# Supplementary material for: SPACEL: deep learning-based characterization of spatial transcriptome architectures
Source: Nat Commun. 2023 Nov 22;14:7603. doi: 10.1038/s41467-023-43220-3 (PMC10663563; doi:10.1038/s41467-023-43220-3)
Supplement: Supplementary file 4 — Supplementary Data 1 [file 41467_2023_43220_MOESM4_ESM.xlsx]

## Sheet: Supplementary Data 1
Supplementary Data 1: Detailed information of six spatial transcriptomics datasets and two paired scRNA-seq datasets.
Information		Spatial data			Paired scRNA data
Species	Tissue	Spatial dataset source	Spatial dataset dimensions	Spatial protocol	scRNA dataset source	scRNA dataset dimensions	scRNA protocol
Human	Dorsolateral prefrontal cortex	Maynard et al. (http://research.libd.or g/spatialLIBD/)	Slice 1: 4,226 spots, 21,151 genes Slice 2: 4,384 spots, 20,737 genes Slice 3: 4,789 spots, 21,279 genes Slice 4: 4,634 spots, 21,089 genes Slice 5: 3,661 spots, 21,235 genes Slice 6: 3,498 spots, 21,019 genes Slice 7: 4,110 spots, 21,631 genes Slice 8: 4,015 spots, 21,343 genes Slice 9: 3,639 spots, 21,842 genes Slice 10: 3,673 spots, 22,437 genes Slice 11: 3,592 spots, 21,344 genes Slice 12: 3,…	10X Visium	Hodge et al. (https://portal.brain-map.org/atlases-and-data/rnaseq/human-multiple-cortical-areas-smart-seq)	47,432 cells, 48,539 genes	SMART-seq
Human	Breast cancer tissue	Sunny Z. Wu et al. (https://doi.org/10.5281/zenodo.4739739)	Slice 1: 4,784 spots, 23,950 genes Slice 2: 4,895 spots, 24,197 genes Slice 3: 2,432 spots, 18,859 genes Slice 4: 1,211 spots, 18,820 genes Slice 5: 1,162 spots, 18,967 genes Slice 6: 1,127 spots, 18,664 genes	10X Visium	Sunny Z. Wu et al. (https://singlecell.broadinstitute.org/single_cell/study/SCP1039)	100,064 cells, 15,128 genes	10X Chromium
Human	Breast cancer tissue	10X Genomics (https://support.10xgenomics.com/spatial-gene-expression/datasets, termed as “Parent_Visium_Human_BreastCancer”, “V1_Breast_Cancer_Block_A_Section_1”, “V1_Breast_Cancer_Block_A_Section_2” and “Visium_FFPE_Human_Breast_Cancer”)	Slice 1: 4,325 spots, 23,812 genes Slice 2: 3,798 spots, 24,923 genes Slice 3: 3,987 spots, 25,072 genes Slice 4: 4,727 spots, 23,678 genes	10X Visium
Human	Breast cancer tissue	Zhao et al. (https://support.10xgenomics.com/spatial-gene-expression/datasets, termed as “Invasive Ductal Carcinoma Stained With Fluorescent CD3 Antibody”)	2518 spots, 17,651 genes	10X Visium
Mouse	Brain visual cortex	Wang et al. (https://www.starmapresources.org/data)	32,841 cells, 28 genes	STARmap	NA
Mouse	Brain MOp	Zhang et al. (https://doi.brainimagelibrary.org/doi/10.35077/g.21)	Slice 1: 2378 cells, 254 genes Slice 2: 2423 cells, 254 genes Slice 3: 2033 cells, 254 genes Slice 4: 3106 cells, 254 genes Slice 5: 4159 cells, 254 genes Slice 6: 4359 cells, 254 genes Slice 7: 4792 cells, 254 genes Slice 8: 5749 cells, 254 genes Slice 9: 5262 cells, 254 genes Slice 10: 5661 cells, 254 genes Slice 11: 6731 cells, 254 genes Slice 12: 4996 cells, 254 genes Slice 13: 6185 cells, 25…	MERFISH	NA
Mouse	E16.5 Embryo brain	Chen et al. (https://db.cngb.org/stomics/mosta/download/)	65,303 spots, 23,295 genes	Stereo-seq	La Manno et al. (http://mousebrain.org/develo+B10:F10pment/downloads.html)	292,495 cells, 31,053 genes	10X Chromium
Mouse	Brain	Chen et al. (https://db.cngb.org/stomics/mosta/download/)	50,140 spots, 25,819 genes	Stereo-seq	Yao et al. (https://portal.brain-map.org/atlases-and-data/rnaseq/mo+F11:H11use-whole-cortex-and-hippocampus-10x)	1,169,213 cells, 31,053 genes	10X Chromium
Human	Brain	Fang et al. (https://datadryad.org/stash/dataset/doi:10.5061/dryad.x3ffbg7mw)	Slice 1: 3,044 spots, 3,999 genes Slice 2: 4,045 spots, 3,999 genes Slice 3: 3,970 spots, 3,999 genes Slice 4: 4,835 spots, 3,999 genes Slice 5: 5,610 spots, 3,999 genes Slice 6: 6,135 spots, 3,451 genes Slice 7: 4,871 spots, 3,451 genes Slice 8: 3,918 spots, 3,451 genes Slice 9: 4,321 spots, 3,451 genes Slice 10: 3,512 spots, 3,451 genes	MERFISH	Hodge et al. (https://portal.brain-map.org/atlases-and-data/rnaseq/human-multiple-cortical-areas-smart-seq)	47,432 cells, 48,539 genes	SMART-seq
Mouse	E16.5 Embryo	Chen et al. (https://db.cngb.org/stomics/mosta/download/)	Slice 1: 7,390 spots, 1,922 genes Slice 2: 9,238 spots, 1,922 genes Slice 3: 13,826 spots, 1,923 genes Slice 4: 12,401 spots, 1,923 genes Slice 5: 16,558 spots, 1,923 genes Slice 6: 17,148 spots, 1,923 genes Slice 7: 19,389 spots, 1,923 genes Slice 8: 15,105 spots, 1,923 genes Slice 9: 16,178 spots, 1,923 genes Slice 10: 14,249 spots, 1,923 genes Slice 11: 13,674 spots, 1,923 genes Slice 12: 11,8…	Stereo-seq	NA
Mouse	Brain	Fernandez et al. (GSE147747)	Slice 1: 152 spots, 14,964 genes Slice 2: 197 spots, 15,199 genes Slice 3: 240 spots, 15,300 genes Slice 4: 218 spots, 15,316 genes Slice 5: 269 spots, 15,456 genes Slice 6: 274 spots, 15,369 genes Slice 7: 287 spots, 15,262 genes Slice 8: 326 spots, 15,573 genes Slice 9: 361 spots, 15,502 genes Slice 10: 357 spots, 15,616 genes Slice 11: 393 spots, 15,580 genes Slice 12: 403 spots, 15,853 genes …	Spatial Transcriptomics	Zeisel et al. (mousebrain.org/adolescent/downloads.html)	135,637 cells, 22,979 genes	10X Chromium
