# Supplementary material for: SPACEL: deep learning-based characterization of spatial transcriptome architectures
Source: Nat Commun. 2023 Nov 22;14:7603. doi: 10.1038/s41467-023-43220-3 (PMC10663563; doi:10.1038/s41467-023-43220-3)
Supplement: Supplementary file 5 — Supplementary Data 2 [file 41467_2023_43220_MOESM5_ESM.xlsx]

## Sheet: Supplementary Data 2
Supplementary Data 2. The selection of hyperparameters for each method
Dataset	Tools	Parameters	Values	Selection of other parameters
All dataset for performing the deconvolution	Spoint	sm_size	500000	https://spacel.readthedocs.io/en/latest/tutorials/Visium_human_DLPFC_Spoint.html
	CARD			https://yingma0107.github.io/CARD/documentation/04_CARD_Example.html
	Cell2location	detection_alpha	200	https://cell2location.readthedocs.io/en/latest/notebooks/cell2location_tutorial.html
	DestVI	max_epochs of single-cell model, lr, number of training genes, max_epochs of spatial model	250, 0.001, 7000, 2500	https://docs.scvi-tools.org/en/stable/tutorials/notebooks/spatial/DestVI_tutorial.html
	DSTG	d,nrep,gamma	15,25000,5	https://github.com/Su-informatics-lab/DSTG
	RCTD	doublet_mode	full	https://raw.githack.com/dmcable/spacexr/master/vignettes/spatial-transcriptomics.html
	Seurat			https://satijalab.org/seurat/archive/v3.2/integration.html
	SpatialDWLS	top_markers	10	https://drieslab.github.io/Giotto_site_suite/articles/analyses_deconvolution_Oct2021.html
	SPOTlight	transf, method	uv, nsNMF	https://marcelosua.github.io/SPOTlight
	Stereoscope	max_epochs of single-cell model, max_epochs of spatial model	100, 10000	https://docs.scvi-tools.org/en/stable/user_guide/models/stereoscope.html
	STRIDE			https://stridespatial.readthedocs.io/en/latest/tutorials/Mouse_embryo.html
	Tangram			https://github.com/broadinstitute/Tangram
DLPFC dataset (Optimal parameters)	Splane	n_neighbors,k,gnn_dropout,d_l	8,2,0.8,0.5	https://spacel.readthedocs.io/en/latest/tutorials/Visium_human_breast_cancer_Splane.html
	Splane_single	gnn_dropout,k	8,2,0.8,0.5	https://spacel.readthedocs.io/en/latest/tutorials/Visium_human_breast_cancer_Splane.html
	STAligner	k_cutoff,n_top_genes,knn_neigh	36,3000,100	https://staligner.readthedocs.io/en/latest/Tutorial_DLPFC.html
	STAGATE	cutoff,hidden_dims	18,[512,30]	https://stagate.readthedocs.io/en/latest/T1_DLPFC.html
	BayesSpace	d,nrep,gamma	15,25000,5	https://edward130603.github.io/BayesSpace/articles/maynard_DLPFC.html
	SpaGCN	s,b,p	1,49,0.5	https://github.com/jianhuupenn/SpaGCN/blob/master/tutorial/tutorial.ipynb
	PRECAST	selectGenesMethod,gene.number,Sigma_equal	SPARK-X,6000, FALSE	https://feiyoung.github.io/PRECAST/articles/PRECAST.BreastCancer.html
	stLearn	comp,weights	45,physical_distance	https://stlearn.readthedocs.io/en/latest/tutorials/stSME_clustering.html#Human-Brain-dorsolateral-prefrontal-cortex-(DLPFC)
	STACI	dim,lr,XreconWeight,ridgeL	30000,0.01,60,0.001	https://github.com/uhlerlab/STACI/blob/master/train_gae_visium_10xADFFPE.ipynb
Mouse brain STARmap dataset	Splane	n_neighbors,k,gnn_dropout,d_l	25,2,0.5,0.2	https://spacel.readthedocs.io/en/latest/tutorials/MERFISH_mouse_brain_Splane.html
	Scube	n_neighbors,p	15,2	https://spacel.readthedocs.io/en/latest/tutorials/MERFISH_mouse_brain_Scube.html
	STAligner	knn_neigh, landmark_domain	25,2	https://github.com/zhoux85/STAligner/blob/master/Tutorials/Tutorial_3D_alignment.ipynb
	PASTE	alpha	0	https://paste-bio.readthedocs.io/en/latest/notebooks/getting-started.html
Mouse brain STARmap dataset with a crop rate of 0.05	Splane	n_neighbors,k,gnn_dropout,d_l	25,2,0.5,0.2	https://spacel.readthedocs.io/en/latest/tutorials/MERFISH_mouse_brain_Splane.html
	Scube	n_neighbors,p	15,2	https://spacel.readthedocs.io/en/latest/tutorials/MERFISH_mouse_brain_Scube.html
	STAligner	knn_neigh, landmark_domain	25,all domains	https://github.com/zhoux85/STAligner/blob/master/Tutorials/Tutorial_3D_alignment.ipynb
	PASTE	alpha	0.001	https://paste-bio.readthedocs.io/en/latest/notebooks/getting-started.html
Mouse brain STARmap dataset with a crop rate of 0.1	Splane	n_neighbors,k,gnn_dropout,d_l	25,2,0.5,0.2	https://spacel.readthedocs.io/en/latest/tutorials/MERFISH_mouse_brain_Splane.html
	Scube	n_neighbors,p	15,2	https://spacel.readthedocs.io/en/latest/tutorials/MERFISH_mouse_brain_Scube.html
	STAligner	knn_neigh, landmark_domain	25,0	https://github.com/zhoux85/STAligner/blob/master/Tutorials/Tutorial_3D_alignment.ipynb
	PASTE	alpha	0.001	https://paste-bio.readthedocs.io/en/latest/notebooks/getting-started.html
Mouse brain STARmap dataset with a crop rate of 0.15	Splane	n_neighbors,k,gnn_dropout,d_l	25,2,0.5,0.2	https://spacel.readthedocs.io/en/latest/tutorials/MERFISH_mouse_brain_Splane.html
	Scube	n_neighbors,p	15,2	https://spacel.readthedocs.io/en/latest/tutorials/MERFISH_mouse_brain_Scube.html
	STAligner	knn_neigh, landmark_domain	25,0	https://github.com/zhoux85/STAligner/blob/master/Tutorials/Tutorial_3D_alignment.ipynb
	PASTE	alpha	0	https://paste-bio.readthedocs.io/en/latest/notebooks/getting-started.html
Mouse brain STARmap dataset with a crop rate of 0.2	Splane	n_neighbors,k,gnn_dropout,d_l	25,2,0.5,0.2	https://spacel.readthedocs.io/en/latest/tutorials/MERFISH_mouse_brain_Splane.html
	Scube	n_neighbors,p	15,2	https://spacel.readthedocs.io/en/latest/tutorials/MERFISH_mouse_brain_Scube.html
	STAligner	knn_neigh, landmark_domain	25,all domains	https://github.com/zhoux85/STAligner/blob/master/Tutorials/Tutorial_3D_alignment.ipynb
	PASTE	alpha	0	https://paste-bio.readthedocs.io/en/latest/notebooks/getting-started.html
Mouse brain STARmap dataset with a crop rate of 0.25	Splane	n_neighbors,k,gnn_dropout,d_l	25,2,0.5,0.2	https://spacel.readthedocs.io/en/latest/tutorials/MERFISH_mouse_brain_Splane.html
	Scube	n_neighbors,p	15,2	https://spacel.readthedocs.io/en/latest/tutorials/MERFISH_mouse_brain_Scube.html
	STAligner	knn_neigh, landmark_domain	25,2	https://github.com/zhoux85/STAligner/blob/master/Tutorials/Tutorial_3D_alignment.ipynb
	PASTE	alpha	0	https://paste-bio.readthedocs.io/en/latest/notebooks/getting-started.html
Mouse brain MERFISH dataset	Splane	n_neighbors,k,gnn_dropout,d_l	25,2,0.8,0.8	https://spacel.readthedocs.io/en/latest/tutorials/MERFISH_mouse_brain_Splane.html
	PRECAST	selectGenesMethod,gene.number,Sigma_equal	SPARK-X,2000, FALSE	https://feiyoung.github.io/PRECAST/articles/PRECAST.BreastCancer.html
	STACI	gae_dim,lr,XreconWeight,ridgeL	6000,0.01,240,0.01	https://github.com/uhlerlab/STACI/blob/master/train_gae_starmap_multisamples.ipynb
	Scube	n_neighbors,p	15,2	https://spacel.readthedocs.io/en/latest/tutorials/MERFISH_mouse_brain_Scube.html
	STAligner	knn_neigh, landmark_domain	50,overlap domains	https://github.com/zhoux85/STAligner/blob/master/Tutorials/Tutorial_3D_alignment.ipynb
	PASTE	alpha	0	https://paste-bio.readthedocs.io/en/latest/notebooks/getting-started.html
Mouse embryo Stereo-seq dataset	Splane	n_neighbC30:C41k,gnn_dropout,d_l	24,2,0.5,0.2	https://spacel.readthedocs.io/en/latest/tutorials/MERFISH_mouse_brain_Splane.html
	Scube	n_neighbors,p	15,2	https://spacel.readthedocs.io/en/latest/tutorials/MERFISH_mouse_brain_Scube.html
	STAligner	knn_neigh, landmark_domain	24,all domains	https://github.com/zhoux85/STAligner/blob/master/Tutorials/Tutorial_3D_alignment.ipynb
	PASTE	alpha	0.2	https://paste-bio.readthedocs.io/en/latest/notebooks/getting-started.html
Mouse brain Spatial Transcriptomics dataset	Splane	n_neighbors,k,gnn_dropout,d_l	8,1,0.5,0.5	https://spacel.readthedocs.io/en/latest/tutorials/ST_mouse_brain_Splane.html
	PRECAST	selectGenesMethod,gene.number,Sigma_equal	SPARK-X,2000, FALSE	https://feiyoung.github.io/PRECAST/articles/PRECAST.BreastCancer.html
	STACI	gae_dim,lr,XreconWeight,ridgeL	10000,0.01,240,0.01	https://github.com/uhlerlab/STACI/blob/master/train_gae_visium_10xADFFPE.ipynb
	STAligner(spatial domain identification)	knn_neigh, landmark_domain	24,all domains	https://github.com/zhoux85/STAligner/blob/master/Tutorials/Tutorial_3D_alignment.ipynb
	Scube	n_neighbors,p	4,1	https://spacel.readthedocs.io/en/latest/tutorials/ST_mouse_brain_Scube.html
	STAligner(alignment)	knn_neigh, landmark_domain	8,all domains	https://github.com/zhoux85/STAligner/blob/master/Tutorials/Tutorial_3D_alignment.ipynb
	PASTE	alpha	0	https://paste-bio.readthedocs.io/en/latest/notebooks/getting-started.html
