# Supplementary material for: SPACEL: deep learning-based characterization of spatial transcriptome architectures
Source: Nat Commun. 2023 Nov 22;14:7603. doi: 10.1038/s41467-023-43220-3 (PMC10663563; doi:10.1038/s41467-023-43220-3)
Supplement: Supplementary file 6 — Supplementary Data 3 [file 41467_2023_43220_MOESM6_ESM.xlsx]

## Sheet: Supplementary Data 3
Supplementary Data 3: Categories of cell types in breast cancer scRNA-seq dataset.
Cell types	Categories
Cancer LumA SC	Tumor cells
Cancer Cycling	Tumor cells
Cancer Basal SC	Tumor cells
Cancer Her2 SC	Tumor cells
Cancer LumB SC	Tumor cells
B cells Memory	Immune cells
B cells Naive	Immune cells
T_cells_c0_CD4+_CCR7	Immune cells
T_cells_c10_NKT_cells_FCGR3A	Immune cells
T_cells_c11_MKI67	Immune cells
T_cells_c1_CD4+_IL7R	Immune cells
T_cells_c2_CD4+_T-regs_FOXP3	Immune cells
T_cells_c3_CD4+_Tfh_CXCL13	Immune cells
T_cells_c4_CD8+_ZFP36	Immune cells
T_cells_c5_CD8+_GZMK	Immune cells
T_cells_c6_IFIT1	Immune cells
T_cells_c7_CD8+_IFNG	Immune cells
T_cells_c8_CD8+_LAG3	Immune cells
T_cells_c9_NK_cells_AREG	Immune cells
Plasmablasts	Immune cells
Myeloid_c0_DC_LAMP3	Immune cells
Myeloid_c10_Macrophage_1_EGR1	Immune cells
Myeloid_c11_cDC2_CD1C	Immune cells
Myeloid_c12_Monocyte_1_IL1B	Immune cells
Myeloid_c1_LAM1_FABP5	Immune cells
Myeloid_c2_LAM2_APOE	Immune cells
Myeloid_c3_cDC1_CLEC9A	Immune cells
Myeloid_c4_DCs_pDC_IRF7	Immune cells
Myeloid_c5_Macrophage_3_SIGLEC1	Immune cells
Myeloid_c7_Monocyte_3_FCGR3A	Immune cells
Myeloid_c8_Monocyte_2_S100A9	Immune cells
Myeloid_c9_Macrophage_2_CXCL10	Immune cells
Cycling_Myeloid	Immune cells
PVL Differentiated s3	Stroma cells
PVL Immature s1	Stroma cells
PVL_Immature s2	Stroma cells
Cycling PVL	Stroma cells
CAFs MSC iCAF-like s1	Stroma cells
CAFs MSC iCAF-like s2	Stroma cells
CAFs Transitioning s3	Stroma cells
CAFs myCAF like s5	Stroma cells
CAFs myCAF like s4	Stroma cells
Endothelial ACKR1	Stroma cells
Endothelial CXCL12	Stroma cells
Endothelial RGS5	Stroma cells
Endothelial Lymphatic LYVE1	Stroma cells
Mature Luminal	Normal epithelial cells
Luminal Progenitors	Normal epithelial cells
Myoepithelial	Normal epithelial cells
