# Supplementary material for: SPACEL: deep learning-based characterization of spatial transcriptome architectures
Source: Nat Commun. 2023 Nov 22;14:7603. doi: 10.1038/s41467-023-43220-3 (PMC10663563; doi:10.1038/s41467-023-43220-3)
Supplement: Supplementary file 8 — Source Data [file 41467_2023_43220_MOESM8_ESM.zip]

Archive with 39 entries (38 files):
- SourceData/
- SourceData/Source_Data_sFigure17.xlsx
- __MACOSX/SourceData/._Source_Data_sFigure17.xlsx
- SourceData/Source_Data_sFigure3.xlsx
- __MACOSX/SourceData/._Source_Data_sFigure3.xlsx
- SourceData/Source_Data_sFigure2.xlsx
- __MACOSX/SourceData/._Source_Data_sFigure2.xlsx
- SourceData/Source_Data_sFigure5.xlsx
- __MACOSX/SourceData/._Source_Data_sFigure5.xlsx
- SourceData/Source_Data_sFigure11.xlsx
- __MACOSX/SourceData/._Source_Data_sFigure11.xlsx
- SourceData/Source_Data_sFigure9.xlsx
- __MACOSX/SourceData/._Source_Data_sFigure9.xlsx
- SourceData/Source_Data_sFigure8.xlsx
- __MACOSX/SourceData/._Source_Data_sFigure8.xlsx
- SourceData/Source_Data_sFigure4.xlsx
- __MACOSX/SourceData/._Source_Data_sFigure4.xlsx
- SourceData/Source_Data_sFigure7.xlsx
- __MACOSX/SourceData/._Source_Data_sFigure7.xlsx
- SourceData/Source_Data_sFigure13.xlsx
- __MACOSX/SourceData/._Source_Data_sFigure13.xlsx
- SourceData/Source_Data_Figure3.xlsx
- __MACOSX/SourceData/._Source_Data_Figure3.xlsx
- SourceData/Source_Data_Figure2.xlsx
- __MACOSX/SourceData/._Source_Data_Figure2.xlsx
- SourceData/Source_Data_sFigure12.xlsx
- __MACOSX/SourceData/._Source_Data_sFigure12.xlsx
- SourceData/Source_Data_sFigure6.xlsx
- __MACOSX/SourceData/._Source_Data_sFigure6.xlsx
- SourceData/Source_Data_sFigure15.xlsx
- __MACOSX/SourceData/._Source_Data_sFigure15.xlsx
- SourceData/Source_Data_Figure5.xlsx
- __MACOSX/SourceData/._Source_Data_Figure5.xlsx
- SourceData/Source_Data_sFigure18.xlsx
- __MACOSX/SourceData/._Source_Data_sFigure18.xlsx
- SourceData/Source_Data_Figure4.xlsx
- __MACOSX/SourceData/._Source_Data_Figure4.xlsx
- SourceData/Source_Data_sFigure14.xlsx
- __MACOSX/SourceData/._Source_Data_sFigure14.xlsx
