# Supplementary material for: SPACEL: deep learning-based characterization of spatial transcriptome architectures
Source: Nat Commun. 2023 Nov 22;14:7603. doi: 10.1038/s41467-023-43220-3 (PMC10663563; doi:10.1038/s41467-023-43220-3)
Supplement: Supplementary file 8 — Source Data [file 41467_2023_43220_MOESM8_ESM.zip › SourceData/Source_Data_sFigure17.xlsx]

## Sheet: sFig.17a&b
Coordinates of the slices constructed by Scube, STAligner, and PASTE
Scube					STAligner					PASTE
cell_name	X	Y	Z	color_celltype	cell_name	X	Y	Z	color_celltype	cell_name	X	Y	Z	color_celltype
348_143	-15	54	1	#751932	slice1_285_256	-256	285	0	#5c9a42	285_256	-215.875	189.344	0	#5c9a42
90_124	4	-204	1	#d5d1d6	slice1_160_127	-127	160	0	#c1b846	160_127	-86.8749	64.3438	0	#c1b846
362_181	-53	68	1	#67a98c	slice1_165_133	-133	165	0	#c1b846	165_133	-92.8749	69.3438	0	#c1b846
282_219	-91	-12	1	#5c9a42	slice1_404_118	-118	404	0	#7e2a7a	404_118	-77.8749	308.344	0	#7e2a7a
124_160	-32	-170	1	#67a98c	slice1_114_167	-167	114	0	#d5d1d6	114_167	-126.875	18.3438	0	#d5d1d6
369_148	-20	75	1	#751932	slice1_122_137	-137	122	0	#324557	122_137	-96.8749	26.3438	0	#324557
96_136	-8	-198	1	#324557	slice1_348_93	-93	348	0	#751932	348_93	-52.8749	252.344	0	#751932
441_236	-108	147	1	#67a98c	slice1_256_66	-66	256	0	#67a98c	256_66	-25.8749	160.344	0	#67a98c
268_163	-35	-26	1	#67a98c	slice1_195_113	-113	195	0	#bd6f37	195_113	-72.8749	99.3438	0	#bd6f37
202_73	55	-92	1	#67a98c	slice1_384_90	-90	384	0	#751932	384_90	-49.8749	288.344	0	#751932
434_168	-40	140	1	#751932	slice1_204_93	-93	204	0	#67a98c	204_93	-52.8749	108.344	0	#67a98c
397_59	69	103	1	#d5d1d6	slice1_259_232	-232	259	0	#d5d1d6	259_232	-191.875	163.344	0	#d5d1d6
253_190	-62	-41	1	#d5d1d6	slice1_176_165	-165	176	0	#67a98c	176_165	-124.875	80.3438	0	#67a98c
257_94	34	-37	1	#751932	slice1_481_134	-134	481	0	#d5d1d6	481_134	-93.8749	385.344	0	#d5d1d6
280_37	91	-14	1	#d5d1d6	slice1_335_74	-74	335	0	#751932	335_74	-33.8749	239.344	0	#751932
336_54	74	42	1	#67a98c	slice1_321_146	-146	321	0	#67a98c	321_146	-105.875	225.344	0	#67a98c
256_142	-14	-38	1	#751932	slice1_100_167	-167	100	0	#d5d1d6	100_167	-126.875	4.3438	0	#d5d1d6
129_96	32	-165	1	#c1b846	slice1_375_114	-114	375	0	#751932	375_114	-73.8749	279.344	0	#751932
299_72	56	5	1	#67a98c	slice1_286_141	-141	286	0	#67a98c	286_141	-100.875	190.344	0	#67a98c
410_142	-14	116	1	#7e2a7a	slice1_384_66	-66	384	0	#67a98c	384_66	-25.8749	288.344	0	#67a98c
168_102	26	-126	1	#751932	slice1_266_51	-51	266	0	#67a98c	266_51	-10.8749	170.344	0	#67a98c
274_69	59	-20	1	#67a98c	slice1_142_139	-139	142	0	#c1b846	142_139	-98.8749	46.3438	0	#c1b846
188_52	76	-106	1	#3a4d9d	slice1_403_205	-205	403	0	#d5d1d6	403_205	-164.875	307.344	0	#d5d1d6
418_141	-13	124	1	#7e2a7a	slice1_280_111	-111	280	0	#751932	280_111	-70.8749	184.344	0	#751932
397_191	-63	103	1	#67a98c	slice1_131_78	-78	131	0	#67a98c	131_78	-37.8749	35.3438	0	#67a98c
297_232	-104	3	1	#5c9a42	slice1_395_189	-189	395	0	#67a98c	395_189	-148.875	299.344	0	#67a98c
133_113	15	-161	1	#c1b846	slice1_416_233	-233	416	0	#67a98c	416_233	-192.875	320.344	0	#67a98c
418_135	-7	124	1	#7e2a7a	slice1_272_34	-34	272	0	#d5d1d6	272_34	6.12514	176.344	0	#d5d1d6
384_127	1	90	1	#7e2a7a	slice1_356_61	-61	356	0	#751932	356_61	-20.8749	260.344	0	#751932
327_152	-24	33	1	#67a98c	slice1_466_113	-113	466	0	#3a4d9d	466_113	-72.8749	370.344	0	#3a4d9d
296_206	-78	2	1	#67a98c	slice1_269_119	-119	269	0	#182a14	269_119	-78.8749	173.344	0	#182a14
155_144	-16	-139	1	#c1b846	slice1_103_117	-117	103	0	#324557	103_117	-76.8749	7.3438	0	#324557
349_158	-30	55	1	#751932	slice1_415_218	-218	415	0	#67a98c	415_218	-177.875	319.344	0	#67a98c
340_152	-24	46	1	#751932	slice1_478_189	-189	478	0	#67a98c	478_189	-148.875	382.344	0	#67a98c
350_99	29	56	1	#751932	slice1_320_142	-142	320	0	#751932	320_142	-101.875	224.344	0	#751932
288_196	-68	-6	1	#67a98c	slice1_324_156	-156	324	0	#3a4d9d	324_156	-115.875	228.344	0	#3a4d9d
377_104	24	83	1	#182a14	slice1_235_87	-87	235	0	#751932	235_87	-46.8749	139.344	0	#751932
415_220	-92	121	1	#67a98c	slice1_425_203	-203	425	0	#5c9a42	425_203	-162.875	329.344	0	#5c9a42
240_75	53	-54	1	#751932	slice1_473_201	-201	473	0	#67a98c	473_201	-160.875	377.344	0	#67a98c
171_87	41	-123	1	#bd6f37	slice1_459_232	-232	459	0	#3a4d9d	459_232	-191.875	363.344	0	#3a4d9d
484_188	-60	190	1	#3a4d9d	slice1_476_126	-126	476	0	#d5d1d6	476_126	-85.8749	380.344	0	#d5d1d6
268_96	32	-26	1	#751932	slice1_154_70	-70	154	0	#67a98c	154_70	-29.8749	58.3438	0	#67a98c
94_123	5	-200	1	#c1b846	slice1_168_60	-60	168	0	#67a98c	168_60	-19.8749	72.3438	0	#67a98c
270_154	-26	-24	1	#751932	slice1_472_144	-144	472	0	#67a98c	472_144	-103.875	376.344	0	#67a98c
327_140	-12	33	1	#751932	slice1_107_149	-149	107	0	#324557	107_149	-108.875	11.3438	0	#324557
99_92	36	-195	1	#3a4d9d	slice1_432_240	-240	432	0	#67a98c	432_240	-199.875	336.344	0	#67a98c
263_251	-123	-31	1	#d5d1d6	slice1_392_72	-72	392	0	#751932	392_72	-31.8749	296.344	0	#751932
447_169	-41	153	1	#67a98c	slice1_472_218	-218	472	0	#3a4d9d	472_218	-177.875	376.344	0	#3a4d9d
186_124	4	-108	1	#67a98c	slice1_439_121	-121	439	0	#7e2a7a	439_121	-80.8749	343.344	0	#7e2a7a
275_253	-125	-19	1	#3a4d9d	slice1_392_176	-176	392	0	#751932	392_176	-135.875	296.344	0	#751932
258_39	89	-36	1	#3a4d9d	slice1_459_95	-95	459	0	#d5d1d6	459_95	-54.8749	363.344	0	#d5d1d6
239_90	38	-55	1	#751932	slice1_469_185	-185	469	0	#5c9a42	469_185	-144.875	373.344	0	#5c9a42
330_95	33	36	1	#751932	slice1_157_69	-69	157	0	#c1b846	157_69	-28.8749	61.3438	0	#c1b846
118_134	-6	-176	1	#c1b846	slice1_302_157	-157	302	0	#d5d1d6	302_157	-116.875	206.344	0	#d5d1d6
413_120	8	119	1	#7e2a7a	slice1_380_126	-126	380	0	#7e2a7a	380_126	-85.8749	284.344	0	#7e2a7a
165_111	17	-129	1	#bd6f37	slice1_417_117	-117	417	0	#7e2a7a	417_117	-76.8749	321.344	0	#7e2a7a
215_107	21	-79	1	#751932	slice1_437_118	-118	437	0	#7e2a7a	437_118	-77.8749	341.344	0	#7e2a7a
331_139	-11	37	1	#d5d1d6	slice1_436_86	-86	436	0	#751932	436_86	-45.8749	340.344	0	#751932
100_167	-39	-194	1	#d5d1d6	slice1_128_61	-61	128	0	#d5d1d6	128_61	-20.8749	32.3438	0	#d5d1d6
261_118	10	-33	1	#182a14	slice1_305_116	-116	305	0	#751932	305_116	-75.8749	209.344	0	#751932
226_56	72	-68	1	#67a98c	slice1_481_202	-202	481	0	#3a4d9d	481_202	-161.875	385.344	0	#3a4d9d
352_146	-18	58	1	#751932	slice1_304_210	-210	304	0	#d5d1d6	304_210	-169.875	208.344	0	#d5d1d6
203_119	9	-91	1	#67a98c	slice1_310_50	-50	310	0	#67a98c	310_50	-9.87486	214.344	0	#67a98c
91_163	-35	-203	1	#d5d1d6	slice1_336_60	-60	336	0	#d5d1d6	336_60	-19.8749	240.344	0	#d5d1d6
92_138	-10	-202	1	#c1b846	slice1_235_124	-124	235	0	#751932	235_124	-83.8749	139.344	0	#751932
460_155	-27	166	1	#67a98c	slice1_440_131	-131	440	0	#7e2a7a	440_131	-90.8749	344.344	0	#7e2a7a
154_166	-38	-140	1	#67a98c	slice1_269_136	-136	269	0	#751932	269_136	-95.8749	173.344	0	#751932
413_227	-99	119	1	#67a98c	slice1_172_152	-152	172	0	#751932	172_152	-111.875	76.3438	0	#751932
364_106	22	70	1	#751932	slice1_155_163	-163	155	0	#c1b846	155_163	-122.875	59.3438	0	#c1b846
458_123	5	164	1	#751932	slice1_421_240	-240	421	0	#67a98c	421_240	-199.875	325.344	0	#67a98c
350_149	-21	56	1	#751932	slice1_407_82	-82	407	0	#751932	407_82	-41.8749	311.344	0	#751932
193_121	7	-101	1	#67a98c	slice1_300_220	-220	300	0	#d5d1d6	300_220	-179.875	204.344	0	#d5d1d6
399_81	47	105	1	#751932	slice1_115_142	-142	115	0	#c1b846	115_142	-101.875	19.3438	0	#c1b846
333_72	56	39	1	#751932	slice1_265_99	-99	265	0	#751932	265_99	-58.8749	169.344	0	#751932
131_137	-9	-163	1	#c1b846	slice1_293_263	-263	293	0	#d5d1d6	293_263	-222.875	197.344	0	#d5d1d6
158_134	-6	-136	1	#c1b846	slice1_285_90	-90	285	0	#67a98c	285_90	-49.8749	189.344	0	#67a98c
239_101	27	-55	1	#751932	slice1_150_179	-179	150	0	#d5d1d6	150_179	-138.875	54.3438	0	#d5d1d6
284_195	-67	-10	1	#751932	slice1_419_170	-170	419	0	#751932	419_170	-129.875	323.344	0	#751932
431_190	-62	137	1	#5c9a42	slice1_346_145	-145	346	0	#751932	346_145	-104.875	250.344	0	#751932
97_152	-24	-197	1	#67a98c	slice1_125_123	-123	125	0	#c1b846	125_123	-82.8749	29.3438	0	#c1b846
351_48	80	57	1	#d5d1d6	slice1_267_69	-69	267	0	#751932	267_69	-28.8749	171.344	0	#751932
148_166	-38	-146	1	#67a98c	slice1_229_74	-74	229	0	#751932	229_74	-33.8749	133.344	0	#751932
322_130	-2	28	1	#751932	slice1_437_217	-217	437	0	#67a98c	437_217	-176.875	341.344	0	#67a98c
375_122	6	81	1	#7e2a7a	slice1_329_160	-160	329	0	#3a4d9d	329_160	-119.875	233.344	0	#3a4d9d
283_203	-75	-11	1	#5c9a42	slice1_190_74	-74	190	0	#751932	190_74	-33.8749	94.3438	0	#751932
142_140	-12	-152	1	#c1b846	slice1_321_46	-46	321	0	#3a4d9d	321_46	-5.87486	225.344	0	#3a4d9d
171_175	-47	-123	1	#67a98c	slice1_371_68	-68	371	0	#751932	371_68	-27.8749	275.344	0	#751932
126_123	5	-168	1	#c1b846	slice1_150_83	-83	150	0	#bd6f37	150_83	-42.8749	54.3438	0	#bd6f37
442_141	-13	148	1	#7e2a7a	slice1_185_100	-100	185	0	#bd6f37	185_100	-59.8749	89.3438	0	#bd6f37
448_198	-70	154	1	#5c9a42	slice1_417_76	-76	417	0	#67a98c	417_76	-35.8749	321.344	0	#67a98c
338_104	24	44	1	#751932	slice1_359_185	-185	359	0	#d5d1d6	359_185	-144.875	263.344	0	#d5d1d6
157_52	76	-137	1	#3a4d9d	slice1_237_39	-39	237	0	#d5d1d6	237_39	1.12514	141.344	0	#d5d1d6
316_86	42	22	1	#751932	slice1_162_98	-98	162	0	#c1b846	162_98	-57.8749	66.3438	0	#c1b846
342_122	6	48	1	#751932	slice1_263_123	-123	263	0	#182a14	263_123	-82.8749	167.344	0	#182a14
281_120	8	-13	1	#5c9a42	slice1_176_154	-154	176	0	#751932	176_154	-113.875	80.3438	0	#751932
309_67	61	15	1	#67a98c	slice1_340_48	-48	340	0	#3a4d9d	340_48	-7.87486	244.344	0	#3a4d9d
258_225	-97	-36	1	#3a4d9d	slice1_173_163	-163	173	0	#67a98c	173_163	-122.875	77.3438	0	#67a98c
420_232	-104	126	1	#751932	slice1_248_57	-57	248	0	#751932	248_57	-16.8749	152.344	0	#751932
95_163	-35	-199	1	#d5d1d6	slice1_436_97	-97	436	0	#751932	436_97	-56.8749	340.344	0	#751932
413_95	33	119	1	#182a14	slice1_391_188	-188	391	0	#751932	391_188	-147.875	295.344	0	#751932
168_101	27	-126	1	#bd6f37	slice1_443_109	-109	443	0	#7e2a7a	443_109	-68.8749	347.344	0	#7e2a7a
421_134	-6	127	1	#7e2a7a	slice1_357_111	-111	357	0	#182a14	357_111	-70.8749	261.344	0	#182a14
466_123	5	172	1	#751932	slice1_335_117	-117	335	0	#751932	335_117	-76.8749	239.344	0	#751932
343_145	-17	49	1	#751932	slice1_193_53	-53	193	0	#d5d1d6	193_53	-12.8749	97.3438	0	#d5d1d6
267_253	-125	-27	1	#d5d1d6	slice1_168_166	-166	168	0	#67a98c	168_166	-125.875	72.3438	0	#67a98c
429_90	38	135	1	#5c9a42	slice1_165_159	-159	165	0	#751932	165_159	-118.875	69.3438	0	#751932
334_162	-34	40	1	#67a98c	slice1_408_195	-195	408	0	#67a98c	408_195	-154.875	312.344	0	#67a98c
226_84	44	-68	1	#67a98c	slice1_302_166	-166	302	0	#67a98c	302_166	-125.875	206.344	0	#67a98c
124_66	62	-170	1	#d5d1d6	slice1_414_102	-102	414	0	#7e2a7a	414_102	-61.8749	318.344	0	#7e2a7a
283_118	10	-11	1	#751932	slice1_412_124	-124	412	0	#7e2a7a	412_124	-83.8749	316.344	0	#7e2a7a
191_144	-16	-103	1	#67a98c	slice1_224_111	-111	224	0	#751932	224_111	-70.8749	128.344	0	#751932
343_172	-44	49	1	#67a98c	slice1_173_72	-72	173	0	#d5d1d6	173_72	-31.8749	77.3438	0	#d5d1d6
412_121	7	118	1	#7e2a7a	slice1_371_85	-85	371	0	#751932	371_85	-44.8749	275.344	0	#751932
460_113	15	166	1	#751932	slice1_130_71	-71	130	0	#67a98c	130_71	-30.8749	34.3438	0	#67a98c
163_51	77	-131	1	#d5d1d6	slice1_166_176	-176	166	0	#bd6f37	166_176	-135.875	70.3438	0	#bd6f37
191_66	62	-103	1	#67a98c	slice1_151_141	-141	151	0	#c1b846	151_141	-100.875	55.3438	0	#c1b846
419_166	-38	125	1	#7e2a7a	slice1_341_89	-89	341	0	#751932	341_89	-48.8749	245.344	0	#751932
308_148	-20	14	1	#67a98c	slice1_374_193	-193	374	0	#d5d1d6	374_193	-152.875	278.344	0	#d5d1d6
177_119	9	-117	1	#c1b846	slice1_123_167	-167	123	0	#d5d1d6	123_167	-126.875	27.3438	0	#d5d1d6
378_101	27	84	1	#182a14	slice1_474_221	-221	474	0	#d5d1d6	474_221	-180.875	378.344	0	#d5d1d6
474_186	-58	180	1	#67a98c	slice1_178_100	-100	178	0	#bd6f37	178_100	-59.8749	82.3438	0	#bd6f37
153_111	17	-141	1	#c1b846	slice1_148_143	-143	148	0	#c1b846	148_143	-102.875	52.3438	0	#c1b846
158_80	48	-136	1	#bd6f37	slice1_447_179	-179	447	0	#5c9a42	447_179	-138.875	351.344	0	#5c9a42
165_132	-4	-129	1	#c1b846	slice1_359_92	-92	359	0	#5c9a42	359_92	-51.8749	263.344	0	#5c9a42
263_118	10	-31	1	#182a14	slice1_291_85	-85	291	0	#67a98c	291_85	-44.8749	195.344	0	#67a98c
397_83	45	103	1	#751932	slice1_218_87	-87	218	0	#751932	218_87	-46.8749	122.344	0	#751932
146_116	12	-148	1	#67a98c	slice1_168_101	-101	168	0	#bd6f37	168_101	-60.8749	72.3438	0	#bd6f37
327_170	-42	33	1	#d5d1d6	slice1_471_162	-162	471	0	#67a98c	471_162	-121.875	375.344	0	#67a98c
361_145	-17	67	1	#182a14	slice1_121_139	-139	121	0	#324557	121_139	-98.8749	25.3438	0	#324557
369_80	48	75	1	#751932	slice1_180_61	-61	180	0	#c1b846	180_61	-20.8749	84.3438	0	#c1b846
282_233	-105	-12	1	#5c9a42	slice1_270_102	-102	270	0	#5c9a42	270_102	-61.8749	174.344	0	#5c9a42
432_99	29	138	1	#5c9a42	slice1_145_172	-172	145	0	#3a4d9d	145_172	-131.875	49.3438	0	#3a4d9d
411_85	43	117	1	#5c9a42	slice1_171_123	-123	171	0	#d5d1d6	171_123	-82.8749	75.3438	0	#d5d1d6
286_45	83	-8	1	#3a4d9d	slice1_255_152	-152	255	0	#67a98c	255_152	-111.875	159.344	0	#67a98c
123_110	18	-171	1	#c1b846	slice1_256_80	-80	256	0	#751932	256_80	-39.8749	160.344	0	#751932
342_114	14	48	1	#751932	slice1_239_148	-148	239	0	#d5d1d6	239_148	-107.875	143.344	0	#d5d1d6
186_113	15	-108	1	#bd6f37	slice1_351_54	-54	351	0	#67a98c	351_54	-13.8749	255.344	0	#67a98c
267_237	-109	-27	1	#67a98c	slice1_322_62	-62	322	0	#67a98c	322_62	-21.8749	226.344	0	#67a98c
120_114	14	-174	1	#c1b846	slice1_290_253	-253	290	0	#67a98c	290_253	-212.875	194.344	0	#67a98c
260_76	52	-34	1	#751932	slice1_369_105	-105	369	0	#751932	369_105	-64.8749	273.344	0	#751932
223_136	-8	-71	1	#d5d1d6	slice1_312_157	-157	312	0	#d5d1d6	312_157	-116.875	216.344	0	#d5d1d6
217_79	49	-77	1	#751932	slice1_311_253	-253	311	0	#d5d1d6	311_253	-212.875	215.344	0	#d5d1d6
476_128	0	182	1	#d5d1d6	slice1_286_242	-242	286	0	#5c9a42	286_242	-201.875	190.344	0	#5c9a42
429_88	40	135	1	#d5d1d6	slice1_256_221	-221	256	0	#d5d1d6	256_221	-180.875	160.344	0	#d5d1d6
296_256	-128	2	1	#d5d1d6	slice1_425_144	-144	425	0	#7e2a7a	425_144	-103.875	329.344	0	#7e2a7a
360_57	71	66	1	#67a98c	slice1_322_161	-161	322	0	#d5d1d6	322_161	-120.875	226.344	0	#d5d1d6
124_147	-19	-170	1	#c1b846	slice1_148_148	-148	148	0	#c1b846	148_148	-107.875	52.3438	0	#c1b846
163_193	-65	-131	1	#d5d1d6	slice1_384_195	-195	384	0	#d5d1d6	384_195	-154.875	288.344	0	#d5d1d6
189_130	-2	-105	1	#751932	slice1_132_135	-135	132	0	#c1b846	132_135	-94.8749	36.3438	0	#c1b846
265_55	73	-29	1	#67a98c	slice1_268_87	-87	268	0	#751932	268_87	-46.8749	172.344	0	#751932
279_204	-76	-15	1	#5c9a42	slice1_451_219	-219	451	0	#751932	451_219	-178.875	355.344	0	#751932
160_190	-62	-134	1	#d5d1d6	slice1_484_147	-147	484	0	#d5d1d6	484_147	-106.875	388.344	0	#d5d1d6
277_141	-13	-17	1	#751932	slice1_291_179	-179	291	0	#67a98c	291_179	-138.875	195.344	0	#67a98c
334_99	29	40	1	#751932	slice1_438_250	-250	438	0	#d5d1d6	438_250	-209.875	342.344	0	#d5d1d6
482_148	-20	188	1	#3a4d9d	slice1_317_150	-150	317	0	#3a4d9d	317_150	-109.875	221.344	0	#3a4d9d
286_106	22	-8	1	#751932	slice1_272_220	-220	272	0	#5c9a42	272_220	-179.875	176.344	0	#5c9a42
199_113	15	-95	1	#c1b846	slice1_406_153	-153	406	0	#7e2a7a	406_153	-112.875	310.344	0	#7e2a7a
244_96	32	-50	1	#751932	slice1_416_118	-118	416	0	#7e2a7a	416_118	-77.8749	320.344	0	#7e2a7a
263_128	0	-31	1	#5c9a42	slice1_358_143	-143	358	0	#182a14	358_143	-102.875	262.344	0	#182a14
329_107	21	35	1	#751932	slice1_411_97	-97	411	0	#67a98c	411_97	-56.8749	315.344	0	#67a98c
163_97	31	-131	1	#67a98c	slice1_108_133	-133	108	0	#c1b846	108_133	-92.8749	12.3438	0	#c1b846
399_69	59	105	1	#67a98c	slice1_253_202	-202	253	0	#d5d1d6	253_202	-161.875	157.344	0	#d5d1d6
146_158	-30	-148	1	#67a98c	slice1_286_147	-147	286	0	#67a98c	286_147	-106.875	190.344	0	#67a98c
461_103	25	167	1	#d5d1d6	slice1_124_138	-138	124	0	#324557	124_138	-97.8749	28.3438	0	#324557
260_202	-74	-34	1	#5c9a42	slice1_443_228	-228	443	0	#67a98c	443_228	-187.875	347.344	0	#67a98c
273_219	-91	-21	1	#5c9a42	slice1_145_70	-70	145	0	#c1b846	145_70	-29.8749	49.3438	0	#c1b846
349_100	28	55	1	#751932	slice1_288_206	-206	288	0	#182a14	288_206	-165.875	192.344	0	#182a14
184_69	59	-110	1	#c1b846	slice1_150_57	-57	150	0	#67a98c	150_57	-16.8749	54.3438	0	#67a98c
131_116	12	-163	1	#c1b846	slice1_424_195	-195	424	0	#67a98c	424_195	-154.875	328.344	0	#67a98c
381_132	-4	87	1	#7e2a7a	slice1_255_153	-153	255	0	#67a98c	255_153	-112.875	159.344	0	#67a98c
158_81	47	-136	1	#bd6f37	slice1_154_109	-109	154	0	#c1b846	154_109	-68.8749	58.3438	0	#c1b846
379_97	31	85	1	#5c9a42	slice1_405_186	-186	405	0	#67a98c	405_186	-145.875	309.344	0	#67a98c
234_128	0	-60	1	#751932	slice1_382_60	-60	382	0	#751932	382_60	-19.8749	286.344	0	#751932
378_99	29	84	1	#182a14	slice1_233_119	-119	233	0	#751932	233_119	-78.8749	137.344	0	#751932
312_98	30	18	1	#d5d1d6	slice1_378_65	-65	378	0	#751932	378_65	-24.8749	282.344	0	#751932
224_101	27	-70	1	#d5d1d6	slice1_273_170	-170	273	0	#5c9a42	273_170	-129.875	177.344	0	#5c9a42
241_85	43	-53	1	#751932	slice1_201_66	-66	201	0	#c1b846	201_66	-25.8749	105.344	0	#c1b846
147_145	-17	-147	1	#c1b846	slice1_414_139	-139	414	0	#7e2a7a	414_139	-98.8749	318.344	0	#7e2a7a
447_192	-64	153	1	#5c9a42	slice1_415_236	-236	415	0	#67a98c	415_236	-195.875	319.344	0	#67a98c
128_171	-43	-166	1	#d5d1d6	slice1_331_87	-87	331	0	#751932	331_87	-46.8749	235.344	0	#751932
374_176	-48	80	1	#751932	slice1_415_220	-220	415	0	#67a98c	415_220	-179.875	319.344	0	#67a98c
123_89	39	-171	1	#67a98c	slice1_160_98	-98	160	0	#c1b846	160_98	-57.8749	64.3438	0	#c1b846
175_88	40	-119	1	#bd6f37	slice1_327_86	-86	327	0	#67a98c	327_86	-45.8749	231.344	0	#67a98c
265_118	10	-29	1	#182a14	slice1_261_222	-222	261	0	#67a98c	261_222	-181.875	165.344	0	#67a98c
236_39	89	-58	1	#d5d1d6	slice1_469_224	-224	469	0	#d5d1d6	469_224	-183.875	373.344	0	#d5d1d6
441_179	-51	147	1	#5c9a42	slice1_338_85	-85	338	0	#751932	338_85	-44.8749	242.344	0	#751932
468_179	-51	174	1	#5c9a42	slice1_155_181	-181	155	0	#d5d1d6	155_181	-140.875	59.3438	0	#d5d1d6
398_122	6	104	1	#7e2a7a	slice1_428_83	-83	428	0	#67a98c	428_83	-42.8749	332.344	0	#67a98c
401_81	47	107	1	#751932	slice1_276_137	-137	276	0	#67a98c	276_137	-96.8749	180.344	0	#67a98c
301_76	52	7	1	#67a98c	slice1_421_220	-220	421	0	#751932	421_220	-179.875	325.344	0	#751932
380_125	3	86	1	#7e2a7a	slice1_482_148	-148	482	0	#3a4d9d	482_148	-107.875	386.344	0	#3a4d9d
214_41	87	-80	1	#d5d1d6	slice1_328_153	-153	328	0	#751932	328_153	-112.875	232.344	0	#751932
298_120	8	4	1	#751932	slice1_207_82	-82	207	0	#751932	207_82	-41.8749	111.344	0	#751932
448_138	-10	154	1	#7e2a7a	slice1_256_32	-32	256	0	#d5d1d6	256_32	8.12514	160.344	0	#d5d1d6
452_96	32	158	1	#67a98c	slice1_393_85	-85	393	0	#751932	393_85	-44.8749	297.344	0	#751932
483_194	-66	189	1	#d5d1d6	slice1_112_125	-125	112	0	#c1b846	112_125	-84.8749	16.3438	0	#c1b846
417_251	-123	123	1	#d5d1d6	slice1_285_64	-64	285	0	#67a98c	285_64	-23.8749	189.344	0	#67a98c
179_91	37	-115	1	#bd6f37	slice1_178_113	-113	178	0	#bd6f37	178_113	-72.8749	82.3438	0	#bd6f37
101_156	-28	-193	1	#67a98c	slice1_94_94	-94	94	0	#d5d1d6	94_94	-53.8749	-1.6562	0	#d5d1d6
395_61	67	101	1	#67a98c	slice1_137_88	-88	137	0	#67a98c	137_88	-47.8749	41.3438	0	#67a98c
416_64	64	122	1	#d5d1d6	slice1_196_153	-153	196	0	#d5d1d6	196_153	-112.875	100.344	0	#d5d1d6
183_158	-30	-111	1	#67a98c	slice1_209_92	-92	209	0	#751932	209_92	-51.8749	113.344	0	#751932
183_95	33	-111	1	#bd6f37	slice1_182_147	-147	182	0	#751932	182_147	-106.875	86.3438	0	#751932
310_141	-13	16	1	#751932	slice1_315_153	-153	315	0	#d5d1d6	315_153	-112.875	219.344	0	#d5d1d6
360_189	-61	66	1	#d5d1d6	slice1_289_149	-149	289	0	#67a98c	289_149	-108.875	193.344	0	#67a98c
146_125	3	-148	1	#5c9a42	slice1_101_156	-156	101	0	#67a98c	101_156	-115.875	5.3438	0	#67a98c
303_115	13	9	1	#751932	slice1_262_249	-249	262	0	#d5d1d6	262_249	-208.875	166.344	0	#d5d1d6
180_172	-44	-114	1	#3a4d9d	slice1_301_187	-187	301	0	#d5d1d6	301_187	-146.875	205.344	0	#d5d1d6
312_84	44	18	1	#751932	slice1_353_81	-81	353	0	#751932	353_81	-40.8749	257.344	0	#751932
382_95	33	88	1	#751932	slice1_176_73	-73	176	0	#d5d1d6	176_73	-32.8749	80.3438	0	#d5d1d6
120_103	25	-174	1	#c1b846	slice1_466_212	-212	466	0	#751932	466_212	-171.875	370.344	0	#751932
243_38	90	-51	1	#3a4d9d	slice1_372_189	-189	372	0	#d5d1d6	372_189	-148.875	276.344	0	#d5d1d6
269_237	-109	-25	1	#67a98c	slice1_370_181	-181	370	0	#751932	370_181	-140.875	274.344	0	#751932
261_220	-92	-33	1	#67a98c	slice1_259_186	-186	259	0	#d5d1d6	259_186	-145.875	163.344	0	#d5d1d6
307_104	24	13	1	#751932	slice1_439_168	-168	439	0	#67a98c	439_168	-127.875	343.344	0	#67a98c
292_181	-53	-2	1	#67a98c	slice1_258_74	-74	258	0	#d5d1d6	258_74	-33.8749	162.344	0	#d5d1d6
471_175	-47	177	1	#751932	slice1_124_160	-160	124	0	#67a98c	124_160	-119.875	28.3438	0	#67a98c
261_251	-123	-33	1	#d5d1d6	slice1_340_140	-140	340	0	#751932	340_140	-99.8749	244.344	0	#751932
297_71	57	3	1	#67a98c	slice1_425_208	-208	425	0	#324557	425_208	-167.875	329.344	0	#324557
317_87	41	23	1	#751932	slice1_119_134	-134	119	0	#c1b846	119_134	-93.8749	23.3438	0	#c1b846
318_136	-8	24	1	#751932	slice1_214_45	-45	214	0	#d5d1d6	214_45	-4.87486	118.344	0	#d5d1d6
457_143	-15	163	1	#751932	slice1_388_115	-115	388	0	#7e2a7a	388_115	-74.8749	292.344	0	#7e2a7a
356_75	53	62	1	#751932	slice1_370_129	-129	370	0	#751932	370_129	-88.8749	274.344	0	#751932
335_122	6	41	1	#751932	slice1_435_137	-137	435	0	#7e2a7a	435_137	-96.8749	339.344	0	#7e2a7a
275_226	-98	-19	1	#182a14	slice1_294_50	-50	294	0	#67a98c	294_50	-9.87486	198.344	0	#67a98c
416_245	-117	122	1	#d5d1d6	slice1_415_69	-69	415	0	#3a4d9d	415_69	-28.8749	319.344	0	#3a4d9d
406_83	45	112	1	#751932	slice1_467_195	-195	467	0	#5c9a42	467_195	-154.875	371.344	0	#5c9a42
104_159	-31	-190	1	#d5d1d6	slice1_431_217	-217	431	0	#324557	431_217	-176.875	335.344	0	#324557
285_140	-12	-9	1	#67a98c	slice1_164_123	-123	164	0	#c1b846	164_123	-82.8749	68.3438	0	#c1b846
324_126	2	30	1	#751932	slice1_201_68	-68	201	0	#67a98c	201_68	-27.8749	105.344	0	#67a98c
107_159	-31	-187	1	#bd6f37	slice1_414_64	-64	414	0	#d5d1d6	414_64	-23.8749	318.344	0	#d5d1d6
298_223	-95	4	1	#67a98c	slice1_124_72	-72	124	0	#d5d1d6	124_72	-31.8749	28.3438	0	#d5d1d6
288_131	-3	-6	1	#182a14	slice1_162_151	-151	162	0	#c1b846	162_151	-110.875	66.3438	0	#c1b846
424_129	-1	130	1	#7e2a7a	slice1_361_157	-157	361	0	#751932	361_157	-116.875	265.344	0	#751932
202_84	44	-92	1	#67a98c	slice1_165_182	-182	165	0	#3a4d9d	165_182	-141.875	69.3438	0	#3a4d9d
288_212	-84	-6	1	#5c9a42	slice1_431_72	-72	431	0	#d5d1d6	431_72	-31.8749	335.344	0	#d5d1d6
335_86	42	41	1	#751932	slice1_223_137	-137	223	0	#d5d1d6	223_137	-96.8749	127.344	0	#d5d1d6
472_144	-16	178	1	#67a98c	slice1_154_43	-43	154	0	#d5d1d6	154_43	-2.87486	58.3438	0	#d5d1d6
228_130	-2	-66	1	#67a98c	slice1_149_66	-66	149	0	#c1b846	149_66	-25.8749	53.3438	0	#c1b846
296_164	-36	2	1	#751932	slice1_174_140	-140	174	0	#c1b846	174_140	-99.8749	78.3438	0	#c1b846
199_149	-21	-95	1	#d5d1d6	slice1_195_148	-148	195	0	#d5d1d6	195_148	-107.875	99.3438	0	#d5d1d6
140_186	-58	-154	1	#d5d1d6	slice1_217_132	-132	217	0	#d5d1d6	217_132	-91.8749	121.344	0	#d5d1d6
159_101	27	-135	1	#c1b846	slice1_123_110	-110	123	0	#c1b846	123_110	-69.8749	27.3438	0	#c1b846
460_233	-105	166	1	#d5d1d6	slice1_431_208	-208	431	0	#182a14	431_208	-167.875	335.344	0	#182a14
316_257	-129	22	1	#d5d1d6	slice1_463_181	-181	463	0	#182a14	463_181	-140.875	367.344	0	#182a14
184_119	9	-110	1	#bd6f37	slice1_474_178	-178	474	0	#751932	474_178	-137.875	378.344	0	#751932
102_134	-6	-192	1	#c1b846	slice1_136_42	-42	136	0	#d5d1d6	136_42	-1.87486	40.3438	0	#d5d1d6
460_105	23	166	1	#3a4d9d	slice1_205_111	-111	205	0	#67a98c	205_111	-70.8749	109.344	0	#67a98c
321_50	78	27	1	#67a98c	slice1_124_66	-66	124	0	#d5d1d6	124_66	-25.8749	28.3438	0	#d5d1d6
103_117	11	-191	1	#324557	slice1_199_149	-149	199	0	#d5d1d6	199_149	-108.875	103.344	0	#d5d1d6
119_134	-6	-175	1	#c1b846	slice1_210_129	-129	210	0	#67a98c	210_129	-88.8749	114.344	0	#67a98c
282_204	-76	-12	1	#67a98c	slice1_239_75	-75	239	0	#751932	239_75	-34.8749	143.344	0	#751932
434_213	-85	140	1	#182a14	slice1_297_44	-44	297	0	#3a4d9d	297_44	-3.87486	201.344	0	#3a4d9d
133_73	55	-161	1	#67a98c	slice1_102_134	-134	102	0	#c1b846	102_134	-93.8749	6.3438	0	#c1b846
122_124	4	-172	1	#c1b846	slice1_153_120	-120	153	0	#751932	153_120	-79.8749	57.3438	0	#751932
234_145	-17	-60	1	#d5d1d6	slice1_166_69	-69	166	0	#751932	166_69	-28.8749	70.3438	0	#751932
143_130	-2	-151	1	#67a98c	slice1_283_188	-188	283	0	#d5d1d6	283_188	-147.875	187.344	0	#d5d1d6
136_91	37	-158	1	#67a98c	slice1_425_250	-250	425	0	#d5d1d6	425_250	-209.875	329.344	0	#d5d1d6
414_61	67	120	1	#d5d1d6	slice1_197_103	-103	197	0	#bd6f37	197_103	-62.8749	101.344	0	#bd6f37
361_127	1	67	1	#182a14	slice1_420_245	-245	420	0	#3a4d9d	420_245	-204.875	324.344	0	#3a4d9d
371_68	60	77	1	#751932	slice1_131_166	-166	131	0	#67a98c	131_166	-125.875	35.3438	0	#67a98c
402_109	19	108	1	#7e2a7a	slice1_270_119	-119	270	0	#182a14	270_119	-78.8749	174.344	0	#182a14
272_114	14	-22	1	#5c9a42	slice1_299_193	-193	299	0	#3a4d9d	299_193	-152.875	203.344	0	#3a4d9d
440_133	-5	146	1	#7e2a7a	slice1_434_208	-208	434	0	#182a14	434_208	-167.875	338.344	0	#182a14
111_157	-29	-183	1	#751932	slice1_406_83	-83	406	0	#751932	406_83	-42.8749	310.344	0	#751932
101_121	7	-193	1	#c1b846	slice1_440_106	-106	440	0	#67a98c	440_106	-65.8749	344.344	0	#67a98c
376_146	-18	82	1	#7e2a7a	slice1_175_84	-84	175	0	#bd6f37	175_84	-43.8749	79.3438	0	#bd6f37
117_101	27	-177	1	#c1b846	slice1_278_126	-126	278	0	#182a14	278_126	-85.8749	182.344	0	#182a14
433_196	-68	139	1	#182a14	slice1_299_150	-150	299	0	#751932	299_150	-109.875	203.344	0	#751932
452_148	-20	158	1	#751932	slice1_111_167	-167	111	0	#d5d1d6	111_167	-126.875	15.3438	0	#d5d1d6
239_113	15	-55	1	#751932	slice1_101_121	-121	101	0	#c1b846	101_121	-80.8749	5.3438	0	#c1b846
483_169	-41	189	1	#3a4d9d	slice1_267_74	-74	267	0	#751932	267_74	-33.8749	171.344	0	#751932
289_61	67	-5	1	#67a98c	slice1_200_89	-89	200	0	#bd6f37	200_89	-48.8749	104.344	0	#bd6f37
112_125	3	-182	1	#c1b846	slice1_213_115	-115	213	0	#751932	213_115	-74.8749	117.344	0	#751932
312_158	-30	18	1	#d5d1d6	slice1_305_47	-47	305	0	#67a98c	305_47	-6.87486	209.344	0	#67a98c
148_173	-45	-146	1	#3a4d9d	slice1_318_98	-98	318	0	#751932	318_98	-57.8749	222.344	0	#751932
403_229	-101	109	1	#d5d1d6	slice1_393_72	-72	393	0	#751932	393_72	-31.8749	297.344	0	#751932
116_142	-14	-178	1	#c1b846	slice1_213_108	-108	213	0	#751932	213_108	-67.8749	117.344	0	#751932
254_215	-87	-40	1	#d5d1d6	slice1_187_82	-82	187	0	#bd6f37	187_82	-41.8749	91.3438	0	#bd6f37
174_86	42	-120	1	#bd6f37	slice1_441_120	-120	441	0	#7e2a7a	441_120	-79.8749	345.344	0	#7e2a7a
246_69	59	-48	1	#751932	slice1_447_125	-125	447	0	#7e2a7a	447_125	-84.8749	351.344	0	#7e2a7a
336_70	58	42	1	#751932	slice1_299_110	-110	299	0	#751932	299_110	-69.8749	203.344	0	#751932
128_154	-26	-166	1	#751932	slice1_289_182	-182	289	0	#67a98c	289_182	-141.875	193.344	0	#67a98c
438_100	28	144	1	#751932	slice1_461_97	-97	461	0	#d5d1d6	461_97	-56.8749	365.344	0	#d5d1d6
360_86	42	66	1	#751932	slice1_187_85	-85	187	0	#bd6f37	187_85	-44.8749	91.3438	0	#bd6f37
162_103	25	-132	1	#bd6f37	slice1_339_171	-171	339	0	#3a4d9d	339_171	-130.875	243.344	0	#3a4d9d
167_122	6	-127	1	#c1b846	slice1_439_175	-175	439	0	#67a98c	439_175	-134.875	343.344	0	#67a98c
394_200	-72	100	1	#d5d1d6	slice1_346_107	-107	346	0	#751932	346_107	-66.8749	250.344	0	#751932
422_242	-114	128	1	#67a98c	slice1_326_62	-62	326	0	#67a98c	326_62	-21.8749	230.344	0	#67a98c
92_107	21	-202	1	#d5d1d6	slice1_258_45	-45	258	0	#67a98c	258_45	-4.87486	162.344	0	#67a98c
291_61	67	-3	1	#d5d1d6	slice1_290_119	-119	290	0	#751932	290_119	-78.8749	194.344	0	#751932
271_51	77	-23	1	#751932	slice1_265_182	-182	265	0	#5c9a42	265_182	-141.875	169.344	0	#5c9a42
191_58	70	-103	1	#d5d1d6	slice1_194_121	-121	194	0	#67a98c	194_121	-80.8749	98.3438	0	#67a98c
470_124	4	176	1	#3a4d9d	slice1_285_39	-39	285	0	#d5d1d6	285_39	1.12514	189.344	0	#d5d1d6
433_188	-60	139	1	#5c9a42	slice1_166_153	-153	166	0	#c1b846	166_153	-112.875	70.3438	0	#c1b846
444_126	2	150	1	#7e2a7a	slice1_380_62	-62	380	0	#751932	380_62	-21.8749	284.344	0	#751932
315_151	-23	21	1	#d5d1d6	slice1_451_116	-116	451	0	#751932	451_116	-75.8749	355.344	0	#751932
433_87	41	139	1	#67a98c	slice1_329_67	-67	329	0	#751932	329_67	-26.8749	233.344	0	#751932
481_172	-44	187	1	#751932	slice1_295_134	-134	295	0	#5c9a42	295_134	-93.8749	199.344	0	#5c9a42
411_73	55	117	1	#67a98c	slice1_210_69	-69	210	0	#67a98c	210_69	-28.8749	114.344	0	#67a98c
286_172	-44	-8	1	#751932	slice1_447_192	-192	447	0	#5c9a42	447_192	-151.875	351.344	0	#5c9a42
363_155	-27	69	1	#751932	slice1_253_44	-44	253	0	#67a98c	253_44	-3.87486	157.344	0	#67a98c
398_149	-21	104	1	#7e2a7a	slice1_184_85	-85	184	0	#bd6f37	184_85	-44.8749	88.3438	0	#bd6f37
261_156	-28	-33	1	#67a98c	slice1_447_149	-149	447	0	#751932	447_149	-108.875	351.344	0	#751932
97_111	17	-197	1	#67a98c	slice1_272_248	-248	272	0	#bd6f37	272_248	-207.875	176.344	0	#bd6f37
452_116	12	158	1	#751932	slice1_446_196	-196	446	0	#5c9a42	446_196	-155.875	350.344	0	#5c9a42
418_247	-119	124	1	#d5d1d6	slice1_381_189	-189	381	0	#67a98c	381_189	-148.875	285.344	0	#67a98c
368_165	-37	74	1	#751932	slice1_285_58	-58	285	0	#67a98c	285_58	-17.8749	189.344	0	#67a98c
317_132	-4	23	1	#751932	slice1_446_227	-227	446	0	#751932	446_227	-186.875	350.344	0	#751932
133_39	89	-161	1	#d5d1d6	slice1_392_98	-98	392	0	#5c9a42	392_98	-57.8749	296.344	0	#5c9a42
172_154	-26	-122	1	#751932	slice1_466_227	-227	466	0	#3a4d9d	466_227	-186.875	370.344	0	#3a4d9d
293_227	-99	-1	1	#5c9a42	slice1_483_141	-141	483	0	#d5d1d6	483_141	-100.875	387.344	0	#d5d1d6
153_43	85	-141	1	#d5d1d6	slice1_183_97	-97	183	0	#bd6f37	183_97	-56.8749	87.3438	0	#bd6f37
417_151	-23	123	1	#7e2a7a	slice1_153_73	-73	153	0	#67a98c	153_73	-32.8749	57.3438	0	#67a98c
292_72	56	-2	1	#67a98c	slice1_194_109	-109	194	0	#bd6f37	194_109	-68.8749	98.3438	0	#bd6f37
454_169	-41	160	1	#5c9a42	slice1_449_161	-161	449	0	#67a98c	449_161	-120.875	353.344	0	#67a98c
282_117	11	-12	1	#751932	slice1_466_108	-108	466	0	#d5d1d6	466_108	-67.8749	370.344	0	#d5d1d6
443_111	17	149	1	#7e2a7a	slice1_408_155	-155	408	0	#7e2a7a	408_155	-114.875	312.344	0	#7e2a7a
285_112	16	-9	1	#751932	slice1_336_52	-52	336	0	#67a98c	336_52	-11.8749	240.344	0	#67a98c
129_94	34	-165	1	#67a98c	slice1_427_238	-238	427	0	#67a98c	427_238	-197.875	331.344	0	#67a98c
255_102	26	-39	1	#751932	slice1_452_216	-216	452	0	#182a14	452_216	-175.875	356.344	0	#182a14
437_167	-39	143	1	#67a98c	slice1_374_188	-188	374	0	#3a4d9d	374_188	-147.875	278.344	0	#3a4d9d
407_213	-85	113	1	#d5d1d6	slice1_352_125	-125	352	0	#751932	352_125	-84.8749	256.344	0	#751932
408_70	58	114	1	#751932	slice1_273_234	-234	273	0	#c1b846	273_234	-193.875	177.344	0	#c1b846
142_151	-23	-152	1	#c1b846	slice1_442_82	-82	442	0	#d5d1d6	442_82	-41.8749	346.344	0	#d5d1d6
307_49	79	13	1	#67a98c	slice1_240_52	-52	240	0	#67a98c	240_52	-11.8749	144.344	0	#67a98c
92_157	-29	-202	1	#d5d1d6	slice1_129_113	-113	129	0	#c1b846	129_113	-72.8749	33.3438	0	#c1b846
442_88	40	148	1	#67a98c	slice1_407_134	-134	407	0	#7e2a7a	407_134	-93.8749	311.344	0	#7e2a7a
282_257	-129	-12	1	#5c9a42	slice1_451_129	-129	451	0	#7e2a7a	451_129	-88.8749	355.344	0	#7e2a7a
89_152	-24	-205	1	#d5d1d6	slice1_289_43	-43	289	0	#d5d1d6	289_43	-2.87486	193.344	0	#d5d1d6
300_180	-52	6	1	#d5d1d6	slice1_91_159	-159	91	0	#d5d1d6	91_159	-118.875	-4.6562	0	#d5d1d6
110_131	-3	-184	1	#c1b846	slice1_275_94	-94	275	0	#751932	275_94	-53.8749	179.344	0	#751932
233_58	70	-61	1	#751932	slice1_266_139	-139	266	0	#67a98c	266_139	-98.8749	170.344	0	#67a98c
290_49	79	-4	1	#67a98c	slice1_251_119	-119	251	0	#d5d1d6	251_119	-78.8749	155.344	0	#d5d1d6
357_144	-16	63	1	#182a14	slice1_410_97	-97	410	0	#67a98c	410_97	-56.8749	314.344	0	#67a98c
447_140	-12	153	1	#7e2a7a	slice1_482_169	-169	482	0	#67a98c	482_169	-128.875	386.344	0	#67a98c
149_188	-60	-145	1	#d5d1d6	slice1_271_44	-44	271	0	#67a98c	271_44	-3.87486	175.344	0	#67a98c
171_112	16	-123	1	#bd6f37	slice1_410_196	-196	410	0	#67a98c	410_196	-155.875	314.344	0	#67a98c
429_205	-77	135	1	#182a14	slice1_318_79	-79	318	0	#751932	318_79	-38.8749	222.344	0	#751932
464_145	-17	170	1	#67a98c	slice1_300_90	-90	300	0	#751932	300_90	-49.8749	204.344	0	#751932
287_75	53	-7	1	#67a98c	slice1_205_142	-142	205	0	#d5d1d6	205_142	-101.875	109.344	0	#d5d1d6
485_191	-63	191	1	#d5d1d6	slice1_244_147	-147	244	0	#d5d1d6	244_147	-106.875	148.344	0	#d5d1d6
469_116	12	175	1	#3a4d9d	slice1_204_82	-82	204	0	#67a98c	204_82	-41.8749	108.344	0	#67a98c
447_214	-86	153	1	#751932	slice1_263_155	-155	263	0	#751932	263_155	-114.875	167.344	0	#751932
154_132	-4	-140	1	#c1b846	slice1_396_197	-197	396	0	#3a4d9d	396_197	-156.875	300.344	0	#3a4d9d
141_127	1	-153	1	#67a98c	slice1_268_180	-180	268	0	#5c9a42	268_180	-139.875	172.344	0	#5c9a42
440_158	-30	146	1	#751932	slice1_450_170	-170	450	0	#5c9a42	450_170	-129.875	354.344	0	#5c9a42
411_166	-38	117	1	#7e2a7a	slice1_279_61	-61	279	0	#67a98c	279_61	-20.8749	183.344	0	#67a98c
462_214	-86	168	1	#751932	slice1_371_108	-108	371	0	#751932	371_108	-67.8749	275.344	0	#751932
261_230	-102	-33	1	#bd6f37	slice1_427_177	-177	427	0	#67a98c	427_177	-136.875	331.344	0	#67a98c
271_229	-101	-23	1	#5c9a42	slice1_259_174	-174	259	0	#d5d1d6	259_174	-133.875	163.344	0	#d5d1d6
185_157	-29	-109	1	#67a98c	slice1_109_144	-144	109	0	#c1b846	109_144	-103.875	13.3438	0	#c1b846
328_44	84	34	1	#d5d1d6	slice1_400_82	-82	400	0	#751932	400_82	-41.8749	304.344	0	#751932
99_106	22	-195	1	#67a98c	slice1_104_159	-159	104	0	#d5d1d6	104_159	-118.875	8.3438	0	#d5d1d6
431_193	-65	137	1	#5c9a42	slice1_300_159	-159	300	0	#67a98c	300_159	-118.875	204.344	0	#67a98c
427_120	8	133	1	#7e2a7a	slice1_291_51	-51	291	0	#67a98c	291_51	-10.8749	195.344	0	#67a98c
322_150	-22	28	1	#67a98c	slice1_269_38	-38	269	0	#3a4d9d	269_38	2.12514	173.344	0	#3a4d9d
279_107	21	-15	1	#751932	slice1_190_130	-130	190	0	#67a98c	190_130	-89.8749	94.3438	0	#67a98c
166_108	20	-128	1	#751932	slice1_311_96	-96	311	0	#d5d1d6	311_96	-55.8749	215.344	0	#d5d1d6
424_171	-43	130	1	#751932	slice1_96_118	-118	96	0	#c1b846	96_118	-77.8749	0.343797	0	#c1b846
355_162	-34	61	1	#5c9a42	slice1_326_138	-138	326	0	#751932	326_138	-97.8749	230.344	0	#751932
426_119	9	132	1	#7e2a7a	slice1_365_142	-142	365	0	#751932	365_142	-101.875	269.344	0	#751932
409_243	-115	115	1	#d5d1d6	slice1_385_100	-100	385	0	#751932	385_100	-59.8749	289.344	0	#751932
130_180	-52	-164	1	#d5d1d6	slice1_334_146	-146	334	0	#67a98c	334_146	-105.875	238.344	0	#67a98c
361_152	-24	67	1	#751932	slice1_153_60	-60	153	0	#67a98c	153_60	-19.8749	57.3438	0	#67a98c
286_256	-128	-8	1	#5c9a42	slice1_253_221	-221	253	0	#d5d1d6	253_221	-180.875	157.344	0	#d5d1d6
422_117	11	128	1	#7e2a7a	slice1_210_53	-53	210	0	#67a98c	210_53	-12.8749	114.344	0	#67a98c
288_39	89	-6	1	#d5d1d6	slice1_478_145	-145	478	0	#d5d1d6	478_145	-104.875	382.344	0	#d5d1d6
155_71	57	-139	1	#c1b846	slice1_333_53	-53	333	0	#d5d1d6	333_53	-12.8749	237.344	0	#d5d1d6
237_102	26	-57	1	#751932	slice1_326_141	-141	326	0	#751932	326_141	-100.875	230.344	0	#751932
301_71	57	7	1	#67a98c	slice1_107_159	-159	107	0	#bd6f37	107_159	-118.875	11.3438	0	#bd6f37
471_225	-97	177	1	#d5d1d6	slice1_116_146	-146	116	0	#324557	116_146	-105.875	20.3438	0	#324557
145_174	-46	-149	1	#3a4d9d	slice1_476_210	-210	476	0	#3a4d9d	476_210	-169.875	380.344	0	#3a4d9d
270_135	-7	-24	1	#751932	slice1_130_173	-173	130	0	#d5d1d6	130_173	-132.875	34.3438	0	#d5d1d6
347_89	39	53	1	#751932	slice1_425_243	-243	425	0	#67a98c	425_243	-202.875	329.344	0	#67a98c
331_87	41	37	1	#751932	slice1_140_145	-145	140	0	#c1b846	140_145	-104.875	44.3438	0	#c1b846
364_182	-54	70	1	#67a98c	slice1_118_156	-156	118	0	#751932	118_156	-115.875	22.3438	0	#751932
310_83	45	16	1	#751932	slice1_452_136	-136	452	0	#751932	452_136	-95.8749	356.344	0	#751932
177_97	31	-117	1	#bd6f37	slice1_209_131	-131	209	0	#67a98c	209_131	-90.8749	113.344	0	#67a98c
177_50	78	-117	1	#d5d1d6	slice1_247_159	-159	247	0	#d5d1d6	247_159	-118.875	151.344	0	#d5d1d6
310_67	61	16	1	#d5d1d6	slice1_475_134	-134	475	0	#3a4d9d	475_134	-93.8749	379.344	0	#3a4d9d
326_50	78	32	1	#67a98c	slice1_342_96	-96	342	0	#751932	342_96	-55.8749	246.344	0	#751932
282_264	-136	-12	1	#d5d1d6	slice1_113_81	-81	113	0	#751932	113_81	-40.8749	17.3438	0	#751932
401_176	-48	107	1	#751932	slice1_306_137	-137	306	0	#751932	306_137	-96.8749	210.344	0	#751932
351_130	-2	57	1	#751932	slice1_449_192	-192	449	0	#5c9a42	449_192	-151.875	353.344	0	#5c9a42
293_114	14	-1	1	#751932	slice1_468_201	-201	468	0	#67a98c	468_201	-160.875	372.344	0	#67a98c
159_82	46	-135	1	#bd6f37	slice1_432_249	-249	432	0	#3a4d9d	432_249	-208.875	336.344	0	#3a4d9d
196_100	28	-98	1	#bd6f37	slice1_199_62	-62	199	0	#67a98c	199_62	-21.8749	103.344	0	#67a98c
381_92	36	87	1	#751932	slice1_188_117	-117	188	0	#bd6f37	188_117	-76.8749	92.3438	0	#bd6f37
127_143	-15	-167	1	#c1b846	slice1_121_90	-90	121	0	#67a98c	121_90	-49.8749	25.3438	0	#67a98c
164_88	40	-130	1	#bd6f37	slice1_406_173	-173	406	0	#751932	406_173	-132.875	310.344	0	#751932
178_57	71	-116	1	#67a98c	slice1_173_58	-58	173	0	#67a98c	173_58	-17.8749	77.3438	0	#67a98c
249_81	47	-45	1	#751932	slice1_206_103	-103	206	0	#67a98c	206_103	-62.8749	110.344	0	#67a98c
254_229	-101	-40	1	#d5d1d6	slice1_96_152	-152	96	0	#c1b846	96_152	-111.875	0.343797	0	#c1b846
366_147	-19	72	1	#751932	slice1_263_178	-178	263	0	#67a98c	263_178	-137.875	167.344	0	#67a98c
459_113	15	165	1	#67a98c	slice1_413_227	-227	413	0	#67a98c	413_227	-186.875	317.344	0	#67a98c
286_165	-37	-8	1	#751932	slice1_124_123	-123	124	0	#c1b846	124_123	-82.8749	28.3438	0	#c1b846
278_161	-33	-16	1	#751932	slice1_443_232	-232	443	0	#751932	443_232	-191.875	347.344	0	#751932
361_52	76	67	1	#3a4d9d	slice1_318_51	-51	318	0	#67a98c	318_51	-10.8749	222.344	0	#67a98c
255_163	-35	-39	1	#d5d1d6	slice1_421_123	-123	421	0	#7e2a7a	421_123	-82.8749	325.344	0	#7e2a7a
253_42	86	-41	1	#67a98c	slice1_291_212	-212	291	0	#5c9a42	291_212	-171.875	195.344	0	#5c9a42
232_67	61	-62	1	#751932	slice1_420_174	-174	420	0	#751932	420_174	-133.875	324.344	0	#751932
471_158	-30	177	1	#67a98c	slice1_163_62	-62	163	0	#67a98c	163_62	-21.8749	67.3438	0	#67a98c
454_233	-105	160	1	#d5d1d6	slice1_142_118	-118	142	0	#67a98c	142_118	-77.8749	46.3438	0	#67a98c
94_136	-8	-200	1	#324557	slice1_270_215	-215	270	0	#5c9a42	270_215	-174.875	174.344	0	#5c9a42
104_129	-1	-190	1	#c1b846	slice1_332_55	-55	332	0	#d5d1d6	332_55	-14.8749	236.344	0	#d5d1d6
135_106	22	-159	1	#67a98c	slice1_459_177	-177	459	0	#5c9a42	459_177	-136.875	363.344	0	#5c9a42
257_108	20	-37	1	#751932	slice1_270_239	-239	270	0	#67a98c	270_239	-198.875	174.344	0	#67a98c
300_61	67	6	1	#c1b846	slice1_186_101	-101	186	0	#bd6f37	186_101	-60.8749	90.3438	0	#bd6f37
372_122	6	78	1	#751932	slice1_129_94	-94	129	0	#67a98c	129_94	-53.8749	33.3438	0	#67a98c
413_174	-46	119	1	#751932	slice1_379_196	-196	379	0	#d5d1d6	379_196	-155.875	283.344	0	#d5d1d6
155_125	3	-139	1	#751932	slice1_379_140	-140	379	0	#7e2a7a	379_140	-99.8749	283.344	0	#7e2a7a
449_115	13	155	1	#751932	slice1_224_82	-82	224	0	#67a98c	224_82	-41.8749	128.344	0	#67a98c
335_117	11	41	1	#751932	slice1_104_129	-129	104	0	#c1b846	104_129	-88.8749	8.3438	0	#c1b846
253_61	67	-41	1	#751932	slice1_229_144	-144	229	0	#d5d1d6	229_144	-103.875	133.344	0	#d5d1d6
410_223	-95	116	1	#67a98c	slice1_314_137	-137	314	0	#d5d1d6	314_137	-96.8749	218.344	0	#d5d1d6
409_147	-19	115	1	#7e2a7a	slice1_293_82	-82	293	0	#67a98c	293_82	-41.8749	197.344	0	#67a98c
124_165	-37	-170	1	#d5d1d6	slice1_412_136	-136	412	0	#7e2a7a	412_136	-95.8749	316.344	0	#7e2a7a
134_110	18	-160	1	#c1b846	slice1_251_124	-124	251	0	#5c9a42	251_124	-83.8749	155.344	0	#5c9a42
412_246	-118	118	1	#d5d1d6	slice1_171_94	-94	171	0	#bd6f37	171_94	-53.8749	75.3438	0	#bd6f37
425_245	-117	131	1	#d5d1d6	slice1_364_113	-113	364	0	#751932	364_113	-72.8749	268.344	0	#751932
281_213	-85	-13	1	#5c9a42	slice1_421_103	-103	421	0	#7e2a7a	421_103	-62.8749	325.344	0	#7e2a7a
207_110	18	-87	1	#c1b846	slice1_145_146	-146	145	0	#c1b846	145_146	-105.875	49.3438	0	#c1b846
261_233	-105	-33	1	#bd6f37	slice1_274_172	-172	274	0	#c1b846	274_172	-131.875	178.344	0	#c1b846
205_56	72	-89	1	#67a98c	slice1_307_103	-103	307	0	#751932	307_103	-62.8749	211.344	0	#751932
335_107	21	41	1	#751932	slice1_110_93	-93	110	0	#67a98c	110_93	-52.8749	14.3438	0	#67a98c
123_167	-39	-171	1	#d5d1d6	slice1_370_110	-110	370	0	#751932	370_110	-69.8749	274.344	0	#751932
423_112	16	129	1	#7e2a7a	slice1_304_44	-44	304	0	#3a4d9d	304_44	-3.87486	208.344	0	#3a4d9d
375_72	56	81	1	#751932	slice1_265_234	-234	265	0	#67a98c	265_234	-193.875	169.344	0	#67a98c
216_103	25	-78	1	#751932	slice1_398_152	-152	398	0	#7e2a7a	398_152	-111.875	302.344	0	#7e2a7a
328_115	13	34	1	#751932	slice1_120_88	-88	120	0	#c1b846	120_88	-47.8749	24.3438	0	#c1b846
451_239	-111	157	1	#d5d1d6	slice1_175_120	-120	175	0	#bd6f37	175_120	-79.8749	79.3438	0	#bd6f37
420_212	-84	126	1	#5c9a42	slice1_384_176	-176	384	0	#751932	384_176	-135.875	288.344	0	#751932
440_80	48	146	1	#d5d1d6	slice1_173_117	-117	173	0	#bd6f37	173_117	-76.8749	77.3438	0	#bd6f37
180_106	22	-114	1	#bd6f37	slice1_455_166	-166	455	0	#67a98c	455_166	-125.875	359.344	0	#67a98c
99_94	34	-195	1	#67a98c	slice1_431_145	-145	431	0	#7e2a7a	431_145	-104.875	335.344	0	#7e2a7a
444_92	36	150	1	#751932	slice1_136_184	-184	136	0	#d5d1d6	136_184	-143.875	40.3438	0	#d5d1d6
427_85	43	133	1	#67a98c	slice1_435_156	-156	435	0	#7e2a7a	435_156	-115.875	339.344	0	#7e2a7a
200_117	11	-94	1	#67a98c	slice1_290_145	-145	290	0	#67a98c	290_145	-104.875	194.344	0	#67a98c
371_133	-5	77	1	#7e2a7a	slice1_87_126	-126	87	0	#d5d1d6	87_126	-85.8749	-8.6562	0	#d5d1d6
290_253	-125	-4	1	#67a98c	slice1_395_146	-146	395	0	#7e2a7a	395_146	-105.875	299.344	0	#7e2a7a
405_93	35	111	1	#751932	slice1_172_50	-50	172	0	#d5d1d6	172_50	-9.87486	76.3438	0	#d5d1d6
262_249	-121	-32	1	#d5d1d6	slice1_293_190	-190	293	0	#5c9a42	293_190	-149.875	197.344	0	#5c9a42
409_63	65	115	1	#3a4d9d	slice1_301_166	-166	301	0	#67a98c	301_166	-125.875	205.344	0	#67a98c
305_84	44	11	1	#d5d1d6	slice1_194_54	-54	194	0	#67a98c	194_54	-13.8749	98.3438	0	#67a98c
451_207	-79	157	1	#5c9a42	slice1_194_153	-153	194	0	#d5d1d6	194_153	-112.875	98.3438	0	#d5d1d6
392_135	-7	98	1	#7e2a7a	slice1_375_72	-72	375	0	#751932	375_72	-31.8749	279.344	0	#751932
313_132	-4	19	1	#751932	slice1_296_249	-249	296	0	#5c9a42	296_249	-208.875	200.344	0	#5c9a42
478_212	-84	184	1	#d5d1d6	slice1_94_110	-110	94	0	#bd6f37	94_110	-69.8749	-1.6562	0	#bd6f37
110_93	35	-184	1	#67a98c	slice1_244_116	-116	244	0	#751932	244_116	-75.8749	148.344	0	#751932
171_91	37	-123	1	#bd6f37	slice1_272_85	-85	272	0	#751932	272_85	-44.8749	176.344	0	#751932
263_159	-31	-31	1	#751932	slice1_209_105	-105	209	0	#67a98c	209_105	-64.8749	113.344	0	#67a98c
440_236	-108	146	1	#67a98c	slice1_228_95	-95	228	0	#d5d1d6	228_95	-54.8749	132.344	0	#d5d1d6
263_126	2	-31	1	#182a14	slice1_305_233	-233	305	0	#d5d1d6	305_233	-192.875	209.344	0	#d5d1d6
400_110	18	106	1	#7e2a7a	slice1_421_81	-81	421	0	#67a98c	421_81	-40.8749	325.344	0	#67a98c
472_211	-83	178	1	#67a98c	slice1_280_157	-157	280	0	#67a98c	280_157	-116.875	184.344	0	#67a98c
479_161	-33	185	1	#751932	slice1_260_55	-55	260	0	#67a98c	260_55	-14.8749	164.344	0	#67a98c
319_97	31	25	1	#751932	slice1_277_217	-217	277	0	#182a14	277_217	-176.875	181.344	0	#182a14
146_128	0	-148	1	#c1b846	slice1_413_158	-158	413	0	#7e2a7a	413_158	-117.875	317.344	0	#7e2a7a
368_163	-35	74	1	#751932	slice1_164_187	-187	164	0	#3a4d9d	164_187	-146.875	68.3438	0	#3a4d9d
196_140	-12	-98	1	#67a98c	slice1_452_203	-203	452	0	#5c9a42	452_203	-162.875	356.344	0	#5c9a42
284_66	62	-10	1	#67a98c	slice1_169_180	-180	169	0	#3a4d9d	169_180	-139.875	73.3438	0	#3a4d9d
255_104	24	-39	1	#751932	slice1_223_128	-128	223	0	#67a98c	223_128	-87.8749	127.344	0	#67a98c
414_246	-118	120	1	#d5d1d6	slice1_256_242	-242	256	0	#d5d1d6	256_242	-201.875	160.344	0	#d5d1d6
420_163	-35	126	1	#7e2a7a	slice1_260_80	-80	260	0	#751932	260_80	-39.8749	164.344	0	#751932
303_228	-100	9	1	#d5d1d6	slice1_145_125	-125	145	0	#67a98c	145_125	-84.8749	49.3438	0	#67a98c
380_138	-10	86	1	#7e2a7a	slice1_441_226	-226	441	0	#751932	441_226	-185.875	345.344	0	#751932
305_73	55	11	1	#67a98c	slice1_99_94	-94	99	0	#67a98c	99_94	-53.8749	3.3438	0	#67a98c
456_108	20	162	1	#67a98c	slice1_380_90	-90	380	0	#751932	380_90	-49.8749	284.344	0	#751932
353_181	-53	59	1	#d5d1d6	slice1_414_103	-103	414	0	#7e2a7a	414_103	-62.8749	318.344	0	#7e2a7a
331_120	8	37	1	#751932	slice1_388_85	-85	388	0	#751932	388_85	-44.8749	292.344	0	#751932
381_147	-19	87	1	#7e2a7a	slice1_316_80	-80	316	0	#751932	316_80	-39.8749	220.344	0	#751932
246_100	28	-48	1	#751932	slice1_258_109	-109	258	0	#751932	258_109	-68.8749	162.344	0	#751932
384_176	-48	90	1	#751932	slice1_255_74	-74	255	0	#751932	255_74	-33.8749	159.344	0	#751932
437_77	51	143	1	#d5d1d6	slice1_434_75	-75	434	0	#d5d1d6	434_75	-34.8749	338.344	0	#d5d1d6
444_232	-104	150	1	#751932	slice1_284_231	-231	284	0	#5c9a42	284_231	-190.875	188.344	0	#5c9a42
381_162	-34	87	1	#7e2a7a	slice1_452_141	-141	452	0	#751932	452_141	-100.875	356.344	0	#751932
314_114	14	20	1	#751932	slice1_194_110	-110	194	0	#bd6f37	194_110	-69.8749	98.3438	0	#bd6f37
278_181	-53	-16	1	#c1b846	slice1_441_174	-174	441	0	#5c9a42	441_174	-133.875	345.344	0	#5c9a42
283_127	1	-11	1	#182a14	slice1_309_156	-156	309	0	#3a4d9d	309_156	-115.875	213.344	0	#3a4d9d
160_67	61	-134	1	#67a98c	slice1_361_87	-87	361	0	#751932	361_87	-46.8749	265.344	0	#751932
260_74	54	-34	1	#d5d1d6	slice1_295_261	-261	295	0	#d5d1d6	295_261	-220.875	199.344	0	#d5d1d6
159_178	-50	-135	1	#3a4d9d	slice1_125_169	-169	125	0	#d5d1d6	125_169	-128.875	29.3438	0	#d5d1d6
438_105	23	144	1	#7e2a7a	slice1_326_136	-136	326	0	#751932	326_136	-95.8749	230.344	0	#751932
406_78	50	112	1	#751932	slice1_345_85	-85	345	0	#751932	345_85	-44.8749	249.344	0	#751932
253_151	-23	-41	1	#67a98c	slice1_292_245	-245	292	0	#5c9a42	292_245	-204.875	196.344	0	#5c9a42
287_167	-39	-7	1	#751932	slice1_282_115	-115	282	0	#751932	282_115	-74.8749	186.344	0	#751932
261_81	47	-33	1	#751932	slice1_412_241	-241	412	0	#d5d1d6	412_241	-200.875	316.344	0	#d5d1d6
120_145	-17	-174	1	#324557	slice1_339_73	-73	339	0	#751932	339_73	-32.8749	243.344	0	#751932
457_208	-80	163	1	#5c9a42	slice1_341_63	-63	341	0	#751932	341_63	-22.8749	245.344	0	#751932
453_167	-39	159	1	#67a98c	slice1_406_234	-234	406	0	#d5d1d6	406_234	-193.875	310.344	0	#d5d1d6
418_106	22	124	1	#7e2a7a	slice1_156_55	-55	156	0	#67a98c	156_55	-14.8749	60.3438	0	#67a98c
418_150	-22	124	1	#7e2a7a	slice1_472_216	-216	472	0	#d5d1d6	472_216	-175.875	376.344	0	#d5d1d6
135_40	88	-159	1	#d5d1d6	slice1_263_253	-253	263	0	#d5d1d6	263_253	-212.875	167.344	0	#d5d1d6
362_166	-38	68	1	#751932	slice1_431_111	-111	431	0	#7e2a7a	431_111	-70.8749	335.344	0	#7e2a7a
256_189	-61	-38	1	#d5d1d6	slice1_395_123	-123	395	0	#7e2a7a	395_123	-82.8749	299.344	0	#7e2a7a
137_128	0	-157	1	#67a98c	slice1_287_167	-167	287	0	#751932	287_167	-126.875	191.344	0	#751932
175_132	-4	-119	1	#67a98c	slice1_448_137	-137	448	0	#7e2a7a	448_137	-96.8749	352.344	0	#7e2a7a
125_121	7	-169	1	#d5d1d6	slice1_215_119	-119	215	0	#67a98c	215_119	-78.8749	119.344	0	#67a98c
174_104	24	-120	1	#bd6f37	slice1_150_115	-115	150	0	#67a98c	150_115	-74.8749	54.3438	0	#67a98c
182_90	38	-112	1	#bd6f37	slice1_331_170	-170	331	0	#d5d1d6	331_170	-129.875	235.344	0	#d5d1d6
287_115	13	-7	1	#751932	slice1_382_105	-105	382	0	#751932	382_105	-64.8749	286.344	0	#751932
320_94	34	26	1	#751932	slice1_431_89	-89	431	0	#751932	431_89	-48.8749	335.344	0	#751932
306_210	-82	12	1	#d5d1d6	slice1_355_50	-50	355	0	#3a4d9d	355_50	-9.87486	259.344	0	#3a4d9d
113_81	47	-181	1	#751932	slice1_245_85	-85	245	0	#751932	245_85	-44.8749	149.344	0	#751932
299_196	-68	5	1	#3a4d9d	slice1_272_166	-166	272	0	#751932	272_166	-125.875	176.344	0	#751932
136_62	66	-158	1	#67a98c	slice1_233_61	-61	233	0	#67a98c	233_61	-20.8749	137.344	0	#67a98c
116_147	-19	-178	1	#324557	slice1_141_85	-85	141	0	#c1b846	141_85	-44.8749	45.3438	0	#c1b846
253_118	10	-41	1	#182a14	slice1_99_121	-121	99	0	#324557	99_121	-80.8749	3.3438	0	#324557
221_118	10	-73	1	#751932	slice1_301_165	-165	301	0	#5c9a42	301_165	-124.875	205.344	0	#5c9a42
259_54	74	-35	1	#67a98c	slice1_455_124	-124	455	0	#751932	455_124	-83.8749	359.344	0	#751932
145_172	-44	-149	1	#3a4d9d	slice1_192_122	-122	192	0	#67a98c	192_122	-81.8749	96.3438	0	#67a98c
214_42	86	-80	1	#d5d1d6	slice1_304_211	-211	304	0	#d5d1d6	304_211	-170.875	208.344	0	#d5d1d6
117_100	28	-177	1	#c1b846	slice1_307_107	-107	307	0	#751932	307_107	-66.8749	211.344	0	#751932
424_148	-20	130	1	#7e2a7a	slice1_407_204	-204	407	0	#d5d1d6	407_204	-163.875	311.344	0	#d5d1d6
414_194	-66	120	1	#67a98c	slice1_331_151	-151	331	0	#3a4d9d	331_151	-110.875	235.344	0	#3a4d9d
226_46	82	-68	1	#3a4d9d	slice1_274_45	-45	274	0	#d5d1d6	274_45	-4.87486	178.344	0	#d5d1d6
276_81	47	-18	1	#751932	slice1_252_80	-80	252	0	#751932	252_80	-39.8749	156.344	0	#751932
303_78	50	9	1	#751932	slice1_282_77	-77	282	0	#751932	282_77	-36.8749	186.344	0	#751932
466_140	-12	172	1	#67a98c	slice1_421_145	-145	421	0	#7e2a7a	421_145	-104.875	325.344	0	#7e2a7a
401_57	71	107	1	#d5d1d6	slice1_375_140	-140	375	0	#7e2a7a	375_140	-99.8749	279.344	0	#7e2a7a
442_129	-1	148	1	#7e2a7a	slice1_382_164	-164	382	0	#7e2a7a	382_164	-123.875	286.344	0	#7e2a7a
291_180	-52	-3	1	#67a98c	slice1_221_128	-128	221	0	#3a4d9d	221_128	-87.8749	125.344	0	#3a4d9d
396_95	33	102	1	#182a14	slice1_180_143	-143	180	0	#67a98c	180_143	-102.875	84.3438	0	#67a98c
128_114	14	-166	1	#c1b846	slice1_274_236	-236	274	0	#182a14	274_236	-195.875	178.344	0	#182a14
272_123	5	-22	1	#182a14	slice1_316_48	-48	316	0	#67a98c	316_48	-7.87486	220.344	0	#67a98c
265_197	-69	-29	1	#5c9a42	slice1_261_253	-253	261	0	#d5d1d6	261_253	-212.875	165.344	0	#d5d1d6
342_73	55	48	1	#d5d1d6	slice1_228_37	-37	228	0	#d5d1d6	228_37	3.12514	132.344	0	#d5d1d6
142_119	9	-152	1	#67a98c	slice1_198_139	-139	198	0	#67a98c	198_139	-98.8749	102.344	0	#67a98c
424_169	-41	130	1	#751932	slice1_427_114	-114	427	0	#7e2a7a	427_114	-73.8749	331.344	0	#7e2a7a
450_208	-80	156	1	#67a98c	slice1_151_61	-61	151	0	#67a98c	151_61	-20.8749	55.3438	0	#67a98c
197_120	8	-97	1	#67a98c	slice1_225_87	-87	225	0	#d5d1d6	225_87	-46.8749	129.344	0	#d5d1d6
150_48	80	-144	1	#d5d1d6	slice1_163_172	-172	163	0	#bd6f37	163_172	-131.875	67.3438	0	#bd6f37
124_123	5	-170	1	#c1b846	slice1_272_154	-154	272	0	#67a98c	272_154	-113.875	176.344	0	#67a98c
145_112	16	-149	1	#67a98c	slice1_99_153	-153	99	0	#751932	99_153	-112.875	3.3438	0	#751932
91_124	4	-203	1	#c1b846	slice1_322_52	-52	322	0	#67a98c	322_52	-11.8749	226.344	0	#67a98c
276_222	-94	-18	1	#182a14	slice1_140_165	-165	140	0	#d5d1d6	140_165	-124.875	44.3438	0	#d5d1d6
108_133	-5	-186	1	#c1b846	slice1_217_83	-83	217	0	#751932	217_83	-42.8749	121.344	0	#751932
417_153	-25	123	1	#7e2a7a	slice1_410_199	-199	410	0	#67a98c	410_199	-158.875	314.344	0	#67a98c
390_172	-44	96	1	#7e2a7a	slice1_474_124	-124	474	0	#d5d1d6	474_124	-83.8749	378.344	0	#d5d1d6
414_149	-21	120	1	#7e2a7a	slice1_147_37	-37	147	0	#d5d1d6	147_37	3.12514	51.3438	0	#d5d1d6
179_148	-20	-115	1	#751932	slice1_116_101	-101	116	0	#c1b846	116_101	-60.8749	20.3438	0	#c1b846
254_227	-99	-40	1	#d5d1d6	slice1_451_173	-173	451	0	#5c9a42	451_173	-132.875	355.344	0	#5c9a42
258_188	-60	-36	1	#d5d1d6	slice1_177_178	-178	177	0	#d5d1d6	177_178	-137.875	81.3438	0	#d5d1d6
393_144	-16	99	1	#7e2a7a	slice1_303_108	-108	303	0	#751932	303_108	-67.8749	207.344	0	#751932
221_132	-4	-73	1	#d5d1d6	slice1_162_111	-111	162	0	#c1b846	162_111	-70.8749	66.3438	0	#c1b846
261_161	-33	-33	1	#67a98c	slice1_324_148	-148	324	0	#67a98c	324_148	-107.875	228.344	0	#67a98c
245_42	86	-49	1	#67a98c	slice1_429_179	-179	429	0	#67a98c	429_179	-138.875	333.344	0	#67a98c
392_62	66	98	1	#67a98c	slice1_164_97	-97	164	0	#bd6f37	164_97	-56.8749	68.3438	0	#bd6f37
419_113	15	125	1	#7e2a7a	slice1_396_171	-171	396	0	#7e2a7a	396_171	-130.875	300.344	0	#7e2a7a
197_77	51	-97	1	#d5d1d6	slice1_295_181	-181	295	0	#67a98c	295_181	-140.875	199.344	0	#67a98c
198_71	57	-96	1	#d5d1d6	slice1_358_115	-115	358	0	#182a14	358_115	-74.8749	262.344	0	#182a14
422_239	-111	128	1	#67a98c	slice1_227_48	-48	227	0	#67a98c	227_48	-7.87486	131.344	0	#67a98c
245_41	87	-49	1	#67a98c	slice1_308_78	-78	308	0	#751932	308_78	-37.8749	212.344	0	#751932
275_207	-79	-19	1	#5c9a42	slice1_460_167	-167	460	0	#67a98c	460_167	-126.875	364.344	0	#67a98c
431_157	-29	137	1	#7e2a7a	slice1_444_102	-102	444	0	#751932	444_102	-61.8749	348.344	0	#751932
359_49	79	65	1	#d5d1d6	slice1_148_164	-164	148	0	#67a98c	148_164	-123.875	52.3438	0	#67a98c
177_167	-39	-117	1	#67a98c	slice1_419_213	-213	419	0	#67a98c	419_213	-172.875	323.344	0	#67a98c
445_228	-100	151	1	#751932	slice1_456_202	-202	456	0	#5c9a42	456_202	-161.875	360.344	0	#5c9a42
263_112	16	-31	1	#324557	slice1_352_145	-145	352	0	#751932	352_145	-104.875	256.344	0	#751932
272_260	-132	-22	1	#d5d1d6	slice1_294_121	-121	294	0	#751932	294_121	-80.8749	198.344	0	#751932
414_232	-104	120	1	#67a98c	slice1_335_123	-123	335	0	#751932	335_123	-82.8749	239.344	0	#751932
365_90	38	71	1	#751932	slice1_157_124	-124	157	0	#751932	157_124	-83.8749	61.3438	0	#751932
269_69	59	-25	1	#751932	slice1_440_84	-84	440	0	#3a4d9d	440_84	-43.8749	344.344	0	#3a4d9d
454_181	-53	160	1	#182a14	slice1_297_102	-102	297	0	#751932	297_102	-61.8749	201.344	0	#751932
280_171	-43	-14	1	#751932	slice1_258_156	-156	258	0	#67a98c	258_156	-115.875	162.344	0	#67a98c
300_129	-1	6	1	#67a98c	slice1_225_50	-50	225	0	#67a98c	225_50	-9.87486	129.344	0	#67a98c
315_258	-130	21	1	#d5d1d6	slice1_172_85	-85	172	0	#bd6f37	172_85	-44.8749	76.3438	0	#bd6f37
440_169	-41	146	1	#67a98c	slice1_132_174	-174	132	0	#d5d1d6	132_174	-133.875	36.3438	0	#d5d1d6
305_182	-54	11	1	#d5d1d6	slice1_300_76	-76	300	0	#67a98c	300_76	-35.8749	204.344	0	#67a98c
107_149	-21	-187	1	#324557	slice1_289_104	-104	289	0	#751932	289_104	-63.8749	193.344	0	#751932
376_166	-38	82	1	#751932	slice1_119_173	-173	119	0	#d5d1d6	119_173	-132.875	23.3438	0	#d5d1d6
258_189	-61	-36	1	#d5d1d6	slice1_280_85	-85	280	0	#d5d1d6	280_85	-44.8749	184.344	0	#d5d1d6
365_142	-14	71	1	#751932	slice1_231_49	-49	231	0	#67a98c	231_49	-8.87486	135.344	0	#67a98c
152_43	85	-142	1	#d5d1d6	slice1_281_118	-118	281	0	#751932	281_118	-77.8749	185.344	0	#751932
140_164	-36	-154	1	#bd6f37	slice1_256_209	-209	256	0	#d5d1d6	256_209	-168.875	160.344	0	#d5d1d6
362_187	-59	68	1	#d5d1d6	slice1_416_85	-85	416	0	#751932	416_85	-44.8749	320.344	0	#751932
188_93	35	-106	1	#3a4d9d	slice1_210_82	-82	210	0	#751932	210_82	-41.8749	114.344	0	#751932
125_86	42	-169	1	#c1b846	slice1_285_176	-176	285	0	#67a98c	285_176	-135.875	189.344	0	#67a98c
453_120	8	159	1	#751932	slice1_340_159	-159	340	0	#751932	340_159	-118.875	244.344	0	#751932
311_233	-105	17	1	#d5d1d6	slice1_379_116	-116	379	0	#7e2a7a	379_116	-75.8749	283.344	0	#7e2a7a
436_154	-26	142	1	#7e2a7a	slice1_153_176	-176	153	0	#bd6f37	153_176	-135.875	57.3438	0	#bd6f37
96_89	39	-198	1	#d5d1d6	slice1_447_198	-198	447	0	#5c9a42	447_198	-157.875	351.344	0	#5c9a42
415_240	-112	121	1	#67a98c	slice1_279_216	-216	279	0	#5c9a42	279_216	-175.875	183.344	0	#5c9a42
317_144	-16	23	1	#67a98c	slice1_281_180	-180	281	0	#751932	281_180	-139.875	185.344	0	#751932
432_242	-114	138	1	#67a98c	slice1_485_143	-143	485	0	#d5d1d6	485_143	-102.875	389.344	0	#d5d1d6
396_85	43	102	1	#751932	slice1_183_158	-158	183	0	#67a98c	183_158	-117.875	87.3438	0	#67a98c
445_118	10	151	1	#7e2a7a	slice1_136_46	-46	136	0	#d5d1d6	136_46	-5.87486	40.3438	0	#d5d1d6
449_165	-37	155	1	#67a98c	slice1_163_122	-122	163	0	#c1b846	163_122	-81.8749	67.3438	0	#c1b846
272_223	-95	-22	1	#5c9a42	slice1_436_154	-154	436	0	#7e2a7a	436_154	-113.875	340.344	0	#7e2a7a
425_152	-24	131	1	#7e2a7a	slice1_424_241	-241	424	0	#67a98c	424_241	-200.875	328.344	0	#67a98c
378_72	56	84	1	#751932	slice1_262_244	-244	262	0	#d5d1d6	262_244	-203.875	166.344	0	#d5d1d6
438_104	24	144	1	#67a98c	slice1_362_131	-131	362	0	#5c9a42	362_131	-90.8749	266.344	0	#5c9a42
355_187	-59	61	1	#d5d1d6	slice1_292_127	-127	292	0	#182a14	292_127	-86.8749	196.344	0	#182a14
263_131	-3	-31	1	#751932	slice1_190_54	-54	190	0	#67a98c	190_54	-13.8749	94.3438	0	#67a98c
295_210	-82	1	1	#67a98c	slice1_184_74	-74	184	0	#bd6f37	184_74	-33.8749	88.3438	0	#bd6f37
437_218	-90	143	1	#67a98c	slice1_360_135	-135	360	0	#182a14	360_135	-94.8749	264.344	0	#182a14
433_230	-102	139	1	#751932	slice1_293_87	-87	293	0	#67a98c	293_87	-46.8749	197.344	0	#67a98c
105_150	-22	-189	1	#324557	slice1_243_130	-130	243	0	#5c9a42	243_130	-89.8749	147.344	0	#5c9a42
94_139	-11	-200	1	#324557	slice1_378_72	-72	378	0	#751932	378_72	-31.8749	282.344	0	#751932
459_231	-103	165	1	#3a4d9d	slice1_207_51	-51	207	0	#3a4d9d	207_51	-10.8749	111.344	0	#3a4d9d
208_141	-13	-86	1	#d5d1d6	slice1_462_158	-158	462	0	#67a98c	462_158	-117.875	366.344	0	#67a98c
411_131	-3	117	1	#7e2a7a	slice1_191_140	-140	191	0	#751932	191_140	-99.8749	95.3438	0	#751932
335_96	32	41	1	#751932	slice1_394_92	-92	394	0	#182a14	394_92	-51.8749	298.344	0	#182a14
259_182	-54	-35	1	#d5d1d6	slice1_134_110	-110	134	0	#c1b846	134_110	-69.8749	38.3438	0	#c1b846
378_175	-47	84	1	#751932	slice1_122_124	-124	122	0	#c1b846	122_124	-83.8749	26.3438	0	#c1b846
350_157	-29	56	1	#751932	slice1_105_150	-150	105	0	#324557	105_150	-109.875	9.3438	0	#324557
422_178	-50	128	1	#67a98c	slice1_271_255	-255	271	0	#d5d1d6	271_255	-214.875	175.344	0	#d5d1d6
410_80	48	116	1	#67a98c	slice1_432_180	-180	432	0	#67a98c	432_180	-139.875	336.344	0	#67a98c
96_156	-28	-198	1	#3a4d9d	slice1_428_249	-249	428	0	#d5d1d6	428_249	-208.875	332.344	0	#d5d1d6
375_152	-24	81	1	#7e2a7a	slice1_439_248	-248	439	0	#d5d1d6	439_248	-207.875	343.344	0	#d5d1d6
149_107	21	-145	1	#c1b846	slice1_190_125	-125	190	0	#67a98c	190_125	-84.8749	94.3438	0	#67a98c
334_106	22	40	1	#751932	slice1_386_84	-84	386	0	#751932	386_84	-43.8749	290.344	0	#751932
415_230	-102	121	1	#751932	slice1_406_104	-104	406	0	#7e2a7a	406_104	-63.8749	310.344	0	#7e2a7a
298_89	39	4	1	#751932	slice1_329_44	-44	329	0	#d5d1d6	329_44	-3.87486	233.344	0	#d5d1d6
342_76	52	48	1	#751932	slice1_412_96	-96	412	0	#5c9a42	412_96	-55.8749	316.344	0	#5c9a42
256_231	-103	-38	1	#d5d1d6	slice1_196_67	-67	196	0	#d5d1d6	196_67	-26.8749	100.344	0	#d5d1d6
343_134	-6	49	1	#751932	slice1_373_117	-117	373	0	#751932	373_117	-76.8749	277.344	0	#751932
418_75	53	124	1	#751932	slice1_180_55	-55	180	0	#67a98c	180_55	-14.8749	84.3438	0	#67a98c
100_154	-26	-194	1	#751932	slice1_214_98	-98	214	0	#67a98c	214_98	-57.8749	118.344	0	#67a98c
305_161	-33	11	1	#67a98c	slice1_223_48	-48	223	0	#3a4d9d	223_48	-7.87486	127.344	0	#3a4d9d
277_135	-7	-17	1	#751932	slice1_182_127	-127	182	0	#c1b846	182_127	-86.8749	86.3438	0	#c1b846
295_124	4	1	1	#67a98c	slice1_296_170	-170	296	0	#d5d1d6	296_170	-129.875	200.344	0	#d5d1d6
199_105	23	-95	1	#bd6f37	slice1_167_129	-129	167	0	#c1b846	167_129	-88.8749	71.3438	0	#c1b846
403_81	47	109	1	#751932	slice1_473_127	-127	473	0	#3a4d9d	473_127	-86.8749	377.344	0	#3a4d9d
279_130	-2	-15	1	#5c9a42	slice1_415_98	-98	415	0	#751932	415_98	-57.8749	319.344	0	#751932
169_180	-52	-125	1	#3a4d9d	slice1_175_141	-141	175	0	#c1b846	175_141	-100.875	79.3438	0	#c1b846
280_238	-110	-14	1	#182a14	slice1_248_135	-135	248	0	#751932	248_135	-94.8749	152.344	0	#751932
284_229	-101	-10	1	#751932	slice1_100_154	-154	100	0	#751932	100_154	-113.875	4.3438	0	#751932
384_150	-22	90	1	#7e2a7a	slice1_399_63	-63	399	0	#3a4d9d	399_63	-22.8749	303.344	0	#3a4d9d
91_142	-14	-203	1	#c1b846	slice1_388_174	-174	388	0	#751932	388_174	-133.875	292.344	0	#751932
337_62	66	43	1	#751932	slice1_156_57	-57	156	0	#67a98c	156_57	-16.8749	60.3438	0	#67a98c
316_143	-15	22	1	#67a98c	slice1_251_113	-113	251	0	#324557	251_113	-72.8749	155.344	0	#324557
279_167	-39	-15	1	#751932	slice1_315_47	-47	315	0	#67a98c	315_47	-6.87486	219.344	0	#67a98c
474_118	10	180	1	#d5d1d6	slice1_285_191	-191	285	0	#67a98c	285_191	-150.875	189.344	0	#67a98c
311_235	-107	17	1	#d5d1d6	slice1_228_84	-84	228	0	#d5d1d6	228_84	-43.8749	132.344	0	#d5d1d6
175_154	-26	-119	1	#751932	slice1_485_146	-146	485	0	#d5d1d6	485_146	-105.875	389.344	0	#d5d1d6
192_151	-23	-102	1	#d5d1d6	slice1_293_181	-181	293	0	#d5d1d6	293_181	-140.875	197.344	0	#d5d1d6
291_75	53	-3	1	#67a98c	slice1_319_86	-86	319	0	#751932	319_86	-45.8749	223.344	0	#751932
294_104	24	0	1	#751932	slice1_116_142	-142	116	0	#c1b846	116_142	-101.875	20.3438	0	#c1b846
302_46	82	8	1	#67a98c	slice1_468_207	-207	468	0	#751932	468_207	-166.875	372.344	0	#751932
397_158	-30	103	1	#7e2a7a	slice1_238_109	-109	238	0	#5c9a42	238_109	-68.8749	142.344	0	#5c9a42
201_116	12	-93	1	#751932	slice1_279_169	-169	279	0	#751932	279_169	-128.875	183.344	0	#751932
268_62	66	-26	1	#67a98c	slice1_406_112	-112	406	0	#7e2a7a	406_112	-71.8749	310.344	0	#7e2a7a
386_195	-67	92	1	#d5d1d6	slice1_440_92	-92	440	0	#751932	440_92	-51.8749	344.344	0	#751932
452_218	-90	158	1	#182a14	slice1_422_214	-214	422	0	#751932	422_214	-173.875	326.344	0	#751932
433_83	45	139	1	#751932	slice1_245_110	-110	245	0	#751932	245_110	-69.8749	149.344	0	#751932
265_241	-113	-29	1	#bd6f37	slice1_428_238	-238	428	0	#751932	428_238	-197.875	332.344	0	#751932
106_152	-24	-188	1	#c1b846	slice1_126_68	-68	126	0	#751932	126_68	-27.8749	30.3438	0	#751932
479_191	-63	185	1	#751932	slice1_341_135	-135	341	0	#751932	341_135	-94.8749	245.344	0	#751932
133_166	-38	-161	1	#67a98c	slice1_271_161	-161	271	0	#67a98c	271_161	-120.875	175.344	0	#67a98c
427_139	-11	133	1	#7e2a7a	slice1_421_224	-224	421	0	#751932	421_224	-183.875	325.344	0	#751932
220_128	0	-74	1	#3a4d9d	slice1_435_157	-157	435	0	#7e2a7a	435_157	-116.875	339.344	0	#7e2a7a
307_260	-132	13	1	#d5d1d6	slice1_392_96	-96	392	0	#182a14	392_96	-55.8749	296.344	0	#182a14
446_138	-10	152	1	#7e2a7a	slice1_291_119	-119	291	0	#751932	291_119	-78.8749	195.344	0	#751932
275_163	-35	-19	1	#751932	slice1_260_51	-51	260	0	#67a98c	260_51	-10.8749	164.344	0	#67a98c
313_260	-132	19	1	#d5d1d6	slice1_355_155	-155	355	0	#751932	355_155	-114.875	259.344	0	#751932
152_159	-31	-142	1	#67a98c	slice1_106_152	-152	106	0	#c1b846	106_152	-111.875	10.3438	0	#c1b846
447_213	-85	153	1	#751932	slice1_389_181	-181	389	0	#751932	389_181	-140.875	293.344	0	#751932
301_87	41	7	1	#751932	slice1_320_60	-60	320	0	#67a98c	320_60	-19.8749	224.344	0	#67a98c
318_81	47	24	1	#751932	slice1_363_146	-146	363	0	#751932	363_146	-105.875	267.344	0	#751932
434_118	10	140	1	#7e2a7a	slice1_410_90	-90	410	0	#182a14	410_90	-49.8749	314.344	0	#182a14
380_141	-13	86	1	#7e2a7a	slice1_87_136	-136	87	0	#d5d1d6	87_136	-95.8749	-8.6562	0	#d5d1d6
357_81	47	63	1	#751932	slice1_446_138	-138	446	0	#7e2a7a	446_138	-97.8749	350.344	0	#7e2a7a
172_54	74	-122	1	#67a98c	slice1_374_134	-134	374	0	#7e2a7a	374_134	-93.8749	278.344	0	#7e2a7a
434_236	-108	140	1	#751932	slice1_199_87	-87	199	0	#bd6f37	199_87	-46.8749	103.344	0	#bd6f37
378_148	-20	84	1	#7e2a7a	slice1_305_75	-75	305	0	#67a98c	305_75	-34.8749	209.344	0	#67a98c
452_238	-110	158	1	#d5d1d6	slice1_289_242	-242	289	0	#5c9a42	289_242	-201.875	193.344	0	#5c9a42
165_166	-38	-129	1	#67a98c	slice1_182_167	-167	182	0	#3a4d9d	182_167	-126.875	86.3438	0	#3a4d9d
286_118	10	-8	1	#751932	slice1_301_89	-89	301	0	#751932	301_89	-48.8749	205.344	0	#751932
101_153	-25	-193	1	#c1b846	slice1_400_146	-146	400	0	#7e2a7a	400_146	-105.875	304.344	0	#7e2a7a
128_167	-39	-166	1	#3a4d9d	slice1_279_85	-85	279	0	#d5d1d6	279_85	-44.8749	183.344	0	#d5d1d6
378_111	17	84	1	#751932	slice1_257_64	-64	257	0	#d5d1d6	257_64	-23.8749	161.344	0	#d5d1d6
170_125	3	-124	1	#c1b846	slice1_271_237	-237	271	0	#67a98c	271_237	-196.875	175.344	0	#67a98c
411_113	15	117	1	#7e2a7a	slice1_305_60	-60	305	0	#751932	305_60	-19.8749	209.344	0	#751932
441_201	-73	147	1	#182a14	slice1_396_67	-67	396	0	#751932	396_67	-26.8749	300.344	0	#751932
115_142	-14	-179	1	#c1b846	slice1_223_131	-131	223	0	#d5d1d6	223_131	-90.8749	127.344	0	#d5d1d6
315_73	55	21	1	#751932	slice1_271_53	-53	271	0	#751932	271_53	-12.8749	175.344	0	#751932
455_209	-81	161	1	#5c9a42	slice1_385_64	-64	385	0	#67a98c	385_64	-23.8749	289.344	0	#67a98c
272_217	-89	-22	1	#5c9a42	slice1_101_153	-153	101	0	#c1b846	101_153	-112.875	5.3438	0	#c1b846
106_150	-22	-188	1	#324557	slice1_113_170	-170	113	0	#d5d1d6	113_170	-129.875	17.3438	0	#d5d1d6
423_138	-10	129	1	#7e2a7a	slice1_93_151	-151	93	0	#3a4d9d	93_151	-110.875	-2.6562	0	#3a4d9d
253_45	83	-41	1	#67a98c	slice1_365_161	-161	365	0	#751932	365_161	-120.875	269.344	0	#751932
419_73	55	125	1	#67a98c	slice1_171_87	-87	171	0	#bd6f37	171_87	-46.8749	75.3438	0	#bd6f37
350_93	35	56	1	#751932	slice1_130_103	-103	130	0	#c1b846	130_103	-62.8749	34.3438	0	#c1b846
349_56	72	55	1	#67a98c	slice1_370_91	-91	370	0	#751932	370_91	-50.8749	274.344	0	#751932
143_129	-1	-151	1	#67a98c	slice1_463_207	-207	463	0	#67a98c	463_207	-166.875	367.344	0	#67a98c
392_145	-17	98	1	#7e2a7a	slice1_179_165	-165	179	0	#67a98c	179_165	-124.875	83.3438	0	#67a98c
428_160	-32	134	1	#7e2a7a	slice1_96_159	-159	96	0	#d5d1d6	96_159	-118.875	0.343797	0	#d5d1d6
127_65	63	-167	1	#3a4d9d	slice1_106_150	-150	106	0	#324557	106_150	-109.875	10.3438	0	#324557
421_77	51	127	1	#751932	slice1_161_103	-103	161	0	#c1b846	161_103	-62.8749	65.3438	0	#c1b846
165_129	-1	-129	1	#c1b846	slice1_391_114	-114	391	0	#7e2a7a	391_114	-73.8749	295.344	0	#7e2a7a
154_47	81	-140	1	#d5d1d6	slice1_231_79	-79	231	0	#751932	231_79	-38.8749	135.344	0	#751932
97_92	36	-197	1	#d5d1d6	slice1_246_100	-100	246	0	#751932	246_100	-59.8749	150.344	0	#751932
202_102	26	-92	1	#67a98c	slice1_263_80	-80	263	0	#751932	263_80	-39.8749	167.344	0	#751932
357_66	62	63	1	#751932	slice1_448_145	-145	448	0	#67a98c	448_145	-104.875	352.344	0	#67a98c
265_236	-108	-29	1	#67a98c	slice1_302_116	-116	302	0	#751932	302_116	-75.8749	206.344	0	#751932
123_82	46	-171	1	#67a98c	slice1_323_156	-156	323	0	#d5d1d6	323_156	-115.875	227.344	0	#d5d1d6
341_131	-3	47	1	#751932	slice1_261_230	-230	261	0	#bd6f37	261_230	-189.875	165.344	0	#bd6f37
203_121	7	-91	1	#67a98c	slice1_358_126	-126	358	0	#c1b846	358_126	-85.8749	262.344	0	#c1b846
393_182	-54	99	1	#751932	slice1_203_85	-85	203	0	#67a98c	203_85	-44.8749	107.344	0	#67a98c
313_117	11	19	1	#751932	slice1_434_93	-93	434	0	#5c9a42	434_93	-52.8749	338.344	0	#5c9a42
255_48	80	-39	1	#751932	slice1_452_195	-195	452	0	#5c9a42	452_195	-154.875	356.344	0	#5c9a42
171_60	68	-123	1	#67a98c	slice1_295_142	-142	295	0	#67a98c	295_142	-101.875	199.344	0	#67a98c
432_239	-111	138	1	#751932	slice1_294_117	-117	294	0	#751932	294_117	-76.8749	198.344	0	#751932
387_130	-2	93	1	#7e2a7a	slice1_272_225	-225	272	0	#5c9a42	272_225	-184.875	176.344	0	#5c9a42
199_55	73	-95	1	#67a98c	slice1_246_50	-50	246	0	#751932	246_50	-9.87486	150.344	0	#751932
256_202	-74	-38	1	#d5d1d6	slice1_166_147	-147	166	0	#c1b846	166_147	-106.875	70.3438	0	#c1b846
200_44	84	-94	1	#d5d1d6	slice1_388_122	-122	388	0	#7e2a7a	388_122	-81.8749	292.344	0	#7e2a7a
282_121	7	-12	1	#5c9a42	slice1_393_182	-182	393	0	#751932	393_182	-141.875	297.344	0	#751932
430_166	-38	136	1	#751932	slice1_163_137	-137	163	0	#c1b846	163_137	-96.8749	67.3438	0	#c1b846
229_84	44	-65	1	#d5d1d6	slice1_339_74	-74	339	0	#751932	339_74	-33.8749	243.344	0	#751932
156_51	77	-138	1	#d5d1d6	slice1_150_76	-76	150	0	#c1b846	150_76	-35.8749	54.3438	0	#c1b846
175_99	29	-119	1	#bd6f37	slice1_250_163	-163	250	0	#d5d1d6	250_163	-122.875	154.344	0	#d5d1d6
339_146	-18	45	1	#751932	slice1_471_170	-170	471	0	#751932	471_170	-129.875	375.344	0	#751932
306_106	22	12	1	#751932	slice1_357_95	-95	357	0	#5c9a42	357_95	-54.8749	261.344	0	#5c9a42
458_197	-69	164	1	#182a14	slice1_325_111	-111	325	0	#751932	325_111	-70.8749	229.344	0	#751932
446_84	44	152	1	#d5d1d6	slice1_286_232	-232	286	0	#5c9a42	286_232	-191.875	190.344	0	#5c9a42
330_115	13	36	1	#751932	slice1_128_173	-173	128	0	#d5d1d6	128_173	-132.875	32.3438	0	#d5d1d6
123_86	42	-171	1	#c1b846	slice1_420_188	-188	420	0	#67a98c	420_188	-147.875	324.344	0	#67a98c
213_141	-13	-81	1	#d5d1d6	slice1_423_241	-241	423	0	#67a98c	423_241	-200.875	327.344	0	#67a98c
158_35	93	-136	1	#d5d1d6	slice1_119_100	-100	119	0	#c1b846	119_100	-59.8749	23.3438	0	#c1b846
314_151	-23	20	1	#d5d1d6	slice1_275_192	-192	275	0	#182a14	275_192	-151.875	179.344	0	#182a14
432_249	-121	138	1	#3a4d9d	slice1_195_84	-84	195	0	#bd6f37	195_84	-43.8749	99.3438	0	#bd6f37
301_166	-38	7	1	#67a98c	slice1_120_145	-145	120	0	#324557	120_145	-104.875	24.3438	0	#324557
347_177	-49	53	1	#3a4d9d	slice1_237_112	-112	237	0	#5c9a42	237_112	-71.8749	141.344	0	#5c9a42
464_181	-53	170	1	#182a14	slice1_222_103	-103	222	0	#751932	222_103	-62.8749	126.344	0	#751932
484_144	-16	190	1	#d5d1d6	slice1_379_125	-125	379	0	#7e2a7a	379_125	-84.8749	283.344	0	#7e2a7a
437_228	-100	143	1	#751932	slice1_369_152	-152	369	0	#751932	369_152	-111.875	273.344	0	#751932
478_210	-82	184	1	#d5d1d6	slice1_178_108	-108	178	0	#3a4d9d	178_108	-67.8749	82.3438	0	#3a4d9d
267_180	-52	-27	1	#5c9a42	slice1_443_129	-129	443	0	#7e2a7a	443_129	-88.8749	347.344	0	#7e2a7a
250_134	-6	-44	1	#751932	slice1_406_133	-133	406	0	#7e2a7a	406_133	-92.8749	310.344	0	#7e2a7a
377_186	-58	83	1	#67a98c	slice1_327_131	-131	327	0	#751932	327_131	-90.8749	231.344	0	#751932
236_136	-8	-58	1	#3a4d9d	slice1_298_75	-75	298	0	#67a98c	298_75	-34.8749	202.344	0	#67a98c
484_189	-61	190	1	#3a4d9d	slice1_428_160	-160	428	0	#7e2a7a	428_160	-119.875	332.344	0	#7e2a7a
221_130	-2	-73	1	#3a4d9d	slice1_375_122	-122	375	0	#7e2a7a	375_122	-81.8749	279.344	0	#7e2a7a
303_224	-96	9	1	#d5d1d6	slice1_465_206	-206	465	0	#67a98c	465_206	-165.875	369.344	0	#67a98c
304_251	-123	10	1	#5c9a42	slice1_397_59	-59	397	0	#d5d1d6	397_59	-18.8749	301.344	0	#d5d1d6
128_79	49	-166	1	#751932	slice1_414_173	-173	414	0	#751932	414_173	-132.875	318.344	0	#751932
177_61	67	-117	1	#751932	slice1_162_170	-170	162	0	#bd6f37	162_170	-129.875	66.3438	0	#bd6f37
172_70	58	-122	1	#751932	slice1_470_205	-205	470	0	#67a98c	470_205	-164.875	374.344	0	#67a98c
156_153	-25	-138	1	#67a98c	slice1_361_104	-104	361	0	#5c9a42	361_104	-63.8749	265.344	0	#5c9a42
347_63	65	53	1	#751932	slice1_325_55	-55	325	0	#751932	325_55	-14.8749	229.344	0	#751932
184_117	11	-110	1	#bd6f37	slice1_171_189	-189	171	0	#d5d1d6	171_189	-148.875	75.3438	0	#d5d1d6
398_202	-74	104	1	#d5d1d6	slice1_395_147	-147	395	0	#7e2a7a	395_147	-106.875	299.344	0	#7e2a7a
436_87	41	142	1	#67a98c	slice1_259_85	-85	259	0	#751932	259_85	-44.8749	163.344	0	#751932
433_183	-55	139	1	#5c9a42	slice1_458_100	-100	458	0	#3a4d9d	458_100	-59.8749	362.344	0	#3a4d9d
135_58	70	-159	1	#d5d1d6	slice1_272_73	-73	272	0	#751932	272_73	-32.8749	176.344	0	#751932
403_167	-39	109	1	#7e2a7a	slice1_426_123	-123	426	0	#7e2a7a	426_123	-82.8749	330.344	0	#7e2a7a
319_104	24	25	1	#d5d1d6	slice1_159_150	-150	159	0	#67a98c	159_150	-109.875	63.3438	0	#67a98c
163_129	-1	-131	1	#c1b846	slice1_446_154	-154	446	0	#751932	446_154	-113.875	350.344	0	#751932
368_147	-19	74	1	#751932	slice1_379_67	-67	379	0	#751932	379_67	-26.8749	283.344	0	#751932
427_79	49	133	1	#d5d1d6	slice1_190_102	-102	190	0	#3a4d9d	190_102	-61.8749	94.3438	0	#3a4d9d
336_49	79	42	1	#67a98c	slice1_411_105	-105	411	0	#7e2a7a	411_105	-64.8749	315.344	0	#7e2a7a
211_129	-1	-83	1	#67a98c	slice1_135_149	-149	135	0	#751932	135_149	-108.875	39.3438	0	#751932
385_64	64	91	1	#67a98c	slice1_463_138	-138	463	0	#67a98c	463_138	-97.8749	367.344	0	#67a98c
328_71	57	34	1	#751932	slice1_223_124	-124	223	0	#67a98c	223_124	-83.8749	127.344	0	#67a98c
323_141	-13	29	1	#751932	slice1_160_116	-116	160	0	#c1b846	160_116	-75.8749	64.3438	0	#c1b846
254_159	-31	-40	1	#3a4d9d	slice1_334_87	-87	334	0	#751932	334_87	-46.8749	238.344	0	#751932
279_92	36	-15	1	#67a98c	slice1_403_167	-167	403	0	#7e2a7a	403_167	-126.875	307.344	0	#7e2a7a
232_77	51	-62	1	#751932	slice1_374_137	-137	374	0	#7e2a7a	374_137	-96.8749	278.344	0	#7e2a7a
224_132	-4	-70	1	#d5d1d6	slice1_391_85	-85	391	0	#5c9a42	391_85	-44.8749	295.344	0	#5c9a42
466_170	-42	172	1	#5c9a42	slice1_358_67	-67	358	0	#751932	358_67	-26.8749	262.344	0	#751932
365_87	41	71	1	#751932	slice1_135_56	-56	135	0	#d5d1d6	135_56	-15.8749	39.3438	0	#d5d1d6
411_115	13	117	1	#7e2a7a	slice1_430_74	-74	430	0	#d5d1d6	430_74	-33.8749	334.344	0	#d5d1d6
341_89	39	47	1	#751932	slice1_243_79	-79	243	0	#751932	243_79	-38.8749	147.344	0	#751932
466_199	-71	172	1	#5c9a42	slice1_232_114	-114	232	0	#751932	232_114	-73.8749	136.344	0	#751932
486_183	-55	192	1	#d5d1d6	slice1_165_190	-190	165	0	#d5d1d6	165_190	-149.875	69.3438	0	#d5d1d6
271_252	-124	-23	1	#d5d1d6	slice1_468_189	-189	468	0	#5c9a42	468_189	-148.875	372.344	0	#5c9a42
185_113	15	-109	1	#bd6f37	slice1_481_151	-151	481	0	#3a4d9d	481_151	-110.875	385.344	0	#3a4d9d
199_67	61	-95	1	#c1b846	slice1_279_94	-94	279	0	#751932	279_94	-53.8749	183.344	0	#751932
241_94	34	-53	1	#751932	slice1_416_206	-206	416	0	#67a98c	416_206	-165.875	320.344	0	#67a98c
127_134	-6	-167	1	#324557	slice1_340_77	-77	340	0	#751932	340_77	-36.8749	244.344	0	#751932
200_85	43	-94	1	#c1b846	slice1_387_170	-170	387	0	#7e2a7a	387_170	-129.875	291.344	0	#7e2a7a
473_207	-79	179	1	#751932	slice1_362_157	-157	362	0	#751932	362_157	-116.875	266.344	0	#751932
434_184	-56	140	1	#5c9a42	slice1_414_169	-169	414	0	#7e2a7a	414_169	-128.875	318.344	0	#7e2a7a
162_66	62	-132	1	#67a98c	slice1_475_151	-151	475	0	#67a98c	475_151	-110.875	379.344	0	#67a98c
352_48	80	58	1	#d5d1d6	slice1_184_122	-122	184	0	#67a98c	184_122	-81.8749	88.3438	0	#67a98c
228_84	44	-66	1	#d5d1d6	slice1_464_151	-151	464	0	#67a98c	464_151	-110.875	368.344	0	#67a98c
448_121	7	154	1	#7e2a7a	slice1_302_135	-135	302	0	#67a98c	302_135	-94.8749	206.344	0	#67a98c
124_132	-4	-170	1	#324557	slice1_275_110	-110	275	0	#751932	275_110	-69.8749	179.344	0	#751932
403_183	-55	109	1	#751932	slice1_372_96	-96	372	0	#67a98c	372_96	-55.8749	276.344	0	#67a98c
154_31	97	-140	1	#d5d1d6	slice1_463_151	-151	463	0	#67a98c	463_151	-110.875	367.344	0	#67a98c
458_210	-82	164	1	#67a98c	slice1_271_58	-58	271	0	#67a98c	271_58	-17.8749	175.344	0	#67a98c
412_143	-15	118	1	#7e2a7a	slice1_171_132	-132	171	0	#67a98c	171_132	-91.8749	75.3438	0	#67a98c
399_63	65	105	1	#3a4d9d	slice1_154_79	-79	154	0	#5c9a42	154_79	-38.8749	58.3438	0	#5c9a42
296_109	19	2	1	#751932	slice1_135_40	-40	135	0	#d5d1d6	135_40	0.125137	39.3438	0	#d5d1d6
264_216	-88	-30	1	#5c9a42	slice1_208_121	-121	208	0	#67a98c	208_121	-80.8749	112.344	0	#67a98c
258_84	44	-36	1	#751932	slice1_318_78	-78	318	0	#751932	318_78	-37.8749	222.344	0	#751932
245_128	0	-49	1	#751932	slice1_395_103	-103	395	0	#751932	395_103	-62.8749	299.344	0	#751932
116_101	27	-178	1	#c1b846	slice1_176_157	-157	176	0	#67a98c	176_157	-116.875	80.3438	0	#67a98c
481_169	-41	187	1	#751932	slice1_287_145	-145	287	0	#67a98c	287_145	-104.875	191.344	0	#67a98c
296_195	-67	2	1	#d5d1d6	slice1_284_84	-84	284	0	#67a98c	284_84	-43.8749	188.344	0	#67a98c
302_229	-101	8	1	#d5d1d6	slice1_214_107	-107	214	0	#c1b846	214_107	-66.8749	118.344	0	#c1b846
310_243	-115	16	1	#3a4d9d	slice1_283_50	-50	283	0	#67a98c	283_50	-9.87486	187.344	0	#67a98c
141_169	-41	-153	1	#bd6f37	slice1_481_169	-169	481	0	#751932	481_169	-128.875	385.344	0	#751932
394_126	2	100	1	#7e2a7a	slice1_383_193	-193	383	0	#d5d1d6	383_193	-152.875	287.344	0	#d5d1d6
189_95	33	-105	1	#3a4d9d	slice1_436_121	-121	436	0	#7e2a7a	436_121	-80.8749	340.344	0	#7e2a7a
126_137	-9	-168	1	#c1b846	slice1_228_122	-122	228	0	#751932	228_122	-81.8749	132.344	0	#751932
426_171	-43	132	1	#751932	slice1_149_53	-53	149	0	#d5d1d6	149_53	-12.8749	53.3438	0	#d5d1d6
269_87	41	-25	1	#751932	slice1_363_116	-116	363	0	#5c9a42	363_116	-75.8749	267.344	0	#5c9a42
472_164	-36	178	1	#67a98c	slice1_314_246	-246	314	0	#d5d1d6	314_246	-205.875	218.344	0	#d5d1d6
360_177	-49	66	1	#751932	slice1_429_152	-152	429	0	#7e2a7a	429_152	-111.875	333.344	0	#7e2a7a
167_181	-53	-127	1	#3a4d9d	slice1_297_166	-166	297	0	#67a98c	297_166	-125.875	201.344	0	#67a98c
176_73	55	-118	1	#d5d1d6	slice1_186_147	-147	186	0	#751932	186_147	-106.875	90.3438	0	#751932
299_57	71	5	1	#67a98c	slice1_448_241	-241	448	0	#d5d1d6	448_241	-200.875	352.344	0	#d5d1d6
387_102	26	93	1	#751932	slice1_286_61	-61	286	0	#751932	286_61	-20.8749	190.344	0	#751932
275_142	-14	-19	1	#751932	slice1_406_236	-236	406	0	#d5d1d6	406_236	-195.875	310.344	0	#d5d1d6
191_140	-12	-103	1	#751932	slice1_474_193	-193	474	0	#751932	474_193	-152.875	378.344	0	#751932
254_83	45	-40	1	#751932	slice1_118_134	-134	118	0	#c1b846	118_134	-93.8749	22.3438	0	#c1b846
410_187	-59	116	1	#67a98c	slice1_274_72	-72	274	0	#751932	274_72	-31.8749	178.344	0	#751932
189_73	55	-105	1	#751932	slice1_175_86	-86	175	0	#bd6f37	175_86	-45.8749	79.3438	0	#bd6f37
332_125	3	38	1	#751932	slice1_437_121	-121	437	0	#7e2a7a	437_121	-80.8749	341.344	0	#7e2a7a
256_165	-37	-38	1	#d5d1d6	slice1_235_54	-54	235	0	#67a98c	235_54	-13.8749	139.344	0	#67a98c
398_125	3	104	1	#7e2a7a	slice1_259_198	-198	259	0	#67a98c	259_198	-157.875	163.344	0	#67a98c
256_158	-30	-38	1	#67a98c	slice1_149_110	-110	149	0	#67a98c	149_110	-69.8749	53.3438	0	#67a98c
442_189	-61	148	1	#67a98c	slice1_299_59	-59	299	0	#67a98c	299_59	-18.8749	203.344	0	#67a98c
438_250	-122	144	1	#d5d1d6	slice1_163_112	-112	163	0	#c1b846	163_112	-71.8749	67.3438	0	#c1b846
296_131	-3	2	1	#182a14	slice1_222_70	-70	222	0	#d5d1d6	222_70	-29.8749	126.344	0	#d5d1d6
330_144	-16	36	1	#751932	slice1_409_239	-239	409	0	#d5d1d6	409_239	-198.875	313.344	0	#d5d1d6
454_195	-67	160	1	#182a14	slice1_184_61	-61	184	0	#c1b846	184_61	-20.8749	88.3438	0	#c1b846
448_215	-87	154	1	#751932	slice1_285_89	-89	285	0	#751932	285_89	-48.8749	189.344	0	#751932
271_74	54	-23	1	#751932	slice1_94_120	-120	94	0	#c1b846	94_120	-79.8749	-1.6562	0	#c1b846
187_82	46	-107	1	#bd6f37	slice1_437_196	-196	437	0	#182a14	437_196	-155.875	341.344	0	#182a14
437_243	-115	143	1	#67a98c	slice1_137_128	-128	137	0	#67a98c	137_128	-87.8749	41.3438	0	#67a98c
99_138	-10	-195	1	#324557	slice1_194_71	-71	194	0	#bd6f37	194_71	-30.8749	98.3438	0	#bd6f37
165_99	29	-129	1	#bd6f37	slice1_227_107	-107	227	0	#751932	227_107	-66.8749	131.344	0	#751932
289_221	-93	-5	1	#5c9a42	slice1_322_108	-108	322	0	#751932	322_108	-67.8749	226.344	0	#751932
235_147	-19	-59	1	#d5d1d6	slice1_405_114	-114	405	0	#7e2a7a	405_114	-73.8749	309.344	0	#7e2a7a
437_149	-21	143	1	#7e2a7a	slice1_146_128	-128	146	0	#c1b846	146_128	-87.8749	50.3438	0	#c1b846
137_76	52	-157	1	#c1b846	slice1_262_33	-33	262	0	#d5d1d6	262_33	7.12514	166.344	0	#d5d1d6
430_80	48	136	1	#d5d1d6	slice1_415_197	-197	415	0	#67a98c	415_197	-156.875	319.344	0	#67a98c
181_84	44	-113	1	#bd6f37	slice1_350_100	-100	350	0	#751932	350_100	-59.8749	254.344	0	#751932
450_238	-110	156	1	#3a4d9d	slice1_313_123	-123	313	0	#d5d1d6	313_123	-82.8749	217.344	0	#d5d1d6
424_207	-79	130	1	#5c9a42	slice1_455_169	-169	455	0	#5c9a42	455_169	-128.875	359.344	0	#5c9a42
106_107	21	-188	1	#c1b846	slice1_123_169	-169	123	0	#d5d1d6	123_169	-128.875	27.3438	0	#d5d1d6
177_111	17	-117	1	#3a4d9d	slice1_352_126	-126	352	0	#751932	352_126	-85.8749	256.344	0	#751932
109_144	-16	-185	1	#c1b846	slice1_258_140	-140	258	0	#751932	258_140	-99.8749	162.344	0	#751932
287_49	79	-7	1	#67a98c	slice1_349_121	-121	349	0	#d5d1d6	349_121	-80.8749	253.344	0	#d5d1d6
426_174	-46	132	1	#67a98c	slice1_115_102	-102	115	0	#c1b846	115_102	-61.8749	19.3438	0	#c1b846
140_153	-25	-154	1	#67a98c	slice1_183_135	-135	183	0	#67a98c	183_135	-94.8749	87.3438	0	#67a98c
417_173	-45	123	1	#751932	slice1_473_136	-136	473	0	#751932	473_136	-95.8749	377.344	0	#751932
154_160	-32	-140	1	#67a98c	slice1_319_48	-48	319	0	#3a4d9d	319_48	-7.87486	223.344	0	#3a4d9d
185_150	-22	-109	1	#67a98c	slice1_141_155	-155	141	0	#67a98c	141_155	-114.875	45.3438	0	#67a98c
218_112	16	-76	1	#751932	slice1_417_72	-72	417	0	#67a98c	417_72	-31.8749	321.344	0	#67a98c
373_98	30	79	1	#751932	slice1_432_226	-226	432	0	#751932	432_226	-185.875	336.344	0	#751932
140_124	4	-154	1	#67a98c	slice1_426_214	-214	426	0	#d5d1d6	426_214	-173.875	330.344	0	#d5d1d6
166_90	38	-128	1	#bd6f37	slice1_260_42	-42	260	0	#67a98c	260_42	-1.87486	164.344	0	#67a98c
272_239	-111	-22	1	#67a98c	slice1_106_107	-107	106	0	#c1b846	106_107	-66.8749	10.3438	0	#c1b846
314_139	-11	20	1	#751932	slice1_395_172	-172	395	0	#7e2a7a	395_172	-131.875	299.344	0	#7e2a7a
434_238	-110	140	1	#751932	slice1_264_91	-91	264	0	#751932	264_91	-50.8749	168.344	0	#751932
422_156	-28	128	1	#7e2a7a	slice1_98_130	-130	98	0	#182a14	98_130	-89.8749	2.3438	0	#182a14
91_145	-17	-203	1	#3a4d9d	slice1_238_133	-133	238	0	#67a98c	238_133	-92.8749	142.344	0	#67a98c
289_123	5	-5	1	#5c9a42	slice1_295_124	-124	295	0	#67a98c	295_124	-83.8749	199.344	0	#67a98c
429_117	11	135	1	#7e2a7a	slice1_263_40	-40	263	0	#3a4d9d	263_40	0.125137	167.344	0	#3a4d9d
132_136	-8	-162	1	#c1b846	slice1_263_156	-156	263	0	#751932	263_156	-115.875	167.344	0	#751932
331_142	-14	37	1	#751932	slice1_346_111	-111	346	0	#751932	346_111	-70.8749	250.344	0	#751932
403_86	42	109	1	#751932	slice1_141_169	-169	141	0	#bd6f37	141_169	-128.875	45.3438	0	#bd6f37
337_87	41	43	1	#751932	slice1_389_86	-86	389	0	#751932	389_86	-45.8749	293.344	0	#751932
107_118	10	-187	1	#c1b846	slice1_308_232	-232	308	0	#d5d1d6	308_232	-191.875	212.344	0	#d5d1d6
299_144	-16	5	1	#751932	slice1_195_149	-149	195	0	#d5d1d6	195_149	-108.875	99.3438	0	#d5d1d6
125_108	20	-169	1	#c1b846	slice1_253_177	-177	253	0	#d5d1d6	253_177	-136.875	157.344	0	#d5d1d6
112_135	-7	-182	1	#c1b846	slice1_459_157	-157	459	0	#67a98c	459_157	-116.875	363.344	0	#67a98c
264_102	26	-30	1	#751932	slice1_289_76	-76	289	0	#67a98c	289_76	-35.8749	193.344	0	#67a98c
287_89	39	-7	1	#67a98c	slice1_384_165	-165	384	0	#7e2a7a	384_165	-124.875	288.344	0	#7e2a7a
281_100	28	-13	1	#751932	slice1_323_43	-43	323	0	#d5d1d6	323_43	-2.87486	227.344	0	#d5d1d6
272_125	3	-22	1	#182a14	slice1_212_91	-91	212	0	#751932	212_91	-50.8749	116.344	0	#751932
364_68	60	70	1	#d5d1d6	slice1_153_108	-108	153	0	#c1b846	153_108	-67.8749	57.3438	0	#c1b846
248_65	63	-46	1	#751932	slice1_425_72	-72	425	0	#3a4d9d	425_72	-31.8749	329.344	0	#3a4d9d
319_123	5	25	1	#751932	slice1_328_148	-148	328	0	#67a98c	328_148	-107.875	232.344	0	#67a98c
105_163	-35	-189	1	#d5d1d6	slice1_400_145	-145	400	0	#7e2a7a	400_145	-104.875	304.344	0	#7e2a7a
243_144	-16	-51	1	#3a4d9d	slice1_332_161	-161	332	0	#67a98c	332_161	-120.875	236.344	0	#67a98c
342_96	32	48	1	#751932	slice1_107_118	-118	107	0	#c1b846	107_118	-77.8749	11.3438	0	#c1b846
278_73	55	-16	1	#751932	slice1_266_127	-127	266	0	#324557	266_127	-86.8749	170.344	0	#324557
146_67	61	-148	1	#c1b846	slice1_246_125	-125	246	0	#751932	246_125	-84.8749	150.344	0	#751932
190_110	18	-104	1	#bd6f37	slice1_164_142	-142	164	0	#c1b846	164_142	-101.875	68.3438	0	#c1b846
295_92	36	1	1	#67a98c	slice1_299_198	-198	299	0	#3a4d9d	299_198	-157.875	203.344	0	#3a4d9d
369_167	-39	75	1	#751932	slice1_142_89	-89	142	0	#c1b846	142_89	-48.8749	46.3438	0	#c1b846
363_73	55	69	1	#751932	slice1_260_209	-209	260	0	#67a98c	260_209	-168.875	164.344	0	#67a98c
285_174	-46	-9	1	#67a98c	slice1_254_230	-230	254	0	#d5d1d6	254_230	-189.875	158.344	0	#d5d1d6
153_144	-16	-141	1	#c1b846	slice1_213_99	-99	213	0	#67a98c	213_99	-58.8749	117.344	0	#67a98c
297_112	16	3	1	#751932	slice1_434_130	-130	434	0	#7e2a7a	434_130	-89.8749	338.344	0	#7e2a7a
418_116	12	124	1	#7e2a7a	slice1_438_225	-225	438	0	#751932	438_225	-184.875	342.344	0	#751932
309_234	-106	15	1	#d5d1d6	slice1_105_163	-163	105	0	#d5d1d6	105_163	-122.875	9.3438	0	#d5d1d6
226_82	46	-68	1	#751932	slice1_125_114	-114	125	0	#c1b846	125_114	-73.8749	29.3438	0	#c1b846
192_127	1	-102	1	#67a98c	slice1_284_232	-232	284	0	#5c9a42	284_232	-191.875	188.344	0	#5c9a42
351_166	-38	57	1	#751932	slice1_242_115	-115	242	0	#751932	242_115	-74.8749	146.344	0	#751932
87_147	-19	-207	1	#d5d1d6	slice1_244_101	-101	244	0	#751932	244_101	-60.8749	148.344	0	#751932
452_201	-73	158	1	#5c9a42	slice1_459_121	-121	459	0	#751932	459_121	-80.8749	363.344	0	#751932
355_157	-29	61	1	#182a14	slice1_126_95	-95	126	0	#c1b846	126_95	-54.8749	30.3438	0	#c1b846
156_148	-20	-138	1	#c1b846	slice1_306_87	-87	306	0	#751932	306_87	-46.8749	210.344	0	#751932
371_116	12	77	1	#751932	slice1_383_135	-135	383	0	#7e2a7a	383_135	-94.8749	287.344	0	#7e2a7a
455_121	7	161	1	#751932	slice1_167_163	-163	167	0	#751932	167_163	-122.875	71.3438	0	#751932
473_214	-86	179	1	#d5d1d6	slice1_214_65	-65	214	0	#751932	214_65	-24.8749	118.344	0	#751932
334_169	-41	40	1	#d5d1d6	slice1_332_78	-78	332	0	#751932	332_78	-37.8749	236.344	0	#751932
286_114	14	-8	1	#751932	slice1_293_126	-126	293	0	#182a14	293_126	-85.8749	197.344	0	#182a14
180_112	16	-114	1	#3a4d9d	slice1_112_135	-135	112	0	#c1b846	112_135	-94.8749	16.3438	0	#c1b846
245_55	73	-49	1	#67a98c	slice1_179_103	-103	179	0	#bd6f37	179_103	-62.8749	83.3438	0	#bd6f37
281_51	77	-13	1	#67a98c	slice1_257_187	-187	257	0	#d5d1d6	257_187	-146.875	161.344	0	#d5d1d6
142_124	4	-152	1	#67a98c	slice1_465_213	-213	465	0	#751932	465_213	-172.875	369.344	0	#751932
394_108	20	100	1	#7e2a7a	slice1_128_114	-114	128	0	#c1b846	128_114	-73.8749	32.3438	0	#c1b846
401_195	-67	107	1	#67a98c	slice1_288_49	-49	288	0	#67a98c	288_49	-8.87486	192.344	0	#67a98c
147_87	41	-147	1	#c1b846	slice1_286_167	-167	286	0	#751932	286_167	-126.875	190.344	0	#751932
205_129	-1	-89	1	#67a98c	slice1_307_258	-258	307	0	#3a4d9d	307_258	-217.875	211.344	0	#3a4d9d
422_165	-37	128	1	#7e2a7a	slice1_92_118	-118	92	0	#751932	92_118	-77.8749	-3.6562	0	#751932
118_170	-42	-176	1	#d5d1d6	slice1_213_63	-63	213	0	#67a98c	213_63	-22.8749	117.344	0	#67a98c
172_85	43	-122	1	#bd6f37	slice1_198_92	-92	198	0	#bd6f37	198_92	-51.8749	102.344	0	#bd6f37
129_153	-25	-165	1	#751932	slice1_258_221	-221	258	0	#67a98c	258_221	-180.875	162.344	0	#67a98c
331_150	-22	37	1	#bd6f37	slice1_266_191	-191	266	0	#5c9a42	266_191	-150.875	170.344	0	#5c9a42
269_229	-101	-25	1	#5c9a42	slice1_337_157	-157	337	0	#67a98c	337_157	-116.875	241.344	0	#67a98c
431_75	53	137	1	#3a4d9d	slice1_446_186	-186	446	0	#5c9a42	446_186	-145.875	350.344	0	#5c9a42
147_37	91	-147	1	#d5d1d6	slice1_201_52	-52	201	0	#3a4d9d	201_52	-11.8749	105.344	0	#3a4d9d
167_165	-37	-127	1	#bd6f37	slice1_457_156	-156	457	0	#67a98c	457_156	-115.875	361.344	0	#67a98c
291_191	-63	-3	1	#5c9a42	slice1_213_141	-141	213	0	#d5d1d6	213_141	-100.875	117.344	0	#d5d1d6
289_251	-123	-5	1	#3a4d9d	slice1_95_115	-115	95	0	#c1b846	95_115	-74.8749	-0.656203	0	#c1b846
329_46	82	35	1	#d5d1d6	slice1_399_82	-82	399	0	#751932	399_82	-41.8749	303.344	0	#751932
192_60	68	-102	1	#d5d1d6	slice1_299_123	-123	299	0	#751932	299_123	-82.8749	203.344	0	#751932
151_155	-27	-143	1	#67a98c	slice1_184_148	-148	184	0	#751932	184_148	-107.875	88.3438	0	#751932
320_152	-24	26	1	#67a98c	slice1_415_124	-124	415	0	#7e2a7a	415_124	-83.8749	319.344	0	#7e2a7a
429_87	41	135	1	#751932	slice1_415_75	-75	415	0	#67a98c	415_75	-34.8749	319.344	0	#67a98c
409_161	-33	115	1	#7e2a7a	slice1_465_156	-156	465	0	#67a98c	465_156	-115.875	369.344	0	#67a98c
309_127	1	15	1	#751932	slice1_439_167	-167	439	0	#182a14	439_167	-126.875	343.344	0	#182a14
265_152	-24	-29	1	#751932	slice1_110_131	-131	110	0	#c1b846	110_131	-90.8749	14.3438	0	#c1b846
445_100	28	151	1	#751932	slice1_303_134	-134	303	0	#751932	303_134	-93.8749	207.344	0	#751932
280_157	-29	-14	1	#67a98c	slice1_221_131	-131	221	0	#d5d1d6	221_131	-90.8749	125.344	0	#d5d1d6
425_72	56	131	1	#3a4d9d	slice1_423_240	-240	423	0	#67a98c	423_240	-199.875	327.344	0	#67a98c
97_144	-16	-197	1	#324557	slice1_444_141	-141	444	0	#7e2a7a	444_141	-100.875	348.344	0	#7e2a7a
162_154	-26	-132	1	#751932	slice1_372_82	-82	372	0	#751932	372_82	-41.8749	276.344	0	#751932
116_146	-18	-178	1	#324557	slice1_444_90	-90	444	0	#67a98c	444_90	-49.8749	348.344	0	#67a98c
148_57	71	-146	1	#67a98c	slice1_420_175	-175	420	0	#751932	420_175	-134.875	324.344	0	#751932
276_135	-7	-18	1	#751932	slice1_380_125	-125	380	0	#7e2a7a	380_125	-84.8749	284.344	0	#7e2a7a
459_166	-38	165	1	#67a98c	slice1_117_101	-101	117	0	#c1b846	117_101	-60.8749	21.3438	0	#c1b846
200_89	39	-94	1	#bd6f37	slice1_136_73	-73	136	0	#67a98c	136_73	-32.8749	40.3438	0	#67a98c
291_248	-120	-3	1	#3a4d9d	slice1_93_154	-154	93	0	#d5d1d6	93_154	-113.875	-2.6562	0	#d5d1d6
159_185	-57	-135	1	#d5d1d6	slice1_166_87	-87	166	0	#bd6f37	166_87	-46.8749	70.3438	0	#bd6f37
225_71	57	-69	1	#751932	slice1_437_145	-145	437	0	#7e2a7a	437_145	-104.875	341.344	0	#7e2a7a
137_88	40	-157	1	#67a98c	slice1_139_117	-117	139	0	#67a98c	139_117	-76.8749	43.3438	0	#67a98c
173_132	-4	-121	1	#751932	slice1_380_139	-139	380	0	#7e2a7a	380_139	-98.8749	284.344	0	#7e2a7a
256_218	-90	-38	1	#d5d1d6	slice1_267_230	-230	267	0	#67a98c	267_230	-189.875	171.344	0	#67a98c
387_66	62	93	1	#67a98c	slice1_296_226	-226	296	0	#5c9a42	296_226	-185.875	200.344	0	#5c9a42
454_193	-65	160	1	#182a14	slice1_302_117	-117	302	0	#751932	302_117	-76.8749	206.344	0	#751932
100_110	18	-194	1	#c1b846	slice1_234_118	-118	234	0	#751932	234_118	-77.8749	138.344	0	#751932
187_174	-46	-107	1	#d5d1d6	slice1_345_174	-174	345	0	#67a98c	345_174	-133.875	249.344	0	#67a98c
383_109	19	89	1	#751932	slice1_126_62	-62	126	0	#d5d1d6	126_62	-21.8749	30.3438	0	#d5d1d6
271_168	-40	-23	1	#5c9a42	slice1_295_59	-59	295	0	#67a98c	295_59	-18.8749	199.344	0	#67a98c
172_108	20	-122	1	#bd6f37	slice1_98_155	-155	98	0	#3a4d9d	98_155	-114.875	2.3438	0	#3a4d9d
412_135	-7	118	1	#7e2a7a	slice1_411_204	-204	411	0	#3a4d9d	411_204	-163.875	315.344	0	#3a4d9d
360_173	-45	66	1	#751932	slice1_437_96	-96	437	0	#751932	437_96	-55.8749	341.344	0	#751932
295_149	-21	1	1	#751932	slice1_311_95	-95	311	0	#d5d1d6	311_95	-54.8749	215.344	0	#d5d1d6
157_43	85	-137	1	#d5d1d6	slice1_466_211	-211	466	0	#751932	466_211	-170.875	370.344	0	#751932
200_131	-3	-94	1	#751932	slice1_273_82	-82	273	0	#67a98c	273_82	-41.8749	177.344	0	#67a98c
184_60	68	-110	1	#67a98c	slice1_300_258	-258	300	0	#d5d1d6	300_258	-217.875	204.344	0	#d5d1d6
120_88	40	-174	1	#c1b846	slice1_111_157	-157	111	0	#751932	111_157	-116.875	15.3438	0	#751932
319_128	0	25	1	#751932	slice1_291_216	-216	291	0	#5c9a42	291_216	-175.875	195.344	0	#5c9a42
297_164	-36	3	1	#67a98c	slice1_449_107	-107	449	0	#751932	449_107	-66.8749	353.344	0	#751932
393_112	16	99	1	#7e2a7a	slice1_100_110	-110	100	0	#c1b846	100_110	-69.8749	4.3438	0	#c1b846
352_104	24	58	1	#751932	slice1_120_103	-103	120	0	#c1b846	120_103	-62.8749	24.3438	0	#c1b846
385_65	63	91	1	#67a98c	slice1_223_93	-93	223	0	#d5d1d6	223_93	-52.8749	127.344	0	#d5d1d6
262_139	-11	-32	1	#751932	slice1_364_181	-181	364	0	#67a98c	364_181	-140.875	268.344	0	#67a98c
409_178	-50	115	1	#751932	slice1_446_92	-92	446	0	#67a98c	446_92	-51.8749	350.344	0	#67a98c
270_110	18	-24	1	#751932	slice1_238_94	-94	238	0	#751932	238_94	-53.8749	142.344	0	#751932
363_133	-5	69	1	#182a14	slice1_343_167	-167	343	0	#67a98c	343_167	-126.875	247.344	0	#67a98c
166_106	22	-128	1	#751932	slice1_202_109	-109	202	0	#67a98c	202_109	-68.8749	106.344	0	#67a98c
382_169	-41	88	1	#7e2a7a	slice1_123_89	-89	123	0	#67a98c	123_89	-48.8749	27.3438	0	#67a98c
115_102	26	-179	1	#c1b846	slice1_258_123	-123	258	0	#182a14	258_123	-82.8749	162.344	0	#182a14
426_232	-104	132	1	#751932	slice1_272_207	-207	272	0	#182a14	272_207	-166.875	176.344	0	#182a14
254_102	26	-40	1	#751932	slice1_375_152	-152	375	0	#7e2a7a	375_152	-111.875	279.344	0	#7e2a7a
220_72	56	-74	1	#d5d1d6	slice1_191_76	-76	191	0	#751932	191_76	-35.8749	95.3438	0	#751932
169_84	44	-125	1	#bd6f37	slice1_232_45	-45	232	0	#3a4d9d	232_45	-4.87486	136.344	0	#3a4d9d
181_172	-44	-113	1	#3a4d9d	slice1_396_93	-93	396	0	#182a14	396_93	-52.8749	300.344	0	#182a14
297_63	65	3	1	#751932	slice1_118_170	-170	118	0	#d5d1d6	118_170	-129.875	22.3438	0	#d5d1d6
178_108	20	-116	1	#3a4d9d	slice1_327_46	-46	327	0	#d5d1d6	327_46	-5.87486	231.344	0	#d5d1d6
222_123	5	-72	1	#d5d1d6	slice1_458_101	-101	458	0	#3a4d9d	458_101	-60.8749	362.344	0	#3a4d9d
229_59	69	-65	1	#67a98c	slice1_371_59	-59	371	0	#751932	371_59	-18.8749	275.344	0	#751932
348_45	83	54	1	#d5d1d6	slice1_434_238	-238	434	0	#751932	434_238	-197.875	338.344	0	#751932
429_249	-121	135	1	#d5d1d6	slice1_155_45	-45	155	0	#d5d1d6	155_45	-4.87486	59.3438	0	#d5d1d6
402_125	3	108	1	#7e2a7a	slice1_144_181	-181	144	0	#d5d1d6	144_181	-140.875	48.3438	0	#d5d1d6
238_94	34	-56	1	#751932	slice1_178_162	-162	178	0	#67a98c	178_162	-121.875	82.3438	0	#67a98c
337_120	8	43	1	#751932	slice1_396_149	-149	396	0	#7e2a7a	396_149	-108.875	300.344	0	#7e2a7a
214_94	34	-80	1	#751932	slice1_293_115	-115	293	0	#751932	293_115	-74.8749	197.344	0	#751932
248_75	53	-46	1	#751932	slice1_340_97	-97	340	0	#182a14	340_97	-56.8749	244.344	0	#182a14
437_97	31	143	1	#751932	slice1_144_188	-188	144	0	#d5d1d6	144_188	-147.875	48.3438	0	#d5d1d6
411_224	-96	117	1	#67a98c	slice1_164_91	-91	164	0	#bd6f37	164_91	-50.8749	68.3438	0	#bd6f37
322_99	29	28	1	#d5d1d6	slice1_483_184	-184	483	0	#3a4d9d	483_184	-143.875	387.344	0	#3a4d9d
114_167	-39	-180	1	#d5d1d6	slice1_217_66	-66	217	0	#67a98c	217_66	-25.8749	121.344	0	#67a98c
302_245	-117	8	1	#5c9a42	slice1_223_55	-55	223	0	#d5d1d6	223_55	-14.8749	127.344	0	#d5d1d6
175_57	71	-119	1	#67a98c	slice1_423_131	-131	423	0	#7e2a7a	423_131	-90.8749	327.344	0	#7e2a7a
221_128	0	-73	1	#3a4d9d	slice1_408_89	-89	408	0	#751932	408_89	-48.8749	312.344	0	#751932
375_69	59	81	1	#751932	slice1_461_159	-159	461	0	#67a98c	461_159	-118.875	365.344	0	#67a98c
259_148	-20	-35	1	#751932	slice1_471_160	-160	471	0	#67a98c	471_160	-119.875	375.344	0	#67a98c
468_216	-88	174	1	#67a98c	slice1_422_201	-201	422	0	#67a98c	422_201	-160.875	326.344	0	#67a98c
460_167	-39	166	1	#67a98c	slice1_401_97	-97	401	0	#d5d1d6	401_97	-56.8749	305.344	0	#d5d1d6
362_163	-35	68	1	#5c9a42	slice1_238_136	-136	238	0	#67a98c	238_136	-95.8749	142.344	0	#67a98c
417_112	16	123	1	#7e2a7a	slice1_297_188	-188	297	0	#67a98c	297_188	-147.875	201.344	0	#67a98c
281_82	46	-13	1	#67a98c	slice1_331_60	-60	331	0	#d5d1d6	331_60	-19.8749	235.344	0	#d5d1d6
348_133	-5	54	1	#751932	slice1_313_154	-154	313	0	#d5d1d6	313_154	-113.875	217.344	0	#d5d1d6
183_115	13	-111	1	#bd6f37	slice1_390_85	-85	390	0	#751932	390_85	-44.8749	294.344	0	#751932
437_95	33	143	1	#751932	slice1_423_208	-208	423	0	#5c9a42	423_208	-167.875	327.344	0	#5c9a42
206_44	84	-88	1	#d5d1d6	slice1_213_126	-126	213	0	#67a98c	213_126	-85.8749	117.344	0	#67a98c
121_139	-11	-173	1	#324557	slice1_237_86	-86	237	0	#751932	237_86	-45.8749	141.344	0	#751932
207_71	57	-87	1	#67a98c	slice1_161_148	-148	161	0	#67a98c	161_148	-107.875	65.3438	0	#67a98c
267_157	-29	-27	1	#751932	slice1_280_50	-50	280	0	#d5d1d6	280_50	-9.87486	184.344	0	#d5d1d6
105_108	20	-189	1	#c1b846	slice1_253_219	-219	253	0	#d5d1d6	253_219	-178.875	157.344	0	#d5d1d6
217_51	77	-77	1	#3a4d9d	slice1_293_64	-64	293	0	#d5d1d6	293_64	-23.8749	197.344	0	#d5d1d6
288_117	11	-6	1	#751932	slice1_136_168	-168	136	0	#67a98c	136_168	-127.875	40.3438	0	#67a98c
189_105	23	-105	1	#3a4d9d	slice1_175_166	-166	175	0	#67a98c	175_166	-125.875	79.3438	0	#67a98c
145_67	61	-149	1	#67a98c	slice1_207_52	-52	207	0	#3a4d9d	207_52	-11.8749	111.344	0	#3a4d9d
253_87	41	-41	1	#751932	slice1_433_134	-134	433	0	#7e2a7a	433_134	-93.8749	337.344	0	#7e2a7a
476_181	-53	182	1	#67a98c	slice1_148_166	-166	148	0	#67a98c	148_166	-125.875	52.3438	0	#67a98c
293_266	-138	-1	1	#d5d1d6	slice1_380_157	-157	380	0	#7e2a7a	380_157	-116.875	284.344	0	#7e2a7a
450_218	-90	156	1	#751932	slice1_286_206	-206	286	0	#182a14	286_206	-165.875	190.344	0	#182a14
380_62	66	86	1	#751932	slice1_313_262	-262	313	0	#d5d1d6	313_262	-221.875	217.344	0	#d5d1d6
97_103	25	-197	1	#bd6f37	slice1_91_105	-105	91	0	#d5d1d6	91_105	-64.8749	-4.6562	0	#d5d1d6
243_84	44	-51	1	#751932	slice1_234_50	-50	234	0	#67a98c	234_50	-9.87486	138.344	0	#67a98c
260_112	16	-34	1	#324557	slice1_351_48	-48	351	0	#d5d1d6	351_48	-7.87486	255.344	0	#d5d1d6
97_93	35	-197	1	#d5d1d6	slice1_304_261	-261	304	0	#d5d1d6	304_261	-220.875	208.344	0	#d5d1d6
113_170	-42	-181	1	#d5d1d6	slice1_125_153	-153	125	0	#751932	125_153	-112.875	29.3438	0	#751932
208_58	70	-86	1	#67a98c	slice1_120_114	-114	120	0	#c1b846	120_114	-73.8749	24.3438	0	#c1b846
295_174	-46	1	1	#d5d1d6	slice1_105_108	-108	105	0	#c1b846	105_108	-67.8749	9.3438	0	#c1b846
295_230	-102	1	1	#67a98c	slice1_420_114	-114	420	0	#7e2a7a	420_114	-73.8749	324.344	0	#7e2a7a
98_92	36	-196	1	#d5d1d6	slice1_349_45	-45	349	0	#d5d1d6	349_45	-4.87486	253.344	0	#d5d1d6
294_257	-129	0	1	#d5d1d6	slice1_336_48	-48	336	0	#3a4d9d	336_48	-7.87486	240.344	0	#3a4d9d
240_63	65	-54	1	#751932	slice1_249_56	-56	249	0	#67a98c	249_56	-15.8749	153.344	0	#67a98c
120_152	-24	-174	1	#67a98c	slice1_216_81	-81	216	0	#751932	216_81	-40.8749	120.344	0	#751932
292_130	-2	-2	1	#182a14	slice1_406_117	-117	406	0	#7e2a7a	406_117	-76.8749	310.344	0	#7e2a7a
175_135	-7	-119	1	#c1b846	slice1_237_54	-54	237	0	#67a98c	237_54	-13.8749	141.344	0	#67a98c
292_209	-81	-2	1	#5c9a42	slice1_379_152	-152	379	0	#7e2a7a	379_152	-111.875	283.344	0	#7e2a7a
393_72	56	99	1	#751932	slice1_324_45	-45	324	0	#d5d1d6	324_45	-4.87486	228.344	0	#d5d1d6
326_102	26	32	1	#751932	slice1_192_87	-87	192	0	#bd6f37	192_87	-46.8749	96.3438	0	#bd6f37
228_53	75	-66	1	#67a98c	slice1_413_119	-119	413	0	#7e2a7a	413_119	-78.8749	317.344	0	#7e2a7a
431_208	-80	137	1	#182a14	slice1_273_201	-201	273	0	#5c9a42	273_201	-160.875	177.344	0	#5c9a42
340_74	54	46	1	#751932	slice1_202_84	-84	202	0	#67a98c	202_84	-43.8749	106.344	0	#67a98c
325_119	9	31	1	#751932	slice1_167_176	-176	167	0	#67a98c	167_176	-135.875	71.3438	0	#67a98c
245_121	7	-49	1	#751932	slice1_133_39	-39	133	0	#d5d1d6	133_39	1.12514	37.3438	0	#d5d1d6
437_100	28	143	1	#d5d1d6	slice1_288_94	-94	288	0	#751932	288_94	-53.8749	192.344	0	#751932
464_112	16	170	1	#3a4d9d	slice1_452_210	-210	452	0	#5c9a42	452_210	-169.875	356.344	0	#5c9a42
278_172	-44	-16	1	#751932	slice1_457_139	-139	457	0	#751932	457_139	-98.8749	361.344	0	#751932
173_97	31	-121	1	#bd6f37	slice1_126_66	-66	126	0	#3a4d9d	126_66	-25.8749	30.3438	0	#3a4d9d
275_141	-13	-19	1	#751932	slice1_179_84	-84	179	0	#bd6f37	179_84	-43.8749	83.3438	0	#bd6f37
467_173	-45	173	1	#5c9a42	slice1_279_48	-48	279	0	#d5d1d6	279_48	-7.87486	183.344	0	#d5d1d6
431_192	-64	137	1	#5c9a42	slice1_97_140	-140	97	0	#324557	97_140	-99.8749	1.3438	0	#324557
258_43	85	-36	1	#67a98c	slice1_209_138	-138	209	0	#d5d1d6	209_138	-97.8749	113.344	0	#d5d1d6
111_167	-39	-183	1	#d5d1d6	slice1_266_156	-156	266	0	#751932	266_156	-115.875	170.344	0	#751932
412_106	22	118	1	#7e2a7a	slice1_340_134	-134	340	0	#751932	340_134	-93.8749	244.344	0	#751932
387_162	-34	93	1	#7e2a7a	slice1_183_182	-182	183	0	#d5d1d6	183_182	-141.875	87.3438	0	#d5d1d6
160_111	17	-134	1	#c1b846	slice1_448_209	-209	448	0	#67a98c	448_209	-168.875	352.344	0	#67a98c
247_97	31	-47	1	#751932	slice1_442_173	-173	442	0	#67a98c	442_173	-132.875	346.344	0	#67a98c
296_155	-27	2	1	#751932	slice1_330_115	-115	330	0	#751932	330_115	-74.8749	234.344	0	#751932
448_146	-18	154	1	#751932	slice1_396_157	-157	396	0	#7e2a7a	396_157	-116.875	300.344	0	#7e2a7a
341_55	73	47	1	#751932	slice1_237_106	-106	237	0	#5c9a42	237_106	-65.8749	141.344	0	#5c9a42
466_159	-31	172	1	#67a98c	slice1_256_124	-124	256	0	#324557	256_124	-83.8749	160.344	0	#324557
264_191	-63	-30	1	#5c9a42	slice1_294_109	-109	294	0	#751932	294_109	-68.8749	198.344	0	#751932
188_108	20	-106	1	#3a4d9d	slice1_214_57	-57	214	0	#67a98c	214_57	-16.8749	118.344	0	#67a98c
160_48	80	-134	1	#d5d1d6	slice1_190_108	-108	190	0	#bd6f37	190_108	-67.8749	94.3438	0	#bd6f37
237_125	3	-57	1	#751932	slice1_221_89	-89	221	0	#751932	221_89	-48.8749	125.344	0	#751932
369_81	47	75	1	#751932	slice1_155_144	-144	155	0	#c1b846	155_144	-103.875	59.3438	0	#c1b846
276_132	-4	-18	1	#d5d1d6	slice1_247_99	-99	247	0	#751932	247_99	-58.8749	151.344	0	#751932
352_116	12	58	1	#751932	slice1_462_121	-121	462	0	#751932	462_121	-80.8749	366.344	0	#751932
172_105	23	-122	1	#bd6f37	slice1_269_84	-84	269	0	#751932	269_84	-43.8749	173.344	0	#751932
303_99	29	9	1	#751932	slice1_372_180	-180	372	0	#751932	372_180	-139.875	276.344	0	#751932
356_165	-37	62	1	#751932	slice1_415_240	-240	415	0	#67a98c	415_240	-199.875	319.344	0	#67a98c
292_95	33	-2	1	#67a98c	slice1_411_154	-154	411	0	#7e2a7a	411_154	-113.875	315.344	0	#7e2a7a
472_140	-12	178	1	#67a98c	slice1_384_57	-57	384	0	#3a4d9d	384_57	-16.8749	288.344	0	#3a4d9d
423_156	-28	129	1	#7e2a7a	slice1_156_108	-108	156	0	#c1b846	156_108	-67.8749	60.3438	0	#c1b846
166_98	30	-128	1	#d5d1d6	slice1_255_190	-190	255	0	#d5d1d6	255_190	-149.875	159.344	0	#d5d1d6
480_151	-23	186	1	#67a98c	slice1_179_68	-68	179	0	#67a98c	179_68	-27.8749	83.3438	0	#67a98c
448_108	20	154	1	#751932	slice1_364_67	-67	364	0	#751932	364_67	-26.8749	268.344	0	#751932
219_132	-4	-75	1	#d5d1d6	slice1_116_147	-147	116	0	#324557	116_147	-106.875	20.3438	0	#324557
420_131	-3	126	1	#7e2a7a	slice1_477_159	-159	477	0	#67a98c	477_159	-118.875	381.344	0	#67a98c
246_123	5	-48	1	#751932	slice1_285_45	-45	285	0	#67a98c	285_45	-4.87486	189.344	0	#67a98c
331_170	-42	37	1	#d5d1d6	slice1_179_148	-148	179	0	#751932	179_148	-107.875	83.3438	0	#751932
386_160	-32	92	1	#7e2a7a	slice1_244_114	-114	244	0	#751932	244_114	-73.8749	148.344	0	#751932
306_220	-92	12	1	#d5d1d6	slice1_282_85	-85	282	0	#d5d1d6	282_85	-44.8749	186.344	0	#d5d1d6
480_208	-80	186	1	#d5d1d6	slice1_341_54	-54	341	0	#751932	341_54	-13.8749	245.344	0	#751932
180_66	62	-114	1	#67a98c	slice1_391_148	-148	391	0	#7e2a7a	391_148	-107.875	295.344	0	#7e2a7a
334_118	10	40	1	#751932	slice1_275_125	-125	275	0	#182a14	275_125	-84.8749	179.344	0	#182a14
460_120	8	166	1	#751932	slice1_276_226	-226	276	0	#182a14	276_226	-185.875	180.344	0	#182a14
368_154	-26	74	1	#751932	slice1_258_56	-56	258	0	#67a98c	258_56	-15.8749	162.344	0	#67a98c
415_246	-118	121	1	#d5d1d6	slice1_466_171	-171	466	0	#5c9a42	466_171	-130.875	370.344	0	#5c9a42
118_156	-28	-176	1	#751932	slice1_185_118	-118	185	0	#bd6f37	185_118	-77.8749	89.3438	0	#bd6f37
334_87	41	40	1	#751932	slice1_229_68	-68	229	0	#751932	229_68	-27.8749	133.344	0	#751932
290_244	-116	-4	1	#5c9a42	slice1_349_164	-164	349	0	#751932	349_164	-123.875	253.344	0	#751932
370_124	4	76	1	#751932	slice1_288_196	-196	288	0	#67a98c	288_196	-155.875	192.344	0	#67a98c
264_192	-64	-30	1	#5c9a42	slice1_390_171	-171	390	0	#7e2a7a	390_171	-130.875	294.344	0	#7e2a7a
286_212	-84	-8	1	#5c9a42	slice1_287_168	-168	287	0	#751932	287_168	-127.875	191.344	0	#751932
390_96	32	96	1	#751932	slice1_394_170	-170	394	0	#7e2a7a	394_170	-129.875	298.344	0	#7e2a7a
88_140	-12	-206	1	#d5d1d6	slice1_273_71	-71	273	0	#751932	273_71	-30.8749	177.344	0	#751932
170_147	-19	-124	1	#c1b846	slice1_234_102	-102	234	0	#751932	234_102	-61.8749	138.344	0	#751932
161_175	-47	-133	1	#3a4d9d	slice1_349_180	-180	349	0	#d5d1d6	349_180	-139.875	253.344	0	#d5d1d6
147_65	63	-147	1	#67a98c	slice1_301_183	-183	301	0	#d5d1d6	301_183	-142.875	205.344	0	#d5d1d6
136_179	-51	-158	1	#3a4d9d	slice1_391_163	-163	391	0	#7e2a7a	391_163	-122.875	295.344	0	#7e2a7a
452_214	-86	158	1	#5c9a42	slice1_245_115	-115	245	0	#751932	245_115	-74.8749	149.344	0	#751932
482_196	-68	188	1	#3a4d9d	slice1_136_91	-91	136	0	#67a98c	136_91	-50.8749	40.3438	0	#67a98c
242_113	15	-52	1	#751932	slice1_165_93	-93	165	0	#bd6f37	165_93	-52.8749	69.3438	0	#bd6f37
131_78	50	-163	1	#67a98c	slice1_330_86	-86	330	0	#751932	330_86	-45.8749	234.344	0	#751932
273_80	48	-21	1	#67a98c	slice1_293_141	-141	293	0	#67a98c	293_141	-100.875	197.344	0	#67a98c
279_159	-31	-15	1	#751932	slice1_313_48	-48	313	0	#67a98c	313_48	-7.87486	217.344	0	#67a98c
290_74	54	-4	1	#67a98c	slice1_213_83	-83	213	0	#751932	213_83	-42.8749	117.344	0	#751932
171_72	56	-123	1	#d5d1d6	slice1_377_131	-131	377	0	#7e2a7a	377_131	-90.8749	281.344	0	#7e2a7a
263_50	78	-31	1	#67a98c	slice1_99_162	-162	99	0	#d5d1d6	99_162	-121.875	3.3438	0	#d5d1d6
248_56	72	-46	1	#67a98c	slice1_412_135	-135	412	0	#7e2a7a	412_135	-94.8749	316.344	0	#7e2a7a
390_121	7	96	1	#7e2a7a	slice1_426_201	-201	426	0	#d5d1d6	426_201	-160.875	330.344	0	#d5d1d6
404_147	-19	110	1	#7e2a7a	slice1_352_113	-113	352	0	#751932	352_113	-72.8749	256.344	0	#751932
165_128	0	-129	1	#c1b846	slice1_421_188	-188	421	0	#67a98c	421_188	-147.875	325.344	0	#67a98c
153_138	-10	-141	1	#c1b846	slice1_207_126	-126	207	0	#751932	207_126	-85.8749	111.344	0	#751932
269_176	-48	-25	1	#5c9a42	slice1_354_175	-175	354	0	#751932	354_175	-134.875	258.344	0	#751932
119_100	28	-175	1	#c1b846	slice1_482_134	-134	482	0	#d5d1d6	482_134	-93.8749	386.344	0	#d5d1d6
402_193	-65	108	1	#67a98c	slice1_131_107	-107	131	0	#c1b846	131_107	-66.8749	35.3438	0	#c1b846
370_91	37	76	1	#751932	slice1_168_129	-129	168	0	#751932	168_129	-88.8749	72.3438	0	#751932
129_169	-41	-165	1	#d5d1d6	slice1_387_93	-93	387	0	#751932	387_93	-52.8749	291.344	0	#751932
302_74	54	8	1	#67a98c	slice1_300_204	-204	300	0	#67a98c	300_204	-163.875	204.344	0	#67a98c
106_101	27	-188	1	#c1b846	slice1_227_51	-51	227	0	#67a98c	227_51	-10.8749	131.344	0	#67a98c
475_119	9	181	1	#d5d1d6	slice1_459_181	-181	459	0	#182a14	459_181	-140.875	363.344	0	#182a14
147_80	48	-147	1	#67a98c	slice1_210_68	-68	210	0	#67a98c	210_68	-27.8749	114.344	0	#67a98c
403_200	-72	109	1	#3a4d9d	slice1_126_137	-137	126	0	#c1b846	126_137	-96.8749	30.3438	0	#c1b846
267_119	9	-27	1	#182a14	slice1_403_165	-165	403	0	#7e2a7a	403_165	-124.875	307.344	0	#7e2a7a
331_167	-39	37	1	#d5d1d6	slice1_97_99	-99	97	0	#d5d1d6	97_99	-58.8749	1.3438	0	#d5d1d6
382_103	25	88	1	#67a98c	slice1_310_43	-43	310	0	#3a4d9d	310_43	-2.87486	214.344	0	#3a4d9d
432_85	43	138	1	#67a98c	slice1_363_155	-155	363	0	#751932	363_155	-114.875	267.344	0	#751932
136_50	78	-158	1	#d5d1d6	slice1_292_173	-173	292	0	#67a98c	292_173	-132.875	196.344	0	#67a98c
163_172	-44	-131	1	#bd6f37	slice1_289_174	-174	289	0	#67a98c	289_174	-133.875	193.344	0	#67a98c
243_73	55	-51	1	#751932	slice1_106_101	-101	106	0	#c1b846	106_101	-60.8749	10.3438	0	#c1b846
425_128	0	131	1	#7e2a7a	slice1_347_148	-148	347	0	#751932	347_148	-107.875	251.344	0	#751932
323_164	-36	29	1	#d5d1d6	slice1_454_108	-108	454	0	#67a98c	454_108	-67.8749	358.344	0	#67a98c
168_138	-10	-126	1	#c1b846	slice1_180_132	-132	180	0	#c1b846	180_132	-91.8749	84.3438	0	#c1b846
389_189	-61	95	1	#751932	slice1_384_81	-81	384	0	#751932	384_81	-40.8749	288.344	0	#751932
292_49	79	-2	1	#67a98c	slice1_435_201	-201	435	0	#182a14	435_201	-160.875	339.344	0	#182a14
286_248	-120	-8	1	#5c9a42	slice1_382_103	-103	382	0	#67a98c	382_103	-62.8749	286.344	0	#67a98c
109_87	41	-185	1	#751932	slice1_405_147	-147	405	0	#7e2a7a	405_147	-106.875	309.344	0	#7e2a7a
219_86	42	-75	1	#751932	slice1_295_214	-214	295	0	#751932	295_214	-173.875	199.344	0	#751932
145_54	74	-149	1	#d5d1d6	slice1_439_197	-197	439	0	#5c9a42	439_197	-156.875	343.344	0	#5c9a42
359_104	24	65	1	#182a14	slice1_180_144	-144	180	0	#67a98c	180_144	-103.875	84.3438	0	#67a98c
306_113	15	12	1	#751932	slice1_368_91	-91	368	0	#751932	368_91	-50.8749	272.344	0	#751932
449_107	21	155	1	#751932	slice1_390_121	-121	390	0	#7e2a7a	390_121	-80.8749	294.344	0	#7e2a7a
405_64	64	111	1	#67a98c	slice1_341_168	-168	341	0	#67a98c	341_168	-127.875	245.344	0	#67a98c
199_75	53	-95	1	#d5d1d6	slice1_405_171	-171	405	0	#7e2a7a	405_171	-130.875	309.344	0	#7e2a7a
150_144	-16	-144	1	#c1b846	slice1_440_78	-78	440	0	#d5d1d6	440_78	-37.8749	344.344	0	#d5d1d6
196_46	82	-98	1	#d5d1d6	slice1_419_96	-96	419	0	#d5d1d6	419_96	-55.8749	323.344	0	#d5d1d6
267_161	-33	-27	1	#751932	slice1_109_87	-87	109	0	#751932	109_87	-46.8749	13.3438	0	#751932
261_216	-88	-33	1	#67a98c	slice1_275_186	-186	275	0	#182a14	275_186	-145.875	179.344	0	#182a14
424_227	-99	130	1	#751932	slice1_279_236	-236	279	0	#182a14	279_236	-195.875	183.344	0	#182a14
472_136	-8	178	1	#751932	slice1_279_134	-134	279	0	#d5d1d6	279_134	-93.8749	183.344	0	#d5d1d6
324_89	39	30	1	#751932	slice1_271_219	-219	271	0	#5c9a42	271_219	-178.875	175.344	0	#5c9a42
286_108	20	-8	1	#751932	slice1_324_105	-105	324	0	#751932	324_105	-64.8749	228.344	0	#751932
160_57	71	-134	1	#d5d1d6	slice1_91_143	-143	91	0	#c1b846	91_143	-102.875	-4.6562	0	#c1b846
288_122	6	-6	1	#5c9a42	slice1_362_191	-191	362	0	#d5d1d6	362_191	-150.875	266.344	0	#d5d1d6
409_168	-40	115	1	#7e2a7a	slice1_190_132	-132	190	0	#67a98c	190_132	-91.8749	94.3438	0	#67a98c
305_199	-71	11	1	#d5d1d6	slice1_288_263	-263	288	0	#3a4d9d	288_263	-222.875	192.344	0	#3a4d9d
384_158	-30	90	1	#7e2a7a	slice1_168_112	-112	168	0	#751932	168_112	-71.8749	72.3438	0	#751932
256_242	-114	-38	1	#d5d1d6	slice1_314_96	-96	314	0	#d5d1d6	314_96	-55.8749	218.344	0	#d5d1d6
185_61	67	-109	1	#67a98c	slice1_260_76	-76	260	0	#751932	260_76	-35.8749	164.344	0	#751932
106_123	5	-188	1	#c1b846	slice1_462_214	-214	462	0	#751932	462_214	-173.875	366.344	0	#751932
142_73	55	-152	1	#67a98c	slice1_402_71	-71	402	0	#67a98c	402_71	-30.8749	306.344	0	#67a98c
118_105	23	-176	1	#c1b846	slice1_250_55	-55	250	0	#67a98c	250_55	-14.8749	154.344	0	#67a98c
454_144	-16	160	1	#751932	slice1_296_242	-242	296	0	#5c9a42	296_242	-201.875	200.344	0	#5c9a42
398_173	-45	104	1	#7e2a7a	slice1_474_130	-130	474	0	#3a4d9d	474_130	-89.8749	378.344	0	#3a4d9d
375_100	28	81	1	#182a14	slice1_428_165	-165	428	0	#751932	428_165	-124.875	332.344	0	#751932
199_104	24	-95	1	#bd6f37	slice1_226_67	-67	226	0	#67a98c	226_67	-26.8749	130.344	0	#67a98c
300_151	-23	6	1	#751932	slice1_147_107	-107	147	0	#67a98c	147_107	-66.8749	51.3438	0	#67a98c
376_71	57	82	1	#751932	slice1_287_62	-62	287	0	#751932	287_62	-21.8749	191.344	0	#751932
430_232	-104	136	1	#751932	slice1_326_107	-107	326	0	#751932	326_107	-66.8749	230.344	0	#751932
346_179	-51	52	1	#d5d1d6	slice1_106_123	-123	106	0	#c1b846	106_123	-82.8749	10.3438	0	#c1b846
408_67	61	114	1	#67a98c	slice1_300_223	-223	300	0	#d5d1d6	300_223	-182.875	204.344	0	#d5d1d6
275_202	-74	-19	1	#5c9a42	slice1_461_109	-109	461	0	#67a98c	461_109	-68.8749	365.344	0	#67a98c
423_118	10	129	1	#7e2a7a	slice1_251_103	-103	251	0	#751932	251_103	-62.8749	155.344	0	#751932
377_132	-4	83	1	#7e2a7a	slice1_313_134	-134	313	0	#751932	313_134	-93.8749	217.344	0	#751932
164_123	5	-130	1	#c1b846	slice1_288_41	-41	288	0	#d5d1d6	288_41	-0.874863	192.344	0	#d5d1d6
382_69	59	88	1	#67a98c	slice1_178_61	-61	178	0	#67a98c	178_61	-20.8749	82.3438	0	#67a98c
213_137	-9	-81	1	#d5d1d6	slice1_174_51	-51	174	0	#3a4d9d	174_51	-10.8749	78.3438	0	#3a4d9d
301_202	-74	7	1	#3a4d9d	slice1_345_98	-98	345	0	#751932	345_98	-57.8749	249.344	0	#751932
245_35	93	-49	1	#d5d1d6	slice1_374_168	-168	374	0	#751932	374_168	-127.875	278.344	0	#751932
456_190	-62	162	1	#182a14	slice1_475_195	-195	475	0	#67a98c	475_195	-154.875	379.344	0	#67a98c
281_130	-2	-13	1	#5c9a42	slice1_306_146	-146	306	0	#67a98c	306_146	-105.875	210.344	0	#67a98c
135_107	21	-159	1	#67a98c	slice1_468_180	-180	468	0	#5c9a42	468_180	-139.875	372.344	0	#5c9a42
347_173	-45	53	1	#67a98c	slice1_322_95	-95	322	0	#751932	322_95	-54.8749	226.344	0	#751932
324_51	77	30	1	#67a98c	slice1_301_137	-137	301	0	#751932	301_137	-96.8749	205.344	0	#751932
325_97	31	31	1	#751932	slice1_287_44	-44	287	0	#3a4d9d	287_44	-3.87486	191.344	0	#3a4d9d
454_95	33	160	1	#3a4d9d	slice1_240_94	-94	240	0	#751932	240_94	-53.8749	144.344	0	#751932
144_188	-60	-150	1	#d5d1d6	slice1_147_84	-84	147	0	#67a98c	147_84	-43.8749	51.3438	0	#67a98c
291_108	20	-3	1	#751932	slice1_389_125	-125	389	0	#7e2a7a	389_125	-84.8749	293.344	0	#7e2a7a
227_38	90	-67	1	#d5d1d6	slice1_387_83	-83	387	0	#751932	387_83	-42.8749	291.344	0	#751932
141_85	43	-153	1	#c1b846	slice1_295_236	-236	295	0	#5c9a42	295_236	-195.875	199.344	0	#5c9a42
435_221	-93	141	1	#751932	slice1_230_135	-135	230	0	#d5d1d6	230_135	-94.8749	134.344	0	#d5d1d6
459_171	-43	165	1	#182a14	slice1_251_58	-58	251	0	#751932	251_58	-17.8749	155.344	0	#751932
197_73	55	-97	1	#d5d1d6	slice1_260_88	-88	260	0	#751932	260_88	-47.8749	164.344	0	#751932
414_110	18	120	1	#7e2a7a	slice1_334_163	-163	334	0	#67a98c	334_163	-122.875	238.344	0	#67a98c
135_56	72	-159	1	#d5d1d6	slice1_381_194	-194	381	0	#d5d1d6	381_194	-153.875	285.344	0	#d5d1d6
420_146	-18	126	1	#7e2a7a	slice1_186_97	-97	186	0	#bd6f37	186_97	-56.8749	90.3438	0	#bd6f37
369_138	-10	75	1	#751932	slice1_306_113	-113	306	0	#751932	306_113	-72.8749	210.344	0	#751932
327_150	-22	33	1	#751932	slice1_282_137	-137	282	0	#67a98c	282_137	-96.8749	186.344	0	#67a98c
321_145	-17	27	1	#67a98c	slice1_187_140	-140	187	0	#751932	187_140	-99.8749	91.3438	0	#751932
174_55	73	-120	1	#67a98c	slice1_281_101	-101	281	0	#751932	281_101	-60.8749	185.344	0	#751932
451_184	-56	157	1	#5c9a42	slice1_458_184	-184	458	0	#182a14	458_184	-143.875	362.344	0	#182a14
270_117	11	-24	1	#182a14	slice1_253_121	-121	253	0	#324557	253_121	-80.8749	157.344	0	#324557
274_43	85	-20	1	#67a98c	slice1_228_53	-53	228	0	#67a98c	228_53	-12.8749	132.344	0	#67a98c
372_60	68	78	1	#751932	slice1_135_111	-111	135	0	#c1b846	135_111	-70.8749	39.3438	0	#c1b846
315_46	82	21	1	#3a4d9d	slice1_444_92	-92	444	0	#751932	444_92	-51.8749	348.344	0	#751932
420_117	11	126	1	#7e2a7a	slice1_298_176	-176	298	0	#67a98c	298_176	-135.875	202.344	0	#67a98c
261_199	-71	-33	1	#5c9a42	slice1_439_218	-218	439	0	#67a98c	439_218	-177.875	343.344	0	#67a98c
252_154	-26	-42	1	#67a98c	slice1_455_224	-224	455	0	#67a98c	455_224	-183.875	359.344	0	#67a98c
380_69	59	86	1	#67a98c	slice1_425_118	-118	425	0	#7e2a7a	425_118	-77.8749	329.344	0	#7e2a7a
299_258	-130	5	1	#d5d1d6	slice1_337_90	-90	337	0	#751932	337_90	-49.8749	241.344	0	#751932
426_203	-75	132	1	#5c9a42	slice1_283_63	-63	283	0	#67a98c	283_63	-22.8749	187.344	0	#67a98c
402_85	43	108	1	#751932	slice1_281_128	-128	281	0	#182a14	281_128	-87.8749	185.344	0	#182a14
300_238	-110	6	1	#5c9a42	slice1_389_191	-191	389	0	#67a98c	389_191	-150.875	293.344	0	#67a98c
355_133	-5	61	1	#751932	slice1_336_85	-85	336	0	#751932	336_85	-44.8749	240.344	0	#751932
134_111	17	-160	1	#c1b846	slice1_362_165	-165	362	0	#751932	362_165	-124.875	266.344	0	#751932
150_136	-8	-144	1	#c1b846	slice1_336_162	-162	336	0	#67a98c	336_162	-121.875	240.344	0	#67a98c
104_126	2	-190	1	#c1b846	slice1_336_49	-49	336	0	#67a98c	336_49	-8.87486	240.344	0	#67a98c
462_107	21	168	1	#3a4d9d	slice1_231_66	-66	231	0	#751932	231_66	-25.8749	135.344	0	#751932
413_137	-9	119	1	#7e2a7a	slice1_406_106	-106	406	0	#7e2a7a	406_106	-65.8749	310.344	0	#7e2a7a
481_203	-75	187	1	#d5d1d6	slice1_325_52	-52	325	0	#67a98c	325_52	-11.8749	229.344	0	#67a98c
320_122	6	26	1	#751932	slice1_397_158	-158	397	0	#7e2a7a	397_158	-117.875	301.344	0	#7e2a7a
384_196	-68	90	1	#d5d1d6	slice1_451_234	-234	451	0	#67a98c	451_234	-193.875	355.344	0	#67a98c
459_229	-101	165	1	#d5d1d6	slice1_449_183	-183	449	0	#5c9a42	449_183	-142.875	353.344	0	#5c9a42
132_78	50	-162	1	#67a98c	slice1_424_171	-171	424	0	#751932	424_171	-130.875	328.344	0	#751932
330_46	82	36	1	#d5d1d6	slice1_249_81	-81	249	0	#751932	249_81	-40.8749	153.344	0	#751932
192_51	77	-102	1	#3a4d9d	slice1_419_81	-81	419	0	#c1b846	419_81	-40.8749	323.344	0	#c1b846
483_150	-22	189	1	#d5d1d6	slice1_104_126	-126	104	0	#c1b846	104_126	-85.8749	8.3438	0	#c1b846
471_160	-32	177	1	#67a98c	slice1_267_92	-92	267	0	#751932	267_92	-51.8749	171.344	0	#751932
326_86	42	32	1	#751932	slice1_330_134	-134	330	0	#751932	330_134	-93.8749	234.344	0	#751932
190_87	41	-104	1	#bd6f37	slice1_473_152	-152	473	0	#d5d1d6	473_152	-111.875	377.344	0	#d5d1d6
257_159	-31	-37	1	#67a98c	slice1_218_79	-79	218	0	#751932	218_79	-38.8749	122.344	0	#751932
220_137	-9	-74	1	#d5d1d6	slice1_92_136	-136	92	0	#c1b846	92_136	-95.8749	-3.6562	0	#c1b846
267_258	-130	-27	1	#d5d1d6	slice1_166_175	-175	166	0	#d5d1d6	166_175	-134.875	70.3438	0	#d5d1d6
407_106	22	113	1	#7e2a7a	slice1_96_115	-115	96	0	#c1b846	96_115	-74.8749	0.343797	0	#c1b846
159_107	21	-135	1	#67a98c	slice1_173_49	-49	173	0	#d5d1d6	173_49	-8.87486	77.3438	0	#d5d1d6
338_149	-21	44	1	#751932	slice1_350_121	-121	350	0	#751932	350_121	-80.8749	254.344	0	#751932
366_123	5	72	1	#751932	slice1_270_253	-253	270	0	#d5d1d6	270_253	-212.875	174.344	0	#d5d1d6
290_83	45	-4	1	#67a98c	slice1_152_39	-39	152	0	#d5d1d6	152_39	1.12514	56.3438	0	#d5d1d6
169_71	57	-125	1	#751932	slice1_395_193	-193	395	0	#67a98c	395_193	-152.875	299.344	0	#67a98c
261_110	18	-33	1	#5c9a42	slice1_262_141	-141	262	0	#751932	262_141	-100.875	166.344	0	#751932
271_236	-108	-23	1	#67a98c	slice1_260_112	-112	260	0	#324557	260_112	-71.8749	164.344	0	#324557
219_97	31	-75	1	#751932	slice1_398_58	-58	398	0	#d5d1d6	398_58	-17.8749	302.344	0	#d5d1d6
145_106	22	-149	1	#67a98c	slice1_196_115	-115	196	0	#67a98c	196_115	-74.8749	100.344	0	#67a98c
249_155	-27	-45	1	#d5d1d6	slice1_421_124	-124	421	0	#7e2a7a	421_124	-83.8749	325.344	0	#7e2a7a
285_56	72	-9	1	#67a98c	slice1_263_50	-50	263	0	#67a98c	263_50	-9.87486	167.344	0	#67a98c
337_43	85	43	1	#d5d1d6	slice1_408_210	-210	408	0	#d5d1d6	408_210	-169.875	312.344	0	#d5d1d6
118_172	-44	-176	1	#d5d1d6	slice1_452_140	-140	452	0	#751932	452_140	-99.8749	356.344	0	#751932
431_72	56	137	1	#d5d1d6	slice1_437_94	-94	437	0	#751932	437_94	-53.8749	341.344	0	#751932
274_248	-120	-20	1	#67a98c	slice1_468_130	-130	468	0	#67a98c	468_130	-89.8749	372.344	0	#67a98c
287_264	-136	-7	1	#3a4d9d	slice1_285_144	-144	285	0	#67a98c	285_144	-103.875	189.344	0	#67a98c
379_111	17	85	1	#751932	slice1_357_117	-117	357	0	#182a14	357_117	-76.8749	261.344	0	#182a14
298_84	44	4	1	#67a98c	slice1_310_136	-136	310	0	#751932	310_136	-95.8749	214.344	0	#751932
395_64	64	101	1	#67a98c	slice1_259_56	-56	259	0	#67a98c	259_56	-15.8749	163.344	0	#67a98c
291_54	74	-3	1	#67a98c	slice1_142_186	-186	142	0	#d5d1d6	142_186	-145.875	46.3438	0	#d5d1d6
346_128	0	52	1	#751932	slice1_263_221	-221	263	0	#5c9a42	263_221	-180.875	167.344	0	#5c9a42
147_106	22	-147	1	#67a98c	slice1_411_245	-245	411	0	#d5d1d6	411_245	-204.875	315.344	0	#d5d1d6
228_96	32	-66	1	#d5d1d6	slice1_213_84	-84	213	0	#751932	213_84	-43.8749	117.344	0	#751932
448_166	-38	154	1	#67a98c	slice1_234_70	-70	234	0	#751932	234_70	-29.8749	138.344	0	#751932
415_106	22	121	1	#7e2a7a	slice1_264_35	-35	264	0	#d5d1d6	264_35	5.12514	168.344	0	#d5d1d6
177_67	61	-117	1	#c1b846	slice1_421_153	-153	421	0	#7e2a7a	421_153	-112.875	325.344	0	#7e2a7a
101_134	-6	-193	1	#c1b846	slice1_413_176	-176	413	0	#751932	413_176	-135.875	317.344	0	#751932
270_188	-60	-24	1	#182a14	slice1_171_53	-53	171	0	#3a4d9d	171_53	-12.8749	75.3438	0	#3a4d9d
257_151	-23	-37	1	#67a98c	slice1_182_88	-88	182	0	#bd6f37	182_88	-47.8749	86.3438	0	#bd6f37
369_127	1	75	1	#751932	slice1_347_59	-59	347	0	#d5d1d6	347_59	-18.8749	251.344	0	#d5d1d6
286_48	80	-8	1	#67a98c	slice1_211_58	-58	211	0	#67a98c	211_58	-17.8749	115.344	0	#67a98c
332_123	5	38	1	#d5d1d6	slice1_312_263	-263	312	0	#d5d1d6	312_263	-222.875	216.344	0	#d5d1d6
252_84	44	-42	1	#751932	slice1_174_113	-113	174	0	#3a4d9d	174_113	-72.8749	78.3438	0	#3a4d9d
267_113	15	-27	1	#182a14	slice1_259_62	-62	259	0	#67a98c	259_62	-21.8749	163.344	0	#67a98c
265_221	-93	-29	1	#67a98c	slice1_242_146	-146	242	0	#d5d1d6	242_146	-105.875	146.344	0	#d5d1d6
132_113	15	-162	1	#c1b846	slice1_454_89	-89	454	0	#d5d1d6	454_89	-48.8749	358.344	0	#d5d1d6
199_54	74	-95	1	#67a98c	slice1_101_134	-134	101	0	#c1b846	101_134	-93.8749	5.3438	0	#c1b846
406_97	31	112	1	#751932	slice1_303_252	-252	303	0	#5c9a42	303_252	-211.875	207.344	0	#5c9a42
377_107	21	83	1	#5c9a42	slice1_239_103	-103	239	0	#751932	239_103	-62.8749	143.344	0	#751932
322_103	25	28	1	#d5d1d6	slice1_196_73	-73	196	0	#751932	196_73	-32.8749	100.344	0	#751932
104_160	-32	-190	1	#3a4d9d	slice1_175_154	-154	175	0	#751932	175_154	-113.875	79.3438	0	#751932
206_96	32	-88	1	#67a98c	slice1_137_174	-174	137	0	#67a98c	137_174	-133.875	41.3438	0	#67a98c
410_179	-51	116	1	#751932	slice1_202_73	-73	202	0	#67a98c	202_73	-32.8749	106.344	0	#67a98c
287_179	-51	-7	1	#67a98c	slice1_409_167	-167	409	0	#7e2a7a	409_167	-126.875	313.344	0	#7e2a7a
392_84	44	98	1	#751932	slice1_484_196	-196	484	0	#d5d1d6	484_196	-155.875	388.344	0	#d5d1d6
95_122	6	-199	1	#67a98c	slice1_231_70	-70	231	0	#67a98c	231_70	-29.8749	135.344	0	#67a98c
175_166	-38	-119	1	#67a98c	slice1_419_104	-104	419	0	#7e2a7a	419_104	-63.8749	323.344	0	#7e2a7a
176_50	78	-118	1	#3a4d9d	slice1_336_143	-143	336	0	#751932	336_143	-102.875	240.344	0	#751932
264_46	82	-30	1	#751932	slice1_429_196	-196	429	0	#5c9a42	429_196	-155.875	333.344	0	#5c9a42
318_71	57	24	1	#751932	slice1_318_111	-111	318	0	#751932	318_111	-70.8749	222.344	0	#751932
426_93	35	132	1	#751932	slice1_104_160	-160	104	0	#3a4d9d	104_160	-119.875	8.3438	0	#3a4d9d
201_90	38	-93	1	#bd6f37	slice1_250_80	-80	250	0	#751932	250_80	-39.8749	154.344	0	#751932
306_226	-98	12	1	#d5d1d6	slice1_362_159	-159	362	0	#751932	362_159	-118.875	266.344	0	#751932
380_154	-26	86	1	#7e2a7a	slice1_432_119	-119	432	0	#7e2a7a	432_119	-78.8749	336.344	0	#7e2a7a
191_76	52	-103	1	#751932	slice1_221_47	-47	221	0	#3a4d9d	221_47	-6.87486	125.344	0	#3a4d9d
383_106	22	89	1	#751932	slice1_367_122	-122	367	0	#751932	367_122	-81.8749	271.344	0	#751932
359_81	47	65	1	#751932	slice1_172_133	-133	172	0	#751932	172_133	-92.8749	76.3438	0	#751932
322_73	55	28	1	#751932	slice1_249_124	-124	249	0	#751932	249_124	-83.8749	153.344	0	#751932
381_143	-15	87	1	#7e2a7a	slice1_260_201	-201	260	0	#5c9a42	260_201	-160.875	164.344	0	#5c9a42
427_223	-95	133	1	#751932	slice1_359_54	-54	359	0	#67a98c	359_54	-13.8749	263.344	0	#67a98c
455_224	-96	161	1	#67a98c	slice1_390_96	-96	390	0	#751932	390_96	-55.8749	294.344	0	#751932
306_62	66	12	1	#c1b846	slice1_442_88	-88	442	0	#67a98c	442_88	-47.8749	346.344	0	#67a98c
133_116	12	-161	1	#c1b846	slice1_323_109	-109	323	0	#751932	323_109	-68.8749	227.344	0	#751932
377_130	-2	83	1	#7e2a7a	slice1_224_104	-104	224	0	#d5d1d6	224_104	-63.8749	128.344	0	#d5d1d6
184_144	-16	-110	1	#751932	slice1_278_158	-158	278	0	#751932	278_158	-117.875	182.344	0	#751932
426_228	-100	132	1	#751932	slice1_97_103	-103	97	0	#bd6f37	97_103	-62.8749	1.3438	0	#bd6f37
465_211	-83	171	1	#751932	slice1_328_130	-130	328	0	#751932	328_130	-89.8749	232.344	0	#751932
351_52	76	57	1	#67a98c	slice1_181_157	-157	181	0	#67a98c	181_157	-116.875	85.3438	0	#67a98c
367_56	72	73	1	#67a98c	slice1_381_143	-143	381	0	#7e2a7a	381_143	-102.875	285.344	0	#7e2a7a
428_137	-9	134	1	#7e2a7a	slice1_305_184	-184	305	0	#d5d1d6	305_184	-143.875	209.344	0	#d5d1d6
265_110	18	-29	1	#5c9a42	slice1_274_115	-115	274	0	#5c9a42	274_115	-74.8749	178.344	0	#5c9a42
386_197	-69	92	1	#d5d1d6	slice1_306_64	-64	306	0	#751932	306_64	-23.8749	210.344	0	#751932
253_200	-72	-41	1	#67a98c	slice1_264_194	-194	264	0	#5c9a42	264_194	-153.875	168.344	0	#5c9a42
383_166	-38	89	1	#7e2a7a	slice1_430_166	-166	430	0	#751932	430_166	-125.875	334.344	0	#751932
255_238	-110	-39	1	#d5d1d6	slice1_200_53	-53	200	0	#3a4d9d	200_53	-12.8749	104.344	0	#3a4d9d
376_185	-57	82	1	#67a98c	slice1_398_143	-143	398	0	#7e2a7a	398_143	-102.875	302.344	0	#7e2a7a
229_129	-1	-65	1	#67a98c	slice1_261_63	-63	261	0	#d5d1d6	261_63	-22.8749	165.344	0	#d5d1d6
314_85	43	20	1	#751932	slice1_118_172	-172	118	0	#d5d1d6	118_172	-131.875	22.3438	0	#d5d1d6
284_164	-36	-10	1	#751932	slice1_137_66	-66	137	0	#67a98c	137_66	-25.8749	41.3438	0	#67a98c
106_92	36	-188	1	#751932	slice1_164_119	-119	164	0	#c1b846	164_119	-78.8749	68.3438	0	#c1b846
403_121	7	109	1	#7e2a7a	slice1_219_66	-66	219	0	#67a98c	219_66	-25.8749	123.344	0	#67a98c
109_115	13	-185	1	#c1b846	slice1_266_253	-253	266	0	#d5d1d6	266_253	-212.875	170.344	0	#d5d1d6
447_179	-51	153	1	#5c9a42	slice1_274_78	-78	274	0	#d5d1d6	274_78	-37.8749	178.344	0	#d5d1d6
403_156	-28	109	1	#7e2a7a	slice1_445_177	-177	445	0	#5c9a42	445_177	-136.875	349.344	0	#5c9a42
277_99	29	-17	1	#751932	slice1_179_55	-55	179	0	#67a98c	179_55	-14.8749	83.3438	0	#67a98c
413_82	46	119	1	#751932	slice1_410_80	-80	410	0	#67a98c	410_80	-39.8749	314.344	0	#67a98c
433_90	38	139	1	#751932	slice1_145_103	-103	145	0	#c1b846	145_103	-62.8749	49.3438	0	#c1b846
292_145	-17	-2	1	#67a98c	slice1_384_178	-178	384	0	#751932	384_178	-137.875	288.344	0	#751932
321_46	82	27	1	#3a4d9d	slice1_311_118	-118	311	0	#751932	311_118	-77.8749	215.344	0	#751932
257_198	-70	-37	1	#d5d1d6	slice1_106_92	-92	106	0	#751932	106_92	-51.8749	10.3438	0	#751932
276_192	-64	-18	1	#182a14	slice1_240_102	-102	240	0	#5c9a42	240_102	-61.8749	144.344	0	#5c9a42
402_59	69	108	1	#d5d1d6	slice1_109_115	-115	109	0	#c1b846	109_115	-74.8749	13.3438	0	#c1b846
456_110	18	162	1	#67a98c	slice1_347_48	-48	347	0	#3a4d9d	347_48	-7.87486	251.344	0	#3a4d9d
175_122	6	-119	1	#d5d1d6	slice1_451_126	-126	451	0	#67a98c	451_126	-85.8749	355.344	0	#67a98c
110_150	-22	-184	1	#324557	slice1_412_98	-98	412	0	#67a98c	412_98	-57.8749	316.344	0	#67a98c
327_84	44	33	1	#67a98c	slice1_380_53	-53	380	0	#d5d1d6	380_53	-12.8749	284.344	0	#d5d1d6
295_118	10	1	1	#751932	slice1_93_130	-130	93	0	#c1b846	93_130	-89.8749	-2.6562	0	#c1b846
465_212	-84	171	1	#751932	slice1_156_190	-190	156	0	#d5d1d6	156_190	-149.875	60.3438	0	#d5d1d6
376_86	42	82	1	#751932	slice1_413_168	-168	413	0	#7e2a7a	413_168	-127.875	317.344	0	#7e2a7a
277_80	48	-17	1	#751932	slice1_255_187	-187	255	0	#d5d1d6	255_187	-146.875	159.344	0	#d5d1d6
442_104	24	148	1	#751932	slice1_381_85	-85	381	0	#751932	381_85	-44.8749	285.344	0	#751932
97_106	22	-197	1	#751932	slice1_136_62	-62	136	0	#67a98c	136_62	-21.8749	40.3438	0	#67a98c
108_163	-35	-186	1	#d5d1d6	slice1_431_233	-233	431	0	#751932	431_233	-192.875	335.344	0	#751932
161_148	-20	-133	1	#67a98c	slice1_451_155	-155	451	0	#67a98c	451_155	-114.875	355.344	0	#67a98c
443_102	26	149	1	#751932	slice1_110_150	-150	110	0	#324557	110_150	-109.875	14.3438	0	#324557
336_101	27	42	1	#751932	slice1_433_128	-128	433	0	#7e2a7a	433_128	-87.8749	337.344	0	#7e2a7a
449_199	-71	155	1	#5c9a42	slice1_436_229	-229	436	0	#751932	436_229	-188.875	340.344	0	#751932
155_45	83	-139	1	#d5d1d6	slice1_383_175	-175	383	0	#751932	383_175	-134.875	287.344	0	#751932
159_88	40	-135	1	#bd6f37	slice1_302_112	-112	302	0	#751932	302_112	-71.8749	206.344	0	#751932
257_73	55	-37	1	#d5d1d6	slice1_302_188	-188	302	0	#d5d1d6	302_188	-147.875	206.344	0	#d5d1d6
141_84	44	-153	1	#c1b846	slice1_185_168	-168	185	0	#d5d1d6	185_168	-127.875	89.3438	0	#d5d1d6
339_50	78	45	1	#3a4d9d	slice1_159_95	-95	159	0	#c1b846	159_95	-54.8749	63.3438	0	#c1b846
291_245	-117	-3	1	#5c9a42	slice1_108_163	-163	108	0	#d5d1d6	108_163	-122.875	12.3438	0	#d5d1d6
420_175	-47	126	1	#751932	slice1_279_240	-240	279	0	#182a14	279_240	-199.875	183.344	0	#182a14
296_199	-71	2	1	#67a98c	slice1_450_117	-117	450	0	#751932	450_117	-76.8749	354.344	0	#751932
360_53	75	66	1	#67a98c	slice1_451_139	-139	451	0	#751932	451_139	-98.8749	355.344	0	#751932
125_123	5	-169	1	#c1b846	slice1_458_172	-172	458	0	#182a14	458_172	-131.875	362.344	0	#182a14
253_218	-90	-41	1	#d5d1d6	slice1_209_54	-54	209	0	#67a98c	209_54	-13.8749	113.344	0	#67a98c
436_220	-92	142	1	#751932	slice1_135_49	-49	135	0	#d5d1d6	135_49	-8.87486	39.3438	0	#d5d1d6
353_147	-19	59	1	#751932	slice1_278_223	-223	278	0	#182a14	278_223	-182.875	182.344	0	#182a14
462_163	-35	168	1	#67a98c	slice1_255_108	-108	255	0	#751932	255_108	-67.8749	159.344	0	#751932
275_125	3	-19	1	#182a14	slice1_304_124	-124	304	0	#751932	304_124	-83.8749	208.344	0	#751932
485_159	-31	191	1	#d5d1d6	slice1_150_97	-97	150	0	#c1b846	150_97	-56.8749	54.3438	0	#c1b846
228_37	91	-66	1	#d5d1d6	slice1_272_191	-191	272	0	#182a14	272_191	-150.875	176.344	0	#182a14
321_140	-12	27	1	#751932	slice1_179_171	-171	179	0	#3a4d9d	179_171	-130.875	83.3438	0	#3a4d9d
298_247	-119	4	1	#5c9a42	slice1_443_248	-248	443	0	#d5d1d6	443_248	-207.875	347.344	0	#d5d1d6
138_173	-45	-156	1	#67a98c	slice1_417_178	-178	417	0	#751932	417_178	-137.875	321.344	0	#751932
142_118	10	-152	1	#67a98c	slice1_306_65	-65	306	0	#67a98c	306_65	-24.8749	210.344	0	#67a98c
243_63	65	-51	1	#751932	slice1_169_85	-85	169	0	#bd6f37	169_85	-44.8749	73.3438	0	#bd6f37
209_132	-4	-85	1	#3a4d9d	slice1_205_128	-128	205	0	#751932	205_128	-87.8749	109.344	0	#751932
305_174	-46	11	1	#d5d1d6	slice1_168_178	-178	168	0	#67a98c	168_178	-137.875	72.3438	0	#67a98c
405_98	30	111	1	#751932	slice1_387_140	-140	387	0	#7e2a7a	387_140	-99.8749	291.344	0	#7e2a7a
126_74	54	-168	1	#d5d1d6	slice1_143_171	-171	143	0	#bd6f37	143_171	-130.875	47.3438	0	#bd6f37
298_201	-73	4	1	#3a4d9d	slice1_413_228	-228	413	0	#67a98c	413_228	-187.875	317.344	0	#67a98c
131_168	-40	-163	1	#3a4d9d	slice1_431_78	-78	431	0	#3a4d9d	431_78	-37.8749	335.344	0	#3a4d9d
164_75	53	-130	1	#751932	slice1_399_107	-107	399	0	#7e2a7a	399_107	-66.8749	303.344	0	#7e2a7a
195_113	15	-99	1	#bd6f37	slice1_179_58	-58	179	0	#67a98c	179_58	-17.8749	83.3438	0	#67a98c
156_168	-40	-138	1	#c1b846	slice1_166_108	-108	166	0	#751932	166_108	-67.8749	70.3438	0	#751932
439_121	7	145	1	#7e2a7a	slice1_260_248	-248	260	0	#d5d1d6	260_248	-207.875	164.344	0	#d5d1d6
474_206	-78	180	1	#751932	slice1_449_188	-188	449	0	#5c9a42	449_188	-147.875	353.344	0	#5c9a42
291_219	-91	-3	1	#751932	slice1_120_152	-152	120	0	#67a98c	120_152	-111.875	24.3438	0	#67a98c
86_150	-22	-208	1	#d5d1d6	slice1_229_118	-118	229	0	#751932	229_118	-77.8749	133.344	0	#751932
230_132	-4	-64	1	#3a4d9d	slice1_244_73	-73	244	0	#751932	244_73	-32.8749	148.344	0	#751932
309_259	-131	15	1	#3a4d9d	slice1_156_51	-51	156	0	#d5d1d6	156_51	-10.8749	60.3438	0	#d5d1d6
246_43	85	-48	1	#67a98c	slice1_290_96	-96	290	0	#751932	290_96	-55.8749	194.344	0	#751932
461_130	-2	167	1	#751932	slice1_359_91	-91	359	0	#751932	359_91	-50.8749	263.344	0	#751932
443_171	-43	149	1	#67a98c	slice1_437_91	-91	437	0	#751932	437_91	-50.8749	341.344	0	#751932
222_50	78	-72	1	#67a98c	slice1_167_181	-181	167	0	#3a4d9d	167_181	-140.875	71.3438	0	#3a4d9d
184_103	25	-110	1	#bd6f37	slice1_252_83	-83	252	0	#751932	252_83	-42.8749	156.344	0	#751932
225_136	-8	-69	1	#d5d1d6	slice1_444_242	-242	444	0	#d5d1d6	444_242	-201.875	348.344	0	#d5d1d6
246_87	41	-48	1	#751932	slice1_238_64	-64	238	0	#751932	238_64	-23.8749	142.344	0	#751932
487_191	-63	193	1	#d5d1d6	slice1_453_156	-156	453	0	#67a98c	453_156	-115.875	357.344	0	#67a98c
366_77	51	72	1	#751932	slice1_379_154	-154	379	0	#7e2a7a	379_154	-113.875	283.344	0	#7e2a7a
179_123	5	-115	1	#d5d1d6	slice1_426_93	-93	426	0	#751932	426_93	-52.8749	330.344	0	#751932
184_122	6	-110	1	#67a98c	slice1_439_223	-223	439	0	#751932	439_223	-182.875	343.344	0	#751932
484_196	-68	190	1	#d5d1d6	slice1_203_68	-68	203	0	#67a98c	203_68	-27.8749	107.344	0	#67a98c
400_193	-65	106	1	#67a98c	slice1_141_182	-182	141	0	#d5d1d6	141_182	-141.875	45.3438	0	#d5d1d6
428_238	-110	134	1	#751932	slice1_278_163	-163	278	0	#751932	278_163	-122.875	182.344	0	#751932
301_263	-135	7	1	#d5d1d6	slice1_295_165	-165	295	0	#751932	295_165	-124.875	199.344	0	#751932
281_121	7	-13	1	#182a14	slice1_205_87	-87	205	0	#751932	205_87	-46.8749	109.344	0	#751932
407_71	57	113	1	#67a98c	slice1_364_182	-182	364	0	#67a98c	364_182	-141.875	268.344	0	#67a98c
264_151	-23	-30	1	#751932	slice1_166_122	-122	166	0	#c1b846	166_122	-81.8749	70.3438	0	#c1b846
436_170	-42	142	1	#d5d1d6	slice1_349_155	-155	349	0	#751932	349_155	-114.875	253.344	0	#751932
343_104	24	49	1	#751932	slice1_377_159	-159	377	0	#7e2a7a	377_159	-118.875	281.344	0	#7e2a7a
366_138	-10	72	1	#751932	slice1_363_142	-142	363	0	#182a14	363_142	-101.875	267.344	0	#182a14
270_143	-15	-24	1	#751932	slice1_458_103	-103	458	0	#3a4d9d	458_103	-62.8749	362.344	0	#3a4d9d
223_117	11	-71	1	#751932	slice1_338_124	-124	338	0	#751932	338_124	-83.8749	242.344	0	#751932
254_181	-53	-40	1	#d5d1d6	slice1_450_204	-204	450	0	#5c9a42	450_204	-163.875	354.344	0	#5c9a42
471_131	-3	177	1	#d5d1d6	slice1_327_68	-68	327	0	#751932	327_68	-27.8749	231.344	0	#751932
328_60	68	34	1	#751932	slice1_435_109	-109	435	0	#7e2a7a	435_109	-68.8749	339.344	0	#7e2a7a
155_160	-32	-139	1	#c1b846	slice1_153_171	-171	153	0	#3a4d9d	153_171	-130.875	57.3438	0	#3a4d9d
285_92	36	-9	1	#751932	slice1_264_153	-153	264	0	#751932	264_153	-112.875	168.344	0	#751932
299_143	-15	5	1	#751932	slice1_172_105	-105	172	0	#bd6f37	172_105	-64.8749	76.3438	0	#bd6f37
316_108	20	22	1	#751932	slice1_451_202	-202	451	0	#5c9a42	451_202	-161.875	355.344	0	#5c9a42
240_127	1	-54	1	#751932	slice1_283_86	-86	283	0	#67a98c	283_86	-45.8749	187.344	0	#67a98c
181_162	-34	-113	1	#67a98c	slice1_94_131	-131	94	0	#c1b846	94_131	-90.8749	-1.6562	0	#c1b846
100_87	41	-194	1	#d5d1d6	slice1_129_78	-78	129	0	#751932	129_78	-37.8749	33.3438	0	#751932
259_45	83	-35	1	#67a98c	slice1_287_177	-177	287	0	#67a98c	287_177	-136.875	191.344	0	#67a98c
268_188	-60	-26	1	#5c9a42	slice1_405_185	-185	405	0	#751932	405_185	-144.875	309.344	0	#751932
318_99	29	24	1	#d5d1d6	slice1_377_58	-58	377	0	#67a98c	377_58	-17.8749	281.344	0	#67a98c
421_162	-34	127	1	#7e2a7a	slice1_138_69	-69	138	0	#67a98c	138_69	-28.8749	42.3438	0	#67a98c
277_252	-124	-17	1	#5c9a42	slice1_236_132	-132	236	0	#67a98c	236_132	-91.8749	140.344	0	#67a98c
418_196	-68	124	1	#67a98c	slice1_341_179	-179	341	0	#d5d1d6	341_179	-138.875	245.344	0	#d5d1d6
140_145	-17	-154	1	#c1b846	slice1_345_126	-126	345	0	#751932	345_126	-85.8749	249.344	0	#751932
143_76	52	-151	1	#c1b846	slice1_417_140	-140	417	0	#7e2a7a	417_140	-99.8749	321.344	0	#7e2a7a
402_127	1	108	1	#7e2a7a	slice1_441_140	-140	441	0	#7e2a7a	441_140	-99.8749	345.344	0	#7e2a7a
436_160	-32	142	1	#751932	slice1_100_87	-87	100	0	#d5d1d6	100_87	-46.8749	4.3438	0	#d5d1d6
88_123	5	-206	1	#d5d1d6	slice1_334_129	-129	334	0	#751932	334_129	-88.8749	238.344	0	#751932
349_105	23	55	1	#751932	slice1_268_190	-190	268	0	#5c9a42	268_190	-149.875	172.344	0	#5c9a42
229_55	73	-65	1	#67a98c	slice1_418_182	-182	418	0	#67a98c	418_182	-141.875	322.344	0	#67a98c
239_106	22	-55	1	#5c9a42	slice1_158_58	-58	158	0	#d5d1d6	158_58	-17.8749	62.3438	0	#d5d1d6
296_208	-80	2	1	#bd6f37	slice1_275_226	-226	275	0	#182a14	275_226	-185.875	179.344	0	#182a14
370_64	64	76	1	#67a98c	slice1_186_154	-154	186	0	#67a98c	186_154	-113.875	90.3438	0	#67a98c
438_90	38	144	1	#67a98c	slice1_366_184	-184	366	0	#bd6f37	366_184	-143.875	270.344	0	#bd6f37
453_144	-16	159	1	#751932	slice1_409_140	-140	409	0	#7e2a7a	409_140	-99.8749	313.344	0	#7e2a7a
95_129	-1	-199	1	#c1b846	slice1_289_124	-124	289	0	#5c9a42	289_124	-83.8749	193.344	0	#5c9a42
143_174	-46	-151	1	#3a4d9d	slice1_362_181	-181	362	0	#67a98c	362_181	-140.875	266.344	0	#67a98c
241_105	23	-53	1	#751932	slice1_324_131	-131	324	0	#751932	324_131	-90.8749	228.344	0	#751932
371_63	65	77	1	#751932	slice1_270_184	-184	270	0	#182a14	270_184	-143.875	174.344	0	#182a14
123_87	41	-171	1	#c1b846	slice1_314_146	-146	314	0	#67a98c	314_146	-105.875	218.344	0	#67a98c
247_152	-24	-47	1	#d5d1d6	slice1_220_91	-91	220	0	#751932	220_91	-50.8749	124.344	0	#751932
286_182	-54	-8	1	#5c9a42	slice1_253_129	-129	253	0	#751932	253_129	-88.8749	157.344	0	#751932
462_158	-30	168	1	#67a98c	slice1_221_132	-132	221	0	#d5d1d6	221_132	-91.8749	125.344	0	#d5d1d6
353_126	2	59	1	#751932	slice1_457_121	-121	457	0	#751932	457_121	-80.8749	361.344	0	#751932
268_57	71	-26	1	#67a98c	slice1_310_116	-116	310	0	#751932	310_116	-75.8749	214.344	0	#751932
458_177	-49	164	1	#5c9a42	slice1_428_170	-170	428	0	#751932	428_170	-129.875	332.344	0	#751932
430_226	-98	136	1	#751932	slice1_154_107	-107	154	0	#67a98c	154_107	-66.8749	58.3438	0	#67a98c
271_146	-18	-23	1	#67a98c	slice1_443_183	-183	443	0	#5c9a42	443_183	-142.875	347.344	0	#5c9a42
215_126	2	-79	1	#67a98c	slice1_392_135	-135	392	0	#7e2a7a	392_135	-94.8749	296.344	0	#7e2a7a
355_129	-1	61	1	#751932	slice1_136_160	-160	136	0	#67a98c	136_160	-119.875	40.3438	0	#67a98c
232_143	-15	-62	1	#d5d1d6	slice1_414_194	-194	414	0	#67a98c	414_194	-153.875	318.344	0	#67a98c
257_67	61	-37	1	#67a98c	slice1_426_96	-96	426	0	#751932	426_96	-55.8749	330.344	0	#751932
289_140	-12	-5	1	#67a98c	slice1_348_116	-116	348	0	#751932	348_116	-75.8749	252.344	0	#751932
180_131	-3	-114	1	#c1b846	slice1_305_220	-220	305	0	#d5d1d6	305_220	-179.875	209.344	0	#d5d1d6
418_143	-15	124	1	#7e2a7a	slice1_157_55	-55	157	0	#67a98c	157_55	-14.8749	61.3438	0	#67a98c
347_78	50	53	1	#751932	slice1_181_176	-176	181	0	#3a4d9d	181_176	-135.875	85.3438	0	#3a4d9d
437_150	-22	143	1	#7e2a7a	slice1_458_177	-177	458	0	#5c9a42	458_177	-136.875	362.344	0	#5c9a42
143_180	-52	-151	1	#3a4d9d	slice1_190_98	-98	190	0	#3a4d9d	190_98	-57.8749	94.3438	0	#3a4d9d
165_179	-51	-129	1	#3a4d9d	slice1_271_148	-148	271	0	#67a98c	271_148	-107.875	175.344	0	#67a98c
453_158	-30	159	1	#67a98c	slice1_308_64	-64	308	0	#67a98c	308_64	-23.8749	212.344	0	#67a98c
286_245	-117	-8	1	#5c9a42	slice1_242_40	-40	242	0	#3a4d9d	242_40	0.125137	146.344	0	#3a4d9d
143_187	-59	-151	1	#d5d1d6	slice1_370_160	-160	370	0	#751932	370_160	-119.875	274.344	0	#751932
149_163	-35	-145	1	#c1b846	slice1_242_51	-51	242	0	#751932	242_51	-10.8749	146.344	0	#751932
258_103	25	-36	1	#751932	slice1_179_133	-133	179	0	#c1b846	179_133	-92.8749	83.3438	0	#c1b846
424_97	31	130	1	#67a98c	slice1_399_124	-124	399	0	#7e2a7a	399_124	-83.8749	303.344	0	#7e2a7a
220_126	2	-74	1	#67a98c	slice1_272_70	-70	272	0	#67a98c	272_70	-29.8749	176.344	0	#67a98c
460_181	-53	166	1	#182a14	slice1_312_128	-128	312	0	#751932	312_128	-87.8749	216.344	0	#751932
186_105	23	-108	1	#3a4d9d	slice1_393_196	-196	393	0	#3a4d9d	393_196	-155.875	297.344	0	#3a4d9d
234_110	18	-60	1	#751932	slice1_321_89	-89	321	0	#d5d1d6	321_89	-48.8749	225.344	0	#d5d1d6
238_62	66	-56	1	#751932	slice1_209_124	-124	209	0	#751932	209_124	-83.8749	113.344	0	#751932
400_128	0	106	1	#7e2a7a	slice1_296_126	-126	296	0	#5c9a42	296_126	-85.8749	200.344	0	#5c9a42
295_233	-105	1	1	#5c9a42	slice1_220_117	-117	220	0	#751932	220_117	-76.8749	124.344	0	#751932
279_149	-21	-15	1	#751932	slice1_223_121	-121	223	0	#751932	223_121	-80.8749	127.344	0	#751932
302_154	-26	8	1	#d5d1d6	slice1_185_175	-175	185	0	#d5d1d6	185_175	-134.875	89.3438	0	#d5d1d6
435_116	12	141	1	#7e2a7a	slice1_383_58	-58	383	0	#67a98c	383_58	-17.8749	287.344	0	#67a98c
356_61	67	62	1	#751932	slice1_399_117	-117	399	0	#7e2a7a	399_117	-76.8749	303.344	0	#7e2a7a
420_245	-117	126	1	#3a4d9d	slice1_242_36	-36	242	0	#d5d1d6	242_36	4.12514	146.344	0	#d5d1d6
359_116	12	65	1	#182a14	slice1_334_139	-139	334	0	#751932	334_139	-98.8749	238.344	0	#751932
257_182	-54	-37	1	#d5d1d6	slice1_484_199	-199	484	0	#d5d1d6	484_199	-158.875	388.344	0	#d5d1d6
351_117	11	57	1	#751932	slice1_421_85	-85	421	0	#751932	421_85	-44.8749	325.344	0	#751932
309_148	-20	15	1	#67a98c	slice1_221_52	-52	221	0	#67a98c	221_52	-11.8749	125.344	0	#67a98c
324_133	-5	30	1	#751932	slice1_317_133	-133	317	0	#751932	317_133	-92.8749	221.344	0	#751932
270_179	-51	-24	1	#c1b846	slice1_219_57	-57	219	0	#67a98c	219_57	-16.8749	123.344	0	#67a98c
406_139	-11	112	1	#7e2a7a	slice1_381_62	-62	381	0	#751932	381_62	-21.8749	285.344	0	#751932
264_254	-126	-30	1	#d5d1d6	slice1_85_116	-116	85	0	#d5d1d6	85_116	-75.8749	-10.6562	0	#d5d1d6
93_106	22	-201	1	#67a98c	slice1_175_57	-57	175	0	#67a98c	175_57	-16.8749	79.3438	0	#67a98c
433_84	44	139	1	#751932	slice1_435_89	-89	435	0	#751932	435_89	-48.8749	339.344	0	#751932
334_130	-2	40	1	#751932	slice1_171_180	-180	171	0	#3a4d9d	171_180	-139.875	75.3438	0	#3a4d9d
416_194	-66	122	1	#67a98c	slice1_437_209	-209	437	0	#182a14	437_209	-168.875	341.344	0	#182a14
315_126	2	21	1	#751932	slice1_423_141	-141	423	0	#7e2a7a	423_141	-100.875	327.344	0	#7e2a7a
218_71	57	-76	1	#67a98c	slice1_248_78	-78	248	0	#751932	248_78	-37.8749	152.344	0	#751932
309_42	86	15	1	#3a4d9d	slice1_269_247	-247	269	0	#d5d1d6	269_247	-206.875	173.344	0	#d5d1d6
383_137	-9	89	1	#7e2a7a	slice1_420_184	-184	420	0	#67a98c	420_184	-143.875	324.344	0	#67a98c
198_130	-2	-96	1	#67a98c	slice1_239_60	-60	239	0	#751932	239_60	-19.8749	143.344	0	#751932
178_64	64	-116	1	#67a98c	slice1_441_221	-221	441	0	#751932	441_221	-180.875	345.344	0	#751932
342_127	1	48	1	#751932	slice1_150_103	-103	150	0	#c1b846	150_103	-62.8749	54.3438	0	#c1b846
328_50	78	34	1	#3a4d9d	slice1_128_111	-111	128	0	#c1b846	128_111	-70.8749	32.3438	0	#c1b846
185_100	28	-109	1	#bd6f37	slice1_409_242	-242	409	0	#d5d1d6	409_242	-201.875	313.344	0	#d5d1d6
428_234	-106	134	1	#751932	slice1_450_188	-188	450	0	#5c9a42	450_188	-147.875	354.344	0	#5c9a42
447_85	43	153	1	#d5d1d6	slice1_317_107	-107	317	0	#751932	317_107	-66.8749	221.344	0	#751932
290_188	-60	-4	1	#67a98c	slice1_273_191	-191	273	0	#182a14	273_191	-150.875	177.344	0	#182a14
458_151	-23	164	1	#d5d1d6	slice1_393_94	-94	393	0	#182a14	393_94	-53.8749	297.344	0	#182a14
449_215	-87	155	1	#751932	slice1_299_149	-149	299	0	#751932	299_149	-108.875	203.344	0	#751932
270_124	4	-24	1	#182a14	slice1_275_220	-220	275	0	#5c9a42	275_220	-179.875	179.344	0	#5c9a42
471_199	-71	177	1	#67a98c	slice1_243_111	-111	243	0	#751932	243_111	-70.8749	147.344	0	#751932
447_199	-71	153	1	#5c9a42	slice1_299_56	-56	299	0	#67a98c	299_56	-15.8749	203.344	0	#67a98c
441_223	-95	147	1	#751932	slice1_165_130	-130	165	0	#c1b846	165_130	-89.8749	69.3438	0	#c1b846
149_169	-41	-145	1	#bd6f37	slice1_461_182	-182	461	0	#182a14	461_182	-141.875	365.344	0	#182a14
384_54	74	90	1	#d5d1d6	slice1_171_82	-82	171	0	#bd6f37	171_82	-41.8749	75.3438	0	#bd6f37
347_53	75	53	1	#67a98c	slice1_452_159	-159	452	0	#67a98c	452_159	-118.875	356.344	0	#67a98c
463_145	-17	169	1	#67a98c	slice1_267_169	-169	267	0	#67a98c	267_169	-128.875	171.344	0	#67a98c
293_190	-62	-1	1	#5c9a42	slice1_260_150	-150	260	0	#751932	260_150	-109.875	164.344	0	#751932
255_190	-62	-39	1	#d5d1d6	slice1_182_152	-152	182	0	#751932	182_152	-111.875	86.3438	0	#751932
449_139	-11	155	1	#7e2a7a	slice1_434_247	-247	434	0	#d5d1d6	434_247	-206.875	338.344	0	#d5d1d6
473_122	6	179	1	#d5d1d6	slice1_351_112	-112	351	0	#751932	351_112	-71.8749	255.344	0	#751932
260_176	-48	-34	1	#d5d1d6	slice1_301_76	-76	301	0	#67a98c	301_76	-35.8749	205.344	0	#67a98c
135_111	17	-159	1	#c1b846	slice1_291_252	-252	291	0	#3a4d9d	291_252	-211.875	195.344	0	#3a4d9d
158_144	-16	-136	1	#c1b846	slice1_364_106	-106	364	0	#751932	364_106	-65.8749	268.344	0	#751932
284_236	-108	-10	1	#5c9a42	slice1_282_221	-221	282	0	#5c9a42	282_221	-180.875	186.344	0	#5c9a42
385_125	3	91	1	#7e2a7a	slice1_194_111	-111	194	0	#bd6f37	194_111	-70.8749	98.3438	0	#bd6f37
113_95	33	-181	1	#5c9a42	slice1_264_55	-55	264	0	#67a98c	264_55	-14.8749	168.344	0	#67a98c
150_97	31	-144	1	#c1b846	slice1_308_233	-233	308	0	#d5d1d6	308_233	-192.875	212.344	0	#d5d1d6
224_111	17	-70	1	#751932	slice1_409_246	-246	409	0	#d5d1d6	409_246	-205.875	313.344	0	#d5d1d6
463_146	-18	169	1	#67a98c	slice1_164_150	-150	164	0	#c1b846	164_150	-109.875	68.3438	0	#c1b846
154_48	80	-140	1	#d5d1d6	slice1_238_115	-115	238	0	#5c9a42	238_115	-74.8749	142.344	0	#5c9a42
171_100	28	-123	1	#bd6f37	slice1_420_161	-161	420	0	#7e2a7a	420_161	-120.875	324.344	0	#7e2a7a
427_178	-50	133	1	#67a98c	slice1_157_105	-105	157	0	#c1b846	157_105	-64.8749	61.3438	0	#c1b846
273_259	-131	-21	1	#d5d1d6	slice1_136_179	-179	136	0	#3a4d9d	136_179	-138.875	40.3438	0	#3a4d9d
248_36	92	-46	1	#3a4d9d	slice1_472_159	-159	472	0	#67a98c	472_159	-118.875	376.344	0	#67a98c
339_136	-8	45	1	#751932	slice1_320_149	-149	320	0	#67a98c	320_149	-108.875	224.344	0	#67a98c
396_126	2	102	1	#7e2a7a	slice1_443_130	-130	443	0	#7e2a7a	443_130	-89.8749	347.344	0	#7e2a7a
247_130	-2	-47	1	#751932	slice1_312_93	-93	312	0	#751932	312_93	-52.8749	216.344	0	#751932
122_95	33	-172	1	#c1b846	slice1_113_95	-95	113	0	#5c9a42	113_95	-54.8749	17.3438	0	#5c9a42
175_111	17	-119	1	#bd6f37	slice1_426_130	-130	426	0	#7e2a7a	426_130	-89.8749	330.344	0	#7e2a7a
259_173	-45	-35	1	#d5d1d6	slice1_290_179	-179	290	0	#67a98c	290_179	-138.875	194.344	0	#67a98c
183_71	57	-111	1	#67a98c	slice1_463_146	-146	463	0	#67a98c	463_146	-105.875	367.344	0	#67a98c
306_135	-7	12	1	#751932	slice1_254_42	-42	254	0	#67a98c	254_42	-1.87486	158.344	0	#67a98c
163_118	10	-131	1	#c1b846	slice1_396_191	-191	396	0	#67a98c	396_191	-150.875	300.344	0	#67a98c
225_121	7	-69	1	#751932	slice1_427_178	-178	427	0	#67a98c	427_178	-137.875	331.344	0	#67a98c
447_198	-70	153	1	#5c9a42	slice1_212_49	-49	212	0	#3a4d9d	212_49	-8.87486	116.344	0	#3a4d9d
305_191	-63	11	1	#d5d1d6	slice1_219_67	-67	219	0	#67a98c	219_67	-26.8749	123.344	0	#67a98c
257_38	90	-37	1	#3a4d9d	slice1_366_161	-161	366	0	#751932	366_161	-120.875	270.344	0	#751932
119_173	-45	-175	1	#d5d1d6	slice1_147_145	-145	147	0	#c1b846	147_145	-104.875	51.3438	0	#c1b846
329_72	56	35	1	#751932	slice1_247_132	-132	247	0	#751932	247_132	-91.8749	151.344	0	#751932
288_94	34	-6	1	#751932	slice1_226_47	-47	226	0	#3a4d9d	226_47	-6.87486	130.344	0	#3a4d9d
260_250	-122	-34	1	#d5d1d6	slice1_430_153	-153	430	0	#7e2a7a	430_153	-112.875	334.344	0	#7e2a7a
469_155	-27	175	1	#67a98c	slice1_220_73	-73	220	0	#d5d1d6	220_73	-32.8749	124.344	0	#d5d1d6
149_110	18	-145	1	#67a98c	slice1_366_153	-153	366	0	#751932	366_153	-112.875	270.344	0	#751932
290_237	-109	-4	1	#5c9a42	slice1_411_200	-200	411	0	#67a98c	411_200	-159.875	315.344	0	#67a98c
482_152	-24	188	1	#3a4d9d	slice1_424_128	-128	424	0	#7e2a7a	424_128	-87.8749	328.344	0	#7e2a7a
265_136	-8	-29	1	#751932	slice1_366_140	-140	366	0	#751932	366_140	-99.8749	270.344	0	#751932
448_96	32	154	1	#751932	slice1_362_81	-81	362	0	#751932	362_81	-40.8749	266.344	0	#751932
140_184	-56	-154	1	#d5d1d6	slice1_127_134	-134	127	0	#324557	127_134	-93.8749	31.3438	0	#324557
224_72	56	-70	1	#751932	slice1_386_73	-73	386	0	#67a98c	386_73	-32.8749	290.344	0	#67a98c
154_44	84	-140	1	#d5d1d6	slice1_470_174	-174	470	0	#751932	470_174	-133.875	374.344	0	#751932
97_140	-12	-197	1	#324557	slice1_428_144	-144	428	0	#7e2a7a	428_144	-103.875	332.344	0	#7e2a7a
362_169	-41	68	1	#751932	slice1_170_121	-121	170	0	#c1b846	170_121	-80.8749	74.3438	0	#c1b846
424_229	-101	130	1	#751932	slice1_389_160	-160	389	0	#7e2a7a	389_160	-119.875	293.344	0	#7e2a7a
252_81	47	-42	1	#751932	slice1_171_91	-91	171	0	#bd6f37	171_91	-50.8749	75.3438	0	#bd6f37
88_129	-1	-206	1	#d5d1d6	slice1_283_38	-38	283	0	#d5d1d6	283_38	2.12514	187.344	0	#d5d1d6
429_138	-10	135	1	#7e2a7a	slice1_322_102	-102	322	0	#d5d1d6	322_102	-61.8749	226.344	0	#d5d1d6
167_99	29	-127	1	#bd6f37	slice1_158_83	-83	158	0	#bd6f37	158_83	-42.8749	62.3438	0	#bd6f37
392_68	60	98	1	#751932	slice1_296_133	-133	296	0	#5c9a42	296_133	-92.8749	200.344	0	#5c9a42
199_48	80	-95	1	#d5d1d6	slice1_394_110	-110	394	0	#7e2a7a	394_110	-69.8749	298.344	0	#7e2a7a
372_95	33	78	1	#d5d1d6	slice1_160_110	-110	160	0	#c1b846	160_110	-69.8749	64.3438	0	#c1b846
107_137	-9	-187	1	#c1b846	slice1_299_49	-49	299	0	#d5d1d6	299_49	-8.87486	203.344	0	#d5d1d6
371_193	-65	77	1	#d5d1d6	slice1_154_47	-47	154	0	#d5d1d6	154_47	-6.87486	58.3438	0	#d5d1d6
305_119	9	11	1	#751932	slice1_154_48	-48	154	0	#d5d1d6	154_48	-7.87486	58.3438	0	#d5d1d6
380_76	52	86	1	#751932	slice1_448_158	-158	448	0	#d5d1d6	448_158	-117.875	352.344	0	#d5d1d6
405_174	-46	111	1	#751932	slice1_283_132	-132	283	0	#5c9a42	283_132	-91.8749	187.344	0	#5c9a42
439_248	-120	145	1	#d5d1d6	slice1_132_113	-113	132	0	#c1b846	132_113	-72.8749	36.3438	0	#c1b846
422_158	-30	128	1	#7e2a7a	slice1_351_141	-141	351	0	#751932	351_141	-100.875	255.344	0	#751932
476_149	-21	182	1	#67a98c	slice1_147_80	-80	147	0	#67a98c	147_80	-39.8749	51.3438	0	#67a98c
235_36	92	-59	1	#d5d1d6	slice1_291_148	-148	291	0	#67a98c	291_148	-107.875	195.344	0	#67a98c
172_49	79	-122	1	#d5d1d6	slice1_443_217	-217	443	0	#d5d1d6	443_217	-176.875	347.344	0	#d5d1d6
327_119	9	33	1	#751932	slice1_247_56	-56	247	0	#67a98c	247_56	-15.8749	151.344	0	#67a98c
322_62	66	28	1	#67a98c	slice1_117_100	-100	117	0	#c1b846	117_100	-59.8749	21.3438	0	#c1b846
371_75	53	77	1	#751932	slice1_107_137	-137	107	0	#c1b846	107_137	-96.8749	11.3438	0	#c1b846
122_137	-9	-172	1	#324557	slice1_318_108	-108	318	0	#751932	318_108	-67.8749	222.344	0	#751932
275_94	34	-19	1	#751932	slice1_200_134	-134	200	0	#751932	200_134	-93.8749	104.344	0	#751932
223_114	14	-71	1	#67a98c	slice1_451_106	-106	451	0	#751932	451_106	-65.8749	355.344	0	#751932
148_98	30	-146	1	#67a98c	slice1_263_120	-120	263	0	#182a14	263_120	-79.8749	167.344	0	#182a14
180_56	72	-114	1	#67a98c	slice1_353_173	-173	353	0	#751932	353_173	-132.875	257.344	0	#751932
171_138	-10	-123	1	#c1b846	slice1_264_177	-177	264	0	#d5d1d6	264_177	-136.875	168.344	0	#d5d1d6
183_101	27	-111	1	#bd6f37	slice1_404_202	-202	404	0	#d5d1d6	404_202	-161.875	308.344	0	#d5d1d6
332_166	-38	38	1	#d5d1d6	slice1_235_38	-38	235	0	#d5d1d6	235_38	2.12514	139.344	0	#d5d1d6
301_68	60	7	1	#67a98c	slice1_392_68	-68	392	0	#751932	392_68	-27.8749	296.344	0	#751932
438_185	-57	144	1	#5c9a42	slice1_472_203	-203	472	0	#67a98c	472_203	-162.875	376.344	0	#67a98c
124_138	-10	-170	1	#324557	slice1_261_163	-163	261	0	#751932	261_163	-122.875	165.344	0	#751932
225_51	77	-69	1	#67a98c	slice1_352_177	-177	352	0	#67a98c	352_177	-136.875	256.344	0	#67a98c
247_76	52	-47	1	#751932	slice1_227_75	-75	227	0	#751932	227_75	-34.8749	131.344	0	#751932
428_75	53	134	1	#3a4d9d	slice1_299_220	-220	299	0	#67a98c	299_220	-179.875	203.344	0	#67a98c
144_178	-50	-150	1	#3a4d9d	slice1_133_113	-113	133	0	#c1b846	133_113	-72.8749	37.3438	0	#c1b846
442_102	26	148	1	#751932	slice1_442_218	-218	442	0	#67a98c	442_218	-177.875	346.344	0	#67a98c
455_130	-2	161	1	#751932	slice1_181_124	-124	181	0	#67a98c	181_124	-83.8749	85.3438	0	#67a98c
380_177	-49	86	1	#751932	slice1_402_67	-67	402	0	#751932	402_67	-26.8749	306.344	0	#751932
390_154	-26	96	1	#7e2a7a	slice1_161_79	-79	161	0	#bd6f37	161_79	-38.8749	65.3438	0	#bd6f37
102_128	0	-192	1	#c1b846	slice1_414_207	-207	414	0	#3a4d9d	414_207	-166.875	318.344	0	#3a4d9d
135_78	50	-159	1	#c1b846	slice1_195_92	-92	195	0	#bd6f37	195_92	-51.8749	99.3438	0	#bd6f37
288_186	-58	-6	1	#5c9a42	slice1_287_117	-117	287	0	#751932	287_117	-76.8749	191.344	0	#751932
95_117	11	-199	1	#c1b846	slice1_137_106	-106	137	0	#67a98c	137_106	-65.8749	41.3438	0	#67a98c
294_83	45	0	1	#67a98c	slice1_420_194	-194	420	0	#67a98c	420_194	-153.875	324.344	0	#67a98c
266_184	-56	-28	1	#5c9a42	slice1_438_131	-131	438	0	#7e2a7a	438_131	-90.8749	342.344	0	#7e2a7a
411_247	-119	117	1	#d5d1d6	slice1_482_204	-204	482	0	#d5d1d6	482_204	-163.875	386.344	0	#d5d1d6
220_111	17	-74	1	#751932	slice1_322_125	-125	322	0	#751932	322_125	-84.8749	226.344	0	#751932
143_108	20	-151	1	#67a98c	slice1_152_159	-159	152	0	#67a98c	152_159	-118.875	56.3438	0	#67a98c
152_96	32	-142	1	#c1b846	slice1_404_227	-227	404	0	#d5d1d6	404_227	-186.875	308.344	0	#d5d1d6
259_77	51	-35	1	#751932	slice1_153_117	-117	153	0	#67a98c	153_117	-76.8749	57.3438	0	#67a98c
449_240	-112	155	1	#d5d1d6	slice1_444_226	-226	444	0	#751932	444_226	-185.875	348.344	0	#751932
455_187	-59	161	1	#182a14	slice1_102_128	-128	102	0	#c1b846	102_128	-87.8749	6.3438	0	#c1b846
380_99	29	86	1	#5c9a42	slice1_132_136	-136	132	0	#c1b846	132_136	-95.8749	36.3438	0	#c1b846
254_142	-14	-40	1	#751932	slice1_244_129	-129	244	0	#751932	244_129	-88.8749	148.344	0	#751932
449_148	-20	155	1	#67a98c	slice1_477_219	-219	477	0	#d5d1d6	477_219	-178.875	381.344	0	#d5d1d6
420_125	3	126	1	#7e2a7a	slice1_395_60	-60	395	0	#3a4d9d	395_60	-19.8749	299.344	0	#3a4d9d
229_118	10	-65	1	#751932	slice1_303_211	-211	303	0	#d5d1d6	303_211	-170.875	207.344	0	#d5d1d6
190_137	-9	-104	1	#751932	slice1_262_79	-79	262	0	#751932	262_79	-38.8749	166.344	0	#751932
158_87	41	-136	1	#bd6f37	slice1_389_189	-189	389	0	#751932	389_189	-148.875	293.344	0	#751932
98_144	-16	-196	1	#324557	slice1_297_142	-142	297	0	#67a98c	297_142	-101.875	201.344	0	#67a98c
278_202	-74	-16	1	#5c9a42	slice1_141_149	-149	141	0	#c1b846	141_149	-108.875	45.3438	0	#c1b846
486_173	-45	192	1	#d5d1d6	slice1_350_93	-93	350	0	#751932	350_93	-52.8749	254.344	0	#751932
286_155	-27	-8	1	#751932	slice1_288_65	-65	288	0	#751932	288_65	-24.8749	192.344	0	#751932
422_227	-99	128	1	#751932	slice1_403_101	-101	403	0	#7e2a7a	403_101	-60.8749	307.344	0	#7e2a7a
295_229	-101	1	1	#5c9a42	slice1_205_92	-92	205	0	#67a98c	205_92	-51.8749	109.344	0	#67a98c
474_140	-12	180	1	#751932	slice1_453_122	-122	453	0	#751932	453_122	-81.8749	357.344	0	#751932
135_149	-21	-159	1	#751932	slice1_419_152	-152	419	0	#7e2a7a	419_152	-111.875	323.344	0	#7e2a7a
197_59	69	-97	1	#67a98c	slice1_415_103	-103	415	0	#7e2a7a	415_103	-62.8749	319.344	0	#7e2a7a
151_141	-13	-143	1	#c1b846	slice1_316_135	-135	316	0	#751932	316_135	-94.8749	220.344	0	#751932
224_82	46	-70	1	#67a98c	slice1_123_86	-86	123	0	#c1b846	123_86	-45.8749	27.3438	0	#c1b846
419_64	64	125	1	#d5d1d6	slice1_145_112	-112	145	0	#67a98c	145_112	-71.8749	49.3438	0	#67a98c
481_179	-51	187	1	#751932	slice1_122_95	-95	122	0	#c1b846	122_95	-54.8749	26.3438	0	#c1b846
255_218	-90	-39	1	#d5d1d6	slice1_378_120	-120	378	0	#7e2a7a	378_120	-79.8749	282.344	0	#7e2a7a
292_200	-72	-2	1	#67a98c	slice1_409_241	-241	409	0	#d5d1d6	409_241	-200.875	313.344	0	#d5d1d6
130_155	-27	-164	1	#751932	slice1_312_92	-92	312	0	#751932	312_92	-51.8749	216.344	0	#751932
169_115	13	-125	1	#c1b846	slice1_265_58	-58	265	0	#67a98c	265_58	-17.8749	169.344	0	#67a98c
441_129	-1	147	1	#7e2a7a	slice1_233_64	-64	233	0	#751932	233_64	-23.8749	137.344	0	#751932
314_132	-4	20	1	#751932	slice1_303_232	-232	303	0	#d5d1d6	303_232	-191.875	207.344	0	#d5d1d6
167_140	-12	-127	1	#c1b846	slice1_284_237	-237	284	0	#5c9a42	284_237	-196.875	188.344	0	#5c9a42
175_128	0	-119	1	#67a98c	slice1_469_171	-171	469	0	#751932	469_171	-130.875	373.344	0	#751932
197_109	19	-97	1	#bd6f37	slice1_419_71	-71	419	0	#3a4d9d	419_71	-30.8749	323.344	0	#3a4d9d
143_171	-43	-151	1	#bd6f37	slice1_266_199	-199	266	0	#5c9a42	266_199	-158.875	170.344	0	#5c9a42
194_59	69	-100	1	#d5d1d6	slice1_289_193	-193	289	0	#67a98c	289_193	-152.875	193.344	0	#67a98c
154_43	85	-140	1	#d5d1d6	slice1_170_123	-123	170	0	#c1b846	170_123	-82.8749	74.3438	0	#c1b846
295_111	17	1	1	#751932	slice1_171_113	-113	171	0	#bd6f37	171_113	-72.8749	75.3438	0	#bd6f37
312_119	9	18	1	#751932	slice1_423_70	-70	423	0	#d5d1d6	423_70	-29.8749	327.344	0	#d5d1d6
458_169	-41	164	1	#5c9a42	slice1_198_131	-131	198	0	#67a98c	198_131	-90.8749	102.344	0	#67a98c
108_157	-29	-186	1	#751932	slice1_296_157	-157	296	0	#751932	296_157	-116.875	200.344	0	#751932
401_83	45	107	1	#751932	slice1_316_130	-130	316	0	#751932	316_130	-89.8749	220.344	0	#751932
284_55	73	-10	1	#67a98c	slice1_386_167	-167	386	0	#7e2a7a	386_167	-126.875	290.344	0	#7e2a7a
130_158	-30	-164	1	#751932	slice1_314_134	-134	314	0	#751932	314_134	-93.8749	218.344	0	#751932
302_208	-80	8	1	#d5d1d6	slice1_353_179	-179	353	0	#3a4d9d	353_179	-138.875	257.344	0	#3a4d9d
382_128	0	88	1	#7e2a7a	slice1_296_183	-183	296	0	#67a98c	296_183	-142.875	200.344	0	#67a98c
301_42	86	7	1	#d5d1d6	slice1_308_259	-259	308	0	#d5d1d6	308_259	-218.875	212.344	0	#d5d1d6
129_78	50	-165	1	#751932	slice1_143_174	-174	143	0	#3a4d9d	143_174	-133.875	47.3438	0	#3a4d9d
418_182	-54	124	1	#67a98c	slice1_426_208	-208	426	0	#324557	426_208	-167.875	330.344	0	#324557
419_133	-5	125	1	#7e2a7a	slice1_170_182	-182	170	0	#3a4d9d	170_182	-141.875	74.3438	0	#3a4d9d
279_206	-78	-15	1	#5c9a42	slice1_189_57	-57	189	0	#67a98c	189_57	-16.8749	93.3438	0	#67a98c
342_46	82	48	1	#d5d1d6	slice1_264_151	-151	264	0	#751932	264_151	-110.875	168.344	0	#751932
127_159	-31	-167	1	#67a98c	slice1_318_41	-41	318	0	#d5d1d6	318_41	-0.874863	222.344	0	#d5d1d6
274_241	-113	-20	1	#5c9a42	slice1_108_157	-157	108	0	#751932	108_157	-116.875	12.3438	0	#751932
262_254	-126	-32	1	#d5d1d6	slice1_281_123	-123	281	0	#182a14	281_123	-82.8749	185.344	0	#182a14
421_79	49	127	1	#67a98c	slice1_295_255	-255	295	0	#d5d1d6	295_255	-214.875	199.344	0	#d5d1d6
427_208	-80	133	1	#182a14	slice1_158_144	-144	158	0	#c1b846	158_144	-103.875	62.3438	0	#c1b846
461_232	-104	167	1	#d5d1d6	slice1_424_147	-147	424	0	#7e2a7a	424_147	-106.875	328.344	0	#7e2a7a
267_56	72	-27	1	#67a98c	slice1_285_108	-108	285	0	#751932	285_108	-67.8749	189.344	0	#751932
414_82	46	120	1	#751932	slice1_351_75	-75	351	0	#751932	351_75	-34.8749	255.344	0	#751932
172_67	61	-122	1	#751932	slice1_237_91	-91	237	0	#751932	237_91	-50.8749	141.344	0	#751932
446_113	15	152	1	#7e2a7a	slice1_124_132	-132	124	0	#324557	124_132	-91.8749	28.3438	0	#324557
352_85	43	58	1	#751932	slice1_419_133	-133	419	0	#7e2a7a	419_133	-92.8749	323.344	0	#7e2a7a
292_252	-124	-2	1	#d5d1d6	slice1_378_148	-148	378	0	#7e2a7a	378_148	-107.875	282.344	0	#7e2a7a
482_181	-53	188	1	#d5d1d6	slice1_485_181	-181	485	0	#3a4d9d	485_181	-140.875	389.344	0	#3a4d9d
103_169	-41	-191	1	#d5d1d6	slice1_179_100	-100	179	0	#bd6f37	179_100	-59.8749	83.3438	0	#bd6f37
153_117	11	-141	1	#67a98c	slice1_286_256	-256	286	0	#5c9a42	286_256	-215.875	190.344	0	#5c9a42
201_138	-10	-93	1	#3a4d9d	slice1_411_102	-102	411	0	#7e2a7a	411_102	-61.8749	315.344	0	#7e2a7a
298_112	16	4	1	#751932	slice1_262_142	-142	262	0	#751932	262_142	-101.875	166.344	0	#751932
140_165	-37	-154	1	#d5d1d6	slice1_342_115	-115	342	0	#751932	342_115	-74.8749	246.344	0	#751932
268_49	79	-26	1	#751932	slice1_255_36	-36	255	0	#d5d1d6	255_36	4.12514	159.344	0	#d5d1d6
384_52	76	90	1	#d5d1d6	slice1_389_195	-195	389	0	#3a4d9d	389_195	-154.875	293.344	0	#3a4d9d
216_127	1	-78	1	#67a98c	slice1_388_151	-151	388	0	#7e2a7a	388_151	-110.875	292.344	0	#7e2a7a
123_169	-41	-171	1	#d5d1d6	slice1_295_118	-118	295	0	#751932	295_118	-77.8749	199.344	0	#751932
448_171	-43	154	1	#5c9a42	slice1_265_121	-121	265	0	#182a14	265_121	-80.8749	169.344	0	#182a14
349_97	31	55	1	#751932	slice1_386_161	-161	386	0	#7e2a7a	386_161	-120.875	290.344	0	#7e2a7a
336_107	21	42	1	#751932	slice1_439_181	-181	439	0	#5c9a42	439_181	-140.875	343.344	0	#5c9a42
338_159	-31	44	1	#751932	slice1_167_70	-70	167	0	#751932	167_70	-29.8749	71.3438	0	#751932
176_141	-13	-118	1	#c1b846	slice1_103_169	-169	103	0	#d5d1d6	103_169	-128.875	7.3438	0	#d5d1d6
264_232	-104	-30	1	#67a98c	slice1_257_245	-245	257	0	#d5d1d6	257_245	-204.875	161.344	0	#d5d1d6
382_111	17	88	1	#751932	slice1_465_190	-190	465	0	#182a14	465_190	-149.875	369.344	0	#182a14
338_147	-19	44	1	#751932	slice1_230_43	-43	230	0	#3a4d9d	230_43	-2.87486	134.344	0	#3a4d9d
368_194	-66	74	1	#d5d1d6	slice1_419_85	-85	419	0	#751932	419_85	-44.8749	323.344	0	#751932
329_87	41	35	1	#751932	slice1_398_140	-140	398	0	#7e2a7a	398_140	-99.8749	302.344	0	#7e2a7a
210_99	29	-84	1	#d5d1d6	slice1_300_196	-196	300	0	#3a4d9d	300_196	-155.875	204.344	0	#3a4d9d
361_183	-55	67	1	#d5d1d6	slice1_286_83	-83	286	0	#751932	286_83	-42.8749	190.344	0	#751932
206_108	20	-88	1	#c1b846	slice1_330_164	-164	330	0	#d5d1d6	330_164	-123.875	234.344	0	#d5d1d6
286_228	-100	-8	1	#5c9a42	slice1_154_159	-159	154	0	#c1b846	154_159	-118.875	58.3438	0	#c1b846
319_58	70	25	1	#67a98c	slice1_349_97	-97	349	0	#751932	349_97	-56.8749	253.344	0	#751932
268_173	-45	-26	1	#67a98c	slice1_297_236	-236	297	0	#5c9a42	297_236	-195.875	201.344	0	#5c9a42
317_90	38	23	1	#751932	slice1_142_64	-64	142	0	#d5d1d6	142_64	-23.8749	46.3438	0	#d5d1d6
190_95	33	-104	1	#3a4d9d	slice1_306_256	-256	306	0	#5c9a42	306_256	-215.875	210.344	0	#5c9a42
253_202	-74	-41	1	#d5d1d6	slice1_295_233	-233	295	0	#5c9a42	295_233	-192.875	199.344	0	#5c9a42
469_108	20	175	1	#d5d1d6	slice1_313_122	-122	313	0	#751932	313_122	-81.8749	217.344	0	#751932
464_175	-47	170	1	#5c9a42	slice1_396_151	-151	396	0	#7e2a7a	396_151	-110.875	300.344	0	#7e2a7a
416_155	-27	122	1	#7e2a7a	slice1_128_127	-127	128	0	#c1b846	128_127	-86.8749	32.3438	0	#c1b846
376_63	65	82	1	#67a98c	slice1_269_212	-212	269	0	#5c9a42	269_212	-171.875	173.344	0	#5c9a42
315_108	20	21	1	#751932	slice1_441_133	-133	441	0	#7e2a7a	441_133	-92.8749	345.344	0	#7e2a7a
445_248	-120	151	1	#d5d1d6	slice1_211_102	-102	211	0	#751932	211_102	-61.8749	115.344	0	#751932
470_114	14	176	1	#d5d1d6	slice1_457_199	-199	457	0	#5c9a42	457_199	-158.875	361.344	0	#5c9a42
139_117	11	-155	1	#67a98c	slice1_279_143	-143	279	0	#751932	279_143	-102.875	183.344	0	#751932
371_109	19	77	1	#751932	slice1_330_143	-143	330	0	#751932	330_143	-102.875	234.344	0	#751932
391_95	33	97	1	#182a14	slice1_124_147	-147	124	0	#c1b846	124_147	-106.875	28.3438	0	#c1b846
443_208	-80	149	1	#182a14	slice1_433_176	-176	433	0	#67a98c	433_176	-135.875	337.344	0	#67a98c
334_82	46	40	1	#751932	slice1_299_148	-148	299	0	#751932	299_148	-107.875	203.344	0	#751932
140_167	-39	-154	1	#bd6f37	slice1_309_93	-93	309	0	#751932	309_93	-52.8749	213.344	0	#751932
450_180	-52	156	1	#5c9a42	slice1_295_135	-135	295	0	#5c9a42	295_135	-94.8749	199.344	0	#5c9a42
424_241	-113	130	1	#67a98c	slice1_358_155	-155	358	0	#751932	358_155	-114.875	262.344	0	#751932
477_162	-34	183	1	#67a98c	slice1_295_105	-105	295	0	#751932	295_105	-64.8749	199.344	0	#751932
153_171	-43	-141	1	#3a4d9d	slice1_411_209	-209	411	0	#d5d1d6	411_209	-168.875	315.344	0	#d5d1d6
414_181	-53	120	1	#751932	slice1_257_222	-222	257	0	#d5d1d6	257_222	-181.875	161.344	0	#d5d1d6
161_75	53	-133	1	#751932	slice1_318_129	-129	318	0	#751932	318_129	-88.8749	222.344	0	#751932
228_90	38	-66	1	#d5d1d6	slice1_353_125	-125	353	0	#751932	353_125	-84.8749	257.344	0	#751932
418_123	5	124	1	#7e2a7a	slice1_391_172	-172	391	0	#7e2a7a	391_172	-131.875	295.344	0	#7e2a7a
361_142	-14	67	1	#182a14	slice1_155_71	-71	155	0	#c1b846	155_71	-30.8749	59.3438	0	#c1b846
406_95	33	112	1	#751932	slice1_127_143	-143	127	0	#c1b846	127_143	-102.875	31.3438	0	#c1b846
279_54	74	-15	1	#67a98c	slice1_245_136	-136	245	0	#751932	245_136	-95.8749	149.344	0	#751932
247_136	-8	-47	1	#751932	slice1_161_99	-99	161	0	#c1b846	161_99	-58.8749	65.3438	0	#c1b846
146_127	1	-148	1	#67a98c	slice1_261_55	-55	261	0	#67a98c	261_55	-14.8749	165.344	0	#67a98c
312_236	-108	18	1	#d5d1d6	slice1_140_170	-170	140	0	#bd6f37	140_170	-129.875	44.3438	0	#bd6f37
444_90	38	150	1	#67a98c	slice1_176_181	-181	176	0	#d5d1d6	176_181	-140.875	80.3438	0	#d5d1d6
347_93	35	53	1	#751932	slice1_299_177	-177	299	0	#67a98c	299_177	-136.875	203.344	0	#67a98c
256_209	-81	-38	1	#d5d1d6	slice1_454_182	-182	454	0	#182a14	454_182	-141.875	358.344	0	#182a14
449_158	-30	155	1	#d5d1d6	slice1_148_51	-51	148	0	#d5d1d6	148_51	-10.8749	52.3438	0	#d5d1d6
449_230	-102	155	1	#751932	slice1_414_181	-181	414	0	#751932	414_181	-140.875	318.344	0	#751932
296_38	90	2	1	#d5d1d6	slice1_292_51	-51	292	0	#67a98c	292_51	-10.8749	196.344	0	#67a98c
282_178	-50	-12	1	#751932	slice1_313_81	-81	313	0	#751932	313_81	-40.8749	217.344	0	#751932
297_220	-92	3	1	#67a98c	slice1_254_52	-52	254	0	#67a98c	254_52	-11.8749	158.344	0	#67a98c
437_83	45	143	1	#67a98c	slice1_295_227	-227	295	0	#5c9a42	295_227	-186.875	199.344	0	#5c9a42
157_180	-52	-137	1	#3a4d9d	slice1_196_132	-132	196	0	#751932	196_132	-91.8749	100.344	0	#751932
408_151	-23	114	1	#7e2a7a	slice1_430_111	-111	430	0	#7e2a7a	430_111	-70.8749	334.344	0	#7e2a7a
373_109	19	79	1	#751932	slice1_385_130	-130	385	0	#7e2a7a	385_130	-89.8749	289.344	0	#7e2a7a
346_84	44	52	1	#751932	slice1_424_216	-216	424	0	#751932	424_216	-175.875	328.344	0	#751932
445_229	-101	151	1	#751932	slice1_133_83	-83	133	0	#c1b846	133_83	-42.8749	37.3438	0	#c1b846
113_147	-19	-181	1	#324557	slice1_164_135	-135	164	0	#c1b846	164_135	-94.8749	68.3438	0	#c1b846
171_137	-9	-123	1	#c1b846	slice1_454_164	-164	454	0	#67a98c	454_164	-123.875	358.344	0	#67a98c
411_120	8	117	1	#7e2a7a	slice1_277_100	-100	277	0	#751932	277_100	-59.8749	181.344	0	#751932
98_155	-27	-196	1	#3a4d9d	slice1_398_174	-174	398	0	#751932	398_174	-133.875	302.344	0	#751932
412_101	27	118	1	#7e2a7a	slice1_185_174	-174	185	0	#d5d1d6	185_174	-133.875	89.3438	0	#d5d1d6
138_97	31	-156	1	#67a98c	slice1_179_157	-157	179	0	#67a98c	179_157	-116.875	83.3438	0	#67a98c
315_88	40	21	1	#751932	slice1_282_180	-180	282	0	#751932	282_180	-139.875	186.344	0	#751932
293_78	50	-1	1	#67a98c	slice1_298_215	-215	298	0	#67a98c	298_215	-174.875	202.344	0	#67a98c
406_112	16	112	1	#7e2a7a	slice1_294_38	-38	294	0	#d5d1d6	294_38	2.12514	198.344	0	#d5d1d6
282_197	-69	-12	1	#d5d1d6	slice1_290_140	-140	290	0	#67a98c	290_140	-99.8749	194.344	0	#67a98c
387_70	58	93	1	#751932	slice1_463_153	-153	463	0	#67a98c	463_153	-112.875	367.344	0	#67a98c
247_89	39	-47	1	#751932	slice1_229_123	-123	229	0	#751932	229_123	-82.8749	133.344	0	#751932
116_102	26	-178	1	#c1b846	slice1_276_195	-195	276	0	#5c9a42	276_195	-154.875	180.344	0	#5c9a42
251_94	34	-43	1	#751932	slice1_470_183	-183	470	0	#5c9a42	470_183	-142.875	374.344	0	#5c9a42
441_133	-5	147	1	#7e2a7a	slice1_113_147	-147	113	0	#324557	113_147	-106.875	17.3438	0	#324557
265_133	-5	-29	1	#751932	slice1_118_105	-105	118	0	#c1b846	118_105	-64.8749	22.3438	0	#c1b846
486_167	-39	192	1	#d5d1d6	slice1_228_110	-110	228	0	#751932	228_110	-69.8749	132.344	0	#751932
156_138	-10	-138	1	#c1b846	slice1_302_241	-241	302	0	#5c9a42	302_241	-200.875	206.344	0	#5c9a42
112_116	12	-182	1	#c1b846	slice1_428_171	-171	428	0	#751932	428_171	-130.875	332.344	0	#751932
456_221	-93	162	1	#67a98c	slice1_279_193	-193	279	0	#67a98c	279_193	-152.875	183.344	0	#67a98c
288_133	-5	-6	1	#5c9a42	slice1_333_101	-101	333	0	#751932	333_101	-60.8749	237.344	0	#751932
150_83	45	-144	1	#bd6f37	slice1_400_150	-150	400	0	#7e2a7a	400_150	-109.875	304.344	0	#7e2a7a
245_95	33	-49	1	#d5d1d6	slice1_443_119	-119	443	0	#7e2a7a	443_119	-78.8749	347.344	0	#7e2a7a
396_190	-62	102	1	#67a98c	slice1_200_70	-70	200	0	#c1b846	200_70	-29.8749	104.344	0	#c1b846
371_104	24	77	1	#751932	slice1_295_97	-97	295	0	#67a98c	295_97	-56.8749	199.344	0	#67a98c
248_162	-34	-46	1	#d5d1d6	slice1_304_82	-82	304	0	#751932	304_82	-41.8749	208.344	0	#751932
190_74	54	-104	1	#751932	slice1_116_102	-102	116	0	#c1b846	116_102	-61.8749	20.3438	0	#c1b846
416_191	-63	122	1	#67a98c	slice1_241_65	-65	241	0	#751932	241_65	-24.8749	145.344	0	#751932
191_90	38	-103	1	#bd6f37	slice1_329_107	-107	329	0	#751932	329_107	-66.8749	233.344	0	#751932
282_180	-52	-12	1	#751932	slice1_212_86	-86	212	0	#751932	212_86	-45.8749	116.344	0	#751932
310_258	-130	16	1	#3a4d9d	slice1_265_152	-152	265	0	#751932	265_152	-111.875	169.344	0	#751932
351_51	77	57	1	#3a4d9d	slice1_287_181	-181	287	0	#67a98c	287_181	-140.875	191.344	0	#67a98c
409_85	43	115	1	#d5d1d6	slice1_112_116	-116	112	0	#c1b846	112_116	-75.8749	16.3438	0	#c1b846
468_207	-79	174	1	#751932	slice1_146_127	-127	146	0	#67a98c	146_127	-86.8749	50.3438	0	#67a98c
164_122	6	-130	1	#c1b846	slice1_253_180	-180	253	0	#d5d1d6	253_180	-139.875	157.344	0	#d5d1d6
474_149	-21	180	1	#67a98c	slice1_370_174	-174	370	0	#751932	370_174	-133.875	274.344	0	#751932
137_40	88	-157	1	#d5d1d6	slice1_129_96	-96	129	0	#c1b846	129_96	-55.8749	33.3438	0	#c1b846
305_207	-79	11	1	#d5d1d6	slice1_167_165	-165	167	0	#bd6f37	167_165	-124.875	71.3438	0	#bd6f37
278_67	61	-16	1	#751932	slice1_376_140	-140	376	0	#7e2a7a	376_140	-99.8749	280.344	0	#7e2a7a
332_173	-45	38	1	#d5d1d6	slice1_181_133	-133	181	0	#c1b846	181_133	-92.8749	85.3438	0	#c1b846
169_89	39	-125	1	#bd6f37	slice1_363_139	-139	363	0	#182a14	363_139	-98.8749	267.344	0	#182a14
410_116	12	116	1	#7e2a7a	slice1_359_137	-137	359	0	#182a14	359_137	-96.8749	263.344	0	#182a14
215_57	71	-79	1	#67a98c	slice1_282_233	-233	282	0	#5c9a42	282_233	-192.875	186.344	0	#5c9a42
298_82	46	4	1	#67a98c	slice1_315_121	-121	315	0	#751932	315_121	-80.8749	219.344	0	#751932
175_186	-58	-119	1	#d5d1d6	slice1_185_152	-152	185	0	#67a98c	185_152	-111.875	89.3438	0	#67a98c
137_66	62	-157	1	#67a98c	slice1_244_48	-48	244	0	#67a98c	244_48	-7.87486	148.344	0	#67a98c
213_119	9	-81	1	#67a98c	slice1_154_38	-38	154	0	#d5d1d6	154_38	2.12514	58.3438	0	#d5d1d6
181_47	81	-113	1	#d5d1d6	slice1_449_128	-128	449	0	#7e2a7a	449_128	-87.8749	353.344	0	#7e2a7a
260_143	-15	-34	1	#751932	slice1_283_255	-255	283	0	#5c9a42	283_255	-214.875	187.344	0	#5c9a42
311_97	31	17	1	#d5d1d6	slice1_444_107	-107	444	0	#751932	444_107	-66.8749	348.344	0	#751932
127_133	-5	-167	1	#324557	slice1_337_174	-174	337	0	#d5d1d6	337_174	-133.875	241.344	0	#d5d1d6
132_181	-53	-162	1	#d5d1d6	slice1_349_184	-184	349	0	#d5d1d6	349_184	-143.875	253.344	0	#d5d1d6
240_131	-3	-54	1	#751932	slice1_396_95	-95	396	0	#182a14	396_95	-54.8749	300.344	0	#182a14
381_99	29	87	1	#751932	slice1_294_143	-143	294	0	#67a98c	294_143	-102.875	198.344	0	#67a98c
87_150	-22	-207	1	#d5d1d6	slice1_486_159	-159	486	0	#d5d1d6	486_159	-118.875	390.344	0	#d5d1d6
352_96	32	58	1	#751932	slice1_229_36	-36	229	0	#d5d1d6	229_36	4.12514	133.344	0	#d5d1d6
313_111	17	19	1	#751932	slice1_131_137	-137	131	0	#c1b846	131_137	-96.8749	35.3438	0	#c1b846
367_107	21	73	1	#751932	slice1_147_106	-106	147	0	#67a98c	147_106	-65.8749	51.3438	0	#67a98c
416_67	61	122	1	#3a4d9d	slice1_356_132	-132	356	0	#751932	356_132	-91.8749	260.344	0	#751932
179_138	-10	-115	1	#c1b846	slice1_180_172	-172	180	0	#3a4d9d	180_172	-131.875	84.3438	0	#3a4d9d
463_140	-12	169	1	#751932	slice1_255_213	-213	255	0	#d5d1d6	255_213	-172.875	159.344	0	#d5d1d6
466_143	-15	172	1	#67a98c	slice1_175_131	-131	175	0	#67a98c	175_131	-90.8749	79.3438	0	#67a98c
178_130	-2	-116	1	#67a98c	slice1_180_154	-154	180	0	#67a98c	180_154	-113.875	84.3438	0	#67a98c
306_144	-16	12	1	#67a98c	slice1_321_99	-99	321	0	#d5d1d6	321_99	-58.8749	225.344	0	#d5d1d6
253_219	-91	-41	1	#d5d1d6	slice1_230_88	-88	230	0	#751932	230_88	-47.8749	134.344	0	#751932
315_44	84	21	1	#3a4d9d	slice1_149_179	-179	149	0	#3a4d9d	149_179	-138.875	53.3438	0	#3a4d9d
273_181	-53	-21	1	#182a14	slice1_326_108	-108	326	0	#751932	326_108	-67.8749	230.344	0	#751932
289_43	85	-5	1	#d5d1d6	slice1_95_149	-149	95	0	#c1b846	95_149	-108.875	-0.656203	0	#c1b846
210_81	47	-84	1	#751932	slice1_365_102	-102	365	0	#751932	365_102	-61.8749	269.344	0	#751932
364_89	39	70	1	#751932	slice1_369_64	-64	369	0	#67a98c	369_64	-23.8749	273.344	0	#67a98c
431_109	19	137	1	#7e2a7a	slice1_450_209	-209	450	0	#67a98c	450_209	-168.875	354.344	0	#67a98c
300_110	18	6	1	#751932	slice1_453_167	-167	453	0	#67a98c	453_167	-126.875	357.344	0	#67a98c
271_217	-89	-23	1	#5c9a42	slice1_201_97	-97	201	0	#67a98c	201_97	-56.8749	105.344	0	#67a98c
308_124	4	14	1	#67a98c	slice1_160_33	-33	160	0	#d5d1d6	160_33	7.12514	64.3438	0	#d5d1d6
477_156	-28	183	1	#d5d1d6	slice1_193_95	-95	193	0	#bd6f37	193_95	-54.8749	97.3438	0	#bd6f37
329_145	-17	35	1	#751932	slice1_449_168	-168	449	0	#67a98c	449_168	-127.875	353.344	0	#67a98c
274_183	-55	-20	1	#182a14	slice1_150_69	-69	150	0	#67a98c	150_69	-28.8749	54.3438	0	#67a98c
332_174	-46	38	1	#d5d1d6	slice1_219_96	-96	219	0	#751932	219_96	-55.8749	123.344	0	#751932
292_75	53	-2	1	#67a98c	slice1_309_84	-84	309	0	#751932	309_84	-43.8749	213.344	0	#751932
222_58	70	-72	1	#67a98c	slice1_225_77	-77	225	0	#67a98c	225_77	-36.8749	129.344	0	#67a98c
288_271	-143	-6	1	#d5d1d6	slice1_423_220	-220	423	0	#751932	423_220	-179.875	327.344	0	#751932
162_93	35	-132	1	#c1b846	slice1_378_88	-88	378	0	#751932	378_88	-47.8749	282.344	0	#751932
107_108	20	-187	1	#c1b846	slice1_309_75	-75	309	0	#751932	309_75	-34.8749	213.344	0	#751932
321_47	81	27	1	#3a4d9d	slice1_210_84	-84	210	0	#751932	210_84	-43.8749	114.344	0	#751932
354_61	67	60	1	#751932	slice1_250_148	-148	250	0	#67a98c	250_148	-107.875	154.344	0	#67a98c
339_68	60	45	1	#751932	slice1_154_105	-105	154	0	#c1b846	154_105	-64.8749	58.3438	0	#c1b846
116_108	20	-178	1	#c1b846	slice1_268_62	-62	268	0	#67a98c	268_62	-21.8749	172.344	0	#67a98c
116_86	42	-178	1	#c1b846	slice1_331_72	-72	331	0	#751932	331_72	-31.8749	235.344	0	#751932
487_159	-31	193	1	#d5d1d6	slice1_444_126	-126	444	0	#7e2a7a	444_126	-85.8749	348.344	0	#7e2a7a
157_69	59	-137	1	#c1b846	slice1_148_137	-137	148	0	#c1b846	148_137	-96.8749	52.3438	0	#c1b846
178_78	50	-116	1	#bd6f37	slice1_408_59	-59	408	0	#d5d1d6	408_59	-18.8749	312.344	0	#d5d1d6
356_93	35	62	1	#5c9a42	slice1_477_173	-173	477	0	#67a98c	477_173	-132.875	381.344	0	#67a98c
437_196	-68	143	1	#182a14	slice1_129_132	-132	129	0	#c1b846	129_132	-91.8749	33.3438	0	#c1b846
252_78	50	-42	1	#751932	slice1_340_74	-74	340	0	#751932	340_74	-33.8749	244.344	0	#751932
414_146	-18	120	1	#7e2a7a	slice1_376_69	-69	376	0	#67a98c	376_69	-28.8749	280.344	0	#67a98c
299_137	-9	5	1	#751932	slice1_254_77	-77	254	0	#751932	254_77	-36.8749	158.344	0	#751932
376_120	8	82	1	#7e2a7a	slice1_272_171	-171	272	0	#5c9a42	272_171	-130.875	176.344	0	#5c9a42
282_243	-115	-12	1	#5c9a42	slice1_107_108	-108	107	0	#c1b846	107_108	-67.8749	11.3438	0	#c1b846
429_253	-125	135	1	#d5d1d6	slice1_161_167	-167	161	0	#67a98c	161_167	-126.875	65.3438	0	#67a98c
264_173	-45	-30	1	#d5d1d6	slice1_142_140	-140	142	0	#c1b846	142_140	-99.8749	46.3438	0	#c1b846
227_58	70	-67	1	#67a98c	slice1_254_131	-131	254	0	#751932	254_131	-90.8749	158.344	0	#751932
114_164	-36	-180	1	#d5d1d6	slice1_116_108	-108	116	0	#c1b846	116_108	-67.8749	20.3438	0	#c1b846
304_225	-97	10	1	#d5d1d6	slice1_116_86	-86	116	0	#c1b846	116_86	-45.8749	20.3438	0	#c1b846
102_120	8	-192	1	#324557	slice1_257_94	-94	257	0	#751932	257_94	-53.8749	161.344	0	#751932
426_91	37	132	1	#751932	slice1_230_102	-102	230	0	#d5d1d6	230_102	-61.8749	134.344	0	#d5d1d6
415_130	-2	121	1	#7e2a7a	slice1_276_212	-212	276	0	#5c9a42	276_212	-171.875	180.344	0	#5c9a42
129_113	15	-165	1	#c1b846	slice1_173_182	-182	173	0	#d5d1d6	173_182	-141.875	77.3438	0	#d5d1d6
276_70	58	-18	1	#751932	slice1_253_62	-62	253	0	#751932	253_62	-21.8749	157.344	0	#751932
391_117	11	97	1	#7e2a7a	slice1_282_160	-160	282	0	#67a98c	282_160	-119.875	186.344	0	#67a98c
304_49	79	10	1	#67a98c	slice1_429_87	-87	429	0	#751932	429_87	-46.8749	333.344	0	#751932
244_127	1	-50	1	#751932	slice1_274_250	-250	274	0	#bd6f37	274_250	-209.875	178.344	0	#bd6f37
450_104	24	156	1	#751932	slice1_379_160	-160	379	0	#7e2a7a	379_160	-119.875	283.344	0	#7e2a7a
306_104	24	12	1	#751932	slice1_149_124	-124	149	0	#751932	149_124	-83.8749	53.3438	0	#751932
428_169	-41	134	1	#751932	slice1_323_158	-158	323	0	#d5d1d6	323_158	-117.875	227.344	0	#d5d1d6
402_108	20	108	1	#7e2a7a	slice1_240_69	-69	240	0	#751932	240_69	-28.8749	144.344	0	#751932
395_85	43	101	1	#751932	slice1_430_213	-213	430	0	#182a14	430_213	-172.875	334.344	0	#182a14
259_172	-44	-35	1	#d5d1d6	slice1_114_164	-164	114	0	#d5d1d6	114_164	-123.875	18.3438	0	#d5d1d6
309_124	4	15	1	#751932	slice1_409_179	-179	409	0	#751932	409_179	-138.875	313.344	0	#751932
363_100	28	69	1	#751932	slice1_102_120	-120	102	0	#324557	102_120	-79.8749	6.3438	0	#324557
431_198	-70	137	1	#182a14	slice1_153_152	-152	153	0	#c1b846	153_152	-111.875	57.3438	0	#c1b846
388_121	7	94	1	#7e2a7a	slice1_306_181	-181	306	0	#d5d1d6	306_181	-140.875	210.344	0	#d5d1d6
199_102	26	-95	1	#bd6f37	slice1_371_156	-156	371	0	#751932	371_156	-115.875	275.344	0	#751932
251_58	70	-43	1	#751932	slice1_301_241	-241	301	0	#5c9a42	301_241	-200.875	205.344	0	#5c9a42
284_126	2	-10	1	#182a14	slice1_127_65	-65	127	0	#3a4d9d	127_65	-24.8749	31.3438	0	#3a4d9d
443_230	-102	149	1	#751932	slice1_335_166	-166	335	0	#3a4d9d	335_166	-125.875	239.344	0	#3a4d9d
271_48	80	-23	1	#67a98c	slice1_143_187	-187	143	0	#d5d1d6	143_187	-146.875	47.3438	0	#d5d1d6
480_166	-38	186	1	#751932	slice1_264_129	-129	264	0	#5c9a42	264_129	-88.8749	168.344	0	#5c9a42
223_82	46	-71	1	#67a98c	slice1_444_163	-163	444	0	#d5d1d6	444_163	-122.875	348.344	0	#d5d1d6
111_127	1	-183	1	#c1b846	slice1_125_108	-108	125	0	#c1b846	125_108	-67.8749	29.3438	0	#c1b846
301_244	-116	7	1	#5c9a42	slice1_261_151	-151	261	0	#751932	261_151	-110.875	165.344	0	#751932
391_85	43	97	1	#5c9a42	slice1_413_186	-186	413	0	#67a98c	413_186	-145.875	317.344	0	#67a98c
142_131	-3	-152	1	#c1b846	slice1_250_139	-139	250	0	#67a98c	250_139	-98.8749	154.344	0	#67a98c
290_117	11	-4	1	#751932	slice1_344_143	-143	344	0	#751932	344_143	-102.875	248.344	0	#751932
224_67	61	-70	1	#751932	slice1_457_161	-161	457	0	#67a98c	457_161	-120.875	361.344	0	#67a98c
204_88	40	-90	1	#751932	slice1_369_116	-116	369	0	#751932	369_116	-75.8749	273.344	0	#751932
97_142	-14	-197	1	#324557	slice1_424_132	-132	424	0	#7e2a7a	424_132	-91.8749	328.344	0	#7e2a7a
238_92	36	-56	1	#751932	slice1_320_152	-152	320	0	#67a98c	320_152	-111.875	224.344	0	#67a98c
216_115	13	-78	1	#67a98c	slice1_421_210	-210	421	0	#5c9a42	421_210	-169.875	325.344	0	#5c9a42
403_136	-8	109	1	#7e2a7a	slice1_157_52	-52	157	0	#3a4d9d	157_52	-11.8749	61.3438	0	#3a4d9d
260_215	-87	-34	1	#67a98c	slice1_464_112	-112	464	0	#3a4d9d	464_112	-71.8749	368.344	0	#3a4d9d
448_209	-81	154	1	#67a98c	slice1_146_33	-33	146	0	#d5d1d6	146_33	7.12514	50.3438	0	#d5d1d6
279_132	-4	-15	1	#d5d1d6	slice1_316_115	-115	316	0	#751932	316_115	-74.8749	220.344	0	#751932
427_252	-124	133	1	#d5d1d6	slice1_307_260	-260	307	0	#d5d1d6	307_260	-219.875	211.344	0	#d5d1d6
272_92	36	-22	1	#751932	slice1_111_127	-127	111	0	#c1b846	111_127	-86.8749	15.3438	0	#c1b846
275_71	57	-19	1	#751932	slice1_434_215	-215	434	0	#182a14	434_215	-174.875	338.344	0	#182a14
185_140	-12	-109	1	#751932	slice1_391_80	-80	391	0	#751932	391_80	-39.8749	295.344	0	#751932
151_109	19	-143	1	#67a98c	slice1_309_129	-129	309	0	#751932	309_129	-88.8749	213.344	0	#751932
269_175	-47	-25	1	#5c9a42	slice1_441_207	-207	441	0	#182a14	441_207	-166.875	345.344	0	#182a14
302_70	58	8	1	#67a98c	slice1_318_59	-59	318	0	#67a98c	318_59	-18.8749	222.344	0	#67a98c
306_230	-102	12	1	#d5d1d6	slice1_469_210	-210	469	0	#67a98c	469_210	-169.875	373.344	0	#67a98c
340_48	80	46	1	#3a4d9d	slice1_315_249	-249	315	0	#d5d1d6	315_249	-208.875	219.344	0	#d5d1d6
162_132	-4	-132	1	#c1b846	slice1_125_86	-86	125	0	#c1b846	125_86	-45.8749	29.3438	0	#c1b846
393_150	-22	99	1	#7e2a7a	slice1_377_126	-126	377	0	#7e2a7a	377_126	-85.8749	281.344	0	#7e2a7a
133_175	-47	-161	1	#d5d1d6	slice1_267_119	-119	267	0	#182a14	267_119	-78.8749	171.344	0	#182a14
309_154	-26	15	1	#67a98c	slice1_160_177	-177	160	0	#3a4d9d	160_177	-136.875	64.3438	0	#3a4d9d
114_166	-38	-180	1	#d5d1d6	slice1_371_63	-63	371	0	#751932	371_63	-22.8749	275.344	0	#751932
260_53	75	-34	1	#67a98c	slice1_150_140	-140	150	0	#c1b846	150_140	-99.8749	54.3438	0	#c1b846
109_108	20	-185	1	#c1b846	slice1_411_217	-217	411	0	#3a4d9d	411_217	-176.875	315.344	0	#3a4d9d
264_100	28	-30	1	#751932	slice1_182_170	-170	182	0	#3a4d9d	182_170	-129.875	86.3438	0	#3a4d9d
359_96	32	65	1	#c1b846	slice1_152_190	-190	152	0	#d5d1d6	152_190	-149.875	56.3438	0	#d5d1d6
287_180	-52	-7	1	#d5d1d6	slice1_439_192	-192	439	0	#5c9a42	439_192	-151.875	343.344	0	#5c9a42
447_111	17	153	1	#751932	slice1_283_191	-191	283	0	#751932	283_191	-150.875	187.344	0	#751932
444_198	-70	150	1	#5c9a42	slice1_91_140	-140	91	0	#c1b846	91_140	-99.8749	-4.6562	0	#c1b846
387_99	29	93	1	#751932	slice1_302_72	-72	302	0	#67a98c	302_72	-31.8749	206.344	0	#67a98c
318_110	18	24	1	#751932	slice1_266_86	-86	266	0	#751932	266_86	-45.8749	170.344	0	#751932
147_123	5	-147	1	#751932	slice1_430_100	-100	430	0	#7e2a7a	430_100	-59.8749	334.344	0	#7e2a7a
437_221	-93	143	1	#751932	slice1_292_63	-63	292	0	#67a98c	292_63	-22.8749	196.344	0	#67a98c
126_62	66	-168	1	#d5d1d6	slice1_307_235	-235	307	0	#d5d1d6	307_235	-194.875	211.344	0	#d5d1d6
159_146	-18	-135	1	#67a98c	slice1_216_72	-72	216	0	#67a98c	216_72	-31.8749	120.344	0	#67a98c
482_195	-67	188	1	#3a4d9d	slice1_292_146	-146	292	0	#67a98c	292_146	-105.875	196.344	0	#67a98c
313_156	-28	19	1	#d5d1d6	slice1_114_166	-166	114	0	#d5d1d6	114_166	-125.875	18.3438	0	#d5d1d6
341_144	-16	47	1	#751932	slice1_356_59	-59	356	0	#751932	356_59	-18.8749	260.344	0	#751932
155_174	-46	-139	1	#3a4d9d	slice1_109_108	-108	109	0	#c1b846	109_108	-67.8749	13.3438	0	#c1b846
277_249	-121	-17	1	#67a98c	slice1_307_47	-47	307	0	#67a98c	307_47	-6.87486	211.344	0	#67a98c
200_57	71	-94	1	#d5d1d6	slice1_444_190	-190	444	0	#5c9a42	444_190	-149.875	348.344	0	#5c9a42
353_57	71	59	1	#d5d1d6	slice1_444_146	-146	444	0	#7e2a7a	444_146	-105.875	348.344	0	#7e2a7a
362_115	13	68	1	#182a14	slice1_170_139	-139	170	0	#c1b846	170_139	-98.8749	74.3438	0	#c1b846
279_139	-11	-15	1	#5c9a42	slice1_186_86	-86	186	0	#bd6f37	186_86	-45.8749	90.3438	0	#bd6f37
274_252	-124	-20	1	#d5d1d6	slice1_470_201	-201	470	0	#67a98c	470_201	-160.875	374.344	0	#67a98c
271_62	66	-23	1	#67a98c	slice1_264_77	-77	264	0	#d5d1d6	264_77	-36.8749	168.344	0	#d5d1d6
468_120	8	174	1	#67a98c	slice1_299_189	-189	299	0	#d5d1d6	299_189	-148.875	203.344	0	#d5d1d6
92_118	10	-202	1	#751932	slice1_427_132	-132	427	0	#7e2a7a	427_132	-91.8749	331.344	0	#7e2a7a
291_112	16	-3	1	#67a98c	slice1_458_153	-153	458	0	#751932	458_153	-112.875	362.344	0	#751932
96_138	-10	-198	1	#324557	slice1_138_165	-165	138	0	#67a98c	138_165	-124.875	42.3438	0	#67a98c
406_222	-94	112	1	#d5d1d6	slice1_482_195	-195	482	0	#3a4d9d	482_195	-154.875	386.344	0	#3a4d9d
359_97	31	65	1	#c1b846	slice1_264_206	-206	264	0	#5c9a42	264_206	-165.875	168.344	0	#5c9a42
171_77	51	-123	1	#5c9a42	slice1_331_125	-125	331	0	#751932	331_125	-84.8749	235.344	0	#751932
265_163	-35	-29	1	#751932	slice1_364_81	-81	364	0	#751932	364_81	-40.8749	268.344	0	#751932
412_167	-39	118	1	#7e2a7a	slice1_325_112	-112	325	0	#67a98c	325_112	-71.8749	229.344	0	#67a98c
152_169	-41	-142	1	#bd6f37	slice1_397_179	-179	397	0	#751932	397_179	-138.875	301.344	0	#751932
477_148	-20	183	1	#67a98c	slice1_290_90	-90	290	0	#67a98c	290_90	-49.8749	194.344	0	#67a98c
193_81	47	-101	1	#bd6f37	slice1_207_58	-58	207	0	#67a98c	207_58	-17.8749	111.344	0	#67a98c
172_133	-5	-122	1	#751932	slice1_200_60	-60	200	0	#67a98c	200_60	-19.8749	104.344	0	#67a98c
100_128	0	-194	1	#c1b846	slice1_458_200	-200	458	0	#5c9a42	458_200	-159.875	362.344	0	#5c9a42
466_193	-65	172	1	#5c9a42	slice1_405_93	-93	405	0	#751932	405_93	-52.8749	309.344	0	#751932
170_186	-58	-124	1	#d5d1d6	slice1_451_167	-167	451	0	#67a98c	451_167	-126.875	355.344	0	#67a98c
179_109	19	-115	1	#3a4d9d	slice1_141_69	-69	141	0	#67a98c	141_69	-28.8749	45.3438	0	#67a98c
406_195	-67	112	1	#67a98c	slice1_394_54	-54	394	0	#d5d1d6	394_54	-13.8749	298.344	0	#d5d1d6
287_227	-99	-7	1	#5c9a42	slice1_236_104	-104	236	0	#751932	236_104	-63.8749	140.344	0	#751932
481_135	-7	187	1	#d5d1d6	slice1_414_82	-82	414	0	#751932	414_82	-41.8749	318.344	0	#751932
126_68	60	-168	1	#751932	slice1_338_115	-115	338	0	#751932	338_115	-74.8749	242.344	0	#751932
131_166	-38	-163	1	#67a98c	slice1_299_174	-174	299	0	#67a98c	299_174	-133.875	203.344	0	#67a98c
159_176	-48	-135	1	#3a4d9d	slice1_92_129	-129	92	0	#c1b846	92_129	-88.8749	-3.6562	0	#c1b846
415_204	-76	121	1	#3a4d9d	slice1_447_184	-184	447	0	#5c9a42	447_184	-143.875	351.344	0	#5c9a42
476_179	-51	182	1	#751932	slice1_186_85	-85	186	0	#bd6f37	186_85	-44.8749	90.3438	0	#bd6f37
249_111	17	-45	1	#751932	slice1_446_170	-170	446	0	#67a98c	446_170	-129.875	350.344	0	#67a98c
259_191	-63	-35	1	#d5d1d6	slice1_175_111	-111	175	0	#bd6f37	175_111	-70.8749	79.3438	0	#bd6f37
330_134	-6	36	1	#751932	slice1_251_34	-34	251	0	#d5d1d6	251_34	6.12514	155.344	0	#d5d1d6
411_86	42	117	1	#5c9a42	slice1_100_128	-128	100	0	#c1b846	100_128	-87.8749	4.3438	0	#c1b846
144_108	20	-150	1	#67a98c	slice1_365_98	-98	365	0	#751932	365_98	-57.8749	269.344	0	#751932
355_76	52	61	1	#751932	slice1_486_156	-156	486	0	#d5d1d6	486_156	-115.875	390.344	0	#d5d1d6
408_95	33	114	1	#751932	slice1_278_64	-64	278	0	#67a98c	278_64	-23.8749	182.344	0	#67a98c
175_121	7	-119	1	#d5d1d6	slice1_325_77	-77	325	0	#751932	325_77	-36.8749	229.344	0	#751932
297_79	49	3	1	#67a98c	slice1_409_80	-80	409	0	#67a98c	409_80	-39.8749	313.344	0	#67a98c
260_116	12	-34	1	#182a14	slice1_249_154	-154	249	0	#d5d1d6	249_154	-113.875	153.344	0	#d5d1d6
260_161	-33	-34	1	#67a98c	slice1_126_74	-74	126	0	#d5d1d6	126_74	-33.8749	30.3438	0	#d5d1d6
149_133	-5	-145	1	#67a98c	slice1_196_142	-142	196	0	#d5d1d6	196_142	-101.875	100.344	0	#d5d1d6
167_59	69	-127	1	#67a98c	slice1_294_150	-150	294	0	#751932	294_150	-109.875	198.344	0	#751932
171_50	78	-123	1	#d5d1d6	slice1_386_100	-100	386	0	#751932	386_100	-59.8749	290.344	0	#751932
114_143	-15	-180	1	#c1b846	slice1_251_156	-156	251	0	#d5d1d6	251_156	-115.875	155.344	0	#d5d1d6
150_115	13	-144	1	#67a98c	slice1_207_125	-125	207	0	#751932	207_125	-84.8749	111.344	0	#751932
343_131	-3	49	1	#751932	slice1_399_153	-153	399	0	#7e2a7a	399_153	-112.875	303.344	0	#7e2a7a
253_131	-3	-41	1	#751932	slice1_130_155	-155	130	0	#751932	130_155	-114.875	34.3438	0	#751932
245_137	-9	-49	1	#751932	slice1_158_35	-35	158	0	#d5d1d6	158_35	5.12514	62.3438	0	#d5d1d6
444_182	-54	150	1	#5c9a42	slice1_295_101	-101	295	0	#67a98c	295_101	-60.8749	199.344	0	#67a98c
303_225	-97	9	1	#d5d1d6	slice1_365_134	-134	365	0	#751932	365_134	-93.8749	269.344	0	#751932
286_94	34	-8	1	#751932	slice1_322_130	-130	322	0	#751932	322_130	-89.8749	226.344	0	#751932
96_137	-9	-198	1	#324557	slice1_436_246	-246	436	0	#d5d1d6	436_246	-205.875	340.344	0	#d5d1d6
411_212	-84	117	1	#d5d1d6	slice1_297_81	-81	297	0	#67a98c	297_81	-40.8749	201.344	0	#67a98c
379_99	29	85	1	#182a14	slice1_287_229	-229	287	0	#5c9a42	287_229	-188.875	191.344	0	#5c9a42
200_140	-12	-94	1	#d5d1d6	slice1_396_177	-177	396	0	#751932	396_177	-136.875	300.344	0	#751932
350_121	7	56	1	#751932	slice1_378_100	-100	378	0	#182a14	378_100	-59.8749	282.344	0	#182a14
436_138	-10	142	1	#7e2a7a	slice1_440_108	-108	440	0	#7e2a7a	440_108	-67.8749	344.344	0	#7e2a7a
344_159	-31	50	1	#751932	slice1_427_199	-199	427	0	#5c9a42	427_199	-158.875	331.344	0	#5c9a42
115_116	12	-179	1	#c1b846	slice1_114_143	-143	114	0	#c1b846	114_143	-102.875	18.3438	0	#c1b846
160_168	-40	-134	1	#bd6f37	slice1_124_165	-165	124	0	#d5d1d6	124_165	-124.875	28.3438	0	#d5d1d6
173_71	57	-121	1	#d5d1d6	slice1_299_126	-126	299	0	#751932	299_126	-85.8749	203.344	0	#751932
411_199	-71	117	1	#67a98c	slice1_403_143	-143	403	0	#7e2a7a	403_143	-102.875	307.344	0	#7e2a7a
377_102	26	83	1	#182a14	slice1_276_260	-260	276	0	#d5d1d6	276_260	-219.875	180.344	0	#d5d1d6
260_70	58	-34	1	#d5d1d6	slice1_397_106	-106	397	0	#7e2a7a	397_106	-65.8749	301.344	0	#7e2a7a
370_50	78	76	1	#d5d1d6	slice1_402_98	-98	402	0	#751932	402_98	-57.8749	306.344	0	#751932
322_101	27	28	1	#d5d1d6	slice1_411_106	-106	411	0	#7e2a7a	411_106	-65.8749	315.344	0	#7e2a7a
273_99	29	-21	1	#751932	slice1_338_64	-64	338	0	#751932	338_64	-23.8749	242.344	0	#751932
273_238	-110	-21	1	#5c9a42	slice1_297_259	-259	297	0	#d5d1d6	297_259	-218.875	201.344	0	#d5d1d6
355_179	-51	61	1	#67a98c	slice1_192_58	-58	192	0	#d5d1d6	192_58	-17.8749	96.3438	0	#d5d1d6
280_121	7	-14	1	#182a14	slice1_251_151	-151	251	0	#67a98c	251_151	-110.875	155.344	0	#67a98c
294_174	-46	0	1	#d5d1d6	slice1_357_81	-81	357	0	#751932	357_81	-40.8749	261.344	0	#751932
130_71	57	-164	1	#67a98c	slice1_239_101	-101	239	0	#751932	239_101	-60.8749	143.344	0	#751932
466_117	11	172	1	#67a98c	slice1_166_65	-65	166	0	#751932	166_65	-24.8749	70.3438	0	#751932
297_56	72	3	1	#67a98c	slice1_115_116	-116	115	0	#c1b846	115_116	-75.8749	19.3438	0	#c1b846
153_124	4	-141	1	#751932	slice1_137_40	-40	137	0	#d5d1d6	137_40	0.125137	41.3438	0	#d5d1d6
212_121	7	-82	1	#751932	slice1_173_74	-74	173	0	#d5d1d6	173_74	-33.8749	77.3438	0	#d5d1d6
110_112	16	-184	1	#c1b846	slice1_165_129	-129	165	0	#c1b846	165_129	-88.8749	69.3438	0	#c1b846
218_115	13	-76	1	#67a98c	slice1_90_116	-116	90	0	#d5d1d6	90_116	-75.8749	-5.6562	0	#d5d1d6
387_196	-68	93	1	#d5d1d6	slice1_212_120	-120	212	0	#67a98c	212_120	-79.8749	116.344	0	#67a98c
261_177	-49	-33	1	#d5d1d6	slice1_370_50	-50	370	0	#d5d1d6	370_50	-9.87486	274.344	0	#d5d1d6
264_81	47	-30	1	#751932	slice1_306_160	-160	306	0	#67a98c	306_160	-119.875	210.344	0	#67a98c
331_125	3	37	1	#751932	slice1_409_59	-59	409	0	#d5d1d6	409_59	-18.8749	313.344	0	#d5d1d6
286_52	76	-8	1	#d5d1d6	slice1_138_173	-173	138	0	#67a98c	138_173	-132.875	42.3438	0	#67a98c
196_153	-25	-98	1	#d5d1d6	slice1_128_167	-167	128	0	#3a4d9d	128_167	-126.875	32.3438	0	#3a4d9d
124_173	-45	-170	1	#d5d1d6	slice1_373_193	-193	373	0	#d5d1d6	373_193	-152.875	277.344	0	#d5d1d6
374_170	-42	80	1	#751932	slice1_212_140	-140	212	0	#d5d1d6	212_140	-99.8749	116.344	0	#d5d1d6
237_59	69	-57	1	#67a98c	slice1_216_54	-54	216	0	#67a98c	216_54	-13.8749	120.344	0	#67a98c
379_88	40	85	1	#751932	slice1_220_101	-101	220	0	#751932	220_101	-60.8749	124.344	0	#751932
137_106	22	-157	1	#67a98c	slice1_334_141	-141	334	0	#751932	334_141	-100.875	238.344	0	#751932
393_119	9	99	1	#7e2a7a	slice1_244_32	-32	244	0	#d5d1d6	244_32	8.12514	148.344	0	#d5d1d6
354_104	24	60	1	#751932	slice1_481_145	-145	481	0	#3a4d9d	481_145	-104.875	385.344	0	#3a4d9d
112_121	7	-182	1	#c1b846	slice1_110_112	-112	110	0	#c1b846	110_112	-71.8749	14.3438	0	#c1b846
452_117	11	158	1	#751932	slice1_480_197	-197	480	0	#3a4d9d	480_197	-156.875	384.344	0	#3a4d9d
293_176	-48	-1	1	#67a98c	slice1_430_131	-131	430	0	#7e2a7a	430_131	-90.8749	334.344	0	#7e2a7a
246_48	80	-48	1	#67a98c	slice1_198_57	-57	198	0	#d5d1d6	198_57	-16.8749	102.344	0	#d5d1d6
441_249	-121	147	1	#d5d1d6	slice1_255_220	-220	255	0	#d5d1d6	255_220	-179.875	159.344	0	#d5d1d6
[truncated: 174,753 more rows]

## Sheet: sFig.17c
﻿SSIM/PCC values of Scube’s, STAligner’s, and PASTE’s alignment results for the Stereo-seq dataset
SSIM	PCC	slice	method
0.539412	0.57535	1	Scube
0.48163	0.516313	1	STAligner
0.262382	0.276418	1	PASTE
0.554177	0.604711	2	Scube
0.541038	0.599363	2	STAligner
0.158775	0.173886	2	PASTE
0.717399	0.772416	3	Scube
0.645637	0.704842	3	STAligner
0.217548	0.23785	3	PASTE
0.480064	0.524206	4	Scube
0.525418	0.55349	4	STAligner
0.300872	0.319936	4	PASTE
0.656753	0.701256	5	Scube
0.635173	0.666241	5	STAligner
0.292418	0.319539	5	PASTE
0.656271	0.692655	6	Scube
0.519654	0.552799	6	STAligner
0.183879	0.201261	6	PASTE
0.525895	0.560193	7	Scube
0.426968	0.467482	7	STAligner
0.0908505	0.0950302	7	PASTE
0.708661	0.740946	8	Scube
0.594401	0.640157	8	STAligner
0.277862	0.300122	8	PASTE
0.6906	0.717485	9	Scube
0.628938	0.661014	9	STAligner
0.29125	0.310925	9	PASTE
0.69764	0.730152	10	Scube
0.655426	0.691592	10	STAligner
0.340862	0.367882	10	PASTE
0.665465	0.706592	11	Scube
0.664021	0.704464	11	STAligner
0.235593	0.245001	11	PASTE
0.539775	0.580575	12	Scube
0.491154	0.537639	12	STAligner
0.176603	0.186738	12	PASTE
