# Supplementary material for: SPACEL: deep learning-based characterization of spatial transcriptome architectures
Source: Nat Commun. 2023 Nov 22;14:7603. doi: 10.1038/s41467-023-43220-3 (PMC10663563; doi:10.1038/s41467-023-43220-3)
Supplement: Supplementary file 8 — Source Data [file 41467_2023_43220_MOESM8_ESM.zip › SourceData/Source_Data_sFigure3.xlsx]

## Sheet: sFig.3d
P-values of the deconvolution results generated by Spoint and other deconvolution methods for the DLPFC dataset.
	Spoint	Cell2location	RCTD	Stereoscope	Tangram	DestVI	Seurat	CARD	SPOTlight	SpatialDWLS	DSTG
Exc L2-3 LINC00507 RPL9P17	1.82923e-05	0.00255395	1.82923e-05	1.82923e-05	1.82923e-05	1.82923e-05	6.16729e-05	1.82923e-05	1.82923e-05	1.82923e-05	0.185422
Exc L2-4 RORB GRIK1	1.82923e-05	1.82923e-05	1.82923e-05	0.00147282	1.82923e-05	0.00100475	0.000154022	1.82923e-05	0.311802	1.8221e-05	0.353727
Exc L3 LINC00507 CTXN3	1.82923e-05	0.000676971	1.82923e-05	1.82923e-05	4.86728e-05	0.000192101	0.00706898	1.82923e-05	0.814578	0.81753	0.488485
Exc L3 LINC00507 PSRC1	1.82923e-05	6.16729e-05	1.82923e-05	1.82923e-05	1.82923e-05	0.0151914	0.156161	0.000123103	0.256928	0.709665	0.602494
Exc L3 RORB CARTPT	1.82923e-05	1.82923e-05	1.82923e-05	0.026549	1.82923e-05	1.82923e-05	0.00082602	2.34744e-05	0.450896	0.211685	0.311802
Exc L3 THEMIS PLA2G7	0.0630111	0.000123103	0.00213238	0.999634	0.156161	0.00968666	0.5	0.0175446	0.968422	0.211685	0.602494
Exc L3-4 RORB FOLH1B	2.34744e-05	0.000192101	1.82923e-05	0.903035	1.82923e-05	1.82923e-05	0.130118	7.78979e-05	0.950061	0.191387	0.511515
Exc L3-4 RORB PRSS12	1.82923e-05	0.000450468	1.82923e-05	0.000192101	1.82923e-05	2.34744e-05	0.511515	1.82923e-05	0.999986	0.000123103	0.332503
Exc L3-4 RORB RPS3P6	1.82923e-05	0.0499387	1.82923e-05	0.798748	1.82923e-05	0.000450468	0.375153	1.82923e-05	0.0175446	0.000191538	0.465494
Exc L3-4 RORB SEMA6D	1.82923e-05	1.82923e-05	1.82923e-05	0.375416	1.82923e-05	1.82923e-05	0.107247	2.34744e-05	0.999922	0.446956	0.353727
Exc L3-5 FEZF2 DCN	0.00141157	3.00288e-05	0.00082602	0.986885	0.000192101	1.82923e-05	1	6.16729e-05	3.82914e-05	0.0629699	0.557383
Exc L3-5 FEZF2 ONECUT1	0.000553089	0.00213238		0.999986	0.311802	0.235243	0.731581	0.0391261	0.893369	0.325646	0.465494
Exc L3-5 LINC00507 SLN	0.311765	0.000238841	0.00601141	0.999977	2.34744e-05	0.602494	0.231097	0.272185	0.998782	0.0831123	0.534506
Exc L3-5 RORB CD24	0.142738	0.0151914	0.0499387	0.999174	0.000238841	0.142738	0.034452	0.00968666	0.488485	0.00274041	0.353727
Exc L3-5 RORB CMAHP	2.34744e-05	7.78979e-05	1.82923e-05	0.727815	1.82923e-05	0.217865	0.25336	0.0131147	0.0630111	0.00082602	0.235243
Exc L3-5 RORB HSPB3	4.86728e-05	3.00288e-05	1.82923e-05	0.764757	1.82923e-05	0.000192101	0.70832	0.00601141	0.465464	0.179659	0.353727
Exc L3-5 THEMIS ELOF1	1.82923e-05	9.80807e-05	1.82923e-05	0.0151914	1.82923e-05	0.00100475	0.5	1.82923e-05	0.70832	0.000675334	0.667497
Exc L3-5 THEMIS UBE2F	1.82923e-05	7.78979e-05	1.82923e-05	3.00288e-05	1.82923e-05	0.0231933	0.32081	9.80807e-05	0.00082602	7.78979e-05	0.534506
Exc L4 RORB BHLHE22	1.82923e-05	0.000192101	0.0202021	0.782135	0.00601141	0.201252	0.5	1.82923e-05	0.98249	0.00430778	0.235243
Exc L4 RORB CACNG5	0.00304947	0.000154022	0.000365741	0.984809	0.979798	0.185422	0.764547	0.00255395	0.999851	0.999993	0.311802
Exc L4 RORB CCDC168	1.82923e-05	0.00147282	1.82923e-05	0.000450468	1.82923e-05	0.000192101	0.352581	1.82923e-05	0.58007	9.80807e-05	0.332503
Exc L4-5 RORB AIM2	2.34744e-05	0.00430778	0.000154022	0.0151914	0.00100475	0.727815	0.547911	1.82923e-05	0.98249	0.912761	0.442617
Exc L4-5 RORB ASCL1	0.000553089	0.00213238	0.000154022	0.903035	4.86728e-05	0.011288	1	4.86728e-05	0.962687	0.993074	0.511515
Exc L4-5 RORB HNRNPA1P46	1.82923e-05	1.82923e-05	1.82923e-05	0.00509655	1.82923e-05	1.82923e-05	0.59201	0.00509655	0.969699	0.00073042	0.29168
Exc L4-5 RORB LCN15	1.82923e-05	1.82923e-05	1.82923e-05	1.82923e-05	1.82923e-05	1.82923e-05	0.00706898	1.82923e-05	0.00012272	0.00029277	0.185422
Exc L4-5 RORB LINC01474	1.82923e-05	7.78979e-05	0.000365741	0.0630111	1.82923e-05	7.78979e-05	0.00509655	0.511515	0.81463	0.311424	0.272185
Exc L4-5 RORB RPL31P31	1.82923e-05	3.00288e-05	1.82923e-05	4.86728e-05	1.82923e-05	3.82914e-05	0.74664	1.82923e-05	3.00288e-05	6.16729e-05	0.107247
Exc L4-6 RORB HPCA	1.82923e-05	4.86728e-05	1.82923e-05	0.201252	1.82923e-05	0.000450468	0.955733	1.82923e-05	0.870089	1.82923e-05	0.311802
Exc L5 FEZF2 DYRK2	1.82923e-05	1.82923e-05	1.82923e-05	0.00213238	1.82923e-05	3.00288e-05	0.5	0.0151914	0.995692	0.149682	0.41993
Exc L5 FEZF2 MORN2	0.00828746	2.34744e-05	0.950061	0.999986	1.82923e-05	0.994903	0.782135	0.0874267	0.985302	0.883502	0.375416
Exc L5 FEZF2 SCN7A	0.000192101	0.00509655	0.107247	0.921394	0.000238841	0.00706898	0.844896	0.000296021	0.99955	0.170337	0.58007
Exc L5 RORB LINC01202	1.82923e-05	1.82923e-05	4.86728e-05	0.000192101	1.82923e-05	1.82923e-05	0.903035	0.000296021	0.955768	0.991941	0.41993
Exc L5 RORB SNHG7	1.82923e-05	1.82923e-05	1.82923e-05	0.0786064	1.82923e-05	0.000123103	0.798748	1.82923e-05	0.835947	0.975768	0.311802
Exc L5-6 FEZF2 ANKRD20A1	1.82923e-05	0.0202021	4.86728e-05	0.998782	1.82923e-05	0.00509655	0.999634	1.82923e-05	0.465343	0.164053	0.41993
Exc L5-6 FEZF2 CABP7	1.75894e-05	0.000154022	2.34744e-05	0.912573	0.00509655	0.000365741	1	6.16729e-05	0.99955	0.346303	0.465494
Exc L5-6 FEZF2 CYP26B1	1.82923e-05	0.156161	0.000192101	0.000296021	1.82923e-05	0.0499387	1	0.00177492	0.709665	0.732088	0.442617
Exc L5-6 FEZF2 MYBPHL	1.82923e-05	0.026549	3.82914e-05	0.000365741	0.185422	0.0786064	0.984809	0.030301	0.34656	0.290335	0.41993
Exc L5-6 FEZF2 RSAD2	1.82923e-05	0.000365741	1.82923e-05	1.82923e-05	2.34744e-05	0.156161	1	0.000365741	0.814578	0.191387	0.397506
Exc L5-6 RORB LINC00320	7.78979e-05	0.000123103	0.030301	0.00100475	2.34744e-05	0.000296021	0.0704776	0.0202021	0.203345	0.969217	0.442617
Exc L5-6 THEMIS GPR21	0.00213238	0.814578	0.25336	0.857262	1.82923e-05	0.00706898	0.960874	0.0442669	0.990313	0.332503	0.557383
Exc L5-6 THEMIS IL7R	3.82914e-05	0.843839	0.997446	0.00828746	0.107247	0.026549	0.7014	0.0231933	0.912573	0.397506	0.41993
Exc L5-6 THEMIS OR1J1	1.82923e-05	9.80807e-05	0.00828746	3.00288e-05	7.78979e-05	0.000154022	0.375416	1.82923e-05	0.912573	0.235243	0.41993
Exc L5-6 THEMIS THTPA	0.764757	0.976807	0.999174	0.814578	0.000154022	0.030301	0.86067	0.667497	0.969699	0.993507	0.442617
Exc L5-6 THEMIS TMEM233	0.602494	0.0874267	0.999902	0.982455	0.994903	0.58007	0.00213238	0.996951	0.857262	0.996376	0.465494
Exc L6 FEZF2 CPZ	1.82923e-05	0.170389	1.82923e-05	3.00288e-05	0.000365741	0.000676971	0.557395	1.82923e-05	0.634564	1	0.332503
Exc L6 FEZF2 ETV4	2.34744e-05	0.0175446	1.82923e-05	0.000365741	1.82923e-05	0.00213238	0.00509655	2.34744e-05	0.869882	0.204238	0.353727
Exc L6 FEZF2 FAM95C	2.34744e-05	0.0391261	1.82923e-05	0.0442669	1.82923e-05	0.00362998	0.00828746	2.34744e-05	0.998527	0.194925	0.442617
Exc L6 FEZF2 KRT17	1.82923e-05	0.0499387	1.82923e-05	0.00177492	1.82923e-05	0.00177492	0.991713	1.82923e-05	0.189344	0.00591876	0.397506
Exc L6 FEZF2 P4HA3	0.000154022	0.0561756	0.0231933	0.00968666	0.000553089	3.00288e-05	0.453684	0.000123103	0.997199	0.259586	0.375416
Exc L6 FEZF2 SLITRK6	1.82923e-05	0.000676971	2.34744e-05	0.000238841	1.82923e-05	0.00121837	0.557383	1.82923e-05	0.0301891	0.00082602	0.353727
Exc L6 FEZF2 TBC1D26	4.86728e-05	0.0969654	2.34744e-05	0.272185	1.82923e-05	1.82923e-05	0.030301	1.82923e-05	0.976008	0.142738	0.353727
Exc L6 FEZF2 TBCC	1.82923e-05	0.0969654	1.82923e-05	0.534506	1.82923e-05	0.185422	0.814578	1.82923e-05	0.624584	1.82923e-05	0.353727
Exc L6 FEZF2 VWA2	6.16729e-05	0.142738	0.000192101	0.0630111	1.82923e-05	0.272185	0.984881	0.00601141	0.721107	0.990775	0.442617
Exc L6 THEMIS C6orf48	0.000296021	0.311802	9.80807e-05	9.80807e-05	6.16729e-05	0.026549	0.775393	0.000553089	0.488269	0.00213238	0.534506
Exc L6 THEMIS EGR3	0.000296021	0.29168	0.0175446	0.993989	1.82923e-05	0.00828746	0.0704776	0.026549	0.000296021	0.201252	0.488485
Exc L6 THEMIS LINC00343	0.000365741	0.142738	1.82923e-05	9.80807e-05	1.82923e-05	9.80807e-05	0.185422	0.118292	0.0281045	0.251728	0.41993
