# Supplementary material for: SPACEL: deep learning-based characterization of spatial transcriptome architectures
Source: Nat Commun. 2023 Nov 22;14:7603. doi: 10.1038/s41467-023-43220-3 (PMC10663563; doi:10.1038/s41467-023-43220-3)
Supplement: Supplementary file 8 — Source Data [file 41467_2023_43220_MOESM8_ESM.zip › SourceData/Source_Data_sFigure2.xlsx]

## Sheet: sFig.2a
Average PCC values of Spoint deconvolution results under different Spoint hyperparameters for ST datasets with single cell resolution across all cell types
	PCC
Cell2location	0.518673
CARD	0.507122
RCTD	0.503955
Tangram	0.486272
DestVI	0.341511
Spotlight	0.204145
SpatialDWLS	0.41564
Seurat	0.307684
DSTG	0.193726
STRIDE	0.292582
Stereoscope	0.449598
spoint_sm_size_1000000	0.546381
spoint_sm_size_500000	0.551872
spoint_sm_size_100000	0.555016
spoint_sm_size_50000	0.513607
spoint_sm_size_10000	0.350883
spoint_n_top_markers_800	0.540998
spoint_n_top_markers_400	0.551676
spoint_n_top_markers_200	0.566565
spoint_n_top_markers_100	0.550361
spoint_n_top_markers_50	0.545808
spoint_latent_dims_512	0.565681
spoint_latent_dims_256	0.558989
spoint_latent_dims_128	0.562056
spoint_latent_dims_64	0.552489
spoint_latent_dims_32	0.554635
spoint_hidden_dims_1024	0.558081
spoint_hidden_dims_512	0.552075
spoint_hidden_dims_256	0.562141
spoint_hidden_dims_128	0.557398
spoint_hidden_dims_64	0.503233
spoint_scvi_latent_512	0.562525
spoint_scvi_latent_256	0.558127
spoint_scvi_latent_128	0.55931
spoint_scvi_latent_64	0.560089
spoint_scvi_latent_32	0.554922

## Sheet: sFig.2b
Average Jaccard index between the cortical layers/WM annotated by the original study and the spatial domains identified by Splane under different Splane hyperparameters for the DLPFC dataset across all slices.
key	JI
splane_dl_0	0.613639
splane_dl_0.2	0.60907
splane_dl_0.5	0.604107
splane_dl_0.8	0.518894
splane_dl_1	0.516772
splane_dp_0	0.573427
splane_dp_0.2	0.580562
splane_dp_0.5	0.584131
splane_dp_0.8	0.607051
splane_dp_0.9	0.486209
splane_hidden_dim_128	0.533718
splane_hidden_dim_16	0.542495
splane_hidden_dim_256	0.595018
splane_hidden_dim_32	0.538361
splane_hidden_dim_64	0.613522
splane_k_2	0.609302
splane_latent_dim_128	0.570673
splane_latent_dim_16	0.613449
splane_latent_dim_32	0.518521
splane_latent_dim_64	0.523843
splane_latent_dim_8	0.553643
PRECAST_domain	0.397351
STACI_domain	0.395241
STAligner_domain	0.492705

## Sheet: sFig.2c
﻿Average PCC values of Scube’s alignment results under different Splane and Scube hyperparameters for the STARmap dataset with a crop ratio equal to 0.25 across all slices
PCC	hyper-parameters (Splane)	value	x	PCC	hyper-parameters (Scube)	value	x		PCC
0.966342	gnn_dropout	0	0	0.974959	n_neighbors	5	0	STAligner	0.77353
0.977241	gnn_dropout	0.2	1	0.967268	n_neighbors	10	1	PASTE	0.747146
0.966561	gnn_dropout	0.5	2	0.966561	n_neighbors	15	2
0.97552	gnn_dropout	0.8	3	0.966991	n_neighbors	20	3
0.945449	gnn_dropout	0.9	4	0.969383	n_neighbors	25	4
0.971933	cluster	3	0	0.854905	p	1	0
0.966482	cluster	4	1	0.939793	p	1.5	1
0.966561	cluster	5	2	0.966561	p	2	2
0.970172	cluster	6	3	0.973512	p	2.5	3
0.976264	cluster	7	4	0.975154	p	3	4
0.977724	d_l	0	0
0.966561	d_l	0.2	1
0.958578	d_l	0.5	2
0.97268	d_l	0.8	3
0.974421	d_l	1	4
0.988972	k	1	0
0.966561	k	2	1
0.971762	latent_dim	8	0
0.966561	latent_dim	16	1
0.977106	latent_dim	32	2
0.973589	latent_dim	64	3
0.972662	latent_dim	128	4
0.970375	hidden_dims	16	0
0.974412	hidden_dims	32	1
0.966561	hidden_dims	64	2
0.967921	hidden_dims	128	3
0.967917	hidden_dims	256	4

## Sheet: sFig.2d&h
The number of cells in each spot
spot_cell_numbers
1
1
2
3
5
1
8
3
5
2
19
10
10
9
11
5
8
3
1
8
1
3
4
7
9
9
15
8
9
5
9
14
8
11
10
9
10
1
1
1
6
6
2
8
9
7
6
15
8
14
14
15
9
3
9
4
6
3
2
4
1
8
9
12
6
12
13
6
7
9
4
16
8
25
9
13
10
14
11
6
5
1
1
5
13
7
16
10
12
16
14
11
18
19
22
8
13
5
3
8
13
1
2
7
16
12
11
11
17
8
7
14
8
18
13
18
12
12
9
10
5
17
8
4
8
8
13
8
19
6
14
15
11
14
14
8
11
10
8
12
9
12
16
4
1
10
9
11
13
13
20
12
5
12
16
20
12
8
13
8
6
6
13
9
5
4
1
13
9
10
11
19
10
14
6
8
11
19
24
9
14
7
8
2
13
8
2
6
1
7
7
8
7
17
17
14
6
7
13
13
11
6
6
11
8
15
20
5
9
6
11
11
13
16
6
14
4
12
9
20
13
6
12
4
7
8
4
9
8
11
11
18
6
8
12
2
12
20
16
5
4
12
17
18
7
13
7
9
14
14
13
11
11
7
5
23
9
17
17
7
11
14
12
10
6
4
11
8
12
6
8
11
10
10
7
16
18
8
5
15
4
10
6
6
9
8
1
8
4
7
2
11
2
7
9
18
12
4
4
6
2
1
1
1
1
1
1
2
5
6
7
11
10
10
11
17
9
13
5
6
3
4
4
20
5
15
17
9
14
15
3
15
28
17
16
17
7
2
10
8
3
5
9
16
15
12
14
23
18
16
13
7
10
16
15
18
16
16
19
17
16
15
13
14
1
1
10
17
6
13
19
25
11
24
12
13
16
13
7
1
16
11
16
13
13
8
21
18
15
13
15
16
14
7
1
6
7
8
12
13
8
12
14
13
17
15
14
13
1
10
10
9
11
11
8
15
10
13
14
17
13
14
10
18
5
1
10
7
13
10
10
10
9
7
12
11
8
14
14
11
12
3
3
7
9
11
9
12
7
16
7
14
10
10
8
11
11
10
15
1
1
7
9
14
9
13
10
10
17
7
7
15
2
5
4
6
2
5
2
7
10
12
11
11
10
13
5
4
10
12
2
1
6
6
13
6
8
2
8
4
12
6
3
1
2
8
13
5
13
9
6
8
9
13
6
4
15
6
3
5
3
2
7
11
13
12
11
6
8
11
7
5
10
6
11
8
8
11
6
6
10
6
9
10
6
8
6
3
9
7
5
11
11
11
14
12
6
8
7
8
11
5
5
10
6
7
9
7
5
9
5
5
13
10
9
8
15
10
11
5
11
10
3
4
8
11
5
13
15
11
8
14
7
5
7
8
7
10
2
5
3
7
9
11
10
17
5
14
7
13
6
18
13
9
7
10
18
15
10
6
6
6
1
10
9
2
6
9
15
11
11
6
11
8
5
10
17
13
10
11
8
9
8
7
12
3
9
5
4
9
20
16
20
9
11
8
9
11
5
8
10
11
10
11
10
13
13
10
5
5
12
17
19
14
14
10
5
6
14
13
10
14
5
1
4
14
12
15
16
9
20
7
20
20
16
10
3
5
4
9
7
7
10
11
14
1
1
8
1
1
4
10
4
7
4
9
8
9
7
2
1
3
5
9
7
5
10
10
11
6
14
15
14
6
3
6
2
11
16
10
8
13
10
10
13
27
15
17
17
17
15
11
10
5
2
2
12
6
12
19
11
13
19
16
9
12
10
11
20
13
10
12
13
3
3
16
20
17
14
11
10
14
5
16
7
17
10
6
11
9
8
9
8
18
6
16
12
6
12
15
12
14
12
16
11
4
6
8
15
3
4
13
12
12
6
10
14
14
11
16
17
13
12
6
12
12
11
14
7
7
7
6
7
3
8
20
12
6
5
10
11
8
8
10
13
1
3
9
15
11
7
18
15
13
19
10
8
10
11
11
9
5
12
6
13
12
14
11
15
8
14
12
22
21
16
18
11
9
4
8
9
6
13
13
7
5
16
15
19
14
11
15
14
5
4
7
4
5
7
10
14
15
15
10
4
14
11
10
11
1
7
12
8
13
18
11
11
8
16
2
9
6
5
8
2
6
14
11
6
12
11
15
17
18
5
15
10
22
6
1
5
14
5
7
7
13
7
7
17
13
19
21
17
5
3
4
14
10
12
21
14
11
12
14
7
10
10
3
10
1
18
7
11
14
7
12
16
16
13
10
5
4
8
9
10
11
7
12
8
14
20
14
7
2
6
10
7
12
10
8
6
13
11
17
10
1
4
8
6
11
6
10
13
8
7
12
7
2
1
12
8
13
11
10
4
10
10
5
15
1
10
8
9
10
10
9
9
13
8
2
1
1
3
9
7
12
7
16
6
6
7
8
11
8
7
9
6
8
15
2
1
8
6
5
2
2
1
3
8
4
6
2
7
1
1
3
2
13
14
7
7
11
2
12
17
13
12
3
4
9
8
8
1
3
2
2
4
6
17
16
9
10
2
6
21
9
9
5
20
17
15
6
13
4
17
13
7
10
10
11
19
16
6
6
13
6
5
12
21
12
5
8
12
10
15
8
11
7
5
6
15
4
18
7
9
14
15
5
11
7
4
3
7
10
5
4
17
19
20
7
6
8
5
7
13
8
12
10
6
9
9
12
18
14
9
11
6
8
11
6
17
12
4
14
5
5
4
14
26
18
6
22
5
4
18
10
11
10
10
13
18
12
16
12
9
22
10
2
4
11
10
15
15
9
10
5
4
14
6
19
17
11
6
8
3
2
8
8
11
17
23
22
7
10
8
8
17
19
8
16
10
10
7
8
5
8
10
2
3
1
8
14
13
12
4
17
3
5
5
5
16
33
20
4
12
10
10
14
5
16
12
6
6
10
8
10
5
9
4
1
5
8
20
21
14
8
10
9
5
11
5
4
19
20
20
5
10
12
8
8
11
11
12
3
13
10
4
12
6
7
1
2
5
24
22
14
14
8
9
7
11
5
11
11
26
28
1
13
9
7
6
7
14
8
13
15
8
5
10
6
7
4
7
4
3
14
8
9
8
11
13
4
3
3
10
12
17
10
11
1
4
2
7
8
7
3
10
10
11
3
1
4
6
6
3
6
9
15
17
20
14
6
10
9
4
9
3
11
22
16
19
10
8
8
7
3
8
2
5
2
7
6
1
7
1
4
10
8
4
7
7
10
7
14
6
14
2
10
8
7
3
6
15
17
16
20
7
4
2
6
6
15
7
10
10
10
7
8
12
7
10
13
6
10
19
2
6
8
5
14
9
4
3
9
6
24
14
17
15
16
8
4
9
11
14
5
4
4
3
5
10
5
2
5
5
2
3
6
21
16
9
7
6
6
6
7
10
3
15
7
19
18
18
4
2
3
8
17
12
7
8
2
7
3
3
5
2
1
2
7
14
9
6
14
13
9
5
14
7
8
6
9
7
16
17
7
18
6
7
1
11
5
5
11
3
6
5
1
1
10
8
13
13
17
10
9
13
13
10
2
4
4
15
8
6
8
18
13
7
9
5
4
5
1
2
2
5
6
5
4
7
11
13
18
11
7
2
4
8
8
6
14
10
10
7
11
34
8
8
5
4
7
10
18
2
6
11
2
3
12
14
21
10
8
4
7
4
2
5
1
5
5
14
2
10
3
4
8
3
10
5
8
1
3
2
5
2
7
16
12
6
7
13
10
10
3
5
1
10
5
1
3
8
13
10
5
6
15
9
7
1
4
1
9
9
9
14
9
3
1
8
3
2
4
6
15
17
23
23
9
12
9
2
1
3
5
1
22
15
3
13
5
3
2
7
3
3
1
6
6
2
10
13
3
9
9
5
5
5
6
17
15
5
5
5
1
9
7
3
7
3
9
11
8
15
10
4
1
8
6
15
14
18
15
9
7
3
2
4
1
5
5
5
5
3
7
1
1
3
6
16
10
16
6
6
8
3
8
10
3
5
4
2
1
5
4
10
15
16
7
3
2
1
4
5
8
1
2
2
4
6
5
4
13
8
3
2
8
2
4
6
4
11
11
4
7
9
1
1
1
2
4
4
3
9
2
1
3
1
2
4
9
10
8
3
2
5
4
10
10
13
9
8
10
12
13
7
10
23
20
19
15
5
3
5
3
5
8
10
22
18
14
7
16
13
15
5
6
4
1
7
16
18
21
12
6
14
7
8
8
7
4
8
3
13
10
25
15
15
5
11
17
4
2
4
9
12
3
7
3
14
18
13
5
16
8
7
7
3
4
4
3
6
7
6
13
2
2
6
5
2
13
5
8
3
3
5
12
6
9
5
15
5
10
2
1
5
8
12
8
1
6
4
7
7
6
13
13
9
7
6
10
4
2
7
7
12
6
18
8
5
2
11
2
9
5
4
10
6
14
8
6
3
7
4
3
8
3
3
15
2
10
6
11
18
15
2
3
4
2
9
10
16
5
2
9
2
3
10
10
19
10
13
2
9
11
5
10
7
11
13
18
18
21
7
23
18
10
1
6
9
10
14
14
18
21
27
15
[truncated: 2,612 more rows]

## Sheet: sFig2.e
﻿Quantile-quantile plot of the number of cells
Theoretical quantiles	Sample quantiles
0.00420621	1
0.0180421	1
0.0318104	1
0.0455119	1
0.0591472	1
0.0727172	1
0.0862224	1
0.0996638	1
0.113042	1
0.126357	1
0.139611	1
0.152803	1
0.165935	1
0.179007	1
0.192019	1
0.204973	1
0.217868	1
0.230707	1
0.243488	1
0.256213	1
0.268882	1
0.281496	1
0.294055	1
0.30656	1
0.319012	1
0.331411	1
0.343757	1
0.356051	1
0.368294	1
0.380486	1
0.392627	1
0.404718	1
0.41676	1
0.428753	1
0.440697	1
0.452593	1
0.464441	1
0.476243	1
0.487997	1
0.499705	1
0.511367	1
0.522983	1
0.534555	1
0.546081	1
0.557564	1
0.569002	1
0.580397	1
0.591749	1
0.603058	1
0.614325	1
0.62555	1
0.636733	1
0.647875	1
0.658975	1
0.670036	1
0.681056	1
0.692036	1
0.702977	1
0.713879	1
0.724741	1
0.735566	1
0.746351	1
0.7571	1
0.76781	1
0.778483	1
0.789119	1
0.799719	1
0.810282	1
0.820809	1
0.8313	1
0.841756	1
0.852176	1
0.862562	1
0.872913	1
0.883229	1
0.893512	1
0.90376	1
0.913975	1
0.924156	1
0.934305	1
0.944421	1
0.954504	1
0.964554	1
0.974573	1
0.98456	1
0.994515	1
1.00444	1
1.01433	1
1.02419	1
1.03402	1
1.04383	1
1.0536	1
1.06334	1
1.07305	1
1.08273	1
1.09238	1
1.102	1
1.1116	1
1.12116	1
1.1307	1
1.14021	1
1.14969	1
1.15914	1
1.16856	1
1.17796	1
1.18733	1
1.19667	1
1.20599	1
1.21528	1
1.22454	1
1.23377	1
1.24298	1
1.25217	1
1.26133	1
1.27046	1
1.27956	1
1.28864	1
1.2977	1
1.30673	1
1.31574	1
1.32472	1
1.33368	1
1.34261	1
1.35152	1
1.3604	1
1.36926	1
1.3781	1
1.38691	1
1.3957	1
1.40447	1
1.41321	1
1.42193	1
1.43063	1
1.4393	1
1.44796	1
1.45659	1
1.46519	1
1.47378	1
1.48234	1
1.49088	1
1.4994	1
1.5079	1
1.51638	1
1.52483	1
1.53327	1
1.54168	1
1.55007	1
1.55845	1
1.5668	1
1.57513	1
1.58344	1
1.59173	1
1.6	1
1.60825	1
1.61647	1
1.62468	1
1.63287	1
1.64104	1
1.6492	1
1.65733	1
1.66544	1
1.67353	1
1.68161	1
1.68966	1
1.6977	1
1.70571	1
1.71371	1
1.72169	1
1.72966	1
1.7376	1
1.74552	1
1.75343	1
1.76132	1
1.76919	1
1.77705	1
1.78488	1
1.7927	1
1.8005	1
1.80829	1
1.81605	1
1.8238	1
1.83153	2
1.83925	2
1.84695	2
1.85463	2
1.86229	2
1.86994	2
1.87757	2
1.88519	2
1.89278	2
1.90037	2
1.90793	2
1.91548	2
1.92302	2
1.93053	2
1.93803	2
1.94552	2
1.95299	2
1.96045	2
1.96789	2
1.97531	2
1.98272	2
1.99011	2
1.99749	2
2.00485	2
2.0122	2
2.01953	2
2.02685	2
2.03415	2
2.04144	2
2.04871	2
2.05597	2
2.06322	2
2.07044	2
2.07766	2
2.08486	2
2.09205	2
2.09922	2
2.10638	2
2.11352	2
2.12065	2
2.12777	2
2.13487	2
2.14196	2
2.14904	2
2.1561	2
2.16315	2
2.17018	2
2.1772	2
2.18421	2
2.1912	2
2.19818	2
2.20515	2
2.21211	2
2.21905	2
2.22598	2
2.23289	2
2.23979	2
2.24668	2
2.25356	2
2.26043	2
2.26728	2
2.27412	2
2.28094	2
2.28776	2
2.29456	2
2.30135	2
2.30813	2
2.31489	2
2.32164	2
2.32838	2
2.33511	2
2.34183	2
2.34853	2
2.35523	2
2.36191	2
2.36858	2
2.37523	2
2.38188	2
2.38851	2
2.39513	2
2.40175	2
2.40834	2
2.41493	2
2.42151	2
2.42807	2
2.43463	2
2.44117	2
2.4477	2
2.45422	2
2.46073	2
2.46723	2
2.47372	2
2.48019	2
2.48666	2
2.49311	2
2.49956	2
2.50599	2
2.51241	2
2.51882	2
2.52522	2
2.53161	2
2.53799	2
2.54436	2
2.55072	2
2.55707	2
2.56341	2
2.56973	2
2.57605	2
2.58236	2
2.58866	2
2.59494	2
2.60122	2
2.60749	2
2.61374	2
2.61999	2
2.62623	2
2.63245	2
2.63867	2
2.64488	2
2.65107	2
2.65726	2
2.66344	2
2.66961	2
2.67577	2
2.68192	2
2.68806	2
2.69419	2
2.70031	2
2.70642	2
2.71252	2
2.71861	2
2.7247	2
2.73077	2
2.73683	2
2.74289	2
2.74894	2
2.75497	2
2.761	2
2.76702	2
2.77303	2
2.77903	2
2.78502	2
2.79101	2
2.79698	2
2.80295	2
2.8089	2
2.81485	2
2.82079	2
2.82672	2
2.83264	2
2.83856	2
2.84446	2
2.85036	2
2.85624	2
2.86212	2
2.86799	2
2.87385	2
2.87971	2
2.88555	2
2.89139	2
2.89722	2
2.90304	2
2.90885	2
2.91465	2
2.92045	2
2.92624	2
2.93202	2
2.93779	2
2.94355	2
2.9493	2
2.95505	2
2.96079	2
2.96652	2
2.97224	2
2.97796	2
2.98367	2
2.98937	2
2.99506	2
3.00074	2
3.00642	2
3.01209	2
3.01775	2
3.0234	2
3.02904	2
3.03468	2
3.04031	2
3.04594	2
3.05155	2
3.05716	2
3.06276	2
3.06835	2
3.07394	2
3.07951	2
3.08508	2
3.09065	2
3.0962	2
3.10175	2
3.10729	2
3.11283	2
3.11835	2
3.12387	3
3.12938	3
3.13489	3
3.14039	3
3.14588	3
3.15136	3
3.15684	3
3.16231	3
3.16777	3
3.17323	3
3.17868	3
3.18412	3
3.18955	3
3.19498	3
3.2004	3
3.20582	3
3.21123	3
3.21663	3
3.22202	3
3.22741	3
3.23279	3
3.23816	3
3.24353	3
3.24889	3
3.25424	3
3.25959	3
3.26493	3
3.27027	3
3.2756	3
3.28092	3
3.28623	3
3.29154	3
3.29684	3
3.30214	3
3.30743	3
3.31271	3
3.31798	3
3.32325	3
3.32852	3
3.33378	3
3.33903	3
3.34427	3
3.34951	3
3.35474	3
3.35997	3
3.36519	3
3.3704	3
3.37561	3
3.38081	3
3.38601	3
3.3912	3
3.39638	3
3.40156	3
3.40673	3
3.41189	3
3.41705	3
3.4222	3
3.42735	3
3.43249	3
3.43763	3
3.44276	3
3.44788	3
3.453	3
3.45811	3
3.46322	3
3.46832	3
3.47341	3
3.4785	3
3.48358	3
3.48866	3
3.49373	3
3.4988	3
3.50386	3
3.50891	3
3.51396	3
3.51901	3
3.52404	3
3.52908	3
3.5341	3
3.53912	3
3.54414	3
3.54915	3
3.55415	3
3.55915	3
3.56415	3
3.56914	3
3.57412	3
3.5791	3
3.58407	3
3.58903	3
3.59399	3
3.59895	3
3.6039	3
3.60885	3
3.61379	3
3.61872	3
3.62365	3
3.62857	3
3.63349	3
3.63841	3
3.64331	3
3.64822	3
3.65312	3
3.65801	3
3.6629	3
3.66778	3
3.67266	3
3.67753	3
3.6824	3
3.68726	3
3.69212	3
3.69697	3
3.70181	3
3.70666	3
3.71149	3
3.71633	3
3.72115	3
3.72597	3
3.73079	3
3.7356	3
3.74041	3
3.74521	3
3.75001	3
3.7548	3
3.75959	3
3.76438	3
3.76915	3
3.77393	3
3.7787	3
3.78346	3
3.78822	3
3.79297	3
3.79772	3
3.80247	3
3.80721	3
3.81194	3
3.81667	3
3.8214	3
3.82612	3
3.83084	3
3.83555	3
3.84026	3
3.84496	3
3.84966	3
3.85435	3
3.85904	3
3.86373	3
3.86841	3
3.87308	3
3.87775	3
3.88242	3
3.88708	3
3.89174	3
3.89639	3
3.90104	3
3.90569	3
3.91033	3
3.91496	3
3.91959	3
3.92422	3
3.92884	3
3.93346	3
3.93807	3
3.94268	3
3.94728	3
3.95189	3
3.95648	3
3.96107	3
3.96566	3
3.97024	3
3.97482	3
3.9794	3
3.98397	3
3.98853	3
3.9931	3
3.99765	3
4.00221	3
4.00676	3
4.0113	3
4.01584	3
4.02038	3
4.02491	3
4.02944	3
4.03397	3
4.03849	3
4.043	3
4.04752	3
4.05202	3
4.05653	3
4.06103	3
4.06552	3
4.07002	3
4.07451	3
4.07899	3
4.08347	3
4.08795	3
4.09242	3
4.09689	3
4.10135	3
4.10581	3
4.11027	3
4.11472	3
4.11917	3
4.12361	3
4.12805	3
4.13249	4
4.13692	4
4.14135	4
4.14578	4
4.1502	4
4.15461	4
4.15903	4
4.16344	4
4.16784	4
4.17225	4
4.17665	4
4.18104	4
4.18543	4
4.18982	4
4.1942	4
4.19858	4
4.20296	4
4.20733	4
4.2117	4
4.21606	4
4.22042	4
4.22478	4
4.22914	4
4.23349	4
4.23783	4
4.24218	4
4.24651	4
4.25085	4
4.25518	4
4.25951	4
4.26384	4
4.26816	4
4.27247	4
4.27679	4
4.2811	4
4.28541	4
4.28971	4
4.29401	4
4.29831	4
4.3026	4
4.30689	4
4.31117	4
4.31546	4
4.31973	4
4.32401	4
4.32828	4
4.33255	4
4.33682	4
4.34108	4
4.34534	4
4.34959	4
4.35384	4
4.35809	4
4.36233	4
4.36658	4
4.37081	4
4.37505	4
4.37928	4
4.38351	4
4.38773	4
4.39195	4
4.39617	4
4.40038	4
4.4046	4
4.4088	4
4.41301	4
4.41721	4
4.42141	4
4.4256	4
4.42979	4
4.43398	4
4.43817	4
4.44235	4
4.44653	4
4.4507	4
4.45487	4
4.45904	4
4.46321	4
4.46737	4
4.47153	4
4.47569	4
4.47984	4
4.48399	4
4.48813	4
4.49228	4
4.49642	4
4.50055	4
4.50469	4
4.50882	4
4.51295	4
4.51707	4
4.52119	4
4.52531	4
4.52943	4
4.53354	4
4.53765	4
4.54175	4
4.54586	4
4.54996	4
4.55406	4
4.55815	4
4.56224	4
4.56633	4
4.57041	4
4.57449	4
4.57857	4
4.58265	4
4.58672	4
4.59079	4
4.59486	4
4.59892	4
4.60299	4
4.60704	4
4.6111	4
4.61515	4
4.6192	4
4.62325	4
4.62729	4
4.63133	4
4.63537	4
4.6394	4
4.64344	4
4.64746	4
4.65149	4
4.65551	4
4.65953	4
4.66355	4
4.66757	4
4.67158	4
4.67559	4
4.67959	4
4.6836	4
4.6876	4
4.6916	4
4.69559	4
4.69958	4
4.70357	4
4.70756	4
4.71154	4
4.71552	4
4.7195	4
4.72348	4
4.72745	4
4.73142	4
4.73539	4
4.73935	4
4.74331	4
4.74727	4
4.75123	4
4.75518	4
4.75914	4
4.76308	4
4.76703	4
4.77097	4
4.77491	4
4.77885	4
4.78279	4
4.78672	4
4.79065	4
4.79457	4
4.7985	4
4.80242	4
4.80634	4
4.81026	4
4.81417	4
4.81808	4
4.82199	4
4.8259	4
4.8298	4
4.8337	4
4.8376	4
4.84149	4
4.84539	4
4.84928	4
4.85316	4
4.85705	4
4.86093	4
4.86481	4
4.86869	4
4.87257	4
4.87644	4
4.88031	4
4.88418	4
4.88804	4
4.8919	4
4.89577	4
4.89962	4
4.90348	4
4.90733	4
4.91118	4
4.91503	4
4.91887	4
4.92272	4
4.92656	4
4.93039	4
4.93423	4
4.93806	4
4.94189	4
4.94572	4
4.94955	4
4.95337	4
4.95719	4
4.96101	4
4.96483	4
4.96864	4
4.97245	4
4.97626	4
4.98007	4
4.98387	4
4.98767	4
4.99147	4
4.99527	4
4.99906	4
5.00286	4
5.00665	4
5.01043	4
5.01422	4
5.018	4
5.02178	4
5.02556	4
5.02934	4
5.03311	4
5.03688	4
5.04065	4
5.04442	4
5.04818	4
5.05194	4
5.0557	4
5.05946	4
5.06322	4
5.06697	4
5.07072	4
5.07447	4
5.07821	4
5.08196	4
5.0857	4
5.08944	4
5.09318	4
5.09691	4
5.10064	4
5.10437	4
5.1081	4
5.11183	4
5.11555	4
5.11927	4
5.12299	4
5.12671	4
5.13043	4
5.13414	5
5.13785	5
5.14156	5
5.14527	5
5.14897	5
5.15267	5
5.15637	5
5.16007	5
5.16376	5
5.16746	5
5.17115	5
5.17484	5
5.17853	5
5.18221	5
5.18589	5
5.18957	5
5.19325	5
5.19693	5
5.2006	5
5.20428	5
5.20795	5
5.21161	5
5.21528	5
5.21894	5
5.2226	5
5.22626	5
5.22992	5
5.23358	5
5.23723	5
5.24088	5
5.24453	5
5.24818	5
5.25182	5
5.25547	5
5.25911	5
5.26275	5
5.26638	5
5.27002	5
5.27365	5
5.27728	5
5.28091	5
5.28454	5
5.28817	5
5.29179	5
5.29541	5
5.29903	5
5.30265	5
5.30626	5
5.30987	5
5.31348	5
5.31709	5
5.3207	5
5.32431	5
5.32791	5
5.33151	5
5.33511	5
5.33871	5
5.3423	5
5.3459	5
5.34949	5
5.35308	5
5.35666	5
5.36025	5
5.36383	5
5.36742	5
5.371	5
5.37457	5
5.37815	5
5.38172	5
5.3853	5
5.38887	5
5.39243	5
5.396	5
5.39957	5
5.40313	5
5.40669	5
5.41025	5
5.41381	5
5.41736	5
5.42091	5
5.42447	5
5.42802	5
5.43156	5
5.43511	5
5.43865	5
5.4422	5
5.44574	5
5.44928	5
5.45281	5
5.45635	5
5.45988	5
5.46341	5
5.46694	5
5.47047	5
5.474	5
5.47752	5
5.48104	5
5.48456	5
5.48808	5
5.4916	5
5.49511	5
5.49863	5
5.50214	5
5.50565	5
5.50916	5
5.51266	5
5.51617	5
5.51967	5
5.52317	5
5.52667	5
5.53017	5
5.53366	5
5.53716	5
5.54065	5
5.54414	5
5.54763	5
5.55112	5
5.5546	5
5.55809	5
5.56157	5
5.56505	5
5.56853	5
5.572	5
5.57548	5
5.57895	5
5.58242	5
5.58589	5
5.58936	5
5.59283	5
5.59629	5
5.59975	5
5.60322	5
5.60668	5
5.61013	5
5.61359	5
5.61704	5
5.6205	5
5.62395	5
5.6274	5
5.63085	5
5.63429	5
5.63774	5
5.64118	5
5.64462	5
5.64806	5
5.6515	5
5.65494	5
5.65837	5
5.66181	5
5.66524	5
5.66867	5
5.6721	5
5.67552	5
5.67895	5
5.68237	5
5.68579	5
5.68921	5
5.69263	5
5.69605	5
5.69946	5
5.70288	5
5.70629	5
5.7097	5
5.71311	5
5.71652	5
5.71992	5
5.72333	5
5.72673	5
5.73013	5
5.73353	5
5.73693	5
5.74033	5
5.74372	5
5.74712	5
5.75051	5
5.7539	5
5.75729	5
5.76067	5
5.76406	5
5.76744	5
5.77083	5
5.77421	5
5.77759	5
5.78096	5
5.78434	5
5.78772	5
5.79109	5
5.79446	5
5.79783	5
5.8012	5
5.80457	5
5.80793	5
5.8113	5
5.81466	5
5.81802	5
5.82138	5
5.82474	5
5.8281	5
5.83145	5
5.83481	5
5.83816	5
5.84151	5
5.84486	5
5.84821	5
5.85156	5
5.8549	5
5.85825	5
5.86159	5
5.86493	5
5.86827	5
5.87161	5
5.87494	5
5.87828	5
5.88161	5
5.88494	5
5.88827	5
5.8916	5
5.89493	5
5.89826	5
5.90158	5
5.90491	5
5.90823	5
5.91155	5
5.91487	5
5.91819	5
5.9215	5
5.92482	5
5.92813	5
5.93144	5
5.93475	5
5.93806	5
5.94137	5
5.94468	5
5.94798	5
5.95129	5
5.95459	5
5.95789	5
5.96119	5
5.96449	5
5.96779	5
5.97108	5
5.97438	5
5.97767	5
5.98096	5
5.98425	5
5.98754	5
5.99083	5
5.99411	5
5.9974	5
6.00068	5
6.00396	5
6.00724	5
6.01052	5
6.0138	5
6.01708	5
6.02035	5
6.02363	5
6.0269	5
6.03017	5
6.03344	5
6.03671	5
6.03998	5
6.04324	5
6.04651	5
6.04977	5
6.05303	5
6.05629	5
6.05955	5
6.06281	5
6.06607	5
6.06932	5
6.07258	5
6.07583	5
6.07908	5
6.08233	5
6.08558	5
6.08883	5
6.09208	5
6.09532	5
6.09856	5
6.10181	5
6.10505	5
6.10829	5
6.11153	5
6.11477	5
6.118	5
6.12124	5
6.12447	5
6.1277	5
6.13093	5
6.13416	5
6.13739	5
6.14062	5
6.14385	5
6.14707	5
6.1503	5
6.15352	5
6.15674	5
6.15996	5
6.16318	5
6.1664	5
6.16961	5
6.17283	5
6.17604	5
6.17925	5
6.18247	5
6.18568	5
6.18888	5
6.19209	5
6.1953	5
6.1985	5
6.20171	5
6.20491	5
6.20811	5
6.21131	5
6.21451	5
6.21771	5
6.22091	6
6.2241	6
6.2273	6
6.23049	6
6.23368	6
6.23688	6
6.24007	6
6.24325	6
6.24644	6
6.24963	6
6.25281	6
6.256	6
6.25918	6
6.26236	6
6.26554	6
6.26872	6
6.2719	6
6.27508	6
6.27825	6
6.28143	6
6.2846	6
6.28777	6
6.29095	6
6.29412	6
6.29728	6
6.30045	6
6.30362	6
6.30678	6
6.30995	6
6.31311	6
6.31627	6
6.31944	6
6.32259	6
6.32575	6
6.32891	6
6.33207	6
6.33522	6
6.33838	6
6.34153	6
6.34468	6
6.34783	6
6.35098	6
6.35413	6
6.35728	6
6.36043	6
6.36357	6
6.36672	6
6.36986	6
6.373	6
6.37614	6
6.37928	6
6.38242	6
6.38556	6
6.3887	6
6.39183	6
6.39497	6
6.3981	6
6.40123	6
6.40436	6
6.40749	6
6.41062	6
6.41375	6
6.41688	6
6.42	6
6.42313	6
6.42625	6
6.42937	6
6.4325	6
6.43562	6
6.43874	6
6.44185	6
6.44497	6
6.44809	6
6.4512	6
6.45432	6
6.45743	6
6.46054	6
6.46365	6
6.46677	6
6.46987	6
6.47298	6
6.47609	6
6.4792	6
6.4823	6
6.4854	6
6.48851	6
6.49161	6
6.49471	6
6.49781	6
6.50091	6
6.50401	6
6.5071	6
6.5102	6
6.51329	6
6.51639	6
6.51948	6
6.52257	6
6.52566	6
6.52875	6
6.53184	6
6.53493	6
6.53802	6
6.5411	6
6.54419	6
6.54727	6
6.55035	6
6.55343	6
6.55652	6
6.5596	6
6.56267	6
6.56575	6
6.56883	6
6.5719	6
6.57498	6
6.57805	6
6.58113	6
6.5842	6
6.58727	6
6.59034	6
6.59341	6
6.59648	6
6.59954	6
6.60261	6
6.60568	6
6.60874	6
6.6118	6
6.61487	6
6.61793	6
6.62099	6
6.62405	6
6.62711	6
6.63016	6
6.63322	6
6.63628	6
6.63933	6
6.64238	6
6.64544	6
6.64849	6
6.65154	6
6.65459	6
6.65764	6
6.66069	6
6.66374	6
6.66678	6
6.66983	6
6.67287	6
6.67592	6
6.67896	6
6.682	6
6.68504	6
6.68808	6
6.69112	6
6.69416	6
6.6972	6
6.70023	6
6.70327	6
6.7063	6
6.70934	6
6.71237	6
6.7154	6
6.71843	6
6.72146	6
6.72449	6
6.72752	6
6.73055	6
6.73357	6
6.7366	6
6.73962	6
6.74265	6
6.74567	6
6.74869	6
6.75171	6
6.75473	6
6.75775	6
6.76077	6
6.76379	6
6.76681	6
6.76982	6
6.77284	6
6.77585	6
6.77886	6
6.78188	6
6.78489	6
6.7879	6
6.79091	6
6.79392	6
6.79693	6
6.79993	6
6.80294	6
6.80594	6
6.80895	6
6.81195	6
6.81496	6
6.81796	6
6.82096	6
6.82396	6
6.82696	6
6.82996	6
6.83296	6
6.83595	6
6.83895	6
6.84195	6
6.84494	6
6.84793	6
6.85093	6
6.85392	6
6.85691	6
6.8599	6
6.86289	6
6.86588	6
6.86887	6
6.87186	6
6.87484	6
6.87783	6
6.88081	6
6.8838	6
6.88678	6
6.88976	6
6.89274	6
6.89572	6
6.8987	6
6.90168	6
6.90466	6
6.90764	6
6.91062	6
6.91359	6
6.91657	6
6.91954	6
6.92251	6
6.92549	6
6.92846	6
6.93143	6
6.9344	6
6.93737	6
6.94034	6
6.94331	6
6.94627	6
6.94924	6
6.95221	6
6.95517	6
6.95813	6
6.9611	6
6.96406	6
6.96702	6
6.96998	6
6.97294	6
6.9759	6
6.97886	6
6.98182	6
6.98478	6
6.98773	6
6.99069	6
6.99364	6
6.9966	6
6.99955	6
7.0025	6
7.00546	6
7.00841	6
7.01136	6
7.01431	6
7.01726	6
7.0202	6
7.02315	6
7.0261	6
7.02904	6
7.03199	6
7.03493	6
7.03788	6
7.04082	6
7.04376	6
7.0467	6
7.04964	6
7.05258	6
7.05552	6
7.05846	6
7.0614	6
7.06434	6
7.06727	6
7.07021	6
7.07314	6
7.07608	6
7.07901	6
7.08194	6
7.08488	6
7.08781	6
7.09074	6
7.09367	6
7.0966	6
7.09952	6
7.10245	6
7.10538	6
7.1083	6
7.11123	6
7.11416	6
7.11708	6
7.12	6
7.12293	6
7.12585	6
7.12877	6
7.13169	6
7.13461	6
7.13753	6
7.14045	6
7.14337	6
7.14628	6
7.1492	6
7.15211	6
7.15503	6
7.15794	6
7.16086	6
7.16377	6
7.16668	6
7.1696	6
7.17251	6
7.17542	6
7.17833	6
7.18123	6
7.18414	6
7.18705	6
7.18996	6
7.19286	6
7.19577	6
7.19867	6
7.20158	6
7.20448	6
7.20739	6
7.21029	6
7.21319	6
7.21609	6
7.21899	6
7.22189	6
7.22479	6
7.22769	6
7.23059	6
7.23348	6
7.23638	6
7.23927	6
7.24217	6
7.24506	6
7.24796	6
7.25085	6
7.25374	6
7.25663	6
7.25953	6
7.26242	6
7.26531	6
7.2682	6
7.27108	6
7.27397	6
7.27686	6
7.27975	6
7.28263	6
7.28552	6
7.2884	6
7.29129	6
7.29417	6
7.29705	7
7.29994	7
7.30282	7
7.3057	7
7.30858	7
7.31146	7
7.31434	7
7.31722	7
7.32009	7
7.32297	7
7.32585	7
7.32872	7
7.3316	7
7.33447	7
7.33735	7
7.34022	7
7.3431	7
7.34597	7
7.34884	7
7.35171	7
7.35458	7
7.35745	7
7.36032	7
7.36319	7
7.36606	7
7.36893	7
7.37179	7
7.37466	7
7.37753	7
7.38039	7
7.38326	7
7.38612	7
7.38898	7
7.39185	7
7.39471	7
7.39757	7
7.40043	7
7.40329	7
7.40615	7
7.40901	7
7.41187	7
7.41473	7
7.41759	7
7.42044	7
7.4233	7
7.42615	7
7.42901	7
7.43186	7
7.43472	7
7.43757	7
7.44043	7
7.44328	7
7.44613	7
7.44898	7
7.45183	7
7.45468	7
7.45753	7
7.46038	7
7.46323	7
7.46608	7
7.46893	7
7.47177	7
7.47462	7
7.47746	7
7.48031	7
7.48315	7
7.486	7
7.48884	7
7.49168	7
7.49453	7
7.49737	7
7.50021	7
7.50305	7
7.50589	7
7.50873	7
7.51157	7
7.51441	7
7.51725	7
7.52008	7
7.52292	7
7.52576	7
7.52859	7
7.53143	7
7.53426	7
7.5371	7
7.53993	7
7.54277	7
7.5456	7
7.54843	7
7.55126	7
7.55409	7
7.55692	7
7.55975	7
7.56258	7
7.56541	7
7.56824	7
7.57107	7
7.5739	7
7.57672	7
7.57955	7
7.58238	7
7.5852	7
7.58803	7
7.59085	7
7.59368	7
7.5965	7
7.59932	7
7.60214	7
7.60497	7
7.60779	7
7.61061	7
7.61343	7
7.61625	7
7.61907	7
7.62189	7
7.62471	7
7.62752	7
7.63034	7
7.63316	7
7.63597	7
7.63879	7
7.6416	7
7.64442	7
7.64723	7
7.65005	7
7.65286	7
7.65567	7
7.65849	7
7.6613	7
7.66411	7
7.66692	7
7.66973	7
7.67254	7
7.67535	7
7.67816	7
7.68097	7
7.68378	7
7.68658	7
7.68939	7
7.6922	7
7.69501	7
7.69781	7
7.70062	7
7.70342	7
7.70623	7
7.70903	7
7.71183	7
7.71464	7
7.71744	7
7.72024	7
7.72304	7
7.72584	7
7.72864	7
7.73144	7
7.73424	7
7.73704	7
7.73984	7
7.74264	7
7.74544	7
7.74823	7
7.75103	7
7.75383	7
7.75662	7
7.75942	7
7.76221	7
7.76501	7
7.7678	7
7.7706	7
7.77339	7
7.77618	7
7.77898	7
7.78177	7
7.78456	7
7.78735	7
7.79014	7
7.79293	7
7.79572	7
7.79851	7
7.8013	7
7.80409	7
7.80688	7
7.80966	7
7.81245	7
7.81524	7
7.81802	7
7.82081	7
7.8236	7
7.82638	7
7.82917	7
7.83195	7
7.83473	7
7.83752	7
7.8403	7
7.84308	7
7.84586	7
7.84865	7
7.85143	7
7.85421	7
7.85699	7
7.85977	7
7.86255	7
7.86533	7
7.86811	7
7.87088	7
7.87366	7
7.87644	7
7.87922	7
7.88199	7
7.88477	7
7.88755	7
7.89032	7
7.8931	7
7.89587	7
7.89865	7
7.90142	7
7.90419	7
7.90697	7
7.90974	7
7.91251	7
7.91528	7
7.91805	7
7.92083	7
7.9236	7
7.92637	7
7.92914	7
7.93191	7
7.93468	7
7.93744	7
7.94021	7
7.94298	7
7.94575	7
7.94852	7
7.95128	7
7.95405	7
7.95681	7
7.95958	7
7.96235	7
7.96511	7
7.96787	7
7.97064	7
7.9734	7
7.97617	7
7.97893	7
7.98169	7
7.98445	7
7.98722	7
7.98998	7
7.99274	7
7.9955	7
7.99826	7
8.00102	7
8.00378	7
8.00654	7
8.0093	7
8.01206	7
8.01481	7
8.01757	7
8.02033	7
8.02309	7
8.02584	7
8.0286	7
8.03136	7
8.03411	7
8.03687	7
8.03962	7
8.04238	7
8.04513	7
8.04788	7
8.05064	7
8.05339	7
8.05614	7
8.0589	7
8.06165	7
8.0644	7
8.06715	7
8.0699	7
8.07265	7
8.0754	7
8.07815	7
8.0809	7
8.08365	7
8.0864	7
8.08915	7
8.0919	7
8.09465	7
8.09739	7
8.10014	7
8.10289	7
8.10564	7
8.10838	7
8.11113	7
8.11387	7
8.11662	7
8.11936	7
8.12211	7
8.12485	7
8.1276	7
8.13034	7
8.13308	7
8.13583	7
8.13857	7
8.14131	7
8.14405	7
8.1468	7
8.14954	7
8.15228	7
8.15502	7
8.15776	7
8.1605	7
8.16324	7
8.16598	7
8.16872	7
8.17146	7
8.1742	7
8.17693	7
8.17967	7
8.18241	7
8.18515	7
8.18788	7
8.19062	7
8.19336	7
8.19609	7
8.19883	7
8.20157	7
8.2043	7
8.20704	7
8.20977	7
8.2125	7
8.21524	7
8.21797	7
8.22071	7
8.22344	7
8.22617	7
8.2289	7
8.23164	7
8.23437	7
8.2371	7
8.23983	7
8.24256	7
8.24529	7
8.24802	7
8.25075	7
8.25348	7
8.25621	7
8.25894	7
8.26167	7
8.2644	7
8.26713	7
8.26986	7
8.27258	7
8.27531	7
8.27804	7
8.28077	7
8.28349	7
8.28622	7
8.28895	7
8.29167	7
8.2944	7
8.29712	7
8.29985	7
8.30257	7
8.3053	7
8.30802	7
8.31075	7
8.31347	7
8.31619	7
8.31892	7
8.32164	7
8.32436	7
8.32708	7
8.32981	7
8.33253	7
8.33525	7
8.33797	7
8.34069	7
8.34341	7
8.34613	7
8.34885	7
8.35157	7
8.35429	7
8.35701	8
8.35973	8
8.36245	8
8.36517	8
8.36789	8
8.37061	8
8.37332	8
8.37604	8
8.37876	8
8.38148	8
8.38419	8
8.38691	8
8.38963	8
8.39234	8
8.39506	8
8.39778	8
8.40049	8
8.40321	8
8.40592	8
8.40864	8
8.41135	8
8.41406	8
8.41678	8
8.41949	8
8.42221	8
8.42492	8
8.42763	8
8.43035	8
8.43306	8
8.43577	8
8.43848	8
8.44119	8
8.44391	8
8.44662	8
8.44933	8
8.45204	8
8.45475	8
8.45746	8
8.46017	8
8.46288	8
8.46559	8
8.4683	8
8.47101	8
8.47372	8
8.47643	8
8.47914	8
8.48185	8
8.48456	8
8.48726	8
8.48997	8
8.49268	8
8.49539	8
8.49809	8
8.5008	8
8.50351	8
8.50621	8
8.50892	8
8.51163	8
8.51433	8
8.51704	8
8.51974	8
8.52245	8
8.52516	8
8.52786	8
8.53056	8
8.53327	8
8.53597	8
8.53868	8
8.54138	8
8.54409	8
8.54679	8
8.54949	8
8.5522	8
8.5549	8
8.5576	8
8.5603	8
8.56301	8
8.56571	8
8.56841	8
8.57111	8
8.57381	8
8.57652	8
8.57922	8
8.58192	8
8.58462	8
8.58732	8
8.59002	8
8.59272	8
8.59542	8
8.59812	8
8.60082	8
8.60352	8
8.60622	8
8.60892	8
8.61162	8
8.61432	8
8.61701	8
8.61971	8
8.62241	8
8.62511	8
8.62781	8
8.6305	8
8.6332	8
8.6359	8
8.6386	8
8.64129	8
8.64399	8
8.64669	8
8.64938	8
8.65208	8
8.65478	8
[truncated: 2,612 more rows]

## Sheet: sFig.2g
﻿Quantile-quantile plot of the number of cells
Theoretical quantiles	Sample quantiles
0.00361143	1
0.0158507	1
0.027922	1
0.0398303	1
0.0515804	1
0.0631769	1
0.0746242	1
0.0859264	1
0.0970875	1
0.108111	1
0.119002	1
0.129762	1
0.140396	1
0.150906	1
0.161296	1
0.171569	1
0.181727	1
0.191774	1
0.201712	1
0.211543	1
0.221271	1
0.230898	1
0.240425	1
0.249856	1
0.259192	1
0.268435	1
0.277588	1
0.286652	1
0.29563	1
0.304522	1
0.313332	1
0.32206	1
0.330708	1
0.339279	1
0.347773	1
0.356191	1
0.364536	1
0.372809	1
0.381012	1
0.389145	1
0.397209	1
0.405207	1
0.413139	1
0.421007	1
0.428812	1
0.436554	1
0.444236	1
0.451857	1
0.45942	1
0.466925	1
0.474373	1
0.481764	1
0.489101	1
0.496384	1
0.503614	1
0.510791	1
0.517917	1
0.524992	1
0.532017	1
0.538994	1
0.545922	1
0.552802	1
0.559636	1
0.566424	1
0.573166	1
0.579863	1
0.586517	1
0.593127	1
0.599694	1
0.606219	1
0.612703	1
0.619146	1
0.625548	1
0.631911	1
0.638234	1
0.644519	1
0.650766	1
0.656975	1
0.663147	1
0.669282	1
0.675381	1
0.681445	1
0.687474	1
0.693467	1
0.699427	1
0.705353	1
0.711245	1
0.717105	1
0.722932	1
0.728727	1
0.73449	1
0.740222	1
0.745923	1
0.751593	1
0.757234	1
0.762844	1
0.768425	1
0.773977	1
0.779501	1
0.784995	1
0.790462	1
0.795901	1
0.801313	1
0.806698	1
0.812055	1
0.817387	1
0.822692	1
0.827971	1
0.833225	1
0.838453	1
0.843656	1
0.848835	1
0.853989	1
0.859119	1
0.864225	1
0.869307	1
0.874365	1
0.879401	1
0.884414	1
0.889403	1
0.894371	1
0.899316	1
0.904239	1
0.90914	1
0.91402	1
0.918879	1
0.923716	1
0.928532	1
0.933328	1
0.938103	1
0.942858	1
0.947593	1
0.952308	1
0.957003	1
0.961679	1
0.966335	1
0.970973	1
0.975591	1
0.98019	1
0.984771	1
0.989334	1
0.993878	1
0.998404	1
1.00291	1
1.0074	1
1.01188	1
1.01633	1
1.02077	1
1.02519	1
1.02959	1
1.03398	1
1.03835	1
1.04271	1
1.04704	1
1.05137	1
1.05567	1
1.05996	1
1.06423	1
1.06849	1
1.07274	1
1.07696	1
1.08117	1
1.08537	1
1.08955	1
1.09372	1
1.09787	1
1.10201	1
1.10613	1
1.11024	1
1.11434	1
1.11842	1
1.12248	1
1.12653	1
1.13057	1
1.1346	1
1.13861	1
1.14261	1
1.14659	1
1.15056	1
1.15452	1
1.15846	1
1.1624	1
1.16631	1
1.17022	1
1.17411	1
1.17799	1
1.18186	1
1.18572	1
1.18956	1
1.19339	1
1.19721	1
1.20102	1
1.20482	1
1.2086	1
1.21237	1
1.21613	1
1.21988	1
1.22362	1
1.22734	1
1.23106	1
1.23476	1
1.23845	1
1.24214	1
1.24581	1
1.24947	1
1.25311	1
1.25675	1
1.26038	1
1.26399	1
1.2676	1
1.2712	1
1.27478	1
1.27835	1
1.28192	1
1.28547	1
1.28902	1
1.29255	1
1.29608	1
1.29959	1
1.30309	1
1.30659	1
1.31007	1
1.31355	1
1.31701	1
1.32047	1
1.32392	1
1.32735	1
1.33078	1
1.3342	1
1.33761	1
1.34101	1
1.3444	1
1.34778	1
1.35116	1
1.35452	1
1.35788	1
1.36122	1
1.36456	1
1.36789	1
1.37121	1
1.37452	1
1.37783	1
1.38112	1
1.38441	1
1.38769	1
1.39096	1
1.39422	1
1.39747	1
1.40072	1
1.40396	1
1.40718	1
1.41041	1
1.41362	1
1.41682	1
1.42002	1
1.42321	1
1.42639	1
1.42957	1
1.43273	1
1.43589	1
1.43904	1
1.44219	1
1.44532	1
1.44845	1
1.45157	1
1.45469	1
1.45779	1
1.46089	1
1.46399	1
1.46707	1
1.47015	1
1.47322	1
1.47628	1
1.47934	1
1.48239	1
1.48543	1
1.48847	1
1.49149	1
1.49452	1
1.49753	1
1.50054	1
1.50354	1
1.50654	1
1.50952	1
1.5125	1
1.51548	1
1.51845	1
1.52141	1
1.52437	1
1.52731	1
1.53026	1
1.53319	1
1.53612	1
1.53905	1
1.54196	1
1.54487	1
1.54778	1
1.55068	1
1.55357	1
1.55646	1
1.55934	1
1.56221	1
1.56508	1
1.56794	1
1.5708	1
1.57365	1
1.57649	1
1.57933	1
1.58216	1
1.58499	1
1.58781	1
1.59063	1
1.59344	1
1.59624	1
1.59904	1
1.60183	1
1.60462	2
1.6074	2
1.61018	2
1.61295	2
1.61571	2
1.61847	2
1.62123	2
1.62398	2
1.62672	2
1.62946	2
1.63219	2
1.63492	2
1.63764	2
1.64036	2
1.64307	2
1.64577	2
1.64848	2
1.65117	2
1.65386	2
1.65655	2
1.65923	2
1.66191	2
1.66458	2
1.66724	2
1.6699	2
1.67256	2
1.67521	2
1.67786	2
1.6805	2
1.68313	2
1.68576	2
1.68839	2
1.69101	2
1.69363	2
1.69624	2
1.69885	2
1.70145	2
1.70405	2
1.70664	2
1.70923	2
1.71182	2
1.7144	2
1.71697	2
1.71954	2
1.72211	2
1.72467	2
1.72723	2
1.72978	2
1.73233	2
1.73487	2
1.73741	2
1.73995	2
1.74248	2
1.745	2
1.74752	2
1.75004	2
1.75255	2
1.75506	2
1.75757	2
1.76007	2
1.76256	2
1.76506	2
1.76754	2
1.77003	2
1.77251	2
1.77498	2
1.77745	2
1.77992	2
1.78238	2
1.78484	2
1.7873	2
1.78975	2
1.79219	2
1.79464	2
1.79707	2
1.79951	2
1.80194	2
1.80437	2
1.80679	2
1.80921	2
1.81162	2
1.81404	2
1.81644	2
1.81885	2
1.82125	2
1.82364	2
1.82604	2
1.82842	2
1.83081	2
1.83319	2
1.83557	2
1.83794	2
1.84031	2
1.84268	2
1.84504	2
1.8474	2
1.84975	2
1.8521	2
1.85445	2
1.8568	2
1.85914	2
1.86148	2
1.86381	2
1.86614	2
1.86847	2
1.87079	2
1.87311	2
1.87542	2
1.87774	2
1.88005	2
1.88235	2
1.88465	2
1.88695	2
1.88925	2
1.89154	2
1.89383	2
1.89612	2
1.8984	2
1.90068	2
1.90295	2
1.90522	2
1.90749	2
1.90976	2
1.91202	2
1.91428	2
1.91654	2
1.91879	2
1.92104	2
1.92328	2
1.92553	2
1.92777	2
1.93	2
1.93224	2
1.93447	2
1.93669	2
1.93892	2
1.94114	2
1.94336	2
1.94557	2
1.94778	2
1.94999	2
1.9522	2
1.9544	2
1.9566	2
1.9588	2
1.96099	2
1.96318	2
1.96537	2
1.96755	2
1.96973	2
1.97191	2
1.97409	2
1.97626	2
1.97843	2
1.9806	2
1.98276	2
1.98492	2
1.98708	2
1.98924	2
1.99139	2
1.99354	2
1.99568	2
1.99783	2
1.99997	2
2.00211	2
2.00424	2
2.00637	2
2.0085	2
2.01063	2
2.01276	2
2.01488	2
2.017	2
2.01911	2
2.02123	2
2.02334	2
2.02544	2
2.02755	2
2.02965	2
2.03175	2
2.03385	2
2.03594	2
2.03804	2
2.04013	2
2.04221	2
2.0443	2
2.04638	2
2.04846	2
2.05053	2
2.05261	2
2.05468	2
2.05675	2
2.05881	2
2.06087	2
2.06294	2
2.06499	2
2.06705	2
2.0691	2
2.07115	2
2.0732	2
2.07525	2
2.07729	2
2.07933	2
2.08137	2
2.08341	2
2.08544	2
2.08747	2
2.0895	2
2.09152	2
2.09355	2
2.09557	2
2.09759	2
2.09961	2
2.10162	2
2.10363	2
2.10564	2
2.10765	2
2.10965	2
2.11165	2
2.11365	2
2.11565	2
2.11765	2
2.11964	2
2.12163	2
2.12362	2
2.1256	2
2.12759	2
2.12957	2
2.13155	2
2.13353	2
2.1355	2
2.13747	2
2.13944	2
2.14141	2
2.14338	2
2.14534	2
2.1473	2
2.14926	2
2.15122	2
2.15317	2
2.15512	2
2.15707	2
2.15902	2
2.16097	2
2.16291	2
2.16485	2
2.16679	2
2.16873	2
2.17067	2
2.1726	2
2.17453	2
2.17646	2
2.17838	2
2.18031	2
2.18223	2
2.18415	2
2.18607	2
2.18799	2
2.1899	2
2.19181	2
2.19372	2
2.19563	2
2.19754	2
2.19944	2
2.20134	2
2.20324	2
2.20514	2
2.20704	2
2.20893	2
2.21082	2
2.21271	2
2.2146	2
2.21649	2
2.21837	2
2.22025	2
2.22213	2
2.22401	2
2.22588	2
2.22776	2
2.22963	2
2.2315	2
2.23337	2
2.23524	2
2.2371	2
2.23896	2
2.24082	2
2.24268	2
2.24454	2
2.24639	2
2.24825	2
2.2501	2
2.25195	2
2.25379	2
2.25564	2
2.25748	2
2.25932	2
2.26116	2
2.263	2
2.26484	2
2.26667	2
2.26851	2
2.27034	2
2.27217	2
2.27399	2
2.27582	2
2.27764	2
2.27946	2
2.28128	2
2.2831	2
2.28492	2
2.28673	2
2.28854	2
2.29036	2
2.29216	2
2.29397	2
2.29578	2
2.29758	2
2.29938	2
2.30118	2
2.30298	2
2.30478	2
2.30658	2
2.30837	2
2.31016	2
2.31195	2
2.31374	2
2.31553	2
2.31731	2
2.3191	2
2.32088	2
2.32266	2
2.32444	2
2.32621	2
2.32799	2
2.32976	2
2.33153	2
2.3333	2
2.33507	2
2.33684	2
2.3386	2
2.34037	2
2.34213	2
2.34389	2
2.34565	2
2.3474	2
2.34916	2
2.35091	2
2.35266	2
2.35442	2
2.35616	2
2.35791	2
2.35966	2
2.3614	2
2.36314	2
2.36489	2
2.36663	2
2.36836	2
2.3701	2
2.37183	2
2.37357	2
2.3753	2
2.37703	2
2.37876	2
2.38049	2
2.38221	2
2.38393	2
2.38566	2
2.38738	2
2.3891	2
2.39082	2
2.39253	2
2.39425	2
2.39596	2
2.39767	2
2.39938	2
2.40109	2
2.4028	2
2.40451	2
2.40621	2
2.40791	2
2.40962	2
2.41132	2
2.41301	2
2.41471	2
2.41641	2
2.4181	2
2.41979	2
2.42149	2
2.42318	2
2.42486	2
2.42655	2
2.42824	2
2.42992	2
2.4316	2
2.43329	2
2.43497	2
2.43664	2
2.43832	2
2.44	2
2.44167	2
2.44334	2
2.44502	2
2.44669	2
2.44836	2
2.45002	2
2.45169	2
2.45335	2
2.45502	2
2.45668	2
2.45834	2
2.46	2
2.46166	2
2.46331	2
2.46497	2
2.46662	2
2.46828	2
2.46993	2
2.47158	2
2.47322	2
2.47487	2
2.47652	2
2.47816	2
2.47981	2
2.48145	2
2.48309	2
2.48473	2
2.48637	2
2.488	2
2.48964	2
2.49127	2
2.4929	2
2.49454	2
2.49617	2
2.49779	2
2.49942	2
2.50105	2
2.50267	2
2.5043	2
2.50592	2
2.50754	2
2.50916	2
2.51078	2
2.5124	2
2.51401	2
2.51563	2
2.51724	2
2.51886	2
2.52047	2
2.52208	2
2.52369	2
2.52529	2
2.5269	2
2.5285	2
2.53011	2
2.53171	2
2.53331	2
2.53491	2
2.53651	2
2.53811	2
2.53971	2
2.5413	2
2.5429	2
2.54449	2
2.54608	2
2.54767	2
2.54926	2
2.55085	2
2.55244	2
2.55402	2
2.55561	2
2.55719	2
2.55877	2
2.56035	2
2.56193	2
2.56351	2
2.56509	2
2.56667	2
2.56824	2
2.56982	2
2.57139	2
2.57296	2
2.57453	2
2.5761	2
2.57767	2
2.57924	2
2.5808	2
2.58237	2
2.58393	2
2.5855	2
2.58706	2
2.58862	2
2.59018	2
2.59174	2
2.59329	2
2.59485	2
2.59641	2
2.59796	2
2.59951	2
2.60106	2
2.60261	2
2.60416	2
2.60571	2
2.60726	2
2.60881	2
2.61035	2
2.6119	2
2.61344	2
2.61498	2
2.61652	2
2.61806	2
2.6196	2
2.62114	2
2.62268	2
2.62421	2
2.62575	2
2.62728	2
2.62881	2
2.63034	2
2.63187	2
2.6334	2
2.63493	2
2.63646	2
2.63798	2
2.63951	2
2.64103	2
2.64256	2
2.64408	2
2.6456	2
2.64712	2
2.64864	2
2.65016	2
2.65167	2
2.65319	2
2.6547	2
2.65622	2
2.65773	2
2.65924	2
2.66075	2
2.66226	2
2.66377	2
2.66528	2
2.66679	2
2.66829	2
2.6698	2
2.6713	2
2.6728	2
2.6743	2
2.67581	2
2.67731	2
2.6788	2
2.6803	2
2.6818	2
2.6833	2
2.68479	2
2.68628	2
2.68778	2
2.68927	2
2.69076	2
2.69225	2
2.69374	2
2.69523	2
2.69672	2
2.6982	2
2.69969	2
2.70117	2
2.70266	2
2.70414	2
2.70562	2
2.7071	2
2.70858	2
2.71006	2
2.71154	2
2.71301	2
2.71449	2
2.71596	2
2.71744	2
2.71891	2
2.72038	2
2.72186	2
2.72333	2
2.7248	2
2.72626	2
2.72773	2
2.7292	2
2.73066	2
2.73213	2
2.73359	2
2.73506	2
2.73652	2
2.73798	2
2.73944	2
2.7409	2
2.74236	2
2.74382	3
2.74527	3
2.74673	3
2.74819	3
2.74964	3
2.75109	3
2.75255	3
2.754	3
2.75545	3
2.7569	3
2.75835	3
2.7598	3
2.76124	3
2.76269	3
2.76414	3
2.76558	3
2.76702	3
2.76847	3
2.76991	3
2.77135	3
2.77279	3
2.77423	3
2.77567	3
2.77711	3
2.77854	3
2.77998	3
2.78142	3
2.78285	3
2.78428	3
2.78572	3
2.78715	3
2.78858	3
2.79001	3
2.79144	3
2.79287	3
2.7943	3
2.79572	3
2.79715	3
2.79857	3
2.8	3
2.80142	3
2.80285	3
2.80427	3
2.80569	3
2.80711	3
2.80853	3
2.80995	3
2.81137	3
2.81278	3
2.8142	3
2.81562	3
2.81703	3
2.81844	3
2.81986	3
2.82127	3
2.82268	3
2.82409	3
2.8255	3
2.82691	3
2.82832	3
2.82973	3
2.83114	3
2.83254	3
2.83395	3
2.83535	3
2.83676	3
2.83816	3
2.83956	3
2.84096	3
2.84236	3
2.84376	3
2.84516	3
2.84656	3
2.84796	3
2.84936	3
2.85075	3
2.85215	3
2.85354	3
2.85494	3
2.85633	3
2.85772	3
2.85911	3
2.8605	3
2.86189	3
2.86328	3
2.86467	3
2.86606	3
2.86745	3
2.86883	3
2.87022	3
2.8716	3
2.87299	3
2.87437	3
2.87575	3
2.87714	3
2.87852	3
2.8799	3
2.88128	3
2.88266	3
2.88403	3
2.88541	3
2.88679	3
2.88816	3
2.88954	3
2.89092	3
2.89229	3
2.89366	3
2.89503	3
2.89641	3
2.89778	3
2.89915	3
2.90052	3
2.90189	3
2.90326	3
2.90462	3
2.90599	3
2.90736	3
2.90872	3
2.91009	3
2.91145	3
2.91281	3
2.91418	3
2.91554	3
2.9169	3
2.91826	3
2.91962	3
2.92098	3
2.92234	3
2.9237	3
2.92505	3
2.92641	3
2.92777	3
2.92912	3
2.93048	3
2.93183	3
2.93318	3
2.93454	3
2.93589	3
2.93724	3
2.93859	3
2.93994	3
2.94129	3
2.94264	3
2.94398	3
2.94533	3
2.94668	3
2.94802	3
2.94937	3
2.95071	3
2.95206	3
2.9534	3
2.95474	3
2.95608	3
2.95743	3
2.95877	3
2.96011	3
2.96145	3
2.96278	3
2.96412	3
2.96546	3
2.9668	3
2.96813	3
2.96947	3
2.9708	3
2.97214	3
2.97347	3
2.9748	3
2.97613	3
2.97747	3
2.9788	3
2.98013	3
2.98146	3
2.98279	3
2.98411	3
2.98544	3
2.98677	3
2.9881	3
2.98942	3
2.99075	3
2.99207	3
2.9934	3
2.99472	3
2.99604	3
2.99736	3
2.99869	3
3.00001	3
3.00133	3
3.00265	3
3.00397	3
3.00528	3
3.0066	3
3.00792	3
3.00924	3
3.01055	3
3.01187	3
3.01318	3
3.0145	3
3.01581	3
3.01712	3
3.01844	3
3.01975	3
3.02106	3
3.02237	3
3.02368	3
3.02499	3
3.0263	3
3.02761	3
3.02892	3
3.03022	3
3.03153	3
3.03284	3
3.03414	3
3.03545	3
3.03675	3
3.03805	3
3.03936	3
3.04066	3
3.04196	3
3.04326	3
3.04456	3
3.04586	3
3.04716	3
3.04846	3
3.04976	3
3.05106	3
3.05236	3
3.05365	3
3.05495	3
3.05625	3
3.05754	3
3.05884	3
3.06013	3
3.06142	3
3.06272	3
3.06401	3
3.0653	3
3.06659	3
3.06788	3
3.06917	3
3.07046	3
3.07175	3
3.07304	3
3.07433	3
3.07561	3
3.0769	3
3.07819	3
3.07947	3
3.08076	3
3.08204	3
3.08333	3
3.08461	3
3.08589	3
3.08718	3
3.08846	3
3.08974	3
3.09102	3
3.0923	3
3.09358	3
3.09486	3
3.09614	3
3.09742	3
3.09869	3
3.09997	3
3.10125	3
3.10252	3
3.1038	3
3.10508	3
3.10635	3
3.10762	3
3.1089	3
3.11017	3
3.11144	3
3.11271	3
3.11399	3
3.11526	3
3.11653	3
3.1178	3
3.11907	3
3.12033	3
3.1216	3
3.12287	3
3.12414	3
3.1254	3
3.12667	3
3.12794	3
3.1292	3
3.13047	3
3.13173	3
3.13299	3
3.13426	3
3.13552	3
3.13678	3
3.13804	3
3.13931	3
3.14057	3
3.14183	3
3.14309	3
3.14434	3
3.1456	3
3.14686	3
3.14812	3
3.14938	3
3.15063	3
3.15189	3
3.15315	3
3.1544	3
3.15566	3
3.15691	3
3.15816	3
3.15942	3
3.16067	3
3.16192	3
3.16317	3
3.16443	3
3.16568	3
3.16693	3
3.16818	3
3.16943	3
3.17067	3
3.17192	3
3.17317	3
3.17442	3
3.17567	3
3.17691	3
3.17816	3
3.1794	3
3.18065	3
3.18189	3
3.18314	3
3.18438	3
3.18563	3
3.18687	3
3.18811	3
3.18935	3
3.19059	3
3.19183	3
3.19308	3
3.19432	3
3.19556	3
3.19679	3
3.19803	3
3.19927	3
3.20051	3
3.20175	3
3.20298	3
3.20422	3
3.20546	3
3.20669	3
3.20793	3
3.20916	3
3.21039	3
3.21163	3
3.21286	3
3.21409	3
3.21533	3
3.21656	3
3.21779	3
3.21902	3
3.22025	3
3.22148	3
3.22271	3
3.22394	3
3.22517	3
3.2264	3
3.22763	3
3.22885	3
3.23008	3
3.23131	3
3.23253	3
3.23376	3
3.23498	3
3.23621	3
3.23743	3
3.23866	3
3.23988	3
3.2411	3
3.24233	3
3.24355	3
3.24477	3
3.24599	3
3.24721	3
3.24843	3
3.24965	3
3.25087	3
3.25209	3
3.25331	3
3.25453	3
3.25575	3
3.25697	3
3.25818	3
3.2594	3
3.26062	3
3.26183	3
3.26305	3
3.26426	3
3.26548	3
3.26669	3
3.26791	3
3.26912	3
3.27033	3
3.27154	3
3.27276	3
3.27397	3
3.27518	3
3.27639	3
3.2776	3
3.27881	3
3.28002	3
3.28123	3
3.28244	3
3.28365	3
3.28486	3
3.28606	3
3.28727	3
3.28848	3
3.28969	3
3.29089	3
3.2921	3
3.2933	3
3.29451	3
3.29571	3
3.29692	3
3.29812	3
3.29932	3
3.30053	3
3.30173	3
3.30293	3
3.30413	3
3.30533	3
3.30654	3
3.30774	3
3.30894	3
3.31014	3
3.31134	3
3.31253	3
3.31373	3
3.31493	3
3.31613	3
3.31733	3
3.31852	3
3.31972	3
3.32092	3
3.32211	3
3.32331	3
3.3245	3
3.3257	3
3.32689	3
3.32809	3
3.32928	3
3.33047	3
3.33167	3
3.33286	3
3.33405	3
3.33524	3
3.33644	3
3.33763	3
3.33882	3
3.34001	3
3.3412	3
3.34239	3
3.34358	3
3.34477	3
3.34595	3
3.34714	3
3.34833	3
3.34952	3
3.35071	3
3.35189	3
3.35308	3
3.35426	3
3.35545	3
3.35664	3
3.35782	3
3.359	3
3.36019	3
3.36137	3
3.36256	3
3.36374	3
3.36492	3
3.3661	3
3.36729	3
3.36847	3
3.36965	3
3.37083	3
3.37201	3
3.37319	3
3.37437	3
3.37555	3
3.37673	3
3.37791	3
3.37909	3
3.38027	3
3.38144	3
3.38262	3
3.3838	3
3.38497	3
3.38615	3
3.38733	3
3.3885	3
3.38968	3
3.39085	3
3.39203	3
3.3932	3
3.39438	3
3.39555	3
3.39672	3
3.3979	3
3.39907	3
3.40024	3
3.40141	3
3.40259	3
3.40376	3
3.40493	3
3.4061	3
3.40727	3
3.40844	3
3.40961	3
3.41078	3
3.41195	3
3.41312	3
3.41428	3
3.41545	3
3.41662	3
3.41779	3
3.41895	3
3.42012	3
3.42129	3
3.42245	3
3.42362	3
3.42478	3
3.42595	3
3.42711	3
3.42828	3
3.42944	3
3.43061	3
3.43177	3
3.43293	3
3.4341	3
3.43526	3
3.43642	3
3.43758	3
3.43874	3
3.4399	3
3.44107	3
3.44223	3
3.44339	3
3.44455	3
3.44571	3
3.44687	3
3.44802	3
3.44918	3
3.45034	3
3.4515	3
3.45266	3
3.45382	3
3.45497	3
3.45613	3
3.45729	3
3.45844	3
3.4596	3
3.46075	3
3.46191	3
3.46306	3
3.46422	3
3.46537	3
3.46653	3
3.46768	3
3.46883	3
3.46999	3
3.47114	3
3.47229	3
3.47345	3
3.4746	3
3.47575	3
3.4769	3
3.47805	3
3.4792	3
3.48035	3
3.4815	3
3.48265	3
3.4838	3
3.48495	3
3.4861	3
3.48725	3
3.4884	3
3.48955	3
3.49069	3
3.49184	3
3.49299	3
3.49414	3
3.49528	3
3.49643	3
3.49757	3
3.49872	3
3.49987	3
3.50101	3
3.50216	3
3.5033	3
3.50444	3
3.50559	3
3.50673	3
3.50788	3
3.50902	3
3.51016	3
3.51131	3
3.51245	3
3.51359	3
3.51473	3
3.51587	3
3.51701	3
3.51816	3
3.5193	3
3.52044	3
3.52158	3
3.52272	3
3.52386	3
3.525	3
3.52613	3
3.52727	3
3.52841	3
3.52955	3
3.53069	3
3.53183	3
3.53296	3
3.5341	3
3.53524	3
3.53637	3
3.53751	3
3.53865	3
3.53978	3
3.54092	3
3.54205	3
3.54319	3
3.54432	3
3.54546	3
3.54659	3
3.54772	3
3.54886	3
3.54999	3
3.55112	3
3.55226	3
3.55339	3
3.55452	3
3.55565	3
3.55679	3
3.55792	3
3.55905	3
3.56018	3
3.56131	3
3.56244	3
3.56357	3
3.5647	3
3.56583	3
3.56696	3
3.56809	3
3.56922	3
3.57035	3
3.57148	3
3.5726	3
3.57373	3
3.57486	3
3.57599	3
3.57711	3
3.57824	3
3.57937	3
3.58049	3
3.58162	3
3.58275	3
3.58387	3
3.585	3
3.58612	3
3.58725	3
3.58837	3
3.5895	3
3.59062	3
3.59174	3
3.59287	3
3.59399	3
3.59511	3
3.59624	3
3.59736	3
3.59848	3
3.5996	3
3.60073	3
3.60185	3
3.60297	3
3.60409	3
3.60521	3
3.60633	3
3.60745	3
3.60857	3
3.60969	3
3.61081	3
3.61193	3
3.61305	3
3.61417	3
3.61529	3
3.61641	3
3.61753	3
3.61865	3
3.61976	3
3.62088	3
3.622	3
3.62312	3
3.62423	3
3.62535	3
3.62647	3
3.62758	3
3.6287	3
3.62981	3
3.63093	3
3.63205	3
3.63316	3
3.63428	3
3.63539	3
3.6365	3
3.63762	3
3.63873	3
3.63985	3
3.64096	3
3.64207	3
3.64319	3
3.6443	3
3.64541	3
3.64652	3
3.64764	3
3.64875	3
3.64986	3
3.65097	3
3.65208	3
3.65319	3
3.6543	3
3.65542	3
3.65653	3
3.65764	3
3.65875	3
3.65986	3
3.66097	3
3.66207	3
3.66318	3
3.66429	3
3.6654	3
3.66651	3
3.66762	3
3.66873	3
3.66983	3
3.67094	3
3.67205	3
3.67316	3
3.67426	3
3.67537	3
3.67648	3
3.67758	3
3.67869	3
3.67979	3
3.6809	3
3.68201	3
3.68311	3
3.68422	3
3.68532	3
3.68643	4
3.68753	4
3.68863	4
3.68974	4
3.69084	4
3.69195	4
3.69305	4
3.69415	4
3.69526	4
3.69636	4
3.69746	4
3.69856	4
3.69967	4
3.70077	4
3.70187	4
3.70297	4
3.70407	4
3.70517	4
3.70627	4
3.70738	4
3.70848	4
3.70958	4
3.71068	4
3.71178	4
3.71288	4
3.71398	4
3.71508	4
3.71617	4
3.71727	4
3.71837	4
3.71947	4
3.72057	4
3.72167	4
3.72277	4
3.72386	4
3.72496	4
3.72606	4
3.72716	4
3.72825	4
3.72935	4
3.73045	4
3.73154	4
3.73264	4
3.73374	4
3.73483	4
3.73593	4
3.73702	4
3.73812	4
3.73921	4
3.74031	4
3.7414	4
3.7425	4
3.74359	4
3.74469	4
3.74578	4
3.74687	4
3.74797	4
3.74906	4
3.75015	4
3.75125	4
3.75234	4
3.75343	4
3.75453	4
3.75562	4
3.75671	4
3.7578	4
3.75889	4
3.75999	4
3.76108	4
3.76217	4
3.76326	4
3.76435	4
3.76544	4
3.76653	4
3.76762	4
3.76871	4
3.7698	4
3.77089	4
3.77198	4
3.77307	4
3.77416	4
3.77525	4
3.77634	4
3.77743	4
3.77852	4
3.77961	4
3.78069	4
3.78178	4
3.78287	4
3.78396	4
3.78505	4
3.78613	4
3.78722	4
3.78831	4
3.7894	4
3.79048	4
3.79157	4
3.79266	4
3.79374	4
3.79483	4
3.79591	4
3.797	4
3.79809	4
3.79917	4
3.80026	4
3.80134	4
3.80243	4
3.80351	4
3.8046	4
3.80568	4
3.80676	4
3.80785	4
3.80893	4
3.81002	4
3.8111	4
3.81218	4
3.81327	4
3.81435	4
3.81543	4
3.81652	4
3.8176	4
3.81868	4
3.81976	4
3.82085	4
3.82193	4
3.82301	4
3.82409	4
3.82517	4
3.82626	4
3.82734	4
3.82842	4
3.8295	4
3.83058	4
3.83166	4
3.83274	4
3.83382	4
3.8349	4
3.83598	4
3.83706	4
3.83814	4
3.83922	4
3.8403	4
3.84138	4
3.84246	4
3.84354	4
3.84462	4
3.8457	4
3.84677	4
3.84785	4
3.84893	4
3.85001	4
3.85109	4
3.85216	4
3.85324	4
3.85432	4
3.8554	4
3.85647	4
3.85755	4
3.85863	4
3.85971	4
3.86078	4
3.86186	4
3.86293	4
3.86401	4
3.86509	4
3.86616	4
3.86724	4
3.86831	4
3.86939	4
3.87047	4
3.87154	4
3.87262	4
3.87369	4
3.87477	4
3.87584	4
3.87692	4
3.87799	4
3.87906	4
3.88014	4
3.88121	4
3.88229	4
3.88336	4
3.88443	4
3.88551	4
3.88658	4
3.88765	4
3.88873	4
3.8898	4
3.89087	4
3.89194	4
3.89302	4
3.89409	4
3.89516	4
3.89623	4
3.89731	4
3.89838	4
3.89945	4
3.90052	4
3.90159	4
3.90266	4
3.90373	4
3.90481	4
3.90588	4
3.90695	4
3.90802	4
3.90909	4
3.91016	4
3.91123	4
3.9123	4
3.91337	4
3.91444	4
3.91551	4
3.91658	4
3.91765	4
3.91872	4
3.91979	4
3.92086	4
3.92193	4
3.92299	4
3.92406	4
3.92513	4
3.9262	4
3.92727	4
3.92834	4
3.92941	4
3.93047	4
3.93154	4
3.93261	4
3.93368	4
3.93475	4
3.93581	4
3.93688	4
3.93795	4
3.93901	4
3.94008	4
3.94115	4
3.94221	4
3.94328	4
3.94435	4
3.94541	4
3.94648	4
3.94755	4
3.94861	4
3.94968	4
3.95074	4
3.95181	4
3.95288	4
3.95394	4
3.95501	4
3.95607	4
3.95714	4
3.9582	4
3.95927	4
3.96033	4
3.9614	4
3.96246	4
3.96353	4
3.96459	4
3.96565	4
3.96672	4
3.96778	4
3.96885	4
3.96991	4
3.97097	4
3.97204	4
3.9731	4
3.97417	4
3.97523	4
3.97629	4
3.97735	4
3.97842	4
3.97948	4
3.98054	4
3.98161	4
3.98267	4
3.98373	4
3.98479	4
3.98586	4
3.98692	4
3.98798	4
3.98904	4
3.9901	4
3.99117	4
3.99223	4
3.99329	4
3.99435	4
3.99541	4
3.99647	4
3.99753	4
3.9986	4
3.99966	4
4.00072	4
4.00178	4
4.00284	4
4.0039	4
4.00496	4
4.00602	4
4.00708	4
4.00814	4
4.0092	4
4.01026	4
4.01132	4
4.01238	4
4.01344	4
4.0145	4
4.01556	4
4.01662	4
4.01768	4
4.01874	4
4.0198	4
4.02086	4
4.02191	4
4.02297	4
4.02403	4
4.02509	4
4.02615	4
4.02721	4
4.02827	4
4.02932	4
4.03038	4
4.03144	4
4.0325	4
4.03356	4
4.03461	4
4.03567	4
4.03673	4
4.03779	4
4.03885	4
4.0399	4
4.04096	4
[truncated: 2,612 more rows]

## Sheet: sFig.2f&j
The number of cell types in each spot
spot_celltype_numbers
1
1
2
2
3
1
5
3
4
2
8
4
7
7
7
4
4
3
1
4
1
2
3
6
8
5
5
4
3
4
5
7
6
6
5
5
4
1
1
1
4
4
2
4
3
6
4
7
4
6
7
9
3
3
6
3
4
3
2
3
1
3
4
6
3
6
6
4
3
7
4
9
4
8
6
5
7
5
7
5
3
1
1
3
4
5
6
5
7
6
5
5
8
7
9
5
5
4
3
7
6
1
1
4
5
4
5
3
7
5
6
6
4
6
7
6
6
6
6
7
3
7
3
4
3
5
7
7
7
4
7
5
6
8
7
4
4
5
5
7
6
4
7
3
1
5
4
5
5
7
8
7
4
7
7
7
6
4
6
6
4
5
5
4
3
3
1
5
6
6
5
8
7
6
4
4
6
9
7
4
7
5
6
2
6
6
1
3
1
3
4
4
4
8
6
5
6
4
6
9
8
4
3
7
6
6
7
5
3
3
5
6
7
7
3
8
3
6
6
11
6
4
7
2
4
2
3
4
7
6
7
9
5
5
5
2
7
8
7
4
3
5
8
6
5
7
3
6
4
5
5
4
6
4
5
9
6
7
7
4
7
7
7
5
4
3
6
6
7
2
3
4
6
3
5
7
7
5
4
6
3
4
4
6
4
4
1
4
4
3
2
4
2
5
5
6
4
2
3
5
1
1
1
1
1
1
1
2
1
2
2
3
1
2
3
5
2
4
1
2
2
3
2
3
1
3
3
2
3
3
2
3
5
4
3
5
2
2
2
2
2
2
4
4
4
3
3
4
3
4
1
3
2
4
4
5
5
3
3
4
3
4
2
4
1
1
1
4
3
4
4
4
2
4
3
2
3
5
1
1
2
2
4
4
4
4
5
3
5
2
3
3
3
2
1
3
3
4
2
4
2
2
5
6
5
4
4
4
1
7
3
3
5
4
2
5
3
4
4
4
2
4
3
4
4
1
6
3
8
5
2
4
3
3
3
3
4
4
4
4
5
3
2
5
5
5
6
6
2
5
5
5
3
4
3
4
4
5
6
1
1
6
6
5
6
5
5
3
6
4
4
5
2
3
3
1
2
2
1
5
7
5
6
6
7
4
3
3
5
7
2
1
4
4
7
5
6
1
5
4
4
3
3
1
1
3
8
4
6
4
4
6
7
7
5
2
7
5
3
4
3
2
5
6
6
9
6
4
6
6
5
3
6
3
5
6
5
5
5
3
4
4
6
6
5
5
6
3
6
6
2
4
7
6
6
7
5
5
5
5
7
5
5
7
4
5
5
5
4
6
3
2
6
5
6
7
9
7
8
4
5
4
3
4
4
7
3
5
6
5
6
11
5
4
7
5
6
7
2
3
3
4
6
5
5
7
4
5
6
8
5
7
5
6
5
5
8
8
5
5
4
6
1
7
5
2
4
6
7
6
8
5
4
5
5
8
11
7
5
7
5
4
5
5
7
3
4
3
3
5
8
8
8
5
5
5
7
7
4
6
6
6
5
7
7
6
8
8
3
3
7
8
8
6
7
6
4
4
7
7
7
5
5
1
4
6
5
8
6
5
10
4
9
9
7
8
2
5
3
5
4
6
9
6
5
1
1
4
1
1
4
4
1
4
3
5
4
3
5
2
1
2
4
5
5
4
5
4
5
5
6
6
5
5
2
5
2
5
8
6
6
6
4
4
4
8
3
6
4
5
6
4
5
3
2
1
5
4
6
6
4
5
6
6
2
8
6
4
7
7
4
7
6
3
3
6
6
6
6
4
4
8
4
7
5
8
6
3
7
7
4
4
3
6
5
9
7
4
8
9
6
6
5
7
5
4
5
6
7
2
3
6
7
7
5
5
7
7
7
8
8
7
6
3
5
8
5
6
4
5
7
4
5
2
5
8
5
4
3
4
5
6
5
5
7
1
2
4
6
5
4
6
6
8
9
5
6
5
7
8
6
4
7
3
8
6
8
6
7
6
8
6
7
8
9
9
4
4
3
5
6
5
8
6
6
3
7
6
7
7
4
8
5
4
3
5
3
4
5
5
7
9
7
6
1
5
3
7
8
1
5
8
5
7
8
8
6
6
8
2
5
5
4
5
2
5
5
7
4
7
7
8
7
7
5
6
8
7
5
1
3
8
3
6
5
7
5
5
8
6
9
8
8
3
3
3
6
3
5
9
5
7
8
9
5
7
6
3
5
1
8
6
7
9
6
7
8
8
8
8
3
4
7
4
6
8
6
5
7
7
6
6
4
2
5
6
6
7
7
5
4
6
6
6
5
1
3
4
4
5
4
5
4
6
3
6
4
2
1
6
4
7
6
4
3
3
4
3
7
1
4
5
6
4
5
6
4
7
5
2
1
1
3
5
2
5
1
4
2
3
4
3
4
4
3
3
2
2
5
1
1
2
2
2
2
2
1
2
2
2
2
1
3
1
1
1
2
4
3
3
2
1
1
3
3
2
4
1
2
1
1
3
1
2
1
1
3
3
6
6
3
5
1
4
7
5
5
4
8
7
8
5
6
3
6
7
5
5
5
6
7
4
3
1
5
3
3
3
9
5
4
6
6
6
6
6
6
4
4
4
9
2
6
5
5
6
7
3
5
4
2
1
3
2
4
2
6
6
7
4
3
4
3
4
5
5
6
4
3
5
5
6
7
7
5
7
3
6
4
4
6
4
2
4
4
2
2
6
6
7
3
7
5
4
9
7
5
4
6
6
8
6
7
7
4
8
6
2
4
7
4
7
7
4
4
3
1
5
5
8
5
8
4
6
3
1
5
6
6
8
9
7
5
5
5
4
7
6
6
8
6
5
5
3
5
2
7
2
3
1
5
6
6
6
4
7
2
5
5
3
6
8
9
4
6
5
7
6
4
7
6
3
4
6
5
4
2
4
2
1
4
5
6
8
5
4
6
4
4
6
4
4
9
8
8
5
6
8
5
7
8
5
9
2
7
6
3
5
2
5
1
2
3
8
6
8
7
5
5
5
6
3
5
3
6
8
1
7
6
5
4
5
7
5
6
4
6
5
4
1
5
4
2
3
2
6
4
4
5
5
6
2
2
2
5
8
6
5
7
1
3
2
5
6
6
3
7
7
4
1
1
3
4
6
1
3
4
4
8
6
5
5
6
5
2
5
3
6
6
6
6
8
5
7
4
2
6
2
2
2
5
4
1
7
1
2
4
6
2
4
5
5
4
5
3
6
1
5
5
4
3
6
7
7
8
7
7
4
2
3
5
8
5
6
4
7
3
4
4
3
5
5
3
4
6
1
5
2
4
6
6
3
2
6
6
8
7
8
6
6
4
3
5
6
7
4
3
3
3
3
4
2
2
3
4
2
3
3
6
7
5
6
2
5
5
4
5
3
6
6
8
7
7
2
2
3
3
5
8
5
6
1
5
2
2
3
2
1
2
5
8
6
3
5
4
5
3
6
5
5
4
5
4
5
5
4
9
5
5
1
7
5
5
8
3
5
4
1
1
5
3
4
5
8
5
6
6
6
7
2
2
2
7
5
4
6
8
6
3
6
4
3
4
1
2
2
3
4
4
4
6
5
7
8
4
4
2
3
5
6
3
7
6
6
5
5
7
7
4
4
4
6
8
6
2
4
6
2
2
7
6
6
3
5
4
5
3
2
3
1
3
4
6
2
6
3
2
5
2
6
2
6
1
3
2
4
1
3
7
6
4
3
7
6
5
3
3
1
5
4
1
3
6
5
7
3
3
4
6
4
1
3
1
4
5
6
5
6
3
1
5
1
2
3
5
8
8
9
8
5
4
5
1
1
3
3
1
8
6
2
8
4
2
2
3
3
2
1
5
4
2
6
6
2
4
5
3
2
2
5
5
6
4
5
3
1
4
3
1
4
3
5
7
5
5
7
3
1
4
3
6
6
6
6
6
5
3
2
3
1
2
3
4
4
1
5
1
1
2
3
5
4
6
3
3
6
2
4
4
3
5
3
2
1
4
3
5
6
7
3
2
2
1
3
5
6
1
2
1
2
4
4
3
6
4
3
2
4
2
4
4
4
4
5
2
4
6
1
1
1
2
3
2
1
4
1
1
2
1
2
3
5
5
7
3
2
4
4
5
6
5
4
5
7
5
5
3
4
8
7
5
6
3
2
5
3
4
7
4
5
6
7
3
9
7
5
3
3
3
1
4
5
7
7
7
4
6
4
4
4
4
2
3
3
5
7
8
8
6
4
7
5
2
2
3
5
7
3
6
3
5
8
5
5
8
5
6
6
2
3
2
3
4
3
5
7
2
1
5
2
2
6
3
4
2
3
4
6
4
5
4
7
4
4
2
1
4
5
6
6
1
3
3
4
4
4
5
5
4
5
4
5
3
2
5
5
6
4
8
6
3
2
7
2
6
4
4
6
4
6
4
3
3
4
3
2
5
3
3
5
1
7
5
8
6
5
2
2
2
2
5
6
6
4
1
5
2
2
5
5
6
7
6
2
3
5
5
6
5
6
6
6
7
6
5
9
6
5
1
3
4
7
7
6
8
8
7
6
[truncated: 2,612 more rows]

## Sheet: sFig.2i
﻿Quantile-quantile plot of ﻿the number of cell types
Theoretical quantiles	Sample quantiles
1.00358	1
1.01074	1
1.0179	1
1.02505	1
1.03221	1
1.03937	1
1.04653	1
1.05369	1
1.06085	1
1.068	1
1.07516	1
1.08232	1
1.08948	1
1.09664	1
1.1038	1
1.11095	1
1.11811	1
1.12527	1
1.13243	1
1.13959	1
1.14675	1
1.1539	1
1.16106	1
1.16822	1
1.17538	1
1.18254	1
1.1897	1
1.19685	1
1.20401	1
1.21117	1
1.21833	1
1.22549	1
1.23265	1
1.2398	1
1.24696	1
1.25412	1
1.26128	1
1.26844	1
1.2756	1
1.28275	1
1.28991	1
1.29707	1
1.30423	1
1.31139	1
1.31855	1
1.3257	1
1.33286	1
1.34002	1
1.34718	1
1.35434	1
1.3615	1
1.36866	1
1.37581	1
1.38297	1
1.39013	1
1.39729	1
1.40445	1
1.41161	1
1.41876	1
1.42592	1
1.43308	1
1.44024	1
1.4474	1
1.45456	1
1.46171	1
1.46887	1
1.47603	1
1.48319	1
1.49035	1
1.49751	1
1.50466	1
1.51182	1
1.51898	1
1.52614	1
1.5333	1
1.54046	1
1.54761	1
1.55477	1
1.56193	1
1.56909	1
1.57625	1
1.58341	1
1.59056	1
1.59772	1
1.60488	1
1.61204	1
1.6192	1
1.62636	1
1.63351	1
1.64067	1
1.64783	1
1.65499	1
1.66215	1
1.66931	1
1.67646	1
1.68362	1
1.69078	1
1.69794	1
1.7051	1
1.71226	1
1.71941	1
1.72657	1
1.73373	1
1.74089	1
1.74805	1
1.75521	1
1.76236	1
1.76952	1
1.77668	1
1.78384	1
1.791	1
1.79816	1
1.80531	1
1.81247	1
1.81963	1
1.82679	1
1.83395	1
1.84111	1
1.84826	1
1.85542	1
1.86258	1
1.86974	1
1.8769	1
1.88406	1
1.89121	1
1.89837	1
1.90553	1
1.91269	1
1.91985	1
1.92701	1
1.93416	1
1.94132	1
1.94848	1
1.95564	1
1.9628	1
1.96996	1
1.97711	1
1.98427	1
1.99143	1
1.99859	1
2.00575	1
2.01291	1
2.02007	1
2.02722	1
2.03438	1
2.04154	1
2.0487	1
2.05586	1
2.06302	1
2.07017	1
2.07733	1
2.08449	1
2.09165	1
2.09881	1
2.10597	1
2.11312	1
2.12028	1
2.12744	1
2.1346	1
2.14176	1
2.14892	1
2.15607	1
2.16323	1
2.17039	1
2.17755	1
2.18471	1
2.19187	1
2.19902	1
2.20618	1
2.21334	1
2.2205	1
2.22766	1
2.23482	1
2.24197	1
2.24913	1
2.25629	1
2.26345	1
2.27061	1
2.27777	1
2.28492	1
2.29208	1
2.29924	2
2.3064	2
2.31356	2
2.32072	2
2.32787	2
2.33503	2
2.34219	2
2.34935	2
2.35651	2
2.36367	2
2.37082	2
2.37798	2
2.38514	2
2.3923	2
2.39946	2
2.40662	2
2.41377	2
2.42093	2
2.42809	2
2.43525	2
2.44241	2
2.44957	2
2.45672	2
2.46388	2
2.47104	2
2.4782	2
2.48536	2
2.49252	2
2.49967	2
2.50683	2
2.51399	2
2.52115	2
2.52831	2
2.53547	2
2.54262	2
2.54978	2
2.55694	2
2.5641	2
2.57126	2
2.57842	2
2.58557	2
2.59273	2
2.59989	2
2.60705	2
2.61421	2
2.62137	2
2.62852	2
2.63568	2
2.64284	2
2.65	2
2.65716	2
2.66432	2
2.67148	2
2.67863	2
2.68579	2
2.69295	2
2.70011	2
2.70727	2
2.71443	2
2.72158	2
2.72874	2
2.7359	2
2.74306	2
2.75022	2
2.75738	2
2.76453	2
2.77169	2
2.77885	2
2.78601	2
2.79317	2
2.80033	2
2.80748	2
2.81464	2
2.8218	2
2.82896	2
2.83612	2
2.84328	2
2.85043	2
2.85759	2
2.86475	2
2.87191	2
2.87907	2
2.88623	2
2.89338	2
2.90054	2
2.9077	2
2.91486	2
2.92202	2
2.92918	2
2.93633	2
2.94349	2
2.95065	2
2.95781	2
2.96497	2
2.97213	2
2.97928	2
2.98644	2
2.9936	2
3.00076	2
3.00792	2
3.01508	2
3.02223	2
3.02939	2
3.03655	2
3.04371	2
3.05087	2
3.05803	2
3.06518	2
3.07234	2
3.0795	2
3.08666	2
3.09382	2
3.10098	2
3.10813	2
3.11529	2
3.12245	2
3.12961	2
3.13677	2
3.14393	2
3.15108	2
3.15824	2
3.1654	2
3.17256	2
3.17972	2
3.18688	2
3.19403	2
3.20119	2
3.20835	2
3.21551	2
3.22267	2
3.22983	2
3.23698	2
3.24414	2
3.2513	2
3.25846	2
3.26562	2
3.27278	2
3.27993	2
3.28709	2
3.29425	2
3.30141	2
3.30857	2
3.31573	2
3.32289	2
3.33004	2
3.3372	2
3.34436	2
3.35152	2
3.35868	2
3.36584	2
3.37299	2
3.38015	2
3.38731	2
3.39447	2
3.40163	2
3.40879	2
3.41594	2
3.4231	2
3.43026	2
3.43742	2
3.44458	2
3.45174	2
3.45889	2
3.46605	2
3.47321	2
3.48037	2
3.48753	2
3.49469	2
3.50184	2
3.509	2
3.51616	2
3.52332	2
3.53048	2
3.53764	2
3.54479	2
3.55195	2
3.55911	2
3.56627	2
3.57343	2
3.58059	2
3.58774	2
3.5949	2
3.60206	2
3.60922	2
3.61638	2
3.62354	2
3.63069	2
3.63785	2
3.64501	2
3.65217	2
3.65933	2
3.66649	2
3.67364	2
3.6808	2
3.68796	2
3.69512	2
3.70228	2
3.70944	2
3.71659	2
3.72375	2
3.73091	3
3.73807	3
3.74523	3
3.75239	3
3.75954	3
3.7667	3
3.77386	3
3.78102	3
3.78818	3
3.79534	3
3.80249	3
3.80965	3
3.81681	3
3.82397	3
3.83113	3
3.83829	3
3.84544	3
3.8526	3
3.85976	3
3.86692	3
3.87408	3
3.88124	3
3.88839	3
3.89555	3
3.90271	3
3.90987	3
3.91703	3
3.92419	3
3.93134	3
3.9385	3
3.94566	3
3.95282	3
3.95998	3
3.96714	3
3.9743	3
3.98145	3
3.98861	3
3.99577	3
4.00293	3
4.01009	3
4.01725	3
4.0244	3
4.03156	3
4.03872	3
4.04588	3
4.05304	3
4.0602	3
4.06735	3
4.07451	3
4.08167	3
4.08883	3
4.09599	3
4.10315	3
4.1103	3
4.11746	3
4.12462	3
4.13178	3
4.13894	3
4.1461	3
4.15325	3
4.16041	3
4.16757	3
4.17473	3
4.18189	3
4.18905	3
4.1962	3
4.20336	3
4.21052	3
4.21768	3
4.22484	3
4.232	3
4.23915	3
4.24631	3
4.25347	3
4.26063	3
4.26779	3
4.27495	3
4.2821	3
4.28926	3
4.29642	3
4.30358	3
4.31074	3
4.3179	3
4.32505	3
4.33221	3
4.33937	3
4.34653	3
4.35369	3
4.36085	3
4.368	3
4.37516	3
4.38232	3
4.38948	3
4.39664	3
4.4038	3
4.41095	3
4.41811	3
4.42527	3
4.43243	3
4.43959	3
4.44675	3
4.4539	3
4.46106	3
4.46822	3
4.47538	3
4.48254	3
4.4897	3
4.49685	3
4.50401	3
4.51117	3
4.51833	3
4.52549	3
4.53265	3
4.5398	3
4.54696	3
4.55412	3
4.56128	3
4.56844	3
4.5756	3
4.58275	3
4.58991	3
4.59707	3
4.60423	3
4.61139	3
4.61855	3
4.6257	3
4.63286	3
4.64002	3
4.64718	3
4.65434	3
4.6615	3
4.66866	3
4.67581	3
4.68297	3
4.69013	3
4.69729	3
4.70445	3
4.71161	3
4.71876	3
4.72592	3
4.73308	3
4.74024	3
4.7474	3
4.75456	3
4.76171	3
4.76887	3
4.77603	3
4.78319	3
4.79035	3
4.79751	3
4.80466	3
4.81182	3
4.81898	3
4.82614	3
4.8333	3
4.84046	3
4.84761	3
4.85477	3
4.86193	3
4.86909	3
4.87625	3
4.88341	3
4.89056	3
4.89772	3
4.90488	3
4.91204	3
4.9192	3
4.92636	3
4.93351	3
4.94067	3
4.94783	3
4.95499	3
4.96215	3
4.96931	3
4.97646	3
4.98362	3
4.99078	3
4.99794	3
5.0051	3
5.01226	3
5.01941	3
5.02657	3
5.03373	3
5.04089	3
5.04805	3
5.05521	3
5.06236	3
5.06952	3
5.07668	3
5.08384	3
5.091	3
5.09816	3
5.10531	3
5.11247	3
5.11963	3
5.12679	3
5.13395	3
5.14111	3
5.14826	3
5.15542	3
5.16258	3
5.16974	3
5.1769	3
5.18406	3
5.19121	3
5.19837	4
5.20553	4
5.21269	4
5.21985	4
5.22701	4
5.23416	4
5.24132	4
5.24848	4
5.25564	4
5.2628	4
5.26996	4
5.27711	4
5.28427	4
5.29143	4
5.29859	4
5.30575	4
5.31291	4
5.32007	4
5.32722	4
5.33438	4
5.34154	4
5.3487	4
5.35586	4
5.36302	4
5.37017	4
5.37733	4
5.38449	4
5.39165	4
5.39881	4
5.40597	4
5.41312	4
5.42028	4
5.42744	4
5.4346	4
5.44176	4
5.44892	4
5.45607	4
5.46323	4
5.47039	4
5.47755	4
5.48471	4
5.49187	4
5.49902	4
5.50618	4
5.51334	4
5.5205	4
5.52766	4
5.53482	4
5.54197	4
5.54913	4
5.55629	4
5.56345	4
5.57061	4
5.57777	4
5.58492	4
5.59208	4
5.59924	4
5.6064	4
5.61356	4
5.62072	4
5.62787	4
5.63503	4
5.64219	4
5.64935	4
5.65651	4
5.66367	4
5.67082	4
5.67798	4
5.68514	4
5.6923	4
5.69946	4
5.70662	4
5.71377	4
5.72093	4
5.72809	4
5.73525	4
5.74241	4
5.74957	4
5.75672	4
5.76388	4
5.77104	4
5.7782	4
5.78536	4
5.79252	4
5.79967	4
5.80683	4
5.81399	4
5.82115	4
5.82831	4
5.83547	4
5.84262	4
5.84978	4
5.85694	4
5.8641	4
5.87126	4
5.87842	4
5.88557	4
5.89273	4
5.89989	4
5.90705	4
5.91421	4
5.92137	4
5.92852	4
5.93568	4
5.94284	4
5.95	4
5.95716	4
5.96432	4
5.97148	4
5.97863	4
5.98579	4
5.99295	4
6.00011	4
6.00727	4
6.01443	4
6.02158	4
6.02874	4
6.0359	4
6.04306	4
6.05022	4
6.05738	4
6.06453	4
6.07169	4
6.07885	4
6.08601	4
6.09317	4
6.10033	4
6.10748	4
6.11464	4
6.1218	4
6.12896	4
6.13612	4
6.14328	4
6.15043	4
6.15759	4
6.16475	4
6.17191	4
6.17907	4
6.18623	4
6.19338	4
6.20054	4
6.2077	4
6.21486	4
6.22202	4
6.22918	4
6.23633	4
6.24349	4
6.25065	4
6.25781	4
6.26497	4
6.27213	4
6.27928	4
6.28644	4
6.2936	4
6.30076	4
6.30792	4
6.31508	4
6.32223	4
6.32939	4
6.33655	4
6.34371	4
6.35087	4
6.35803	4
6.36518	4
6.37234	4
6.3795	4
6.38666	4
6.39382	4
6.40098	4
6.40813	4
6.41529	4
6.42245	4
6.42961	4
6.43677	4
6.44393	4
6.45108	4
6.45824	4
6.4654	4
6.47256	4
6.47972	4
6.48688	4
6.49403	4
6.50119	4
6.50835	4
6.51551	4
6.52267	4
6.52983	4
6.53698	4
6.54414	4
6.5513	4
6.55846	4
6.56562	4
6.57278	4
6.57993	4
6.58709	4
6.59425	4
6.60141	4
6.60857	4
6.61573	4
6.62289	4
6.63004	4
6.6372	4
6.64436	4
6.65152	4
6.65868	4
6.66584	4
6.67299	4
6.68015	4
6.68731	4
6.69447	4
6.70163	4
6.70879	4
6.71594	4
6.7231	4
6.73026	4
6.73742	4
6.74458	4
6.75174	4
6.75889	4
6.76605	4
6.77321	4
6.78037	4
6.78753	4
6.79469	4
6.80184	4
6.809	4
6.81616	4
6.82332	4
6.83048	4
6.83764	4
6.84479	4
6.85195	4
6.85911	4
6.86627	4
6.87343	4
6.88059	4
6.88774	4
6.8949	4
6.90206	4
6.90922	4
6.91638	4
6.92354	4
6.93069	4
6.93785	4
6.94501	4
6.95217	4
6.95933	4
6.96649	4
6.97364	5
6.9808	5
6.98796	5
6.99512	5
7.00228	5
7.00944	5
7.01659	5
7.02375	5
7.03091	5
7.03807	5
7.04523	5
7.05239	5
7.05954	5
7.0667	5
7.07386	5
7.08102	5
7.08818	5
7.09534	5
7.10249	5
7.10965	5
7.11681	5
7.12397	5
7.13113	5
7.13829	5
7.14544	5
7.1526	5
7.15976	5
7.16692	5
7.17408	5
7.18124	5
7.18839	5
7.19555	5
7.20271	5
7.20987	5
7.21703	5
7.22419	5
7.23134	5
7.2385	5
7.24566	5
7.25282	5
7.25998	5
7.26714	5
7.2743	5
7.28145	5
7.28861	5
7.29577	5
7.30293	5
7.31009	5
7.31725	5
7.3244	5
7.33156	5
7.33872	5
7.34588	5
7.35304	5
7.3602	5
7.36735	5
7.37451	5
7.38167	5
7.38883	5
7.39599	5
7.40315	5
7.4103	5
7.41746	5
7.42462	5
7.43178	5
7.43894	5
7.4461	5
7.45325	5
7.46041	5
7.46757	5
7.47473	5
7.48189	5
7.48905	5
7.4962	5
7.50336	5
7.51052	5
7.51768	5
7.52484	5
7.532	5
7.53915	5
7.54631	5
7.55347	5
7.56063	5
7.56779	5
7.57495	5
7.5821	5
7.58926	5
7.59642	5
7.60358	5
7.61074	5
7.6179	5
7.62505	5
7.63221	5
7.63937	5
7.64653	5
7.65369	5
7.66085	5
7.668	5
7.67516	5
7.68232	5
7.68948	5
7.69664	5
7.7038	5
7.71095	5
7.71811	5
7.72527	5
7.73243	5
7.73959	5
7.74675	5
7.7539	5
7.76106	5
7.76822	5
7.77538	5
7.78254	5
7.7897	5
7.79685	5
7.80401	5
7.81117	5
7.81833	5
7.82549	5
7.83265	5
7.8398	5
7.84696	5
7.85412	5
7.86128	5
7.86844	5
7.8756	5
7.88275	5
7.88991	5
7.89707	5
7.90423	5
7.91139	5
7.91855	5
7.9257	5
7.93286	5
7.94002	5
7.94718	5
7.95434	5
7.9615	5
7.96866	5
7.97581	5
7.98297	5
7.99013	5
7.99729	5
8.00445	5
8.01161	5
8.01876	5
8.02592	5
8.03308	5
8.04024	5
8.0474	5
8.05456	5
8.06171	5
8.06887	5
8.07603	5
8.08319	5
8.09035	5
8.09751	5
8.10466	5
8.11182	5
8.11898	5
8.12614	5
8.1333	5
8.14046	5
8.14761	5
8.15477	5
8.16193	5
8.16909	5
8.17625	5
8.18341	5
8.19056	5
8.19772	5
8.20488	5
8.21204	5
8.2192	5
8.22636	5
8.23351	5
8.24067	5
8.24783	5
8.25499	5
8.26215	5
8.26931	5
8.27646	5
8.28362	5
8.29078	5
8.29794	5
8.3051	5
8.31226	5
8.31941	5
8.32657	5
8.33373	5
8.34089	5
8.34805	5
8.35521	5
8.36236	5
8.36952	5
8.37668	5
8.38384	5
8.391	5
8.39816	5
8.40531	5
8.41247	5
8.41963	5
8.42679	5
8.43395	5
8.44111	5
8.44826	5
8.45542	5
8.46258	5
8.46974	5
8.4769	5
8.48406	5
8.49121	5
8.49837	5
8.50553	5
8.51269	5
8.51985	5
8.52701	5
8.53416	5
8.54132	5
8.54848	5
8.55564	5
8.5628	5
8.56996	5
8.57711	5
8.58427	5
8.59143	5
8.59859	5
8.60575	5
8.61291	5
8.62007	5
8.62722	5
8.63438	5
8.64154	5
8.6487	5
8.65586	5
8.66302	5
8.67017	5
8.67733	5
8.68449	5
8.69165	5
8.69881	5
8.70597	5
8.71312	5
8.72028	5
8.72744	5
8.7346	5
8.74176	5
8.74892	5
8.75607	5
8.76323	5
8.77039	5
8.77755	5
8.78471	5
8.79187	5
8.79902	5
8.80618	5
8.81334	5
8.8205	5
8.82766	5
8.83482	5
8.84197	5
8.84913	5
8.85629	5
8.86345	5
8.87061	5
8.87777	5
8.88492	5
8.89208	5
8.89924	5
8.9064	5
8.91356	5
8.92072	5
8.92787	5
8.93503	5
8.94219	5
8.94935	5
8.95651	5
8.96367	5
8.97082	5
8.97798	5
8.98514	5
8.9923	5
8.99946	5
9.00662	5
9.01377	5
9.02093	5
9.02809	5
9.03525	5
9.04241	5
9.04957	5
9.05672	5
9.06388	5
9.07104	5
9.0782	5
9.08536	5
9.09252	5
9.09967	5
9.10683	5
9.11399	5
9.12115	5
9.12831	5
9.13547	5
9.14262	5
9.14978	5
9.15694	5
9.1641	5
9.17126	5
9.17842	5
9.18557	5
9.19273	5
9.19989	5
9.20705	5
9.21421	5
9.22137	5
9.22852	5
9.23568	5
9.24284	6
9.25	6
9.25716	6
9.26432	6
9.27148	6
9.27863	6
9.28579	6
9.29295	6
9.30011	6
9.30727	6
9.31443	6
9.32158	6
9.32874	6
9.3359	6
9.34306	6
9.35022	6
9.35738	6
9.36453	6
9.37169	6
9.37885	6
9.38601	6
9.39317	6
9.40033	6
9.40748	6
9.41464	6
9.4218	6
9.42896	6
9.43612	6
9.44328	6
9.45043	6
9.45759	6
9.46475	6
9.47191	6
9.47907	6
9.48623	6
9.49338	6
9.50054	6
9.5077	6
9.51486	6
9.52202	6
9.52918	6
9.53633	6
9.54349	6
9.55065	6
9.55781	6
9.56497	6
9.57213	6
9.57928	6
9.58644	6
9.5936	6
9.60076	6
9.60792	6
9.61508	6
9.62223	6
9.62939	6
9.63655	6
9.64371	6
9.65087	6
9.65803	6
9.66518	6
9.67234	6
9.6795	6
9.68666	6
9.69382	6
9.70098	6
9.70813	6
9.71529	6
9.72245	6
9.72961	6
9.73677	6
9.74393	6
9.75108	6
9.75824	6
9.7654	6
9.77256	6
9.77972	6
9.78688	6
9.79403	6
9.80119	6
9.80835	6
9.81551	6
9.82267	6
9.82983	6
9.83698	6
9.84414	6
9.8513	6
9.85846	6
9.86562	6
9.87278	6
9.87993	6
9.88709	6
9.89425	6
9.90141	6
9.90857	6
9.91573	6
9.92289	6
9.93004	6
9.9372	6
9.94436	6
9.95152	6
9.95868	6
9.96584	6
9.97299	6
9.98015	6
9.98731	6
9.99447	6
10.0016	6
10.0088	6
10.0159	6
10.0231	6
10.0303	6
10.0374	6
10.0446	6
10.0517	6
10.0589	6
10.0661	6
10.0732	6
10.0804	6
10.0875	6
10.0947	6
10.1018	6
10.109	6
10.1162	6
10.1233	6
10.1305	6
10.1376	6
10.1448	6
10.152	6
10.1591	6
10.1663	6
10.1734	6
10.1806	6
10.1877	6
10.1949	6
10.2021	6
10.2092	6
10.2164	6
10.2235	6
10.2307	6
10.2379	6
10.245	6
10.2522	6
10.2593	6
10.2665	6
10.2736	6
10.2808	6
10.288	6
10.2951	6
10.3023	6
10.3094	6
10.3166	6
10.3238	6
10.3309	6
10.3381	6
10.3452	6
10.3524	6
10.3595	6
10.3667	6
10.3739	6
10.381	6
10.3882	6
10.3953	6
10.4025	6
10.4097	6
10.4168	6
10.424	6
10.4311	6
10.4383	6
10.4454	6
10.4526	6
10.4598	6
10.4669	6
10.4741	6
10.4812	6
10.4884	6
10.4956	6
10.5027	6
10.5099	6
10.517	6
10.5242	6
10.5313	6
10.5385	6
10.5457	6
10.5528	6
10.56	6
10.5671	6
10.5743	6
10.5815	6
10.5886	6
10.5958	6
10.6029	6
10.6101	6
10.6172	6
10.6244	6
10.6316	6
10.6387	6
10.6459	6
10.653	6
10.6602	6
10.6674	6
10.6745	6
10.6817	6
10.6888	6
10.696	6
10.7031	6
10.7103	6
10.7175	6
10.7246	6
10.7318	6
10.7389	6
10.7461	6
10.7533	6
10.7604	6
10.7676	6
10.7747	6
10.7819	6
10.789	6
10.7962	6
10.8034	6
10.8105	6
10.8177	6
10.8248	6
10.832	6
10.8392	6
10.8463	6
10.8535	6
10.8606	6
10.8678	6
10.8749	6
10.8821	6
10.8893	6
10.8964	6
10.9036	6
10.9107	6
10.9179	6
10.9251	6
10.9322	6
10.9394	6
10.9465	6
10.9537	6
10.9608	6
10.968	6
10.9752	6
10.9823	6
10.9895	6
10.9966	6
11.0038	6
11.011	6
11.0181	6
11.0253	6
11.0324	6
11.0396	6
11.0467	6
11.0539	6
11.0611	6
11.0682	6
11.0754	6
11.0825	6
11.0897	6
11.0969	6
11.104	6
11.1112	6
11.1183	6
11.1255	6
11.1326	6
11.1398	6
11.147	6
11.1541	6
11.1613	6
11.1684	6
11.1756	6
11.1828	6
11.1899	6
11.1971	6
11.2042	6
11.2114	6
11.2185	6
11.2257	6
11.2329	6
11.24	6
11.2472	6
11.2543	6
11.2615	6
11.2687	6
11.2758	6
11.283	6
11.2901	6
11.2973	6
11.3044	6
11.3116	6
11.3188	6
11.3259	6
11.3331	6
11.3402	6
11.3474	6
11.3546	6
11.3617	6
11.3689	6
11.376	6
11.3832	6
11.3903	6
11.3975	6
11.4047	6
11.4118	6
11.419	6
11.4261	6
11.4333	6
11.4405	6
11.4476	6
11.4548	6
11.4619	6
11.4691	6
11.4762	6
11.4834	6
11.4906	6
11.4977	6
11.5049	6
11.512	6
11.5192	6
11.5264	6
11.5335	6
11.5407	6
11.5478	6
11.555	6
11.5621	6
11.5693	6
11.5765	6
11.5836	6
11.5908	6
11.5979	6
11.6051	6
11.6123	6
11.6194	6
11.6266	6
11.6337	6
11.6409	6
11.648	6
11.6552	6
11.6624	6
11.6695	6
11.6767	6
11.6838	6
11.691	6
11.6982	6
11.7053	6
11.7125	6
11.7196	6
11.7268	6
11.7339	6
11.7411	6
11.7483	6
11.7554	6
11.7626	6
11.7697	6
11.7769	6
11.7841	6
11.7912	7
11.7984	7
11.8055	7
11.8127	7
11.8198	7
11.827	7
11.8342	7
11.8413	7
11.8485	7
11.8556	7
11.8628	7
11.87	7
11.8771	7
11.8843	7
11.8914	7
11.8986	7
11.9057	7
11.9129	7
11.9201	7
11.9272	7
11.9344	7
11.9415	7
11.9487	7
11.9559	7
11.963	7
11.9702	7
11.9773	7
11.9845	7
11.9916	7
11.9988	7
12.006	7
12.0131	7
12.0203	7
12.0274	7
12.0346	7
12.0418	7
12.0489	7
12.0561	7
12.0632	7
12.0704	7
12.0775	7
12.0847	7
12.0919	7
12.099	7
12.1062	7
12.1133	7
12.1205	7
12.1277	7
12.1348	7
12.142	7
12.1491	7
12.1563	7
12.1634	7
12.1706	7
12.1778	7
12.1849	7
12.1921	7
12.1992	7
12.2064	7
12.2136	7
12.2207	7
12.2279	7
12.235	7
12.2422	7
12.2493	7
12.2565	7
12.2637	7
12.2708	7
12.278	7
12.2851	7
12.2923	7
12.2995	7
12.3066	7
12.3138	7
12.3209	7
12.3281	7
12.3352	7
12.3424	7
12.3496	7
12.3567	7
12.3639	7
12.371	7
12.3782	7
12.3854	7
12.3925	7
12.3997	7
12.4068	7
12.414	7
12.4211	7
12.4283	7
12.4355	7
12.4426	7
12.4498	7
12.4569	7
12.4641	7
12.4713	7
12.4784	7
12.4856	7
12.4927	7
12.4999	7
12.507	7
12.5142	7
12.5214	7
12.5285	7
12.5357	7
12.5428	7
12.55	7
12.5572	7
12.5643	7
12.5715	7
12.5786	7
12.5858	7
12.593	7
12.6001	7
12.6073	7
12.6144	7
12.6216	7
12.6287	7
12.6359	7
12.6431	7
12.6502	7
12.6574	7
12.6645	7
12.6717	7
12.6789	7
12.686	7
12.6932	7
12.7003	7
12.7075	7
12.7146	7
12.7218	7
12.729	7
12.7361	7
12.7433	7
12.7504	7
12.7576	7
12.7648	7
12.7719	7
12.7791	7
12.7862	7
12.7934	7
12.8005	7
12.8077	7
12.8149	7
12.822	7
12.8292	7
12.8363	7
12.8435	7
12.8507	7
12.8578	7
12.865	7
12.8721	7
12.8793	7
12.8864	7
12.8936	7
12.9008	7
12.9079	7
12.9151	7
12.9222	7
12.9294	7
12.9366	7
12.9437	7
12.9509	7
12.958	7
12.9652	7
12.9723	7
12.9795	7
12.9867	7
12.9938	7
13.001	7
13.0081	7
13.0153	7
13.0225	7
13.0296	7
13.0368	7
13.0439	7
13.0511	7
13.0582	7
13.0654	7
13.0726	7
13.0797	7
13.0869	7
13.094	7
13.1012	7
13.1084	7
13.1155	7
13.1227	7
13.1298	7
13.137	7
13.1441	7
13.1513	7
13.1585	7
13.1656	7
13.1728	7
13.1799	7
13.1871	7
13.1943	7
13.2014	7
13.2086	7
13.2157	7
13.2229	7
13.23	7
13.2372	7
13.2444	7
13.2515	7
13.2587	7
13.2658	7
13.273	7
13.2802	7
13.2873	7
13.2945	7
13.3016	7
13.3088	7
13.3159	7
13.3231	7
13.3303	7
13.3374	7
13.3446	7
13.3517	7
13.3589	7
13.3661	7
13.3732	7
13.3804	7
13.3875	7
13.3947	7
13.4018	7
13.409	7
13.4162	7
13.4233	7
13.4305	7
13.4376	7
13.4448	7
13.452	7
13.4591	7
13.4663	7
13.4734	7
13.4806	7
13.4877	7
13.4949	7
13.5021	7
13.5092	7
13.5164	7
13.5235	7
13.5307	7
13.5379	7
13.545	7
13.5522	7
13.5593	7
13.5665	7
13.5736	7
13.5808	7
13.588	7
13.5951	7
13.6023	7
13.6094	7
13.6166	7
13.6238	7
13.6309	7
13.6381	7
13.6452	7
13.6524	7
13.6595	7
13.6667	7
13.6739	7
13.681	7
13.6882	7
13.6953	7
13.7025	7
13.7097	7
13.7168	7
13.724	7
13.7311	7
13.7383	7
13.7454	7
13.7526	7
13.7598	7
13.7669	7
13.7741	7
13.7812	7
13.7884	7
13.7956	7
13.8027	7
13.8099	7
13.817	7
13.8242	7
13.8313	7
13.8385	7
13.8457	7
13.8528	7
13.86	7
13.8671	7
13.8743	7
13.8815	7
13.8886	7
13.8958	7
13.9029	7
13.9101	7
13.9172	7
13.9244	7
13.9316	7
13.9387	7
13.9459	7
13.953	7
13.9602	7
13.9674	7
13.9745	7
13.9817	7
13.9888	7
13.996	7
14.0031	7
14.0103	7
14.0175	7
14.0246	7
14.0318	7
14.0389	7
14.0461	7
14.0533	7
14.0604	7
14.0676	7
14.0747	7
14.0819	7
14.089	7
14.0962	7
14.1034	7
14.1105	7
14.1177	7
14.1248	7
14.132	7
14.1392	7
14.1463	7
14.1535	7
14.1606	7
14.1678	7
14.1749	7
14.1821	7
14.1893	7
14.1964	7
14.2036	7
14.2107	7
14.2179	7
14.2251	7
14.2322	7
14.2394	7
14.2465	7
14.2537	7
14.2608	7
14.268	7
14.2752	7
14.2823	7
14.2895	7
14.2966	7
14.3038	7
14.311	7
14.3181	7
14.3253	7
14.3324	7
14.3396	7
14.3467	7
14.3539	7
14.3611	7
14.3682	7
14.3754	7
14.3825	7
14.3897	7
14.3969	7
14.404	7
14.4112	7
14.4183	7
14.4255	7
14.4326	7
14.4398	7
14.447	7
14.4541	7
14.4613	7
14.4684	7
14.4756	7
14.4828	7
14.4899	7
14.4971	7
14.5042	7
14.5114	8
14.5185	8
14.5257	8
14.5329	8
14.54	8
14.5472	8
14.5543	8
14.5615	8
14.5687	8
14.5758	8
14.583	8
14.5901	8
14.5973	8
14.6044	8
14.6116	8
14.6188	8
14.6259	8
14.6331	8
14.6402	8
14.6474	8
14.6546	8
14.6617	8
14.6689	8
14.676	8
14.6832	8
14.6903	8
14.6975	8
14.7047	8
14.7118	8
14.719	8
14.7261	8
14.7333	8
14.7405	8
14.7476	8
14.7548	8
14.7619	8
14.7691	8
14.7762	8
14.7834	8
14.7906	8
14.7977	8
14.8049	8
14.812	8
14.8192	8
14.8264	8
14.8335	8
14.8407	8
14.8478	8
14.855	8
14.8621	8
14.8693	8
14.8765	8
14.8836	8
14.8908	8
14.8979	8
14.9051	8
14.9123	8
14.9194	8
14.9266	8
14.9337	8
14.9409	8
14.948	8
14.9552	8
14.9624	8
14.9695	8
14.9767	8
14.9838	8
14.991	8
14.9982	8
15.0053	8
15.0125	8
15.0196	8
15.0268	8
15.0339	8
15.0411	8
15.0483	8
15.0554	8
15.0626	8
15.0697	8
15.0769	8
15.0841	8
15.0912	8
15.0984	8
15.1055	8
15.1127	8
15.1198	8
15.127	8
15.1342	8
15.1413	8
15.1485	8
15.1556	8
15.1628	8
15.17	8
15.1771	8
15.1843	8
15.1914	8
15.1986	8
15.2057	8
15.2129	8
15.2201	8
15.2272	8
15.2344	8
15.2415	8
15.2487	8
15.2559	8
15.263	8
15.2702	8
15.2773	8
15.2845	8
15.2916	8
15.2988	8
[truncated: 2,612 more rows]

## Sheet: sFig2.k
﻿Quantile-quantile plot of ﻿the number of cell types
Theoretical quantiles	Sample quantiles
1.00108	1
1.00325	1
1.00542	1
1.00759	1
1.00976	1
1.01193	1
1.0141	1
1.01627	1
1.01844	1
1.02061	1
1.02278	1
1.02495	1
1.02711	1
1.02928	1
1.03145	1
1.03362	1
1.03579	1
1.03796	1
1.04013	1
1.0423	1
1.04447	1
1.04664	1
1.04881	1
1.05098	1
1.05315	1
1.05531	1
1.05748	1
1.05965	1
1.06182	1
1.06399	1
1.06616	1
1.06833	1
1.0705	1
1.07267	1
1.07484	1
1.07701	1
1.07918	1
1.08134	1
1.08351	1
1.08568	1
1.08785	1
1.09002	1
1.09219	1
1.09436	1
1.09653	1
1.0987	1
1.10087	1
1.10304	1
1.10521	1
1.10738	1
1.10954	1
1.11171	1
1.11388	1
1.11605	1
1.11822	1
1.12039	1
1.12256	1
1.12473	1
1.1269	1
1.12907	1
1.13124	1
1.13341	1
1.13557	1
1.13774	1
1.13991	1
1.14208	1
1.14425	1
1.14642	1
1.14859	1
1.15076	1
1.15293	1
1.1551	1
1.15727	1
1.15944	1
1.16161	1
1.16377	1
1.16594	1
1.16811	1
1.17028	1
1.17245	1
1.17462	1
1.17679	1
1.17896	1
1.18113	1
1.1833	1
1.18547	1
1.18764	1
1.1898	1
1.19197	1
1.19414	1
1.19631	1
1.19848	1
1.20065	1
1.20282	1
1.20499	1
1.20716	1
1.20933	1
1.2115	1
1.21367	1
1.21584	1
1.218	1
1.22017	1
1.22234	1
1.22451	1
1.22668	1
1.22885	1
1.23102	1
1.23319	1
1.23536	1
1.23753	1
1.2397	1
1.24187	1
1.24403	1
1.2462	1
1.24837	1
1.25054	1
1.25271	1
1.25488	1
1.25705	1
1.25922	1
1.26139	1
1.26356	1
1.26573	1
1.2679	1
1.27007	1
1.27223	1
1.2744	1
1.27657	1
1.27874	1
1.28091	1
1.28308	1
1.28525	1
1.28742	1
1.28959	1
1.29176	1
1.29393	1
1.2961	1
1.29826	1
1.30043	1
1.3026	1
1.30477	1
1.30694	1
1.30911	1
1.31128	1
1.31345	1
1.31562	1
1.31779	1
1.31996	1
1.32213	1
1.3243	1
1.32646	1
1.32863	1
1.3308	1
1.33297	1
1.33514	1
1.33731	1
1.33948	1
1.34165	1
1.34382	1
1.34599	1
1.34816	1
1.35033	1
1.35249	1
1.35466	1
1.35683	1
1.359	1
1.36117	1
1.36334	1
1.36551	1
1.36768	1
1.36985	1
1.37202	1
1.37419	1
1.37636	1
1.37852	1
1.38069	1
1.38286	1
1.38503	1
1.3872	1
1.38937	1
1.39154	1
1.39371	1
1.39588	1
1.39805	1
1.40022	1
1.40239	1
1.40456	1
1.40672	1
1.40889	1
1.41106	1
1.41323	1
1.4154	1
1.41757	1
1.41974	1
1.42191	1
1.42408	1
1.42625	1
1.42842	1
1.43059	1
1.43275	1
1.43492	1
1.43709	1
1.43926	1
1.44143	1
1.4436	1
1.44577	1
1.44794	1
1.45011	1
1.45228	1
1.45445	1
1.45662	1
1.45879	1
1.46095	1
1.46312	1
1.46529	1
1.46746	1
1.46963	1
1.4718	1
1.47397	1
1.47614	1
1.47831	1
1.48048	1
1.48265	1
1.48482	1
1.48698	1
1.48915	1
1.49132	1
1.49349	1
1.49566	1
1.49783	1
1.5	1
1.50217	1
1.50434	1
1.50651	1
1.50868	1
1.51085	1
1.51302	1
1.51518	1
1.51735	1
1.51952	1
1.52169	1
1.52386	1
1.52603	1
1.5282	1
1.53037	1
1.53254	1
1.53471	1
1.53688	1
1.53905	1
1.54121	1
1.54338	1
1.54555	1
1.54772	1
1.54989	1
1.55206	1
1.55423	1
1.5564	1
1.55857	1
1.56074	1
1.56291	1
1.56508	1
1.56725	1
1.56941	1
1.57158	1
1.57375	1
1.57592	1
1.57809	1
1.58026	1
1.58243	1
1.5846	1
1.58677	1
1.58894	1
1.59111	1
1.59328	1
1.59544	1
1.59761	1
1.59978	1
1.60195	1
1.60412	1
1.60629	1
1.60846	1
1.61063	1
1.6128	1
1.61497	1
1.61714	1
1.61931	1
1.62148	1
1.62364	1
1.62581	1
1.62798	1
1.63015	1
1.63232	1
1.63449	1
1.63666	1
1.63883	1
1.641	1
1.64317	1
1.64534	1
1.64751	1
1.64967	1
1.65184	1
1.65401	1
1.65618	1
1.65835	1
1.66052	1
1.66269	1
1.66486	1
1.66703	1
1.6692	1
1.67137	1
1.67354	1
1.6757	1
1.67787	1
1.68004	1
1.68221	1
1.68438	1
1.68655	2
1.68872	2
1.69089	2
1.69306	2
1.69523	2
1.6974	2
1.69957	2
1.70174	2
1.7039	2
1.70607	2
1.70824	2
1.71041	2
1.71258	2
1.71475	2
1.71692	2
1.71909	2
1.72126	2
1.72343	2
1.7256	2
1.72777	2
1.72993	2
1.7321	2
1.73427	2
1.73644	2
1.73861	2
1.74078	2
1.74295	2
1.74512	2
1.74729	2
1.74946	2
1.75163	2
1.7538	2
1.75597	2
1.75813	2
1.7603	2
1.76247	2
1.76464	2
1.76681	2
1.76898	2
1.77115	2
1.77332	2
1.77549	2
1.77766	2
1.77983	2
1.782	2
1.78416	2
1.78633	2
1.7885	2
1.79067	2
1.79284	2
1.79501	2
1.79718	2
1.79935	2
1.80152	2
1.80369	2
1.80586	2
1.80803	2
1.8102	2
1.81236	2
1.81453	2
1.8167	2
1.81887	2
1.82104	2
1.82321	2
1.82538	2
1.82755	2
1.82972	2
1.83189	2
1.83406	2
1.83623	2
1.83839	2
1.84056	2
1.84273	2
1.8449	2
1.84707	2
1.84924	2
1.85141	2
1.85358	2
1.85575	2
1.85792	2
1.86009	2
1.86226	2
1.86443	2
1.86659	2
1.86876	2
1.87093	2
1.8731	2
1.87527	2
1.87744	2
1.87961	2
1.88178	2
1.88395	2
1.88612	2
1.88829	2
1.89046	2
1.89262	2
1.89479	2
1.89696	2
1.89913	2
1.9013	2
1.90347	2
1.90564	2
1.90781	2
1.90998	2
1.91215	2
1.91432	2
1.91649	2
1.91866	2
1.92082	2
1.92299	2
1.92516	2
1.92733	2
1.9295	2
1.93167	2
1.93384	2
1.93601	2
1.93818	2
1.94035	2
1.94252	2
1.94469	2
1.94685	2
1.94902	2
1.95119	2
1.95336	2
1.95553	2
1.9577	2
1.95987	2
1.96204	2
1.96421	2
1.96638	2
1.96855	2
1.97072	2
1.97289	2
1.97505	2
1.97722	2
1.97939	2
1.98156	2
1.98373	2
1.9859	2
1.98807	2
1.99024	2
1.99241	2
1.99458	2
1.99675	2
1.99892	2
2.00108	2
2.00325	2
2.00542	2
2.00759	2
2.00976	2
2.01193	2
2.0141	2
2.01627	2
2.01844	2
2.02061	2
2.02278	2
2.02495	2
2.02711	2
2.02928	2
2.03145	2
2.03362	2
2.03579	2
2.03796	2
2.04013	2
2.0423	2
2.04447	2
2.04664	2
2.04881	2
2.05098	2
2.05315	2
2.05531	2
2.05748	2
2.05965	2
2.06182	2
2.06399	2
2.06616	2
2.06833	2
2.0705	2
2.07267	2
2.07484	2
2.07701	2
2.07918	2
2.08134	2
2.08351	2
2.08568	2
2.08785	2
2.09002	2
2.09219	2
2.09436	2
2.09653	2
2.0987	2
2.10087	2
2.10304	2
2.10521	2
2.10738	2
2.10954	2
2.11171	2
2.11388	2
2.11605	2
2.11822	2
2.12039	2
2.12256	2
2.12473	2
2.1269	2
2.12907	2
2.13124	2
2.13341	2
2.13557	2
2.13774	2
2.13991	2
2.14208	2
2.14425	2
2.14642	2
2.14859	2
2.15076	2
2.15293	2
2.1551	2
2.15727	2
2.15944	2
2.16161	2
2.16377	2
2.16594	2
2.16811	2
2.17028	2
2.17245	2
2.17462	2
2.17679	2
2.17896	2
2.18113	2
2.1833	2
2.18547	2
2.18764	2
2.1898	2
2.19197	2
2.19414	2
2.19631	2
2.19848	2
2.20065	2
2.20282	2
2.20499	2
2.20716	2
2.20933	2
2.2115	2
2.21367	2
2.21584	2
2.218	2
2.22017	2
2.22234	2
2.22451	2
2.22668	2
2.22885	2
2.23102	2
2.23319	2
2.23536	2
2.23753	2
2.2397	2
2.24187	2
2.24403	2
2.2462	2
2.24837	2
2.25054	2
2.25271	2
2.25488	2
2.25705	2
2.25922	2
2.26139	2
2.26356	2
2.26573	2
2.2679	2
2.27007	2
2.27223	2
2.2744	2
2.27657	2
2.27874	2
2.28091	2
2.28308	2
2.28525	2
2.28742	2
2.28959	2
2.29176	2
2.29393	2
2.2961	2
2.29826	2
2.30043	2
2.3026	2
2.30477	2
2.30694	2
2.30911	2
2.31128	2
2.31345	2
2.31562	2
2.31779	2
2.31996	2
2.32213	2
2.3243	2
2.32646	2
2.32863	2
2.3308	2
2.33297	2
2.33514	2
2.33731	2
2.33948	2
2.34165	2
2.34382	2
2.34599	2
2.34816	2
2.35033	2
2.35249	2
2.35466	2
2.35683	2
2.359	2
2.36117	2
2.36334	2
2.36551	2
2.36768	2
2.36985	2
2.37202	2
2.37419	2
2.37636	2
2.37852	2
2.38069	2
2.38286	2
2.38503	2
2.3872	2
2.38937	2
2.39154	2
2.39371	2
2.39588	2
2.39805	2
2.40022	2
2.40239	2
2.40456	2
2.40672	2
2.40889	2
2.41106	2
2.41323	2
2.4154	2
2.41757	2
2.41974	2
2.42191	2
2.42408	2
2.42625	2
2.42842	2
2.43059	2
2.43275	2
2.43492	2
2.43709	2
2.43926	2
2.44143	2
2.4436	2
2.44577	2
2.44794	2
2.45011	2
2.45228	2
2.45445	2
2.45662	2
2.45879	2
2.46095	2
2.46312	2
2.46529	2
2.46746	2
2.46963	2
2.4718	2
2.47397	2
2.47614	2
2.47831	2
2.48048	2
2.48265	2
2.48482	2
2.48698	2
2.48915	2
2.49132	2
2.49349	2
2.49566	2
2.49783	2
2.5	2
2.50217	2
2.50434	2
2.50651	2
2.50868	2
2.51085	2
2.51302	2
2.51518	2
2.51735	2
2.51952	2
2.52169	2
2.52386	2
2.52603	2
2.5282	2
2.53037	2
2.53254	2
2.53471	2
2.53688	2
2.53905	2
2.54121	2
2.54338	2
2.54555	2
2.54772	2
2.54989	2
2.55206	2
2.55423	2
2.5564	2
2.55857	2
2.56074	2
2.56291	2
2.56508	2
2.56725	2
2.56941	2
2.57158	2
2.57375	2
2.57592	2
2.57809	2
2.58026	2
2.58243	2
2.5846	2
2.58677	2
2.58894	2
2.59111	2
2.59328	2
2.59544	2
2.59761	2
2.59978	2
2.60195	2
2.60412	2
2.60629	2
2.60846	2
2.61063	2
2.6128	2
2.61497	2
2.61714	2
2.61931	2
2.62148	2
2.62364	2
2.62581	2
2.62798	2
2.63015	2
2.63232	2
2.63449	2
2.63666	2
2.63883	2
2.641	2
2.64317	2
2.64534	2
2.64751	2
2.64967	2
2.65184	2
2.65401	2
2.65618	2
2.65835	2
2.66052	2
2.66269	2
2.66486	2
2.66703	2
2.6692	2
2.67137	2
2.67354	2
2.6757	2
2.67787	2
2.68004	2
2.68221	2
2.68438	2
2.68655	2
2.68872	2
2.69089	2
2.69306	2
2.69523	2
2.6974	2
2.69957	2
2.70174	2
2.7039	2
2.70607	2
2.70824	2
2.71041	2
2.71258	2
2.71475	2
2.71692	2
2.71909	2
2.72126	2
2.72343	2
2.7256	2
2.72777	2
2.72993	2
2.7321	2
2.73427	2
2.73644	2
2.73861	2
2.74078	2
2.74295	2
2.74512	2
2.74729	2
2.74946	2
2.75163	2
2.7538	2
2.75597	2
2.75813	2
2.7603	2
2.76247	2
2.76464	2
2.76681	2
2.76898	2
2.77115	2
2.77332	2
2.77549	2
2.77766	2
2.77983	2
2.782	2
2.78416	2
2.78633	2
2.7885	2
2.79067	2
2.79284	2
2.79501	2
2.79718	2
2.79935	2
2.80152	2
2.80369	2
2.80586	2
2.80803	2
2.8102	2
2.81236	2
2.81453	2
2.8167	2
2.81887	2
2.82104	2
2.82321	2
2.82538	2
2.82755	2
2.82972	2
2.83189	2
2.83406	2
2.83623	2
2.83839	2
2.84056	2
2.84273	2
2.8449	2
2.84707	2
2.84924	2
2.85141	2
2.85358	2
2.85575	2
2.85792	2
2.86009	2
2.86226	2
2.86443	2
2.86659	2
2.86876	2
2.87093	2
2.8731	2
2.87527	2
2.87744	2
2.87961	2
2.88178	2
2.88395	2
2.88612	2
2.88829	2
2.89046	2
2.89262	2
2.89479	2
2.89696	2
2.89913	2
2.9013	2
2.90347	2
2.90564	2
2.90781	2
2.90998	2
2.91215	2
2.91432	2
2.91649	2
2.91866	2
2.92082	2
2.92299	2
2.92516	2
2.92733	2
2.9295	2
2.93167	2
2.93384	2
2.93601	2
2.93818	2
2.94035	2
2.94252	2
2.94469	2
2.94685	2
2.94902	2
2.95119	2
2.95336	2
2.95553	2
2.9577	2
2.95987	2
2.96204	2
2.96421	2
2.96638	2
2.96855	2
2.97072	3
2.97289	3
2.97505	3
2.97722	3
2.97939	3
2.98156	3
2.98373	3
2.9859	3
2.98807	3
2.99024	3
2.99241	3
2.99458	3
2.99675	3
2.99892	3
3.00108	3
3.00325	3
3.00542	3
3.00759	3
3.00976	3
3.01193	3
3.0141	3
3.01627	3
3.01844	3
3.02061	3
3.02278	3
3.02495	3
3.02711	3
3.02928	3
3.03145	3
3.03362	3
3.03579	3
3.03796	3
3.04013	3
3.0423	3
3.04447	3
3.04664	3
3.04881	3
3.05098	3
3.05315	3
3.05531	3
3.05748	3
3.05965	3
3.06182	3
3.06399	3
3.06616	3
3.06833	3
3.0705	3
3.07267	3
3.07484	3
3.07701	3
3.07918	3
3.08134	3
3.08351	3
3.08568	3
3.08785	3
3.09002	3
3.09219	3
3.09436	3
3.09653	3
3.0987	3
3.10087	3
3.10304	3
3.10521	3
3.10738	3
3.10954	3
3.11171	3
3.11388	3
3.11605	3
3.11822	3
3.12039	3
3.12256	3
3.12473	3
3.1269	3
3.12907	3
3.13124	3
3.13341	3
3.13557	3
3.13774	3
3.13991	3
3.14208	3
3.14425	3
3.14642	3
3.14859	3
3.15076	3
3.15293	3
3.1551	3
3.15727	3
3.15944	3
3.16161	3
3.16377	3
3.16594	3
3.16811	3
3.17028	3
3.17245	3
3.17462	3
3.17679	3
3.17896	3
3.18113	3
3.1833	3
3.18547	3
3.18764	3
3.1898	3
3.19197	3
3.19414	3
3.19631	3
3.19848	3
3.20065	3
3.20282	3
3.20499	3
3.20716	3
3.20933	3
3.2115	3
3.21367	3
3.21584	3
3.218	3
3.22017	3
3.22234	3
3.22451	3
3.22668	3
3.22885	3
3.23102	3
3.23319	3
3.23536	3
3.23753	3
3.2397	3
3.24187	3
3.24403	3
3.2462	3
3.24837	3
3.25054	3
3.25271	3
3.25488	3
3.25705	3
3.25922	3
3.26139	3
3.26356	3
3.26573	3
3.2679	3
3.27007	3
3.27223	3
3.2744	3
3.27657	3
3.27874	3
3.28091	3
3.28308	3
3.28525	3
3.28742	3
3.28959	3
3.29176	3
3.29393	3
3.2961	3
3.29826	3
3.30043	3
3.3026	3
3.30477	3
3.30694	3
3.30911	3
3.31128	3
3.31345	3
3.31562	3
3.31779	3
3.31996	3
3.32213	3
3.3243	3
3.32646	3
3.32863	3
3.3308	3
3.33297	3
3.33514	3
3.33731	3
3.33948	3
3.34165	3
3.34382	3
3.34599	3
3.34816	3
3.35033	3
3.35249	3
3.35466	3
3.35683	3
3.359	3
3.36117	3
3.36334	3
3.36551	3
3.36768	3
3.36985	3
3.37202	3
3.37419	3
3.37636	3
3.37852	3
3.38069	3
3.38286	3
3.38503	3
3.3872	3
3.38937	3
3.39154	3
3.39371	3
3.39588	3
3.39805	3
3.40022	3
3.40239	3
3.40456	3
3.40672	3
3.40889	3
3.41106	3
3.41323	3
3.4154	3
3.41757	3
3.41974	3
3.42191	3
3.42408	3
3.42625	3
3.42842	3
3.43059	3
3.43275	3
3.43492	3
3.43709	3
3.43926	3
3.44143	3
3.4436	3
3.44577	3
3.44794	3
3.45011	3
3.45228	3
3.45445	3
3.45662	3
3.45879	3
3.46095	3
3.46312	3
3.46529	3
3.46746	3
3.46963	3
3.4718	3
3.47397	3
3.47614	3
3.47831	3
3.48048	3
3.48265	3
3.48482	3
3.48698	3
3.48915	3
3.49132	3
3.49349	3
3.49566	3
3.49783	3
3.5	3
3.50217	3
3.50434	3
3.50651	3
3.50868	3
3.51085	3
3.51302	3
3.51518	3
3.51735	3
3.51952	3
3.52169	3
3.52386	3
3.52603	3
3.5282	3
3.53037	3
3.53254	3
3.53471	3
3.53688	3
3.53905	3
3.54121	3
3.54338	3
3.54555	3
3.54772	3
3.54989	3
3.55206	3
3.55423	3
3.5564	3
3.55857	3
3.56074	3
3.56291	3
3.56508	3
3.56725	3
3.56941	3
3.57158	3
3.57375	3
3.57592	3
3.57809	3
3.58026	3
3.58243	3
3.5846	3
3.58677	3
3.58894	3
3.59111	3
3.59328	3
3.59544	3
3.59761	3
3.59978	3
3.60195	3
3.60412	3
3.60629	3
3.60846	3
3.61063	3
3.6128	3
3.61497	3
3.61714	3
3.61931	3
3.62148	3
3.62364	3
3.62581	3
3.62798	3
3.63015	3
3.63232	3
3.63449	3
3.63666	3
3.63883	3
3.641	3
3.64317	3
3.64534	3
3.64751	3
3.64967	3
3.65184	3
3.65401	3
3.65618	3
3.65835	3
3.66052	3
3.66269	3
3.66486	3
3.66703	3
3.6692	3
3.67137	3
3.67354	3
3.6757	3
3.67787	3
3.68004	3
3.68221	3
3.68438	3
3.68655	3
3.68872	3
3.69089	3
3.69306	3
3.69523	3
3.6974	3
3.69957	3
3.70174	3
3.7039	3
3.70607	3
3.70824	3
3.71041	3
3.71258	3
3.71475	3
3.71692	3
3.71909	3
3.72126	3
3.72343	3
3.7256	3
3.72777	3
3.72993	3
3.7321	3
3.73427	3
3.73644	3
3.73861	3
3.74078	3
3.74295	3
3.74512	3
3.74729	3
3.74946	3
3.75163	3
3.7538	3
3.75597	3
3.75813	3
3.7603	3
3.76247	3
3.76464	3
3.76681	3
3.76898	3
3.77115	3
3.77332	3
3.77549	3
3.77766	3
3.77983	3
3.782	3
3.78416	3
3.78633	3
3.7885	3
3.79067	3
3.79284	3
3.79501	3
3.79718	3
3.79935	3
3.80152	3
3.80369	3
3.80586	3
3.80803	3
3.8102	3
3.81236	3
3.81453	3
3.8167	3
3.81887	3
3.82104	3
3.82321	3
3.82538	3
3.82755	3
3.82972	3
3.83189	3
3.83406	3
3.83623	3
3.83839	3
3.84056	3
3.84273	3
3.8449	3
3.84707	3
3.84924	3
3.85141	3
3.85358	3
3.85575	3
3.85792	3
3.86009	3
3.86226	3
3.86443	3
3.86659	3
3.86876	3
3.87093	3
3.8731	3
3.87527	3
3.87744	3
3.87961	3
3.88178	3
3.88395	3
3.88612	3
3.88829	3
3.89046	3
3.89262	3
3.89479	3
3.89696	3
3.89913	3
3.9013	3
3.90347	3
3.90564	3
3.90781	3
3.90998	3
3.91215	3
3.91432	3
3.91649	3
3.91866	3
3.92082	3
3.92299	3
3.92516	3
3.92733	3
3.9295	3
3.93167	3
3.93384	3
3.93601	3
3.93818	3
3.94035	3
3.94252	3
3.94469	3
3.94685	3
3.94902	3
3.95119	3
3.95336	3
3.95553	3
3.9577	3
3.95987	3
3.96204	3
3.96421	3
3.96638	3
3.96855	3
3.97072	3
3.97289	3
3.97505	3
3.97722	3
3.97939	3
3.98156	3
3.98373	3
3.9859	3
3.98807	3
3.99024	3
3.99241	3
3.99458	3
3.99675	3
3.99892	3
4.00108	3
4.00325	3
4.00542	3
4.00759	3
4.00976	3
4.01193	3
4.0141	3
4.01627	3
4.01844	3
4.02061	3
4.02278	3
4.02495	3
4.02711	3
4.02928	3
4.03145	3
4.03362	3
4.03579	3
4.03796	3
4.04013	3
4.0423	3
4.04447	3
4.04664	3
4.04881	3
4.05098	3
4.05315	3
4.05531	3
4.05748	3
4.05965	3
4.06182	3
4.06399	3
4.06616	3
4.06833	3
4.0705	3
4.07267	3
4.07484	3
4.07701	3
4.07918	3
4.08134	3
4.08351	3
4.08568	3
4.08785	3
4.09002	3
4.09219	3
4.09436	3
4.09653	3
4.0987	3
4.10087	3
4.10304	3
4.10521	3
4.10738	3
4.10954	3
4.11171	3
4.11388	3
4.11605	3
4.11822	3
4.12039	3
4.12256	3
4.12473	3
4.1269	3
4.12907	3
4.13124	3
4.13341	3
4.13557	3
4.13774	3
4.13991	3
4.14208	3
4.14425	3
4.14642	3
4.14859	3
4.15076	3
4.15293	3
4.1551	3
4.15727	3
4.15944	3
4.16161	3
4.16377	3
4.16594	3
4.16811	3
4.17028	3
4.17245	3
4.17462	3
4.17679	3
4.17896	3
4.18113	3
4.1833	3
4.18547	3
4.18764	3
4.1898	3
4.19197	3
4.19414	3
4.19631	3
4.19848	3
4.20065	3
4.20282	3
4.20499	3
4.20716	3
4.20933	3
4.2115	3
4.21367	3
4.21584	3
4.218	3
4.22017	3
4.22234	3
4.22451	3
4.22668	3
4.22885	3
4.23102	3
4.23319	3
4.23536	3
4.23753	3
4.2397	3
4.24187	3
4.24403	3
4.2462	3
4.24837	3
4.25054	3
4.25271	3
4.25488	3
4.25705	3
4.25922	3
4.26139	3
4.26356	3
4.26573	3
4.2679	3
4.27007	3
4.27223	3
4.2744	3
4.27657	3
4.27874	3
4.28091	3
4.28308	3
4.28525	3
4.28742	3
4.28959	3
4.29176	3
4.29393	3
4.2961	3
4.29826	3
4.30043	3
4.3026	3
4.30477	3
4.30694	3
4.30911	3
4.31128	3
4.31345	3
4.31562	3
4.31779	3
4.31996	3
4.32213	3
4.3243	3
4.32646	3
4.32863	3
4.3308	3
4.33297	3
4.33514	3
4.33731	3
4.33948	3
4.34165	3
4.34382	3
4.34599	3
4.34816	3
4.35033	3
4.35249	3
4.35466	3
4.35683	3
4.359	3
4.36117	3
4.36334	3
4.36551	3
4.36768	3
4.36985	3
4.37202	3
4.37419	3
4.37636	3
4.37852	3
4.38069	3
4.38286	3
4.38503	3
4.3872	3
4.38937	3
4.39154	3
4.39371	3
4.39588	3
4.39805	3
4.40022	3
4.40239	3
4.40456	3
4.40672	3
4.40889	3
4.41106	3
4.41323	3
4.4154	3
4.41757	3
4.41974	3
4.42191	3
4.42408	3
4.42625	3
4.42842	3
4.43059	3
4.43275	3
4.43492	3
4.43709	3
4.43926	3
4.44143	3
4.4436	3
4.44577	3
4.44794	3
4.45011	3
4.45228	3
4.45445	3
4.45662	3
4.45879	3
4.46095	3
4.46312	3
4.46529	3
4.46746	3
4.46963	3
4.4718	3
4.47397	3
4.47614	3
4.47831	3
4.48048	3
4.48265	3
4.48482	3
4.48698	3
4.48915	3
4.49132	3
4.49349	3
4.49566	3
4.49783	3
4.5	3
4.50217	3
4.50434	3
4.50651	3
4.50868	3
4.51085	3
4.51302	3
4.51518	3
4.51735	3
4.51952	3
4.52169	3
4.52386	3
4.52603	3
4.5282	3
4.53037	3
4.53254	3
4.53471	3
4.53688	3
4.53905	3
4.54121	3
4.54338	3
4.54555	3
4.54772	3
4.54989	3
4.55206	3
4.55423	3
4.5564	3
4.55857	3
4.56074	3
4.56291	3
4.56508	3
4.56725	3
4.56941	3
4.57158	3
4.57375	3
4.57592	3
4.57809	3
4.58026	3
4.58243	3
4.5846	3
4.58677	3
4.58894	3
4.59111	3
4.59328	3
4.59544	3
4.59761	3
4.59978	3
4.60195	3
4.60412	3
4.60629	3
4.60846	3
4.61063	3
4.6128	3
4.61497	3
4.61714	3
4.61931	4
4.62148	4
4.62364	4
4.62581	4
4.62798	4
4.63015	4
4.63232	4
4.63449	4
4.63666	4
4.63883	4
4.641	4
4.64317	4
4.64534	4
4.64751	4
4.64967	4
4.65184	4
4.65401	4
4.65618	4
4.65835	4
4.66052	4
4.66269	4
4.66486	4
4.66703	4
4.6692	4
4.67137	4
4.67354	4
4.6757	4
4.67787	4
4.68004	4
4.68221	4
4.68438	4
4.68655	4
4.68872	4
4.69089	4
4.69306	4
4.69523	4
4.6974	4
4.69957	4
4.70174	4
4.7039	4
4.70607	4
4.70824	4
4.71041	4
4.71258	4
4.71475	4
4.71692	4
4.71909	4
4.72126	4
4.72343	4
4.7256	4
4.72777	4
4.72993	4
4.7321	4
4.73427	4
4.73644	4
4.73861	4
4.74078	4
4.74295	4
4.74512	4
4.74729	4
4.74946	4
4.75163	4
4.7538	4
4.75597	4
4.75813	4
4.7603	4
4.76247	4
4.76464	4
4.76681	4
4.76898	4
4.77115	4
4.77332	4
4.77549	4
4.77766	4
4.77983	4
4.782	4
4.78416	4
4.78633	4
4.7885	4
4.79067	4
4.79284	4
4.79501	4
4.79718	4
4.79935	4
4.80152	4
4.80369	4
4.80586	4
4.80803	4
4.8102	4
4.81236	4
4.81453	4
4.8167	4
4.81887	4
4.82104	4
4.82321	4
4.82538	4
4.82755	4
4.82972	4
4.83189	4
4.83406	4
4.83623	4
4.83839	4
4.84056	4
4.84273	4
4.8449	4
4.84707	4
4.84924	4
4.85141	4
4.85358	4
4.85575	4
4.85792	4
4.86009	4
4.86226	4
4.86443	4
4.86659	4
4.86876	4
4.87093	4
4.8731	4
4.87527	4
4.87744	4
4.87961	4
4.88178	4
4.88395	4
4.88612	4
4.88829	4
4.89046	4
4.89262	4
4.89479	4
4.89696	4
4.89913	4
4.9013	4
4.90347	4
4.90564	4
4.90781	4
4.90998	4
4.91215	4
4.91432	4
4.91649	4
4.91866	4
4.92082	4
4.92299	4
4.92516	4
4.92733	4
4.9295	4
4.93167	4
4.93384	4
4.93601	4
4.93818	4
4.94035	4
4.94252	4
4.94469	4
4.94685	4
4.94902	4
4.95119	4
4.95336	4
4.95553	4
4.9577	4
4.95987	4
4.96204	4
4.96421	4
4.96638	4
4.96855	4
4.97072	4
4.97289	4
4.97505	4
4.97722	4
4.97939	4
4.98156	4
4.98373	4
4.9859	4
4.98807	4
4.99024	4
4.99241	4
4.99458	4
4.99675	4
4.99892	4
5.00108	4
5.00325	4
5.00542	4
5.00759	4
5.00976	4
5.01193	4
5.0141	4
5.01627	4
5.01844	4
5.02061	4
5.02278	4
5.02495	4
5.02711	4
5.02928	4
5.03145	4
5.03362	4
5.03579	4
5.03796	4
5.04013	4
5.0423	4
5.04447	4
5.04664	4
5.04881	4
5.05098	4
5.05315	4
5.05531	4
5.05748	4
5.05965	4
5.06182	4
5.06399	4
5.06616	4
5.06833	4
5.0705	4
5.07267	4
5.07484	4
5.07701	4
5.07918	4
5.08134	4
5.08351	4
5.08568	4
5.08785	4
5.09002	4
5.09219	4
5.09436	4
5.09653	4
5.0987	4
5.10087	4
5.10304	4
5.10521	4
5.10738	4
5.10954	4
5.11171	4
5.11388	4
5.11605	4
5.11822	4
5.12039	4
5.12256	4
5.12473	4
5.1269	4
5.12907	4
5.13124	4
5.13341	4
5.13557	4
5.13774	4
5.13991	4
5.14208	4
5.14425	4
5.14642	4
5.14859	4
5.15076	4
5.15293	4
5.1551	4
5.15727	4
5.15944	4
5.16161	4
5.16377	4
5.16594	4
5.16811	4
5.17028	4
5.17245	4
5.17462	4
5.17679	4
5.17896	4
5.18113	4
5.1833	4
5.18547	4
5.18764	4
5.1898	4
5.19197	4
5.19414	4
5.19631	4
5.19848	4
5.20065	4
5.20282	4
5.20499	4
5.20716	4
5.20933	4
5.2115	4
5.21367	4
5.21584	4
5.218	4
5.22017	4
5.22234	4
5.22451	4
5.22668	4
5.22885	4
5.23102	4
5.23319	4
5.23536	4
5.23753	4
5.2397	4
5.24187	4
5.24403	4
5.2462	4
5.24837	4
5.25054	4
5.25271	4
5.25488	4
5.25705	4
5.25922	4
5.26139	4
5.26356	4
5.26573	4
5.2679	4
5.27007	4
5.27223	4
5.2744	4
5.27657	4
5.27874	4
5.28091	4
5.28308	4
5.28525	4
5.28742	4
5.28959	4
5.29176	4
5.29393	4
5.2961	4
5.29826	4
5.30043	4
5.3026	4
5.30477	4
5.30694	4
5.30911	4
5.31128	4
5.31345	4
5.31562	4
5.31779	4
5.31996	4
5.32213	4
5.3243	4
5.32646	4
5.32863	4
5.3308	4
5.33297	4
[truncated: 2,612 more rows]
