# Supplementary material for: SPACEL: deep learning-based characterization of spatial transcriptome architectures
Source: Nat Commun. 2023 Nov 22;14:7603. doi: 10.1038/s41467-023-43220-3 (PMC10663563; doi:10.1038/s41467-023-43220-3)
Supplement: Supplementary file 8 — Source Data [file 41467_2023_43220_MOESM8_ESM.zip › SourceData/Source_Data_sFigure5.xlsx]

## Sheet: sFig.5a
Cortical layer 1~6/WM annotated by the original study and spatial domains identified by Splane for the 12 ST slices of the DLPFC dataset
	layer_guess	Splane_domain
AAACAACGAATAGTTC-1_151507	Layer1	0
AAACAAGTATCTCCCA-1_151507	Layer3	2
AAACAATCTACTAGCA-1_151507	Layer1	0
AAACACCAATAACTGC-1_151507	WM	6
AAACAGCTTTCAGAAG-1_151507	Layer6	5
AAACAGGGTCTATATT-1_151507	Layer6	5
AAACAGTGTTCCTGGG-1_151507	WM	6
AAACATTTCCCGGATT-1_151507	Layer5	4
AAACCACTACACAGAT-1_151507	Layer3	1
AAACCCGAACGAAATC-1_151507	Layer3	2
AAACCGGGTAGGTACC-1_151507	Layer5	4
AAACCGTTCGTCCAGG-1_151507	Layer6	4
AAACCTAAGCAGCCGG-1_151507	Layer6	4
AAACCTCATGAAGTTG-1_151507	Layer5	4
AAACGAAGAACATACC-1_151507	Layer1	0
AAACGACAGTCTTGCC-1_151507	Layer3	1
AAACGAGACGGTTGAT-1_151507	Layer3	2
AAACGCCCGAGATCGG-1_151507	Layer2	1
AAACGGGCGTACGGGT-1_151507	Layer5	4
AAACGGGTTGGTATCC-1_151507	Layer1	0
AAACGGTTGCGAACTG-1_151507	WM	6
AAACGTGTTCGCCCTA-1_151507	Layer1	0
AAACTAACGTGGCGAC-1_151507	Layer1	1
AAACTCGGTTCGCAAT-1_151507	Layer6	5
AAACTCGTGATATAAG-1_151507	Layer1	0
AAACTGCTGGCTCCAA-1_151507	Layer4	3
AAACTTGCAAACGTAT-1_151507	Layer6	5
AAAGAATGTGGACTAA-1_151507	Layer6	5
AAAGACATGAAGTTTA-1_151507	Layer2	1
AAAGACCCAAGTCGCG-1_151507	Layer2	1
AAAGACTGGGCGCTTT-1_151507	Layer5	3
AAAGGCTACGGACCAT-1_151507	Layer6	5
AAAGGCTCTCGCGCCG-1_151507	Layer6	4
AAAGGGATGTAGCAAG-1_151507	Layer3	1
AAAGGGCAGCTTGAAT-1_151507	Layer3	2
AAAGGTAAGCTGTACC-1_151507	Layer1	0
AAAGGTCAACGACATG-1_151507	Layer3	1
AAAGTAGCATTGCTCA-1_151507	Layer6	5
AAAGTCACTGATGTAA-1_151507	Layer2	1
AAAGTCGACCCTCAGT-1_151507	Layer5	4
AAAGTGTGATTTATCT-1_151507	Layer3	2
AAAGTTGACTCCCGTA-1_151507	Layer3	2
AAATAACCATACGGGA-1_151507	Layer1	0
AAATAAGGTAGTGCCC-1_151507	Layer1	0
AAATACCTATAAGCAT-1_151507	Layer4	3
AAATAGCTTAGACTTT-1_151507	Layer3	1
AAATAGGGTGCTATTG-1_151507	Layer5	3
AAATCACTCCTAAACG-1_151507	Layer3	1
AAATCCGATACACGCC-1_151507	Layer6	4
AAATCGTGTACCACAA-1_151507	Layer5	4
AAATCTAGCCCTGCTA-1_151507	Layer4	2
AAATGATTCGATCAGC-1_151507	Layer1	0
AAATGCTCGTTACGTT-1_151507	Layer3	2
AAATGGCATGTCTTGT-1_151507	Layer1	0
AAATGGCCCGTGCCCT-1_151507	Layer6	5
AAATGGTCAATGTGCC-1_151507	Layer3	2
AAATGTATCTTATCCC-1_151507	Layer5	4
AAATGTGGGTGCTCCT-1_151507	Layer1	0
AAATTAACGGGTAGCT-1_151507	Layer3	2
AAATTAATAAGCGCGA-1_151507	Layer5	4
AAATTACACGACTCTG-1_151507	Layer1	0
AAATTACCTATCGATG-1_151507	Layer2	1
AAATTCCAGGTCCAAA-1_151507	Layer2	1
AAATTGATAGTCCTTT-1_151507	WM	5
AAATTGCGGCGGTTCT-1_151507	Layer2	1
AAATTGGTGAGAAGCA-1_151507	Layer1	0
AAATTTACCGAAATCC-1_151507	Layer1	0
AAATTTGCGGGTGTGG-1_151507	Layer5	4
AACAACTGGTAGTTGC-1_151507	Layer3	2
AACAATACATTGTCGA-1_151507	WM	6
AACAATTACTCTACGC-1_151507	Layer4	3
AACACACGCTCGCCGC-1_151507	Layer4	2
AACACGACTGTACTGA-1_151507	Layer1	0
AACACGAGACGCGGCC-1_151507	Layer6	5
AACACGCGGCCGCGAA-1_151507	Layer2	1
AACAGCTGTGTGGCAA-1_151507	WM	6
AACAGGAAATCGAATA-1_151507	Layer1	0
AACAGGATGGGCCGCG-1_151507	Layer4	3
AACAGGTAGTATGGAT-1_151507	Layer3	2
AACATAGCGTGTATCG-1_151507	Layer6	4
AACATATCAACTGGTG-1_151507	Layer1	1
AACATCGATACGTCTA-1_151507	Layer1	0
AACATTGGTCAGCCGT-1_151507	Layer2	1
AACATTGTGACTCGAG-1_151507	WM	5
AACCAAGACTTCTCTG-1_151507	Layer5	4
AACCAGTATCACTCTT-1_151507	Layer1	0
AACCATGGGATCGCTA-1_151507	Layer3	1
AACCCAGAGACGGAGA-1_151507	Layer3	1
AACCCGACAACCCGTG-1_151507	WM	6
AACCCGAGCAGAATCG-1_151507	Layer4	3
AACCCGATAGGGCTTC-1_151507	Layer3	1
AACCCTACTGTCAATA-1_151507	Layer3	1
AACCCTGGTGGAACCA-1_151507	Layer1	0
AACCGAGCTTGGTCAT-1_151507	Layer3	1
AACCGCTAAGGGATGC-1_151507	Layer3	2
AACCGTTGTGTTTGCT-1_151507	Layer1	0
AACCTAAAGCCGTCCG-1_151507	Layer1	0
AACCTCGCTTTAGCCC-1_151507	Layer5	4
AACCTGTCACGGAATT-1_151507	Layer2	1
AACCTTTAAATACGGT-1_151507	Layer5	4
AACCTTTACGACGTCT-1_151507	Layer1	0
AACGATAATGCCGTAG-1_151507	Layer5	4
AACGATAGAAGGGCCG-1_151507	Layer3	1
AACGATATGTCAACTG-1_151507	Layer3	1
AACGCATGATCTGGGT-1_151507	Layer1	0
AACGCGAACGGCAACA-1_151507	Layer3	1
AACGCGACCTTGGGCG-1_151507	WM	6
AACGCGGTCTCCAGCC-1_151507	Layer3	1
AACGCTGTTGCTGAAA-1_151507	Layer4	3
AACGGACGTACGTATA-1_151507	Layer4	2
AACGGCCATCTCCGGT-1_151507	Layer5	4
AACGTACTGTGGGTAC-1_151507	Layer5	4
AACGTAGTCTACCCAT-1_151507	Layer1	0
AACGTCAGACTAGTGG-1_151507	Layer3	2
AACGTGATGAAGGACA-1_151507	Layer1	0
AACGTGCGAAAGTCTC-1_151507	Layer3	2
AACGTTATCAGCACCT-1_151507	Layer4	3
AACTACCCGTTTGTCA-1_151507	Layer3	2
AACTAGCGTATCGCAC-1_151507	Layer1	0
AACTAGGCTTGGGTGT-1_151507	Layer5	4
AACTCAAGTTAATTGC-1_151507	Layer4	3
AACTCCAGAGCGTGTT-1_151507	Layer5	4
AACTCCTAATCCCATG-1_151507	Layer1	0
AACTCGATAAACACGT-1_151507	Layer3	1
AACTCGATGGCGCAGT-1_151507	Layer3	1
AACTCTCAATAGAGCG-1_151507	Layer3	1
AACTCTCAGTGTGCTC-1_151507	Layer6	5
AACTGAGGTCAGCGTC-1_151507	Layer1	1
AACTGATATTAGGCCT-1_151507	Layer2	1
AACTGGGTCCCGACGT-1_151507	Layer3	1
AACTGGGTTCGAGCCG-1_151507	Layer1	0
AACTGGTGTGGGCCTT-1_151507	Layer1	0
AACTTCTGCGTCTATC-1_151507	Layer3	2
AACTTGCCCGTATGCA-1_151507	Layer4	3
AACTTGCGTTCTCGCG-1_151507	Layer3	2
AACTTTACGGGAGCTT-1_151507	Layer5	4
AACTTTAGCTGCTGAG-1_151507	Layer1	0
AACTTTCTCGATCATG-1_151507	Layer1	0
AAGAAATCACCAGATT-1_151507	Layer1	0
AAGAAGGATCAGTTAG-1_151507	Layer3	2
AAGACATACGTGGTTT-1_151507	Layer5	5
AAGACCCAACTGAACA-1_151507	Layer6	5
AAGACTAACCCGTTGT-1_151507	Layer2	1
AAGACTCACGCCCACT-1_151507	Layer2	1
AAGACTGCAAGCTACT-1_151507	Layer3	2
AAGAGATGAATCGGTA-1_151507	Layer3	2
AAGAGCTCTTTATCGG-1_151507	Layer3	2
AAGAGGATGTACGCGA-1_151507	Layer5	4
AAGAGGCATGGATCGC-1_151507	Layer3	2
AAGAGGCCCTTTGGAA-1_151507	Layer5	3
AAGATGGCACCGGACC-1_151507	WM	6
AAGATTGGCGGAACGT-1_151507	Layer2	1
AAGCACCCTGCGTATC-1_151507	Layer5	4
AAGCATACTCTCCTGA-1_151507	Layer5	4
AAGCCGAAGCGGTTTA-1_151507	Layer3	2
AAGCCGCTTTACCTTG-1_151507	Layer1	0
AAGCGCAGGGCTTTGA-1_151507	Layer6	5
AAGCGGAGTGCGCGCA-1_151507	Layer2	1
AAGCGGCGTCATGGGT-1_151507	Layer1	0
AAGCGTCCCTCATCGA-1_151507	WM	5
AAGCTAGATCGAGTAA-1_151507	Layer5	3
AAGCTCGTGCCAAGTC-1_151507	Layer3	2
AAGCTCTTTCATGGTG-1_151507	Layer5	4
AAGGAGAACTTATAAG-1_151507	Layer1	0
AAGGAGCGGTTGGTGC-1_151507	Layer3	2
AAGGATCGATCGCTTG-1_151507	Layer3	1
AAGGATGAGGGACCTC-1_151507	Layer2	1
AAGGCAGGCTGTCTCC-1_151507	Layer3	1
AAGGCGCGTAAAGCTT-1_151507	Layer3	2
AAGGCTGTGCTCATCG-1_151507	Layer3	2
AAGGGACAGATTCTGT-1_151507	Layer2	1
AAGGGACTATGCATTC-1_151507	WM	6
AAGGTATCCTAATATA-1_151507	Layer2	1
AAGGTGATAAACCAGC-1_151507	Layer3	2
AAGTAAGCTTCCAAAC-1_151507	Layer1	0
AAGTAGAAGACCGGGT-1_151507	Layer3	1
AAGTAGTGACGCGAGG-1_151507	Layer4	3
AAGTCAATTGTCGTCA-1_151507	Layer3	2
AAGTCTAGTAGCTGCC-1_151507	Layer1	0
AAGTCTTCTGTGGCCT-1_151507	Layer6	5
AAGTGACGACCGAATT-1_151507	Layer5	4
AAGTGAGTCGGGTTTA-1_151507	WM	5
AAGTGCAAAGGTAGAC-1_151507	Layer5	4
AAGTGCCTTGACTGTA-1_151507	Layer3	2
AAGTGCGTTAGAATCT-1_151507	Layer6	5
AAGTGCTTCTCTATTG-1_151507	WM	6
AAGTGTTTGGAGACGG-1_151507	Layer5	3
AAGTTCACTCCAAGCT-1_151507	Layer5	4
AAGTTCAGTCTGCGTA-1_151507	Layer1	0
AAGTTCGGCCAACAGG-1_151507	Layer5	4
AAGTTGTGATGTTATA-1_151507	Layer5	4
AAGTTTACTAATGGCA-1_151507	Layer1	0
AAGTTTATGGGCCCAA-1_151507	Layer6	5
AATAACAACGCTCGGC-1_151507	Layer5	4
AATAACACTAGAACAA-1_151507	Layer6	5
AATAAGTCCTCGAGAC-1_151507	Layer1	0
AATACAATGTTTCAGG-1_151507	Layer3	2
AATACCGGAGGGCTGT-1_151507	WM	6
AATACCTGATGTGAAC-1_151507	Layer6	5
AATAGAACAGAGTGGC-1_151507	Layer6	4
AATAGAATCTGTTTCA-1_151507	Layer4	2
AATAGCAAGCCTCCTG-1_151507	Layer2	1
AATAGCTACCGCGTGC-1_151507	Layer1	0
AATAGTCCGTCCCGAC-1_151507	Layer6	4
AATAGTCGCGAGTCGG-1_151507	Layer4	3
AATATCAAGGTCGGAT-1_151507	Layer2	1
AATATCGAATCAATGC-1_151507	Layer3	2
AATATCGAGGGTTCTC-1_151507	Layer1	0
AATATTGGAGTATTGA-1_151507	Layer5	4
AATCAGACTGCAGGAC-1_151507	Layer2	1
AATCAGGTTTCATTTA-1_151507	WM	6
AATCATGTAAAGACTC-1_151507	Layer4	3
AATCCAAGGGCCTGAG-1_151507	Layer3	1
AATCCATGCAAGGGTG-1_151507	Layer3	1
AATCGAGGTCTCAAGG-1_151507	WM	4
AATCGCCTCAGCGCCA-1_151507	Layer3	2
AATCGCGCAGAGGACT-1_151507	Layer3	1
AATCGGGACACTACGA-1_151507	Layer1	0
AATCGGTATAGCCCTC-1_151507	Layer6	5
AATCGTGAGCCGAGCA-1_151507	Layer6	5
AATCTAGGTTTACTTG-1_151507	WM	6
AATCTATGCCGGAGCC-1_151507	Layer1	0
AATCTCTACTGTGGTT-1_151507	Layer5	4
AATCTGCGTTGGGACG-1_151507	Layer3	1
AATCTGGCTTTCTAGT-1_151507	WM	6
AATCTGGGTAGACCCT-1_151507	Layer1	0
AATGACAGCAATGTCT-1_151507	Layer6	5
AATGACGTAGGATGTC-1_151507	Layer3	2
AATGACTGTCAGCCGG-1_151507	Layer3	2
AATGAGTTCGCATATG-1_151507	Layer3	2
AATGATGATACGCTAT-1_151507	Layer1	0
AATGATGCGACTCCTG-1_151507	Layer1	0
AATGCAACCGGGTACC-1_151507	Layer3	2
AATGCACCAAGCAATG-1_151507	Layer1	0
AATGGCCGCCAATGCG-1_151507	Layer3	1
AATGGTCCACCGTTCA-1_151507	Layer5	4
AATGGTTCTCACAAGC-1_151507	Layer3	2
AATGTGCCCGAGGTGT-1_151507	WM	6
AATGTGCTAATCTGAG-1_151507	WM	6
AATGTTAAGACCCTGA-1_151507	Layer6	4
AATGTTGTCGTGAGAC-1_151507	Layer5	5
AATTAAAGGTCGGCGT-1_151507	Layer4	3
AATTAACGGATTTCCA-1_151507	Layer5	4
AATTACTCGTACGCTC-1_151507	Layer3	2
AATTAGCGCTGCAGCG-1_151507	Layer5	4
AATTATACCCAGCAAG-1_151507	Layer6	5
AATTCATAAGGGATCT-1_151507	Layer1	0
AATTCCAACTTGGTGA-1_151507	Layer2	1
AATTCCAAGCATGTAC-1_151507	WM	6
AATTCGATTCGAGGAT-1_151507	Layer6	5
AATTCTAGAGTTAGGC-1_151507	Layer5	4
AATTGAACGCTCTGGT-1_151507	Layer3	2
AATTGCAGCAATCGAC-1_151507	Layer5	4
AATTGTGGTTGCCAAA-1_151507	Layer5	4
AATTTGGGACATAGTA-1_151507	Layer1	0
AATTTGGTTCCAAAGA-1_151507	Layer1	0
ACAAACCGACAAGGCG-1_151507	Layer1	0
ACAAAGAAGGTAGGCC-1_151507	Layer6	5
ACAAAGCATGACCTAG-1_151507	Layer5	4
ACAAATCGCACCGAAT-1_151507	Layer4	2
ACAAATGGTAGTGTTT-1_151507	Layer3	2
ACAAATTCAGATCTGA-1_151507	Layer1	0
ACAACAGCATGAGCTA-1_151507	Layer3	2
ACAACGGTCCCTGCGA-1_151507	Layer3	2
ACAAGCAGTGCCTAGC-1_151507	Layer4	3
ACAAGCTATATGGAAG-1_151507	Layer6	5
ACAAGGAAATCCGCCC-1_151507	Layer4	3
ACAAGGACAAGAGGTT-1_151507	Layer3	3
ACAAGGATGCTTTAGG-1_151507	Layer5	4
ACAAGGCCTACCAGCC-1_151507	Layer2	1
ACAAGGGCAGGCTCTG-1_151507	Layer4	3
ACAATAGTCGTACGTT-1_151507	Layer5	5
ACAATCCATTTAAACC-1_151507	Layer5	4
ACAATCGATCTTTATA-1_151507	Layer1	0
ACAATGAATACGGAGA-1_151507	WM	6
ACAATGATTCTTCTAC-1_151507	Layer2	1
ACAATTGTGTCTCTTT-1_151507	Layer4	2
ACAATTTAGGAGGCTC-1_151507	Layer5	4
ACAATTTGAGCAGTGG-1_151507	Layer3	1
ACACAAAGACGGGTGG-1_151507	Layer3	1
ACACAAATATTCCTAG-1_151507	Layer1	0
ACACACCAGGACCAGT-1_151507	Layer3	2
ACACACTTTCTACACG-1_151507	Layer1	0
ACACATTGACGCAACA-1_151507	Layer3	2
ACACATTTCCGTAGAC-1_151507	WM	5
ACACCACATAATTAGC-1_151507	Layer1	0
ACACCCAGCATGCAGC-1_151507	Layer3	2
ACACCCGAGAAATCCG-1_151507	Layer3	2
ACACCCGTAAATCTGT-1_151507	Layer3	1
ACACCGAGCGCTCTTT-1_151507	Layer3	2
ACACCTTAAGTAGGGC-1_151507	Layer3	2
ACACCTTACTACTTGC-1_151507	Layer3	1
ACACGAGACTCCTTCT-1_151507	Layer3	2
ACACGGCACTATGCAT-1_151507	Layer1	0
ACACGGGAACTTAGGG-1_151507	Layer3	1
ACACGTAGGCCACAAG-1_151507	Layer4	3
ACACTCCAATGTCACT-1_151507	Layer3	2
ACACTGATCAAGGTGT-1_151507	Layer5	4
ACACTGGGACAGTCGT-1_151507	Layer4	3
ACAGAACTGAGAACAA-1_151507	WM	5
ACAGATTAGGTTAGTG-1_151507	Layer1	0
ACAGCATAGAGCCAGT-1_151507	Layer1	0
ACAGCGACATTCTCAT-1_151507	Layer5	4
ACAGCGCACCCGCAGC-1_151507	Layer1	0
ACAGGCACGGATCCTT-1_151507	Layer6	5
ACAGGCTTGCCCGACT-1_151507	Layer4	3
ACAGGTGGAGGTGAGG-1_151507	Layer6	4
ACAGGTGTGTTGTTGC-1_151507	Layer6	5
ACAGTAATACAACTTG-1_151507	Layer6	5
ACAGTATACCGTGGGA-1_151507	Layer1	0
ACAGTGCAGCGCATTT-1_151507	Layer3	1
ACATAATAAGGCGGTG-1_151507	Layer3	1
ACATCAGCTGGGACGC-1_151507	Layer5	4
ACATCCCGGCCATACG-1_151507	Layer5	4
ACATCCTGGTAACTGT-1_151507	Layer3	1
ACATCGATCGTTTACC-1_151507	Layer4	3
ACATCGGTCAGCCGCG-1_151507	Layer5	4
ACATCGTATGCAATGG-1_151507	Layer3	2
ACATCGTTAACCTAGT-1_151507	Layer1	0
ACATCTCAACGCGTAA-1_151507	Layer1	0
ACATGGCGCCAAAGTA-1_151507	Layer3	1
ACATGGCTCAATTTAG-1_151507	Layer3	1
ACATTAGTTTATATCC-1_151507	Layer5	4
ACATTTGAAACCTAAC-1_151507	Layer6	5
ACCAAACACCCAGCGA-1_151507	Layer1	0
ACCAAACTAGAAATCC-1_151507	Layer1	0
ACCAACACCACACACT-1_151507	Layer1	0
ACCAACCGCACTCCAC-1_151507	Layer5	4
ACCAACGCTTATTTAT-1_151507	Layer6	4
ACCAAGAACGCGTGTC-1_151507	Layer3	1
ACCAAGTCATCGGCAG-1_151507	Layer6	5
ACCAATATGCAAGTTA-1_151507	Layer5	4
ACCACAACTCAGAACA-1_151507	Layer1	0
ACCACAAGTTTCTATC-1_151507	Layer3	2
ACCACACGGTTGATGG-1_151507	WM	5
ACCACCAATGTAACAA-1_151507	Layer3	1
ACCACCCTCTCTTCTA-1_151507	Layer1	0
ACCACGTGCAGCTATA-1_151507	Layer4	3
ACCACTGTTCAAGAAG-1_151507	Layer3	2
ACCAGACCATAACAAC-1_151507	Layer6	5
ACCAGCCCGGTCTTTG-1_151507	Layer1	0
ACCAGGAGTGTGATCT-1_151507	Layer1	0
ACCAGTGCCCGGTCAA-1_151507	Layer1	0
ACCAGTGCGGGAGACG-1_151507	Layer3	2
ACCATATCCGCAATAA-1_151507	Layer4	3
ACCATCCGCCAACTAG-1_151507	Layer6	5
ACCATCGTATATGGTA-1_151507	Layer5	4
ACCATTAAGGGTGTCA-1_151507	Layer3	2
ACCCAACGCCCGTGGC-1_151507	Layer3	1
ACCCACCTACATGCTC-1_151507	Layer3	2
ACCCATCTTGAGGGTA-1_151507	Layer4	4
ACCCATTTGTCCCTCT-1_151507	Layer5	4
ACCCGAGCGAAATTAC-1_151507	WM	6
ACCCGATTGGTTCCGA-1_151507	WM	6
ACCCGGAAACTCCCAG-1_151507	Layer5	4
ACCCGGATGACGCATC-1_151507	Layer3	1
ACCCGGTTACACTTCC-1_151507	Layer5	4
ACCCGTAGTCTAGTTG-1_151507	Layer5	4
ACCCGTGTCATCAGTA-1_151507	Layer6	5
ACCCTATAGGACTGAG-1_151507	Layer3	2
ACCCTATGCCATATCG-1_151507	Layer6	5
ACCCTCCCGTCAGGGC-1_151507	Layer6	5
ACCCTCCCTTGCTATT-1_151507	Layer4	2
ACCCTGGTAACGCCCT-1_151507	Layer1	0
ACCCTTCATCTGCGAA-1_151507	Layer1	0
ACCCTTGCCTGGGTCG-1_151507	Layer1	0
ACCCTTTAGTTCTCCA-1_151507	Layer1	0
ACCGAAAGGGCCCTGC-1_151507	Layer1	0
ACCGACACATCTCCCA-1_151507	Layer6	4
ACCGACTGAGTCCCAC-1_151507	Layer3	1
ACCGAGTCTCCTTATT-1_151507	Layer6	5
ACCGATAGGCATAACC-1_151507	Layer4	3
ACCGATGGTAGCATCG-1_151507	Layer3	1
ACCGCAATAACTGCCT-1_151507	Layer5	3
ACCGCGGTGGAAGTCG-1_151507	Layer3	2
ACCGGGCCTTTGTTGA-1_151507	Layer3	2
ACCGGTCTGAGTACGG-1_151507	Layer2	1
ACCGTGACCACGTGGG-1_151507	WM	6
ACCGTTCCCGCTCTGA-1_151507	Layer1	0
ACCTAAGTACCTTTCA-1_151507	Layer6	5
ACCTAATCGACTTCCT-1_151507	Layer4	3
ACCTACAGTATGTGGT-1_151507	Layer3	1
ACCTACTATAAATCTA-1_151507	WM	6
ACCTCCGCCCTCGCTG-1_151507	Layer4	2
ACCTCCGTTATTCACC-1_151507	Layer2	1
ACCTGCGTGTCATGTT-1_151507	Layer6	5
ACCTTTCCTTTAGAAG-1_151507	Layer1	0
ACGAAATGGGCGGCAC-1_151507	Layer4	3
ACGACTCTAGGGCCGA-1_151507	Layer6	5
ACGACTGGTCATACTC-1_151507	WM	6
ACGAGAACCCATCACG-1_151507	Layer2	1
ACGAGATATTTGCTTA-1_151507	Layer1	0
ACGAGGATACCACTCT-1_151507	WM	5
ACGAGTACGGATGCCC-1_151507	Layer1	0
ACGATACATAGAACTA-1_151507	Layer2	1
ACGATACCTATCCTGA-1_151507	Layer5	4
ACGATCATACATAGAG-1_151507	Layer3	1
ACGATCATCTTGTAAA-1_151507	Layer3	1
ACGATGCATATGTTAT-1_151507	Layer4	3
ACGATGGATCCGATGC-1_151507	Layer1	0
ACGCAAACTAATAGAT-1_151507	WM	5
ACGCAATCACTACAGC-1_151507	Layer1	0
ACGCATAAATGACATG-1_151507	Layer2	1
ACGCATACGTTTACTA-1_151507	Layer4	3
ACGCATTCGTGAGTAC-1_151507	Layer3	2
ACGCCACTCGAAACAG-1_151507	WM	5
ACGCCAGATGATTTCT-1_151507	Layer1	0
ACGCCAGTGCGTTTGC-1_151507	Layer6	5
ACGCCCAGCTGTCGAT-1_151507	Layer1	0
ACGCCGCTAGACGACC-1_151507	Layer4	3
ACGCGAAGTCAGACGA-1_151507	Layer5	4
ACGCGCTACACAGGGT-1_151507	Layer5	4
ACGCGGGCCAAGGACA-1_151507	Layer3	2
ACGCGTTTCTTAAGAG-1_151507	Layer5	4
ACGCTAGTATCAGTGC-1_151507	Layer3	1
ACGCTAGTGATACACT-1_151507	Layer2	1
ACGCTGTGAGGCGTAG-1_151507	Layer5	4
ACGCTTAGTGTCTCTC-1_151507	Layer1	0
ACGGAACACGAGTGCC-1_151507	Layer6	5
ACGGAATTTAGCAAAT-1_151507	Layer3	2
ACGGACTCTCAAAGCG-1_151507	Layer6	4
ACGGAGCGCAAATTAC-1_151507	Layer1	0
ACGGATGGTGCGGATA-1_151507	Layer5	4
ACGGCACTTGCTTGGG-1_151507	Layer5	4
ACGGCCAACATGGACT-1_151507	Layer5	4
ACGGCGACGATGGGAA-1_151507	Layer4	3
ACGGCGGGTTGCCCTG-1_151507	Layer2	1
ACGGGAGTGTCGGCCC-1_151507	Layer6	5
ACGGGCGTATGCGACA-1_151507	Layer1	0
ACGGGTCATGTGACTT-1_151507	Layer3	2
ACGGTACAGTTCAATG-1_151507	Layer6	5
ACGTACAGATTTCTCT-1_151507	Layer1	0
ACGTACTTTGGCACGG-1_151507	WM	6
ACGTAGATTGCTGATG-1_151507	Layer3	2
ACGTAGGAGAGTCGCT-1_151507	Layer6	6
ACGTATTACTCCGATC-1_151507	Layer3	1
ACGTCCTAAACGAGAT-1_151507	Layer1	0
ACGTCTCGTTCCGGGA-1_151507	Layer6	5
ACGTGCGCCTCGTGCA-1_151507	Layer2	1
ACGTGGTCGAATGTGC-1_151507	Layer1	0
ACGTTAATGTCGAAGA-1_151507	Layer3	3
ACGTTAGATTTGCCCG-1_151507	Layer5	4
ACGTTATTGGTCACTC-1_151507	Layer3	2
ACGTTCCGCGCTCCGT-1_151507	Layer1	0
ACGTTCGCAATCAATT-1_151507	Layer2	1
ACGTTCGTTCAGGAAA-1_151507	WM	5
ACGTTCTGTACAAGTC-1_151507	Layer5	4
ACGTTTAGTTGTGATC-1_151507	Layer1	0
ACTAAGGACGCACACC-1_151507	Layer2	1
ACTAATACGTCAGGCG-1_151507	Layer1	0
ACTACAAAGAGAGGTG-1_151507	WM	6
ACTACCAGCTCTCTGG-1_151507	Layer3	2
ACTACGCGTTAGAATT-1_151507	Layer6	5
ACTAGTTGCGATCGTC-1_151507	Layer3	2
ACTATATGCTGTGTTC-1_151507	Layer1	0
ACTATCCAGGGCATGG-1_151507	Layer3	1
ACTATCGCCGGCTAAA-1_151507	Layer3	2
ACTATCTGCCCGCGTA-1_151507	Layer3	2
ACTATTCGTCCGTGGT-1_151507	Layer1	0
ACTATTTCCGGGCCCA-1_151507	WM	5
ACTCAACGAATGTATT-1_151507	Layer2	1
ACTCAAGTGCAAGGCT-1_151507	Layer5	4
ACTCAATAAAGGCACG-1_151507	Layer3	1
ACTCAGACCTGCTTCT-1_151507	Layer2	1
ACTCCAATATCATCAT-1_151507	WM	6
ACTCCCATTCCTAAAG-1_151507	Layer6	5
ACTCCCGAATTCGTTT-1_151507	Layer2	1
ACTCCCGTAGACTAGG-1_151507	Layer1	0
ACTCCCTAATGCTAAA-1_151507	Layer5	4
ACTCCCTAGAATAGTA-1_151507	Layer4	3
ACTCCGGCCGACCACT-1_151507	Layer6	5
ACTCGATGTATTTCAT-1_151507	Layer3	2
ACTCGCCGTTCGATAA-1_151507	Layer5	4
ACTCGTAACCCGTCCT-1_151507	Layer6	5
ACTCGTCAGTAATCCC-1_151507	Layer3	2
ACTCTAAACCTGGGAT-1_151507	Layer5	4
ACTCTCTGACTTAGGT-1_151507	Layer3	2
ACTCTCTTATACACGA-1_151507	Layer1	0
ACTCTGACCTAATAGA-1_151507	Layer6	5
ACTCTTGTATAGTAAC-1_151507	Layer3	2
ACTGAAACGCCGTTAG-1_151507	Layer5	3
ACTGAATGGCGAAAGT-1_151507	Layer4	2
ACTGATTTAGTGATTC-1_151507	Layer1	0
ACTGCCCGCCATTCTC-1_151507	WM	6
ACTGCCGTCGTAACTC-1_151507	Layer1	0
ACTGCGGACACACCGT-1_151507	Layer2	1
ACTGGCGAACCTGCGT-1_151507	Layer2	1
ACTGTACGATACACAT-1_151507	Layer3	1
ACTGTAGCACTTTGGA-1_151507	Layer3	2
ACTGTATACGCGAGCA-1_151507	Layer3	1
ACTGTCCAGGATTATA-1_151507	Layer3	2
ACTGTCTTCTTTAGAA-1_151507	Layer3	2
ACTGTGCTAGTAGATC-1_151507	Layer3	1
ACTGTTTAGTGTAGGC-1_151507	Layer1	0
ACTTACCGGGCGCGCA-1_151507	Layer1	0
ACTTACGCATCCACGC-1_151507	Layer5	4
ACTTAGTACGACAAGA-1_151507	Layer3	1
ACTTATACTTACCCGG-1_151507	Layer3	1
ACTTATCTGATCTATA-1_151507	Layer1	0
ACTTATTAGGATCGGT-1_151507	Layer4	3
ACTTATTTATGTGCCA-1_151507	Layer3	2
ACTTCAGGCTGATCCC-1_151507	Layer4	3
ACTTCCATGCGGGACA-1_151507	Layer5	4
ACTTCCTGTCGTGCGA-1_151507	Layer3	1
ACTTCGCCATACGCAC-1_151507	Layer3	1
ACTTGACTCCCTCTTT-1_151507	Layer3	3
ACTTGCCATATTGTAC-1_151507	Layer1	0
ACTTGGGACCCGGTGG-1_151507	Layer3	2
ACTTGTAGTCCCTTCA-1_151507	Layer6	5
ACTTGTGGATGGAACG-1_151507	Layer3	2
ACTTTACCCTCATGAA-1_151507	Layer2	1
ACTTTCCTATAGCTTC-1_151507	Layer3	2
ACTTTGACTGCATCCT-1_151507	Layer5	5
AGAAATTATGACTCGC-1_151507	Layer3	2
AGAACGTGGTACATTC-1_151507	Layer3	1
AGAACTGTACTTTGTA-1_151507	Layer6	5
AGAAGAGCGCCGTTCC-1_151507	Layer3	1
AGAAGGTACACTTCAC-1_151507	WM	6
AGAAGGTTGCCGAATT-1_151507	Layer5	4
AGAAGGTTGTAGGTCG-1_151507	Layer6	4
AGAAGTGATTCGTGAT-1_151507	Layer6	5
AGAATAAATCTTCAGG-1_151507	Layer5	4
AGAATACAGGCTATCC-1_151507	Layer6	5
AGAATGCGGGTTCGGA-1_151507	Layer1	0
AGAATTATGGATTCGA-1_151507	Layer3	1
AGAATTGTTTGACATA-1_151507	Layer3	2
AGACAGCTCAGAATCC-1_151507	Layer4	3
AGACATAGATCCTTCC-1_151507	Layer1	0
AGACCATGGGATACAA-1_151507	Layer3	2
AGACCCACCGCTGATC-1_151507	Layer5	3
AGACCCGCCCTCCTCG-1_151507	Layer3	2
AGACCGCTCCGCGGTT-1_151507	Layer3	2
AGACCGGGAAACCCTG-1_151507	Layer5	5
AGACGAAGTGCCGGTC-1_151507	Layer3	2
AGACGACGATGCCGCT-1_151507	Layer6	5
AGACGGGATTGGTATA-1_151507	Layer1	0
AGACGGGCCGATTTAA-1_151507	Layer1	0
AGACTAGCCTTCCAGA-1_151507	Layer3	2
AGACTGTTACCGGGTC-1_151507	WM	6
AGAGAAACACCAGAAA-1_151507	WM	6
AGAGAACCGTCTAGGA-1_151507	Layer2	1
AGAGAAGGAGTACAAT-1_151507	WM	6
AGAGATCTCTAAAGCG-1_151507	Layer5	4
AGAGCAGTTATGAGAC-1_151507	Layer4	3
AGAGCCGCCGAGATTT-1_151507	Layer4	3
AGAGCGCTTGTAACGG-1_151507	Layer1	0
AGAGCGGGCTAATCAT-1_151507	Layer2	1
AGAGCGTACAAGCTCG-1_151507	Layer3	2
AGAGCTACGAAAGCAT-1_151507	Layer3	1
AGAGGCTTCGGAAACC-1_151507	Layer3	2
AGAGGGACAATTGTCC-1_151507	Layer2	1
AGAGGTATCTCGGTCC-1_151507	Layer1	0
AGAGTAAACTTCACTA-1_151507	Layer3	2
AGAGTGAACAGACACC-1_151507	Layer3	1
AGAGTTAGAGACCGAT-1_151507	Layer1	0
AGAGTTGCAGGCCTCC-1_151507	Layer2	1
AGATAACTTCAGGGCC-1_151507	Layer3	3
AGATACCAATAGAACC-1_151507	Layer5	4
AGATACCAGCACTTCA-1_151507	Layer1	0
AGATACCGGTGTTCAC-1_151507	Layer5	4
AGATACGACTTCATAT-1_151507	Layer3	1
AGATACTCAAGATCGA-1_151507	Layer4	2
AGATATAATACGACTA-1_151507	Layer6	5
AGATCGTGCATAAGAT-1_151507	Layer1	0
AGATCTCAGGTGTGAT-1_151507	Layer3	1
AGATGACTCGCCCACG-1_151507	Layer3	1
AGATGAGGGTTGCGAT-1_151507	Layer1	0
AGATGATGGAGTCTGG-1_151507	Layer2	1
AGATGCAAGACGTGCA-1_151507	WM	6
AGATGCTATAACGAGC-1_151507	Layer3	2
AGATTATAGGACGTTT-1_151507	Layer3	3
AGATTCAAGCGGGTCG-1_151507	Layer3	1
AGATTCACAACCGATA-1_151507	WM	6
AGCAAAGGCCGCTAGT-1_151507	Layer6	4
AGCAACATATCTTATT-1_151507	Layer3	1
AGCAACCGAAAGTAAT-1_151507	WM	6
AGCACCAGTACTCACG-1_151507	Layer3	1
AGCACTACCGGCCTGT-1_151507	Layer5	4
AGCACTACCTCACCAG-1_151507	Layer5	3
AGCACTTAAGGACGCC-1_151507	Layer4	3
AGCAGAAGGAGAAAGA-1_151507	Layer6	5
AGCAGCCAGATGAATA-1_151507	Layer6	4
AGCAGTCGAAGCATGC-1_151507	Layer6	5
AGCATATCAATATGCT-1_151507	Layer4	2
AGCATCATTTCGAAAG-1_151507	WM	6
AGCATCGTCGATAATT-1_151507	Layer3	1
AGCATTACGAGGCAAG-1_151507	Layer5	4
AGCCAAGCTTTGTGTC-1_151507	Layer6	5
AGCCACAGGTTACCCG-1_151507	Layer5	4
AGCCACTCCCGTGCTT-1_151507	Layer2	1
AGCCATATAGTATGTG-1_151507	WM	6
AGCCCATACATGTAAG-1_151507	Layer5	4
AGCCCGCAACAAGCAG-1_151507	WM	6
AGCCCGGCATTAGAGG-1_151507	WM	6
AGCCCGGTAGCCTGTA-1_151507	WM	5
AGCCCTAAGCGAAGTT-1_151507	Layer2	1
AGCCCTTCTAATCCGA-1_151507	Layer1	0
AGCCCTTGGACATCCC-1_151507	Layer4	3
AGCCGCAAATTCAAAT-1_151507	Layer6	5
AGCCGCTTGATTAGCG-1_151507	Layer3	2
AGCCGTGGCTAAATGT-1_151507	Layer6	5
AGCCTAATACCCACGT-1_151507	WM	5
AGCCTTAAAGCGGAAG-1_151507	Layer3	2
AGCGACAGGAACGGTC-1_151507	Layer6	5
AGCGACATCCCATTCA-1_151507	Layer2	1
AGCGACCAACGATATT-1_151507	Layer3	2
AGCGATGCGCCTAATA-1_151507	Layer5	4
AGCGCATAATGAATCG-1_151507	Layer6	4
AGCGCGGGTGCCAATG-1_151507	Layer1	0
AGCGCTTATGGGCAAG-1_151507	Layer1	0
AGCGGACACTTCGTAG-1_151507	Layer6	5
AGCGGCGGTTAGCGGT-1_151507	WM	6
AGCGGGAAGGGTCCAT-1_151507	Layer3	1
AGCGGGTCTGACACTC-1_151507	Layer6	5
AGCGGTTGAGATGTAC-1_151507	Layer2	1
AGCGGTTGCCGCTCTG-1_151507	Layer1	0
AGCGTACGAGAGCTAG-1_151507	Layer3	1
AGCGTAGCGCTAGACC-1_151507	Layer1	1
AGCGTCTGAACCCGCA-1_151507	Layer2	1
AGCGTGGTATTCTACT-1_151507	Layer4	3
AGCGTTCCGATTTAAA-1_151507	Layer2	1
AGCTAACAAGCAATGT-1_151507	WM	6
AGCTAAGTACGCAGGC-1_151507	Layer5	4
AGCTAGAAGCAGAAGT-1_151507	Layer1	0
AGCTATTTAATCCAAC-1_151507	Layer1	0
AGCTCCATATATGTTC-1_151507	Layer4	3
AGCTCCTTCGCACATC-1_151507	Layer4	3
AGCTCGTTGATGGAAA-1_151507	Layer1	0
AGCTCTAGACGTTCCA-1_151507	Layer3	2
AGCTCTTCCCAGTGCA-1_151507	Layer1	0
AGCTCTTCGTAACCTT-1_151507	Layer3	1
AGCTCTTTACTCAGTT-1_151507	Layer5	4
AGCTGAAGTAAACCAA-1_151507	Layer1	0
AGCTGCATTTGAGGTG-1_151507	Layer3	1
AGCTGCTGTGCCGAAT-1_151507	Layer3	1
AGCTGTAACCTCAATC-1_151507	WM	5
AGCTTATAGAGACCTG-1_151507	Layer1	0
AGCTTCAATACTTTGA-1_151507	Layer1	0
AGCTTCTTCTCGAGCA-1_151507	Layer6	5
AGCTTGATCTTAACTT-1_151507	Layer5	4
AGGAAAGCCTCTGATG-1_151507	Layer3	1
AGGAAGCTGTCCGCCG-1_151507	Layer6	4
AGGACAGTCGAATCCC-1_151507	Layer3	2
AGGACATCGCACGTCG-1_151507	Layer3	2
AGGACGACCCATTAGA-1_151507	Layer5	4
AGGACGCTCGATGTTG-1_151507	Layer1	0
AGGACTTATAGGAGAA-1_151507	Layer3	2
AGGAGGCCTTCGCGCG-1_151507	Layer4	2
AGGATAAAGTCGGGAT-1_151507	Layer5	4
AGGATATAGGGATTTA-1_151507	Layer3	2
AGGATATCCGACTGCA-1_151507	Layer6	5
AGGATCACGCGATCTG-1_151507	Layer6	5
AGGCAAAGAGGAATCA-1_151507	Layer1	0
AGGCACGTGACTGTCC-1_151507	Layer4	3
AGGCAGATGCGTAAAC-1_151507	Layer2	1
AGGCAGGGAGCGTACT-1_151507	Layer6	5
AGGCATTGTCGTAGGG-1_151507	Layer3	2
AGGCCACCCGTTATGA-1_151507	Layer3	3
AGGCCCAGTGACTGGT-1_151507	Layer3	1
AGGCCCATTGTACAGG-1_151507	Layer2	1
AGGCCCTAGAACGCCA-1_151507	Layer6	5
AGGCCTATCATACCAA-1_151507	WM	6
AGGCCTGAGAATCTCG-1_151507	Layer5	4
AGGCGGTTTGTCCCGC-1_151507	WM	6
AGGCGTCTATGGACGG-1_151507	Layer1	0
AGGCTATGGTTAGCTT-1_151507	Layer3	2
AGGCTTCCCGAAGAAG-1_151507	Layer5	4
AGGCTTGCTAGACACC-1_151507	Layer4	3
AGGGAAACGAGGTACT-1_151507	Layer1	0
AGGGACAGCACGGCGG-1_151507	Layer1	0
AGGGACCGGCTGCGTT-1_151507	Layer3	1
AGGGACTCTACGCGAC-1_151507	Layer6	4
AGGGAGACATACTTCG-1_151507	Layer1	0
AGGGCAGCGGCGTGGT-1_151507	Layer1	0
AGGGCGAGCAGCTGAT-1_151507	Layer6	5
AGGGCGTGATCGGCTA-1_151507	Layer3	1
AGGGCTGCAGTTACAG-1_151507	Layer3	2
AGGGTCAGAGCACTCG-1_151507	WM	6
AGGGTCAGTAACCCTA-1_151507	Layer1	0
AGGGTCGATGCGAACT-1_151507	Layer3	1
AGGGTGCCGTTCTTTA-1_151507	WM	6
AGGGTGCTCTCGAGGG-1_151507	Layer3	1
AGGGTGGATAGTGCAT-1_151507	Layer5	4
AGGGTGTGCTACACGC-1_151507	Layer3	1
AGGGTTCAGACGGTCC-1_151507	WM	6
AGGGTTCCCTTTGGTT-1_151507	Layer3	1
AGGGTTTAGTTCGGGA-1_151507	Layer3	2
AGGTAACCTCCTATTC-1_151507	Layer3	1
AGGTACGATATTGCCA-1_151507	Layer1	0
AGGTAGATCGAGATAT-1_151507	WM	6
AGGTAGGTACAAAGCT-1_151507	Layer4	4
AGGTATAATTGATAGT-1_151507	Layer2	1
AGGTCAGGTGAGAGTG-1_151507	Layer6	5
AGGTCGCCACTTCGGT-1_151507	Layer1	0
AGGTCGCGGAGTTACT-1_151507	Layer1	0
AGGTGCACGTCCACAT-1_151507	Layer6	5
AGGTGGTGACCTTCGC-1_151507	WM	5
AGGTGTATCGCCATGA-1_151507	Layer5	4
AGGTTACACCATGCCG-1_151507	Layer3	1
AGGTTGAGGCACGCTT-1_151507	Layer3	1
AGGTTTCACACACCTT-1_151507	Layer4	3
AGTAACGTTCATCCTG-1_151507	Layer1	0
AGTAACTATAGCAGCC-1_151507	Layer6	5
AGTAATCTAAGGGTGG-1_151507	Layer6	5
AGTAATGTCTTGCCGC-1_151507	Layer2	1
AGTACAGAAGCTTATA-1_151507	Layer6	5
AGTACATCATTTATCA-1_151507	Layer1	0
AGTACCTTCGAGTGCT-1_151507	Layer1	0
AGTACGGCCCGTATCG-1_151507	Layer5	4
AGTACGGGCACCTGGC-1_151507	Layer3	1
AGTACGTGGCCTGTCT-1_151507	Layer1	0
AGTACTCTTATGCCCA-1_151507	Layer5	3
AGTAGAAGGCGCCTCA-1_151507	WM	6
AGTAGCGTGAACGAAC-1_151507	Layer1	0
AGTAGCTAGACGCCGA-1_151507	Layer2	1
AGTAGGAAGGAAGTTG-1_151507	Layer1	0
AGTAGGTAACATACAT-1_151507	Layer2	1
AGTATAATACTAGGCA-1_151507	Layer3	2
AGTATACACAGCGACA-1_151507	WM	6
AGTATCCATAATAACG-1_151507	Layer2	1
AGTATGCTGGAGACCA-1_151507	WM	6
AGTATTTGGCACGACC-1_151507	Layer6	5
AGTCAAATGATGTGAT-1_151507	WM	6
AGTCAACACCACCATC-1_151507	Layer5	3
AGTCAAGATGACACTT-1_151507	Layer3	2
AGTCACTAGCTCTCGA-1_151507	Layer4	3
AGTCACTCCGCCTCAT-1_151507	Layer2	1
AGTCAGCCACCGCCTG-1_151507	Layer3	2
AGTCCAGCGGGTACGT-1_151507	Layer2	1
AGTCCATTGGCTGATG-1_151507	Layer3	1
AGTCCCGCCTTTAATT-1_151507	Layer1	0
AGTCGACGGTCTCAAG-1_151507	Layer3	1
AGTCGGCCCAAACGAC-1_151507	Layer3	2
AGTCGGCTCAACTTTA-1_151507	Layer6	5
AGTCGGTTGCGTGAGA-1_151507	Layer3	1
AGTCGTATAAAGCAGA-1_151507	Layer6	4
AGTCGTCGACCACCAA-1_151507	Layer5	4
AGTCGTGGGCATTACG-1_151507	Layer6	5
AGTCTAAAGTATACTC-1_151507	Layer1	0
AGTCTCACAAGACTAC-1_151507	Layer6	5
AGTCTGGACATCCTTG-1_151507	Layer3	2
AGTCTTCTCCTCAAAT-1_151507	Layer3	1
AGTCTTTAAAGTGTCC-1_151507	Layer6	5
AGTGAACAAACTTCTC-1_151507	Layer3	2
AGTGAAGATGGTGTCC-1_151507	Layer1	0
AGTGACCTACTTTACG-1_151507	Layer5	4
AGTGACTGTGACACAA-1_151507	WM	6
AGTGAGACTTCCAGTA-1_151507	Layer3	1
AGTGAGCCTCGCCGCC-1_151507	Layer2	1
AGTGAGGGTTTCTGAC-1_151507	Layer1	0
AGTGAGTCGAATTAAC-1_151507	Layer5	4
AGTGATAACCTGCGCG-1_151507	Layer5	4
AGTGATATGAGTAGTT-1_151507	Layer5	4
AGTGATTCAAGCAGGA-1_151507	Layer3	1
AGTGCACGCTTAAGAA-1_151507	Layer4	2
AGTGCGTAGCTCGTAA-1_151507	Layer5	4
AGTGCTAAACACAGCA-1_151507	Layer5	4
AGTGCTTGCACGAATA-1_151507	Layer3	2
AGTGGCCCGCAAATGG-1_151507	Layer6	5
AGTGGCGGCAATTTGA-1_151507	Layer1	0
AGTGGCGTCTGAAGGT-1_151507	Layer5	4
AGTGGCTCCGTCGGCC-1_151507	Layer5	5
AGTGGTGTTACCCGTG-1_151507	Layer6	5
AGTGGTTGCGTATAGG-1_151507	Layer5	4
AGTGTATTGCGCATTG-1_151507	Layer1	0
AGTGTGCTAAGATCGC-1_151507	Layer3	2
AGTGTGGTCTATTGTG-1_151507	Layer3	2
AGTTAAACACTTGCGA-1_151507	Layer5	4
AGTTAAGCGGTCCCGG-1_151507	Layer1	0
AGTTAAGTCAACCGCT-1_151507	Layer6	5
AGTTACCCTTAAGACT-1_151507	Layer4	3
AGTTACCGCACATGGT-1_151507	Layer4	3
AGTTACTCTATCGTGG-1_151507	Layer1	0
AGTTATTGAAAGGTAA-1_151507	Layer1	0
AGTTCACCGGTTGGAC-1_151507	Layer3	3
AGTTCCTACAGAATTA-1_151507	Layer3	2
AGTTCCTATTTATGTT-1_151507	Layer4	3
AGTTCTGCGTTGTATC-1_151507	Layer3	2
AGTTGACATCGGCTGG-1_151507	Layer3	1
AGTTGACGGTCCTTGC-1_151507	Layer6	5
AGTTGCTGACTGATAT-1_151507	Layer3	2
AGTTGGCAAGGCTAGA-1_151507	Layer5	5
AGTTTCGCAGGTCGGA-1_151507	Layer1	0
AGTTTGCACCTGCCTC-1_151507	Layer5	4
AGTTTGGCACGGGTTG-1_151507	Layer3	2
AGTTTGGCCAGACCTA-1_151507	Layer6	5
ATAAACCATTGGACGG-1_151507	Layer1	0
ATAAACGGACCCGTAA-1_151507	Layer5	3
ATAAACGTTGCACCAC-1_151507	Layer4	3
ATAAAGGCTCGGTCGT-1_151507	Layer3	2
ATAAAGGTCAAGTACG-1_151507	Layer1	0
ATAAATATTAGCAGCT-1_151507	Layer5	4
ATAACGCCGGAGGGTC-1_151507	Layer3	2
ATAACGGAGTCCAACG-1_151507	Layer3	1
ATAACGTTACCTCCAC-1_151507	Layer2	1
ATAAGCAAACACCGAG-1_151507	Layer2	1
ATAAGGTGGAGAACAT-1_151507	Layer5	3
ATAAGTACCCGATTGT-1_151507	Layer2	1
ATAAGTAGGATTCAGA-1_151507	Layer1	0
ATAAGTAGGGCGACTC-1_151507	Layer3	1
ATAAGTTACCGCGACG-1_151507	Layer5	4
ATAATACCGTTAGCCG-1_151507	Layer3	2
ATAATAGCTGTTGAAT-1_151507	Layer5	3
ATAATAGTGTAGGGAC-1_151507	Layer3	2
ATAATCTTGGAGAACC-1_151507	Layer5	4
ATAATTAGCTAAGTAG-1_151507	Layer6	5
ATACAGGCCCTCCAAT-1_151507	Layer5	4
ATACCACGGGCAACTT-1_151507	Layer5	4
ATACCAGCAAATTGCT-1_151507	Layer1	0
ATACCAGGCTAATAGA-1_151507	Layer1	0
ATACCAGGTGAGCGAT-1_151507	Layer1	0
ATACCGTCATCCATAA-1_151507	Layer1	0
ATACCTAACCAAGAAA-1_151507	Layer6	4
ATACGACAGATGGGTA-1_151507	Layer3	1
ATACGCCGATCTACCG-1_151507	Layer1	0
ATACGCCGGCGAAACC-1_151507	Layer3	2
ATACGGAACGTCGTTT-1_151507	WM	6
ATACGGGTTTCGATTG-1_151507	Layer2	1
ATACGGTGAAGATGCA-1_151507	Layer5	4
ATACGTACTTAGCCAC-1_151507	Layer5	4
ATACGTCCACTCCTGT-1_151507	Layer3	2
ATACGTTATGCACGGA-1_151507	Layer6	5
ATACTACCCGTACCAC-1_151507	Layer5	3
ATACTAGCATGACCCT-1_151507	Layer3	1
ATACTCTCGCCACTCT-1_151507	Layer3	1
ATACTGCCTTACACCG-1_151507	Layer5	4
ATACTTGTTCTCGAGC-1_151507	Layer5	4
ATAGACAACGGGACCT-1_151507	Layer2	1
ATAGACGAAGAGAAAG-1_151507	Layer3	3
ATAGAGTACTGGGACA-1_151507	Layer3	2
ATAGAGTTATCAACTT-1_151507	Layer2	1
ATAGATTTGCAGTCGG-1_151507	Layer1	0
ATAGCAACTAGGGAAG-1_151507	Layer5	4
ATAGCCTCAGTACCCA-1_151507	Layer3	2
ATAGCTGCTCTTGTTA-1_151507	Layer3	2
ATAGGAATCTAAGCTT-1_151507	Layer2	1
ATAGGCGGCTATAGAA-1_151507	Layer5	4
ATAGGCTAGCTTCGCA-1_151507	Layer1	0
ATAGGGATATCCTTGA-1_151507	Layer3	1
ATAGGTTGGGCAGATG-1_151507	Layer3	2
ATAGTCTTTGACGTGC-1_151507	Layer1	0
ATAGTGAAGCGTTCTC-1_151507	Layer4	3
ATAGTTCCACCCACTC-1_151507	Layer3	1
ATATAAAGCGCTCGTG-1_151507	Layer5	4
ATATAAATGTAGCTGC-1_151507	Layer5	4
ATATAACACGGGCGCA-1_151507	Layer5	4
ATATACGCTCGTGACG-1_151507	Layer5	4
ATATCAACCTACAGAG-1_151507	Layer3	1
ATATCGGTAGGGAGAT-1_151507	Layer3	1
ATATCGTGCCAGACCC-1_151507	Layer1	0
ATATCGTTCCTCGAAC-1_151507	Layer5	4
ATATCTCCCTCGTTAA-1_151507	Layer1	0
ATATCTTAGGGCCTTC-1_151507	Layer3	2
ATATGGGATAGCAACT-1_151507	WM	6
ATATGTCTAGAGCGTG-1_151507	WM	5
ATATGTCTCCCTAGCC-1_151507	Layer3	1
ATATGTGCACAAACCA-1_151507	Layer2	1
ATATTCAGTTAAACCT-1_151507	Layer5	4
ATATTCCACATAGTGA-1_151507	Layer5	3
ATATTCCCACAGGTCA-1_151507	Layer1	0
ATATTGCTGTCAAAGT-1_151507	Layer3	2
ATATTTAACCCTCAAG-1_151507	Layer3	2
ATCAAACACTGTTCCA-1_151507	Layer3	2
ATCAAACGAAGGTTTG-1_151507	Layer6	5
ATCAAGATCCCAGGAC-1_151507	WM	6
ATCAATCTGGGCTGCA-1_151507	Layer3	2
ATCACATTAGAATATC-1_151507	Layer1	0
ATCACGTGCTAATTAA-1_151507	Layer5	4
ATCACTTCATCCTCGC-1_151507	Layer3	1
ATCAGACGGCACGCCG-1_151507	Layer5	4
ATCAGCCTCATGCTGC-1_151507	Layer5	4
ATCAGCTCGTCCACTA-1_151507	WM	5
ATCAGGTCGCCATTGC-1_151507	Layer1	0
ATCAGTAGGCAGGGAT-1_151507	Layer2	1
ATCATAGCCCTATGTA-1_151507	Layer5	4
ATCATCCAATATTTGT-1_151507	Layer4	3
ATCATCTGCCCAGTGT-1_151507	Layer1	0
ATCCAACGCAGTCATA-1_151507	Layer3	2
ATCCAATGGAGGGTCC-1_151507	Layer5	4
ATCCAATGGTACCGAA-1_151507	Layer5	4
ATCCACATCGACAGAA-1_151507	Layer6	4
ATCCACGCTAAATGTT-1_151507	Layer1	0
ATCCACTTTCAGACTA-1_151507	Layer2	1
ATCCAGAGCAACAACC-1_151507	Layer5	4
ATCCAGGATTCGTGAA-1_151507	Layer5	3
ATCCCATTTCCGTGGG-1_151507	WM	6
ATCCTACCTAAGCTCT-1_151507	Layer5	4
ATCCTGAATCGCTGCG-1_151507	Layer5	4
ATCCTGCGTGGAATGG-1_151507	Layer5	4
ATCCTGCTGCAGATAG-1_151507	Layer1	0
ATCGACCCAATACAGA-1_151507	Layer4	3
ATCGACTCTTTCCGTT-1_151507	Layer3	1
ATCGCACGATTGTTCA-1_151507	Layer3	1
ATCGCACGCCGGGAGA-1_151507	Layer3	2
ATCGCCAGTCAACATT-1_151507	Layer3	2
ATCGCTGCGTGCAGCA-1_151507	Layer1	0
ATCGGAGACAGACGGC-1_151507	Layer5	3
ATCGGCAAGCAGTCCA-1_151507	Layer1	0
ATCGGTTACCTAGTAA-1_151507	Layer5	4
ATCGTATTCCGAGAAC-1_151507	Layer5	4
ATCGTCCAATCGAGTC-1_151507	Layer3	1
ATCGTTAGCTAGCGGA-1_151507	Layer5	4
ATCGTTCACTTTCGCC-1_151507	Layer1	0
ATCTAACGTCCCTATG-1_151507	Layer3	2
ATCTAATATCCTACGG-1_151507	Layer5	4
ATCTACCATCTGCTCC-1_151507	Layer6	5
ATCTAGCTTGTGAGGG-1_151507	Layer6	5
ATCTCATAAACCTACC-1_151507	Layer3	1
ATCTCCCACGGAATAT-1_151507	Layer5	3
ATCTCCCTGCAATCTA-1_151507	Layer1	0
ATCTCGTGAGCGAAAC-1_151507	Layer3	2
ATCTGACATGGAAGGA-1_151507	WM	6
ATCTGATAGTGTCTTA-1_151507	Layer3	2
ATCTGCACCTCTGCGA-1_151507	Layer2	1
ATCTGCTGTTATCGCC-1_151507	WM	6
ATCTGGGCTGTTCTTG-1_151507	Layer6	4
ATCTGGTTAAGACTGT-1_151507	Layer3	1
ATCTGTAATTGTACCC-1_151507	Layer2	1
ATCTTATCGCACACCC-1_151507	Layer5	4
ATCTTGACCTGCAACG-1_151507	Layer3	2
ATCTTGACTTGTCCAA-1_151507	Layer1	0
ATCTTTCGTATAACCA-1_151507	Layer1	0
ATGAAGCCAAGGAGCC-1_151507	Layer3	2
ATGAAGTGGACCCAGC-1_151507	Layer5	4
ATGACGCCGGCTCTAA-1_151507	Layer2	1
ATGACGCGTTCTATCC-1_151507	Layer6	5
ATGACTATCAGCTGTG-1_151507	WM	6
ATGACTATGCGACATT-1_151507	Layer4	2
ATGAGGAGTGTTAATC-1_151507	Layer3	2
ATGAGGGCAGCGGCTA-1_151507	Layer3	1
ATGATCGGGAATAGAC-1_151507	Layer3	1
ATGATGCAATGGTACA-1_151507	Layer5	4
ATGCACCTTCCTTAAT-1_151507	Layer4	4
ATGCACTACCGCATTG-1_151507	Layer3	2
ATGCATGATCCAGGAT-1_151507	Layer3	1
ATGCATTCCGTGATGG-1_151507	Layer1	0
ATGCCAATCGCTCTGC-1_151507	Layer1	0
ATGCCATTTGCGACCA-1_151507	Layer3	2
ATGCCGGTCTTGCATA-1_151507	Layer3	2
ATGCCGGTTGATGGGA-1_151507	Layer1	0
ATGCGACAATTGGTCC-1_151507	Layer1	0
ATGCGACAGTCCCATT-1_151507	Layer3	2
ATGCGAGTCCCACCAC-1_151507	Layer3	2
ATGCTCAGTGTTGCAT-1_151507	Layer3	2
ATGCTCTGGCGCGGTA-1_151507	Layer5	4
ATGCTTAGGAGTTGAT-1_151507	Layer4	3
ATGGAACAGAATAAAC-1_151507	Layer3	1
ATGGAGCAGGCCGTGA-1_151507	Layer3	2
ATGGATCCGGCGTCCG-1_151507	Layer1	0
ATGGATTGACCAAACG-1_151507	Layer3	2
ATGGCAGCCGAGAAAC-1_151507	Layer5	4
ATGGCTGGAAATGGCC-1_151507	Layer1	0
ATGGGAACGGAAGCGG-1_151507	Layer1	0
ATGGGACCTGCTGAAC-1_151507	WM	6
ATGGGCCTCGGCCTCT-1_151507	Layer3	2
ATGGTATTGGGAACCG-1_151507	WM	5
ATGGTCGCGTGGTTTC-1_151507	Layer3	2
ATGGTGCTCAAAGCCA-1_151507	Layer1	0
ATGGTTACGAAACATG-1_151507	Layer2	1
ATGTAAGGCTGCTCTT-1_151507	Layer2	1
ATGTACATGCGGTGAG-1_151507	Layer5	4
ATGTACGATGACGTCG-1_151507	Layer6	5
ATGTAGCGCGCGTAGG-1_151507	Layer6	5
ATGTCATTTCCCATTG-1_151507	Layer3	4
ATGTGAAAGCCTAATG-1_151507	Layer6	5
ATGTGCATCCGACGCA-1_151507	Layer3	1
ATGTGGACATCTTGAT-1_151507	Layer4	3
ATGTGTAGTTTAGTCA-1_151507	Layer1	0
ATGTTACGAGCAATAC-1_151507	Layer3	2
ATGTTCCTGCCCACCT-1_151507	Layer3	2
ATGTTCGTCGACCCAC-1_151507	Layer5	4
ATGTTGATTAGAGACT-1_151507	Layer6	5
ATGTTGTAGTCTGTTT-1_151507	WM	6
ATGTTTGTAAGATCAT-1_151507	Layer2	1
ATTAAACATGCGGACC-1_151507	Layer4	3
ATTAACACCTGAGATA-1_151507	Layer4	4
ATTAATACTACGCGGG-1_151507	Layer3	1
ATTAATGAACCAGTCG-1_151507	Layer2	1
ATTAATTCGGTCACTC-1_151507	Layer1	0
ATTACAACTACCGGCC-1_151507	Layer1	0
ATTACATGTCAGTCTT-1_151507	Layer3	2
ATTACCACACTGCCTG-1_151507	Layer3	2
ATTACGACTCCACAGT-1_151507	Layer1	0
ATTACGCGCTGGCAGG-1_151507	Layer5	4
ATTACTAGCCTCTTGC-1_151507	Layer3	2
ATTACTTACTGGGCAT-1_151507	Layer1	0
ATTAGATTCCTCAGCA-1_151507	Layer1	0
ATTAGATTGATAGCGG-1_151507	Layer3	1
ATTAGGCGATGCTTTC-1_151507	Layer3	2
ATTATACTTTGCTCGT-1_151507	Layer1	0
ATTATAGCTACTTTAC-1_151507	Layer2	1
ATTATCGGAATGTACG-1_151507	WM	6
ATTATCTCGACAGATC-1_151507	Layer1	0
ATTATGCCATAGGGAG-1_151507	Layer3	1
ATTATGCTCAGTATTG-1_151507	Layer3	1
ATTATTATGTCCGTCA-1_151507	WM	6
ATTATTCAGAGTCACT-1_151507	Layer6	5
ATTCAACCATTTAAGG-1_151507	Layer5	4
ATTCACTGATGTTGGA-1_151507	Layer5	4
ATTCAGATGAATCCCT-1_151507	Layer3	1
ATTCAGGACCTATTTC-1_151507	Layer1	0
ATTCAGGATCGCCTCT-1_151507	Layer1	1
ATTCAGTAGCAGGGTC-1_151507	Layer4	2
ATTCATATACTGTCCA-1_151507	Layer5	3
ATTCATCGTTGAGGCA-1_151507	Layer5	4
ATTCCCACATAAACAA-1_151507	Layer3	3
ATTCCTAAGACGTGGA-1_151507	Layer1	0
ATTCCTCCGCCAGTGC-1_151507	Layer3	2
ATTCCTTCCAGGCGGT-1_151507	Layer3	1
ATTCGACGCCGGGCCT-1_151507	Layer5	4
ATTCGCAGAGGACACT-1_151507	Layer1	0
ATTCGCGCCTTGAGAG-1_151507	Layer5	4
ATTCGTGCTATCTCTT-1_151507	Layer3	1
ATTCTCGTCTCTTTAG-1_151507	Layer2	1
ATTCTGAGTATGAACT-1_151507	Layer1	0
ATTCTTCGTACTTATG-1_151507	Layer1	0
ATTGAAGATCTTAGTG-1_151507	Layer3	2
ATTGACCGGCGATGAC-1_151507	Layer1	0
ATTGACGTAACTCGGT-1_151507	Layer1	0
ATTGATAGCAACGAGA-1_151507	Layer3	2
ATTGATGAGTCCTAAC-1_151507	Layer3	1
ATTGCCTTTATGTTTG-1_151507	Layer6	4
ATTGCGATCAGTAACT-1_151507	Layer4	2
ATTGCTGCTCCTCCAT-1_151507	Layer4	3
ATTGGATTACAGCGTA-1_151507	Layer4	2
ATTGGGAATATCTTGG-1_151507	Layer2	1
ATTGGGAGTTCTGTAA-1_151507	Layer2	1
ATTGGTAGGATCCGCT-1_151507	Layer5	4
ATTGGTTGTGCATTAC-1_151507	Layer6	5
ATTGTACAACTCGGCT-1_151507	Layer3	1
ATTGTCGCAATACCTT-1_151507	Layer1	0
ATTGTCTGTTTCATGT-1_151507	WM	6
ATTGTGACTTCGCTGC-1_151507	Layer1	0
ATTTAACTCGTATTAC-1_151507	Layer2	1
ATTTACAGTTTACTGG-1_151507	Layer3	3
ATTTACTAAGTCCATT-1_151507	Layer1	0
ATTTATACTGGTAAAG-1_151507	WM	5
ATTTCATTATTTCGCG-1_151507	Layer1	0
ATTTCCGGGTTCTGCG-1_151507	Layer6	5
ATTTGCCTAGTTACGA-1_151507	Layer1	0
ATTTGCGCGAGTAGCT-1_151507	Layer6	5
ATTTGTCTTGGGAGCT-1_151507	Layer3	2
ATTTGTTCCAGGGCTC-1_151507	Layer2	1
CAAACCAGGTCTGCAT-1_151507	Layer6	5
CAAACCCTCCGGCGGG-1_151507	WM	6
CAAACGAGTATCGCAG-1_151507	Layer5	4
CAAACGGTCGCACTTT-1_151507	Layer3	3
CAAACGTGGTCTTGCG-1_151507	Layer1	0
CAAACTACGATAGAGA-1_151507	Layer1	0
CAAACTATTGAGCTTC-1_151507	Layer1	0
CAAACTCGCGACGCCG-1_151507	Layer3	2
CAAAGATTATTGGGCC-1_151507	WM	6
CAAAGGTTAAATTCAG-1_151507	Layer3	1
CAAAGTCAGGTTAGCT-1_151507	Layer3	2
CAAATCTCTCACAAGG-1_151507	Layer6	5
CAAATGCGGAGTGTTC-1_151507	Layer1	0
CAAATGTCCTTCCGTG-1_151507	Layer5	4
CAAATTGGATTATGCC-1_151507	Layer1	0
CAAATTGTCAGCAAGC-1_151507	Layer1	0
CAACACATCTCCTGCC-1_151507	Layer1	0
CAACAGAATAACGCTA-1_151507	Layer2	1
CAACAGTGCCAAACGG-1_151507	Layer1	0
CAACATGGCCTGATAA-1_151507	Layer3	1
CAACCAGTGGCCTACC-1_151507	Layer5	4
CAACCGCACCTAGACA-1_151507	Layer3	2
CAACCTACCGAGCAGT-1_151507	Layer5	4
CAACGACCCGTTTACA-1_151507	Layer3	1
CAACGGTTCTTGATAC-1_151507	Layer3	2
CAACGTGGTGGAGTCT-1_151507	Layer4	2
CAACTATATCGAATGC-1_151507	Layer1	0
CAACTCCAACGTTTAG-1_151507	Layer1	0
CAACTCCGTAACTTGC-1_151507	Layer1	0
CAACTCCTTGATCCCG-1_151507	Layer3	1
CAACTGAGGGTATGAC-1_151507	Layer2	1
CAACTGCTCATCCGAT-1_151507	Layer6	5
CAACTTGTAGTGGGCA-1_151507	Layer2	1
CAAGAAACCCTAAACT-1_151507	Layer3	1
CAAGAGGGCGGAGTAC-1_151507	Layer4	3
CAAGATATTATAACGT-1_151507	Layer3	2
CAAGCAACGTCGGAGT-1_151507	Layer4	3
CAAGCACCAAATGCCT-1_151507	Layer2	1
CAAGCGGCACATAATT-1_151507	Layer5	4
CAAGGATCGCATGTTC-1_151507	Layer3	3
CAAGGCCAGTGGTGCA-1_151507	Layer5	4
CAAGGGAGTGTATTTG-1_151507	Layer1	0
CAAGGTCCTATAGGCT-1_151507	Layer2	1
CAAGTAAGTGATAGAC-1_151507	WM	6
CAAGTGAACTTTGGTT-1_151507	Layer1	0
CAAGTGTGGTTGCAAA-1_151507	Layer3	1
CAATAAACCTTGGCCC-1_151507	Layer3	1
CAATACGAGAGTCTGA-1_151507	Layer3	1
CAATACGCTCTGAGGC-1_151507	Layer5	5
CAATATGTAGATTTAC-1_151507	Layer2	1
CAATATTCTTGACCTA-1_151507	Layer6	5
CAATATTGGACTAGTG-1_151507	Layer3	1
CAATCCATTATCCGTT-1_151507	Layer2	1
CAATCCCTATACCAGC-1_151507	Layer1	0
CAATCCTGCCGTGGAG-1_151507	Layer3	2
CAATGACCCTTAATTT-1_151507	WM	5
CAATGAGGTTCGACTA-1_151507	Layer1	0
CAATGCGAGAAGTATC-1_151507	Layer5	3
CAATGGAATCTACATA-1_151507	Layer1	0
CAATGGATCTCTACCA-1_151507	Layer3	1
CAATGGTCGGCCTGGG-1_151507	Layer1	0
CAATGTGCCAACCCTT-1_151507	Layer2	1
CAATTAAGGGTGATGA-1_151507	Layer3	2
CAATTTCGTATAAGGG-1_151507	Layer3	2
CAATTTGACCGGGAAG-1_151507	Layer3	1
CACAAGAAAGATATTA-1_151507	Layer1	0
CACAATGAGCTGCTAT-1_151507	Layer5	4
CACACACGCTAACGAG-1_151507	Layer4	2
CACACAGCTTGCGCTC-1_151507	Layer3	2
CACACAGGGATAGATT-1_151507	Layer3	2
CACACGCGCTGTCTTA-1_151507	Layer3	1
CACACGTTTCAATGGG-1_151507	Layer1	0
CACACTTGTATTGCGA-1_151507	Layer2	1
CACAGCACCCACGGCA-1_151507	Layer3	2
CACAGCTAGGGAGTGA-1_151507	Layer3	1
CACAGGGCCATATAGT-1_151507	Layer5	3
CACAGGGCCGTTGTCA-1_151507	Layer6	5
CACAGTCCCGCTTCGC-1_151507	Layer5	3
CACAGTTCGCTTCCCA-1_151507	Layer3	2
CACATAAGGCGACCGT-1_151507	Layer1	0
CACATATTAGCAGGAT-1_151507	Layer4	3
CACATCGTGCACGCGC-1_151507	WM	6
CACATCTCACCGACGA-1_151507	Layer5	4
CACATGATTCAGCAAC-1_151507	Layer3	3
CACATGTTTGGACATG-1_151507	Layer3	1
CACATTCTTTCGATGG-1_151507	Layer1	0
CACATTTCTTGTCAGA-1_151507	Layer3	2
CACCACGCCACACAGA-1_151507	Layer6	5
CACCAGTCAGCATGCA-1_151507	WM	6
CACCATCGGAGGAGAC-1_151507	Layer1	0
CACCATGATCGCAAAG-1_151507	Layer1	0
CACCCAAATCTTATGT-1_151507	Layer3	1
CACCCACACGTCACCC-1_151507	Layer3	2
CACCCACGAGGCAATT-1_151507	Layer1	0
CACCCGGTTTGTGACT-1_151507	Layer6	5
CACCCTAACAAGATCT-1_151507	Layer5	4
CACCCTTGGTGAGACC-1_151507	WM	5
CACCCTTTCCTCGCTC-1_151507	Layer2	1
CACCGATACACCGAGC-1_151507	Layer1	0
CACCGCCAGAAGGTTT-1_151507	Layer3	2
CACCGCCGACCAGCGA-1_151507	Layer1	0
CACCGCGTCCACTCTA-1_151507	Layer1	0
CACCGGAGATATCTCC-1_151507	Layer1	0
CACCGGGCATCACAAG-1_151507	Layer6	5
CACCGTATCCCATCCG-1_151507	Layer3	2
CACCGTTAGGGATCAC-1_151507	Layer6	5
CACCGTTGCGCGATAT-1_151507	Layer6	5
CACCTAATAGAGTCGT-1_151507	Layer3	2
CACCTAATCAGTTTAC-1_151507	Layer2	1
CACCTCGATGGTGGAC-1_151507	Layer2	1
CACCTCTACGAGTGTG-1_151507	Layer3	1
CACCTTGCGAAACTCG-1_151507	Layer2	1
CACCTTGGCGCCTTTG-1_151507	Layer3	2
CACGAAAGTTAGTCCC-1_151507	Layer4	3
CACGACCACAGACTTT-1_151507	Layer2	1
CACGACGTAATAGTAA-1_151507	Layer2	1
CACGACTAAAGTTCTG-1_151507	Layer1	0
CACGATTGGTCGTTAA-1_151507	Layer1	0
CACGCACAGCGCAGCT-1_151507	Layer3	1
CACGCAGCGAGGCTTT-1_151507	Layer3	3
CACGCGGAACTGTTGC-1_151507	Layer3	1
CACGGCGCGCCAAAGG-1_151507	Layer1	0
CACGGGATTGAGGGTT-1_151507	Layer5	4
CACGTCAATCAATGGA-1_151507	Layer5	4
CACGTCGGCAACCTCT-1_151507	Layer6	4
CACGTCGGGTTCTAGA-1_151507	Layer3	3
CACGTCTATGATGTGG-1_151507	Layer1	0
CACGTTCGTGCTCTAG-1_151507	Layer3	2
CACGTTTCGTACACAC-1_151507	Layer5	3
CACTAAAGTTGCCTAT-1_151507	Layer3	2
CACTACGGGAGCTGCC-1_151507	Layer5	3
CACTACTCAGTTCTGT-1_151507	Layer1	0
CACTCAAGAGCTATGG-1_151507	Layer4	3
CACTCAGCTCTTGAGG-1_151507	Layer1	0
CACTCCTATGTAAGAT-1_151507	Layer6	5
CACTCCTCTCGGTCGG-1_151507	Layer1	0
CACTCGAGCTGAACAA-1_151507	Layer4	3
CACTCGGTTAGGAGGA-1_151507	Layer5	4
CACTCTCAAGCATCGA-1_151507	WM	6
CACTCTTCTGCTAGCC-1_151507	Layer5	4
CACTGACGATTGTGGA-1_151507	WM	6
CACTGTCCAAGTGAGA-1_151507	Layer3	2
CACTTAATCAGACGGA-1_151507	Layer3	2
CACTTCGCCACAGGCT-1_151507	Layer3	2
CACTTCGTCTTATCTC-1_151507	Layer3	2
CAGAACTTAGCCCTCT-1_151507	Layer4	3
CAGAATAACACACGGA-1_151507	Layer4	2
CAGACACCGATCGCTG-1_151507	Layer5	4
CAGACCTGTAAGTGTT-1_151507	Layer2	1
CAGACGAACCTGATAC-1_151507	Layer5	4
CAGAGACGGTCACCCA-1_151507	Layer5	4
CAGAGCATGAGCTTGC-1_151507	Layer3	1
CAGAGGCGATGCATGA-1_151507	Layer6	4
CAGAGTGATTTAACGT-1_151507	Layer1	0
CAGATAATGGGCGGGT-1_151507	Layer5	4
CAGATACTAACATAGT-1_151507	Layer3	2
CAGATCATTTAAAGTC-1_151507	Layer1	0
CAGATCCTGGTTTGAA-1_151507	WM	6
CAGCAGCCCGTTCCTT-1_151507	Layer3	1
CAGCAGTCCAGACTAT-1_151507	Layer3	2
CAGCAGTCTGTGCTGC-1_151507	Layer6	4
CAGCCCTCACAGGCAG-1_151507	Layer1	0
CAGCCGGGCCCTCTAT-1_151507	Layer1	0
CAGCCTCCTGCAGAGG-1_151507	Layer2	1
CAGCCTCTCCTCAAGA-1_151507	Layer1	0
CAGCGATTCCCTTCAA-1_151507	Layer6	5
CAGCGCCAACACGATA-1_151507	Layer5	5
CAGCTCACTGAGACAT-1_151507	Layer3	2
CAGCTCGACAAGTTAA-1_151507	Layer2	1
CAGCTCGTGCTTGTGT-1_151507	Layer3	1
CAGCTGGCGTAACCGT-1_151507	Layer6	5
CAGCTTAGTAGGTAGC-1_151507	Layer4	3
CAGGAAGACTTTATAT-1_151507	Layer1	0
CAGGATATATCGTTGT-1_151507	Layer4	3
CAGGATCCGCCCGACC-1_151507	Layer1	0
CAGGCAGTCTTACCAG-1_151507	Layer6	4
CAGGCCGTTTGGGTGT-1_151507	Layer4	3
CAGGCGCACGGTGGTC-1_151507	WM	6
CAGGCGCCATGCTAGG-1_151507	Layer4	3
CAGGTTTAGTACTACA-1_151507	Layer1	0
CAGTAACTATTTATTG-1_151507	Layer1	0
CAGTAATCCCTCCCAG-1_151507	Layer3	2
CAGTACATTCTCTAAA-1_151507	Layer1	0
CAGTACCAGTTTACGT-1_151507	Layer6	5
CAGTAGATGATGTCCG-1_151507	Layer3	3
CAGTAGCCCACGCGGT-1_151507	Layer2	1
CAGTAGCGAGGTAGTA-1_151507	Layer2	0
CAGTCCAACGCCTTCT-1_151507	Layer2	1
CAGTCGAGGATGCAAT-1_151507	Layer1	0
CAGTCGGCCTAGATAT-1_151507	Layer6	5
CAGTCTCTCGGCTAAT-1_151507	Layer2	1
CAGTCTGTATACTGGG-1_151507	Layer4	3
CAGTGAATAAATGACT-1_151507	Layer2	1
CAGTGGTTGCACATGA-1_151507	Layer3	2
CAGTGTCCGCAGAATG-1_151507	Layer3	1
CAGTGTCGGCTGGCCC-1_151507	Layer4	2
CAGTTCAAATTGACAC-1_151507	Layer3	2
CAGTTCCGCGGGTCGA-1_151507	Layer3	2
CAGTTCGAGGACCCGA-1_151507	WM	6
CATAACGGACAGTCGT-1_151507	Layer3	1
CATAAGAAGCTTGGCT-1_151507	Layer5	4
CATAAGCTCTCCGTCT-1_151507	Layer6	5
CATAATGAGCGGGCGA-1_151507	Layer1	0
CATACAAAGCCGAACC-1_151507	Layer3	1
CATACACGGTTCCCAC-1_151507	Layer6	5
CATACCCGTACCCAGT-1_151507	Layer5	4
CATACGAACTAGCTGG-1_151507	WM	6
CATACGGCGTCTGGGC-1_151507	Layer3	3
CATACGGGTGCATGAT-1_151507	Layer3	1
CATACTATGTAATTGT-1_151507	Layer4	3
CATACTTAGGCAATAC-1_151507	Layer3	1
CATACTTCTTTCTCCG-1_151507	WM	6
CATAGAGGAGATACTA-1_151507	Layer6	5
CATAGCCGCCCGGGAT-1_151507	Layer4	3
CATAGCGTTGCCCACC-1_151507	Layer6	5
CATAGTACATTGAGAG-1_151507	Layer1	0
CATAGTAGCATAGTAG-1_151507	Layer3	2
CATAGTCAAATACATA-1_151507	Layer5	4
CATAGTCCACAAGAAC-1_151507	Layer5	4
CATATACTACTGATAA-1_151507	Layer1	0
CATATAGGTACAGTCA-1_151507	Layer5	4
CATATGTCAGGCTACG-1_151507	Layer6	5
CATATTATTTGCCCTA-1_151507	Layer1	0
CATCAAACTGGCGCCC-1_151507	Layer1	0
CATCAACACCTACTAA-1_151507	Layer3	2
CATCATCTACCCGGAC-1_151507	Layer1	0
CATCATTACCCTGAGG-1_151507	Layer4	2
CATCCCGAGATTCATA-1_151507	Layer5	5
CATCCGCAGGCCCGAA-1_151507	Layer3	2
CATCCTCTCAAAGATC-1_151507	Layer4	3
CATCGAATGGATCTCT-1_151507	Layer2	1
CATCGCCCGCGGCCAA-1_151507	Layer3	1
CATCGGACGGGTTAAT-1_151507	Layer4	3
CATCGTCCGGTTACTA-1_151507	Layer4	3
CATCTACCCGAGAACG-1_151507	Layer2	1
CATCTATCCCGTGTCT-1_151507	Layer1	0
CATCTGCAGGATCATT-1_151507	Layer5	4
CATCTTACACCACCTC-1_151507	Layer3	1
CATGAACCGACATTTG-1_151507	Layer3	1
CATGAACCTCTTATCA-1_151507	Layer1	0
CATGACTTCGCTGAAT-1_151507	Layer3	1
CATGAGATGCACTCTC-1_151507	Layer5	4
CATGATACGGTGAAAC-1_151507	WM	5
CATGATCGCTTTGAGA-1_151507	Layer5	4
CATGATGCACAATTCT-1_151507	Layer3	1
CATGATGGAAGTTAGC-1_151507	Layer3	2
CATGCACGTGTTACTG-1_151507	Layer1	0
CATGCATGGAGACCCT-1_151507	Layer1	0
CATGCCAACTCGCAAA-1_151507	Layer6	5
CATGCGACCAGTTTAA-1_151507	Layer1	0
CATGCGTTAGACAGAA-1_151507	Layer2	1
CATGCTGGCTCCAATT-1_151507	Layer1	0
CATGGAAATGGGACCA-1_151507	Layer1	1
CATGGATTGTCTTCCG-1_151507	Layer4	3
CATGGCAGGAAGATCG-1_151507	Layer3	1
CATGGCTCCCTATGTC-1_151507	Layer5	4
CATGGGTATGCCTTAT-1_151507	Layer5	4
CATGGGTCGGGTGTGG-1_151507	Layer1	0
CATGGTAAGTAGCGTT-1_151507	Layer4	3
CATGGTCTAGATACCG-1_151507	Layer3	1
CATGGTTTATTAATCA-1_151507	Layer6	5
CATGTAAGAGACATTT-1_151507	Layer4	3
CATGTAGGAGCGCCAA-1_151507	Layer1	0
CATGTCTCATTTATGG-1_151507	Layer4	2
CATGTGGGCTCATCAC-1_151507	Layer6	5
CATTACATAGATTGTG-1_151507	Layer1	0
CATTACGCAGGAAGGG-1_151507	Layer6	5
CATTACGTCGGCCCGT-1_151507	Layer2	1
CATTATAACAGGGTCC-1_151507	Layer1	0
CATTATCCCATTAACG-1_151507	WM	6
CATTATGCTTGTTGTG-1_151507	Layer3	2
CATTCACTGACAGCTA-1_151507	Layer1	0
CATTCAGGTCAGTGCG-1_151507	Layer2	1
CATTCCCATTCCGTCG-1_151507	Layer1	0
CATTCCCTAAGTACAA-1_151507	Layer3	2
CATTGATGAACACGCC-1_151507	Layer1	0
CATTGCAAAGCATAAT-1_151507	Layer1	0
CATTGCGAAATGGGCG-1_151507	Layer5	4
CATTGCGGGTCAATTC-1_151507	Layer1	0
CATTGTGTGCTAGATC-1_151507	Layer3	2
CATTTAGCGGACCATG-1_151507	Layer2	1
CATTTATCGTTCAAGA-1_151507	Layer1	0
CATTTCTAGCAGACTA-1_151507	Layer3	2
CATTTGAGTGGTACGT-1_151507	Layer5	4
CCAAACAGAACCCTCG-1_151507	Layer3	2
CCAAAGCAGTTGGTTG-1_151507	Layer3	2
CCAAAGTCCCGCTAAC-1_151507	Layer1	0
CCAAATAACAAGATTC-1_151507	Layer3	2
CCAACCTTATGTAACT-1_151507	WM	6
CCAACGATGCACTGAT-1_151507	Layer4	3
CCAACGCTTGCCAGGG-1_151507	Layer1	0
CCAAGAAAGTGGGCGA-1_151507	Layer5	4
CCAAGACTTCTGCGAA-1_151507	Layer3	1
CCAAGCGTAACTCGTA-1_151507	Layer3	2
CCAAGCTTGATCTCCT-1_151507	Layer1	0
CCAAGGAACAGAGAGG-1_151507	Layer3	1
CCAAGGTTGCCCTTTC-1_151507	Layer6	5
CCAAGTTTCTACAGAT-1_151507	Layer3	2
CCAATAGATTTCATCT-1_151507	Layer5	4
CCAATAGTGCCGTCGA-1_151507	Layer4	3
CCAATCGGTAGATCGA-1_151507	Layer1	0
CCAATGTCACAGCAAG-1_151507	Layer4	3
CCAATTACGGGTCGAG-1_151507	Layer1	0
CCAATTGAATGTTAAT-1_151507	Layer3	2
CCACAATGTACGTCTT-1_151507	Layer3	1
CCACACTGAGATATTA-1_151507	Layer4	3
CCACAGCTGAAATCAT-1_151507	Layer3	1
CCACAGTACCCATCCT-1_151507	Layer3	2
CCACATACTGCACCCA-1_151507	Layer3	2
CCACCAACTTTACTGT-1_151507	Layer6	4
CCACCCAAGGAAAGTG-1_151507	Layer3	2
CCACGAATTTAACCTC-1_151507	Layer3	1
CCACGAGAAGAGAATC-1_151507	Layer1	0
CCACGGAGCCATAAGA-1_151507	Layer6	5
CCACGGTGCCCGGTAG-1_151507	Layer3	1
CCACTAAACTGAATCG-1_151507	Layer2	1
CCACTATCCGGGTCAC-1_151507	Layer1	0
CCACTCAGATCCGCAA-1_151507	Layer6	5
CCACTGGTGGCTGGTT-1_151507	Layer5	4
CCACTGTTTGGATTAA-1_151507	Layer4	3
CCAGAAACTGATGCGA-1_151507	Layer5	4
CCAGAAAGCAACTCAT-1_151507	Layer6	5
CCAGAGACAAAGCCGG-1_151507	Layer3	2
CCAGATAGTTGAGTGA-1_151507	Layer3	1
CCAGATGTAAATGGGT-1_151507	Layer1	0
CCAGCCTGGACCAATA-1_151507	Layer3	2
CCAGCTACGCCTCATA-1_151507	Layer3	1
CCAGCTCGAACGCATT-1_151507	Layer6	5
CCAGCTGATGGTACTT-1_151507	Layer5	4
CCAGCTTCCGCCCGCA-1_151507	Layer4	3
CCAGGGACGTGGCCTC-1_151507	Layer3	2
CCAGTAGTCTGATCCA-1_151507	Layer2	1
CCAGTCAAATCTCTTA-1_151507	Layer6	5
CCAGTCCATTATTCGA-1_151507	Layer3	1
CCAGTCTAGACGGCGC-1_151507	Layer2	1
CCAGTCTTGTCATAGA-1_151507	Layer6	4
CCAGTTCGGTAACTCA-1_151507	Layer6	5
CCATAAACAACCCGAC-1_151507	Layer1	0
CCATACCTTTACTTGT-1_151507	Layer2	1
CCATACTCGCCTCTCC-1_151507	Layer5	4
CCATAGGTTGGCGTGG-1_151507	Layer2	1
CCATAGTCAGTAACCC-1_151507	Layer3	2
CCATATGGAAACTATA-1_151507	Layer4	2
CCATATTGGATCATGA-1_151507	Layer3	2
CCATCATAAGAACAGG-1_151507	Layer3	1
CCATCCATACCAAGTC-1_151507	Layer3	1
CCATCGCAGTTAAACT-1_151507	Layer5	4
CCATCTCACCAGTGAA-1_151507	Layer3	1
CCATCTTGTTCACAAT-1_151507	Layer2	1
CCATGCCCTAGATTTC-1_151507	Layer4	3
CCATGCCTGTTTAGTA-1_151507	Layer3	2
CCATGCTCTGCAGGAA-1_151507	Layer3	2
CCATGGCCCTTGTACC-1_151507	Layer5	4
CCATTAGCGATAATCC-1_151507	Layer3	3
CCATTCCCTGCCCACA-1_151507	Layer4	3
CCATTTCTACCTATTA-1_151507	Layer5	4
CCCAAACATGCTGCTC-1_151507	Layer3	1
CCCAACATACGTCGCG-1_151507	Layer5	4
CCCAACCACACTAACA-1_151507	Layer1	0
CCCAAGAATGCACGGT-1_151507	Layer1	0
CCCAAGACAGAGTATG-1_151507	Layer1	0
CCCAAGTCATTACACT-1_151507	Layer6	5
CCCAATGAGATTTGCA-1_151507	WM	6
CCCAATTTCACAACTT-1_151507	Layer5	4
CCCAGAGGAGGGCGTA-1_151507	Layer1	0
CCCAGGAAGAATTCGA-1_151507	WM	5
CCCAGGTCTGAAGGCT-1_151507	Layer3	2
CCCAGTAAACTTGGGA-1_151507	WM	6
CCCAGTTAAGGCGCCG-1_151507	Layer3	2
CCCATATAGGTCGATT-1_151507	Layer5	4
CCCGAAGTTTCGCGAA-1_151507	Layer6	5
CCCGACCATAGTCCGC-1_151507	Layer2	1
CCCGAGTTTCTCCGTA-1_151507	Layer3	2
CCCGCAGCGCGAACTA-1_151507	Layer5	3
CCCGCAGGGCCCAAAG-1_151507	Layer1	0
CCCGCCATGCTCCCGT-1_151507	Layer3	2
CCCGCGCAATGCACCC-1_151507	Layer3	2
CCCGCTAGAGGGTTAA-1_151507	Layer1	0
CCCGCTTGCCCTCGTC-1_151507	Layer1	0
CCCGGGTCGTTCAGGG-1_151507	WM	5
CCCGGTGGAAGAACCT-1_151507	Layer4	3
CCCGGTGTATCGGAAT-1_151507	WM	6
CCCGTAAGTCTAGGCC-1_151507	Layer5	4
CCCGTAGCTGGGAAGA-1_151507	Layer6	5
CCCGTCAGCGTCTGAC-1_151507	Layer3	2
CCCGTGAGGGCGGTGA-1_151507	Layer6	5
CCCGTTTCGCAGATGT-1_151507	Layer3	2
CCCTACCCACACCCAG-1_151507	Layer6	5
CCCTACTTGAACAATG-1_151507	Layer6	5
CCCTAGTGTCAGGTGT-1_151507	Layer3	1
CCCTATGTAGAGCAGA-1_151507	WM	6
CCCTCAAGCTCTTAGT-1_151507	Layer4	4
CCCTCATTCTGGAATT-1_151507	Layer3	1
CCCTCCTCGCTCGTAT-1_151507	Layer3	2
CCCTCGATAATACACA-1_151507	WM	6
CCCTCGGGAGCCTTGT-1_151507	Layer1	0
CCCTGAAATGAGTTGA-1_151507	Layer3	3
CCCTGACTAACAAATT-1_151507	Layer5	4
CCCTGATGTAACTCGT-1_151507	Layer3	2
CCCTGCCCAATCCGCT-1_151507	Layer5	5
CCCTGCGCTACGCATA-1_151507	Layer5	4
CCCTGGTATGGGCGGC-1_151507	Layer1	0
CCCTGTTGGCAAAGAC-1_151507	Layer3	2
CCCTTCTCGTACGCGA-1_151507	Layer1	0
CCCTTTAATGGAGTTC-1_151507	Layer5	4
CCCTTTGACAGGTCTT-1_151507	Layer5	4
CCGAAAGTGGTGAGCA-1_151507	Layer3	2
CCGAACACTGGGCCTC-1_151507	Layer6	5
CCGAACCTTCCCGGCC-1_151507	Layer5	3
CCGAAGTATATTGTTC-1_151507	Layer3	2
CCGACAAACACATGAG-1_151507	Layer3	2
CCGACAAAGGGAGTGC-1_151507	Layer5	4
CCGACAATAGGCCGCC-1_151507	Layer4	3
CCGACGGGCATGAGGT-1_151507	WM	6
CCGACGTAAACACAAC-1_151507	Layer1	0
CCGACTCGCATAGTCT-1_151507	Layer1	0
CCGAGAAGTCGCATAA-1_151507	Layer3	2
CCGAGCTGTGCTTGTC-1_151507	Layer1	0
CCGAGGGATGTTAGGC-1_151507	Layer1	0
CCGATCTCAACCTTAT-1_151507	Layer3	1
CCGATCTTAAGAGGCT-1_151507	Layer2	1
CCGATTCGAGGGACCC-1_151507	Layer5	4
CCGATTGGTCAATGAA-1_151507	Layer2	1
CCGCACAAAGACCAAC-1_151507	Layer3	2
CCGCACGTGACCTCGG-1_151507	Layer4	2
CCGCACTTGCAATGAC-1_151507	Layer6	5
CCGCATGTGGTACGAT-1_151507	Layer5	4
CCGCCACCACAATCCA-1_151507	Layer1	0
CCGCCGGTCAACACAC-1_151507	Layer2	1
CCGCCGTTGAGGATAA-1_151507	Layer3	1
CCGCCTGCGAATTGGT-1_151507	Layer1	0
CCGCCTTGCGATGTCG-1_151507	Layer6	5
CCGCGATTTGGTAGGT-1_151507	Layer5	5
CCGCGGAATGCGTCAC-1_151507	Layer5	4
CCGCGGGTACGAAGAA-1_151507	Layer4	3
CCGCGTAGGTAAGGGC-1_151507	Layer4	3
CCGCTATCAGCACCAG-1_151507	Layer4	3
CCGCTCCAGGGCGATC-1_151507	WM	6
CCGCTCTTCCGAACTA-1_151507	Layer5	4
CCGCTGGTGCCATTCA-1_151507	Layer1	0
CCGCTTACCTCACTCT-1_151507	Layer5	4
CCGCTTCGCGGTTAAC-1_151507	Layer1	0
CCGCTTGCTGACATGG-1_151507	Layer1	0
CCGGAATGGTTTCAGT-1_151507	Layer3	2
CCGGAGCGTACTTTCT-1_151507	Layer6	5
CCGGAGGTCTTATGGT-1_151507	Layer1	0
CCGGCACGACCGTTTC-1_151507	Layer2	1
CCGGCGCATATTGGAT-1_151507	Layer2	1
CCGGCGTGAGACTCTG-1_151507	Layer6	5
CCGGGACCCGCAGAGA-1_151507	Layer3	1
CCGGGCGGTCTCGTCA-1_151507	Layer3	2
CCGGGCTGCTCCATAC-1_151507	Layer3	1
CCGGGTTCGAGGTTAC-1_151507	Layer5	4
CCGGTAATGGCTAGTC-1_151507	Layer3	1
CCGGTTTGTAATTGTG-1_151507	Layer6	5
CCGTAAGTTGGTCCCA-1_151507	Layer3	2
CCGTACCCAAGCGCCA-1_151507	Layer3	1
CCGTAGGAAATCCCTG-1_151507	Layer5	4
CCGTAGGGTTGTTTAC-1_151507	Layer5	3
CCGTATCTCGTCGTAG-1_151507	WM	5
CCGTATTAGCGCAGTT-1_151507	Layer1	0
CCGTGAGGCATTCATG-1_151507	Layer2	1
CCGTGCCCATGACGGC-1_151507	Layer2	1
CCGTGGAACGATCCAA-1_151507	Layer1	0
CCGTGTTAAATTCCAT-1_151507	Layer5	4
CCGTTACGTTAGAACA-1_151507	Layer1	0
CCGTTCCGAATCTCGG-1_151507	Layer5	4
CCTAAACAGGGTCCGT-1_151507	Layer1	0
CCTAAAGGCTGACGCT-1_151507	Layer1	0
CCTAAATTAACGGTTC-1_151507	Layer4	3
CCTAAATTGTATCCTA-1_151507	Layer3	2
CCTAACCCAAACAAGT-1_151507	Layer4	2
CCTAACTAAGGCTCTA-1_151507	Layer1	0
CCTAAGTGTCTAACCG-1_151507	Layer1	1
CCTACAAGTCCGGAAT-1_151507	Layer1	0
CCTACAGTTGAGGGAG-1_151507	WM	4
CCTACATTCACAGACG-1_151507	Layer6	5
CCTACGCGACCTTACA-1_151507	Layer1	1
CCTACGGCTCAGTCGA-1_151507	Layer3	2
CCTACTCAACACGATT-1_151507	Layer5	4
CCTACTGCGGCGGCCA-1_151507	Layer1	0
CCTACTGCTTACACTT-1_151507	Layer3	2
CCTAGGCGTAGCGATC-1_151507	Layer3	1
CCTAGGTAAAGGTAGC-1_151507	WM	6
CCTAGTTAGTCGCATG-1_151507	Layer1	0
CCTATAATGAGTGCCC-1_151507	Layer5	3
CCTATACCGTCCTGTC-1_151507	Layer6	5
CCTATATTTGTCCTGG-1_151507	Layer6	5
CCTATCTATATCGGAA-1_151507	Layer1	1
CCTATGAAGTGGTGCC-1_151507	Layer3	1
CCTATGGCTCCTAGTG-1_151507	WM	6
CCTATGGGTTACCGTC-1_151507	Layer3	2
CCTATGGTCAAAGCTG-1_151507	Layer6	5
CCTATGTCCACTCCAC-1_151507	Layer5	4
CCTCACCAATCTTGAC-1_151507	Layer3	2
CCTCACCTGAGGGAGC-1_151507	Layer1	1
CCTCACCTTAGCATCG-1_151507	Layer2	1
CCTCATGCAGCTACGA-1_151507	Layer3	1
CCTCCCGACAATCCCT-1_151507	Layer1	0
CCTCCGACAATTCAAG-1_151507	Layer4	3
CCTCCTGAGCCCACAT-1_151507	Layer5	5
CCTCCTGTTGTGTCGT-1_151507	Layer5	4
CCTCGAAGTGGACGGG-1_151507	Layer1	0
CCTCGACCCACTGCCT-1_151507	Layer1	0
CCTCGCCAGCAAATTA-1_151507	Layer2	1
CCTCGCGCGATATAGG-1_151507	Layer1	0
CCTCGCGCTGTGCGAT-1_151507	Layer6	4
CCTCGGACCGGGATAG-1_151507	Layer3	2
CCTCGGATGCTACCTG-1_151507	Layer5	4
CCTCGGTTTCCTTGCC-1_151507	WM	6
CCTCGTTACGCCTGTT-1_151507	Layer2	1
CCTCTAATCTGCCAAG-1_151507	Layer3	1
CCTCTATCGATTAGCA-1_151507	Layer6	5
CCTCTCTCCCATCTAG-1_151507	Layer4	3
CCTCTGGCCTAGACGG-1_151507	Layer1	0
CCTCTGTACTATTCTA-1_151507	Layer5	4
CCTGAACGATATATTC-1_151507	Layer3	1
CCTGAATATTTACATA-1_151507	Layer3	1
CCTGACAAACTCGCGC-1_151507	Layer4	4
CCTGACCACCGATGGT-1_151507	Layer4	3
CCTGACGCAACCTTTA-1_151507	Layer1	0
CCTGAGAATAAATGCA-1_151507	WM	6
CCTGCCCGTTGTCTAG-1_151507	Layer5	4
CCTGCGATAGAACTGT-1_151507	Layer3	1
CCTGCGTTCTACGCTT-1_151507	Layer5	4
CCTGCTATTTGAGAAG-1_151507	Layer3	2
CCTGGAAACGTTCTGC-1_151507	Layer3	1
CCTGGCTAGACCCGCC-1_151507	Layer3	3
CCTGGTCGAATGTGGG-1_151507	Layer6	4
CCTGTAAGACATGATA-1_151507	Layer4	3
CCTGTACTCACGCCCA-1_151507	Layer5	4
CCTGTCACCCGGGCTC-1_151507	Layer3	2
CCTGTCCCTCACGTTA-1_151507	Layer2	1
CCTGTCGCCCGTAAAT-1_151507	Layer3	2
CCTGTGAAACCGTAAC-1_151507	Layer5	5
CCTGTGCATAGGAGAC-1_151507	Layer2	1
CCTGTGCGGATTGTAA-1_151507	Layer2	1
CCTGTTCAACCTCGGG-1_151507	WM	6
CCTGTTTGAAGACACG-1_151507	Layer5	4
CCTTAAGTACGCAATT-1_151507	Layer6	5
CCTTCAGTTAAAGTGA-1_151507	WM	5
CCTTCGTATAGAATCC-1_151507	WM	6
CCTTCTCAGCGTTCCT-1_151507	Layer6	5
CCTTCTTGATCCAGTG-1_151507	Layer2	1
CCTTGACCACTTTATT-1_151507	Layer4	2
CCTTTAAGGGAGCACT-1_151507	Layer6	5
CCTTTCAATGAAGAAA-1_151507	Layer1	0
CGAAACATAGATGGCA-1_151507	Layer1	0
CGAAACGCAATTCATG-1_151507	Layer5	4
CGAACAGTATGGGCGT-1_151507	Layer4	2
CGAACATAGTCAGAAA-1_151507	Layer2	1
CGAACCCGCATGCGTC-1_151507	Layer5	4
CGAACGCCCAGTGCCG-1_151507	Layer1	0
CGAACGGCCGGACAAC-1_151507	Layer6	5
CGAAGACGGTGAGTGC-1_151507	Layer5	4
CGAAGACTGCCCGGGA-1_151507	Layer1	0
CGAAGATCAGTTTCAT-1_151507	WM	5
CGAAGCTATAAATTCA-1_151507	Layer1	0
CGAAGTTGCTCTGTGT-1_151507	Layer4	3
CGAATCTGCTCGACGC-1_151507	WM	6
CGAATGACGCATAATG-1_151507	Layer6	5
CGAATTACATGGTGTT-1_151507	Layer2	1
CGACAATTTGATCTAA-1_151507	Layer3	2
CGACACCGCTTAAGGA-1_151507	Layer2	1
CGACACGCTCCGACAG-1_151507	Layer3	2
CGACACGGATGCCCAC-1_151507	Layer3	1
CGACAGTTCGCGTTAT-1_151507	Layer4	3
CGACATGCGATCTTCT-1_151507	Layer1	0
CGACCCTTAACGCCGG-1_151507	Layer6	5
CGACGCATCCGTACCT-1_151507	WM	6
CGACTCAGGATGTTAT-1_151507	Layer1	0
CGACTCGGTACACGGT-1_151507	Layer2	1
CGACTTTGTATAGCCT-1_151507	Layer2	1
CGAGACCCTAGAGTGT-1_151507	Layer4	3
CGAGACTACTGCTGCT-1_151507	Layer6	5
CGAGAGATGTGAACCT-1_151507	Layer3	1
CGAGAGCGCGTAGATA-1_151507	Layer6	5
CGAGAGCTTTCACTAC-1_151507	Layer5	4
CGAGAGGGTAGCCGCG-1_151507	Layer4	3
CGAGATGTTGCCTATA-1_151507	Layer1	0
CGAGATTTCGCTCGGG-1_151507	Layer3	1
CGAGCACTTCAAGTTT-1_151507	Layer3	2
CGAGCCGAGCACTCGA-1_151507	Layer3	2
CGAGCGTTGATCAGCC-1_151507	Layer3	1
CGAGCTGGGCTTTAGG-1_151507	Layer2	1
CGAGGAGCTTCCATAT-1_151507	Layer1	0
CGAGGATCGGGAACGA-1_151507	Layer1	0
CGAGGCCAGGCATTGG-1_151507	Layer3	2
CGAGGCTAAATATGGC-1_151507	Layer3	2
CGAGGGACTGCGGTCG-1_151507	Layer3	2
CGAGGGTATCCAGGTG-1_151507	Layer6	5
CGAGTACTAAAGAGGA-1_151507	Layer5	4
CGAGTGAAGGTACCAG-1_151507	WM	6
CGAGTGCTATAGTTCG-1_151507	Layer3	1
CGAGTTCTGTCCCACC-1_151507	Layer2	1
CGAGTTTATCGGACTG-1_151507	Layer3	1
CGATAACCAATTTGAG-1_151507	Layer3	1
CGATAATACTCAGGTT-1_151507	Layer3	1
CGATACCTCGCGGACA-1_151507	Layer4	3
CGATAGTCGTACTGCA-1_151507	Layer6	5
CGATATTAGCCGCAGG-1_151507	Layer2	1
CGATCATTAGAGGCAC-1_151507	Layer1	0
CGATCCACCATTGTTG-1_151507	WM	6
CGATCCGACCCAGTGC-1_151507	Layer4	3
CGATCCTCGCAACATA-1_151507	WM	6
CGATCGAGAAGCACCA-1_151507	WM	5
CGATCTGTTGGAGGAC-1_151507	Layer6	5
CGATGGACCCTACGCC-1_151507	Layer1	0
CGATTAAATATCTCCT-1_151507	Layer5	4
CGATTCGCCTGGCTGC-1_151507	Layer5	4
CGCAAACACGAGTTAC-1_151507	Layer3	3
CGCAATCGATCATTAG-1_151507	Layer5	4
CGCAATTACTTTCGGT-1_151507	Layer3	2
CGCAATTAGGGTAATA-1_151507	Layer3	2
CGCAATTCTACAATAA-1_151507	Layer3	2
CGCACATGTCCACTAC-1_151507	Layer3	2
CGCACGTCTGTTTATG-1_151507	WM	6
CGCACGTGCGCTATCA-1_151507	Layer3	1
CGCAGAAACATTTGCG-1_151507	Layer1	0
CGCAGATCTTCACCCG-1_151507	Layer1	0
CGCAGGCGATCCAAAC-1_151507	Layer4	2
CGCATCATGGCTTCAG-1_151507	Layer1	0
CGCATCCATCAGCCAG-1_151507	Layer1	0
CGCATGCCGAATGCGT-1_151507	Layer6	5
CGCATGGTGCGATGCT-1_151507	Layer3	3
CGCATTAGCTAATAGG-1_151507	Layer3	2
CGCCAAGAAGCCGAGT-1_151507	Layer5	4
CGCCACAGGTCGCGAT-1_151507	WM	6
CGCCACCCGCATTAAC-1_151507	Layer3	1
CGCCATCCGATTATGA-1_151507	Layer2	1
CGCCCAGCACGCCTAG-1_151507	Layer6	5
CGCCCAGCGTTTCACG-1_151507	Layer5	4
CGCCCGCTTCCGTACA-1_151507	Layer1	0
CGCCCTTACATCCACC-1_151507	Layer2	1
CGCCCTTGAAGGCTGA-1_151507	Layer3	3
CGCCGACTATTCGCTA-1_151507	Layer5	4
CGCCGCCCATGCCTGT-1_151507	Layer3	2
CGCCGCGTTCTGAACG-1_151507	WM	5
CGCCGGTGTCGCAGTA-1_151507	Layer3	1
CGCCGTTCAGCATAGT-1_151507	Layer5	3
CGCCTCCCTCCTCTAT-1_151507	Layer4	3
CGCCTGGCCTACGTAA-1_151507	Layer5	4
CGCCTTTAGCATGCTC-1_151507	Layer3	2
CGCGAAGTGGCATACT-1_151507	Layer5	4
CGCGACACTGCGCAGC-1_151507	Layer4	3
CGCGACCGCGACAGAT-1_151507	Layer5	4
CGCGAGAGGGACTTGT-1_151507	Layer1	0
CGCGAGTCTGCCGGGT-1_151507	WM	6
CGCGCAAATGTCCAGA-1_151507	WM	6
CGCGCAAGGAACTACA-1_151507	Layer2	1
CGCGCATGTTTGATTG-1_151507	Layer5	4
CGCGCCCGACTTAATA-1_151507	Layer2	1
CGCGGCAGTATTACGG-1_151507	Layer3	1
CGCGGCTCAACTTGAA-1_151507	Layer3	2
CGCGGGAATTAGGCAG-1_151507	Layer3	1
CGCGGGAATTCCTTTC-1_151507	Layer6	5
CGCGGTAAGTCTAGCT-1_151507	Layer1	0
CGCGGTACGGTATACA-1_151507	Layer5	4
CGCGGTCACAAACCAA-1_151507	Layer1	0
CGCGTACATTCTGGAA-1_151507	Layer3	1
CGCGTCATATTAAACC-1_151507	Layer1	0
CGCGTGCTATCAACGA-1_151507	Layer1	0
CGCGTTCATGAAATAC-1_151507	Layer3	2
CGCTACCGCCCTATGA-1_151507	Layer1	0
CGCTACGGGACATTTA-1_151507	Layer4	3
CGCTAGAGACCGCTGC-1_151507	Layer3	1
CGCTATACCGCCCACT-1_151507	Layer3	1
CGCTATCGTGGCTTTA-1_151507	Layer3	1
CGCTATTCAATGTATG-1_151507	Layer3	2
CGCTATTCTTAGGCTC-1_151507	Layer3	3
CGCTCGACATAATGAT-1_151507	Layer3	2
CGCTCTCCGTAGATTA-1_151507	Layer4	3
CGCTGAGGACGTCCAA-1_151507	Layer1	0
CGCTGGTGACTACCCT-1_151507	Layer3	2
CGCTGTGACGCCGCAC-1_151507	Layer3	2
CGCTGTGTGGATGTTG-1_151507	WM	5
CGCTTAGTATTGATAC-1_151507	WM	6
CGCTTATTCCCGGTCG-1_151507	Layer5	4
CGCTTCCACTGAAATC-1_151507	Layer3	2
CGCTTCGGTCTAAGAC-1_151507	Layer5	4
CGCTTGGACGGATAGA-1_151507	Layer5	4
CGCTTTCATACCGGTG-1_151507	Layer3	1
CGCTTTCCGCCAAGGT-1_151507	Layer6	5
CGCTTTCTTGCATTCG-1_151507	Layer3	1
CGGAAAGAATCAAACG-1_151507	Layer6	5
CGGAAAGCAAATGTGC-1_151507	Layer3	3
CGGAAATTTCACATCC-1_151507	Layer1	0
CGGAACGTAAACATAG-1_151507	Layer5	4
CGGACCTTTACGTCCC-1_151507	WM	6
CGGACGTTACTTGAAG-1_151507	Layer6	5
CGGAGCAATTTAATCG-1_151507	Layer5	4
CGGAGCATGGCGATCC-1_151507	Layer3	3
CGGAGCTTATAACACC-1_151507	Layer1	0
CGGAGTCCTAACCTGG-1_151507	Layer3	1
CGGAGTTTGAGAGACA-1_151507	Layer4	3
CGGATAAGCGGACATG-1_151507	Layer3	2
CGGATCCTCAAGGACT-1_151507	Layer5	4
CGGCAAACATCGTGCG-1_151507	Layer5	4
CGGCAATAAGATCGCC-1_151507	Layer4	2
CGGCACCGTTAGCGCC-1_151507	Layer1	0
CGGCACTCAAGAAAGT-1_151507	Layer3	1
CGGCAGGGTCGGGTTG-1_151507	Layer3	1
CGGCCACGCACAAAGT-1_151507	Layer3	2
CGGCCAGAGCGACCAT-1_151507	WM	6
CGGCCCAACCTGTAGT-1_151507	Layer1	0
CGGCCCAGGTATATCC-1_151507	Layer3	2
CGGCGCCATCAATCCC-1_151507	Layer5	4
CGGCTCTAAAGCTGCA-1_151507	Layer3	2
CGGCTCTTCGTCGAAC-1_151507	Layer1	0
CGGCTGAAGGTTACGC-1_151507	Layer3	1
CGGCTGCAAGATTAAG-1_151507	Layer1	0
CGGCTTTGTATGATAA-1_151507	Layer1	0
CGGGAATATAGTATAC-1_151507	Layer3	2
CGGGAATTTATGTAAA-1_151507	Layer4	3
CGGGAGCTTCAGTGTA-1_151507	Layer4	2
CGGGAGTATACCGCCG-1_151507	Layer3	2
CGGGATCAATGTAAGA-1_151507	Layer3	1
CGGGCAGCTAAACCGC-1_151507	Layer3	2
CGGGCCATAGCCGCAC-1_151507	Layer3	2
CGGGCCTTCTTTGTAA-1_151507	Layer4	3
CGGGCGATGGATCACG-1_151507	Layer6	5
CGGGCTACTTAAATTG-1_151507	Layer3	1
CGGGTGTACCCATTTA-1_151507	Layer3	1
CGGGTTCGGCACGTAT-1_151507	Layer2	1
CGGGTTGTAGCTTTGG-1_151507	Layer2	1
CGGGTTTGTTAGGGCT-1_151507	Layer4	3
CGGTACTAGAATCAAA-1_151507	Layer3	2
CGGTAGAGGTGCAGGT-1_151507	Layer1	0
CGGTATAGGTATTAGC-1_151507	Layer1	0
CGGTATGGGCACTCTG-1_151507	WM	5
CGGTCAAGTGGGAACC-1_151507	Layer3	1
CGGTCCATGAGACTCC-1_151507	Layer1	0
CGGTCCGTCGCAAGCC-1_151507	WM	5
CGGTCTATCAACCCGT-1_151507	Layer1	0
CGGTGAAGACTAAAGT-1_151507	Layer5	4
CGGTGCAGATAGAACG-1_151507	Layer5	4
CGGTGCGCGTTGGTCC-1_151507	Layer5	4
CGGTGGGCTCCAGCCT-1_151507	Layer1	0
CGGTGTACTTGATCCC-1_151507	Layer3	2
CGGTTATCCAACAGTG-1_151507	Layer2	1
CGGTTCAAGTAGGTGT-1_151507	Layer1	0
CGGTTCCGGCTTCTTG-1_151507	Layer3	1
CGGTTGACCTGGCATA-1_151507	Layer5	4
CGGTTGAGTATCCTTC-1_151507	WM	6
CGGTTGGGCAGGGTCC-1_151507	WM	5
CGGTTGGGTTCAAGTT-1_151507	Layer1	0
CGGTTTATGAAGGAAC-1_151507	Layer1	0
CGTAAACGCTTGAGTG-1_151507	Layer3	1
CGTAACGGAACGATCA-1_151507	Layer3	1
CGTAACTTCGACACTT-1_151507	WM	6
CGTAATAATTACGAGT-1_151507	Layer3	2
CGTACCGAAAGTCTAG-1_151507	Layer3	2
CGTACCTGATAGGCCT-1_151507	Layer3	1
CGTAGAGAGTAATTAT-1_151507	Layer6	5
CGTAGCGAATTGTCAG-1_151507	Layer1	0
CGTAGCGCCGACGTTG-1_151507	Layer1	0
CGTATTAAGAGATCTA-1_151507	Layer3	2
CGTCAAATGGTCGCAG-1_151507	Layer1	0
CGTCAAGGCTATAAAT-1_151507	Layer5	4
CGTCAATCTTTAACAT-1_151507	Layer3	2
CGTCACGTCCATTGGT-1_151507	Layer5	4
CGTCAGCTATTTACTC-1_151507	Layer3	2
CGTCAGTGCGCACAAG-1_151507	Layer2	1
CGTCAGTTTATCGTCT-1_151507	Layer1	0
CGTCATACCATATCCA-1_151507	Layer3	2
CGTCCAGATGGCTCCA-1_151507	Layer3	1
CGTCGCATGTGAGCCA-1_151507	Layer6	5
CGTCGCGGCGGGATTT-1_151507	Layer3	2
CGTCGCTTGGTTATAC-1_151507	WM	6
CGTCGGATAGTGTTGA-1_151507	Layer3	1
CGTCGGGTCTAAGCGC-1_151507	WM	6
CGTCGTCCTTCGCGAA-1_151507	Layer5	4
CGTCTCTCGCCGAGGC-1_151507	Layer3	1
CGTCTGGAAGGGCCCG-1_151507	Layer2	1
CGTGAAGTTAATTCAC-1_151507	Layer4	3
CGTGACATTGGGTCGT-1_151507	Layer1	0
CGTGACCAGTCCTCTG-1_151507	Layer6	5
CGTGCACACCACTGTA-1_151507	Layer6	5
CGTGCAGACTGGGACA-1_151507	Layer3	2
CGTGCATTGTCGACGC-1_151507	Layer5	4
CGTGCCCGACATTTGT-1_151507	Layer1	0
CGTGCCCTCCCGAAGA-1_151507	Layer3	2
CGTGCTGGCCTAGTCG-1_151507	Layer3	1
CGTGCTTCTACCTAAA-1_151507	WM	6
CGTGGCCGAATATCTA-1_151507	Layer3	2
CGTGGTACCCAAAGGC-1_151507	WM	6
CGTGTATGGGAGCTGA-1_151507	Layer5	4
CGTGTCCCATTCGCGA-1_151507	Layer3	3
CGTGTCTCGTTACGAC-1_151507	WM	6
CGTGTGTTAAACCCTG-1_151507	Layer1	0
CGTTAAACTAGTTAGG-1_151507	Layer3	2
CGTTAATGTCCCGACG-1_151507	Layer5	4
CGTTAGCTCACAACTG-1_151507	Layer1	0
CGTTCAAGGAAACGGA-1_151507	WM	6
CGTTCAGACCCGCGAA-1_151507	Layer6	5
CGTTCATGGTGCGCGT-1_151507	Layer6	5
CGTTCTTCGCACACCT-1_151507	Layer1	0
CGTTGAATACCGCGCT-1_151507	Layer5	4
CGTTGAGCGACCGTCG-1_151507	Layer4	3
CGTTGAGTAATTGCGT-1_151507	Layer1	0
CGTTGCCCGCGTGGGA-1_151507	WM	6
CGTTGTAAACGTCAGG-1_151507	Layer3	3
CGTTGTAAGATTGATT-1_151507	Layer1	0
CGTTGTCGGCAATTGA-1_151507	Layer6	5
CGTTGTTTCAATTCCC-1_151507	Layer4	3
CGTTTAAGCGGAGCAC-1_151507	Layer1	0
CGTTTACAAGGCAGCT-1_151507	Layer1	0
CGTTTCACTTCGGGCG-1_151507	Layer1	0
CGTTTCGCTCATTACA-1_151507	Layer4	3
CGTTTGTGTAGAGGGT-1_151507	Layer6	5
CTAAACGGGTGTAATC-1_151507	Layer1	0
CTAAAGAATGCCTACT-1_151507	Layer4	4
CTAAAGGGAAATAGGA-1_151507	Layer4	3
CTAAAGTCCGAAGCTA-1_151507	Layer2	1
CTAAATCCGGTGTACA-1_151507	WM	6
CTAAATCCTATTCCGG-1_151507	Layer2	1
CTAACCGCGCGCCCGT-1_151507	Layer5	4
CTAACGAAACTTGCTG-1_151507	Layer2	1
CTAACTGATAATCGCC-1_151507	Layer5	3
CTAACTGGTCCGGTTC-1_151507	Layer6	5
CTAAGGGAATGATTGG-1_151507	Layer4	3
CTAAGTACAGGGCTAC-1_151507	Layer1	0
CTAATTATGAAGCGTA-1_151507	Layer2	1
CTAATTCGCACGCGCT-1_151507	Layer3	3
CTAATTCTCAGATATT-1_151507	Layer1	0
CTAATTTCAACAACAC-1_151507	Layer3	2
CTACAAGAAATAACCC-1_151507	WM	5
CTACACTAGCTTGTTC-1_151507	Layer1	0
CTACACTCGCAGATGG-1_151507	Layer4	3
CTACCCTAAGGTCATA-1_151507	Layer3	1
CTACGAACTAGGTCGA-1_151507	Layer1	0
CTACGACTAGCTATAA-1_151507	Layer5	4
CTACGCACGGAGTACC-1_151507	Layer3	2
CTACGCCATTTCCGAT-1_151507	Layer1	0
CTACGTGTTGCCACCA-1_151507	Layer2	1
CTACTATCATAGGTTT-1_151507	WM	5
CTACTATCTTTCAGAG-1_151507	Layer2	1
CTACTCAAGGTATAGT-1_151507	WM	6
CTACTCTAGGCCCGGC-1_151507	Layer4	3
CTACTGCCACCTGACC-1_151507	Layer3	2
CTAGACATATATGTAG-1_151507	Layer2	1
CTAGACTGCATTTCGT-1_151507	Layer1	0
CTAGATAAACTCCTCG-1_151507	Layer3	1
CTAGATGTGAGTGTAA-1_151507	Layer2	1
CTAGATTTACGACGGC-1_151507	Layer3	2
CTAGCAACTAATTTAC-1_151507	Layer1	0
CTAGCATAGTATAATG-1_151507	Layer3	2
CTAGCCACAGGCGAGC-1_151507	Layer4	3
CTAGCCGATGTTATGA-1_151507	Layer1	0
CTAGCGCCAATCCTAC-1_151507	Layer3	1
CTAGGCGCCCTATCAG-1_151507	Layer4	2
CTAGGCGGCAGAGAAT-1_151507	Layer1	0
CTAGGGATAGGGACAA-1_151507	WM	6
CTAGGTCTGAAGGAAT-1_151507	Layer3	1
CTAGGTTCGGACGTGA-1_151507	Layer5	4
CTAGTAGAAAGGGATT-1_151507	Layer6	4
CTAGTATTCGGAATTA-1_151507	Layer1	0
CTAGTCACGTCTTAAG-1_151507	Layer3	2
CTAGTGAAGGACAGGA-1_151507	Layer4	3
CTAGTTACAACCCGGT-1_151507	Layer5	4
CTAGTTGGGCCCGGTA-1_151507	Layer3	1
CTATAAGAGCCAATCG-1_151507	Layer1	0
CTATAGGCGTTGATGT-1_151507	WM	6
CTATATCCAGCCTGGC-1_151507	WM	6
CTATCACAACGCTGGA-1_151507	Layer6	5
CTATCGACGAAATACA-1_151507	Layer4	3
CTATCGCGTAGAGAAC-1_151507	Layer4	3
CTATCGGGTCTCAACA-1_151507	Layer3	2
CTATGCCCGAATGCAA-1_151507	Layer6	5
CTATGGGAAGCGGAAT-1_151507	Layer4	2
CTATGTCACTAGCCCA-1_151507	Layer3	2
CTATGTCTATTGAAAC-1_151507	Layer1	0
CTATGTGAGTCACGGC-1_151507	Layer6	5
CTATTCATGTGTCCCA-1_151507	Layer5	4
CTATTGTGTTTGGTCA-1_151507	Layer1	0
CTATTTGCTTGGAGGA-1_151507	WM	6
CTATTTGGTTACGGAT-1_151507	Layer3	2
CTCAAACCACTGCCCG-1_151507	WM	6
CTCAACTAACCCGGAT-1_151507	Layer5	4
CTCAAGACATTAGCGC-1_151507	Layer1	0
CTCACACGCAAGCCTA-1_151507	Layer1	0
CTCACATTTACTAAAT-1_151507	Layer6	4
CTCACCAGTACAAGTG-1_151507	Layer5	4
CTCACCGATCCAAACT-1_151507	Layer2	1
CTCACTGTGATACTTA-1_151507	Layer6	4
CTCACTTGGCTGGTAA-1_151507	Layer5	4
CTCAGAGCTAATGTCG-1_151507	WM	5
CTCAGATTGTGATAAG-1_151507	Layer6	5
CTCAGCAGACTGCCGA-1_151507	Layer3	1
CTCAGGACTCACCTGT-1_151507	Layer3	2
CTCAGTCACGACAAAT-1_151507	Layer1	0
CTCATGGCTCACAATC-1_151507	Layer1	0
CTCATGGTAATTTGCG-1_151507	Layer6	5
CTCATTCGTGAACATC-1_151507	Layer5	4
CTCATTGCTCTAACAA-1_151507	Layer5	4
CTCATTTGATGGGCGG-1_151507	Layer3	1
CTCCCAATGAGTCGCG-1_151507	Layer3	2
CTCCCTCCTTTCGATC-1_151507	Layer6	5
CTCCGAGTAAATCCGC-1_151507	Layer3	1
CTCCGCCCACATGAGG-1_151507	Layer5	4
CTCCGGCCTAATATGC-1_151507	Layer3	1
CTCCGGCTTGTAGACA-1_151507	Layer3	2
CTCCTAAGTTATGTCT-1_151507	Layer3	1
CTCCTCCAGCTCACAC-1_151507	WM	5
CTCCTGTTCAAGGCAG-1_151507	Layer3	3
CTCCTTTACGCAAGTC-1_151507	Layer1	0
CTCGAATGGAACGTAT-1_151507	Layer1	0
CTCGAGATCCAAAGCA-1_151507	Layer3	2
CTCGAGGTCGAACAGT-1_151507	Layer3	2
CTCGATATTTGCGAGC-1_151507	Layer1	0
CTCGCACCTATATAGT-1_151507	Layer3	1
CTCGCCGAATGTAGGG-1_151507	Layer6	4
CTCGCTAGGTAAGCGA-1_151507	Layer6	5
CTCGGGCATCGTCGGG-1_151507	Layer1	0
CTCGGGTTCTCTGGCC-1_151507	WM	6
CTCGGTACCACTGCTC-1_151507	Layer3	2
CTCGGTCCGTAGCCTG-1_151507	Layer3	1
CTCGGTTGTCGGCCCT-1_151507	WM	6
CTCGTCTGTGCCTTCG-1_151507	Layer6	5
CTCGTTACGGCTACCA-1_151507	WM	6
CTCGTTTCTAATGTTT-1_151507	Layer1	0
CTCTAATGCATTGATC-1_151507	Layer1	0
CTCTACACTGGCGATT-1_151507	Layer6	5
CTCTACATCCTGCGTG-1_151507	WM	6
CTCTAGCCCTCGGAAA-1_151507	Layer6	5
CTCTATTTGGCTGCAG-1_151507	Layer4	3
CTCTCACAATCGATGA-1_151507	Layer3	2
CTCTCGATGTGCGCCT-1_151507	Layer1	0
CTCTCGCTGTACTATG-1_151507	Layer4	3
CTCTCTAACTGCCTAG-1_151507	WM	6
CTCTGCGAAGCAAGCA-1_151507	Layer2	1
CTCTGGACGCCTGGTG-1_151507	Layer3	2
CTCTGTCCATGCACCA-1_151507	Layer6	5
CTCTGTGCCTGCTATG-1_151507	Layer1	0
CTCTGTTTGAGGATTC-1_151507	Layer1	0
CTCTTCTATTGACTGG-1_151507	Layer3	2
CTCTTCTGGAAGTTAG-1_151507	WM	6
CTCTTGTCCCGCTTGG-1_151507	Layer5	4
CTGAAACGGCCCTCAG-1_151507	Layer3	1
CTGAAAGAGATCCGAC-1_151507	Layer2	1
CTGAATCCGAGACCTC-1_151507	Layer5	4
CTGAATTTATTGCCAG-1_151507	Layer1	0
CTGACTGCGCAGCTCG-1_151507	Layer2	1
CTGAGAAAGTTCGGCG-1_151507	Layer3	2
CTGAGCAAGTAACAAG-1_151507	Layer3	2
CTGATAGTGTATCTCA-1_151507	Layer5	4
CTGCAAATGGGCTCCA-1_151507	Layer1	0
CTGCAAGCACGTTCCG-1_151507	Layer5	4
CTGCACAACTACATAT-1_151507	Layer4	3
CTGCACCTAGTCCACA-1_151507	Layer1	0
CTGCACCTGGAACCGC-1_151507	Layer3	1
CTGCACTCCAGTACAG-1_151507	Layer5	4
CTGCAGAGAATCAGAG-1_151507	Layer5	4
CTGCCAAGGTTGGAAG-1_151507	Layer2	1
CTGCCATGCATCACAT-1_151507	Layer4	3
[truncated: 45,331 more rows]

## Sheet: sFig.5b
The proportion of each cell sub-type predicted by Spoint in cortical layers 1-6 and WM.
Splane_domain	Astro_L1_6_FGFR3_ETNPPL	Astro_L1_FGFR3_FOS	Astro_L1_FGFR3_MT1G	Exc_L2_3_LINC00507_RPL9P17	Exc_L3_LINC00507_PSRC1	Exc_L2_4_RORB_GRIK1	Exc_L3_RORB_CARTPT	Exc_L3_4_RORB_PRSS12	Exc_L3_4_RORB_SEMA6D	Exc_L3_4_RORB_RPS3P6	Exc_L4_RORB_BHLHE22	Exc_L4_RORB_CCDC168	Exc_L4_5_RORB_LINC01474	Exc_L4_6_RORB_HPCA	Exc_L4_5_RORB_HNRNPA1P46	Exc_L4_5_RORB_LCN15	Exc_L4_5_RORB_RPL31P31	Exc_L5_6_THEMIS_GPR21	Exc_L5_6_THEMIS_IL7R	Exc_L6_FEZF2_FAM95C	Exc_L6_FEZF2_KRT17	Exc_L6_FEZF2_TBCC	Exc_L6_FEZF2_VWA2	Exc_L6_THEMIS_EGR3	Exc_L6_THEMIS_LINC00343	Exc_L5_6_THEMIS_THTPA	Oligo_L4_6_MOBP_COL18A1	Oligo_L4_6_OPALIN
0	0.0987001	0.0860764	0.0895385	0.0574777	0.00146943	0.0118006	0.000488694	0.00199404	0.000730272	0.000624814	0.00813096	0.0022054	0.0103723	0.00218006	0.000244061	0.00109731	0.0048125	0.0091566	0.014341	0.00496367	0.00266816	0.00188324	0.00109468	0.0106223	0.013912	0.00573249	0.0140492	0.0296365
1	0.0548031	0.00565359	0.00954071	0.288473	0.00796949	0.0684982	0.00294633	0.00897846	0.0035216	0.00139722	0.0134263	0.00394169	0.019403	0.00166518	0.000714657	0.00119975	0.00714908	0.00611024	0.00647103	0.00555296	0.00366566	0.000395609	0.000807973	0.0355892	0.0380309	0.00169888	0.00184305	0.0138371
2	0.052089	0.00490106	0.00809383	0.121004	0.00380603	0.085591	0.00478342	0.0380967	0.0114488	0.0113942	0.0229727	0.0192866	0.0292692	0.0082548	0.00195722	0.00398313	0.018155	0.00403356	0.00574287	0.00341259	0.00172125	0.000694559	0.00105073	0.0507365	0.0350732	0.000924254	0.00375763	0.0209985
3	0.0364845	0.00481343	0.0058198	0.0399973	0.000268319	0.0422765	0.000773978	0.028857	0.00950693	0.0117739	0.0238547	0.023305	0.0450687	0.0268227	0.00629939	0.00736398	0.0434482	0.00326054	0.00747379	0.00375463	0.00084602	0.00208506	0.00212163	0.0509295	0.0240208	0.000929516	0.00891326	0.0368828
4	0.0382575	0.00523315	0.0060246	0.0169846	2.53463e-05	0.0100268	3.55893e-05	0.00669622	0.00146317	0.0012307	0.0121934	0.00599048	0.028686	0.0349226	0.0212672	0.0234829	0.149405	0.00309431	0.00871331	0.01276	0.00234673	0.0118688	0.00799958	0.0429359	0.0174205	0.00101214	0.0124181	0.0509835
5	0.0397819	0.00945061	0.00875428	0.0411713	8.54577e-05	0.00929987	3.04279e-05	0.000652669	0.000201493	9.35727e-05	0.00472516	0.000600302	0.0176692	0.0176769	0.00138623	0.00308029	0.034745	0.0159414	0.0282025	0.0408656	0.0194772	0.0219636	0.0120919	0.101654	0.0578	0.00305659	0.0231348	0.0777665
6	0.0265337	0.0370108	0.0125856	0.0176025	0.000121184	0.0016538	1.24028e-05	0.000278394	0.000129317	2.57211e-05	0.00218928	0.000173689	0.00628416	0.00100004	0.000289959	0.00123102	0.00604564	0.00991238	0.0137192	0.0138273	0.00709809	0.012341	0.00213114	0.00672376	0.00920791	0.00569776	0.179145	0.269633

## Sheet: sFig.5c
Jaccard index between the cortical layers/WM annotated by the original study and the spatial domains identified by Splane
	Layer1	Layer2	Layer3	Layer4	Layer5	Layer6	WM
0	0.738065	0.0222383	0.0227604	0	0	0	0.0265936
1	0.0452014	0.276531	0.289831	0	0	0	0
2	0.00286272	0.00224441	0.522665	0.0394787	0	0	0
3	0	0.000143	0.0701512	0.400219	0.047061	0	0.00011562
4	0.000235386	0	0.00389308	0.0821499	0.717718	0.0252031	0.000418936
5	8.55945e-05	0.000759796	0.000167049	0	0.0483425	0.713214	0.0471789
6	0.000308737	0	0	0	0.00025652	0.0638362	0.728472
