# Supplementary material for: SPACEL: deep learning-based characterization of spatial transcriptome architectures
Source: Nat Commun. 2023 Nov 22;14:7603. doi: 10.1038/s41467-023-43220-3 (PMC10663563; doi:10.1038/s41467-023-43220-3)
Supplement: Supplementary file 8 — Source Data [file 41467_2023_43220_MOESM8_ESM.zip › SourceData/Source_Data_sFigure11.xlsx]

## Sheet: sFig.11b
The proportion of each cell sub-type in spatial domains identified by Splane
Splane_domain	B cells Memory	B cells Naive	CAFs MSC iCAF-like s1	CAFs MSC iCAF-like s2	CAFs Transitioning s3	CAFs myCAF like s4	CAFs myCAF like s5	Cancer Basal SC	Cancer Cycling	Cancer Her2 SC	Cancer LumA SC	Cancer LumB SC	Cycling PVL	Cycling_Myeloid	Endothelial ACKR1	Endothelial CXCL12	Endothelial Lymphatic LYVE1	Endothelial RGS5	Luminal Progenitors	Mature Luminal	Myeloid_c0_DC_LAMP3	Myeloid_c10_Macrophage_1_EGR1	Myeloid_c11_cDC2_CD1C	Myeloid_c12_Monocyte_1_IL1B	Myeloid_c1_LAM1_FABP5	Myeloid_c2_LAM2_APOE	Myeloid_c3_cDC1_CLEC9A	Myeloid_c4_DCs_pDC_IRF7	Myeloid_c5_Macrophage_3_SIGLEC1	Myeloid_c7_Monocyte_3_FCGR3A	Myeloid_c8_Monocyte_2_S100A9	Myeloid_c9_Macrophage_2_CXCL10	Myoepithelial	PVL Differentiated s3	PVL Immature s1	PVL_Immature s2	Plasmablasts	T_cells_c0_CD4+_CCR7	T_cells_c10_NKT_cells_FCGR3A	T_cells_c11_MKI67	T_cells_c1_CD4+_IL7R	T_cells_c2_CD4+_T-regs_FOXP3	T_cells_c3_CD4+_Tfh_CXCL13	T_cells_c4_CD8+_ZFP36	T_cells_c5_CD8+_GZMK	T_cells_c6_IFIT1	T_cells_c7_CD8+_IFNG	T_cells_c8_CD8+_LAG3	T_cells_c9_NK_cells_AREG
0	0.00318086	0.00186031	0.00604108	0.00204602	0.0044066	0.00515456	0.0155766	0.0968612	0.204099	0.0450972	0.114023	0.179247	0.0049056	0.00358254	0.00567702	0.00340858	0.00189913	0.00484335	0.0463354	0.0582637	0.000168935	0.00108358	0.000153897	0.0010937	0.00620374	0.00405173	0.000223656	0.000950149	0.000162065	5.8469e-05	0.000876108	0.00240226	0.0337903	0.0069082	0.0017217	0.00569109	0.00922723	0.00515389	0.00150186	0.00220612	0.00783888	0.00279393	0.000916075	0.00278141	9.36628e-05	0.000590801	0.00211931	0.00136773	0.00165524
1	0.00506702	0.00236792	0.007063	0.00287678	0.0102046	0.0114877	0.0388149	0.0866654	0.219009	0.0495169	0.176802	0.0926807	0.0103286	0.0120048	0.00691934	0.00390165	0.00201408	0.0055972	0.0276207	0.0229994	0.000210866	0.0020165	0.000221602	0.00265025	0.0129054	0.00680096	0.000493389	0.000992289	0.000616488	0.000151357	0.00216043	0.00611362	0.0119886	0.00567227	0.00169059	0.00478708	0.0174193	0.00520453	0.00108182	0.00433267	0.00853757	0.00380816	0.00150774	0.0022948	0.000104267	0.00142781	0.0019887	0.00171381	0.000885251
2	0.00686169	0.00312773	0.00875373	0.00352288	0.0185007	0.0172469	0.0749725	0.0521654	0.148424	0.0445864	0.234189	0.0779436	0.0169568	0.0202137	0.00739848	0.00523688	0.00250014	0.00634427	0.0173097	0.0217941	0.000349808	0.00191219	0.000294233	0.00313851	0.0136632	0.00895461	0.00061169	0.00105854	0.000740989	0.000191363	0.00242415	0.00725523	0.00717773	0.00648431	0.00147026	0.00410067	0.0222258	0.00448462	0.00111441	0.00487894	0.00723886	0.00456924	0.00162944	0.0016277	0.000138072	0.001797	0.0018142	0.00212733	0.000785362
3	0.00828935	0.00403225	0.0107374	0.00467667	0.0210598	0.0187986	0.0881354	0.0499117	0.104193	0.042358	0.198366	0.0790222	0.013448	0.0195995	0.0137237	0.00818924	0.00366591	0.00875713	0.0173099	0.0208103	0.000557817	0.0030927	0.000510604	0.00525937	0.0195322	0.0175067	0.000882939	0.00151275	0.000892683	0.000260397	0.00287302	0.0140121	0.00638731	0.00894663	0.00181047	0.00502629	0.0367762	0.00473686	0.0015285	0.0060662	0.00663028	0.00724816	0.00278593	0.00195481	0.000283933	0.00311284	0.00236323	0.00371496	0.000833568
4	0.00954969	0.00536093	0.0102754	0.00401586	0.018189	0.0157025	0.0822949	0.0567357	0.107868	0.0408672	0.107937	0.0761967	0.0125201	0.019564	0.0200376	0.00917933	0.00532477	0.0101521	0.0203394	0.0204839	0.00104561	0.00494267	0.0006994	0.00766474	0.0328868	0.0272783	0.00135591	0.00224991	0.00123167	0.000276289	0.00371264	0.0178612	0.00649414	0.00853694	0.00242186	0.00590461	0.0618042	0.00535271	0.00244943	0.00922994	0.0068406	0.0112654	0.00481972	0.00288906	0.00071186	0.00451661	0.00404668	0.00695029	0.00107095
5	0.0108928	0.00669893	0.012195	0.00390388	0.0209502	0.0156101	0.0925242	0.0576813	0.0923646	0.0294011	0.0687921	0.0565169	0.010783	0.020151	0.0281239	0.0114425	0.00676114	0.0133211	0.0201646	0.0143257	0.0013117	0.00613401	0.000607378	0.0092971	0.0361222	0.034408	0.00173266	0.00324351	0.00126027	0.000343436	0.00476541	0.0153285	0.00591618	0.0100855	0.00324672	0.0072334	0.0918369	0.00625066	0.00307157	0.0126874	0.00674476	0.0113699	0.00601355	0.00332957	0.000897178	0.00393602	0.00464581	0.0104127	0.00127905
6	0.0145143	0.0097636	0.0191807	0.00460707	0.0297664	0.0169325	0.0980995	0.0394744	0.0603547	0.0157765	0.0669559	0.0523678	0.011104	0.0181669	0.0336315	0.0132508	0.0109455	0.0154058	0.0152637	0.01316	0.00148102	0.00859578	0.000844068	0.00802661	0.0280569	0.0457706	0.00318809	0.00445691	0.00117263	0.000461404	0.00305152	0.00969853	0.00502755	0.0109468	0.0046003	0.00767125	0.097554	0.0091233	0.00374488	0.0163626	0.00877326	0.0139471	0.00786247	0.00567615	0.00214855	0.00419017	0.00735411	0.0144165	0.00171764
7	0.0214847	0.016729	0.0275121	0.00539803	0.0382403	0.0142144	0.0903676	0.0301078	0.037878	0.013361	0.0412932	0.0524304	0.00644173	0.01462	0.0380038	0.0106333	0.0126546	0.0132555	0.00997499	0.0121385	0.00179332	0.0110062	0.000768041	0.00666938	0.0261639	0.0609744	0.00308517	0.00660164	0.00214454	0.000657661	0.0021992	0.00978017	0.00517104	0.00896682	0.00510103	0.00722571	0.105544	0.0132527	0.00429118	0.0188878	0.0101416	0.0204339	0.0111792	0.00623323	0.00546857	0.00761357	0.00907509	0.0194387	0.00146001
8	0.0306093	0.0256578	0.0324276	0.00615192	0.0405807	0.0106193	0.0754968	0.0232215	0.0203	0.0104186	0.0250458	0.0532305	0.00212239	0.00691339	0.0422629	0.00872495	0.0122942	0.00942399	0.00647594	0.0100747	0.00371294	0.0106897	0.00094383	0.00545384	0.0213233	0.0702861	0.00367387	0.0136407	0.00389571	0.000867463	0.00200269	0.00958761	0.00371815	0.00799439	0.00674257	0.00565043	0.105749	0.0212039	0.00595584	0.0184395	0.0130742	0.0290122	0.0147487	0.00853723	0.012272	0.0133565	0.01167	0.0232842	0.00190259
9	0.062811	0.0596942	0.0352482	0.00652258	0.0341937	0.00754336	0.0429708	0.0178891	0.012828	0.00472532	0.012421	0.0352046	0.00080712	0.00481365	0.0453235	0.00625515	0.0131251	0.00737588	0.00318579	0.00571227	0.00653492	0.00746407	0.000996642	0.0035339	0.013077	0.0670593	0.00368911	0.0140036	0.00422528	0.000924156	0.00134688	0.00671258	0.00222939	0.00383408	0.00751607	0.00385489	0.0858534	0.0437464	0.00493206	0.0209601	0.0202526	0.0356701	0.0242034	0.0103044	0.0291125	0.0302096	0.0138184	0.0204985	0.00112425
