# Supplementary material for: SPACEL: deep learning-based characterization of spatial transcriptome architectures
Source: Nat Commun. 2023 Nov 22;14:7603. doi: 10.1038/s41467-023-43220-3 (PMC10663563; doi:10.1038/s41467-023-43220-3)
Supplement: Supplementary file 8 — Source Data [file 41467_2023_43220_MOESM8_ESM.zip › SourceData/Source_Data_sFigure9.xlsx]

## Sheet: sFig.9
Cell type compositions predicted by Spoint for breast cancer ST slice S11 from the 10X Genomics dataset
	Cancer LumA SC	T_cells_c1_CD4+_IL7R	Cancer Cycling	T_cells_c0_CD4+_CCR7	T_cells_c4_CD8+_ZFP36	Endothelial ACKR1	Cancer Basal SC	T_cells_c2_CD4+_T-regs_FOXP3	Cancer Her2 SC	Plasmablasts	PVL Differentiated s3	Cancer LumB SC	T_cells_c7_CD8+_IFNG	B cells Memory	CAFs MSC iCAF-like s1	CAFs myCAF like s5	T_cells_c3_CD4+_Tfh_CXCL13	Myeloid_c1_LAM1_FABP5	Myeloid_c10_Macrophage_1_EGR1	Luminal Progenitors	T_cells_c8_CD8+_LAG3	T_cells_c9_NK_cells_AREG	Endothelial CXCL12	T_cells_c11_MKI67	Myeloid_c12_Monocyte_1_IL1B	Mature Luminal	PVL Immature s1	T_cells_c10_NKT_cells_FCGR3A	Endothelial RGS5	Myeloid_c2_LAM2_APOE	Myoepithelial	T_cells_c6_IFIT1	Myeloid_c8_Monocyte_2_S100A9	CAFs MSC iCAF-like s2	PVL_Immature s2	B cells Naive	CAFs myCAF like s4	CAFs Transitioning s3	Myeloid_c9_Macrophage_2_CXCL10	Cycling_Myeloid	Myeloid_c11_cDC2_CD1C	Myeloid_c4_DCs_pDC_IRF7	T_cells_c5_CD8+_GZMK	Endothelial Lymphatic LYVE1	Myeloid_c3_cDC1_CLEC9A	Myeloid_c0_DC_LAMP3	Myeloid_c7_Monocyte_3_FCGR3A	Cycling PVL	Myeloid_c5_Macrophage_3_SIGLEC1
AAACAAGTATCTCCCA-111	0.0362887	0	0	0	0	0	0.107343	0	0.492686	0	0	0	0	0	0	0	0	0.0515001	0	0.0971971	0	0	0	0	0.0143286	0.0327956	0	0	0	0	0.0238153	0	0.0542385	0	0	0	0	0	0.0169257	0	0	0	0	0	0	0	0	0	0
AAACACCAATAACTGC-111	0.011852	0	0	0.0106178	0.0104215	0.109868	0	0.0447558	0.0574347	0.0372828	0	0.0180893	0.0204426	0.0329184	0.0874837	0	0	0.0249131	0.0224844	0	0.0303044	0	0	0	0	0	0	0.018136	0	0.0960306	0	0.0199118	0	0	0	0.0208577	0	0.0492876	0	0	0	0.134558	0.0149089	0.0117949	0	0	0	0	0.0161362
AAACAGAGCGACTCCT-111	0.0362285	0	0.0169551	0	0	0	0	0.0172676	0.214136	0.244226	0	0.0110822	0	0.0150406	0.0206529	0.191988	0	0	0	0	0	0	0	0	0	0	0	0	0	0	0	0	0.0133639	0	0	0	0	0.0704218	0.0203094	0	0	0	0	0	0	0	0	0	0
AAACAGCTTTCAGAAG-111	0	0	0	0	0	0.0853438	0	0	0	0.0212482	0	0	0	0.0166126	0	0.225141	0	0.0407908	0.0291517	0	0	0	0.0171688	0	0	0	0	0.0182991	0	0.230419	0	0	0	0	0	0.0141968	0.0119977	0.102179	0	0	0	0.0436379	0	0	0	0	0.015818	0	0.0442554
AAACAGGGTCTATATT-111	0	0.0187292	0	0.0214064	0.0209189	0	0	0.0450159	0	0.191899	0	0	0.0343894	0.0516001	0.0516072	0.047392	0	0.01013	0.0137031	0	0.0257643	0	0	0	0	0	0	0.0323079	0	0.0704694	0	0.036031	0	0	0	0.0243994	0	0.129235	0.0122068	0	0	0.0481275	0.0236808	0	0	0	0.0150742	0	0.0109778
AAACCGGGTAGGTACC-111	0	0.0167637	0	0.0193576	0.0145303	0.219294	0	0	0	0.146039	0	0	0.0396411	0	0	0.148972	0	0	0	0	0.0116769	0	0	0	0	0	0	0.0268182	0	0.0317652	0	0.0673428	0	0	0	0	0.0120265	0.0421746	0.041364	0	0	0	0.0586884	0	0	0	0	0	0
AAACCGTTCGTCCAGG-111	0	0.0360592	0	0.0750232	0.0215416	0	0	0.0136914	0	0.125758	0	0	0.010525	0.0141129	0	0.192484	0.0308924	0.070878	0	0	0.0147479	0	0	0	0.0628622	0	0	0	0	0.0450611	0.0146298	0.0219893	0.0218258	0	0	0.0107023	0.0330447	0.0322093	0.0198016	0	0.0195295	0	0.0149374	0	0	0	0	0	0
AAACCTAAGCAGCCGG-111	0	0.0272655	0	0.0666695	0.0130576	0	0	0.0506122	0	0.200983	0	0	0	0.0380492	0.0419581	0.125972	0	0.0395667	0.0210445	0	0	0	0	0	0.010305	0	0	0	0	0.13264	0	0	0	0	0	0.0190441	0	0.108065	0	0	0	0.0122021	0.0130132	0	0	0	0	0	0
AAACCTCATGAAGTTG-111	0	0	0.0996108	0	0	0.0564337	0.03145	0.0116718	0.0207191	0.0632142	0	0	0.0244738	0.0106151	0	0.0103967	0	0	0	0	0.0132197	0	0.0269677	0.116908	0	0	0	0.0123136	0.0216815	0.0224228	0.0483082	0.076435	0	0	0	0	0	0	0.116025	0.0169428	0	0.0138062	0.0378668	0.011638	0.0195654	0	0	0	0
AAACGAGACGGTTGAT-111	0.0394735	0	0	0.0154738	0	0	0.0116903	0	0.0153714	0.255659	0.0222435	0.0265534	0	0.04556	0.0621616	0.12284	0	0.0205556	0.0102674	0	0	0	0	0	0.0152542	0	0	0	0	0.055615	0	0	0	0	0	0.0249357	0	0.153114	0	0	0	0	0	0	0	0	0	0	0
AAACGGTTGCGAACTG-111	0.0720127	0	0.425539	0	0	0	0.0147881	0	0.293263	0	0	0.0250451	0	0	0	0	0	0	0	0	0	0	0	0	0	0.129546	0	0	0	0	0	0	0	0	0	0	0	0	0	0	0	0	0	0	0	0	0	0	0
AAACTCGGTTCGCAAT-111	0.0363426	0	0.0150669	0	0	0	0.0744637	0	0.734947	0	0	0.0104199	0	0	0	0	0	0	0	0.041285	0	0	0	0	0	0.054611	0	0	0	0	0	0	0	0	0	0	0	0	0	0	0	0	0	0	0	0	0	0	0
AAACTGCTGGCTCCAA-111	0.0136392	0	0.221318	0	0	0	0.101707	0	0.262067	0	0	0.016092	0	0	0	0	0	0	0	0.144268	0	0	0.0167384	0	0	0.0914518	0	0	0	0	0	0	0	0	0	0	0	0	0.0564274	0	0	0	0	0	0	0	0	0	0
AAACTTGCAAACGTAT-111	0	0	0	0	0	0	0	0	0	0.075651	0	0	0	0.0508835	0.0230073	0.264292	0	0.0263501	0.0299329	0	0	0	0	0	0	0	0	0.0119068	0	0.185918	0	0	0	0	0	0.0364448	0	0.174215	0	0	0	0	0	0	0	0	0	0	0.0311507
AAAGACCCAAGTCGCG-111	0	0.0110047	0	0.0114817	0	0.0109972	0.0927354	0	0.189653	0.0113825	0	0	0	0	0	0.241961	0	0.112382	0	0.0511262	0	0	0	0	0.0164884	0	0	0	0	0.0630767	0.0375287	0	0	0	0	0	0	0.0375453	0	0	0	0	0	0	0	0	0	0	0
AAAGACTGGGCGCTTT-111	0	0.0199271	0	0.0453399	0	0.0490076	0	0.0264146	0	0.047539	0	0	0.0404867	0.0127234	0.0251441	0.0630205	0.0154798	0	0	0	0.0163624	0	0	0	0	0	0	0.0237031	0	0.0300891	0	0.118115	0	0	0	0	0.014337	0.0744919	0.034256	0	0	0.0165768	0.152195	0	0.019538	0.0356906	0	0	0.0276555
AAAGGCTACGGACCAT-111	0	0.037067	0	0.0228806	0.0181275	0	0.0136433	0	0.39439	0.0700292	0	0	0.0171565	0	0	0.261825	0.0182275	0	0	0	0	0	0	0	0	0	0	0	0	0	0	0.028026	0	0	0	0	0.0143079	0.032571	0	0	0	0	0	0	0	0	0	0	0
AAAGGGATGTAGCAAG-111	0	0.0257179	0.0121557	0.032245	0	0.0130233	0	0.0145608	0.106677	0.0515639	0	0	0	0.0314032	0.0105718	0.200554	0	0.0520579	0	0	0	0	0	0	0	0.0536262	0	0	0	0.0456281	0	0	0.0103018	0	0	0.0180421	0.0157841	0.0747763	0.0125201	0.0118581	0	0	0	0.0115961	0	0	0.0474006	0	0.0462628
AAAGGGCAGCTTGAAT-111	0.0316844	0.0243873	0	0.0573252	0.0124032	0.0313311	0	0.0251321	0.0131225	0.087219	0	0	0	0.0279685	0	0.116932	0.0156572	0.0373653	0	0.0274588	0	0	0.0349092	0	0.0344169	0	0	0.0110758	0.0776336	0.111675	0.0104349	0	0.0202545	0	0	0.0172393	0.0157473	0.0220218	0	0	0	0	0.0149179	0	0	0	0	0	0
AAAGTAGCATTGCTCA-111	0	0.0253186	0	0.0313312	0.0399469	0.113246	0	0	0	0.157428	0	0	0.0367632	0.0312786	0.0382682	0.0704441	0	0.0672728	0.0257792	0	0	0	0	0	0	0	0	0.0209765	0.0139487	0.119764	0	0	0	0	0	0.0207161	0.0120759	0.060489	0	0	0	0	0.0423391	0	0	0	0	0	0
AAAGTCACTGATGTAA-111	0.0105088	0.0276026	0.0122351	0.0256376	0.0132909	0.0137251	0	0.0156917	0	0.208402	0	0	0.0106254	0.0140232	0.0497938	0.160094	0	0.0314741	0.0515603	0.0130984	0	0	0	0.0443327	0.0144234	0	0	0	0	0.026538	0	0	0.0111172	0	0	0	0	0.104489	0	0.051276	0	0	0	0	0	0	0	0	0
AAAGTCGACCCTCAGT-111	0.0174499	0.0187484	0	0.0226902	0.0156427	0.0152425	0	0.0377384	0.0256903	0.0107884	0	0.0238677	0.031026	0.092052	0.0139527	0.0182876	0	0	0	0	0.0135411	0	0	0.0126247	0	0	0	0.0405761	0	0.0211345	0	0.197428	0	0	0	0.0522638	0.0121406	0.0244035	0.0583207	0	0	0	0.0475271	0.0160987	0.024799	0.0205543	0.0110637	0	0.0326186
AAAGTGTGATTTATCT-111	0	0	0	0	0	0	0	0	0	0.201351	0	0	0	0.0116441	0.0257555	0.16365	0	0.286194	0.0132011	0	0	0	0	0	0.0203194	0.0176243	0	0	0	0.0485989	0	0	0.0118147	0.0126254	0	0	0.0331474	0.0726873	0	0	0	0	0	0	0	0	0	0	0
AAAGTTGACTCCCGTA-111	0.0132297	0.03163	0.0203297	0.0454651	0.0136048	0.0191797	0	0.0274323	0.0361294	0.135464	0	0.012427	0.011722	0.0612731	0.0212786	0.0506976	0	0.0583167	0.0235084	0	0	0	0	0.020856	0.0124865	0.100816	0	0	0	0.0940982	0	0	0.0100958	0	0	0.027646	0	0.030635	0	0.0207558	0	0	0.0118388	0	0	0	0.0117013	0	0
AAATAACCATACGGGA-111	0	0	0.0123602	0	0	0	0.200161	0	0.52851	0	0	0	0	0	0	0	0	0	0	0.167659	0	0	0	0	0	0.0167217	0	0	0	0	0	0	0	0	0	0	0	0	0	0	0	0	0	0	0	0	0	0	0
AAATACCTATAAGCAT-111	0.0326523	0	0.0180358	0	0	0	0.127416	0	0.482679	0	0	0.0129261	0	0	0	0	0	0	0	0.154953	0	0	0	0	0	0.0508604	0	0	0	0	0	0.022152	0	0	0	0	0	0	0.0418116	0	0	0	0	0	0	0	0	0	0
AAATCCGATACACGCC-111	0	0.0356087	0	0.0650124	0.0233251	0.0102285	0	0.018377	0	0.0392648	0	0	0	0.0849503	0.0206824	0.247167	0	0.0379792	0.0237629	0	0	0	0	0	0	0	0	0	0	0.119479	0.0164173	0	0	0	0	0.0473331	0	0.0900372	0	0	0	0.0220345	0	0	0	0	0	0	0
AAATCGTGTACCACAA-111	0.0365176	0	0.164282	0	0	0	0.0869138	0	0.317007	0	0	0.0151081	0	0	0	0	0	0	0	0.0619719	0	0	0	0	0	0.268924	0	0	0	0	0	0	0	0	0	0	0	0	0	0	0	0	0	0	0	0	0	0	0
AAATCTAGCCCTGCTA-111	0.0421011	0	0.244908	0	0	0	0.0430861	0	0.0966314	0	0	0	0	0	0	0.0138077	0	0.0931046	0.011134	0.105679	0	0	0	0	0.0108212	0.0928142	0	0	0	0.0113765	0.0842271	0	0.0285839	0	0	0	0	0	0	0.0479708	0	0	0	0	0	0	0	0	0
AAATGCTCGTTACGTT-111	0	0.032968	0	0.0658974	0	0.0345871	0.0668919	0	0.102314	0.237958	0	0.0109579	0.0108975	0.0118004	0.0482023	0.100417	0	0	0	0	0	0	0	0	0	0	0	0	0	0.0259038	0	0.0176974	0	0	0	0	0	0.0967566	0	0	0	0	0.031523	0	0	0	0	0	0
AAATGGCATGTCTTGT-111	0	0.0121251	0	0	0	0	0.118022	0.0106554	0.188322	0	0	0	0	0	0	0	0	0.0370061	0	0.140985	0	0	0	0	0	0	0	0	0	0	0	0.0284812	0.0162528	0	0	0	0	0	0.344553	0	0	0	0	0	0	0	0	0	0.0104393
AAATGGCCCGTGCCCT-111	0	0.0361738	0	0.0365194	0	0	0	0.076813	0	0.226048	0	0	0.0109164	0.0734177	0.0324951	0.069444	0.0488064	0.0226864	0.0443791	0	0	0	0	0.0102224	0.0103323	0	0	0	0	0.111833	0	0	0	0.0108795	0	0.0208113	0.0112786	0.0498473	0.0190904	0	0	0	0	0	0	0.0215581	0	0	0
AAATGGTCAATGTGCC-111	0.0327032	0.0132641	0.013061	0	0	0	0	0	0.306624	0.0263383	0	0.0543504	0	0.0127646	0	0.213473	0	0.05364	0	0	0	0	0	0	0	0.032443	0	0	0	0	0	0	0.0107291	0	0	0	0.0919273	0.026223	0.0115556	0	0	0	0	0	0	0	0	0	0.0161599
AAATTAACGGGTAGCT-111	0.0194217	0	0.228453	0	0	0.0133612	0.0386712	0	0.212318	0	0.0187596	0.0226333	0	0.0110042	0	0	0	0.0175384	0	0.0481207	0	0	0.0451881	0	0	0.0584458	0.0105166	0	0.0342042	0.0243997	0	0	0	0	0.0167202	0	0	0	0.0197456	0.0232173	0	0	0	0.0208453	0	0	0	0.0136607	0
AAATTACACGACTCTG-111	0.0173275	0.0138323	0	0.0105065	0	0	0	0	0.428578	0.0135086	0	0.0158485	0	0	0.0336381	0.0290018	0	0.0596471	0	0	0	0	0	0	0	0.0900374	0	0	0	0.011928	0	0.0191402	0.0106417	0.030267	0	0	0.0302242	0.0266169	0.0697471	0	0	0	0	0	0	0	0	0	0.0134587
AAATTACCTATCGATG-111	0.0110684	0	0	0	0	0.014435	0	0	0	0.0517391	0.0529602	0	0	0.0108499	0	0.199057	0	0.0423794	0	0	0	0	0.0998127	0	0.110236	0	0	0	0.130377	0.0223765	0.0197085	0	0.0146244	0	0.0164505	0	0.0494812	0.0103508	0.0157476	0	0.0267841	0	0	0	0	0	0	0	0
AAATTGATAGTCCTTT-111	0.0272898	0.0510543	0	0.0351289	0.0221564	0.0268164	0.113429	0	0.0585071	0	0.0129089	0	0	0	0	0.107253	0	0.129564	0.0114909	0.112743	0	0	0.0355416	0	0.0265675	0.017018	0	0	0.0188737	0.0103746	0.0195415	0	0.0486237	0	0	0	0.0261869	0	0	0	0	0	0	0	0	0	0	0	0
AAATTTGCGGGTGTGG-111	0	0.04371	0	0.0557484	0.0356778	0	0	0.0226776	0	0.176397	0	0	0.0496605	0.0357194	0.021816	0.12215	0	0.0150032	0.0202309	0	0.0121927	0	0	0	0	0	0	0.0138406	0	0.0936864	0	0.0398886	0	0	0	0.0131785	0	0.0771311	0.0143099	0	0	0	0.0696648	0	0	0	0	0	0
AACAACTGGTAGTTGC-111	0	0.0130896	0	0.0133132	0.0129052	0	0	0	0	0.184146	0	0	0.0136737	0.0721602	0.145473	0.0649885	0	0.0147025	0.0340826	0	0	0	0	0	0	0	0	0.0254811	0	0.0480935	0	0	0	0	0	0.0319441	0	0.187673	0	0	0	0.0332961	0	0	0	0	0.0130433	0	0
AACAATACATTGTCGA-111	0.012962	0.0312623	0.0181071	0.0373213	0.0160353	0	0.058231	0	0.105263	0.0649709	0	0	0	0.0113462	0.0293036	0.0628956	0	0.230072	0	0.0118063	0	0	0	0	0.0105483	0.0265925	0	0	0	0.0190412	0.0337084	0.0185244	0.0138491	0.0309264	0	0	0.0312076	0.0231881	0.0173292	0	0	0	0	0	0	0	0	0	0
AACAATTACTCTACGC-111	0	0.0358212	0	0.088955	0.0115551	0	0	0.0362597	0	0.165467	0.183779	0	0.0148182	0.038853	0.0363188	0.0658398	0	0	0.0210384	0	0	0	0	0	0	0	0.0217864	0	0	0.035276	0	0.013792	0	0	0	0.0146825	0	0.0973808	0	0	0	0	0.0441862	0	0	0	0	0	0
AACACACGCTCGCCGC-111	0	0.0367088	0	0.0382824	0.0211528	0	0	0	0	0.248212	0	0	0.0126087	0.0189328	0.012037	0.161395	0	0.179831	0.0229721	0	0	0	0	0	0	0	0	0	0	0.0755855	0	0	0	0	0	0.0106167	0.0313622	0.0322459	0	0	0	0	0	0	0	0	0	0	0
AACACGACTGTACTGA-111	0	0.0159259	0	0.0194975	0.010925	0.0126004	0	0	0.0364564	0.0747957	0	0	0	0.0689081	0.0763096	0.124495	0	0.0315535	0	0.0213197	0	0	0.0161448	0	0	0.0230354	0	0	0	0.0505978	0	0.0111191	0	0	0	0.0463695	0	0.20716	0.012409	0	0	0	0	0	0	0	0	0	0.0309122
AACACGAGACGCGGCC-111	0	0.0495111	0	0.0882817	0	0.035179	0	0.0438178	0	0.103295	0	0	0.011821	0.0229062	0.0181482	0.204766	0.0253967	0.0273496	0.0153542	0	0	0	0	0	0.0124149	0	0	0	0	0.0719795	0	0.0241335	0	0	0	0.011321	0.0117964	0.107666	0.0112405	0	0	0	0.0197778	0	0	0	0	0	0.0158804
AACAGCTGTGTGGCAA-111	0	0.0369199	0	0.033456	0.0183756	0.0362598	0	0.0857902	0	0.0397025	0.0120401	0	0.0154096	0.0104709	0.0117378	0.0674167	0.0587729	0.157516	0.0170604	0	0.0269146	0	0	0	0.0221348	0	0.0151786	0	0.0265308	0.0490225	0	0.014387	0.0251072	0.0133972	0.0184606	0	0.0363935	0.0340932	0.0136234	0	0	0	0	0.0163065	0	0	0.0195151	0	0.014351
AACAGGAAATCGAATA-111	0.0450913	0	0.340471	0	0	0	0.0339008	0	0.296068	0	0	0.0244199	0	0	0	0	0	0	0	0.0551026	0	0	0	0	0	0.118734	0	0	0	0	0	0	0	0	0	0	0	0	0.0102172	0	0	0	0	0	0	0	0	0	0
AACAGGATGGGCCGCG-111	0	0.0214162	0	0.0427474	0.0198496	0.0365834	0	0.0499913	0	0.0218125	0	0	0.0519561	0.116307	0.0276887	0	0	0	0.0141881	0	0.0182012	0	0	0	0	0	0	0.0488329	0	0.0638083	0	0.0401149	0	0	0	0.0670915	0	0.030651	0	0	0	0.0270764	0.112229	0.0348013	0.0149109	0.0322841	0.0179974	0	0.0305075
AACAGGTAGTATGGAT-111	0.0377459	0.0172068	0.173443	0	0.0181484	0	0.0373176	0	0.126961	0	0	0.0172849	0.0126736	0	0	0.269683	0	0.0145542	0	0	0	0	0	0.0127085	0.0174587	0	0	0	0	0.0137348	0	0.0173811	0.0133297	0	0	0	0.0118061	0.0349816	0.0125205	0.0337778	0	0	0	0	0	0	0	0	0
AACATATCAACTGGTG-111	0	0.0205361	0	0.022738	0	0	0	0	0	0.100011	0.0124787	0	0	0.016086	0	0.179464	0	0.212591	0	0	0	0	0	0	0	0.0124362	0	0	0	0.0216523	0.0139302	0.0307916	0	0.0144438	0	0.0120248	0.0643623	0.0327651	0.0935777	0	0	0	0	0	0	0	0	0	0.041248
AACATTGTGACTCGAG-111	0	0	0	0	0	0	0.0141223	0	0.212524	0.20943	0	0	0	0.0303275	0	0.198371	0	0.0152184	0	0.0117582	0	0	0	0	0.0403581	0	0	0	0	0	0	0	0.0294109	0	0	0.0177512	0.0244891	0.0402617	0.0434363	0	0	0	0	0	0	0	0	0	0
AACCAAGACTTCTCTG-111	0	0.0163384	0	0.0174951	0	0	0	0	0	0.0202083	0	0	0	0.0256818	0	0.611847	0	0	0	0	0	0	0	0	0	0	0	0	0	0.0159948	0	0	0	0	0	0.0125028	0	0.138153	0	0	0	0	0	0	0	0	0.012316	0	0.0203776
AACCATGGGATCGCTA-111	0.0430591	0	0.285387	0	0	0	0.043503	0	0.107958	0	0	0.0222983	0	0	0	0	0	0.0244191	0	0.0218832	0	0	0	0	0	0.0244762	0	0	0	0	0.0298937	0	0.0104678	0	0	0	0.0101546	0	0.225844	0.0287674	0	0	0	0	0	0	0	0	0
AACCCAGAGACGGAGA-111	0.0112726	0.0105149	0.0421851	0.0166749	0	0.111202	0.0331799	0.0136767	0.0398968	0.112204	0	0	0	0	0.0158407	0.18947	0	0.0191625	0	0	0	0	0	0.0209771	0.0283005	0	0	0	0.0246213	0.0266205	0	0	0	0	0	0	0.0348914	0.0582775	0	0.0193119	0.0114945	0.0106926	0	0.0294522	0	0	0	0	0
AACCCGACAACCCGTG-111	0	0.0155092	0	0.0106474	0.0162078	0	0	0.0183304	0.0765114	0.041635	0.0117686	0	0.0233983	0.0143656	0	0.12659	0.0373962	0.028385	0	0	0.0496364	0	0	0.0139277	0.0181625	0	0	0	0	0.0287349	0.0513339	0.0697592	0.0113148	0	0	0	0.0198714	0.0141323	0.184549	0	0	0	0.0112564	0	0	0	0	0	0
AACCCTACTGTCAATA-111	0.0238016	0.0111977	0.0422505	0.0108281	0	0.0268097	0.0229645	0	0.150315	0.0172105	0.0181831	0.0102688	0	0.0325822	0	0.172883	0	0.032098	0	0	0	0	0.0394812	0	0.0446426	0	0	0	0.0767728	0.0285727	0	0	0	0	0.0136734	0.0218102	0.0396498	0.0286728	0.0188729	0.0141586	0.0212956	0	0	0	0	0	0	0	0
AACCCTGGTGGAACCA-111	0.0142884	0	0	0	0	0.154505	0	0	0.0658999	0.0246166	0	0.0111576	0	0.0313488	0.106934	0.0586141	0	0.0232553	0.0143293	0.021308	0	0	0	0	0	0	0	0	0	0.0342219	0	0	0	0	0	0.0208371	0	0.206303	0.022815	0	0	0.0447072	0	0	0	0	0	0	0.053042
AACCGAGCTTGGTCAT-111	0.0203587	0.0139604	0.0707156	0.0117985	0	0.0948115	0.0151265	0.0150214	0.109091	0.121242	0	0	0.0114371	0.0379692	0.012558	0.092855	0	0.0320871	0.0148718	0	0.0125174	0	0	0.0412749	0	0	0	0	0	0.0731927	0	0.0134332	0	0	0	0.0181065	0	0.0363974	0.0118379	0.0239307	0	0	0	0	0	0	0	0	0
AACCGCTAAGGGATGC-111	0	0.0198783	0	0.0238684	0	0.0103515	0	0	0	0.124619	0	0	0	0.0204199	0.0351165	0.112929	0	0.183228	0.0272555	0	0	0	0	0	0	0	0	0	0	0.191386	0	0	0	0	0	0.0114579	0.0196073	0.0916794	0	0	0	0	0	0	0	0	0	0	0.0341194
AACCGTTGTGTTTGCT-111	0.0125057	0.0163805	0	0.020836	0.0127102	0.022065	0.0419593	0.0111453	0.0286996	0	0	0	0.0146892	0	0	0.0166245	0	0.0210258	0	0.0175843	0	0	0.0372379	0	0	0	0	0	0.0501905	0.0124884	0.0167218	0.217232	0	0.0120785	0.0112696	0	0.0297564	0	0.219491	0	0	0.0102683	0.0274182	0	0	0	0	0	0
AACCTCGCTTTAGCCC-111	0	0.0184219	0	0.0120562	0.0110578	0	0	0	0.0143954	0.265324	0	0	0	0.0297219	0.0322148	0.241663	0	0.0348454	0.0198154	0	0	0	0	0	0	0	0	0.0138834	0	0.0649306	0	0	0	0	0	0.0119814	0	0.130358	0	0	0	0	0	0	0	0	0	0	0.0105082
AACCTTTAAATACGGT-111	0.0245463	0	0.102718	0.0120597	0	0.138076	0.0504868	0	0.0428764	0.212018	0.0124252	0	0	0	0.020996	0.178523	0	0	0	0	0	0	0	0	0	0.0138856	0	0	0	0	0	0	0.0120995	0	0	0	0	0.0468332	0	0	0	0	0	0	0	0	0	0	0
AACCTTTACGACGTCT-111	0.0457664	0	0.0615455	0	0	0	0.0692736	0	0.5127	0	0	0.0366776	0	0	0	0	0	0	0	0.112004	0	0	0	0	0	0.0688345	0	0	0	0	0	0.019979	0	0	0	0	0	0	0.0206884	0	0	0	0	0	0	0	0	0	0
AACGATAATGCCGTAG-111	0.0904385	0	0.0106682	0	0	0	0.284787	0	0.188317	0	0.0144985	0.0129086	0	0	0	0.0140424	0	0.0246398	0	0.0561435	0	0	0	0	0.010654	0.0540969	0	0	0	0.0136577	0.137312	0	0.0360214	0	0	0	0	0	0	0	0	0	0	0	0	0	0	0	0
AACGATAGAAGGGCCG-111	0.0149199	0	0.0293368	0	0.0171395	0.0388997	0.0381318	0	0.115486	0	0.0113241	0.014701	0.016703	0	0	0.0863466	0	0.043041	0	0.0167343	0.0599828	0.0109836	0.0194785	0	0.0343522	0.0313789	0	0	0.029575	0	0	0.0316882	0.038333	0.0119077	0	0	0.0413787	0.0186432	0.107079	0	0	0	0	0	0	0	0	0	0
AACGATATGTCAACTG-111	0.0173578	0	0.162086	0	0	0.0142552	0.040863	0	0.151552	0	0.0162701	0	0	0	0	0.0100137	0	0.049156	0.0162529	0.0778386	0	0	0.0119598	0	0	0.0463459	0.0380826	0	0.0330969	0	0.0202239	0	0.0114937	0.0157273	0.0194201	0	0.017034	0	0.0825985	0.0316245	0	0	0	0.0193975	0	0	0	0	0.0129342
AACGCATGATCTGGGT-111	0.0115983	0.0568353	0	0.124931	0.0182129	0.114832	0	0	0	0.0475266	0	0	0	0.0472944	0.119549	0.0618003	0	0.029646	0.0185759	0	0	0	0	0	0	0	0	0	0	0.0634117	0	0	0	0	0	0.036678	0	0.153349	0	0	0	0	0.02044	0.0114029	0	0	0	0	0
AACGCGACCTTGGGCG-111	0.0595838	0	0.2734	0	0	0.03807	0.0200456	0	0.0573793	0.0426188	0.0220286	0.0126207	0	0	0	0	0	0.0351958	0.0111636	0.0135999	0	0	0.0987354	0	0	0.0633784	0	0	0.0490991	0	0.023892	0	0.0141548	0	0	0	0	0	0	0.0386921	0	0	0	0.0151007	0	0	0	0.0142528	0
AACGCGGTCTCCAGCC-111	0	0.013086	0.0237342	0.0135835	0.0187442	0	0.0419594	0.0279512	0.131441	0	0	0	0.0349417	0.0114512	0.0217494	0.0501167	0.0340078	0.0574173	0.0184385	0.02016	0.108312	0	0	0.0208386	0	0	0	0	0	0.0872635	0	0.0365916	0	0.0219422	0	0	0.0457154	0.0283278	0.0398232	0	0	0	0.0147975	0	0	0	0	0	0.0184446
AACGCTGTTGCTGAAA-111	0	0.0230646	0	0.0186897	0.0364202	0	0	0.0176873	0	0.234244	0	0	0.0242517	0	0.0153873	0.235308	0	0.101396	0.0238277	0	0.0340862	0	0	0	0	0	0	0	0	0.0812051	0	0	0	0	0	0	0	0.0609944	0	0	0	0	0	0	0	0	0	0	0
AACGGACGTACGTATA-111	0	0.0142877	0	0.0113968	0	0	0	0	0	0.311681	0	0	0	0	0.02194	0.24803	0	0.091404	0.0538546	0	0	0	0	0	0.0112412	0	0	0	0	0.0821184	0	0	0	0	0	0	0	0.0782697	0	0	0	0	0	0	0	0	0	0	0
AACGGCCATCTCCGGT-111	0.0162837	0.0297638	0.182151	0.0421777	0	0.175948	0.0134451	0	0.072914	0.0505591	0	0.013922	0	0.0106196	0	0.0882906	0.0101182	0	0	0	0	0	0	0	0.0175121	0	0.0117806	0	0.0222085	0.0150161	0	0	0	0	0	0	0.0294974	0.0145767	0	0.0479851	0	0	0	0	0	0	0	0	0
AACGTACTGTGGGTAC-111	0	0.0321393	0	0.0397506	0.0277118	0	0	0.0182118	0	0.249273	0	0	0.0518738	0	0.018014	0.133369	0	0.0399437	0.0458397	0	0.0215477	0	0	0	0.018704	0	0	0	0	0.101366	0	0.0117104	0	0	0	0	0.0108563	0.0477964	0	0	0	0	0.0511665	0	0	0	0	0	0
AACGTCAGACTAGTGG-111	0.0154127	0.012602	0.0912297	0.0103175	0.0140341	0.110874	0.0534236	0	0.125302	0.0299442	0	0.014433	0.0121366	0	0.0333828	0.106059	0	0	0	0	0.0131788	0	0	0.0230194	0.0127127	0	0	0	0	0	0	0.0351286	0.0313948	0	0	0	0.0148573	0.0653322	0	0	0.0170541	0.0345794	0	0.0120945	0	0	0	0	0
AACGTGATGAAGGACA-111	0	0.0363117	0	0.0609252	0.0115271	0.145228	0.103032	0	0.129077	0.0264348	0	0.0107179	0	0.0216767	0	0.1384	0	0.0127134	0	0	0	0	0	0	0	0	0	0	0.0107877	0.0187918	0.0203845	0.0434448	0	0	0	0.0162652	0.0371248	0.0303431	0.0199224	0	0	0	0	0	0	0	0	0	0
AACGTGCGAAAGTCTC-111	0.0132961	0	0.114981	0	0	0.0442061	0.0439871	0	0.102267	0.0172115	0.016186	0.0100864	0	0	0	0.0922628	0	0.0376782	0	0.0236998	0	0	0	0	0.0602314	0.0580517	0.0250609	0	0.043784	0.0162364	0	0	0.0151603	0.0175841	0.0125452	0	0.039171	0.0182369	0.0233314	0.0493358	0.0184651	0	0	0.0144365	0	0	0	0	0
AACTACCCGTTTGTCA-111	0.0550114	0	0.548998	0	0	0	0.0117815	0	0.285405	0	0	0.0133577	0	0	0	0	0	0	0	0	0	0	0	0	0	0.0506317	0	0	0	0	0	0	0	0	0	0	0	0	0	0	0	0	0	0	0	0	0	0	0
AACTAGGCTTGGGTGT-111	0.0179015	0	0	0	0	0.171911	0.027976	0	0.0225134	0	0.0134547	0.0174724	0	0	0	0.252405	0	0.0282052	0.0339595	0.0129374	0	0	0	0	0.135628	0.0221197	0.0105604	0	0.0102734	0.0307778	0.0176647	0	0.0310246	0	0	0	0.0288522	0.0231977	0	0	0.0210204	0	0	0	0	0	0	0	0
AACTCAAGTTAATTGC-111	0.0201789	0	0.311542	0	0	0.0434048	0.0410023	0	0.0839782	0	0	0.028524	0	0	0	0	0	0	0	0.0105714	0	0	0.0358877	0.0291063	0	0	0	0	0.0437213	0	0.0219377	0.0581166	0	0	0	0	0	0	0.109522	0.0122308	0	0	0	0.0363676	0	0	0	0	0
AACTCCAGAGCGTGTT-111	0	0	0	0	0	0	0	0	0	0.234153	0	0	0	0	0	0.517874	0	0.0455637	0.0263747	0	0	0	0	0	0.0233777	0	0	0	0	0.0278836	0.0102329	0	0	0	0	0	0	0.0439559	0	0	0	0	0	0	0	0	0	0	0
AACTCTCAATAGAGCG-111	0.0283405	0	0	0	0	0	0.0719805	0	0.327053	0	0	0.0103287	0	0	0	0	0	0.0205876	0	0.0382777	0	0	0	0	0.0155483	0.035608	0	0	0	0	0	0.0144857	0.0217374	0	0	0	0	0	0.342968	0	0	0	0	0	0	0	0	0	0
AACTCTCAGTGTGCTC-111	0	0	0	0	0.0118192	0.0454029	0	0.0295388	0	0.0147669	0	0	0.0127298	0	0.0128176	0.16068	0.0244976	0.105796	0	0.0214823	0.105896	0	0.0102328	0	0.0196855	0.0372965	0	0.0193276	0.0200257	0.0813439	0.0328865	0	0.0374156	0	0	0	0.0168842	0.0378959	0	0	0	0	0	0	0	0	0	0	0
AACTGATATTAGGCCT-111	0	0	0.058474	0	0	0	0.0300495	0.0176748	0.0707079	0	0	0	0.0179249	0	0	0	0.023036	0.0149665	0	0.0143303	0.0566736	0	0.0480094	0.0634678	0	0	0	0	0.0246426	0	0	0.0571801	0	0	0	0	0	0	0.351656	0	0	0	0	0	0	0.0124521	0	0	0.0131321
AACTGGGTCCCGACGT-111	0.0538923	0	0.51787	0	0	0.0370206	0.0244387	0	0.10279	0	0.0105049	0.0216588	0	0	0	0	0	0	0	0.0159807	0	0	0.0514184	0	0	0.02954	0.0138975	0	0.0281848	0	0.0104551	0	0	0	0	0	0	0	0	0	0	0	0	0.0174206	0	0	0	0.0152127	0
AACTTGCCCGTATGCA-111	0	0.0278028	0	0.0654813	0	0	0	0.0959429	0	0.0426383	0	0	0.0111114	0.107646	0.0620167	0.0355321	0	0	0.0377161	0	0	0	0	0	0	0	0.0209999	0	0	0.0680473	0	0.0196836	0	0.0127134	0	0.0517356	0	0.0975028	0.0103516	0	0	0.0182021	0.039838	0	0.030038	0.0222624	0	0	0.0521876
AAGACCCAACTGAACA-111	0.055254	0	0	0	0	0	0	0	0.209102	0.016604	0	0.0934393	0	0	0	0.124637	0	0.0281154	0	0	0	0	0	0	0.0167659	0.0162001	0	0	0	0	0	0	0.10907	0.0188567	0	0	0.150371	0.0173659	0.0272806	0	0	0	0	0	0	0	0.0146467	0	0.0103289
AAGACTGCAAGCTACT-111	0	0	0	0	0	0	0.0123581	0	0.0163679	0.0380992	0	0	0	0	0	0.0137178	0	0.571734	0	0.0563596	0	0	0	0	0.0264397	0.0115688	0	0	0	0.0151267	0.0368647	0	0.0283278	0	0.0104703	0	0.0152823	0	0.0229996	0	0	0	0	0	0	0	0	0	0
AAGAGATGAATCGGTA-111	0	0.0349052	0	0.0505009	0.010922	0.10371	0	0.0352456	0	0.177612	0	0	0.0152799	0.0593283	0.117321	0	0	0.0269914	0.0572897	0	0	0	0	0	0	0	0	0	0	0.122734	0	0	0	0.0174495	0	0.0243384	0	0.0422522	0	0	0	0.0101603	0.0139075	0	0	0	0	0	0
AAGAGCTCTTTATCGG-111	0.0123338	0	0	0	0.0167436	0	0.0171602	0	0.0351453	0.351835	0	0	0.0189058	0.0221024	0.0313172	0.147241	0	0.0106149	0.0277738	0	0	0	0	0	0.0528355	0	0	0.0154852	0	0.0265977	0	0	0	0	0	0.01213	0.0137125	0.0556566	0	0	0.0154505	0	0.0109482	0	0	0	0	0	0
AAGAGGATGTACGCGA-111	0.0463068	0.0105739	0.344026	0	0	0	0.0585198	0.0438564	0.170422	0	0	0.0442611	0	0	0	0	0.0710541	0	0	0.014154	0	0	0	0.0440572	0	0.0434348	0	0	0	0	0.0227856	0	0	0	0	0	0	0	0	0	0	0	0	0	0	0.0150616	0	0	0
AAGAGGCATGGATCGC-111	0	0	0	0.0108734	0	0.0280819	0	0.0808702	0	0.189886	0	0	0	0.0235131	0.0463921	0.0234647	0.0127489	0.0246085	0.0222882	0	0.0173371	0	0	0	0	0	0	0	0	0.044219	0	0	0	0.0296679	0	0.0133052	0.0202073	0.0499596	0.0225139	0	0	0.0430727	0	0.125936	0	0.0458424	0	0	0
AAGATTGGCGGAACGT-111	0.0186733	0.0102001	0	0	0	0.0841121	0	0.0230475	0	0.314424	0	0	0.0189195	0	0.0534256	0.122662	0	0.0111859	0.0354118	0	0.011345	0	0.0172772	0	0	0	0	0	0	0.0511814	0	0	0	0	0	0	0	0.110388	0	0	0	0	0.014227	0	0	0	0	0	0
AAGCACCCTGCGTATC-111	0.0222709	0.0103039	0.0160725	0	0	0	0.111358	0	0.295463	0	0.0342011	0.0112067	0	0	0	0.0135921	0	0.0380257	0	0.0933437	0	0	0	0	0.0225327	0.0896251	0.0268559	0	0	0.0124236	0.0460437	0	0.0480782	0	0	0	0	0	0.0366641	0	0	0	0	0	0	0	0	0	0
AAGCATACTCTCCTGA-111	0.0167654	0.0164794	0	0.0165216	0	0.185118	0	0	0.0139641	0.220784	0	0	0	0.0136329	0.0312469	0.0656394	0	0.0347014	0.0361086	0	0	0	0	0	0	0.0211979	0.0139189	0	0	0.156474	0	0	0	0	0	0	0	0.0373014	0	0	0	0	0	0	0	0	0	0	0
AAGCCGAAGCGGTTTA-111	0.0269009	0.0208238	0	0	0.0333571	0	0.0269162	0	0.149858	0	0.0116417	0	0.0301301	0	0	0.268089	0	0.101135	0	0	0.0195679	0.0139175	0	0	0.0127095	0	0	0	0	0.024244	0.0192793	0.016795	0	0	0	0	0.0436929	0.0266099	0.0452653	0	0	0	0	0	0	0	0	0	0
AAGCGCAGGGCTTTGA-111	0.0101582	0.0113381	0	0	0	0	0	0	0.131892	0.0531372	0	0	0	0	0	0.43082	0	0.0302983	0.0124583	0	0	0	0	0	0.0535704	0	0	0	0	0	0.0140283	0	0.031979	0	0	0	0.0181393	0.0316637	0	0	0.0323119	0.0162932	0	0	0	0	0	0	0
AAGCGTCCCTCATCGA-111	0.0229921	0	0	0	0	0	0	0	0	0	0	0	0	0	0	0.247986	0	0.202701	0.0101821	0.0134039	0	0	0	0	0.0423781	0	0	0	0	0.0110736	0.167363	0	0.0405688	0.0115594	0	0	0.0971852	0.0148301	0.0296916	0	0	0	0	0	0	0	0	0	0
AAGCTAGATCGAGTAA-111	0.0389048	0.0213389	0	0.0206569	0.0191716	0	0	0	0.0556018	0.214202	0	0	0.015499	0.0136215	0.0134433	0.301482	0	0.0186305	0.0231469	0	0	0	0	0	0.0191511	0	0	0	0	0.0361101	0.0149311	0.0117397	0	0	0	0	0	0.0452327	0.0140587	0	0	0	0.0225319	0	0	0	0	0	0
AAGCTCGTGCCAAGTC-111	0.023364	0	0.0180465	0	0	0.0134258	0.125044	0	0.126934	0.0306819	0.0787279	0	0	0	0.0111336	0.0922963	0.0121193	0.0551956	0.0383352	0.0177733	0	0	0.0644269	0	0.0520118	0.0124537	0	0	0.0159153	0.0238436	0.03028	0	0.0172897	0.0108936	0	0	0.0188252	0.0206925	0.0261859	0	0	0	0	0	0	0	0	0	0
AAGCTCTTTCATGGTG-111	0	0	0	0	0	0.03127	0	0	0.156491	0.132229	0	0	0	0	0	0.28461	0	0.0996849	0	0	0	0	0	0	0.0203914	0.0351015	0	0	0	0.0213947	0.0190961	0	0.0239957	0	0	0	0.0153925	0.0303927	0	0	0	0	0	0	0	0	0	0	0
AAGGAGCGGTTGGTGC-111	0	0	0.0235974	0	0	0.0471997	0.0303492	0	0.209756	0.0124491	0	0	0	0	0	0.387196	0	0.0114035	0	0.0138489	0	0	0	0	0.0119864	0	0	0	0	0.0105651	0.088147	0	0	0	0	0	0.0163406	0.0228793	0	0	0	0	0	0	0	0	0	0	0
AAGGATCGATCGCTTG-111	0.157954	0	0.465613	0	0	0	0.037216	0	0.0893918	0	0	0.0110476	0	0	0	0.0100019	0	0	0	0.0411032	0	0	0	0	0	0.0673607	0	0	0	0	0.0400671	0	0	0	0	0	0	0	0	0	0	0	0	0	0	0	0	0	0
AAGGATGAGGGACCTC-111	0.0142286	0	0	0	0	0.0418707	0.0384955	0	0.101635	0.138053	0	0	0	0	0	0.331511	0	0.0294464	0.017932	0	0	0	0.0224477	0	0.0290006	0	0	0	0.0243772	0.0519025	0	0	0	0	0	0	0.0183236	0.0289079	0	0	0	0	0	0	0	0	0	0	0
AAGGCGCGTAAAGCTT-111	0.0163725	0.0129351	0.155853	0	0	0.141217	0.0166191	0	0.0796176	0.0143707	0	0.0390086	0	0.0119134	0	0.188404	0	0	0	0	0	0	0	0	0	0	0.0194954	0	0.0970138	0	0	0	0	0	0	0	0.0448388	0.0330689	0	0	0.0119578	0	0	0.0139767	0	0	0	0	0
AAGGCTGTGCTCATCG-111	0.0338945	0.0355254	0.0137693	0.0380523	0	0	0.041476	0.0404397	0.368081	0	0	0.0109519	0	0.0200171	0	0.0476272	0.0276009	0.0929083	0	0.0139642	0	0	0	0	0	0.0352476	0	0	0	0.0496996	0	0	0	0	0	0	0	0.0128168	0.0259332	0	0	0	0	0	0	0	0	0	0
AAGGGACAGATTCTGT-111	0.0119727	0.0250816	0	0.0304469	0	0.067244	0	0.0142562	0	0.237445	0	0	0	0.0106313	0	0.277342	0.0240436	0.0391115	0.0105128	0	0	0	0	0	0.0286131	0	0	0	0.0211165	0.0405235	0	0	0	0	0	0	0.012804	0.0383955	0	0	0	0	0	0	0	0	0	0	0
AAGGGACTATGCATTC-111	0	0.0292089	0	0.0455669	0.0315379	0	0	0.0186582	0	0.192216	0	0	0.0415176	0.0262496	0.0524174	0.0314321	0	0.0924744	0.0236423	0	0.0149792	0	0	0	0	0	0	0.0292572	0	0.0961957	0	0.0257266	0	0.0103369	0	0.0139875	0.0104986	0.0531889	0	0	0	0.0130703	0.0716187	0	0	0	0	0	0.0212177
AAGGTATCCTAATATA-111	0.0491434	0	0.365074	0	0	0	0.0293889	0	0.255001	0	0	0.0278013	0	0	0	0	0	0	0	0.0285546	0	0	0	0	0	0.197501	0	0	0	0	0	0	0	0	0	0	0	0	0	0	0	0	0	0	0	0	0	0	0
AAGGTGATAAACCAGC-111	0	0.0360324	0	0.0252206	0.0399406	0	0	0.0136663	0	0.0971371	0	0	0.0387277	0	0.0259687	0.066269	0.01489	0.358417	0.0236593	0	0.0307428	0	0	0	0	0	0	0	0	0.0418505	0	0.0166512	0	0.0113805	0	0	0.021971	0.0416094	0	0	0	0	0.0149822	0	0	0	0	0	0.0194891
AAGTAGAAGACCGGGT-111	0	0	0.0215596	0	0	0.0148355	0	0.0323016	0.0562697	0.102467	0	0.0215104	0	0.078665	0.0247563	0.110291	0.0155383	0.028905	0.0166056	0.0156666	0	0	0	0.0172258	0	0.051526	0	0	0	0.057745	0	0	0	0	0	0.0433009	0.0164261	0.0837854	0	0.0147924	0	0.042491	0	0	0.0101929	0.013146	0	0	0
AAGTAGTGACGCGAGG-111	0.0166433	0.0255431	0.0509114	0.0209381	0.0266482	0.024704	0.0322777	0	0.130952	0	0	0.019088	0.0152808	0	0	0.0772875	0.0196212	0	0	0	0.0124254	0.0224437	0.0101117	0	0	0	0	0	0.0197785	0	0	0.193406	0	0.0180175	0.0111809	0	0.0969728	0.014051	0.0321299	0	0	0	0	0	0	0	0	0	0
AAGTCAATTGTCGTCA-111	0.0219721	0.0267652	0.0194576	0.0264767	0	0	0	0	0.0198727	0.284382	0	0	0	0.0314522	0.0228006	0.171823	0	0.0532237	0.0419834	0	0	0	0	0	0.0152195	0.0190407	0	0	0	0.0682288	0	0	0	0	0	0.0129235	0.0112353	0.0560516	0	0.0266688	0	0	0	0	0	0	0	0	0
AAGTGACGACCGAATT-111	0	0.0215777	0	0.0433798	0	0.0671465	0	0	0	0.0479435	0	0	0	0.0495388	0.0161691	0.218091	0	0.029661	0.0150157	0	0	0	0.014181	0	0	0	0	0	0.0430895	0.158169	0	0	0	0	0	0.0399525	0.0134313	0.0949794	0	0	0	0	0.0190909	0.0129666	0	0	0	0	0.0133306
AAGTGAGTCGGGTTTA-111	0.015303	0.0329508	0.0130017	0.0231723	0.0146249	0	0.0140701	0	0.198828	0	0.013508	0.0136037	0	0	0	0.144977	0	0.0916071	0	0	0	0	0	0	0	0	0	0	0	0.0173952	0	0.0401762	0	0.0125824	0.0170262	0	0.0701525	0.0350432	0.122561	0	0	0	0	0	0	0	0	0	0
AAGTGCCTTGACTGTA-111	0	0.0178904	0.143716	0.0207339	0	0.0642303	0.010999	0.012883	0.0826405	0.0682438	0	0.0161206	0	0.0154112	0	0.178915	0.0219249	0	0	0	0	0	0	0.0238846	0	0.0500439	0	0	0	0	0	0.0147107	0	0	0	0	0.0181897	0.0268335	0.0348443	0.0161993	0	0	0	0	0	0.0201006	0.0106179	0.0189168	0
AAGTGCGTTAGAATCT-111	0	0.0275554	0	0.0356428	0.0133484	0	0	0	0	0.123886	0	0	0.0181494	0.0581448	0.0370175	0.195771	0	0.0226695	0.0931418	0	0	0	0	0	0	0	0	0	0	0.112174	0	0	0	0	0	0.0347351	0.0100009	0.132337	0	0	0	0	0.0212996	0	0	0	0	0	0.0110581
AAGTGTTTGGAGACGG-111	0.0191497	0	0.0136647	0	0	0	0.0368678	0	0.073264	0.275993	0.0222524	0	0	0.0150386	0.0137334	0.201875	0	0.0877745	0	0.0152374	0	0.0103636	0	0	0	0	0	0	0	0.044402	0.0156644	0	0	0	0	0	0.0184335	0.0365967	0	0	0	0	0	0	0	0	0	0	0
AAGTTCACTCCAAGCT-111	0.0147453	0	0	0.0151087	0	0	0.173631	0	0.294653	0.0349066	0	0	0	0	0	0.056089	0	0.04018	0	0.0810321	0	0	0	0	0.0112852	0.080779	0	0	0	0.0471451	0.0208797	0	0.0230285	0	0	0	0	0.0155164	0	0	0	0	0	0	0	0	0.0100621	0	0
AAGTTCAGTCTGCGTA-111	0	0	0	0	0	0.281964	0	0	0	0.0507664	0	0	0	0.0284935	0.0679467	0.0882287	0	0.0228099	0.0313319	0	0	0	0	0	0	0	0.012042	0	0	0.120639	0	0	0	0	0	0.0140135	0	0.178149	0	0	0	0	0	0	0	0	0	0	0.0149112
AAGTTCGGCCAACAGG-111	0	0.0129853	0.123191	0	0.0117997	0.0945954	0.0108852	0	0.0346651	0.0324694	0	0.0124979	0.0188095	0	0	0.0248183	0	0	0	0	0	0	0	0.0431026	0	0	0.0264682	0	0.0373903	0	0.0699036	0.106264	0	0.0324695	0	0	0.041	0.0116739	0.0737531	0.0152014	0	0	0.014701	0.0210171	0	0	0	0	0
AAGTTTATGGGCCCAA-111	0.0208946	0.0369775	0	0.0338424	0.0297614	0	0	0	0	0.0802595	0	0	0.0323768	0.030746	0	0.441393	0	0.015723	0.0241978	0	0	0	0	0	0.0233976	0	0	0	0	0.0221772	0	0.0265499	0	0	0	0.0125719	0	0.039806	0	0	0	0	0.0371765	0	0	0	0	0	0
AATAACAACGCTCGGC-111	0.0569875	0	0.580834	0	0	0	0.0177755	0	0.177173	0	0	0.0321627	0	0	0	0	0	0	0	0	0	0	0	0	0	0.0437498	0	0	0	0	0	0	0	0	0	0	0	0	0	0	0	0	0	0	0	0	0	0	0
AATAACACTAGAACAA-111	0	0.0297713	0	0.0496494	0.0303448	0.145186	0	0.016717	0	0.149699	0	0	0.0294813	0	0	0.138642	0.0217373	0.0353297	0.0177723	0	0.0435118	0	0	0	0.0572799	0	0	0.0115913	0.0146583	0.046041	0.0107857	0	0.0112096	0	0	0	0	0.0230972	0	0	0	0	0.0259002	0	0	0	0	0	0
AATACCGGAGGGCTGT-111	0	0.0526849	0	0.0932962	0.0152577	0	0	0.0482221	0	0.276457	0	0.0119063	0.0284183	0.0323239	0.0421292	0.0337302	0	0.010362	0.0239593	0	0	0	0	0	0	0	0	0	0	0.0850737	0	0.0330253	0	0	0	0.0114316	0	0.0479975	0.0101056	0	0	0	0.0649031	0	0	0	0	0	0
AATAGAACAGAGTGGC-111	0	0.0423465	0	0.0653741	0.0139945	0.0389412	0	0.0638434	0	0.180478	0	0	0	0.0120356	0.0215587	0.188046	0.012469	0.058302	0.0327373	0	0	0	0	0	0.0166951	0	0	0	0	0.068774	0	0	0.0114841	0	0	0	0	0.0847255	0	0	0	0	0	0	0	0	0	0	0
AATAGAATCTGTTTCA-111	0	0.0163332	0	0.0203811	0	0	0	0	0	0.320726	0	0	0	0	0.0415848	0.0868655	0	0.155641	0.0502462	0	0	0	0	0	0	0	0	0	0	0.101587	0	0	0	0.0143476	0	0	0.0249186	0.0684066	0	0	0	0	0	0	0	0	0	0	0
AATATCAAGGTCGGAT-111	0	0.0161026	0	0.0267705	0	0	0	0.0440605	0.0829849	0.0646305	0.0288924	0	0	0.0259095	0.0754984	0.0335867	0	0	0.0137801	0	0	0	0	0	0.0148854	0.0120758	0.24589	0	0	0.0482619	0	0.0151415	0.0237944	0.0169267	0	0.0123992	0	0.0635053	0.0167241	0	0	0	0	0	0	0	0	0	0
AATATCGAATCAATGC-111	0.0366719	0.0190929	0.095625	0	0	0.0232619	0.0156382	0.0186851	0.0408486	0	0	0.0123892	0	0	0	0.322865	0.0740934	0.0146938	0	0	0	0	0	0.0593104	0.0255351	0	0	0	0	0	0.0195243	0	0.0338375	0	0	0	0.0111088	0.0353741	0.0107104	0.0421756	0	0	0	0	0	0	0	0	0
AATATCGAGGGTTCTC-111	0.0132832	0	0	0	0	0	0	0	0.0824232	0.0328229	0.063638	0	0	0.0142257	0	0.261944	0	0.185409	0	0	0	0	0.0165584	0	0.0190415	0	0	0	0	0.0217312	0	0	0	0	0.0158703	0	0.0537021	0.0218373	0.055196	0	0	0	0	0	0	0	0	0.0134819	0.0125203
AATATTGGAGTATTGA-111	0	0.0223208	0	0.0242636	0.0150467	0.225002	0	0.0200309	0.0394364	0	0	0.0129395	0.024334	0.01393	0.0146306	0.074509	0.0248873	0	0	0	0.0195012	0	0	0	0	0	0	0.025002	0	0.0163498	0.0128681	0.15314	0	0	0	0	0.0135735	0.0390234	0.0448341	0	0	0.0292701	0.0204969	0	0	0	0	0	0
AATCATGTAAAGACTC-111	0	0.0108159	0	0	0	0.0255121	0	0	0	0.0299469	0.028216	0	0	0	0	0.155659	0	0.230333	0.0268736	0	0	0	0.0928282	0	0	0	0	0	0.0816497	0.138515	0	0	0	0	0.0188571	0	0.0339168	0.0255426	0	0	0	0	0	0	0	0	0	0	0
AATCCAAGGGCCTGAG-111	0.0203259	0.0222155	0.0624482	0	0.0402315	0	0.0125062	0	0.156018	0.0151737	0	0	0.0250351	0	0	0.320659	0	0.0711258	0	0.0117992	0.0181571	0.0285439	0	0	0	0.0120783	0	0.0151277	0	0	0	0	0	0	0	0	0.0203598	0.020322	0.0194598	0.0129936	0	0	0	0	0	0	0	0	0
AATCGCCTCAGCGCCA-111	0	0	0	0	0.0103855	0	0.0138147	0	0.0705013	0.0636418	0	0	0.0210915	0	0.0160226	0.190126	0.01101	0.0287026	0	0.0359422	0.0396889	0	0	0	0.0242754	0	0	0.0101558	0	0.0105722	0.0206075	0.0595855	0.0190873	0	0	0	0.0167335	0.064043	0.0945342	0	0	0.0502222	0	0	0	0	0	0	0
AATCGCGCAGAGGACT-111	0.0478144	0	0.0485866	0	0	0	0.125305	0	0.638193	0	0	0.0276651	0	0	0	0	0	0	0	0	0	0	0	0	0	0.032857	0	0	0	0	0	0.0199535	0	0	0	0	0	0	0	0	0	0	0	0	0	0	0	0	0
AATCGGGACACTACGA-111	0.0307924	0.0107373	0.0175712	0	0	0.0191549	0.0184913	0	0.150292	0.0407286	0	0.0175969	0	0	0.0350121	0.116211	0	0.0930503	0.0100922	0	0	0	0.0314026	0	0	0.0496061	0	0	0.026587	0.0699085	0	0	0	0.0149917	0.0104033	0	0.0357906	0.0666862	0.0114575	0	0	0	0	0.0217264	0	0	0	0	0.0111437
AATCGTGAGCCGAGCA-111	0	0.0330646	0	0.0725436	0.0196191	0.025145	0	0.0132796	0	0.184147	0	0	0.0116127	0.165217	0.082516	0.0423353	0	0	0	0	0	0	0	0	0	0	0	0.0103069	0	0.0136427	0	0.0178589	0	0	0	0.0950582	0	0.116678	0	0	0	0.0175213	0.0227482	0	0	0	0	0	0
AATCTAGGTTTACTTG-111	0	0.0443895	0	0.0428757	0.0321522	0.0906172	0	0.0691821	0	0.059567	0.0124625	0	0.039594	0.0685425	0.0201024	0.0365027	0.0148691	0	0.0132779	0	0.0306985	0	0	0	0	0	0.047489	0.0146128	0	0.0570071	0	0.0583864	0	0	0	0.0252506	0.0103525	0.0600348	0	0	0	0.0203692	0.0195004	0	0	0	0	0	0.0169283
AATCTATGCCGGAGCC-111	0	0	0	0	0	0.0350202	0	0	0	0.333709	0.0156692	0	0	0.0120709	0.0778198	0.134734	0	0.0285474	0.0242821	0	0	0	0	0	0.0197638	0	0	0	0	0.0536166	0	0	0	0.0107889	0	0	0	0.127851	0	0	0	0	0	0	0	0	0	0	0
AATCTCTACTGTGGTT-111	0	0	0	0.0194434	0	0.0700339	0	0	0	0	0	0	0	0.0245376	0.014247	0.164766	0	0.0485865	0.0194315	0	0	0	0	0	0	0	0	0	0.032475	0.269737	0	0	0	0	0	0.0250652	0.0306774	0.107001	0	0	0	0	0	0.0271448	0	0	0	0	0.0486976
AATCTGCGTTGGGACG-111	0	0	0	0	0	0	0.0116495	0	0.16087	0.0274109	0	0	0	0	0	0	0	0.395785	0	0	0	0	0	0	0.0102742	0	0	0	0	0.0154998	0	0.0161032	0.0130425	0	0	0	0	0	0.222475	0	0	0	0	0	0	0	0	0	0.0210483
AATCTGGCTTTCTAGT-111	0	0.0219819	0	0.0587845	0.0182467	0	0	0.0191353	0	0.131756	0	0	0.0233996	0.0604305	0.0438594	0.0751962	0	0	0.0122253	0	0	0	0	0	0	0	0	0.021724	0	0.050333	0	0.0374381	0	0	0	0.0367613	0	0.161764	0	0	0	0.0444824	0.0875463	0	0	0	0.0132257	0	0
AATGACAGCAATGTCT-111	0	0.0170734	0	0.0289773	0.0114832	0	0	0	0	0.197783	0	0	0.0240111	0.0442866	0.0420041	0.132776	0	0.0155131	0.0513089	0	0	0	0	0	0	0	0	0.0154831	0	0.0785802	0	0	0	0	0	0.0246663	0	0.134146	0	0	0	0.0120178	0.0583262	0	0	0	0	0	0.0314625
AATGACGTAGGATGTC-111	0	0	0.173445	0	0	0.0747069	0.0146364	0	0.0630514	0.0259274	0	0.0148018	0	0.0240848	0.0166515	0.0821799	0	0.0295125	0	0.0141548	0	0	0.022398	0	0.0109593	0.0116521	0	0	0.0652048	0.0284928	0	0	0	0	0	0.0215311	0.0148748	0.0347895	0	0.129574	0	0	0	0.028042	0	0	0	0	0
AATGACTGTCAGCCGG-111	0	0	0.150937	0	0	0.0113403	0.0131147	0	0.124543	0.0163547	0	0.01042	0	0.0117252	0.0429685	0.125599	0	0.0412412	0.0134974	0.0106495	0	0	0	0	0	0	0	0	0	0.0570511	0	0	0	0	0	0.0107615	0.0147283	0.146567	0	0.056046	0	0	0	0.0333328	0	0	0	0	0.0440704
AATGATGATACGCTAT-111	0	0	0.0138892	0	0	0	0.0145139	0	0.187493	0.239957	0	0	0	0	0.0211433	0.207302	0	0	0	0	0	0	0	0	0	0	0	0	0	0.0190561	0	0	0	0	0	0	0	0.111766	0.0145129	0	0	0.0219085	0	0	0	0	0	0	0
AATGATGCGACTCCTG-111	0	0.0442246	0	0.0452218	0.0285193	0	0	0.0142601	0	0.265045	0	0	0.0185458	0.0136792	0.0142341	0.225857	0.0230416	0.056981	0	0	0.0156848	0	0	0	0.022663	0	0	0	0	0.0549174	0	0.0118112	0	0	0	0	0.0117539	0.053584	0	0	0	0	0	0	0	0	0	0	0
AATGCAACCGGGTACC-111	0	0	0	0.0151115	0	0.0433805	0	0	0.015878	0.0868768	0	0	0	0.0419306	0.0221527	0.237328	0	0.0280892	0.05469	0	0	0	0	0	0	0.036575	0	0.0113153	0	0.143812	0	0	0	0	0	0.0283883	0	0.102416	0	0	0	0	0.0141378	0	0	0	0	0	0
AATGCACCAAGCAATG-111	0.0164034	0.0148875	0	0.0144709	0	0.167418	0.0160526	0.0155627	0.172454	0.0483551	0	0.0247006	0	0	0.0451994	0.138207	0	0.0147339	0.0150875	0	0	0	0	0	0	0	0	0	0	0.0656129	0	0	0	0	0	0	0	0.126194	0	0	0	0	0	0	0	0	0	0	0
AATGGTCCACCGTTCA-111	0	0.0257549	0	0.058831	0.0157938	0.0483309	0	0.0595933	0	0.0224852	0	0	0.0662936	0.0635824	0.0146554	0	0	0	0.0127044	0	0.0173565	0	0	0	0	0	0	0.01064	0	0.0317647	0	0.130226	0	0	0	0.0393243	0	0	0.0167398	0	0	0.010353	0.219916	0.0191159	0.0123355	0.0234673	0	0	0.0157563
AATGGTTCTCACAAGC-111	0.0622469	0	0.0115491	0	0	0	0.0382127	0	0.746764	0	0	0.0261563	0	0	0	0	0	0	0	0	0	0	0	0	0	0.063809	0	0	0	0	0	0	0	0	0	0	0	0	0	0	0	0	0	0	0	0	0	0	0
AATGTGCCCGAGGTGT-111	0	0.025894	0	0.0269304	0.0198644	0	0	0	0	0.173496	0	0	0	0.0295325	0.0399176	0.0596842	0	0.320195	0.0114568	0	0	0	0	0	0	0	0	0	0	0.0454027	0	0	0.0119563	0.0172982	0	0.0158826	0.0230934	0.058886	0	0	0	0	0	0	0	0	0	0	0.0144523
AATTAAAGGTCGGCGT-111	0.0142425	0.0105869	0.314277	0	0	0	0.0485445	0	0.189003	0.0154655	0	0.0173224	0	0.0118819	0	0.0100798	0	0.0785345	0	0.0187719	0	0	0	0	0	0	0	0	0	0.0145422	0	0	0	0	0	0	0	0	0.0920061	0.065121	0	0	0	0	0	0	0	0	0.0125792
AATTAGCGCTGCAGCG-111	0.0744664	0	0	0	0	0	0	0.011244	0.0168754	0.21322	0	0	0	0	0.0319237	0.260628	0	0.0260256	0.0833415	0	0	0	0	0	0	0	0	0	0	0.049805	0	0	0	0	0	0	0	0.110094	0.012229	0	0	0.0110523	0	0	0	0	0	0	0
AATTCATAAGGGATCT-111	0.0152435	0	0	0	0	0	0.096427	0	0.486012	0	0.0205209	0.0176108	0	0	0	0.0633612	0	0	0	0.0639377	0	0	0	0	0	0	0	0	0	0	0.0488176	0.014098	0	0	0.0139745	0	0.0559885	0	0	0	0	0	0	0	0	0	0	0	0
AATTCCAAGCATGTAC-111	0.0196942	0	0.0154635	0	0	0	0.199396	0	0.590524	0	0	0	0	0	0	0	0	0	0	0.10801	0	0	0	0	0	0.0414713	0	0	0	0	0	0	0	0	0	0	0	0	0	0	0	0	0	0	0	0	0	0	0
AATTCGATTCGAGGAT-111	0	0	0	0	0	0.0508241	0	0	0.0161629	0.0348243	0.010235	0.0122834	0	0.023382	0	0.455888	0	0.0392465	0.0116412	0	0	0	0	0	0.0701899	0.0218606	0	0	0.0207479	0.033789	0.0200963	0	0.0202013	0	0	0.0174005	0.0174875	0.0294227	0	0	0.0324898	0	0	0	0	0	0	0	0
AATTCTAGAGTTAGGC-111	0.0245169	0	0.32849	0	0	0	0.0720468	0.0141053	0.241166	0	0	0.0240816	0	0	0	0	0	0	0	0.0546247	0	0	0	0	0	0.158086	0	0	0	0	0	0	0	0	0	0	0	0	0.0177108	0	0	0	0	0	0	0	0	0	0
AATTGAACGCTCTGGT-111	0	0.0559818	0	0.0766083	0.0141885	0	0	0	0	0.292629	0	0	0	0.0190171	0.0327698	0.122566	0	0.114626	0.0317442	0	0	0	0	0	0.0114041	0	0	0	0	0.0759607	0	0	0	0	0	0	0.0138999	0.0492837	0	0	0	0	0.0127702	0	0	0	0	0	0
AATTTGGGACATAGTA-111	0.0298449	0	0.414064	0	0	0.0334903	0.0448055	0	0.12903	0	0.0108274	0.0296985	0	0	0	0	0	0	0	0.0116798	0	0	0.0412811	0	0	0	0	0	0.0501222	0	0.0635494	0	0	0	0	0	0	0	0.0183701	0	0	0	0	0.0234375	0	0	0	0.0229494	0
AATTTGGTTCCAAAGA-111	0	0	0.0250134	0	0	0	0.0311037	0.0135507	0.0472092	0	0	0	0	0.0162217	0	0	0	0.115506	0	0.0890114	0.0282074	0.03261	0	0.0127907	0	0.0108965	0	0	0	0.0110596	0.017732	0.018805	0	0.0140802	0	0	0	0	0.342107	0.0140052	0	0.0142722	0	0	0	0	0	0	0.0268803
ACAAATCGCACCGAAT-111	0.0324398	0	0.0190945	0	0	0	0.194668	0	0.268307	0	0	0.0130733	0	0	0	0.0147294	0	0.0226164	0	0.110817	0	0	0	0	0	0.205259	0	0	0	0.0128286	0	0	0.0191889	0	0	0	0	0	0	0	0	0	0	0	0	0	0	0	0
ACAAATGGTAGTGTTT-111	0	0.0334356	0	0.0294315	0.028512	0	0	0.0123383	0	0.273727	0	0	0.028582	0.0106455	0.0415089	0.112727	0.0102683	0.107852	0.0392036	0	0.0146207	0	0	0	0	0	0	0	0	0.100544	0	0	0	0	0	0	0	0.0722326	0	0	0	0	0.0136469	0	0	0	0	0	0
ACAACAGCATGAGCTA-111	0.0206489	0.0194015	0	0.0169023	0.0389547	0	0.0114914	0	0.0206985	0.26451	0	0	0.0208298	0	0.0334592	0.189832	0	0.0496223	0.0116007	0.0135023	0.0261891	0.0152549	0	0	0.0129371	0.0210923	0	0.0196607	0	0.0315174	0	0	0	0	0	0	0	0.0735339	0	0	0	0	0	0	0	0	0	0	0
ACAACGGTCCCTGCGA-111	0.0137526	0.0115272	0.0418857	0	0.0127129	0.106444	0.0122467	0.0110972	0.0576759	0.0580407	0	0.0491359	0.0167702	0.0114298	0.0122062	0.0881669	0.0237762	0	0	0	0.0444713	0	0	0.0481379	0.020858	0	0	0	0.0181028	0.0199435	0	0.0652775	0	0.010891	0	0	0.0258756	0.0279635	0.0726624	0.0144638	0	0	0	0	0	0	0	0	0
ACAAGCAGTGCCTAGC-111	0	0.0210519	0	0.0422967	0	0.0302572	0	0.0797737	0	0.040481	0	0	0.0112713	0.119901	0.0659335	0	0.013097	0	0.0165775	0	0	0	0	0	0	0	0.0141918	0	0	0.0275709	0	0.0257977	0	0.0429425	0	0.0752749	0.0185212	0.0438751	0.0180179	0	0	0.0180232	0.0282135	0.0815711	0.0102904	0.066245	0	0	0.0335008
ACAAGGAAATCCGCCC-111	0	0.0295377	0	0.0469086	0	0.142904	0.0196229	0	0.0228865	0.0442217	0.108856	0	0	0	0	0.25014	0.0151858	0.0529903	0.0156701	0	0	0	0	0	0.0321162	0	0	0	0.0166166	0.0547198	0.0135004	0	0	0	0	0	0.0156095	0.0238678	0	0	0	0	0	0	0	0	0	0	0
ACAAGGACAAGAGGTT-111	0	0.0132858	0	0.0166472	0	0.0587378	0	0.171424	0	0.0661225	0	0	0	0.12289	0.0783982	0.034657	0	0	0	0	0	0	0	0	0	0	0	0	0	0.0576774	0	0.01465	0	0	0	0.0376104	0	0.154317	0	0	0	0.0415362	0	0	0	0	0.0112619	0	0
ACAAGGATGCTTTAGG-111	0	0	0	0	0.0119681	0.195571	0	0	0	0.180686	0.0126253	0	0.0158109	0.0177228	0.0183448	0.102078	0	0.0345448	0.0615413	0	0	0	0.0185251	0	0	0	0	0.0178369	0.0127903	0.132603	0	0	0	0	0	0	0.0103269	0.0612579	0	0	0	0	0	0	0	0	0	0	0
ACAAGGGCAGGCTCTG-111	0.0276644	0	0.0256551	0	0	0.0660656	0.0371955	0	0.105851	0	0.0126068	0	0	0	0	0.272042	0	0.0416784	0	0.0640003	0	0	0	0	0	0.0139775	0	0	0.0774819	0.0334104	0.0360972	0	0	0	0.0138747	0	0.0436416	0.0196815	0	0	0	0	0	0.013686	0	0	0	0	0
ACAATAGTCGTACGTT-111	0	0.0123718	0	0.0186655	0	0	0	0	0	0.0549386	0	0	0	0.0159726	0	0.402891	0	0.0443701	0.0238011	0	0	0	0	0	0	0	0	0	0	0.252382	0	0	0	0	0	0.0124217	0.0105584	0.0750235	0	0	0	0	0	0	0	0	0	0	0
ACAATCCATTTAAACC-111	0.0430809	0	0.527375	0	0	0	0.0246063	0	0.268344	0	0	0.0223877	0	0	0	0	0	0	0	0.0171671	0	0	0	0	0	0.0422198	0	0	0	0	0	0	0	0	0	0	0	0	0	0	0	0	0	0	0	0	0	0	0
ACAATGAATACGGAGA-111	0.0596152	0	0	0	0	0	0.357092	0	0.18198	0	0	0	0	0	0	0	0	0.0636673	0.0113717	0.179752	0	0	0	0	0	0.0369689	0	0	0	0.0180179	0	0	0.0156995	0	0	0	0	0	0	0	0	0	0	0	0	0	0	0	0
ACAATTGTGTCTCTTT-111	0	0.0169684	0	0.0185796	0	0.0201	0	0	0	0.0896381	0	0	0	0	0	0.253186	0	0.292746	0	0	0	0	0	0	0.0287864	0.0130401	0	0	0.0115521	0.0494174	0.0124146	0	0.0295293	0	0	0	0.0290031	0.0331871	0	0	0	0	0	0	0	0	0	0	0
ACAATTTGAGCAGTGG-111	0.0201611	0.0231203	0	0.0209284	0.0272953	0.145487	0	0	0.0310017	0.211764	0	0	0	0.0134182	0.0440553	0.127552	0	0.03411	0.0105439	0	0	0.0152343	0	0	0.0158685	0.0140036	0	0.0108667	0.0181983	0.0272484	0	0	0	0	0	0	0	0.0772246	0	0	0	0	0	0	0	0	0	0	0
ACACAAAGACGGGTGG-111	0.0227767	0.0216118	0	0.0192134	0	0.153919	0	0.054939	0.0221127	0.10492	0	0.024608	0.0138528	0.035476	0.0316588	0.0725691	0.0254552	0.0159055	0.0167886	0	0.0116171	0	0	0	0.0112997	0	0.0129111	0	0.0138184	0.0542188	0	0.0259641	0	0	0	0.0119197	0.0112403	0.0756572	0.0212416	0	0	0.0214389	0	0	0	0	0	0	0
ACACACCAGGACCAGT-111	0	0.0235542	0	0.0168407	0.022455	0	0	0.0123587	0	0.105878	0	0	0.0421119	0	0.015606	0.158909	0	0.200134	0.0276308	0	0.0219297	0	0	0.0112124	0	0	0	0	0	0.0505439	0	0.0149651	0	0.0118273	0	0	0.0452823	0.0486566	0.030665	0	0	0	0.0284978	0	0	0	0	0	0.0201367
ACACACTTTCTACACG-111	0.0239414	0	0.0154027	0	0	0.0171249	0.076957	0.0126758	0.181709	0	0	0.0120064	0	0	0	0	0	0.0222415	0	0.12036	0	0	0.061995	0	0	0.0108433	0	0	0.0420067	0	0	0.0183997	0	0	0	0	0	0	0.251592	0	0	0	0	0.0104009	0	0	0	0	0.0142291
ACACCCAGCATGCAGC-111	0	0	0.0918222	0	0	0.026002	0.0116332	0	0.127739	0.073575	0	0.0164828	0	0.0654955	0.101847	0.0393628	0	0.0389164	0.0340225	0	0	0	0	0	0	0	0	0	0	0.107569	0	0	0	0.0180368	0	0.040446	0.0129697	0.0848855	0	0.0263672	0	0	0	0	0	0	0	0	0.0147118
ACACCCGAGAAATCCG-111	0.0665781	0	0.476447	0	0	0	0.0159005	0	0.183237	0	0	0.0308864	0	0	0	0	0	0	0	0.0205529	0	0	0	0	0	0.15966	0	0	0	0	0	0	0	0	0	0	0	0	0	0	0	0	0	0	0	0	0	0	0
ACACCTTAAGTAGGGC-111	0.0156352	0.0241369	0	0.0356757	0.0215003	0.200963	0.0184038	0.0367958	0.0943401	0.026128	0	0.0147049	0.0195101	0.0819014	0.0522527	0	0	0	0.0180284	0	0	0	0	0	0	0	0.0183855	0	0	0.0305925	0	0.0405058	0	0	0	0.0329172	0	0.0224403	0	0	0	0.0900222	0.0211706	0	0	0	0	0	0
ACACCTTACTACTTGC-111	0.0449565	0	0.0486705	0	0	0	0.121057	0	0.618789	0	0	0.0514807	0	0	0	0	0	0	0	0.0195283	0	0	0	0	0	0.0336295	0	0	0	0	0	0.0131106	0	0	0	0	0	0	0.0219552	0	0	0	0	0	0	0	0	0	0
ACACGAGACTCCTTCT-111	0.0209639	0	0	0	0	0.038105	0	0	0.0348724	0.159008	0.0115356	0	0	0	0.0309135	0.10097	0	0.054066	0.0163517	0	0.0336573	0	0.0383352	0	0.0255821	0.0303944	0	0	0.0650357	0.0408008	0	0	0.0150878	0.0119544	0	0	0.019632	0.0499099	0	0	0.0115967	0.0312203	0	0.0133888	0	0	0	0	0
ACACGGGAACTTAGGG-111	0.0101699	0	0	0	0	0.0550638	0	0.0663528	0.0360777	0.217841	0	0	0	0	0.0333652	0.0822152	0	0.0265675	0.034759	0	0	0	0.0140247	0	0	0.0731172	0	0	0	0.0858776	0	0	0	0	0	0	0	0.0855824	0.0130049	0	0	0	0	0	0	0	0	0	0.0137463
ACACTGATCAAGGTGT-111	0	0	0	0	0.0110625	0	0	0.0108743	0	0.259351	0	0	0.0110611	0	0.0172423	0.279858	0.0150562	0.0569794	0.0279701	0	0.0435224	0	0	0	0.0496565	0	0	0	0	0.048506	0	0	0.0163131	0	0	0	0	0.0601334	0	0	0	0	0	0	0	0	0	0	0
ACAGAACTGAGAACAA-111	0	0.0256525	0	0.0448654	0.0143447	0	0	0.0100698	0	0.228125	0	0	0.0153408	0.0466895	0.0868562	0.0805112	0	0.0357218	0.031987	0	0	0	0	0	0	0	0	0	0	0.111223	0	0	0	0	0	0.0215286	0	0.143868	0	0	0	0.0168807	0.0265617	0	0	0	0	0	0
ACAGATTAGGTTAGTG-111	0.0295194	0.018522	0.0483504	0.0146293	0	0.0384396	0.0244871	0	0.129951	0.0587815	0.0535035	0.0110482	0	0.0140936	0.0404833	0.105735	0	0.0681731	0.012113	0	0	0	0	0	0	0	0.0340707	0	0.0453747	0.0358403	0	0	0	0.0235237	0.018075	0.0107992	0.0382036	0.0496881	0	0.011322	0	0	0	0	0	0	0	0	0
ACAGCATAGAGCCAGT-111	0.0305315	0.0172247	0	0.0190305	0	0.017886	0	0.131654	0.0133097	0.0788335	0	0	0	0.0193316	0.0578954	0.145539	0.0330381	0.0301862	0.0613847	0	0	0	0	0	0	0	0	0	0	0.129747	0	0	0	0	0	0	0	0.128435	0.0127581	0	0	0	0	0	0	0	0	0	0
ACAGCGACATTCTCAT-111	0	0.0311989	0	0.0366707	0.0326141	0	0	0	0	0.061223	0.0104208	0	0.011656	0.0273239	0	0.437553	0	0.0444903	0	0	0	0.0185962	0	0	0.0321333	0	0	0.0164692	0	0.0629273	0.0138388	0	0.0128586	0	0	0.0172238	0.0208109	0.0294431	0	0	0	0	0	0	0	0	0	0	0
ACAGCGCACCCGCAGC-111	0.0108889	0	0	0	0	0.0585738	0.0592923	0	0.16107	0	0	0.0163927	0	0	0	0.117024	0	0.010815	0	0.0116737	0	0	0	0	0	0	0	0	0	0	0.0479033	0.0379696	0	0.0103042	0	0	0.0545718	0.0153353	0.29239	0	0	0	0	0	0	0	0	0	0
ACAGGTGGAGGTGAGG-111	0	0.0287724	0	0.031527	0.0455144	0	0	0.0330674	0	0.280337	0	0	0.0516641	0.0134654	0.0428685	0.0818108	0	0.0375127	0.0277931	0	0.0360672	0	0	0	0	0	0	0.017306	0	0.0723488	0	0.0167576	0	0	0	0	0	0.0698112	0	0	0	0	0.0435314	0	0	0	0	0	0
ACAGTAATACAACTTG-111	0	0.0116677	0	0.0207483	0	0.0607611	0	0	0	0.179106	0.146722	0	0	0.0600793	0.0152451	0.0941631	0	0	0.0385931	0	0	0	0.0972794	0	0.01849	0	0.0123883	0	0.0136579	0.0530723	0	0	0	0	0	0.0379748	0.0108489	0.0429448	0	0	0	0	0.0118286	0	0	0	0	0	0
ACATAATAAGGCGGTG-111	0.0437453	0	0.597797	0	0	0	0.0110078	0	0.245158	0	0	0.0146489	0	0	0	0	0	0	0	0	0	0	0	0	0	0.039947	0	0	0	0	0	0	0	0	0	0	0	0	0	0	0	0	0	0	0	0	0	0	0
ACATCAGCTGGGACGC-111	0	0.0122793	0	0.0175947	0.014752	0	0.0572066	0.0165744	0.0202287	0	0	0	0.0177451	0.0418453	0	0	0	0.0249384	0	0.0194307	0.0172549	0	0	0	0	0	0	0	0	0.0186544	0.126502	0.174183	0	0	0	0.0371188	0	0	0.209989	0	0	0.0208598	0.0259841	0	0	0	0	0	0.0159253
ACATCCCGGCCATACG-111	0.0116936	0	0.0231634	0	0	0	0.177459	0	0.144337	0	0.0387849	0	0	0	0	0.0189817	0	0.146587	0.0208722	0.200656	0	0	0	0	0.0287614	0.0106663	0	0	0	0.0256917	0.0473038	0	0.0183526	0	0	0	0	0	0.0140991	0	0	0	0	0	0	0	0	0	0
ACATCCTGGTAACTGT-111	0.0173897	0	0.02352	0	0	0	0	0.0105918	0.0557994	0.0901259	0.0105601	0.0267806	0.017385	0	0	0.134468	0.0133937	0.0154729	0	0	0.0194372	0	0.0225108	0.0761707	0.0166502	0	0	0	0	0	0	0.0615701	0.0153957	0	0	0	0.0307921	0.0183113	0.153862	0.0201529	0	0	0	0	0.0102637	0	0	0.0118495	0
ACATCGATCGTTTACC-111	0.0558248	0.0320979	0.0600414	0.0294477	0	0	0.0643061	0.0352012	0.0570717	0.0420343	0	0	0	0	0	0.304906	0.0252642	0.0230322	0	0.016183	0	0	0	0.0206205	0.0154019	0	0	0	0	0	0.0328061	0.0110112	0.0276734	0	0	0	0	0.0393442	0.0163187	0.0112385	0	0	0	0	0	0	0	0	0
ACATCGGTCAGCCGCG-111	0.0299812	0.0324806	0	0.0458382	0.0153874	0.0132383	0.0346845	0	0.188114	0.0236573	0	0.0725244	0	0	0	0.156174	0	0.0750558	0	0	0	0	0	0	0.0116053	0.0146983	0	0	0	0.038878	0	0.0191565	0.0135881	0	0	0	0.0383369	0.0340785	0.0164702	0	0	0	0.0101978	0	0	0	0	0	0.011549
ACATCGTATGCAATGG-111	0	0.0107384	0	0	0.0127862	0.0498008	0	0	0	0.30246	0	0	0.0111249	0	0.0409652	0.16977	0	0.0601512	0.0370922	0	0	0	0	0	0	0	0	0	0	0.0971263	0	0	0	0	0	0	0	0.101534	0	0	0	0	0	0	0	0	0	0	0
ACATCGTTAACCTAGT-111	0	0.0158175	0	0.0248173	0.0125164	0.130615	0	0.0749068	0	0.010666	0	0	0.0128881	0.129697	0.0579691	0	0.011098	0	0	0	0.015009	0	0	0	0	0	0.0148143	0.0126036	0	0.0264438	0.0140927	0.0998896	0	0.0102036	0	0.0664552	0	0.0247983	0.0270893	0	0	0.0853071	0.0162133	0	0	0	0	0	0.0147384
ACATGGCGCCAAAGTA-111	0.0635124	0	0.0236198	0	0	0	0.0584587	0	0.508742	0	0	0.0435816	0	0	0	0	0	0	0	0.03169	0	0	0	0	0	0.156198	0	0	0	0	0	0.0304554	0	0	0	0	0	0	0.0296181	0	0	0	0	0	0	0	0	0	0
ACATTAGTTTATATCC-111	0.0273742	0.0227636	0	0.0348114	0	0.0302323	0	0.0108947	0	0.298439	0	0	0	0	0.0117093	0.286836	0	0.0149182	0.0281169	0	0	0	0	0	0.0275092	0	0	0	0	0.0441687	0	0	0.0103744	0	0	0	0	0.0590591	0	0	0	0	0	0	0	0	0	0	0
ACCAACGCTTATTTAT-111	0.0353668	0	0	0	0	0.032252	0.0217953	0	0.0224089	0.0726432	0.0668361	0	0	0	0	0.262421	0	0.0765225	0.0107349	0	0	0	0.0428339	0	0.0251053	0.065574	0.0105713	0	0.0296267	0.0602038	0	0	0.012873	0	0	0	0.0248943	0.0355175	0	0	0	0	0	0	0	0	0	0	0
ACCAAGAACGCGTGTC-111	0.0111794	0	0.084529	0	0	0	0.123739	0.01142	0.0848576	0	0	0	0	0	0.0135535	0.0247146	0.0158208	0.222578	0	0.161258	0	0	0	0	0.0201534	0.0237951	0	0	0	0.0116955	0	0	0.0460707	0	0	0	0	0.01307	0.0222604	0.0167817	0	0	0	0	0	0	0	0	0
ACCAATATGCAAGTTA-111	0.0362948	0	0	0	0	0	0.0539655	0	0.0742624	0.208936	0	0	0	0	0	0.237125	0	0.174516	0	0	0	0	0	0	0.0211606	0	0	0	0	0.0194805	0	0	0.0115323	0	0	0	0.0373589	0.0248865	0	0	0	0	0	0	0	0	0	0	0
ACCACAAGTTTCTATC-111	0	0	0	0	0	0	0.130241	0	0.673087	0	0	0	0	0	0	0	0	0.0176487	0	0.0507875	0	0	0	0	0	0.0195442	0	0	0	0	0	0	0.0145216	0	0	0	0	0	0.0221666	0	0	0	0	0	0	0	0	0	0
ACCACCAATGTAACAA-111	0.0221701	0	0.0147281	0	0	0.0165925	0.0285714	0.022859	0.0535291	0	0	0.0451329	0.0170059	0	0	0	0.0162375	0	0	0.0380488	0.0265029	0.0109434	0.0363014	0.0167264	0	0	0	0	0.0437843	0	0.0294872	0.116788	0.0151988	0.0160838	0	0	0.0159946	0	0.161277	0	0.0100449	0.0227546	0	0	0.0569952	0.0121369	0	0	0
ACCACGTGCAGCTATA-111	0.0232174	0.0173438	0	0.0161512	0	0.0679228	0	0	0.013234	0.117011	0.214084	0	0	0.0155819	0	0.0787818	0	0.0230626	0.0196515	0	0	0	0.141049	0	0	0.0219252	0.0337133	0	0.0474459	0.0406	0	0	0.0106192	0	0	0	0	0.0146885	0	0	0	0	0	0	0	0	0	0	0
ACCAGTGCGGGAGACG-111	0	0.0129996	0	0.0147392	0	0	0	0	0	0.304683	0	0	0	0.0193364	0.0259642	0.206479	0	0.115011	0.0292602	0	0	0	0	0	0	0	0	0	0	0.104135	0	0	0	0	0	0.0108412	0.0158208	0.0680699	0	0	0	0	0	0	0	0	0	0	0
ACCATATCCGCAATAA-111	0.0127422	0.0377936	0.176859	0.0355572	0.0347034	0	0.035584	0	0.0849952	0.0165176	0	0	0.0121217	0	0	0.0133396	0	0.189508	0	0.011717	0	0	0	0.0129365	0	0.0205041	0	0	0	0.0172338	0	0.0422761	0	0.011224	0	0	0.0109847	0	0.0252765	0.0679872	0	0	0.0117428	0	0	0	0	0	0
ACCATCCGCCAACTAG-111	0	0	0	0	0	0	0	0	0	0.0105533	0	0	0	0	0	0.436204	0	0.0563652	0.0174376	0	0	0	0	0	0	0	0	0	0	0.277422	0	0	0	0	0	0	0.0135401	0.106277	0	0	0	0	0	0	0	0	0	0	0
ACCATCGTATATGGTA-111	0.0204034	0	0.231233	0	0	0	0.0223584	0	0.174749	0	0	0.0277799	0	0	0	0	0	0	0	0	0	0	0	0	0	0.0134879	0	0	0	0	0	0.0372861	0	0	0	0	0	0	0.364259	0.0137033	0	0	0	0	0	0	0	0	0.0167976
ACCCAACGCCCGTGGC-111	0.0396068	0.0108172	0	0.010651	0	0	0.106293	0	0.489779	0	0	0.0148737	0	0	0	0	0	0.013483	0	0.168841	0	0	0	0	0	0.0694558	0	0	0	0	0	0	0.013032	0	0	0	0	0	0.0110048	0	0	0	0	0	0	0	0	0	0
ACCCACCTACATGCTC-111	0	0.0103097	0	0.0133998	0.0159834	0.0574383	0.0294296	0.0121427	0.024101	0.0447386	0	0	0.0285951	0.0605462	0.0607288	0.0378428	0.0111813	0.0250324	0.0218003	0	0.0518392	0	0	0	0.0201847	0	0	0.0322316	0.0312459	0.143552	0.0149408	0	0	0.0163923	0	0.0368515	0.0168876	0.0335192	0	0	0	0.0360138	0.0222235	0	0.0154712	0	0	0	0
ACCCATTTGTCCCTCT-111	0	0	0	0	0	0.036129	0	0	0	0.268416	0.021263	0	0	0.0316417	0	0.295106	0	0.0390013	0.024422	0	0	0	0	0	0.0532176	0	0	0	0	0.0546983	0	0	0	0	0	0.0146244	0.0109444	0.0573179	0	0	0.0141529	0	0	0	0	0	0	0	0
ACCCGAGCGAAATTAC-111	0	0.0308098	0	0.053903	0	0.245501	0	0.031474	0	0.0400755	0	0	0.0124432	0	0.041475	0.0464731	0.0183114	0.0593787	0.0694867	0	0	0	0	0	0	0	0	0	0	0.152819	0	0	0	0.0156972	0	0	0.0154786	0.0431377	0	0	0	0	0.0146619	0	0	0	0	0	0
ACCCGGAAACTCCCAG-111	0.0461926	0	0.0335776	0	0	0	0.24159	0	0.270904	0	0.0160231	0.0131198	0	0	0	0	0	0	0	0.191796	0	0	0	0	0	0.0508728	0	0	0	0	0.0435103	0	0.0221738	0	0	0	0	0	0	0	0	0	0	0	0	0	0	0	0
ACCCGGATGACGCATC-111	0.0546936	0	0.0187846	0	0	0	0.123594	0	0.63205	0	0	0.0306403	0	0	0	0	0	0	0	0.0284221	0	0	0	0	0	0.0814593	0	0	0	0	0	0	0	0	0	0	0	0	0	0	0	0	0	0	0	0	0	0	0
ACCCGGTTACACTTCC-111	0.0229978	0	0.0160461	0.0102016	0	0	0.13474	0	0.457024	0.0126368	0	0.0153022	0	0.0116849	0	0	0	0.0140886	0	0.0867173	0	0	0	0	0	0.0694254	0	0	0	0.0100849	0	0	0	0	0	0	0	0	0.057501	0	0	0	0	0	0	0	0	0	0
ACCCGTGTCATCAGTA-111	0	0	0.113292	0.0119269	0	0	0.0180788	0	0.168283	0.0993502	0	0	0.0106738	0.0329903	0	0.0225324	0	0.0469217	0	0.0221809	0	0	0	0	0	0	0	0	0	0.0258839	0	0.0279647	0	0.0113492	0.0406351	0.0411857	0.024747	0	0.0532601	0.0455862	0	0	0.0304596	0	0	0	0	0.0158189	0.0199037
ACCCTCCCTTGCTATT-111	0	0.0122265	0	0.0136954	0	0	0	0	0	0.258408	0	0	0	0	0.0233301	0.218757	0	0.121156	0.0352938	0	0	0	0	0	0	0	0	0	0	0.121011	0	0	0	0	0	0	0.013664	0.0681971	0	0	0	0	0	0	0	0	0	0	0
ACCCTTCATCTGCGAA-111	0.0341325	0.0109043	0.107384	0	0	0	0.0896883	0.0118754	0.217132	0	0	0.0275621	0	0	0	0	0	0.0138509	0	0.0211426	0	0	0	0	0	0.0351439	0	0	0	0	0	0.0145032	0	0	0	0	0	0	0.33567	0	0	0	0	0	0	0	0	0	0
ACCGAAAGGGCCCTGC-111	0	0.0270801	0	0.0474403	0	0	0	0.0174984	0	0.204462	0	0	0	0.0277717	0.0785609	0.125447	0	0.0435953	0.063562	0.0177268	0	0	0	0	0	0	0	0	0	0.0741056	0	0	0	0	0	0.0128973	0	0.161616	0	0	0	0	0	0	0	0	0	0	0
ACCGACTGAGTCCCAC-111	0.0120245	0.0103095	0.0181291	0.0112789	0.0149067	0.0156596	0.0137642	0	0.0709469	0.190426	0	0	0.0279225	0.0187114	0.0169474	0.159903	0	0.0169479	0.0270707	0.0157035	0.0134985	0	0	0.0125479	0.0102083	0.0262522	0	0.0230036	0	0.0616569	0	0.0119117	0	0	0	0.0119713	0	0.0577674	0	0	0	0.0208945	0.0280393	0	0.0200578	0	0	0	0
ACCGATGGTAGCATCG-111	0	0	0	0	0	0.0240067	0	0.0237753	0.0357231	0.0122396	0	0	0	0	0	0.160737	0.0127025	0.0328591	0	0.0121551	0.0467383	0	0.0148468	0	0.0295909	0.084277	0	0	0	0.0336156	0	0.0231405	0.026115	0	0	0	0.0304551	0.0481856	0.0989282	0	0.0244424	0.0257302	0	0.0121732	0.011612	0	0.0165101	0	0
ACCGCGGTGGAAGTCG-111	0.0449705	0	0.58694	0	0	0	0.0182918	0	0.142687	0	0	0.0313565	0	0	0	0	0	0	0	0	0	0	0	0	0	0.111338	0	0	0	0	0	0	0	0	0	0	0	0	0	0	0	0	0	0	0	0	0	0	0
ACCGGGCCTTTGTTGA-111	0	0.0160564	0	0.011062	0	0	0	0	0	0.302078	0	0	0	0.0235267	0.0269375	0.148995	0	0.129737	0.0564301	0	0	0	0	0	0.0129487	0	0	0	0	0.0898905	0	0	0	0.0111405	0	0	0.020751	0.0642343	0	0	0	0	0	0	0	0	0	0	0
ACCTAAGTACCTTTCA-111	0	0.0387758	0	0.0570377	0.0117244	0.0424345	0	0.0195287	0	0.230723	0	0	0.0140884	0.0506628	0.0562145	0.0924888	0	0.0297432	0.0488851	0	0	0	0	0	0	0	0	0	0	0.101026	0	0	0	0	0	0.0199865	0	0.106464	0	0	0	0	0.0187119	0	0	0	0	0	0
ACCTAATCGACTTCCT-111	0	0	0.0266108	0	0	0.0197606	0	0.0237262	0.0769451	0.0595311	0	0.029244	0.0378658	0	0.0254824	0.085643	0	0	0	0	0.0687996	0	0	0.0893094	0.0107058	0	0	0.0142965	0	0.0181064	0	0.0871437	0.0118966	0	0	0	0.0115308	0.0834192	0.0630038	0	0	0.0131185	0.0269292	0	0	0.0117667	0	0	0
ACCTACAGTATGTGGT-111	0.0425091	0	0.277163	0	0	0	0.0821986	0	0.309011	0	0	0.047332	0	0	0	0	0	0	0	0.0321909	0	0	0	0	0	0.153331	0	0	0	0	0	0	0	0	0	0	0	0	0.0116854	0	0	0	0	0	0	0	0	0	0
ACCTACTATAAATCTA-111	0.0172567	0	0.143427	0	0	0.0645122	0.0186619	0	0.0486643	0.0130048	0	0.0142803	0	0	0	0.262715	0	0.0190137	0.0140722	0	0	0	0	0	0.0105564	0	0	0	0.0225642	0.0279563	0.122556	0	0	0	0	0	0.0195888	0.027496	0	0.0534021	0	0	0	0	0	0	0	0	0
ACCTCCGTTATTCACC-111	0	0.0143723	0	0	0.0291774	0	0	0	0	0.273838	0	0	0.0195672	0.0232841	0.0406938	0.183702	0	0.0156426	0.0113189	0	0	0.021317	0	0	0.0312403	0	0	0.0386902	0	0.0118597	0	0.0127669	0.0252393	0	0	0.010988	0	0.138355	0	0	0	0.0209779	0.0101634	0	0	0	0	0	0
ACCTGCGTGTCATGTT-111	0	0.0502623	0	0.0799526	0.0205937	0	0	0	0	0.183982	0	0	0.0101727	0.0377944	0.0297684	0.155226	0	0.0550576	0.0423182	0	0	0	0	0	0	0	0	0	0	0.145003	0	0	0	0	0	0.0200703	0	0.0898689	0	0	0	0	0.0154811	0	0	0	0	0	0
ACGAAATGGGCGGCAC-111	0	0.0231413	0	0.047895	0	0	0	0.0512795	0	0.0583045	0	0	0.0142792	0.0971473	0.0392256	0.0510151	0	0.0100158	0.0143927	0.0162787	0	0	0	0	0	0	0	0	0	0.0326287	0	0.0767702	0	0.0134976	0	0.0563938	0.013455	0.0833814	0.0723882	0	0	0	0.0613438	0	0.0131483	0.0151408	0	0	0.0734412
ACGACTGGTCATACTC-111	0.0118915	0.0109936	0.143902	0.0122868	0.020163	0.0292158	0.0218561	0	0.0388869	0.164115	0	0.0193522	0.0243597	0.0408757	0.0452879	0.0767784	0	0	0.012821	0	0.0101018	0	0	0.0150077	0.0163393	0	0	0.0205182	0	0.0386415	0	0	0	0	0	0.0267337	0	0.054599	0	0.0375571	0	0	0.0234679	0	0	0	0	0	0
ACGAGATATTTGCTTA-111	0	0.011209	0	0.0176145	0.0110198	0.0985597	0	0.0161195	0.0136473	0.0357325	0	0	0.0113174	0.0219758	0.0177753	0.167991	0	0.0117906	0	0.0151154	0.013385	0	0	0.0321307	0	0	0	0.011465	0	0.0647808	0	0.0400273	0	0	0	0.0191347	0	0.126111	0.0125823	0.0137967	0	0.0960694	0.0103703	0.0233485	0	0	0	0	0.0213957
ACGAGGATACCACTCT-111	0	0.0315406	0	0.0654886	0.0134501	0	0	0.0198587	0	0.181457	0	0	0.0256576	0.0667041	0.0268278	0.037671	0	0	0.0166912	0	0	0	0	0	0.0169821	0	0	0.014505	0	0.0221999	0	0.0760273	0.0267247	0	0	0.0294453	0.010203	0.0605972	0.0141729	0	0.0126953	0.0335644	0.0897817	0	0.0257555	0	0.0154767	0	0.0123439
ACGAGTACGGATGCCC-111	0	0	0	0	0	0.0133265	0	0.0426053	0	0.0298111	0.0289033	0.0165443	0	0	0	0.146351	0.126878	0.111901	0	0	0.0253519	0	0	0	0.0390926	0.0128723	0.010936	0	0.0488446	0.0213924	0	0	0.0279542	0.0113181	0.0228784	0	0.077823	0.0213406	0.0470508	0	0	0	0	0	0	0	0	0	0
ACGATACATAGAACTA-111	0.0210152	0	0.074066	0	0	0	0.0583363	0	0.326896	0	0	0	0	0	0	0	0	0.035714	0	0.215405	0	0	0	0	0	0.156991	0	0	0	0	0	0	0	0	0	0	0	0	0.0353707	0	0	0	0	0	0	0	0	0	0
ACGATCATACATAGAG-111	0.0126679	0.0196236	0.0134826	0.0209765	0.0144063	0.0573628	0.0110026	0.0496231	0.0948085	0.137293	0	0.0171578	0.0168377	0.0124991	0.0130701	0.101517	0.0134911	0.0340189	0.0115987	0	0.022295	0	0	0.0144194	0	0.0464676	0	0	0	0.0517474	0	0.0391525	0	0	0	0	0.0116175	0.0491871	0.041008	0	0	0	0	0	0	0	0	0	0
ACGATCATCTTGTAAA-111	0	0	0	0	0	0	0	0	0.0469299	0	0	0	0	0	0	0	0	0.740387	0	0	0	0	0	0	0	0	0	0	0	0.0171766	0	0	0.0134922	0	0	0	0	0	0.0267793	0	0	0	0	0	0	0	0	0	0.0625713
ACGATGCATATGTTAT-111	0.0298414	0	0.38199	0	0	0	0.0554241	0.0110963	0.284634	0	0	0.0519325	0	0	0	0	0	0	0	0.0136023	0	0	0	0.0106776	0	0.0803959	0	0	0	0	0	0.0110121	0	0	0	0	0	0	0	0	0	0	0	0	0	0	0	0	0
ACGATGGATCCGATGC-111	0	0	0	0	0	0.0263119	0.0185719	0	0.0285986	0.0260217	0	0	0.0129003	0	0	0	0	0.0100232	0	0.0511667	0.025011	0	0	0	0	0	0	0	0	0	0.0217213	0.17233	0	0	0	0	0	0	0.464766	0	0	0	0	0	0	0	0	0	0
ACGCAATCACTACAGC-111	0	0	0	0	0	0.0622667	0	0	0	0.202601	0	0	0	0.0473373	0.0334488	0.153938	0	0.0468388	0.0296521	0	0	0	0.0187617	0	0.0106943	0	0	0	0.0231883	0.128034	0	0	0	0	0	0.0233164	0.0144882	0.0975937	0	0	0	0	0	0	0	0	0	0	0
ACGCATACGTTTACTA-111	0.0130609	0	0.0177499	0	0	0	0.0665888	0	0.222748	0	0	0	0	0	0	0.0232283	0	0.28158	0.0170547	0.111878	0	0	0	0	0	0.0545126	0	0	0	0.0688497	0	0	0.0158172	0	0	0	0	0	0	0	0	0	0	0	0	0	0	0	0.0259475
ACGCATTCGTGAGTAC-111	0.0397761	0	0.331392	0	0	0	0.12774	0	0.200767	0	0	0	0	0	0	0	0	0	0	0.147121	0	0	0	0	0	0.0540634	0	0	0	0	0.0153306	0	0	0	0	0	0	0	0	0	0	0	0	0	0	0	0	0	0
ACGCCAGATGATTTCT-111	0.0359862	0	0.325982	0	0	0.0127597	0.0464996	0	0.163463	0	0	0.0411325	0	0	0	0	0	0	0	0.0386966	0	0	0.054454	0.0149613	0	0.0497228	0	0	0.0253721	0	0	0.0144973	0	0	0	0	0	0	0.0498661	0	0	0	0	0.0170931	0	0	0	0.0112477	0
ACGCCGCTAGACGACC-111	0.0236298	0	0.0877292	0	0	0	0.145376	0	0.110929	0	0.0146261	0.0282822	0	0	0	0	0	0.14993	0	0.10085	0	0	0.0514318	0	0	0.0994819	0	0	0.0283523	0.0176755	0	0	0	0	0	0	0	0	0.021546	0	0	0	0	0.0210741	0	0	0	0	0
ACGCGAAGTCAGACGA-111	0.01168	0.0242812	0	0.030564	0	0.144199	0	0.0840394	0	0.15487	0	0	0.0118997	0.0117378	0.011597	0.132275	0.0250635	0.0103106	0.0135324	0	0.0129213	0	0	0	0.0203621	0	0	0	0	0.057534	0	0.0335026	0	0	0	0	0.010432	0.0431128	0.0707732	0	0	0	0.012342	0	0	0	0	0	0
ACGCGCTACACAGGGT-111	0.0584647	0.0117812	0.267928	0	0	0.024944	0.0325193	0	0.0747477	0	0	0.0269387	0	0	0	0	0	0	0	0.0288826	0	0	0.0589429	0.0262507	0	0.0192543	0	0	0.0407148	0	0.0815647	0.0435312	0	0	0	0	0	0	0.0352044	0	0	0	0	0.0118427	0	0	0	0.0156212	0
ACGCGGGCCAAGGACA-111	0.0213152	0	0.010179	0	0	0	0.180063	0	0.428317	0	0	0.0120152	0	0	0	0	0	0.0538022	0	0.0955798	0	0	0	0	0	0.0332881	0	0	0	0.0153272	0	0	0.0134616	0	0	0	0	0	0.0583133	0	0	0	0	0	0	0	0	0	0.011832
ACGCTAGTGATACACT-111	0.0105991	0.0246232	0	0.0241614	0	0	0	0.0154524	0	0.0536319	0.0234439	0	0	0.0125298	0	0.0561234	0.0414078	0.342597	0	0	0	0	0	0	0	0.0149811	0.0110938	0	0	0.0371205	0	0.0202576	0	0.0202902	0.0419885	0	0.0632172	0.0209973	0.0633506	0	0	0	0	0	0	0	0	0	0.0256129
ACGCTGTGAGGCGTAG-111	0	0.0179173	0	0.0292837	0.0150267	0.184866	0	0	0	0.0108769	0	0	0.0475599	0.020047	0	0.104402	0	0.0132071	0.0190351	0	0.01461	0	0.0108249	0	0	0	0	0.0253447	0.0109456	0.158229	0	0.0421625	0	0	0	0.0163747	0.0123372	0.057033	0.0114429	0	0	0	0.0855066	0	0	0	0	0	0.0252889
ACGGAATTTAGCAAAT-111	0	0.0229272	0	0.0230768	0.0196685	0.0597127	0	0.0917479	0.0343288	0.186824	0	0	0.0352707	0	0.0187254	0.0583994	0.0164175	0	0	0	0.0536047	0	0	0	0	0	0	0	0	0.0129909	0	0.135671	0.0154627	0	0	0	0	0.0514752	0.0243798	0	0	0.0253209	0.0221142	0	0	0	0	0	0
ACGGACTCTCAAAGCG-111	0.021754	0	0.0212692	0	0	0	0.091595	0	0.470397	0	0	0	0	0	0	0	0	0	0	0.0755433	0	0	0	0	0	0.272808	0	0	0	0	0	0	0	0	0	0	0	0	0	0	0	0	0	0	0	0	0	0	0
ACGGATGGTGCGGATA-111	0.0579866	0	0	0	0	0	0.0452511	0	0.0434886	0.167237	0	0	0	0.0186924	0.021746	0.211595	0	0.128149	0	0	0	0	0	0	0.0155834	0	0	0	0	0.0725448	0	0	0.0144615	0	0	0.0161686	0.0173365	0.0631026	0	0	0	0	0	0	0	0	0	0	0
ACGGCACTTGCTTGGG-111	0	0.0191812	0	0.0284369	0	0	0	0	0.0205909	0.227056	0	0	0	0.0403507	0.0566338	0.161814	0	0.0236863	0.0127115	0	0	0	0	0	0	0.0166444	0	0	0	0.094003	0	0	0	0	0	0.0200081	0	0.140634	0	0	0	0	0.0118035	0	0	0	0	0	0.022405
ACGGCCAACATGGACT-111	0.0248171	0.019614	0	0.0294098	0	0	0.0175933	0.0359294	0.0284436	0.211771	0.047792	0	0	0.0367391	0.0169458	0.191516	0.0279613	0.0131526	0	0	0	0	0	0	0.0570071	0	0	0	0	0.013129	0	0	0.0155822	0	0	0.0144689	0.0122358	0.063037	0	0	0.0318672	0	0	0	0	0	0	0	0
ACGGCGACGATGGGAA-111	0	0.0261625	0	0.039946	0	0	0.0120387	0	0.0310908	0.200804	0	0	0	0.0180162	0.0126627	0.34403	0	0.0270391	0.0104817	0.0352314	0	0	0	0	0.0118925	0.0564046	0	0	0	0.0247168	0	0	0.0115897	0	0	0	0	0.0567067	0	0	0	0	0	0	0	0	0	0	0
ACGGGAGTGTCGGCCC-111	0	0.0445516	0	0.125461	0	0.344006	0	0	0	0.088245	0	0	0	0.0185194	0.0193677	0.059904	0	0.0125776	0.0386191	0	0	0	0	0	0.012831	0	0	0	0	0.0504093	0	0.014164	0	0	0	0.0117885	0	0.0441597	0	0	0	0	0.0388906	0	0	0	0	0	0
ACGTACAGATTTCTCT-111	0	0.0103189	0	0.0154709	0.0151348	0	0	0.0233527	0.0267349	0.0226788	0	0	0.0180469	0.0238613	0.023953	0.109337	0	0.0295714	0	0.0277951	0.0189244	0	0	0	0	0	0	0.0214953	0	0.0708488	0	0.112861	0	0	0	0.0186373	0	0.111876	0.096752	0	0	0.0499273	0.0293224	0	0	0	0.0147074	0	0.0177413
ACGTAGATTGCTGATG-111	0.0100881	0	0.0250088	0	0	0	0	0	0.0178454	0.0247026	0	0	0	0	0	0.0224687	0	0.232343	0	0.0538626	0	0	0	0	0	0.0105782	0	0	0.134402	0.0128771	0.0434933	0	0.0100415	0	0.0534141	0	0.020749	0	0	0.169048	0	0	0	0.0121548	0	0	0	0.0107885	0.0109909
ACGTATTACTCCGATC-111	0	0.0111376	0	0.0192444	0	0.0708593	0.0143188	0	0.0199038	0	0.0108725	0.0112468	0	0	0	0.317128	0.0106762	0.0366176	0	0.0185369	0	0	0	0	0.0969507	0	0	0	0.0605774	0.0337842	0	0	0.034174	0	0.0132658	0	0.0310339	0.0314376	0.0130705	0	0.035541	0	0	0	0	0	0	0	0
ACGTGCGCCTCGTGCA-111	0.0100967	0	0.0125466	0	0	0	0.255508	0	0.589626	0	0	0	0	0	0	0	0	0	0	0.0519946	0	0	0	0	0	0	0	0	0	0	0	0.0114027	0	0	0	0	0	0	0.0265356	0	0	0	0	0	0	0	0	0	0
ACGTTAATGTCGAAGA-111	0.0281496	0	0.0217359	0	0	0	0.074774	0	0.129365	0	0.0159285	0	0	0	0	0	0	0.0283596	0	0.0114133	0	0	0.0922624	0	0	0	0.0147971	0	0.326435	0	0.0472927	0	0	0	0.0955439	0	0.0213282	0	0	0	0	0	0	0	0	0	0	0	0
ACGTTAGATTTGCCCG-111	0.0202333	0.0166992	0	0	0	0	0	0	0.16825	0	0	0.0263658	0	0	0	0.134991	0	0.167143	0	0.013065	0	0	0	0	0	0	0	0	0	0.0145651	0	0.0229909	0	0	0	0	0.0488128	0.0317682	0.178236	0	0	0	0	0	0	0	0	0	0.0296689
ACGTTCCGCGCTCCGT-111	0.0682312	0	0	0	0	0.116396	0.0304871	0	0.0367011	0.0878955	0.0157379	0.0256954	0	0.0115738	0.0902738	0.0590149	0	0.0687177	0.0239717	0	0	0	0	0	0	0	0.0332974	0	0.0551213	0.0867464	0	0	0	0.0217499	0.0126864	0	0.0205532	0.0715615	0	0	0	0	0	0	0	0	0	0	0
ACGTTCGCAATCAATT-111	0	0.0424483	0	0.0622223	0.0129228	0.189401	0	0	0	0.211957	0	0	0.0121444	0.01564	0.054384	0.0616028	0	0.0279068	0.0756625	0	0	0	0	0	0	0	0	0	0	0.0551368	0	0	0	0.0190184	0	0	0.0127867	0.0531149	0	0	0	0	0.0229182	0	0	0	0	0	0
ACGTTCGTTCAGGAAA-111	0.0120361	0	0.0103708	0	0	0.0185079	0.0134422	0	0.210769	0.101145	0	0	0	0	0	0.0708924	0	0.192199	0	0	0	0	0	0	0	0.0333735	0	0	0	0.0349905	0	0	0	0.0184036	0	0	0.0602958	0.0237065	0.0475375	0	0	0	0	0.020543	0	0	0	0	0.0186042
ACGTTTAGTTGTGATC-111	0.0270073	0	0.315766	0	0	0	0.0738126	0.0191357	0.196362	0	0	0.0274705	0	0	0	0	0	0	0	0.0726341	0	0	0	0	0	0.148123	0	0	0	0	0	0	0.0153307	0	0	0	0	0	0.0335054	0	0	0	0	0	0	0	0	0	0
ACTACCAGCTCTCTGG-111	0.0129656	0.0380116	0	0.0631235	0	0.175817	0	0.0234048	0.0987656	0.0952955	0	0.0226619	0	0.0727587	0.0551105	0.0230773	0	0	0	0	0	0	0	0	0	0	0.0551374	0	0	0.0248687	0	0.022737	0	0	0	0.0278582	0	0.0628538	0	0	0	0	0.0169521	0	0	0	0	0	0
ACTACGCGTTAGAATT-111	0	0.0157266	0.0120776	0	0	0	0	0	0.322982	0.0117628	0.0116674	0	0	0	0	0.147383	0	0.194142	0.0101656	0	0	0	0	0	0	0	0	0	0	0.0153032	0	0	0	0	0.0121964	0	0.0654131	0.0281707	0.0187522	0	0	0	0	0	0	0	0	0	0.0290801
ACTAGTTGCGATCGTC-111	0.0329035	0	0.0124687	0	0	0	0.145081	0	0.359236	0	0	0	0	0	0	0	0	0.125249	0.0166508	0.0684659	0	0	0	0	0.0111921	0.110685	0	0	0	0.0448192	0.0105294	0	0.0149185	0	0	0	0	0	0	0	0	0	0	0	0	0	0	0	0
ACTATTCGTCCGTGGT-111	0.0219524	0	0.260206	0	0	0.0117013	0.0593595	0	0.127921	0	0	0	0	0	0	0	0	0.0157856	0	0.071966	0	0	0.0458764	0	0	0.0227129	0	0	0	0	0.0105622	0.0128333	0	0	0	0	0	0	0.174738	0.0211851	0	0	0	0.0257807	0	0	0	0	0.0118217
ACTATTTCCGGGCCCA-111	0.0267171	0.0134399	0	0.0174031	0	0	0	0	0.0669285	0.116749	0	0	0	0.0164979	0.0202316	0.108105	0	0.294468	0	0	0	0	0	0	0.0159251	0	0	0	0	0.0383006	0	0	0	0.0258524	0.0105983	0.0117304	0.0906977	0.0337706	0	0	0	0	0	0	0	0	0	0	0
ACTCAAGTGCAAGGCT-111	0	0.0247261	0	0.0391019	0	0	0	0	0	0.216221	0	0	0	0.0457333	0.0162717	0.217314	0	0.0345529	0.0416779	0	0	0	0	0	0.0140962	0	0	0	0	0.174265	0	0	0	0	0	0.0232135	0	0.0764174	0	0	0	0	0	0	0	0	0	0	0
ACTCAATAAAGGCACG-111	0	0.0411463	0.0653736	0.0426298	0	0	0.0240771	0.0392059	0.10037	0.0826321	0	0	0	0.050609	0.045479	0.119648	0	0.0333379	0.0220474	0.0143907	0	0	0	0.0142076	0	0	0	0	0	0.0381224	0	0.0135301	0	0	0	0.0173839	0	0.110989	0.0208827	0.019276	0	0	0	0	0	0	0	0	0
ACTCAGACCTGCTTCT-111	0.0300632	0.0115354	0	0	0	0.0437999	0	0.0596424	0	0.16991	0	0.0103041	0.025565	0	0.0493566	0.102023	0	0.0120764	0.138359	0	0.0249264	0	0	0	0	0	0	0	0	0.0665652	0	0	0	0	0	0	0	0.109536	0	0	0	0.0473624	0.01106	0	0	0	0	0	0
ACTCCAATATCATCAT-111	0	0.019946	0.0232606	0.0345313	0	0	0.0112228	0.0669176	0.0536969	0.0531034	0	0	0	0.195589	0.0970172	0.0145729	0	0	0	0	0	0	0	0.0102376	0	0	0	0	0	0.146613	0	0.0109145	0	0	0	0.0766022	0	0.056214	0	0	0	0.0160435	0.0111821	0	0	0	0	0	0
ACTCCCATTCCTAAAG-111	0	0.0407454	0	0.0660743	0.0102269	0	0	0	0	0.263267	0	0	0	0.0514686	0.018096	0.214734	0	0.0359454	0.0291076	0	0	0	0	0	0.0151322	0	0	0	0	0.0775721	0	0	0	0	0	0.0244412	0	0.0867612	0	0	0	0	0	0	0	0	0	0	0
ACTCCCGAATTCGTTT-111	0.0254076	0	0.0157468	0	0	0	0.0840049	0	0.338785	0	0	0.0199047	0	0	0	0	0	0.169702	0.0139824	0.109087	0	0	0	0	0	0.0491333	0	0	0	0.0446356	0	0	0	0	0	0	0	0	0.0227907	0	0	0	0	0	0	0	0	0	0.0257837
ACTCCCTAATGCTAAA-111	0.0417153	0	0.447741	0	0	0	0.0247381	0	0.190569	0	0	0.015558	0	0	0	0	0	0	0	0.0334774	0	0	0	0	0	0.192474	0	0	0	0	0	0	0	0	0	0	0	0	0	0	0	0	0	0	0	0	0	0	0
ACTCCCTAGAATAGTA-111	0.0393826	0	0.427091	0	0	0	0.0275112	0	0.179284	0	0	0.0208953	0	0	0	0	0	0	0	0.0446882	0	0	0	0	0	0.196906	0	0	0	0	0	0	0	0	0	0	0	0	0	0	0	0	0	0	0	0	0	0	0
ACTCGTAACCCGTCCT-111	0	0.0228919	0	0.0538932	0	0	0	0	0	0.262561	0	0	0	0.0518777	0.0414717	0.107825	0	0.0343703	0.0241934	0	0	0	0	0	0	0	0	0	0	0.0692151	0	0.014047	0	0.0125204	0	0.0344247	0.0182536	0.115823	0	0	0	0	0.0413526	0	0	0	0	0	0.0120134
ACTCGTCAGTAATCCC-111	0	0.0125354	0.012468	0	0.0177771	0.0698127	0.017202	0.0233531	0.0796855	0.171206	0	0	0.0240341	0.0146967	0.0513906	0.0507592	0	0.040591	0.0273739	0	0.0661345	0	0	0.0150985	0.0248967	0.0187318	0	0	0	0.0460678	0	0	0.015662	0	0	0	0	0.0542287	0	0	0	0.0179124	0	0	0	0	0	0	0
ACTCTCTGACTTAGGT-111	0.0144433	0	0.0475562	0	0	0	0.067444	0	0.317575	0	0	0.016646	0	0	0	0.0116398	0	0	0	0.27927	0	0	0	0	0	0.161526	0	0	0	0	0	0	0	0	0	0	0	0	0.0102112	0	0	0	0	0	0	0	0	0	0
ACTCTTGTATAGTAAC-111	0.0160392	0.0100799	0	0	0	0.0334016	0.0153396	0	0.0172192	0.0433521	0.0102084	0	0	0	0	0.0772299	0	0.367857	0	0.0517185	0	0	0	0	0.0147331	0.0361636	0	0	0.0385676	0.0201612	0.0653483	0	0.0134302	0.0107557	0	0	0.030492	0.0129033	0.0201328	0	0	0	0	0	0	0	0	0	0
ACTGAAACGCCGTTAG-111	0	0	0	0	0	0	0	0	0	0.220081	0	0	0	0.0160833	0	0.506317	0	0.0665296	0.017028	0	0	0	0	0	0	0	0	0	0	0.0250695	0.010573	0	0	0	0	0	0.0158721	0.0459788	0	0	0	0	0	0	0	0	0	0	0
ACTGAATGGCGAAAGT-111	0	0.0309065	0	0.0524463	0	0	0	0	0	0.295077	0	0	0	0.0227477	0.0307631	0.0890939	0	0.0694429	0.0321805	0	0	0	0	0	0	0	0	0	0	0.190381	0	0	0	0	0	0.013709	0.0158498	0.0595349	0	0	0	0	0.0100635	0	0	0	0	0	0.0102898
ACTGCCGTCGTAACTC-111	0.0391477	0	0.291236	0	0	0	0.0614705	0	0.202867	0	0	0.031613	0	0	0	0	0	0	0	0.0532	0	0	0	0	0	0.0661027	0	0	0	0	0	0	0	0	0	0	0	0	0.170594	0	0	0	0	0	0	0	0	0	0
ACTGTACGATACACAT-111	0	0.0356966	0	0.0757032	0.0246311	0.0183287	0	0.0114853	0.034285	0.110811	0	0	0.0237661	0.033945	0.0604927	0.0452291	0	0.0348124	0.0179194	0.0130825	0	0	0	0	0	0	0	0	0	0.0677777	0	0.0256643	0	0	0	0.0241342	0	0.076125	0	0	0	0.0921182	0.0393227	0	0	0	0	0	0.0144013
ACTGTAGCACTTTGGA-111	0	0.0119261	0	0.0129837	0.0133224	0.0495892	0	0.0903032	0	0.0698769	0	0	0.0332419	0.142865	0.0966524	0.0109598	0	0	0.0211386	0	0.0268772	0	0	0	0	0	0	0.0221626	0	0.0468866	0	0.0165621	0	0	0	0.0582759	0	0.0731243	0	0	0	0.0659178	0.0246487	0.0160618	0	0	0.0103448	0	0.0100462
ACTGTATACGCGAGCA-111	0	0.0346932	0	0.0614828	0.0234127	0.21763	0	0.0292377	0	0.0422694	0	0	0.0464063	0.0800866	0	0	0	0	0	0	0.015066	0	0	0	0	0	0	0.0249912	0	0.0208263	0	0.15283	0	0	0	0.0400504	0	0	0.0155856	0	0	0.0182302	0.0864317	0	0	0	0	0	0
ACTGTCCAGGATTATA-111	0.0111977	0	0	0	0	0	0.145758	0	0.535694	0	0	0	0	0.0109957	0	0	0	0	0	0.110859	0	0	0	0	0	0.0673959	0	0	0	0	0	0	0	0	0	0	0	0	0.014968	0	0	0	0	0	0	0	0	0	0
ACTGTCTTCTTTAGAA-111	0	0	0.102748	0	0	0	0.0966232	0	0.371369	0	0	0.0117796	0	0	0	0.0183605	0	0.0135326	0	0.165817	0	0	0	0	0	0.103501	0	0	0	0	0	0	0	0	0	0	0	0.0106056	0.0115754	0	0	0	0	0	0	0	0	0	0
ACTGTGCTAGTAGATC-111	0.050181	0	0.535206	0	0	0	0.0161274	0	0.140077	0	0	0.0291203	0	0	0	0	0	0	0	0	0	0	0	0.0124308	0	0.0528659	0	0	0	0	0	0.0170084	0	0	0	0	0	0	0.0568404	0.0130253	0	0	0	0	0	0	0	0	0
ACTTAGTACGACAAGA-111	0.0520277	0	0.474207	0	0	0	0.0240479	0	0.161547	0	0	0.0324964	0	0	0	0	0	0	0	0	0	0	0	0	0	0.148213	0.0115511	0	0	0	0	0	0	0	0	0	0	0	0	0	0	0	0	0	0	0	0	0.0129302	0
ACTTATACTTACCCGG-111	0	0	0.0815398	0	0	0.086895	0.0395348	0.0336564	0.0878777	0.0160105	0	0	0	0	0	0.130191	0.0277136	0.0312622	0	0	0.0210623	0	0.014442	0.0592114	0.0111471	0	0	0	0.0155904	0.0204677	0.0147872	0.0167711	0.0147743	0	0	0	0.0141919	0.0235082	0.0731928	0.0269258	0	0.0310459	0	0.0182124	0	0	0	0	0
ACTTATTAGGATCGGT-111	0.0196193	0.056753	0.0972344	0.0329738	0.0385948	0	0.0213794	0	0.191852	0	0	0	0	0	0	0.0116137	0.0161	0.216102	0	0.0275888	0	0	0	0	0	0.031587	0	0	0	0.0138466	0	0.025945	0	0	0	0	0.0109206	0	0.0291246	0.0272824	0	0	0	0	0	0	0	0	0.0299952
ACTTATTTATGTGCCA-111	0	0.0439188	0	0.0347664	0.0198433	0	0	0	0	0.216517	0	0	0.0102773	0.0111042	0.0342887	0.124933	0	0.245407	0.0270438	0	0	0	0	0	0.0147195	0	0	0	0	0.0475103	0	0	0.0108663	0	0	0	0.0184984	0.0656931	0	0	0	0	0	0	0	0	0	0	0
ACTTCCATGCGGGACA-111	0	0.036769	0	0.0276971	0.0366776	0.183019	0	0.0256321	0	0.191657	0	0	0.0521634	0.0100027	0.0264193	0.0585194	0	0.0186059	0.083638	0	0.025033	0	0	0	0	0	0	0	0	0.0695203	0	0	0	0	0	0	0	0.0429275	0	0	0	0	0.020204	0	0	0	0	0	0
ACTTCGCCATACGCAC-111	0.0181734	0.0324315	0	0.0603853	0	0.141552	0	0.0381984	0.0245259	0.119597	0	0	0.0151065	0.0127119	0.0494372	0.0580938	0.0197683	0.0384247	0.0412258	0.0190246	0	0	0	0	0	0	0	0	0.0109467	0.102132	0	0	0	0	0	0	0	0.0540654	0	0	0	0	0.0219737	0	0	0	0	0	0
ACTTGACTCCCTCTTT-111	0.0199028	0	0.0553907	0	0	0.028226	0.0118505	0	0.0221556	0.0225556	0	0	0	0	0	0.0326184	0	0.141509	0.0128748	0.0419221	0	0	0.0121608	0	0	0	0	0	0.256621	0.0309174	0.0670683	0	0	0	0.0374988	0	0.0173656	0	0	0.0930862	0	0	0	0.0154667	0	0	0	0.0108946	0
ACTTGGGACCCGGTGG-111	0.0594044	0	0.0267874	0	0	0	0.139188	0.0368466	0.399969	0	0	0.0307679	0	0	0	0	0	0	0	0.0916978	0	0	0	0	0	0.146012	0	0	0	0	0	0	0	0	0	0	0	0	0	0	0	0	0	0	0	0	0	0	0
ACTTGTAGTCCCTTCA-111	0	0	0	0	0	0	0	0	0	0.0120987	0	0	0	0	0	0.581602	0	0.0399544	0.0344761	0	0	0	0	0	0	0	0	0	0	0.128587	0	0	0	0	0	0	0.0183001	0.0917088	0.0143603	0	0	0	0	0	0	0	0	0	0.0346096
ACTTGTGGATGGAACG-111	0.0139115	0	0.0138357	0	0	0	0.0762507	0	0.0931298	0	0	0	0	0	0	0	0	0.515701	0.0558132	0.079001	0	0	0	0	0	0	0	0	0	0.0665692	0.0147007	0	0	0	0	0	0	0	0	0	0	0	0	0	0	0	0	0	0
ACTTTACCCTCATGAA-111	0.0160798	0.0193539	0	0.0193652	0	0.0572146	0.0616134	0	0.0503673	0.0412292	0.0100135	0	0	0	0	0.206881	0	0.122162	0	0	0	0	0.0158253	0	0.0308353	0	0	0	0.112084	0.034959	0	0	0	0	0.0150746	0	0.0586867	0.0217924	0	0	0	0	0	0	0	0	0	0	0
ACTTTCCTATAGCTTC-111	0.0114214	0.0133316	0	0.011784	0.0119905	0.0195764	0	0	0.0354517	0.419783	0	0.0102241	0.0277835	0	0.0110222	0.207319	0	0	0	0	0	0	0	0	0	0	0	0.0166069	0	0	0	0.0149781	0	0	0	0	0	0.049501	0.0109519	0	0	0.011646	0.0196538	0	0	0	0	0	0
ACTTTGACTGCATCCT-111	0	0.0277507	0	0.0479525	0.012481	0.114771	0	0	0	0	0	0	0.0189972	0	0	0.182354	0	0.0446663	0.0187836	0	0	0	0.0141937	0	0	0	0	0.0120224	0.0417979	0.196551	0	0.0150634	0	0	0.0113162	0	0.0217761	0.0659817	0	0	0	0	0.0486015	0	0	0	0	0	0.0331805
AGAACGTGGTACATTC-111	0.0120947	0.021656	0.0195871	0.017915	0.0199815	0.0661925	0	0.0388379	0.179039	0.0983266	0	0	0.0413646	0.0173509	0.0515517	0.0411259	0	0	0.0726577	0	0.0138047	0	0	0	0	0	0	0	0	0.0710473	0	0.0111625	0	0	0	0	0	0.0652837	0	0	0	0.0117265	0.0231241	0	0	0	0	0	0
AGAAGAGCGCCGTTCC-111	0	0	0	0	0	0	0	0	0	0.531554	0	0	0	0.034666	0.0302437	0.137469	0	0	0	0	0	0	0	0	0	0	0	0	0	0	0	0	0	0.0274311	0	0.0141799	0.0544113	0.0685043	0	0	0	0	0	0	0	0	0	0	0
AGAAGGTACACTTCAC-111	0	0.0642696	0	0.103539	0	0.127419	0	0.0432474	0	0.198832	0	0	0.0117328	0.0172455	0.0257907	0.0692105	0	0	0.0105592	0	0	0	0	0	0	0	0	0	0	0.0280988	0	0.0645482	0	0	0	0	0.0138134	0.0771338	0.0213027	0	0	0	0.0292041	0	0	0	0	0	0
AGAAGGTTGCCGAATT-111	0.0191143	0	0.186752	0	0	0.0117255	0.0113684	0	0.0435986	0	0	0.0168722	0	0	0	0.0365073	0	0	0	0.0296724	0	0.0157981	0.010829	0.0106074	0	0.0143961	0	0	0.0224213	0	0.151617	0.0107256	0	0.0281004	0.0113487	0	0.0585208	0.0119914	0.0739443	0.0428418	0	0	0	0.0269068	0	0	0	0.0342354	0.0198051
AGAAGGTTGTAGGTCG-111	0.0283946	0	0.218316	0	0	0.0214527	0.0356213	0	0.119657	0	0.0346135	0.0168059	0	0	0	0	0	0.0226018	0	0.102616	0	0	0.072059	0	0	0.155526	0	0	0.0348463	0	0	0	0	0	0	0	0	0	0	0.0106028	0	0	0	0	0	0	0	0.0362344	0
AGAAGTGATTCGTGAT-111	0	0.0521034	0	0.0440822	0.0134244	0.0465155	0	0.0600415	0	0.0565896	0.0240272	0	0.0152397	0.148713	0.0297923	0.0242371	0.0169413	0	0.0143769	0	0	0	0	0	0	0	0.165449	0	0	0.0335336	0	0.0153686	0	0	0	0.0405651	0	0.0528403	0	0	0	0	0	0	0	0.0186058	0	0	0.0192217
AGAATAAATCTTCAGG-111	0	0.0173234	0	0.0164023	0.0213046	0.205226	0	0	0	0.0133835	0	0	0.0378237	0.0163787	0	0.0176845	0	0.0319472	0.0226238	0	0.028303	0	0	0	0.0188405	0	0.0258538	0.0259538	0.0877977	0.0833741	0	0.0414091	0	0	0.0299454	0.012007	0.022038	0.018066	0.0187551	0	0	0.0548997	0.0208717	0.0146167	0	0	0	0	0.0192533
AGAATTATGGATTCGA-111	0.0242969	0	0	0	0	0	0	0	0.109268	0	0	0	0	0	0	0	0	0.472964	0	0	0	0	0	0	0	0.0134994	0	0	0	0.0248206	0	0.0120423	0.0142937	0	0	0	0	0	0.163755	0	0	0	0	0	0	0	0	0	0.0474028
AGAATTGTTTGACATA-111	0.0325612	0.0112174	0	0.0302985	0	0.192322	0	0	0.046901	0.122597	0	0.0239844	0	0	0.0333086	0.103333	0	0.0126384	0	0	0	0	0	0	0.0283057	0	0	0	0.0311907	0.0258265	0	0.028164	0.0162006	0.0150617	0	0	0.0296729	0.0584589	0.0186499	0	0.0109192	0	0.0164619	0	0	0	0	0	0
AGACCATGGGATACAA-111	0	0.0185708	0	0.0339153	0.0100779	0.0235074	0	0.0667998	0	0.178626	0	0	0.0271299	0.0472276	0.039976	0.0325186	0	0	0	0	0.0133522	0	0	0	0	0	0.0196377	0.0273772	0	0.0134642	0	0.075967	0	0.0122979	0	0.0189488	0.0120709	0.067129	0.0139166	0	0	0.0333732	0.067507	0	0.0268897	0.0353856	0.0138046	0	0
AGACCCACCGCTGATC-111	0.0368409	0	0.0267389	0	0	0	0.0921117	0	0.516522	0	0	0.0388695	0	0	0	0	0	0	0	0.0426545	0	0	0	0	0	0.157391	0	0	0	0	0	0	0.0100794	0	0	0	0	0	0	0	0	0	0	0	0	0	0	0	0
AGACCCGCCCTCCTCG-111	0	0.0129108	0	0.0111111	0.0152188	0	0.0235018	0.0195522	0.057396	0.308862	0	0	0.0277433	0.0211285	0.0302359	0.119481	0	0.0109297	0.0457515	0	0.0319972	0	0	0	0.0183941	0	0	0	0	0.0489804	0	0.0110228	0	0	0	0	0	0.0736494	0.0112445	0	0	0.012293	0.0124379	0	0	0	0	0	0
AGACCGGGAAACCCTG-111	0	0.0158788	0	0.0111016	0	0.268136	0	0	0	0	0	0	0	0	0	0.324625	0	0.0297164	0.0267203	0	0	0	0.0101356	0	0	0	0	0	0.0138038	0.163647	0	0	0	0	0	0	0.017194	0.0412908	0	0	0	0	0	0	0	0	0	0	0
AGACGAAGTGCCGGTC-111	0	0.0169971	0	0.0136152	0	0.0237822	0	0.0272699	0	0.276151	0	0	0	0.0108153	0.0304986	0.0841742	0.0114619	0.149641	0.0192341	0	0	0	0.0240308	0.0117721	0	0	0	0	0.0398991	0.0741739	0	0	0	0	0	0	0	0.054717	0	0.0107469	0	0	0	0.0115623	0	0	0	0	0
AGACGACGATGCCGCT-111	0.0109224	0	0	0	0	0.0417814	0.103926	0	0.0526699	0	0	0	0	0	0	0.0393829	0	0.312184	0	0.069099	0	0	0.012263	0	0.0138016	0.0213877	0	0	0.0456205	0.0315371	0.054871	0	0.0188691	0.0142224	0.0109479	0	0.0288536	0.0104936	0.0114024	0	0	0	0	0	0	0	0	0	0
AGACTAGCCTTCCAGA-111	0.0176654	0.0109709	0	0.0160825	0	0.0631285	0	0	0.115899	0.161975	0	0.0100715	0	0.0668977	0.0138595	0.182554	0	0	0	0	0	0	0.0687199	0	0	0	0	0	0	0	0	0	0.0211594	0	0	0.0287123	0	0.0859806	0	0	0	0	0	0	0	0	0.0176982	0	0
AGACTGTTACCGGGTC-111	0	0	0.0239727	0	0	0	0.135504	0	0.238369	0	0	0	0	0	0	0.0182652	0.0128208	0.263504	0.0123195	0.0117398	0	0	0	0	0.0164898	0	0	0	0	0.017838	0.0157386	0	0.0119554	0	0	0	0.0260976	0	0.0980921	0	0	0	0	0	0	0	0	0	0
AGAGAACCGTCTAGGA-111	0	0.0222131	0	0.0249189	0	0.0178935	0	0	0	0.338285	0	0	0	0.0177292	0.0303704	0.2289	0	0	0	0.028504	0	0	0	0	0	0.0329283	0	0	0	0.0110738	0	0	0	0	0	0	0.0133262	0.103943	0	0	0	0	0	0	0	0	0	0	0
AGAGAAGGAGTACAAT-111	0	0	0	0	0	0.0397068	0	0	0	0.0188	0	0	0	0	0	0.0864343	0	0.309942	0.0111579	0	0	0	0	0	0.108239	0	0	0	0.0316668	0.0199205	0.0216637	0	0.153052	0.017558	0.0128214	0	0.0675126	0.0169892	0	0	0	0	0	0	0	0	0	0	0
AGAGATCTCTAAAGCG-111	0	0.0116996	0	0.0152722	0	0.110957	0	0	0	0.0162156	0	0	0	0.0326941	0	0.302347	0	0.0242693	0.0204264	0	0	0	0.0165742	0	0	0	0	0	0.0449387	0.252936	0	0	0	0	0	0.0206086	0.0174473	0.040622	0	0	0	0	0	0	0	0	0	0	0
AGAGCAGTTATGAGAC-111	0	0.0569466	0	0.1491	0.0182523	0.0571623	0	0.0427373	0	0	0	0	0.0356605	0.0867857	0.0195615	0	0.028252	0	0	0	0.0105741	0	0	0	0	0	0	0	0	0.0312295	0	0.084006	0	0	0	0.0672775	0	0.0123053	0	0	0	0	0.131766	0	0	0.051045	0	0	0.0116618
AGAGCGGGCTAATCAT-111	0.0194014	0	0.0326129	0	0	0	0.134566	0	0.411399	0	0	0.0115414	0	0	0	0	0	0	0	0.122309	0	0	0	0	0	0.0213493	0	0	0	0	0	0.0408161	0	0	0	0	0	0	0.144232	0	0	0	0	0	0	0	0	0	0
AGAGCGTACAAGCTCG-111	0	0.0388817	0	0.104455	0.022568	0.0602699	0	0.0669061	0	0.167464	0	0	0.0398547	0.0885021	0.0206154	0	0	0	0.0189557	0	0.0132953	0	0	0	0	0	0	0.0102647	0	0.0437338	0	0.021141	0	0	0	0.0450655	0	0.0163112	0	0	0	0.0192176	0.107751	0.0120888	0	0	0	0	0
AGAGGCTTCGGAAACC-111	0.0544183	0	0	0	0	0	0.333318	0	0.353802	0	0	0	0	0	0	0	0	0	0	0.119696	0	0	0	0	0	0.0510816	0	0	0	0	0.0142811	0	0.0116761	0	0	0	0	0	0	0	0	0	0	0	0	0	0	0	0
AGAGTAAACTTCACTA-111	0.0124869	0.0187464	0	0.0240858	0	0	0	0.121323	0	0.138533	0.0221809	0	0	0.0207911	0.0136145	0.141004	0.0458739	0.0268582	0.0129019	0	0	0	0	0.0137763	0.0342101	0.0739441	0	0	0	0.0201928	0	0.0152359	0	0	0	0	0	0.0722053	0.0576664	0	0.0170806	0	0	0	0	0	0	0	0
AGATAACTTCAGGGCC-111	0.0255205	0	0	0	0	0.0700965	0.0558041	0	0.439207	0	0.0198222	0.0282232	0	0	0	0.139402	0	0	0	0	0	0	0	0	0	0.0112566	0	0	0	0	0.051956	0	0	0	0	0	0.0179656	0.0289925	0.0137241	0	0	0	0	0	0	0	0	0	0
AGATACGACTTCATAT-111	0	0.0160315	0	0.0272375	0.0127833	0	0	0.0998103	0	0	0	0.0106065	0.0247987	0.0283036	0.0107629	0	0.0450354	0	0	0	0.0477474	0.0112846	0	0	0	0.0124896	0	0.0402447	0	0.0345939	0	0.0708262	0	0.0117429	0	0.0207699	0	0	0.0647514	0	0	0	0.0402385	0	0.0124303	0.167941	0.036859	0	0.0593984
AGATACTCAAGATCGA-111	0	0.0129789	0	0.0111545	0	0.0636935	0	0	0	0.30111	0	0	0	0.0123107	0.0562593	0.084995	0	0.0829297	0.0614369	0	0	0	0	0	0	0	0	0	0	0.140176	0	0	0	0	0	0	0	0.0772865	0	0	0	0	0	0	0	0	0	0	0
AGATATAATACGACTA-111	0.0178381	0	0	0	0	0	0.294326	0	0.537947	0	0	0	0	0	0	0	0	0	0	0.0965816	0	0	0	0	0	0.0153326	0	0	0	0	0	0	0	0	0	0	0	0	0	0	0	0	0	0	0	0	0	0	0
AGATCGTGCATAAGAT-111	0	0.0126852	0	0.0237661	0	0	0	0	0.0122722	0.213083	0	0	0	0.037736	0.0689532	0.133814	0	0.0231277	0.0224641	0	0	0	0	0	0	0.0132787	0	0	0	0.0555889	0	0	0	0	0	0.0216684	0	0.215563	0	0	0	0.0415492	0	0	0	0	0	0	0.0100564
AGATCTCAGGTGTGAT-111	0	0.0115312	0	0.0134413	0	0.173408	0	0	0.050593	0.168505	0	0	0	0.0461953	0.0424322	0.0827128	0	0.0244789	0.015664	0	0	0	0	0	0	0.0289037	0	0	0	0.0971227	0	0	0	0	0	0.0259949	0	0.0926478	0	0	0	0	0	0.0116727	0	0	0	0	0
AGATGACTCGCCCACG-111	0.0367619	0	0.0832931	0	0	0	0.0700583	0	0.202221	0	0.0174964	0.0177718	0	0	0	0.0260232	0	0.0233144	0	0.101109	0.0108156	0.0148923	0.096622	0	0	0.0209218	0	0	0.0627021	0	0.0258378	0	0	0	0.02049	0	0.0209253	0	0.0352043	0	0	0	0	0	0	0	0	0	0
AGATGATGGAGTCTGG-111	0.0516726	0	0.197548	0	0	0	0.0256663	0	0.149795	0	0	0.0106413	0	0.0105632	0	0	0	0.122975	0	0.0664475	0	0	0.0366363	0	0	0.107893	0	0	0.0137704	0.0136316	0	0	0	0	0	0	0	0	0.0121828	0.0514755	0	0	0	0	0	0	0	0	0.019061
AGATGCAAGACGTGCA-111	0	0.0144338	0	0	0.0206409	0	0	0.0205592	0	0.224113	0	0	0.0390126	0	0.0436955	0.0972174	0	0.0738432	0.0609886	0	0.0273083	0	0	0	0	0	0	0.0137265	0	0.0949827	0	0	0	0	0	0	0	0.131362	0	0	0	0.0301636	0.011833	0	0	0	0	0	0
AGATTATAGGACGTTT-111	0.0216116	0.0193746	0.0509191	0	0.0393626	0	0	0	0.0622657	0	0	0	0.0163352	0	0	0	0	0.302995	0	0.0299513	0.016358	0.0355106	0	0.0222768	0	0.0115166	0	0	0	0	0	0.0235614	0	0.0101264	0.0115489	0	0.0155622	0	0.023198	0.103621	0	0	0	0	0	0	0	0	0.0412363
AGATTCACAACCGATA-111	0	0.0619872	0	0.11881	0.0194565	0.332554	0	0.0211314	0	0.019533	0.01305	0	0	0.0234052	0.0136851	0.0560342	0	0	0	0	0	0	0	0	0	0	0.0162968	0	0	0.0555893	0	0.0573227	0	0	0	0.0124216	0	0.0529324	0.0101651	0	0	0	0.0198132	0	0	0	0	0	0
AGCAAAGGCCGCTAGT-111	0.0190888	0	0	0	0	0	0.298675	0	0.526072	0	0	0	0	0	0	0	0	0	0	0.0730922	0	0	0	0	0	0.0406511	0	0	0	0	0	0	0	0	0	0	0	0	0	0	0	0	0	0	0	0	0	0	0
AGCAACATATCTTATT-111	0	0.0127416	0	0.0183996	0	0.0165755	0	0.0999081	0.0163783	0.168696	0.0369604	0	0	0.0109656	0	0.187257	0.0511037	0.0579074	0.0148481	0	0	0	0.0111171	0	0	0.0211512	0	0	0	0.117677	0	0	0	0	0	0	0.0132054	0.0419742	0	0	0	0	0	0	0	0	0	0	0
AGCAACCGAAAGTAAT-111	0	0.013625	0	0.0222866	0	0	0	0.0104256	0	0.198977	0.0102864	0	0	0.0872139	0.0287945	0.102733	0	0.0270421	0.0477167	0	0	0	0	0	0	0	0	0	0	0.178674	0	0	0	0	0	0.0476065	0.0113341	0.102524	0	0	0	0	0	0	0	0	0	0	0.0121179
AGCACCAGTACTCACG-111	0.0148913	0.0645275	0.0142529	0.082793	0.0187267	0	0	0.01206	0.106098	0.186224	0	0.0100964	0	0.0729036	0.0321123	0.0496181	0	0.0573955	0.0216785	0	0	0	0	0	0	0.0112763	0	0	0	0.0535351	0	0.0167307	0	0	0	0.0262083	0	0.0485552	0	0	0	0	0.0117575	0	0	0	0	0	0.0115673
AGCACTACCGGCCTGT-111	0	0.0186293	0	0.0269517	0.0158886	0.0738562	0.0250471	0.0149835	0.0431017	0	0	0	0.0187593	0.10478	0	0	0	0	0	0	0	0	0	0	0	0	0	0.0114347	0	0	0	0.344353	0	0	0	0.083147	0	0	0.0571122	0	0	0.0150011	0.026287	0.0111481	0	0	0	0	0
AGCACTACCTCACCAG-111	0.0388593	0	0	0	0	0.0136053	0.0175545	0	0	0.294757	0.0152239	0	0	0	0.0185147	0.2546	0	0.0548723	0.0137867	0	0	0	0	0	0.0349318	0.0107892	0	0	0	0.0555558	0	0	0	0	0	0	0.0259035	0.0575659	0	0	0	0	0	0	0	0	0	0	0
AGCACTTAAGGACGCC-111	0	0.0193865	0.0633824	0.0289749	0.0227606	0.125818	0.0156003	0	0.081406	0.0222844	0	0.0251114	0.0136965	0.0105453	0	0.206639	0	0	0	0	0.0108702	0.0145526	0	0.0206565	0	0	0	0.0172916	0	0	0	0.0922903	0.0127826	0	0	0	0.0163434	0.041964	0	0	0	0.0167114	0.0147861	0	0	0	0	0	0
AGCAGAAGGAGAAAGA-111	0.0157301	0	0	0	0	0	0.348642	0	0.449843	0	0	0	0	0	0	0	0	0	0	0.12681	0	0	0	0	0	0	0	0	0	0	0	0	0	0	0	0	0	0	0	0	0	0	0	0	0	0	0	0	0
AGCATATCAATATGCT-111	0	0.0116017	0	0.0155236	0	0.0117479	0	0.0189984	0	0.215116	0	0	0	0.0119366	0.0279629	0.167465	0	0.177347	0.023979	0	0	0	0	0	0.0139178	0	0	0	0	0.109204	0	0	0.0103866	0	0	0	0.0156694	0.0887136	0	0	0	0	0	0	0	0	0	0	0
AGCATCATTTCGAAAG-111	0	0.0276959	0	0.0304127	0	0	0	0	0	0.436555	0	0	0	0.0148983	0.0247838	0.208978	0	0	0.0299097	0	0	0	0	0	0	0	0	0	0	0.0220478	0	0	0	0	0	0	0	0.0930045	0	0	0	0	0	0	0	0	0	0	0
AGCATCGTCGATAATT-111	0	0.0234464	0	0.0317211	0	0.030066	0	0.0833357	0.0641199	0.173271	0.0229058	0	0	0.0169706	0.0143661	0.231973	0.0305661	0.0167308	0	0	0	0	0	0	0.0125798	0	0	0	0	0.0224428	0	0	0.0130221	0	0	0	0	0.0783109	0	0	0	0	0	0	0	0	0	0	0
AGCCAAGCTTTGTGTC-111	0.0146323	0	0.0504332	0	0	0	0.150222	0.0127274	0.467639	0	0	0	0	0	0	0.0814176	0	0	0	0.0664316	0	0	0	0	0	0.023615	0	0	0	0	0	0	0.0201971	0	0	0	0.0115235	0.0241705	0	0	0	0	0	0	0	0	0.0106061	0	0
AGCCACAGGTTACCCG-111	0	0	0	0	0	0	0	0	0	0.150555	0	0	0	0.0291227	0.0386481	0.136726	0	0.0723827	0.0441541	0	0	0	0	0	0	0	0	0	0	0.29472	0	0	0	0.0119702	0	0.0233144	0.024211	0.0980012	0	0	0	0	0	0	0	0	0	0	0.0245032
AGCCACTCCCGTGCTT-111	0.0147106	0	0.224554	0	0	0	0.0626491	0	0.261877	0	0	0	0	0	0	0	0	0.113441	0	0.0313798	0	0	0	0	0	0.0521429	0	0	0	0.01541	0	0	0	0	0	0	0	0	0.0721271	0.032502	0	0	0	0	0	0	0	0	0
AGCCCATACATGTAAG-111	0	0.0181567	0	0.0161469	0	0.12473	0	0	0	0.115522	0	0	0.0120315	0.0371869	0.0830471	0.0613308	0	0.0163478	0.0383595	0	0	0	0.010117	0	0	0	0.0158564	0	0.0483425	0.103408	0	0	0	0.0136503	0	0.0211492	0.0171341	0.143728	0	0	0	0	0.0148961	0.0108124	0	0	0	0	0.0232771
AGCCCGCAACAAGCAG-111	0	0.0268506	0	0.0244103	0.0107951	0	0	0	0.0487183	0.143087	0	0	0	0.0113252	0	0.529825	0	0.0203294	0	0	0	0	0	0	0.0184183	0	0	0	0	0.015625	0	0	0	0	0	0	0.0179703	0.0274923	0	0	0	0	0	0	0	0	0	0	0
AGCCCGGTAGCCTGTA-111	0	0.038294	0.0498356	0.0556825	0.0122098	0	0.0518272	0	0.228789	0.0316396	0	0	0	0.0170343	0.0170246	0.110992	0	0.0637873	0	0.0200624	0	0	0	0	0	0	0	0	0	0.0351738	0	0.0332708	0	0.0100393	0	0.0123627	0.0281232	0.0443599	0.0427278	0.0133254	0	0	0	0	0	0	0	0	0
AGCCCTAAGCGAAGTT-111	0.0105063	0	0.144696	0	0	0.0117988	0.0392762	0	0.0824712	0	0	0.0112984	0	0	0	0	0	0.0105492	0	0.09246	0.0120335	0.0117274	0.100958	0.0222478	0	0	0	0	0.029646	0	0.0111048	0.0337943	0	0	0	0	0	0	0.21096	0.0132916	0	0	0	0.0264513	0	0	0	0	0.0215176
AGCCCTTCTAATCCGA-111	0.0160647	0.0109078	0	0	0	0.0892904	0	0	0.0818685	0.142661	0	0.0122066	0	0.0206962	0.0731634	0.10479	0	0.0311446	0.064878	0	0	0	0.0133354	0	0	0.0149913	0	0	0	0.0586539	0	0	0	0	0	0	0.0130073	0.144232	0	0	0	0	0	0	0	0	0	0	0.035499
AGCCGTGGCTAAATGT-111	0	0.0394927	0	0.0829105	0	0.0390799	0	0.0167612	0	0.225953	0	0	0	0.0495303	0.0733397	0.0620471	0	0.0180931	0.0601056	0	0	0	0	0	0	0	0	0	0	0.111296	0	0	0	0.0109324	0	0.020923	0	0.108637	0	0	0	0	0.0120791	0	0	0	0	0	0
AGCCTAATACCCACGT-111	0	0.0389016	0	0.0374507	0.0199233	0	0	0.0225941	0	0.191353	0	0	0.0481973	0.011831	0.0399537	0.111619	0	0	0.0127732	0	0	0	0	0	0	0	0	0	0	0.0134606	0	0.0925195	0.0156007	0	0	0	0.0141916	0.147333	0.0222044	0	0	0.0145775	0.0670122	0	0	0	0	0	0
AGCGACAGGAACGGTC-111	0	0.045693	0	0.0668343	0	0	0	0.0262068	0	0.342557	0	0	0.0108955	0	0.0209737	0.0685614	0.0155585	0.0870284	0.036801	0	0	0	0	0	0.0193869	0	0	0	0	0.124701	0	0	0	0	0	0	0.0153903	0.0342828	0	0	0	0	0.0132147	0	0	0	0	0	0
AGCGACATCCCATTCA-111	0.127812	0.0226705	0.011093	0.0250543	0	0	0.0296379	0	0.147722	0.03376	0	0.0204258	0	0.0156794	0.0213622	0.0402042	0.0125554	0.125701	0	0	0	0	0	0	0	0.0175	0	0	0	0.0181666	0	0.0201749	0	0.0496979	0	0	0.0917718	0.0235237	0.0600407	0	0	0	0	0	0	0	0	0	0
AGCGACCAACGATATT-111	0.0115922	0.0237817	0	0.0320316	0.0243307	0.0704242	0	0	0.0148918	0.135622	0	0	0.0318331	0.0423879	0.0242924	0.14038	0	0.02015	0.0798319	0.0172964	0.0156309	0	0	0	0	0.0161447	0	0.0111058	0	0.0888353	0	0	0	0	0	0.0237099	0	0.0641509	0	0	0	0.0119654	0.0260076	0	0	0	0	0	0
AGCGCGGGTGCCAATG-111	0.0114231	0	0.0207874	0	0	0.0580311	0	0	0.128492	0.176059	0	0.0140755	0.014622	0	0.0308573	0.0881318	0	0	0.0146411	0	0.0152714	0	0.0270752	0	0.0136342	0	0	0.0126771	0.0129547	0.0187241	0	0	0.0106237	0.0122426	0	0	0.0184872	0.0851323	0.037417	0	0	0.0319558	0	0	0.024579	0	0	0	0
AGCGGACACTTCGTAG-111	0.0115483	0.0212184	0.0470198	0.010465	0	0	0.136263	0	0.430972	0	0	0	0	0	0	0.0667108	0	0.0634584	0	0.0735278	0	0	0	0	0	0.0196474	0	0	0	0.0103017	0	0	0.0165462	0	0	0	0	0.0143132	0	0	0	0	0	0	0	0	0	0	0
AGCGGCGGTTAGCGGT-111	0	0.0132655	0	0.0219415	0.0150215	0	0	0.0172023	0	0.0432993	0	0	0.018958	0	0.022215	0.146637	0	0	0	0	0.0196478	0	0	0	0	0	0	0.0410883	0	0	0	0.267537	0.0138268	0	0	0	0.0224073	0.130262	0.030511	0	0	0.0422806	0.0360483	0	0	0	0.0202706	0	0
AGCGGGAAGGGTCCAT-111	0	0.0169318	0	0.0212357	0	0.0141976	0	0.123972	0	0.257917	0	0	0.0233108	0.0109989	0.0416374	0.0706631	0.0125037	0.0112344	0.0215155	0	0.0283792	0	0	0	0.0158513	0	0	0	0	0.0493718	0	0.0331032	0	0	0	0	0	0.0941759	0.0329273	0	0	0.0118264	0.0206289	0	0	0	0	0	0
AGCGGGTCTGACACTC-111	0.0435212	0	0.0108545	0	0	0	0.166764	0	0.458862	0	0	0.0136469	0	0	0	0.0276553	0	0	0	0.164509	0	0	0	0	0	0.0536305	0	0	0	0	0.0112409	0	0	0	0	0	0	0	0	0	0	0	0	0	0	0	0	0	0
AGCGTGGTATTCTACT-111	0.0170281	0	0.0198585	0	0.0103394	0	0.196521	0	0.333978	0	0	0	0	0	0	0	0	0	0	0.153377	0	0.0232662	0	0	0	0.019877	0	0.0109805	0	0	0.0116568	0.0375348	0	0	0	0	0	0	0.0980052	0	0	0	0	0	0	0	0	0	0
AGCTAACAAGCAATGT-111	0	0.0193371	0	0.0246996	0.0328475	0	0	0	0	0.212361	0	0	0.039271	0.0116694	0	0.269775	0	0.0370939	0.029217	0	0.0207936	0.0102698	0	0	0	0	0	0.0357449	0	0.0629368	0	0.0113719	0	0	0	0	0	0.0428739	0	0	0	0	0.0480432	0	0	0	0	0	0
AGCTAAGTACGCAGGC-111	0	0.0244041	0	0.0310949	0.0351986	0.122744	0	0.0116979	0	0.0516663	0.0177519	0	0.0353241	0.0108107	0.0166413	0.15068	0	0.0376619	0.0259492	0	0.0179784	0	0.0182673	0	0	0	0	0.0291948	0.0102728	0.138985	0	0.0140265	0	0	0	0	0.0108024	0.0804134	0	0	0	0.01138	0.0286234	0	0	0	0	0	0
AGCTAGAAGCAGAAGT-111	0	0.02734	0	0.0894903	0	0	0	0.0101818	0	0.238358	0	0	0	0.0700153	0.0986987	0.0599894	0	0.0139952	0.0117338	0	0	0	0	0	0	0	0	0	0	0.0547763	0	0	0	0.0114711	0	0.0464216	0	0.148319	0	0	0	0	0.0173705	0	0	0	0	0	0
AGCTATTTAATCCAAC-111	0.0606913	0	0.418592	0	0	0	0.0412109	0	0.286563	0	0	0	0	0	0	0	0	0	0	0.0415496	0	0	0	0	0	0.0851869	0	0	0	0	0	0	0	0	0	0	0	0	0	0	0	0	0	0	0	0	0	0	0
AGCTCTAGACGTTCCA-111	0.0227069	0	0	0	0	0	0	0	0	0.0338315	0.024581	0	0	0	0	0.0807639	0	0.267882	0	0.0654123	0	0.0101938	0.0154475	0	0.0230687	0.0185111	0	0	0.0521417	0.0101471	0.0918211	0	0.0209951	0.0117754	0.0315891	0	0.0360816	0.0159368	0	0.0377191	0	0	0	0	0	0	0	0.017439	0
AGCTCTTCCCAGTGCA-111	0	0.0151868	0.0460508	0	0.0138046	0	0.0880892	0.0184579	0.262789	0	0	0	0.0100319	0	0	0	0.0158434	0.117528	0.0175804	0.0798877	0.0186784	0	0	0	0	0.0220414	0	0	0	0.0101098	0	0.025226	0	0	0	0	0	0	0.107606	0	0	0	0	0	0	0	0	0	0.0261837
AGCTCTTTACTCAGTT-111	0.0122691	0	0.199431	0	0	0.0520935	0.016288	0	0.113652	0	0.0120617	0.0248836	0	0	0.0220038	0.0778618	0	0	0	0	0.018176	0	0.0333253	0.0652908	0	0	0	0	0.060367	0	0.0207159	0.0363045	0	0.01391	0	0	0.0243492	0.0420687	0.0160072	0.0162775	0	0	0	0.0162108	0	0	0	0	0
AGCTGAAGTAAACCAA-111	0.0170329	0	0.315504	0	0	0	0.0326486	0	0.404303	0	0	0.0128485	0	0	0	0	0	0	0	0.0460317	0	0	0	0	0	0.127994	0	0	0	0	0	0	0	0	0	0	0	0	0	0	0	0	0	0	0	0	0	0	0
AGCTGTAACCTCAATC-111	0	0.015368	0	0.0176403	0	0	0	0	0	0.142957	0	0	0	0	0.0225671	0.0927714	0	0.42802	0.0100627	0	0	0	0	0	0.017651	0	0	0	0	0.0261606	0	0	0.0316419	0.0155476	0	0	0.0348575	0.0405573	0	0	0	0	0	0	0	0	0	0	0
AGCTTGATCTTAACTT-111	0	0.0370678	0	0.0428858	0.0279974	0	0	0.0113815	0	0.115325	0	0	0.0167965	0.0721683	0	0.282777	0	0.0482466	0.0264569	0	0	0	0	0	0	0	0	0	0	0.0743759	0	0	0	0	0	0.0350012	0	0.0729745	0	0	0	0.0115426	0.0110828	0	0	0	0	0	0.0122353
AGGAAGCTGTCCGCCG-111	0.0205154	0.0114321	0	0	0	0	0.0556811	0	0.0835186	0	0	0	0	0	0	0.0159744	0	0.612977	0.0123367	0.0444263	0	0	0	0	0.0124672	0	0	0	0	0.0206968	0	0	0.0215213	0	0	0	0	0	0.0140733	0	0	0	0	0	0	0	0	0	0.0131422
AGGACAGTCGAATCCC-111	0	0.0126018	0	0.018701	0	0	0	0	0	0.307479	0	0	0	0.0238458	0.10963	0.0778593	0	0.0941429	0.0281167	0	0	0	0	0	0	0	0	0	0	0.100247	0	0	0	0.0157221	0	0.0157138	0	0.104916	0	0	0	0	0	0	0	0	0	0	0
AGGACATCGCACGTCG-111	0	0.0332966	0	0.110291	0	0.0493664	0	0.0760816	0.0124247	0.222654	0	0	0	0.0180389	0.0121657	0.144423	0.0188316	0	0	0	0	0	0	0.0135093	0	0	0	0	0	0.0162846	0	0.0160312	0	0	0	0	0	0.0481591	0	0	0	0	0.0342432	0	0.0290928	0.0427422	0	0	0
AGGACGACCCATTAGA-111	0.0119719	0	0.256758	0	0	0.0152589	0.0263887	0	0.177608	0	0.0119583	0.0173597	0	0	0	0	0	0	0	0.0651131	0	0	0.0627047	0	0	0.0181561	0	0	0.128114	0	0.0144751	0	0	0	0.0236586	0	0	0	0	0	0	0	0	0.0454828	0	0	0	0.0301432	0
AGGACGCTCGATGTTG-111	0.0299548	0	0	0	0	0.0320195	0	0.020935	0.0680554	0.0199643	0.100631	0.0284489	0	0	0.0734812	0.0618205	0	0	0	0	0.0117003	0	0.0806425	0	0	0.0314496	0.05191	0	0.0224253	0.0145209	0	0	0.0167732	0.0121007	0.0154365	0	0.0149858	0.157578	0	0	0	0.033701	0	0	0	0	0.0151185	0	0
AGGAGGCCTTCGCGCG-111	0.0380728	0	0	0	0	0.0171848	0.061543	0	0.0470479	0.0171874	0.019207	0	0	0	0	0.122217	0	0.272231	0.0148432	0.072455	0	0	0	0	0.0181569	0.0122943	0	0	0.0272795	0.0570321	0.0756935	0	0.0112925	0	0.0162841	0	0.0251914	0.0121032	0	0	0	0	0	0	0	0	0	0	0
AGGATAAAGTCGGGAT-111	0.0154083	0	0	0	0	0.0828437	0.0261768	0	0.0355035	0.234536	0	0	0	0.0146925	0.0474957	0.125348	0	0.0410608	0.0144297	0	0	0	0	0	0.024099	0.0207551	0	0	0	0.0909039	0	0	0	0.0101311	0	0.0101493	0.0138634	0.0933203	0	0	0	0	0	0.0197152	0	0	0	0	0
AGGATATAGGGATTTA-111	0	0.0204048	0	0.0228446	0.0203672	0	0	0	0	0.266696	0	0	0.0143035	0.0127376	0.0337425	0.139959	0	0.126555	0.0416631	0	0	0	0	0	0.0179991	0	0	0	0	0.0894073	0	0	0.0116216	0	0	0	0.0170303	0.0800198	0	0	0	0	0.0112949	0	0	0	0	0	0
AGGATCACGCGATCTG-111	0	0.0379867	0	0.0716501	0	0	0	0.0367336	0	0.312475	0	0	0.0115708	0.027737	0.0376747	0.116095	0.0112464	0	0	0	0	0	0	0	0	0	0	0	0	0.0159583	0	0.0489825	0	0.0107657	0	0.0104457	0.0148744	0.110715	0.0147225	0	0	0	0.0311274	0	0	0	0	0	0
AGGCAGATGCGTAAAC-111	0.0270626	0.011016	0.0769495	0	0	0.101004	0.0129854	0	0.102131	0.0892522	0	0	0	0	0.0127771	0.259875	0.0136477	0.0307412	0	0	0	0	0	0.0215218	0.0151727	0	0	0	0.0107412	0.0139505	0	0	0.016681	0	0	0	0	0.0464434	0	0.0366772	0	0	0	0	0	0	0	0	0
AGGCAGGGAGCGTACT-111	0	0	0.0111389	0	0	0	0	0	0.304468	0.0334758	0	0.011746	0	0	0	0.205565	0	0.0799661	0	0	0	0	0	0	0.0180828	0.0183083	0	0	0	0.0430623	0	0	0.0299983	0	0	0	0.0266338	0.0562426	0.025688	0	0	0	0	0	0	0	0.0223803	0	0.0160169
AGGCATTGTCGTAGGG-111	0	0.0313125	0	0.0457268	0.0107422	0.100074	0	0	0	0.179602	0	0	0	0.0258629	0	0.273119	0	0.0478788	0.0255334	0	0	0	0	0	0.0452479	0	0	0	0.013253	0.0404371	0.0192816	0	0.014657	0	0	0.0143725	0	0.0251517	0	0	0	0	0	0	0	0	0	0	0
AGGCCACCCGTTATGA-111	0	0.0121022	0	0.0266657	0.0111768	0.0237752	0	0.0444793	0	0.0497747	0.0391817	0	0.0268824	0.171822	0.0521091	0.0176794	0	0	0.0443156	0	0.0122243	0	0.0435016	0	0	0	0.0235791	0.0183536	0	0.0595031	0	0	0	0.0110892	0	0.0774814	0	0.043806	0	0	0	0.0222838	0.0767988	0	0.0184062	0	0	0	0
AGGCCCATTGTACAGG-111	0.0198255	0.0184048	0.0168927	0.0122276	0.0103147	0.0140249	0.010263	0	0.204538	0.131958	0	0	0.0123502	0	0.0104396	0.145015	0.0118652	0.0484454	0.0107791	0	0	0	0.0353845	0	0	0	0	0	0.0459772	0.0347255	0	0.0101643	0	0	0.0142746	0	0.0380288	0.0335229	0.0114909	0	0	0	0	0	0	0	0	0	0
AGGCCCTAGAACGCCA-111	0	0.0257868	0	0.0284626	0	0.0744576	0	0	0	0.182733	0	0	0	0.0263266	0.0238081	0.294685	0	0.0275895	0.0178904	0	0	0	0	0	0.0179658	0	0	0	0	0.0652091	0	0	0	0	0	0.0132166	0	0.117311	0	0	0	0	0	0	0	0	0	0	0
AGGCCTGAGAATCTCG-111	0	0.029205	0	0.0231451	0.0348652	0	0	0	0	0.191392	0	0	0.0153892	0.0278755	0	0.301066	0	0.0879125	0.0256543	0	0	0.0101307	0	0	0.0130847	0	0	0	0	0.0888233	0	0	0	0	0	0.0118455	0	0.0468011	0	0	0	0	0	0	0	0	0	0	0
AGGCTATGGTTAGCTT-111	0	0.0387571	0	0.0613153	0.0274024	0.191738	0	0.0105045	0	0.0926492	0	0	0.0343184	0.0494012	0.0974857	0.0113876	0	0.0110294	0.0300653	0	0	0	0	0	0	0	0.0183746	0.0107506	0.0135498	0.057027	0	0.0161423	0	0.0197247	0	0.024033	0	0.0469986	0	0	0	0.0137705	0.0671707	0.011964	0	0	0	0	0
AGGCTTCCCGAAGAAG-111	0	0.0215068	0	0.0302767	0.0122517	0	0	0.0606997	0	0.251549	0	0	0.0147874	0	0.0147505	0.212041	0.0210046	0.0602058	0.0221639	0	0.0177086	0	0	0	0	0	0	0	0	0.0624362	0	0	0	0	0	0	0	0.0671811	0	0	0	0	0.0122605	0	0	0	0	0	0
AGGGAAACGAGGTACT-111	0.0257768	0	0.019816	0	0	0	0.117981	0	0.707713	0	0	0.0226882	0	0	0	0	0	0	0	0.0490168	0	0	0	0	0	0.0189483	0	0	0	0	0	0	0	0	0	0	0	0	0	0	0	0	0	0	0	0	0	0	0
AGGGACCGGCTGCGTT-111	0.0591692	0	0	0	0	0	0	0	0	0.0454323	0	0	0.0105303	0.0250222	0	0.399763	0	0	0	0	0.0116941	0.0563254	0.0107906	0	0.0141129	0.0124387	0	0.0592416	0	0	0	0	0	0	0	0.0216093	0.0184769	0.0529161	0.0212582	0	0.0209058	0.0144883	0	0	0.0152171	0	0	0	0
AGGGAGACATACTTCG-111	0	0.020701	0	0.0336112	0	0.0741469	0	0	0	0.322746	0	0	0	0	0.0504561	0.13423	0	0.0421691	0.0177888	0	0	0	0	0	0.0179307	0	0	0	0.0327494	0.0312738	0	0	0	0	0	0	0.0140627	0.119709	0	0	0	0	0	0	0	0	0	0	0
AGGGCAGCGGCGTGGT-111	0	0.01629	0	0.0249953	0.0147546	0.128836	0	0.0302294	0.0112439	0.0357367	0	0.0138357	0.0159675	0.0930045	0.0587203	0	0	0	0.0134267	0	0.0127353	0	0	0	0	0.0267501	0	0.0156419	0	0.0294707	0	0.0792941	0	0	0	0.057342	0	0.0451547	0.0145919	0	0	0.0840805	0.0213055	0.0137064	0	0	0.0129022	0	0.0468482
AGGGCGAGCAGCTGAT-111	0	0	0	0	0	0	0	0	0	0.14567	0	0	0	0.0256812	0.0340611	0.206975	0	0.0494883	0.0210607	0	0	0	0	0	0	0	0	0	0	0.171719	0	0	0	0	0	0.0189957	0.0181188	0.18869	0	0	0	0	0	0	0	0	0	0	0.0426591
AGGGCGTGATCGGCTA-111	0.0177305	0	0.0109886	0	0	0	0.290285	0	0.325893	0	0	0.0155253	0	0	0	0	0	0	0	0.190677	0	0	0	0	0	0.0844083	0	0	0	0	0	0	0	0	0	0	0	0	0	0	0	0	0	0	0	0	0	0	0
AGGGCTGCAGTTACAG-111	0.0293013	0	0.0291059	0	0	0	0	0	0.0137408	0.0177624	0	0	0	0	0	0.0118358	0	0.407846	0	0.0562992	0	0	0	0.010743	0	0.014471	0	0	0	0	0.0193175	0	0.0111955	0	0	0	0.0130313	0	0	0.219612	0	0	0	0	0	0	0	0	0.0150398
AGGGTCAGAGCACTCG-111	0	0.042971	0	0.0636916	0.0285762	0	0.0177254	0	0.0258964	0.165234	0	0	0.0301658	0.016518	0.0295513	0.129291	0	0.0128721	0.0129522	0	0	0	0	0	0.0165156	0	0	0	0	0.0280598	0	0.0851389	0	0	0	0	0.0144963	0.0730423	0.0478124	0	0	0	0.0636999	0	0	0	0	0	0
AGGGTGCCGTTCTTTA-111	0.0208545	0	0.556273	0	0	0.0378855	0	0	0.0934478	0	0	0.0188294	0	0	0	0	0	0	0	0	0	0	0.0170552	0	0	0.0129976	0.0124715	0.0102235	0.0478206	0	0	0	0	0	0	0	0	0	0	0	0	0	0	0.0792224	0	0	0	0.0178049	0
AGGGTGCTCTCGAGGG-111	0.0283516	0	0.434231	0	0	0	0.029566	0	0.140335	0	0	0.0112281	0	0	0	0	0	0	0	0.0529736	0	0	0	0	0	0.214153	0	0	0	0	0	0	0	0	0	0	0	0	0.0206845	0	0	0	0	0	0	0	0	0	0
AGGGTGGATAGTGCAT-111	0	0.0288657	0	0.041264	0.0242485	0	0	0	0	0.179196	0	0	0.0439582	0.0120714	0	0.250531	0	0.0381833	0.0191768	0	0.0107278	0	0	0	0.0104595	0	0	0	0	0.109751	0	0.0278628	0	0	0	0	0.0119058	0.0523365	0	0	0	0	0.0607081	0	0	0	0	0	0
AGGGTTCAGACGGTCC-111	0	0.0172545	0	0.0130663	0.0231889	0	0	0.0249482	0	0.224172	0	0	0.0725999	0.0215304	0.0646697	0.0360316	0	0	0.0546806	0	0.0451887	0	0	0	0	0	0	0.0205723	0	0.0312063	0	0.0391341	0	0.0146318	0	0	0	0.116081	0.0226331	0	0	0.0243886	0.0388283	0	0	0	0	0	0.0130341
AGGGTTCCCTTTGGTT-111	0	0	0	0	0	0	0.0290202	0	0.240927	0.0264158	0	0	0	0	0.0159666	0.0258609	0	0.270977	0	0.0329714	0	0	0	0	0	0.051095	0	0	0	0.0191892	0	0	0.0117237	0.0155493	0	0	0.0143616	0.017186	0.0935921	0	0	0	0	0	0	0	0	0	0.0176288
AGGGTTTAGTTCGGGA-111	0.0125801	0	0.0903934	0	0	0	0.0970899	0	0.117941	0	0	0	0	0	0	0	0	0.247249	0	0.200008	0	0	0	0	0	0.0226381	0	0	0	0.0317367	0.0108363	0	0	0	0	0	0	0	0.0245937	0.0262034	0	0	0	0	0	0	0	0	0
AGGTAACCTCCTATTC-111	0.0311897	0	0.465372	0	0	0	0	0	0.197144	0	0	0.0338212	0	0	0	0	0	0	0	0	0	0	0	0	0	0.197834	0	0	0	0	0	0	0	0	0	0	0	0	0	0	0	0	0	0	0	0	0	0	0
AGGTACGATATTGCCA-111	0.0186868	0	0.348127	0	0	0.0201774	0.0562972	0	0.171994	0	0	0.0114401	0	0	0	0	0	0	0	0.054938	0	0	0	0	0	0.015914	0	0	0	0	0.0236765	0.0320753	0	0	0	0	0	0	0.129976	0.019049	0	0	0	0	0	0	0	0	0
AGGTAGATCGAGATAT-111	0.0233735	0	0.0406804	0	0	0.11424	0.0396899	0.0977612	0.0309865	0.118231	0	0.0144114	0	0	0.0103223	0.130326	0.0108753	0	0.017463	0	0.0106993	0	0.0111371	0.0448328	0.0251032	0	0	0	0	0.0343842	0	0	0.0117075	0	0	0	0	0.0425843	0.0477853	0	0	0	0	0	0	0	0	0	0
AGGTAGGTACAAAGCT-111	0.0410203	0.0148419	0.30716	0.0176485	0	0	0.0144018	0.0121035	0.283428	0	0	0.0268505	0	0	0	0	0	0	0	0	0	0	0	0.0119559	0	0.0968741	0	0	0	0	0	0.104908	0	0	0	0	0	0	0	0	0	0	0	0	0	0	0	0	0
AGGTATAATTGATAGT-111	0	0	0	0.013271	0	0	0	0	0	0.223402	0	0	0	0.0142502	0.0251236	0.243951	0	0.0459305	0.0149691	0.0413229	0	0	0	0	0.0161744	0	0	0	0	0.0274205	0.0172275	0.0113444	0	0.0124626	0	0.0107551	0.026346	0.0932457	0.0548376	0	0	0	0	0	0	0	0	0	0
AGGTCGCGGAGTTACT-111	0	0.0135964	0	0.017266	0.0150064	0	0	0.0667359	0	0.174473	0	0	0.0191125	0	0	0.252035	0.0172712	0.0573182	0.0182432	0	0.0536215	0	0	0	0.0100214	0	0	0	0	0.106687	0	0	0	0	0	0	0.0102329	0.0540192	0	0	0	0	0.0130916	0	0	0	0	0	0
AGGTGGTGACCTTCGC-111	0.0646748	0.049917	0	0.0139038	0.0144237	0	0	0	0.295218	0.0522464	0	0.0223323	0	0	0	0.313742	0	0.015988	0	0	0	0	0	0	0	0.0119309	0	0	0	0	0	0	0	0	0	0	0.0267342	0.0200628	0	0	0	0	0	0	0	0	0	0	0
AGGTGTATCGCCATGA-111	0.0125564	0.0159816	0	0.0119338	0.0149163	0	0	0.0106531	0.118708	0.011322	0	0	0.0253917	0.0842828	0	0	0.017216	0	0	0	0.0162609	0.0119924	0	0	0	0.0129827	0	0.0176322	0	0	0	0.106595	0	0.0132403	0	0.0448544	0.0119595	0	0.245737	0	0	0	0.0166382	0	0.0119256	0.0520528	0	0	0.017261
AGGTTGAGGCACGCTT-111	0	0	0	0	0.0105858	0.0762145	0	0	0.0151016	0	0	0	0.0253714	0	0	0.0956885	0	0	0	0.0115609	0	0	0.0159131	0	0	0	0	0	0.0208671	0.0115938	0.0103808	0.194812	0	0	0	0	0.0223993	0.0337187	0.286883	0	0	0	0.0312603	0	0	0	0	0	0.0116405
AGGTTTCACACACCTT-111	0.0212485	0	0.259887	0	0	0.0129983	0.0986042	0	0.132914	0	0.0286587	0	0	0	0	0	0	0.0132128	0	0.123286	0	0	0.0693547	0	0	0.0298506	0	0	0.0814687	0	0.0229158	0	0	0	0.0138566	0	0	0	0	0	0	0	0	0.0241363	0	0	0	0	0
AGTAATGTCTTGCCGC-111	0	0	0	0	0	0	0	0	0.441567	0.0312322	0	0	0	0	0	0	0	0.134931	0	0	0	0	0	0	0	0	0	0	0	0.0129223	0	0	0	0	0	0	0	0	0.234931	0	0	0	0	0	0	0	0	0	0.0274202
AGTACATCATTTATCA-111	0.0507674	0	0	0.0142285	0.0120779	0.0440671	0	0.0188152	0	0.175829	0.0109451	0	0.0145713	0	0.0176812	0.173869	0.0118289	0.0429887	0	0	0.0605789	0	0.0179907	0	0.0457648	0	0	0	0.0205868	0.027949	0	0.0140127	0.0343073	0	0	0	0.0100046	0.0510146	0	0	0	0	0.0174518	0	0	0	0	0	0
AGTACGGCCCGTATCG-111	0	0.0117208	0.0268341	0.0231412	0	0.0430794	0.0186739	0.0259036	0.0672317	0	0	0.0129492	0.0204443	0.0198056	0	0	0.0134021	0	0	0	0.0192481	0	0	0.0256677	0	0	0	0	0	0.0355942	0	0.25792	0	0.0100924	0	0.0181374	0.0129615	0	0.173234	0	0	0	0.0483291	0.016648	0	0	0	0	0
AGTACGGGCACCTGGC-111	0.0349113	0	0.353232	0	0	0	0.0196735	0	0.220317	0	0	0.0181329	0	0	0	0	0	0	0	0	0	0	0	0	0	0.301062	0	0	0	0	0	0	0	0	0	0	0	0	0	0	0	0	0	0	0	0	0	0	0
AGTACTCTTATGCCCA-111	0	0.022105	0	0.0216057	0.0259281	0.0852071	0	0.0369353	0	0.0971808	0	0	0.0141303	0	0	0.21633	0.0248573	0.0583234	0.0114361	0	0.0452897	0	0	0	0.0533761	0	0	0	0	0.0844058	0.0154777	0	0.0357277	0	0	0	0	0.0301688	0	0	0	0	0	0	0	0	0	0	0
AGTAGGAAGGAAGTTG-111	0	0.0163022	0.0633005	0.0190262	0	0.078598	0.0187701	0.0203011	0.0709154	0.0152868	0	0	0.0107401	0.0145218	0.0451011	0.0410114	0	0.0146827	0	0	0.0102782	0	0	0.0267856	0	0	0.013343	0	0	0.0332141	0	0.0433577	0	0.0186074	0	0.0109466	0.0191619	0.0639168	0.042977	0.0208715	0	0.0112225	0	0.157986	0	0.0129454	0	0	0
AGTATAATACTAGGCA-111	0	0.0176029	0	0.0362735	0.0132022	0.105651	0	0.0549086	0	0.178095	0	0	0.0117463	0.0617486	0.0403128	0.0213803	0	0	0	0	0	0	0	0	0	0	0	0.0170701	0	0.0567606	0	0	0.0144003	0	0	0.0336921	0	0.063942	0	0	0	0.0560887	0.0181917	0.0488506	0	0	0.0296244	0	0
AGTATGCTGGAGACCA-111	0	0.0318326	0	0.0267173	0.0375187	0	0	0.0383235	0	0.146865	0	0	0.0391687	0	0.0745879	0.0323857	0	0.179673	0.0550032	0	0.0222742	0	0	0	0	0	0	0	0	0.0673482	0	0.0203169	0.0110166	0.0170928	0	0	0.0150589	0.0737762	0	0	0	0.0110285	0.0249697	0	0	0	0	0	0.0145571
AGTATTTGGCACGACC-111	0.0109433	0.0436962	0	0.0369988	0.0362008	0	0.0325534	0	0.23676	0.0867042	0	0	0.0155085	0	0	0.143397	0	0.0651853	0	0	0	0	0	0	0	0	0	0	0	0.0169517	0	0.0642065	0	0	0	0	0.0313128	0.0249685	0.0544023	0	0	0	0	0	0	0	0	0	0
AGTCAACACCACCATC-111	0.0586791	0	0.414992	0	0	0	0.0499882	0	0.298477	0	0	0	0	0	0	0	0	0	0	0.0243994	0	0	0	0	0	0.100831	0	0	0	0	0	0	0	0	0	0	0	0	0	0	0	0	0	0	0	0	0	0	0
AGTCAAGATGACACTT-111	0	0.0260098	0	0.0284524	0.0102742	0.0824046	0	0	0	0.222609	0	0	0	0.0128139	0.0256231	0.13475	0	0.141658	0.0288287	0	0	0	0	0	0	0	0	0	0	0.107736	0	0	0	0	0	0	0.0136359	0.059531	0	0	0	0	0	0	0	0	0	0	0
AGTCACTAGCTCTCGA-111	0.037937	0	0.0145214	0	0	0.0498688	0.127177	0	0.0846811	0	0.0566879	0	0	0	0	0.0211362	0	0.211201	0.0214336	0.015429	0	0	0.015917	0	0.0203644	0.011162	0.0236116	0	0.0810585	0.0675786	0.0241226	0	0	0	0.0291026	0	0	0	0	0	0	0	0	0	0	0	0	0	0
AGTCAGCCACCGCCTG-111	0	0.019275	0	0.0141888	0.0187082	0.0387571	0	0	0.0153832	0.110826	0	0	0.0315706	0.0195208	0.0107002	0.0495422	0.0166257	0	0	0	0.0231156	0	0	0	0.0150347	0	0.0104754	0.0244243	0.0166454	0.0184758	0	0.159348	0.014651	0.0127322	0	0	0.03559	0.0269088	0.173229	0	0	0	0.019207	0	0	0	0	0	0
AGTCCATTGGCTGATG-111	0.0474034	0	0.0332597	0	0	0.0119208	0.0227721	0	0.0675602	0.0847613	0.0110998	0	0	0	0	0.221135	0	0.0580438	0	0	0	0	0.102028	0	0.0393983	0	0	0	0.0702222	0.0200192	0	0	0.0181489	0	0	0	0.0447257	0.0150597	0	0.0153378	0	0	0	0	0	0	0	0	0
AGTCCCGCCTTTAATT-111	0.0380413	0	0.477404	0	0	0	0.0401014	0	0.255537	0	0	0.0430266	0	0	0	0	0	0	0	0.0246644	0	0	0	0	0	0.0364629	0	0	0	0	0	0.017467	0	0	0	0	0	0	0.0102643	0	0	0	0	0	0	0	0	0	0
AGTCGACGGTCTCAAG-111	0	0.0160697	0.0117294	0.0220668	0	0.0808486	0.0101655	0.0591657	0.0213402	0.218766	0	0.0218912	0	0.015508	0.0278186	0.0493301	0.0181219	0.0349603	0.0233976	0	0.0136095	0	0	0.0206891	0.0145597	0.0146335	0	0	0	0.064114	0	0	0	0.0118778	0	0	0.0138179	0.0479836	0	0	0	0	0	0.0667591	0	0	0	0	0
AGTCGGCCCAAACGAC-111	0.04467	0.0177819	0	0.0124637	0.0298179	0.227884	0	0.0101607	0.0379386	0.104478	0	0.0227871	0.0234008	0.0227231	0.0531458	0.0801575	0	0	0	0	0.0213784	0	0	0	0.0109418	0	0.0148487	0.017645	0	0.0133212	0	0.0131835	0.0202396	0	0	0	0	0.0761756	0	0	0	0.0284755	0	0	0	0	0	0	0
AGTCGGCTCAACTTTA-111	0	0.0493455	0	0.0921276	0.0110443	0	0	0	0	0.176794	0	0	0	0.054035	0.0140021	0.250154	0	0.0204663	0.0124892	0	0	0	0	0	0	0	0	0	0	0.0467915	0	0.0134446	0	0	0	0.0258419	0	0.114606	0	0	0	0	0.016219	0	0	0	0	0	0
AGTCGGTTGCGTGAGA-111	0.0343976	0	0.637328	0	0	0	0.0264626	0	0.226065	0	0	0.0168066	0	0	0	0	0	0	0	0	0	0	0	0	0	0.0302893	0	0	0	0	0	0	0	0	0	0	0	0	0	0	0	0	0	0	0	0	0	0	0
AGTCGTATAAAGCAGA-111	0	0.0174424	0	0.0290847	0	0	0	0	0	0.20592	0	0	0	0.0179883	0.0114459	0.309116	0	0.0357236	0.0465357	0	0	0	0	0	0.0122674	0	0	0	0	0.155318	0	0	0	0	0	0.0113767	0.0142236	0.0629716	0	0	0	0	0	0	0	0	0	0	0
AGTCGTCGACCACCAA-111	0	0.0352449	0	0.0339388	0.0210452	0	0	0	0	0.0159186	0	0	0	0	0	0.420541	0	0.227361	0.0198382	0	0	0	0	0	0.0283349	0	0	0	0	0.0420002	0	0	0	0	0	0	0.025367	0.0416999	0	0	0	0	0	0	0	0	0	0	0
AGTCGTGGGCATTACG-111	0	0.0357195	0	0.0721575	0	0	0	0	0	0.251749	0	0	0	0.0212741	0.0445652	0.0813738	0	0.158122	0.0316129	0	0	0	0	0	0.0103821	0	0	0	0	0.101127	0	0	0	0.0127937	0	0.0119513	0.0203493	0.0666828	0	0	0	0	0.0156293	0	0	0	0	0	0
AGTCTAAAGTATACTC-111	0	0.0172831	0	0.0216925	0.0166614	0.137192	0	0	0	0.188818	0	0	0.0115164	0.0124039	0.0217199	0.146719	0	0.0642718	0	0	0	0	0	0	0.0118668	0	0	0	0.0135443	0.110198	0	0	0	0	0	0	0.012349	0.0654985	0	0.0137457	0	0	0.0155416	0	0	0	0	0	0
AGTCTCACAAGACTAC-111	0	0	0	0.0111514	0	0.0423072	0	0	0	0.0410339	0	0	0	0	0	0.160714	0	0.273601	0.0143931	0.0179067	0	0	0.0103071	0	0.0354338	0	0	0	0.103048	0.0564687	0.0409055	0	0.0120476	0	0.0219948	0	0.0464768	0.0197744	0	0	0	0	0	0	0	0	0	0	0
AGTCTTCTCCTCAAAT-111	0	0.0234374	0.0271169	0.021597	0.0335405	0	0.014404	0.0199036	0.167638	0.0326797	0	0	0.0228769	0.0401838	0.0212377	0.126006	0.010838	0.0603185	0	0	0.0294054	0	0	0.0196189	0	0	0	0	0	0.0642636	0	0.0533144	0	0	0	0.0218678	0.0100134	0.059343	0.0267629	0	0	0	0.0120745	0	0	0	0	0	0
AGTCTTTAAAGTGTCC-111	0	0.057871	0	0.0442203	0.0163499	0	0	0.0309826	0	0.115662	0	0	0.010687	0.099465	0.0376515	0.179942	0.0427273	0.0212976	0.0514918	0	0	0	0	0	0.0195112	0	0	0	0	0.0534127	0	0	0	0	0	0.0259571	0	0.112978	0	0	0	0	0	0	0	0	0	0	0
AGTGAACAAACTTCTC-111	0.0162719	0.0272654	0.0313184	0.0241838	0.0351383	0.125465	0	0.0151993	0.0408407	0.183238	0	0	0.0285496	0.0229671	0.0115378	0.0447209	0	0.0370934	0.0139924	0	0.0163751	0	0	0.0429758	0	0.0439856	0	0	0	0.0516811	0	0.0232598	0	0	0	0	0	0.0241401	0	0.0287208	0	0	0.0148081	0	0	0	0	0	0
AGTGACCTACTTTACG-111	0.0157929	0	0.0218715	0	0	0.0788974	0.0222872	0	0.238761	0.0312606	0	0.0180222	0	0	0.0234066	0.0536002	0	0.18226	0.0102369	0	0	0	0	0	0	0.0142374	0	0	0.017144	0.0421968	0	0	0	0.0199385	0	0	0.0371314	0.0352246	0.0448103	0	0	0	0	0.0148026	0	0	0	0	0
AGTGAGACTTCCAGTA-111	0	0.0161512	0	0	0	0	0.0213572	0.0165129	0.287026	0.0163536	0	0.0158513	0	0	0.0121215	0.243064	0.0458373	0.0563685	0	0	0	0	0	0	0.0225793	0.0135657	0	0	0	0.0165708	0	0	0.023853	0	0	0	0.0199417	0.0505439	0.0268207	0	0	0	0	0	0	0	0	0	0
AGTGAGCCTCGCCGCC-111	0.0415927	0	0.0119789	0	0	0	0.201299	0	0.202309	0	0	0	0	0	0	0	0	0.118343	0	0.160506	0	0	0	0	0.010775	0.0680371	0	0	0	0.0237707	0	0	0.0231157	0	0	0	0	0	0.0641541	0	0	0	0	0	0	0	0	0	0.0140807
AGTGATAACCTGCGCG-111	0	0.0203826	0	0.0197807	0.0151304	0	0	0	0	0.134756	0	0	0.0109448	0.0206398	0.0106401	0.370654	0	0.0628043	0.0675363	0	0	0	0	0	0.0104787	0	0	0	0	0.0965572	0	0	0	0	0	0.0116512	0	0.0705427	0	0	0	0	0	0	0	0	0	0	0
AGTGATATGAGTAGTT-111	0.0141318	0.0241792	0	0.0186102	0	0	0	0	0.113556	0.069021	0	0	0	0.0152292	0.010419	0.106237	0.012313	0.127159	0	0	0	0	0	0	0	0.142866	0	0	0	0.0244191	0	0.0126121	0	0	0	0	0.0295197	0.0340224	0.0764718	0	0	0	0	0	0	0	0	0	0.040819
AGTGATTCAAGCAGGA-111	0.0656378	0	0.0134145	0	0	0	0.0681113	0	0.477483	0	0	0.0131419	0	0	0	0	0	0.0233908	0	0.0799868	0	0	0	0	0	0.195259	0	0	0	0	0	0	0.0118332	0	0	0	0	0	0	0	0	0	0	0	0	0	0	0	0
AGTGCACGCTTAAGAA-111	0	0.0362678	0	0.0324259	0.0281819	0	0	0	0	0.153195	0	0	0.0190369	0.0129437	0	0.287733	0	0.105827	0.0684851	0	0	0	0	0	0.0177309	0	0	0.0127855	0	0.0962126	0	0	0	0	0	0	0.0113049	0.0356065	0	0	0	0	0.0129061	0	0	0	0	0	0
AGTGCGTAGCTCGTAA-111	0.0351331	0	0.44583	0	0	0.0209616	0	0	0.120461	0	0	0.0578564	0.0295787	0	0	0	0	0	0	0	0.0145547	0	0.0147051	0.0305199	0	0.0181859	0.0114035	0.0136828	0	0	0	0.0192909	0	0	0	0	0	0	0.0170176	0	0	0	0.0100997	0.0160235	0	0	0	0	0
AGTGCTAAACACAGCA-111	0	0.0346511	0	0.0391415	0	0	0	0	0	0.313057	0	0	0	0.0175572	0.0216675	0.237628	0	0.0660328	0.0256929	0	0	0	0	0	0	0	0	0	0	0.0822495	0	0	0	0	0	0	0	0.0767446	0	0	0	0	0	0	0	0	0	0	0
AGTGCTTGCACGAATA-111	0.033198	0.0111594	0.0319066	0	0	0	0.0581626	0	0.452814	0.012272	0	0	0	0	0	0.0104638	0	0.0199214	0	0.123649	0	0	0	0	0	0.171169	0	0	0	0	0	0	0	0	0	0	0	0	0	0	0	0	0	0	0	0	0	0	0
AGTGGCGGCAATTTGA-111	0	0	0	0	0	0.21991	0	0	0.0332037	0.217931	0	0	0	0.0105596	0.0561544	0.096179	0	0.0195777	0.0320897	0	0	0	0	0	0	0	0.0139241	0	0.0175021	0.0379943	0	0	0	0	0	0	0	0.100523	0	0	0	0.0224957	0	0	0	0	0	0	0
AGTGGCGTCTGAAGGT-111	0	0.0195015	0	0.0149648	0.0162664	0	0	0.0108339	0	0.20184	0	0	0.0160168	0.0184272	0.021547	0.196017	0	0.148566	0.0200076	0	0.0130161	0	0	0	0	0	0	0	0	0.12096	0	0	0	0	0	0	0.0195547	0.0705347	0	0	0	0	0	0	0	0	0	0	0
AGTGGCTCCGTCGGCC-111	0	0.0116455	0	0.0150534	0.0128977	0	0	0	0	0	0	0	0.0189075	0	0	0.313904	0	0.0583174	0.0325925	0	0	0	0	0	0	0	0	0.0112551	0	0.341707	0	0	0	0	0	0	0	0.072816	0	0	0	0	0.0181055	0	0	0	0	0	0.0213014
AGTGGTGTTACCCGTG-111	0.0183639	0.0169726	0	0.0225013	0	0	0	0	0	0.250488	0	0	0	0.0194389	0.0123663	0.280119	0	0.0540587	0.0124778	0.0325659	0	0	0	0	0.0133799	0	0	0	0	0.0265411	0.0154681	0	0	0	0	0.0127919	0.0372995	0.0569964	0.0249301	0	0	0	0.0108909	0	0	0	0	0	0.0110123
AGTGGTTGCGTATAGG-111	0	0	0	0	0	0.0619019	0	0	0	0.0113271	0	0	0.0293782	0	0	0.32611	0	0.0315783	0.0220469	0	0	0	0.0340176	0	0.0139917	0	0	0.0719573	0.042851	0.12433	0	0	0	0	0.0131652	0	0.0484188	0.0284104	0.0120469	0	0	0	0.0188813	0	0	0	0	0	0.011955
AGTGTATTGCGCATTG-111	0	0.0300558	0.0889447	0.0385128	0	0	0.017877	0.0191748	0.196196	0	0	0.0147087	0	0.069869	0.0216449	0.117038	0	0	0	0	0	0	0	0.0109933	0	0	0	0	0	0	0	0.0647413	0	0	0	0.0372715	0.0160839	0.08578	0.0385337	0	0	0	0	0	0.0104427	0	0	0	0
AGTGTGGTCTATTGTG-111	0	0	0	0	0.0108237	0	0	0	0	0.204662	0	0	0.0126671	0.0861707	0.0908786	0.0479047	0	0.0288504	0.0388348	0	0	0	0	0	0	0	0	0.0199484	0	0.126988	0	0	0	0	0	0.0443801	0	0.134467	0	0	0	0.0593406	0	0	0	0	0	0	0
AGTTAAACACTTGCGA-111	0.0397157	0.0111641	0.226722	0	0	0.0252511	0.0273388	0.0101891	0.0505616	0	0	0.0367895	0.0149127	0	0	0	0	0	0	0.0118087	0	0	0.0162663	0.073523	0	0	0	0	0	0	0.0209443	0.111343	0	0	0	0	0	0	0.153832	0.0132421	0	0	0	0.0266343	0	0	0	0	0
AGTTAAGCGGTCCCGG-111	0	0	0.0203787	0	0	0	0.0276824	0	0.307247	0.0694575	0	0	0	0	0.0216299	0.0711002	0	0.18029	0	0.0125117	0	0	0	0	0	0	0	0	0	0.0125577	0	0	0	0.0148817	0	0	0.023945	0.0333205	0.0920943	0	0	0	0	0	0	0	0	0	0.010528
AGTTAAGTCAACCGCT-111	0	0.0451441	0	0.0699018	0.014062	0	0	0.0270846	0	0.18424	0	0	0.0297255	0.0319901	0.0285084	0.0846484	0	0.0275601	0.0607305	0	0	0	0	0	0	0	0	0	0	0.134207	0	0.0113343	0	0	0	0.012273	0	0.087263	0	0	0	0	0.0468019	0	0	0	0	0	0.0336478
AGTTACTCTATCGTGG-111	0	0	0.0116116	0	0	0	0.293475	0	0.560832	0	0	0	0	0	0	0	0	0	0	0.0650411	0	0	0	0	0	0	0	0	0	0	0	0	0	0	0	0	0	0	0	0	0	0	0	0	0	0	0	0	0
AGTTCCTACAGAATTA-111	0.0200014	0.0190595	0	0.0165921	0	0	0.171626	0.0232682	0.479951	0	0	0.0141326	0	0	0	0	0	0	0	0.171476	0	0	0	0	0	0.0341132	0	0	0	0	0	0	0	0	0	0	0	0	0	0	0	0	0	0	0	0	0	0	0
AGTTCCTATTTATGTT-111	0.0120194	0	0	0	0	0.0336466	0.159068	0	0.38574	0.0111854	0	0	0	0	0	0.0136131	0	0.0565137	0.0101202	0.04467	0	0	0.0322833	0	0	0.0255529	0.0130732	0	0.0533363	0.0252787	0	0	0	0	0.0121544	0	0.0125272	0	0.014258	0	0	0	0	0	0	0	0	0	0
AGTTGACGGTCCTTGC-111	0.012691	0	0	0	0	0	0.186676	0	0.491928	0	0	0.0174772	0	0	0	0	0	0	0	0.222284	0	0	0	0	0	0.0352527	0	0	0	0	0	0	0	0	0	0	0	0	0	0	0	0	0	0	0	0	0	0	0
AGTTTCGCAGGTCGGA-111	0	0.0124596	0.0415325	0.0146127	0	0	0.0141016	0.0655195	0.0310319	0.0121563	0	0	0.0150036	0.0285462	0.0255793	0.0347142	0.0189068	0	0	0	0.0150183	0	0	0.100858	0	0	0	0	0	0.0431067	0.0108324	0.108207	0	0	0	0.0147908	0	0.0375504	0.124886	0.0138676	0	0.0556673	0.0159811	0	0.0330342	0.0213013	0	0	0.010781
AGTTTGCACCTGCCTC-111	0	0	0	0	0	0	0.01605	0	0.0795104	0.0193594	0.0595934	0.0161889	0	0	0	0.360648	0	0.0242899	0	0.0747583	0	0	0	0	0.0170829	0.0788679	0.0192173	0	0	0.0100084	0.0317867	0	0.0292305	0	0.0126552	0	0.0401911	0.0285871	0	0	0	0	0	0	0	0	0	0	0
AGTTTGGCACGGGTTG-111	0	0	0	0	0	0.0859277	0	0	0	0.225234	0	0	0	0	0.0119123	0.222382	0	0.0681661	0.0195433	0	0	0	0.0149813	0	0.0238148	0	0	0	0.0503536	0.108159	0	0	0	0	0	0	0.0211623	0.0538552	0	0	0	0	0	0	0	0	0	0	0
AGTTTGGCCAGACCTA-111	0	0.0325954	0	0.043807	0	0	0	0.0127492	0	0.252234	0	0	0	0.0488788	0.0478547	0.149322	0	0.0260848	0.030706	0	0	0	0	0	0	0	0	0	0	0.0841084	0	0	0	0	0	0.0179061	0	0.150208	0	0	0	0	0.014737	0	0	0	0	0	0
ATAAACGGACCCGTAA-111	0.031202	0	0.0444153	0	0	0.0681707	0.110824	0	0.280023	0	0	0.0422792	0	0	0	0	0	0	0	0.0438677	0	0	0.0481731	0	0	0.0622574	0	0	0.0292693	0	0	0	0.0184014	0	0	0	0	0	0.0971453	0	0	0	0	0.0165307	0	0	0	0	0
ATAAAGGCTCGGTCGT-111	0	0.0112165	0.010004	0	0	0	0.0116028	0	0.494211	0.101643	0	0	0.0102429	0.0133417	0	0.0872824	0	0	0	0	0	0	0	0	0	0	0	0	0	0	0	0.0465196	0	0.0128432	0	0	0.057964	0.0168347	0.0214889	0	0	0	0	0	0	0	0	0	0
ATAAATATTAGCAGCT-111	0	0	0.105553	0	0	0.0205779	0.0421499	0.0574541	0.0345829	0	0	0.0336339	0.0117816	0	0.0217042	0.0249833	0.0252894	0	0	0	0.0323253	0	0.0258065	0.118744	0.0111071	0	0	0	0.0158892	0.0147561	0	0.025648	0.0175089	0.0209564	0	0	0.0237009	0.0218974	0.0605956	0.0103238	0	0	0	0.0352745	0.019721	0.0596842	0	0	0
ATAACGCCGGAGGGTC-111	0.021211	0	0	0	0	0	0	0	0.0260762	0.118761	0.105506	0	0	0	0.0503651	0.122234	0	0	0	0	0.0169236	0	0	0	0	0	0.0335734	0	0	0.011085	0	0	0	0.0135926	0	0	0.0176407	0.134982	0	0	0.0119803	0.172945	0	0	0	0	0	0	0
ATAACGGAGTCCAACG-111	0.0203514	0.0305105	0.129876	0.0242666	0.0205212	0	0.0148408	0	0.0926537	0.174569	0	0	0.01402	0.0133252	0.0210473	0.170551	0	0.0285793	0.0123898	0	0	0	0	0.0262777	0	0	0	0	0	0.0372397	0	0	0	0	0	0	0	0.045825	0	0.0296672	0	0	0	0	0	0	0	0	0
ATAAGGTGGAGAACAT-111	0	0.0154051	0	0.0212211	0	0.144933	0	0	0.0210425	0.202797	0	0	0	0	0	0.246273	0	0.0385443	0.0240818	0	0	0	0	0	0.0103792	0.0359801	0	0	0	0.074974	0	0	0	0	0	0	0	0.0478263	0	0	0	0	0	0	0	0	0	0	0
ATAAGTAGGATTCAGA-111	0.0239555	0	0	0	0	0.0309167	0	0	0	0.129726	0.0127673	0	0	0	0	0.319964	0	0.0763639	0	0	0	0	0.0222552	0	0.0338834	0	0	0	0.105501	0.0194923	0.0385917	0	0.0102874	0	0.0108226	0	0.0477695	0.0216907	0.0116325	0	0	0	0	0	0	0	0	0	0
ATAAGTTACCGCGACG-111	0.0135059	0	0.0209717	0	0	0	0.208657	0	0.326177	0	0	0	0	0	0	0	0	0	0	0.201974	0	0	0	0	0	0.0188487	0	0	0	0	0	0.0289594	0	0	0	0	0	0	0.110823	0	0	0	0	0	0	0	0	0	0
ATAATAGCTGTTGAAT-111	0.0225013	0	0.0161229	0	0	0	0.212118	0	0.451602	0	0	0.0263324	0	0	0	0	0	0	0	0.135994	0	0	0	0	0	0.0493581	0	0	0	0	0	0	0	0	0	0	0	0	0.0137175	0	0	0	0	0	0	0	0	0	0
ATAATAGTGTAGGGAC-111	0.0170805	0.0166349	0	0.0152681	0.0170856	0.0114944	0	0.0351752	0.0317998	0	0	0.0109257	0.0204079	0.0155634	0	0	0.0347255	0.0571864	0	0.0219574	0.0293131	0.0194624	0.0275522	0.0147468	0	0	0	0.0172901	0.0635932	0.0304582	0.0136769	0.0718809	0	0.0119951	0	0	0.0155442	0	0.143881	0	0	0.0135935	0.0152747	0.0163201	0.0401385	0.0179632	0	0	0.0297769
ATAATCTTGGAGAACC-111	0.0324062	0	0.0151933	0	0	0	0.127056	0	0.334198	0	0.163354	0.0135146	0	0	0	0	0	0	0	0.0202063	0	0	0	0	0	0.126686	0.0713665	0	0	0	0.0124901	0	0	0	0.0220877	0	0	0	0	0	0	0	0	0	0	0	0	0	0
ATAATTAGCTAAGTAG-111	0.0211883	0	0.0107197	0	0	0	0.277345	0	0.422775	0	0	0	0	0	0	0	0	0	0	0.210737	0	0	0	0	0	0.0216993	0	0	0	0	0	0	0	0	0	0	0	0	0	0	0	0	0	0	0	0	0	0	0
ATACAGGCCCTCCAAT-111	0.0394539	0	0.0142342	0	0	0.0319429	0.093731	0	0.141754	0	0.0192876	0.0102864	0	0	0	0.343273	0	0.0113923	0	0.0255422	0	0	0	0	0.0223772	0.0252078	0	0	0.0163047	0	0	0	0.02804	0	0	0	0.0281445	0.0456182	0	0	0.0129165	0	0	0	0	0	0	0	0
ATACCACGGGCAACTT-111	0.0103127	0	0.0791228	0	0	0.0502566	0.0203127	0.024916	0.0612712	0	0	0.0114957	0.0204752	0	0.0176614	0.0517151	0.0230134	0	0	0	0.0442071	0	0.0163755	0.119599	0	0	0	0	0.0371905	0	0	0.0733942	0	0.0151503	0	0	0.0349956	0.0358346	0.0650597	0.0123608	0.011002	0	0	0.0210025	0.0136161	0.0177309	0	0	0
ATACCAGGCTAATAGA-111	0.0118277	0	0	0	0	0.0322929	0.051354	0	0.0392412	0.113487	0	0	0	0	0.0365638	0.200121	0	0.0647506	0.0347767	0.0332213	0	0	0	0	0	0	0	0	0	0.157917	0	0	0	0	0	0	0.0250932	0.0844313	0	0	0	0	0	0	0	0	0	0	0
ATACGCCGGCGAAACC-111	0.0550353	0	0.0316024	0	0.0115966	0.0146957	0.0174622	0	0	0.0985253	0.0300822	0	0.0128643	0	0.0146526	0.0961764	0	0.0324959	0.0125112	0.0130816	0.0146161	0.0113254	0.103491	0.0203876	0.0183927	0	0	0	0.0500548	0	0.0522458	0	0	0.0174105	0	0	0.0268133	0.0239757	0.064598	0.0343933	0	0	0	0.0114017	0	0	0	0.0227166	0
ATACGGAACGTCGTTT-111	0	0.0176188	0	0.0390091	0.0148804	0.0103088	0	0	0	0.11961	0	0	0.0153564	0.040202	0.0450658	0.069249	0	0.0290279	0.0469688	0	0	0	0	0	0	0	0	0.039485	0	0.181756	0	0	0	0	0	0.0263075	0	0.112264	0	0	0	0.0451008	0.0446074	0	0	0	0.0219958	0	0.0161414
ATACGGGTTTCGATTG-111	0.0801392	0	0.0389789	0	0	0	0.205634	0	0.400299	0	0	0.0150841	0	0	0	0	0	0	0	0.0569184	0	0	0	0	0	0.156017	0	0	0	0	0	0	0	0	0	0	0	0	0	0	0	0	0	0	0	0	0	0	0
ATACGGTGAAGATGCA-111	0.0343403	0.0115451	0.176712	0	0.0125442	0	0.064808	0.0178731	0.134775	0	0	0.0203002	0.0108037	0	0	0	0	0	0	0.10713	0.0139377	0	0	0.023749	0	0.115967	0	0	0	0	0	0.0447082	0.0104898	0	0	0	0	0	0.103576	0	0	0	0	0	0	0	0	0	0
ATACGTACTTAGCCAC-111	0.0268806	0	0.0108285	0	0	0	0.0209416	0	0.1942	0.126229	0	0	0	0	0.0134209	0.204026	0	0.181493	0	0	0	0	0	0	0	0	0	0	0	0.0438127	0	0	0	0	0	0	0.0425402	0.03459	0	0	0	0	0	0	0	0	0	0	0
ATACGTCCACTCCTGT-111	0	0.0213436	0	0.0344611	0	0	0	0.0610291	0	0.213094	0	0	0	0.011424	0.0179293	0.0918972	0.0209565	0.13905	0.0312404	0	0	0	0	0	0	0	0	0	0	0.230129	0	0	0	0	0	0	0.0101705	0.0379361	0	0	0	0	0	0	0	0	0	0	0
ATACTAGCATGACCCT-111	0.0516373	0	0.482435	0	0	0	0.0145289	0	0.285478	0	0	0.027857	0	0	0	0	0	0	0	0.0195985	0	0	0	0	0	0.0658332	0	0	0	0	0	0	0	0	0	0	0	0	0	0	0	0	0	0	0	0	0	0	0
ATACTGCCTTACACCG-111	0.0109257	0	0.0229514	0	0	0	0.104013	0	0.111552	0.015617	0	0	0	0	0	0.286623	0	0.0527893	0	0.0442215	0	0	0	0	0.0152073	0.0107416	0	0	0	0.0199937	0.176034	0	0	0	0	0	0.0240792	0.0173954	0	0	0	0	0	0	0	0	0	0	0
ATACTTGTTCTCGAGC-111	0	0.01155	0	0.0141498	0.0166826	0	0	0.013052	0	0.0581084	0	0	0.033355	0.0102272	0.0144121	0.192303	0	0.0692736	0.0108155	0	0.0241291	0	0	0	0	0	0	0.0189609	0	0.106523	0	0.0651575	0	0	0	0	0.022586	0.102892	0.0512607	0	0	0.0329924	0.0395895	0	0	0	0	0	0.0243799
ATAGACAACGGGACCT-111	0	0.0176829	0.0134493	0.0143402	0	0.0210838	0.028541	0	0.226929	0.0207755	0	0	0	0.0415745	0	0.0611604	0	0.118736	0	0.0562083	0	0	0.0390031	0	0	0.0268328	0	0	0.038021	0.0261687	0.0130414	0	0	0	0	0.0350105	0.0216096	0.0140847	0.0280568	0	0	0	0	0.0205201	0	0	0	0	0.0216914
ATAGACGAAGAGAAAG-111	0.0783326	0.0144902	0.0174689	0.0116185	0	0	0.0964317	0	0.625699	0	0	0.0289756	0	0	0	0	0	0	0	0.0109178	0	0	0	0	0	0.0607441	0	0	0	0	0	0.0115292	0	0	0	0	0	0	0	0	0	0	0	0	0	0	0	0	0
ATAGAGTACTGGGACA-111	0.04279	0	0.0108777	0	0	0.0781467	0.0169511	0	0.0549509	0.120744	0	0.0324091	0	0.0686351	0.0928188	0.0793284	0	0.0141791	0	0	0	0	0.0104733	0	0	0	0	0	0.0161306	0.0183574	0	0	0.0186273	0	0	0.0403148	0	0.166377	0.010758	0	0	0.0164028	0	0	0	0	0	0	0
ATAGAGTTATCAACTT-111	0.0190251	0	0	0	0	0.0227712	0.184335	0	0.199189	0.0173282	0	0	0	0	0	0.0214486	0	0.17043	0	0.0674331	0	0	0.0323353	0	0	0.0613692	0	0	0.0170455	0.0196115	0.0111373	0	0.0113407	0.0106582	0	0	0.016945	0	0.0196138	0	0	0	0	0	0	0	0	0	0
ATAGGCGGCTATAGAA-111	0.0631727	0	0.458011	0	0	0	0.0378386	0	0.278916	0	0	0.0376276	0	0	0	0	0	0	0	0	0	0	0	0	0	0.0641026	0	0	0	0	0	0	0	0	0	0	0	0	0	0	0	0	0	0	0	0	0	0	0
ATAGGCTAGCTTCGCA-111	0	0.0139659	0	0	0	0.0627483	0	0	0	0.283231	0.0106211	0	0	0.0325254	0.0133258	0.216333	0	0.0173873	0.0187476	0	0	0	0.0169667	0.0127749	0.0255557	0	0	0	0	0.0293609	0	0	0	0	0	0.0122242	0	0.0663448	0	0.0605609	0	0	0	0	0	0	0	0.0110138	0
ATAGGGATATCCTTGA-111	0.012106	0	0.0147906	0	0	0	0.0968199	0	0.128106	0	0	0	0	0	0	0.332429	0	0.0179873	0	0	0	0	0	0	0.0147796	0	0	0	0	0.0147654	0.225726	0	0	0	0	0	0.027772	0.0203917	0.0115527	0	0	0	0	0	0	0	0	0	0
ATAGGTTGGGCAGATG-111	0	0	0	0	0	0.0114073	0	0.0137984	0.0386326	0.403201	0	0	0	0	0.0389846	0.135182	0	0	0.0239129	0	0	0	0	0	0	0	0	0	0	0.0376654	0	0	0	0	0	0	0	0.151686	0.0149215	0	0	0.0147544	0	0	0	0	0	0	0
ATAGTGAAGCGTTCTC-111	0.0189064	0	0.0220581	0	0	0	0.045018	0	0.42425	0	0	0	0	0	0	0	0	0.0962306	0	0.0868944	0	0	0	0	0	0.198945	0	0	0	0.02552	0	0	0	0	0	0	0	0	0	0	0	0	0	0	0	0	0	0	0.0146696
ATAGTTCCACCCACTC-111	0.053757	0.0113318	0.0476002	0	0	0	0.138723	0	0.461159	0	0	0.0271441	0	0	0	0	0	0	0	0.0668799	0	0	0	0	0	0.125092	0	0	0	0	0	0	0	0	0	0	0	0	0	0	0	0	0	0	0	0	0	0	0
ATATAAAGCGCTCGTG-111	0.0299383	0	0.0115797	0	0	0	0.173517	0	0.615472	0	0	0	0	0	0	0	0	0	0	0.0664263	0	0	0	0	0	0	0	0	0	0	0	0.0296795	0	0	0	0	0	0	0.0213093	0	0	0	0	0	0	0	0	0	0
ATATAAATGTAGCTGC-111	0.0174638	0	0.0115521	0	0	0	0.298957	0	0.142057	0.0441693	0	0	0	0	0.0125408	0.0336614	0	0.040959	0	0.124419	0	0	0	0	0	0.0928929	0	0	0	0.0147227	0	0	0.0373035	0	0	0	0	0.021057	0	0	0	0	0	0	0	0	0.0157533	0	0
ATATCGGTAGGGAGAT-111	0.0508096	0	0.307715	0	0.0137619	0.0281684	0.0468464	0	0.130142	0	0.0165325	0.0305687	0	0	0	0.043314	0	0	0	0.0495595	0	0.0124678	0.0374657	0	0	0.0410033	0	0	0.0424226	0	0.0119533	0	0	0	0	0	0.017589	0	0	0	0	0	0	0	0	0	0	0.0105603	0
ATATCGTTCCTCGAAC-111	0	0.0674635	0	0.0855121	0.0175762	0	0	0	0	0.0945983	0	0	0.0112248	0.0310059	0	0.265205	0.0129712	0.098386	0.0365118	0	0	0	0	0	0.042727	0	0	0	0	0.0622359	0	0	0	0	0	0.0109781	0.0245626	0.0316074	0	0	0	0	0.0127768	0	0	0	0	0	0
ATATCTCCCTCGTTAA-111	0.0610529	0	0.0287524	0	0	0	0.0680007	0	0.561253	0	0	0.0187647	0	0	0	0	0	0	0	0.074461	0	0	0	0	0	0.150724	0	0	0	0	0	0	0	0	0	0	0	0	0	0	0	0	0	0	0	0	0	0	0
ATATCTTAGGGCCTTC-111	0.0190234	0.0127453	0.0483598	0	0	0.0123815	0.108297	0	0.182257	0	0.010155	0.01255	0	0	0	0.0170463	0	0.138245	0	0.193925	0	0	0.0134909	0	0	0.0373881	0	0	0.0131196	0.0166846	0	0	0	0	0	0	0	0	0.0411859	0	0	0	0	0	0	0	0	0	0
ATATGTCTCCCTAGCC-111	0.0426591	0.0326825	0.160859	0.021842	0.0315693	0.0120929	0.0971324	0	0.0548816	0	0	0.0218065	0.0145292	0	0	0	0	0.108969	0	0.0514087	0	0	0.0362489	0	0	0.011885	0	0	0.0252472	0.0200078	0.0437581	0.0207974	0	0	0	0	0	0	0.0380017	0.0205067	0	0	0	0.0153904	0	0	0	0	0.0139032
ATATTCAGTTAAACCT-111	0.0922171	0	0.0475185	0	0	0	0.117082	0	0.649044	0	0	0.0246851	0	0	0	0	0	0	0	0	0	0	0	0	0	0.0172312	0	0	0	0	0	0	0	0	0	0	0	0	0	0	0	0	0	0	0	0	0	0	0
ATATTCCCACAGGTCA-111	0	0.0218118	0	0.0161181	0	0	0	0.0199292	0.0192552	0.0959834	0	0	0.0103899	0	0.117513	0.077957	0.0121539	0.0265576	0.0225935	0.0597444	0	0	0	0	0	0	0	0	0	0.0210267	0	0.018089	0	0.0160319	0	0	0.0133348	0.234386	0.0300655	0	0	0.0130345	0	0	0	0	0	0	0.0816741
ATATTGCTGTCAAAGT-111	0.0574128	0	0.446275	0	0	0	0.0214881	0	0.234916	0	0	0.0416851	0	0	0	0	0	0	0	0	0	0	0	0.0136898	0	0.0842942	0	0	0	0	0	0	0	0	0	0	0	0	0.0117119	0	0	0	0	0	0	0	0	0	0
ATATTTAACCCTCAAG-111	0.0110474	0	0	0	0	0	0.149298	0	0.572554	0	0	0	0	0	0	0	0	0	0	0.14946	0	0	0	0	0	0.0209034	0	0	0	0	0	0	0	0	0	0	0	0	0	0	0	0	0	0	0	0	0	0	0
ATCAAACACTGTTCCA-111	0	0	0.0804971	0	0	0.0847303	0.0220232	0	0.087916	0	0.0117691	0.0153333	0	0	0	0.269008	0	0.026752	0	0	0	0	0	0	0.0148404	0	0	0	0.0421213	0.0204853	0.0840487	0	0	0	0	0	0.0331255	0.0159136	0.036628	0.0304596	0	0	0	0	0	0	0	0	0
ATCAAACGAAGGTTTG-111	0	0.0193568	0	0.0200215	0.0222934	0	0	0.019362	0	0.168453	0	0	0.054922	0.0437485	0.0543867	0.0676775	0	0.0304319	0.0635249	0	0.0173853	0	0	0.0109981	0	0	0	0.0166314	0	0.0832877	0	0.0169169	0	0	0	0.0179877	0.010039	0.0955647	0	0	0	0.0170668	0.0633158	0	0.0159803	0	0	0	0.0127755
ATCAATCTGGGCTGCA-111	0.0192836	0	0.163579	0	0	0	0.0562454	0	0.0906875	0.0281527	0	0.0110491	0	0	0.0103865	0.0332346	0	0.233903	0	0.0268802	0	0	0.0150421	0	0	0.0251037	0	0	0.0290094	0.0258737	0.0160982	0	0	0.0150524	0	0	0.0265582	0	0.0136672	0.0529202	0	0	0	0.0102251	0	0	0	0	0
ATCACGTGCTAATTAA-111	0.025441	0	0.354514	0	0.0105061	0.0309211	0.0137614	0	0.157279	0.010558	0	0.0404144	0.0159113	0.0118072	0	0	0	0	0	0	0	0	0.0548866	0.0162663	0	0.0107668	0	0	0.0303736	0	0	0.0373242	0	0	0.01048	0	0	0	0.010398	0	0	0	0.0117379	0.0518884	0	0	0	0	0
ATCACTTCATCCTCGC-111	0.0102247	0.0128088	0.0442054	0.0125848	0.0170816	0.04694	0.039606	0	0.140722	0.0231161	0	0	0	0.0335887	0	0.0591138	0	0.0126624	0	0	0	0.0114213	0.0292241	0.0125331	0.0154878	0	0	0	0.0381141	0.0107457	0	0.0891399	0.0238995	0	0	0.0219732	0.0239745	0.03252	0.0509569	0.0142919	0.0122555	0.0287127	0	0.0195821	0.010702	0	0	0	0
ATCAGACGGCACGCCG-111	0.0481908	0	0.438628	0	0	0	0.0267328	0	0.164335	0	0	0.0628851	0	0.0104878	0	0	0	0	0	0.0106074	0	0	0	0.0101484	0	0.0870462	0	0	0	0	0	0.0235062	0	0	0	0	0	0	0.0240019	0	0	0	0	0	0	0	0	0.0117599	0
ATCAGCCTCATGCTGC-111	0	0.0234748	0	0.0397057	0	0.0523714	0	0.0392781	0	0.204385	0.0235214	0	0	0	0	0.199996	0.036758	0.0516115	0.0160602	0	0	0	0.0186866	0	0.0388391	0	0	0	0.0280915	0.0872726	0	0	0	0	0	0	0.0134641	0.0293262	0	0	0	0	0	0	0	0	0	0	0
ATCAGCTCGTCCACTA-111	0	0.0743958	0	0.0979933	0.0149742	0	0	0.0601991	0	0.0800816	0	0	0.0275602	0.105092	0.0303863	0.0645049	0.0484198	0.0295385	0.0486316	0	0	0	0	0	0.0103635	0	0	0	0	0.0972255	0	0.0245049	0	0	0	0.032891	0	0.0495509	0.0125493	0	0	0	0.026001	0	0	0	0	0	0
ATCAGTAGGCAGGGAT-111	0.0195538	0	0.122938	0	0	0	0.098079	0	0.346201	0	0	0	0	0	0	0	0	0.0938518	0	0.0856356	0	0	0	0	0	0.0804974	0	0	0	0.0100893	0	0	0.0106611	0	0	0	0	0	0.0486512	0	0	0	0	0	0	0	0	0	0
ATCCAACGCAGTCATA-111	0	0.0179509	0	0.0218341	0	0.141812	0.0154547	0	0.017221	0.184982	0	0	0	0.0847521	0.0345169	0.10811	0	0	0.0129265	0	0	0	0	0	0.0210063	0	0	0	0	0.0534967	0	0	0.0106572	0	0	0.042922	0.012447	0.0822572	0	0	0	0.0117202	0	0.0100759	0	0	0	0	0
ATCCAATGGAGGGTCC-111	0	0.0388168	0	0.0815448	0.0112278	0	0	0.0200449	0	0.182273	0	0	0.0436704	0.058994	0.0159327	0.0991772	0	0	0.0165637	0	0	0	0	0	0	0	0	0	0	0.0212289	0	0.0406077	0	0	0	0.0248221	0.0100124	0.0479583	0.0134122	0	0	0	0.177896	0	0.0187883	0.020578	0	0	0
ATCCAATGGTACCGAA-111	0	0.0362571	0	0.0414111	0	0.20143	0	0	0	0	0	0	0	0	0	0.33243	0	0.0554579	0.0132495	0	0	0	0	0	0	0	0	0	0.06678	0.061674	0	0	0	0	0	0	0.0429678	0.0272187	0	0	0	0	0	0	0	0	0	0	0.0137109
ATCCACATCGACAGAA-111	0.0181222	0	0.0123838	0	0	0	0.282618	0	0.462849	0	0	0	0	0	0	0	0	0	0	0.141736	0	0	0	0	0	0.0359038	0	0	0	0	0	0	0	0	0	0	0	0	0	0	0	0	0	0	0	0	0	0	0
ATCCAGAGCAACAACC-111	0	0.0103846	0	0	0.0121608	0.087002	0	0	0	0.128947	0.200459	0	0	0.0301263	0.0178635	0.153094	0	0.0100278	0.0124941	0	0	0	0.0778026	0	0	0	0.0227551	0.011989	0.0216273	0.037763	0	0	0	0	0	0.0160631	0.0105879	0.0544982	0	0	0	0	0	0	0	0	0	0	0
ATCCAGGATTCGTGAA-111	0.0279401	0	0.39444	0	0	0.0276521	0.0126132	0	0.222281	0	0	0.0167974	0	0	0	0	0	0	0	0.0140965	0	0	0.0621329	0.012095	0	0.0303806	0.0159091	0	0.0323929	0	0	0	0	0	0	0	0	0	0.0116052	0	0	0	0	0.0113713	0	0	0	0.0197182	0
ATCCTACCTAAGCTCT-111	0.027455	0.0229927	0.0215912	0.0265383	0	0	0.0764468	0.0145149	0.264776	0.0344136	0	0.0141737	0	0.0453754	0.0273838	0.0159757	0	0.0666098	0	0.0100448	0	0	0	0	0	0.0466855	0	0	0	0.0381095	0	0.0206439	0	0.0145088	0	0.0203383	0	0.0223932	0.101686	0	0	0	0	0	0	0	0	0	0
ATCCTGAATCGCTGCG-111	0	0.0208119	0	0.0158791	0	0.0324676	0	0.0783833	0	0.0179559	0	0	0.0143023	0.022875	0.0179389	0.173833	0.0205222	0	0.0109662	0	0.0103748	0	0	0.125882	0	0	0	0	0	0.0584332	0	0.0140172	0	0	0	0	0	0.136536	0.018394	0.0217628	0	0.0129176	0	0	0	0.0684599	0	0	0.0125084
ATCCTGCGTGGAATGG-111	0.0348995	0	0.0210815	0	0	0	0.0421505	0.0137685	0.481545	0	0	0.0249668	0	0	0	0	0	0	0	0.0128155	0	0	0	0	0	0.272795	0	0	0	0	0	0	0	0	0	0	0	0	0	0	0	0	0	0	0	0	0	0	0
ATCGACCCAATACAGA-111	0.0107266	0	0	0	0	0.03579	0.0747606	0	0.0783859	0.135093	0	0	0	0	0.0103258	0.127969	0	0.058518	0	0.0499576	0	0	0.0138878	0	0	0	0	0	0.088116	0.0147885	0.0313926	0	0	0.0118738	0.0174329	0	0.0545848	0.0353017	0.0328701	0	0	0.0118741	0	0.0128705	0	0	0	0	0
ATCGACTCTTTCCGTT-111	0	0.0303963	0.0763526	0.0524668	0	0.131151	0.0224341	0.0816193	0.0974115	0.0739409	0	0.0163723	0	0.0163812	0.0208749	0.0965331	0.0113331	0	0	0	0	0	0	0.0235648	0	0	0	0	0	0.0208366	0	0.0338963	0	0	0	0	0	0.0673491	0.0183898	0	0	0	0	0.0128377	0	0	0	0	0
ATCGCACGCCGGGAGA-111	0.0339599	0.0229255	0	0.0310239	0.0254299	0	0	0.0107885	0.0421406	0.111779	0	0	0.0263548	0.0180742	0.013573	0.280726	0.0111851	0.0333205	0.0218501	0	0.0257602	0	0	0	0.0252858	0	0	0.0138281	0	0.0502111	0	0.0219337	0.0191809	0	0	0	0	0.0489639	0	0	0	0	0.0252991	0	0	0	0	0	0
ATCGCCAGTCAACATT-111	0.0502404	0	0.381868	0	0	0	0.0164686	0	0.107904	0	0.0264871	0.0138038	0	0	0	0	0	0	0	0	0	0	0	0	0	0.230425	0.0255221	0	0	0	0	0	0	0	0.0120464	0	0	0	0	0	0	0	0	0	0	0	0	0.0642317	0
ATCGGCAAGCAGTCCA-111	0.016017	0.0125779	0	0.0132953	0	0.190077	0.0143531	0.0252405	0.0544957	0.0377763	0	0.0951502	0.0113051	0	0.0205238	0.147107	0.0118295	0.0180557	0.0258864	0	0.0173684	0	0	0	0.0233202	0	0	0	0	0.0746363	0	0	0	0	0	0	0	0.0811635	0	0	0	0.0144686	0	0	0	0	0	0	0
ATCGGTTACCTAGTAA-111	0	0.0247098	0	0.0495185	0.0341966	0.0930108	0.0429003	0.0120016	0	0.0941133	0	0	0.025053	0.0307681	0	0.050748	0	0.0450924	0	0	0.0196649	0	0	0	0.0133741	0	0	0	0.0132744	0.121402	0	0.0591403	0	0	0	0.026808	0.0310365	0.0150764	0.0275291	0	0	0	0.0462439	0.0106731	0	0	0	0	0
ATCGTTAGCTAGCGGA-111	0.0280327	0.0414659	0	0.0537665	0.023399	0.0102952	0	0	0	0.217619	0.035735	0	0	0.0201301	0	0.258977	0	0.0564232	0	0	0	0	0	0	0.0157221	0.0143038	0	0	0	0.0583161	0.0104377	0	0	0	0	0.0104685	0.012553	0.0186414	0	0	0	0	0.010689	0	0	0	0	0	0
ATCTAATATCCTACGG-111	0.0186259	0	0	0	0	0	0.0343589	0	0.0743071	0.278631	0	0	0	0	0.0113081	0.366786	0	0.0258108	0	0.012054	0	0	0	0	0	0	0	0	0	0.0231311	0.0159423	0	0	0	0	0	0	0.0399949	0	0	0	0	0	0	0	0	0	0	0
ATCTAGCTTGTGAGGG-111	0.0159312	0.0147738	0	0	0	0.116818	0	0	0.119781	0.01435	0	0.0181971	0	0	0	0.377254	0	0.0146502	0	0	0	0	0	0	0.0150154	0	0	0	0.0874331	0.0128327	0.0383188	0	0	0	0	0	0.038619	0.0163351	0	0	0	0	0	0	0	0	0	0	0
ATCTCCCTGCAATCTA-111	0.0166151	0	0	0	0	0.0185443	0.0457916	0	0.0760873	0	0	0.0163475	0	0	0	0.0580463	0	0.0235311	0	0.0747149	0	0	0.0547633	0	0.0147205	0	0	0	0.133238	0	0.0149337	0.0206942	0	0.0146575	0.0385073	0	0.0772541	0.0139628	0.139088	0	0	0	0	0	0	0	0	0	0.0119582
ATCTGACATGGAAGGA-111	0	0	0.143137	0	0	0.0134173	0.0484392	0	0.121434	0	0	0	0	0	0	0	0	0.0893615	0	0.0329793	0	0	0	0	0	0	0	0	0	0.0106477	0	0.0237334	0	0	0	0	0	0	0.332712	0.038197	0	0	0	0	0	0	0	0	0.0232157
ATCTGCACCTCTGCGA-111	0.0202337	0.0106004	0	0	0	0.0296758	0.0178107	0	0.0725988	0	0	0	0	0	0	0.0886592	0	0.313822	0	0.0220104	0	0	0.0172965	0	0	0.0118922	0	0	0.0536026	0.0241592	0	0	0	0.0131613	0.012164	0	0.0501453	0.0207142	0.0906733	0	0	0	0	0	0	0	0	0	0.012208
ATCTGCTGTTATCGCC-111	0.0451461	0	0.331856	0	0	0	0.0604136	0	0.197196	0	0	0.0171053	0	0	0	0	0	0.0671226	0.0116229	0.0437448	0	0	0	0	0	0.132251	0	0	0	0	0	0	0.0114224	0	0	0	0	0	0	0.0145117	0	0	0	0	0	0	0	0	0
ATCTGGTTAAGACTGT-111	0.0128608	0	0.0378806	0	0	0.183844	0	0	0.137102	0.0777685	0	0	0.0120615	0	0.0390649	0.100662	0	0.036343	0.036068	0	0.0128646	0	0	0	0	0.0547576	0	0	0	0.0223879	0	0	0	0	0	0	0	0.0701457	0.0106269	0.0123049	0	0	0	0	0	0	0	0	0
ATCTGTAATTGTACCC-111	0.0328058	0	0	0	0	0	0.033038	0	0.779901	0	0	0.0438554	0	0	0	0	0	0	0	0	0	0	0	0	0	0.0359143	0	0	0	0	0	0	0	0	0	0	0	0	0	0	0	0	0	0	0	0	0	0	0
ATCTTGACCTGCAACG-111	0	0.0409343	0.0149754	0.0540106	0.0140301	0.0845367	0	0	0.0863956	0.0697442	0	0	0	0.127862	0.0482259	0.0341672	0	0.0253296	0	0	0	0	0	0	0	0	0	0	0.0269118	0.0551641	0	0.014024	0	0.0113817	0	0.0743446	0.016726	0.0526973	0	0.0105876	0	0	0	0.0215721	0	0	0	0	0.0105857
ATCTTGACTTGTCCAA-111	0	0.0161527	0	0.0324833	0	0.0749675	0	0.0600971	0	0.0295826	0	0.0119939	0	0	0.0235322	0.147012	0.0592921	0.0277066	0.014895	0	0	0	0	0	0.0564149	0.0122343	0	0	0	0.0482968	0	0.0178936	0.0178042	0.0162216	0	0	0.0313817	0.0674618	0.0435418	0	0.0447826	0.0113305	0	0	0.0113249	0.035499	0	0	0
ATGAAGCCAAGGAGCC-111	0.0255196	0.0131751	0	0	0	0	0	0	0.130932	0.170727	0	0	0	0.0225826	0.0259265	0.26248	0	0.0309598	0.014161	0	0	0	0	0	0.0300297	0.0183934	0	0	0	0	0	0	0.0546044	0	0	0	0.0113232	0.0840027	0	0	0	0	0	0	0	0	0	0	0
ATGACGCCGGCTCTAA-111	0.0180235	0.0196765	0	0	0	0	0.0125952	0	0.376501	0.0479407	0	0	0	0	0.0100298	0.0570917	0	0.126175	0	0	0	0	0	0	0	0	0	0	0	0.0108844	0	0.0148901	0.0101498	0.0162662	0	0	0.0495167	0.0156303	0.120821	0	0	0	0	0	0	0	0	0	0
ATGACGCGTTCTATCC-111	0	0.0507253	0	0.0920068	0.0145049	0.0593273	0.0182466	0	0	0.119151	0	0	0	0	0	0.106497	0	0.184913	0.0115721	0	0	0	0	0	0.040355	0	0	0	0.0568964	0.0509161	0	0	0.0158348	0	0	0	0.0411851	0.0134833	0	0	0	0	0.0174276	0	0	0	0	0	0
ATGACTATCAGCTGTG-111	0.0207435	0.0387028	0.0124621	0.0284186	0.016345	0.0176219	0.0344969	0	0.29141	0	0	0	0	0	0	0.0157446	0	0.227291	0	0	0	0	0.0205012	0	0	0	0	0	0	0.0374929	0	0.0251153	0.0120337	0	0	0	0	0	0.0751973	0	0	0	0	0	0	0	0	0	0.0108327
ATGACTATGCGACATT-111	0	0.0196182	0	0.0226931	0.0132372	0	0	0	0	0.257104	0	0	0.0100681	0.0212283	0.066245	0.0403409	0	0.21373	0.0284047	0	0	0	0	0	0	0	0	0	0	0.150299	0	0	0	0.0138813	0	0.0116369	0.0157441	0.0503624	0	0	0	0	0	0	0	0	0	0	0
ATGAGGAGTGTTAATC-111	0	0.04982	0	0.0605981	0	0.179038	0	0.0400614	0	0.215063	0	0	0.0103703	0.0641783	0.0685923	0.0292284	0.0175873	0.0100213	0.0201484	0	0	0	0	0	0	0	0	0	0	0.0443582	0	0	0	0.0136399	0	0.0210954	0	0.0518539	0	0	0	0	0	0	0	0	0	0	0
ATGATCGGGAATAGAC-111	0.0265897	0	0	0	0	0.0258893	0.0403304	0	0.155082	0	0.0162668	0.0212292	0	0	0	0.201001	0	0.0130028	0	0.0124218	0	0	0.0230607	0	0	0	0	0	0.219312	0	0	0	0	0	0.0307568	0	0.0701249	0.0314664	0	0	0	0	0	0	0	0	0	0	0
ATGATGCAATGGTACA-111	0.01386	0.0148227	0.0117801	0.0119794	0	0	0.0273088	0	0.303267	0.126539	0	0	0	0	0.0217413	0.0961564	0	0.160446	0	0.0102777	0	0	0	0	0	0	0	0	0	0.0235561	0	0	0	0.0168914	0	0	0.0489145	0.0276224	0	0	0	0	0	0	0	0	0	0	0
ATGCACTACCGCATTG-111	0.0274243	0.0317006	0	0.0270578	0.0177018	0.0218537	0	0	0.0828475	0.0753479	0	0.0123518	0	0.12099	0.074402	0.10166	0	0.0301965	0.0252868	0	0	0	0	0	0.0130965	0	0	0	0	0.0484199	0	0	0.0155697	0	0	0.0495137	0	0.134847	0	0	0	0	0	0	0	0	0	0	0
ATGCATGATCCAGGAT-111	0	0.0460393	0.0104519	0.0460184	0.0167619	0	0.0368659	0.0574555	0.206412	0.0568862	0	0.0108591	0.0126365	0	0.0289383	0.0801499	0	0.0601268	0.0120024	0	0	0	0	0	0	0	0	0	0	0.0750498	0	0.0317138	0	0	0	0	0	0.070849	0.0387014	0	0	0	0	0	0	0	0	0	0
ATGCCATTTGCGACCA-111	0.0334979	0.0234836	0	0.0227961	0.0192253	0.0118223	0	0.0102906	0	0.128448	0.0420519	0	0	0.0132739	0.0192126	0.108549	0	0.13873	0.0191402	0	0	0	0.14838	0	0	0	0	0	0.0295811	0.0541259	0	0	0	0	0.0112241	0	0.0222424	0.0381036	0	0	0	0	0	0	0	0	0	0	0
ATGCCGGTCTTGCATA-111	0.0151256	0.0236689	0	0.0275597	0	0.0658165	0	0	0.0422466	0.183263	0	0	0	0.0378317	0.043321	0.0965422	0	0.0590671	0.0162603	0	0	0	0	0	0.0114147	0.0777919	0	0	0	0.0787846	0	0	0	0.013704	0	0.0196042	0.0151656	0.0548316	0	0	0	0	0	0	0	0	0	0	0
ATGCCGGTTGATGGGA-111	0.0909368	0	0.0134282	0	0	0	0.0168961	0	0.27354	0	0	0.0154982	0	0	0	0.0436379	0	0.288195	0	0	0	0	0	0	0.0162379	0	0	0	0	0.0212874	0	0	0.0122393	0	0	0	0.0212236	0.017561	0.0735704	0	0	0	0	0	0	0	0	0	0.012404
ATGCGACAGTCCCATT-111	0.0157808	0	0.0165812	0	0	0	0.0762798	0	0.498133	0	0	0.0102302	0	0	0	0	0	0.0134067	0	0.0530598	0	0	0	0	0	0.228024	0	0	0	0.0140098	0	0	0	0	0	0	0	0	0	0	0	0	0	0	0	0	0	0	0
ATGCGAGTCCCACCAC-111	0	0.0169115	0	0.0208703	0	0	0	0.0614012	0	0.119947	0	0	0	0	0.0175305	0.250756	0.0463784	0.0538585	0.031302	0	0	0	0	0	0.0696737	0	0	0	0	0.0287278	0.0113019	0.015297	0.0374183	0	0	0	0	0.0644161	0.0436111	0	0	0	0	0	0.0100007	0	0	0	0
ATGCTCAGTGTTGCAT-111	0	0.0147554	0.0289893	0	0.012159	0.0618237	0.0103774	0	0.114489	0.0608587	0	0.011061	0.0198429	0	0	0.030218	0.0525774	0.0131471	0	0	0.0369581	0	0	0.0275638	0	0	0.010357	0	0.0315097	0.0115796	0	0.0953173	0	0.0117703	0	0	0.0383992	0	0.184255	0	0	0	0	0	0	0	0	0	0
ATGCTCTGGCGCGGTA-111	0	0	0.073396	0	0	0.0252023	0.0444415	0	0.166411	0	0.0721426	0.0117625	0	0	0	0.0492185	0	0.0637647	0	0.0256445	0	0	0	0	0.038962	0.036249	0.0651136	0	0.0706035	0.0651955	0.0149539	0	0	0	0.0391117	0	0.013306	0	0.0107536	0.020443	0	0	0	0	0	0	0	0.0120351	0
ATGGAGCAGGCCGTGA-111	0.0126146	0	0.0361492	0	0	0	0.0193042	0	0.0202356	0.0222303	0	0	0	0	0	0	0	0.364452	0	0.0525189	0	0	0.0267446	0.020609	0	0.0166478	0	0	0.0828403	0.0155635	0.0130076	0	0.0127774	0.013772	0.0219764	0	0.0120174	0	0.011197	0.0608315	0	0	0	0.0324141	0	0	0	0	0.0119032
ATGGATCCGGCGTCCG-111	0	0	0	0	0	0	0	0	0.0296016	0	0	0	0	0	0	0	0.0120024	0.69116	0	0.0164476	0	0	0	0	0	0	0	0	0	0.0169183	0	0.0104514	0	0.0115819	0	0	0.0101355	0	0.048265	0	0	0	0	0	0	0	0	0	0.0253059
ATGGATTGACCAAACG-111	0	0.0357364	0	0.0988854	0	0.0984858	0	0.0701167	0.015306	0.15352	0	0.0238808	0	0.0273628	0.0259597	0.0613841	0.0154803	0.0326824	0.0115192	0	0	0	0	0	0	0.0105022	0	0	0	0.0837412	0	0.0135001	0	0	0	0.0178919	0	0.0621104	0	0	0	0.0160858	0.0111371	0.0184901	0	0	0	0	0
ATGGCAGCCGAGAAAC-111	0	0	0	0	0	0.0379503	0	0.0443403	0	0.016488	0	0.0129049	0.0280166	0	0	0	0.0152689	0.0112566	0.0119949	0	0.0394643	0	0.0185099	0	0.0104657	0	0	0.0156405	0.03914	0.0154987	0.0461077	0.0836225	0.0138717	0.0190709	0	0	0.0256393	0	0.22641	0	0	0.0553353	0.0267777	0.010086	0.0453127	0	0	0	0
ATGGGACCTGCTGAAC-111	0	0.0384237	0	0.098575	0	0	0	0.0768756	0	0.0895455	0	0	0	0.0133059	0.0343622	0.168178	0.0336473	0.0877755	0.0213027	0	0	0	0	0	0.0139099	0	0	0	0	0.110265	0	0	0	0	0	0	0.0105957	0.0984298	0	0	0	0	0.0151749	0	0	0	0	0	0
ATGGGCCTCGGCCTCT-111	0	0.0114199	0	0.0113077	0	0	0	0	0	0.0529089	0	0	0	0	0.0298245	0.0588315	0	0.491499	0.017872	0	0	0	0	0	0	0	0	0	0	0.0658196	0	0	0	0.0230453	0.0232855	0	0.0557538	0.0449027	0	0	0	0	0	0	0	0	0	0	0.028581
ATGGTCGCGTGGTTTC-111	0	0.0126749	0	0.0147109	0	0.136086	0	0	0	0.289164	0	0	0.0106326	0	0.0347354	0.079245	0	0.110748	0.0508612	0	0	0	0	0	0	0	0	0	0	0.113563	0	0	0	0	0	0	0	0.049154	0	0	0	0	0.0109639	0	0	0	0	0	0
ATGTAAGGCTGCTCTT-111	0	0.0116251	0	0.0247946	0	0.046508	0	0.0910107	0	0.0771844	0.0196671	0	0	0.0161634	0.0260863	0.126405	0.0169297	0.0375735	0.0449941	0	0	0	0	0	0.0285569	0	0.0180427	0	0.0227328	0.0502635	0	0	0.0105223	0.0186305	0	0.0112658	0.0310738	0.094385	0.0116961	0	0.0109973	0	0	0.0432936	0	0	0	0	0
ATGTACGATGACGTCG-111	0.0313895	0	0.0134011	0	0	0	0.365568	0	0.378093	0	0.0128118	0	0	0	0	0	0	0	0	0.103987	0	0	0	0	0	0.0315712	0	0	0	0	0	0	0	0	0	0	0	0	0	0	0	0	0	0	0	0	0	0	0
ATGTAGCGCGCGTAGG-111	0	0.0375718	0	0.0267414	0.010229	0	0	0	0	0	0	0	0.011746	0	0	0.42661	0.0197428	0.0136579	0	0	0	0	0	0	0.0110213	0	0	0	0	0	0	0.101915	0	0	0	0	0.022639	0.0527845	0.143367	0	0	0	0.0111854	0	0	0	0	0	0.0159455
ATGTGCATCCGACGCA-111	0	0.0154354	0	0.0173723	0	0.148412	0.0182742	0.0659695	0.157163	0.0164639	0	0	0.0222718	0.0163378	0.0133996	0.0176115	0	0	0.0328862	0	0.0173184	0	0	0	0	0	0.0216129	0	0	0.0590453	0	0.0454421	0	0	0	0	0	0.0232774	0.0248966	0	0	0.107961	0.017002	0	0.0128763	0	0	0	0.01069
ATGTGGACATCTTGAT-111	0.0210494	0	0.0161177	0	0	0	0.0876123	0.0113252	0.520083	0	0	0.0160575	0	0	0	0	0	0	0	0.0512146	0	0	0	0	0	0.0906846	0	0	0	0	0	0	0.0194806	0	0	0	0	0	0.0831664	0	0	0	0	0	0	0	0	0	0
ATGTTACGAGCAATAC-111	0.011507	0	0.0725581	0	0	0.0172006	0.0458004	0	0.064189	0.0369329	0	0.0132626	0	0	0	0.0193884	0	0.0131227	0	0.0106065	0	0	0.0316275	0.0170933	0	0	0	0	0.0659022	0	0.0581252	0.0393363	0	0.021526	0.0110465	0	0.0601268	0	0.233094	0.0134395	0	0	0	0.0308193	0	0	0	0	0
ATGTTCGTCGACCCAC-111	0.0297022	0	0.0146631	0	0	0	0.111531	0	0.316135	0	0	0.0172415	0	0	0	0	0	0	0	0.0740878	0	0	0	0	0	0.0182313	0	0	0	0	0	0.084763	0.0193454	0	0	0	0	0	0.234032	0	0	0	0	0	0	0	0	0	0
ATGTTGTAGTCTGTTT-111	0.010917	0	0	0	0	0	0.0317916	0	0.348998	0.03278	0	0	0	0	0.0126054	0.13484	0	0.103121	0	0	0	0	0	0	0	0.0161528	0	0	0	0.0207115	0	0	0	0.0175157	0	0	0.0694692	0.0431342	0.0768083	0	0	0	0	0	0	0	0	0	0
ATTAAACATGCGGACC-111	0.0197211	0	0.209212	0	0	0.0222735	0.014167	0	0.143007	0.121672	0.0149284	0.0210101	0	0.0175873	0.0139704	0.0561963	0	0	0	0.0476313	0	0	0	0.0148468	0	0.102705	0	0	0	0.01258	0	0	0	0	0	0	0	0.0245733	0	0.0130908	0	0	0	0	0	0	0	0	0
ATTAATACTACGCGGG-111	0	0	0.0158528	0	0	0	0	0	0.0305138	0.0411711	0	0	0.021933	0.0178964	0	0.148247	0	0.0121259	0	0.0823135	0.0146876	0	0	0.0416707	0	0	0	0.0411028	0	0.0396396	0	0.0549678	0	0	0	0.0197687	0.0201875	0.0562873	0.0655135	0.0203421	0	0.0483341	0.0402219	0	0.0216487	0	0	0	0.0424399
ATTAATGAACCAGTCG-111	0.0125979	0	0.017457	0	0	0	0.130027	0	0.331781	0	0	0	0	0	0	0	0	0.221229	0	0.0651178	0	0	0	0	0	0.0495454	0	0	0	0.0267247	0	0	0	0	0	0	0	0	0.0479464	0	0	0	0	0	0	0	0	0	0.0167589
ATTAATTCGGTCACTC-111	0.0710294	0	0.0837161	0	0	0	0.0930372	0	0.419046	0	0	0.0428511	0	0	0	0	0	0	0	0.0427213	0	0	0	0	0	0.145539	0	0	0	0	0	0	0	0	0	0	0	0	0.0107538	0	0	0	0	0	0	0	0	0	0
ATTACAACTACCGGCC-111	0.106385	0	0.358488	0	0	0	0.0524584	0	0.117632	0	0.0231026	0.0197734	0	0	0	0.0252803	0	0	0	0.0554214	0	0	0.0275723	0	0	0.0516699	0	0	0.0200795	0	0	0	0	0	0.0149666	0	0	0	0	0	0	0	0	0	0	0	0	0.0461788	0
ATTACATGTCAGTCTT-111	0.0320055	0	0	0	0	0	0.0135578	0	0.0552004	0	0.0500254	0	0	0	0	0.249651	0	0.0735478	0.025413	0.0107626	0	0	0	0	0.160483	0	0.0206982	0	0	0.0336588	0.0273204	0	0.0275268	0	0.0393383	0	0.0494395	0.0138473	0.0128867	0	0.0184819	0	0	0	0	0	0	0	0
ATTACGCGCTGGCAGG-111	0.0469132	0.0126196	0.602495	0	0	0	0.0242778	0	0.170258	0	0	0.017582	0	0	0	0	0	0	0	0	0	0	0	0	0	0	0	0	0	0	0.0136976	0	0	0	0	0	0	0	0	0	0	0	0	0	0	0	0	0	0
ATTACTAGCCTCTTGC-111	0.0229487	0.0123862	0.0116952	0.0148399	0	0.159755	0.0779983	0	0.0502793	0.0477278	0	0.0105772	0	0	0	0.308647	0	0.024674	0	0	0	0	0	0	0.0362486	0	0.0106333	0	0.015905	0.0281519	0.0162142	0	0.0125371	0	0	0	0.0293758	0.0288552	0	0	0	0	0	0	0	0	0	0	0
ATTACTTACTGGGCAT-111	0	0.0264817	0	0.0349348	0	0.209831	0	0	0.012941	0.203382	0	0	0	0	0.0260169	0.156907	0	0.0356505	0.023438	0	0	0	0	0	0	0	0	0	0	0.0802353	0	0	0	0	0	0	0	0.0790087	0	0	0	0	0	0	0	0	0	0	0
ATTAGATTCCTCAGCA-111	0	0.0527346	0	0.0510156	0	0.22027	0	0.138559	0	0.103293	0	0	0	0.0541929	0.0228189	0.0185905	0.0368336	0.0117715	0.0177442	0	0	0	0	0	0	0	0.0315278	0	0	0.0458484	0	0.0120653	0	0	0	0.0163974	0	0.0307463	0.0127174	0	0	0	0	0	0	0.0191449	0	0	0
ATTAGATTGATAGCGG-111	0.0194859	0.0306618	0	0.0826618	0	0	0	0.0450511	0	0.0394456	0	0	0	0.0404543	0.0417914	0.211081	0.0113133	0.0493103	0.0297052	0.038529	0	0	0	0	0.0112224	0	0	0	0	0.0948589	0	0	0	0	0	0.0273354	0.0112824	0.115907	0	0	0	0	0.0109992	0	0	0	0	0	0
ATTAGGCGATGCTTTC-111	0	0.0150789	0	0	0	0	0.0117797	0.0191384	0.029025	0.0206957	0.0119409	0	0	0	0	0	0.0182029	0.289881	0.0163201	0.0433757	0	0	0	0	0.0331751	0.0226703	0	0	0	0.0157614	0.0339838	0.0126762	0.0908027	0	0	0	0	0	0.225764	0	0	0	0	0	0	0	0	0	0.0118581
ATTATACTTTGCTCGT-111	0.0161635	0	0	0	0.0159207	0	0	0	0.035362	0.017146	0.0111261	0	0	0	0	0.0143806	0	0.452971	0	0.02312	0.0243414	0.0743217	0	0	0	0.0145121	0	0.0266222	0	0.0103869	0.0203785	0.0106844	0.0147178	0	0	0	0	0	0.0863999	0	0	0.0114352	0	0	0	0	0	0	0.0323998
ATTATCGGAATGTACG-111	0	0	0	0	0	0	0	0	0	0.291382	0	0	0.016915	0	0.015555	0.225856	0	0	0.13469	0	0.0104881	0	0	0	0.0262288	0	0	0	0	0.0402338	0	0	0	0	0	0	0.017815	0.0545772	0.0151738	0	0	0	0.0204053	0	0	0	0	0	0
ATTATCTCGACAGATC-111	0	0	0.0185484	0	0	0	0.0192625	0	0.24925	0.0833557	0	0	0.0105889	0	0.07695	0.107838	0	0.0711199	0.0152513	0	0	0	0	0	0	0	0	0	0	0.0377204	0	0	0	0.0128592	0	0	0.0174459	0.151929	0.0144876	0	0	0	0	0	0	0	0	0	0.0224706
ATTATGCCATAGGGAG-111	0	0	0.0120479	0	0	0.0281164	0	0	0.0846289	0.0249139	0	0	0	0	0.0213716	0.143932	0	0	0	0.0368419	0.0148364	0	0	0.0168877	0	0	0	0	0	0	0.0310003	0.0893876	0.0142196	0	0	0	0.0191543	0.110373	0.0909364	0	0	0.0895171	0	0	0	0	0	0	0.013921
ATTCAACCATTTAAGG-111	0.0341701	0	0.0100361	0	0	0	0.163195	0	0.356902	0	0	0	0	0	0	0.0140377	0	0.0982033	0	0.0648918	0	0	0	0	0.0142175	0.108471	0	0	0	0.0581393	0	0	0.0179266	0	0	0	0	0	0	0	0	0	0	0	0	0	0	0	0
ATTCACTGATGTTGGA-111	0.0106164	0	0.0153176	0.0120022	0	0	0.0648843	0	0.150345	0.0328428	0	0	0	0.0152577	0	0.386607	0	0.0261267	0	0.0248848	0	0	0	0	0.0209281	0	0	0	0	0.0628784	0.0610052	0	0	0	0	0.010509	0	0.0228151	0	0	0	0	0	0	0	0	0	0	0
ATTCAGGACCTATTTC-111	0.0307045	0.0233661	0.0325585	0.0435847	0	0	0.0210487	0	0.0533509	0.145743	0	0	0	0.0751963	0.0344629	0.227861	0	0.0192613	0	0	0	0	0	0	0	0	0	0	0	0.0492885	0	0	0	0	0	0.051237	0	0.0999243	0	0.0114766	0	0	0	0	0	0	0	0	0
ATTCAGTAGCAGGGTC-111	0	0.0190921	0	0.0396823	0.0140133	0.271049	0	0	0	0.0520906	0	0	0.0120251	0.17302	0.0162692	0	0	0	0.0233877	0	0	0	0	0	0	0	0.0155944	0	0	0.089848	0	0	0	0	0	0.130915	0	0.0210317	0	0	0	0	0.0286678	0	0	0	0	0	0
ATTCATATACTGTCCA-111	0	0	0.0518369	0	0	0.0255442	0.0306484	0.0414174	0.107546	0.0412525	0	0.0105147	0	0.0130609	0.0613764	0.0207382	0	0	0	0.0134465	0.0262021	0	0	0.058751	0	0	0	0	0	0.015887	0	0.0508187	0.0100377	0.0115957	0	0	0	0.05144	0.136777	0	0	0.0778096	0	0	0.0142601	0.0117637	0	0	0
ATTCATCGTTGAGGCA-111	0	0.0358179	0	0.0355998	0.0123629	0	0	0	0	0.260638	0	0	0	0.01325	0.0194716	0.279396	0	0.0499624	0.0877083	0	0	0	0	0	0	0	0	0	0	0.0582032	0	0	0	0	0	0	0	0.0634468	0	0	0	0	0	0	0	0	0	0	0
ATTCCCACATAAACAA-111	0	0.0285746	0	0.0701922	0.0127494	0.136779	0	0.0205774	0	0.144153	0	0	0.0134389	0.0992539	0.0773522	0.015275	0	0.0135482	0.0226886	0	0	0	0	0	0	0	0.0145117	0	0.033066	0.0753467	0	0	0	0.0137366	0	0.0532542	0	0.0420932	0	0	0	0	0.0360948	0	0	0	0	0	0
ATTCCTCCGCCAGTGC-111	0.0508897	0	0.625342	0	0	0	0.0232459	0	0.0895904	0	0	0.0842325	0	0	0	0	0	0	0	0.0182596	0	0	0	0	0	0.0368383	0	0	0	0	0	0	0	0	0	0	0	0	0	0	0	0	0	0	0	0	0	0	0
ATTCGACGCCGGGCCT-111	0	0.0196753	0	0.054773	0	0.0845356	0	0.0982108	0.0285355	0.0899985	0	0	0	0.0721566	0.0225217	0.0928412	0	0	0.0166318	0	0	0	0	0.0259626	0	0	0	0	0	0.0603235	0	0.0346559	0	0	0	0.0355665	0	0.0919231	0.014314	0	0	0.0146963	0.0367771	0	0.0128337	0	0	0	0
ATTCGTGCTATCTCTT-111	0.095584	0	0.391916	0	0	0	0.0745283	0	0.240085	0	0	0.0489397	0	0	0	0	0	0	0	0.015787	0	0	0	0	0	0.0727322	0	0	0	0	0	0.0114679	0	0	0	0	0	0	0	0	0	0	0	0	0	0	0	0	0
ATTGAAGATCTTAGTG-111	0.011073	0.0120992	0.0121751	0	0	0	0.1796	0.0355567	0.469626	0	0	0.0105567	0	0	0	0	0.0206726	0	0	0.0738948	0.0125677	0	0	0	0	0.0711808	0	0	0	0	0	0.0168963	0	0	0	0	0	0	0	0	0	0	0	0	0	0	0	0	0
ATTGACGTAACTCGGT-111	0	0	0	0	0.015121	0.0632816	0	0	0.0380508	0.0999804	0	0	0.0314125	0.0298874	0.0776906	0.0473731	0	0.0106672	0.0276439	0.0686044	0.0104226	0	0	0	0	0	0	0.0520561	0	0.0325854	0	0.0408704	0	0	0	0.0223278	0	0.124897	0.0199856	0	0	0.0440768	0.0217107	0	0	0	0	0	0.031853
ATTGATGAGTCCTAAC-111	0.0166394	0	0	0	0	0	0.0114947	0	0.172888	0	0	0	0	0	0	0	0	0.417073	0	0	0	0	0	0	0	0	0	0	0	0.0346422	0	0.0127141	0.0119474	0	0.0261842	0	0	0	0.135609	0	0	0	0	0	0	0	0	0	0.0296951
ATTGCCTTTATGTTTG-111	0	0.0195277	0	0.0317823	0	0.113029	0	0.106647	0	0.180686	0	0	0.0163559	0.0327066	0.0640152	0.0297856	0.0141304	0.0149854	0.0245065	0	0.0139728	0	0	0	0	0	0	0	0	0.118395	0	0.0113244	0	0	0	0.0138664	0	0.0685426	0	0	0	0.0337026	0.0166173	0	0	0	0	0	0
ATTGCTGCTCCTCCAT-111	0.0170141	0.0188602	0.212308	0.0156371	0	0.0579595	0.0128621	0.0127762	0.0570642	0	0	0.0282706	0	0	0	0.0188896	0.0265007	0	0	0	0	0	0.0179699	0.145939	0	0	0	0	0.038757	0	0.067273	0.125572	0	0	0	0	0.0128491	0	0	0	0	0	0	0.0104397	0	0	0	0	0
ATTGGATTACAGCGTA-111	0.0240968	0	0.019219	0	0	0	0.0991758	0	0.121835	0	0.0112582	0	0	0	0	0.0595179	0	0.423908	0.0174495	0.0260424	0	0	0	0	0.0115667	0	0	0	0	0.0432455	0.0335235	0	0	0	0	0	0.0175012	0	0	0	0	0	0	0	0	0	0	0	0
ATTGTACAACTCGGCT-111	0	0	0	0	0	0	0	0	0.0402893	0	0	0	0	0	0	0	0	0.768452	0	0.0144044	0	0	0	0	0	0	0	0	0	0.0163648	0	0	0.0174561	0	0	0	0	0	0.0200723	0	0	0	0	0	0	0	0	0	0.0242983
ATTGTCGCAATACCTT-111	0	0	0.0104747	0	0	0	0.0290772	0	0.48097	0	0	0	0	0	0.0197157	0.0374512	0	0.152598	0	0	0	0	0	0	0.017472	0	0	0	0	0.0216842	0	0	0	0.0186473	0	0	0.0335866	0.0199112	0.0626023	0	0	0	0	0	0	0	0	0	0
ATTTACAGTTTACTGG-111	0	0.0138513	0	0.0171848	0	0.0293748	0	0.084691	0	0.105628	0	0	0.0165416	0.0573876	0.0556293	0.0282989	0	0	0	0	0.0110411	0	0	0.207123	0	0	0.0182175	0	0	0	0	0.0228696	0	0	0	0.019373	0	0.0613131	0	0	0	0.0507543	0.018558	0.014658	0.0447302	0.0137673	0	0	0
ATTTACTAAGTCCATT-111	0	0.0218469	0	0.025749	0	0.0346182	0	0.0680295	0	0.0347373	0.0647023	0	0	0.0431431	0.0117456	0.150796	0.0509378	0	0	0	0.0162327	0	0.0191122	0	0.0147845	0	0.0348146	0	0.0242404	0.0310036	0	0	0	0	0.0123487	0.0212578	0.0263669	0.0642269	0	0	0.025491	0	0	0.0163823	0	0.097623	0	0	0
ATTTCATTATTTCGCG-111	0	0.016096	0.0105786	0.010013	0	0	0.0678061	0	0.242998	0.011076	0	0	0	0	0	0.0729906	0	0.0784287	0	0.137499	0	0	0	0	0	0.0162368	0	0	0	0	0.0371346	0.0157572	0.0190712	0	0	0	0.0128416	0.0172717	0.139371	0	0	0	0	0	0	0	0	0	0
ATTTCCGGGTTCTGCG-111	0	0.0185897	0	0.0231516	0.0101177	0.0409397	0	0	0	0.0197969	0	0	0	0	0.0167938	0.071191	0	0.185043	0.0112051	0	0	0	0	0	0.0986732	0	0	0	0.145295	0.0238086	0.0329706	0	0.0530122	0.0327911	0.0218464	0	0.0812852	0.0234396	0	0	0	0	0	0	0	0	0	0	0
ATTTGCGCGAGTAGCT-111	0.0234842	0	0.0123298	0	0	0.0453669	0.0874195	0	0.0394664	0.039124	0	0	0	0.0258562	0	0.165484	0	0.114006	0	0.0683432	0	0	0.0117844	0	0.0151468	0	0	0	0.0586639	0.0434276	0.0279577	0	0.0122705	0	0	0.0244459	0.0446337	0.0245177	0	0	0	0	0	0.0337239	0	0	0	0	0
ATTTGTCTTGGGAGCT-111	0	0.0203584	0	0.0238391	0.0203365	0.0498506	0.0723841	0.0165218	0.0694311	0.0739701	0	0	0.0221242	0	0.0230119	0.0672046	0.0380799	0.0532817	0	0.0352965	0.0622991	0	0	0	0.017459	0	0	0	0	0.0315643	0.0214102	0.0513856	0	0.0197912	0	0	0.030706	0.02711	0.0428228	0	0	0.0121562	0.0124741	0	0	0	0	0	0
ATTTGTTCCAGGGCTC-111	0.0446723	0	0.390991	0	0	0	0.0178775	0	0.223934	0	0	0.0121616	0	0	0	0	0	0	0	0.0832936	0	0	0	0	0	0.178987	0	0	0	0	0	0	0	0	0	0	0	0	0	0	0	0	0	0	0	0	0	0	0
CAAACGAGTATCGCAG-111	0.0151004	0	0.13375	0	0	0	0.0200387	0	0.15156	0.0786024	0.0116333	0	0	0.0201482	0.0105879	0.146383	0	0.0426166	0.0188839	0	0	0	0.0166013	0	0.0157377	0	0	0	0.0123705	0.0713365	0	0	0	0	0	0.0108641	0.0181788	0.0279962	0	0.0464629	0	0	0	0	0	0	0	0.0130441	0
CAAACGGTCGCACTTT-111	0.0181079	0.0400006	0	0.0896496	0.0248549	0.0545563	0	0.0427096	0.0188664	0.0604776	0	0.0282803	0.0203791	0.0702479	0.0221999	0.0482329	0.0345803	0	0	0	0.0147485	0	0	0	0.0128085	0	0.0136579	0.0122611	0.0153867	0.0204137	0	0.0730847	0.0107123	0	0	0.027798	0.014278	0.0369086	0	0	0.0349156	0.0386741	0.034128	0	0.0156014	0	0	0	0
CAAACTACGATAGAGA-111	0.0112964	0	0	0	0	0	0.244461	0	0.478238	0	0	0	0	0	0	0	0	0	0	0.181473	0	0	0	0	0	0.0314767	0	0	0	0	0	0	0	0	0	0	0	0	0	0	0	0	0	0	0	0	0	0	0
CAAACTATTGAGCTTC-111	0	0.0109512	0.0224543	0.0157331	0.0114291	0	0.0153763	0	0.0215587	0.0415436	0	0	0.0264833	0.0579888	0.0160213	0.0254833	0	0	0	0.0181332	0	0	0	0.0233341	0	0	0	0.0136981	0	0.0203163	0	0.159275	0	0.014344	0	0.047481	0.0162848	0.0250516	0.121598	0.0116414	0	0.0336046	0.0840665	0	0.041568	0	0	0	0.0386613
CAAACTCGCGACGCCG-111	0.0593049	0	0.404644	0	0	0	0.0329158	0	0.314006	0	0	0.0213539	0	0	0	0	0	0	0	0.0155335	0	0	0	0	0	0.124526	0	0	0	0	0	0	0	0	0	0	0	0	0	0	0	0	0	0	0	0	0	0	0
CAAAGATTATTGGGCC-111	0	0.0149138	0	0.0169407	0.0126813	0	0	0	0	0.0470077	0	0	0	0	0	0.114398	0	0.428486	0.010589	0.0134688	0	0	0	0	0.0334607	0	0	0	0	0.015595	0.0194214	0	0.0454562	0.0152887	0.0167773	0	0.0589249	0.023579	0.013582	0	0	0	0	0	0	0	0	0	0
CAAATCTCTCACAAGG-111	0	0	0	0.0101577	0	0	0	0	0	0.0462957	0	0	0	0.0244628	0.0133388	0.50619	0	0.0332369	0.0275724	0	0	0	0	0	0.0112743	0	0	0	0	0.117179	0	0	0	0	0	0.0197108	0	0.136763	0	0	0	0	0	0	0	0	0	0	0
CAAATTGTCAGCAAGC-111	0.0119295	0	0.0132243	0	0	0	0.0581825	0	0.297325	0	0	0.0156469	0	0	0	0	0	0.0380202	0	0.130221	0	0	0	0	0	0.0384007	0	0	0	0	0	0	0	0	0	0	0	0	0.309542	0	0	0	0	0	0	0	0	0	0.0202385
CAACGACCCGTTTACA-111	0	0.018287	0	0.0289508	0.0113708	0	0	0	0.0125364	0.0957834	0	0	0	0.06701	0.0178741	0.253552	0	0.0263052	0.0150108	0.0671434	0	0	0	0.0109646	0	0.0232021	0	0.0104965	0	0.0627303	0	0	0	0	0	0.0496575	0	0.0846858	0	0.0247205	0	0	0.0166675	0	0	0	0	0	0.014569
CAACGGTTCTTGATAC-111	0.0622634	0	0.343191	0	0	0.0131593	0.0257919	0	0.0741383	0	0.0135345	0.0223033	0	0	0	0	0	0	0	0.0245256	0	0	0.0478653	0	0	0	0.0133433	0	0.208953	0	0.0195611	0	0	0	0.0367121	0	0	0	0	0	0	0	0	0	0	0	0	0.0182378	0
CAACTATATCGAATGC-111	0.0385918	0.0218958	0	0.0122967	0.0145265	0	0.0144286	0	0.216498	0	0	0	0	0	0.0132307	0.0353952	0.0164095	0.264155	0	0	0.0100719	0	0	0	0	0.0202531	0	0	0	0.0188207	0	0.038329	0	0.0141502	0	0	0.0279287	0.0172991	0.108426	0	0	0	0	0	0	0	0	0	0.014701
CAACTCCTTGATCCCG-111	0.0359218	0	0.0423659	0	0	0.0103131	0.0960034	0	0.0739707	0	0.0142051	0	0	0	0	0.143428	0	0.0496661	0	0.0250896	0	0	0.136905	0	0.0227654	0	0	0	0.112219	0.0189276	0	0	0.0113558	0	0.0174293	0	0.0480572	0.0196643	0	0	0	0	0	0	0	0	0	0	0
CAACTGCTCATCCGAT-111	0.0128797	0.0237351	0.0178167	0.0196243	0	0	0.0288028	0	0.305222	0.063937	0	0.0132837	0	0	0.0313661	0.0976999	0	0.150616	0	0.0107995	0	0	0	0	0.0132765	0	0	0	0	0.0113066	0	0	0.0343814	0.0115747	0	0	0.0235143	0.0491001	0.0177246	0	0	0	0	0	0	0	0	0	0
CAACTTGTAGTGGGCA-111	0	0.0210142	0	0.030494	0	0	0	0	0.0277029	0.131361	0	0.0327561	0	0.0717867	0.0845317	0.0751129	0	0	0.0163979	0	0	0	0	0	0.0439197	0	0.0291378	0	0	0.0220377	0	0	0.0265285	0.0297319	0	0.0334115	0.023696	0.131969	0.0135353	0	0.0553246	0.0116764	0	0	0	0	0	0	0
CAAGAGGGCGGAGTAC-111	0.0550254	0	0.372159	0	0	0	0.0203439	0	0.21296	0	0	0.0205415	0	0	0	0	0	0	0	0.032275	0	0	0	0	0	0.233264	0	0	0	0	0	0	0	0	0	0	0	0	0	0	0	0	0	0	0	0	0	0	0
CAAGATATTATAACGT-111	0.0131985	0.0115457	0	0.0107439	0	0.0362381	0	0	0	0.213231	0.0160243	0	0.0101516	0	0.0181414	0.106674	0	0.191765	0.0304467	0	0	0	0.0285246	0	0	0.0103624	0	0	0.0357156	0.101651	0	0	0	0	0.0108151	0	0.0189219	0.0409436	0	0	0	0	0	0	0	0	0	0	0
CAAGCAACGTCGGAGT-111	0.0941248	0.0135581	0.0689893	0.010035	0	0	0.040011	0	0.523818	0	0	0.0724005	0	0	0	0	0	0	0	0	0	0	0	0	0	0.0944436	0	0	0	0	0	0.0114905	0	0	0	0	0	0	0	0	0	0	0	0	0	0	0	0	0
CAAGCACCAAATGCCT-111	0.0332075	0	0.176251	0	0	0	0.0355146	0	0.229964	0	0	0.0280658	0	0	0	0	0	0.0166508	0	0.0238565	0	0	0.0362672	0	0	0.0346186	0	0	0	0	0	0.014075	0	0	0	0	0	0	0.260801	0	0	0	0	0	0	0	0	0	0.0133855
CAAGCGGCACATAATT-111	0.0378609	0	0	0	0	0	0.247437	0	0.286272	0	0.0156662	0.0124192	0	0	0	0.0294837	0	0.0320432	0	0.0370773	0	0	0	0	0.022901	0.016972	0	0	0	0.0199485	0.12105	0	0.0466059	0	0	0	0	0	0	0	0	0	0	0	0	0	0	0	0
CAAGGATCGCATGTTC-111	0	0	0.0224638	0	0	0	0.0110595	0	0.0223901	0	0.0119382	0	0	0	0	0	0	0.0184579	0	0	0	0	0.119388	0	0	0	0	0	0.482424	0	0.0155194	0	0	0	0.159752	0	0.0192716	0	0	0	0	0	0	0	0	0	0	0.0179271	0
CAAGGTCCTATAGGCT-111	0.0230296	0	0	0	0.0125873	0	0	0	0	0.200437	0	0	0.0196068	0.0123128	0.066109	0.1613	0	0.0216613	0.080753	0.0115922	0	0	0	0	0	0.0168863	0	0	0	0.0278548	0	0.0131148	0	0	0	0	0	0.168038	0.0198961	0	0	0.0186765	0.0179947	0	0	0	0	0	0
CAAGTAAGTGATAGAC-111	0	0.0549336	0	0.0609057	0.0210234	0.237253	0	0	0	0.108019	0	0	0.0147577	0.0509687	0.0985503	0.0438551	0	0	0.0105662	0	0	0	0	0	0	0	0.0159456	0	0	0.0161332	0	0.0242544	0	0.0221692	0	0.022917	0.0139768	0.0870816	0	0	0	0	0.0180507	0.0109615	0	0	0	0	0
CAAGTGTGGTTGCAAA-111	0	0.0105561	0	0.0138523	0	0	0	0.128567	0	0.218317	0	0	0	0	0.0548968	0.126587	0.0219744	0.0292998	0.020985	0.0172914	0	0	0	0	0	0.0448942	0	0	0	0.022237	0	0	0.0151266	0	0	0	0	0.150203	0	0	0	0.0138583	0	0	0	0	0.0152641	0	0
CAATAAACCTTGGCCC-111	0.0195373	0.0142087	0.0127809	0.0141843	0.0159404	0.12445	0.0333985	0.0185129	0.0835734	0.0802929	0	0	0.0294333	0	0.0350051	0.118205	0	0.0269542	0.0272395	0.032944	0.0306651	0	0	0	0	0.0112846	0	0	0	0.0650675	0	0.0162489	0	0	0	0	0	0.0800834	0	0	0	0	0.0178373	0	0	0	0	0	0
CAATACGCTCTGAGGC-111	0	0	0	0	0.0144628	0.0639731	0	0	0	0.013968	0	0	0.0267808	0.0182696	0	0.189273	0	0.0994354	0.0349355	0	0.0125622	0.0144467	0.0120871	0	0	0	0	0.0597693	0.0249133	0.149031	0	0	0	0	0	0.0148228	0.030066	0.0599329	0	0	0	0.0225719	0.0107089	0.0156187	0	0	0	0	0.0346233
CAATATTCTTGACCTA-111	0.0364041	0.0157537	0.0142958	0	0	0.0491077	0.197637	0	0.0983076	0	0.0195034	0	0	0	0	0.0294481	0	0.153134	0	0.0837053	0	0	0.0221996	0	0.022681	0.0136543	0	0	0.0157849	0.020049	0.0683271	0	0.0265505	0	0	0	0	0	0.0287699	0	0	0	0	0	0	0	0	0	0
CAATCCCTATACCAGC-111	0.0487746	0	0.450208	0	0	0	0.049745	0	0.324569	0	0	0.0284709	0	0	0	0	0	0	0	0.0104128	0	0	0	0	0	0.037767	0	0	0	0	0	0	0	0	0	0	0	0	0	0	0	0	0	0	0	0	0	0	0
CAATGCGAGAAGTATC-111	0	0.0333	0	0.0238043	0.0121597	0	0	0	0	0.23239	0	0	0	0	0.0161334	0.227132	0	0.19506	0.0142141	0	0	0	0	0	0	0	0	0	0	0.0278159	0	0	0	0.0127647	0	0	0.0607046	0.0500544	0	0	0	0	0	0	0	0	0	0	0
CAATGGATCTCTACCA-111	0.0699219	0	0.351006	0	0	0	0.0551635	0	0.124026	0	0	0.0169324	0	0	0	0.0254709	0	0	0	0.0496454	0	0	0	0	0	0.137446	0	0	0	0	0.0130223	0	0	0	0	0	0.0167188	0	0	0	0	0	0	0.0264934	0	0	0	0.0235568	0
CAATGTGCCAACCCTT-111	0.0742024	0	0.467848	0	0	0.0245644	0.0188427	0	0.114528	0	0.033869	0.018706	0	0	0	0	0	0	0	0.0122684	0	0	0.0732064	0	0	0.0251702	0	0	0.0440881	0	0.0104023	0	0	0	0	0	0	0	0	0	0	0	0	0	0	0	0	0.0252366	0
CAATTAAGGGTGATGA-111	0	0	0.02326	0	0	0.0145819	0.0130426	0	0.169068	0.0517472	0.0253029	0	0	0	0	0.243893	0	0.0845138	0	0	0	0	0.0109758	0	0	0	0.0110105	0	0.0480392	0.0567725	0.0136292	0	0	0	0.0209933	0	0.0502119	0.0290049	0	0	0	0	0	0	0	0	0	0	0
CAATTTCGTATAAGGG-111	0.0169717	0.0101732	0.0300368	0	0	0.0183233	0.0783688	0	0.141216	0	0.0397456	0	0	0	0	0.0487816	0	0.284527	0	0.0415181	0	0	0.0194739	0	0.012222	0.0160347	0	0	0.0303444	0.0152734	0.0467665	0	0	0	0.0105656	0	0.0155869	0	0.0221062	0	0	0	0	0	0	0	0	0	0
CACAATGAGCTGCTAT-111	0	0	0.151959	0	0	0	0.0141235	0	0.154241	0.0860827	0	0.023252	0	0	0	0.0963144	0	0.0573085	0	0	0	0	0	0.0289113	0	0.0781014	0	0	0	0.0124103	0	0	0.0112664	0	0	0	0.0235552	0.0248643	0.0634243	0.0405946	0	0	0	0	0	0	0	0	0
CACACACGCTAACGAG-111	0	0.013187	0	0	0	0	0.0903251	0	0.0748376	0	0	0	0	0	0	0	0	0.583454	0.0191477	0.0521435	0	0	0	0	0.0121443	0	0	0	0	0.0294265	0	0	0.0141962	0	0	0	0	0	0	0	0	0	0	0	0	0	0	0	0
CACACAGGGATAGATT-111	0	0.0326468	0	0.0948862	0.0179184	0.0707543	0	0.0183189	0	0.0980265	0	0	0.0361191	0.051462	0.0547433	0.0167218	0	0	0.039495	0	0	0	0	0	0	0	0	0.0135576	0	0.0706873	0	0.0170146	0	0.0102706	0	0.030827	0	0.0320765	0	0	0	0	0.185064	0	0.0223706	0	0	0	0
CACAGCACCCACGGCA-111	0.011557	0.0102073	0.0865594	0.0154032	0	0	0.036006	0.0419427	0.106618	0.0863634	0	0	0	0.0199943	0.0121356	0.236674	0.0113745	0.01358	0	0.030481	0	0	0	0.0246656	0	0	0	0	0	0.0160272	0	0	0.0131428	0	0	0.010776	0	0.0741015	0	0.0190806	0	0.0256296	0	0	0	0	0	0	0
CACAGCTAGGGAGTGA-111	0.0145069	0.0291319	0.0501958	0.0213166	0.0228311	0	0.0486007	0	0.373036	0	0	0	0.0109772	0	0	0	0	0.034832	0	0.144831	0	0	0	0	0	0.02694	0	0	0	0	0	0.0712334	0	0	0	0	0	0	0.0655569	0	0	0	0	0	0	0	0	0	0.0153382
CACAGGGCCATATAGT-111	0.0269944	0.0438473	0	0.0689447	0.0183817	0.115595	0	0	0	0.194548	0	0	0	0.0220836	0	0.106984	0	0.0740459	0.0229463	0	0	0	0	0	0	0	0	0	0	0.147241	0	0	0	0	0	0.0130403	0	0.0216902	0	0	0	0	0.0106368	0	0	0	0	0	0
CACAGGGCCGTTGTCA-111	0	0.0338824	0.0131102	0.0206343	0	0	0.0201862	0	0.59015	0.0230267	0	0	0	0	0	0.153736	0.0118608	0	0	0	0	0	0	0	0	0	0	0	0	0	0	0	0	0	0	0	0.0155356	0.0199181	0	0	0	0	0	0	0	0	0	0	0
CACATATTAGCAGGAT-111	0.0175422	0	0.352451	0	0	0	0.0335203	0	0.221553	0	0	0.0192961	0	0	0	0	0	0	0	0.0618935	0	0	0	0	0	0.243737	0	0	0	0	0	0	0	0	0	0	0	0	0	0	0	0	0	0	0	0	0	0	0
CACATGATTCAGCAAC-111	0.010547	0	0	0	0	0.0234586	0.0179415	0	0	0.013149	0.012494	0	0	0	0	0	0	0.323559	0.029634	0.0767426	0.0133803	0	0	0	0	0.0347478	0	0	0.0252025	0.0586953	0.191564	0	0	0	0	0	0	0	0.0165631	0	0	0	0	0.0143031	0	0	0	0	0
CACATTCTTTCGATGG-111	0.0308674	0	0.0120581	0	0	0	0.11625	0	0.703713	0	0	0.0136277	0	0	0	0	0	0	0	0.0310117	0	0	0	0	0	0.0165361	0	0	0	0	0	0.0114562	0	0	0	0	0	0	0.0211573	0	0	0	0	0	0	0	0	0	0
CACATTTCTTGTCAGA-111	0.0482121	0	0.346234	0	0	0	0.0735894	0	0.348469	0	0	0.0248867	0	0	0	0	0	0	0	0.0162735	0	0	0	0	0	0.100377	0	0	0	0	0	0	0	0	0	0	0	0	0	0	0	0	0	0	0	0	0	0	0
CACCACGCCACACAGA-111	0	0.0145995	0	0.0127799	0.0128645	0.148065	0	0	0	0	0	0	0	0.0189173	0	0.254769	0	0.0991952	0.0208822	0	0	0	0	0	0.0134647	0	0	0	0.026935	0.186087	0	0	0	0	0	0.0146967	0.0306819	0.0447033	0	0	0	0	0	0	0	0	0	0	0
CACCAGTCAGCATGCA-111	0	0	0	0	0	0	0	0	0	0.0842939	0	0	0.0224365	0.013615	0.0957195	0.0290182	0	0.0507332	0.0845406	0	0.0133229	0	0	0	0	0	0	0.0407855	0	0.338701	0	0	0	0.0107457	0	0	0	0.0722936	0	0	0	0.041054	0.0164962	0	0	0	0	0	0.0126028
CACCATCGGAGGAGAC-111	0	0.0109062	0	0.0127759	0	0.0255889	0	0.0275214	0	0.0303443	0	0.0103678	0.021633	0	0.0744619	0.0377598	0	0	0	0	0.0124471	0	0	0	0	0	0	0	0	0.0102249	0	0.0713193	0	0.0172417	0	0	0.0142954	0.139851	0.0434947	0	0	0.0891757	0.0312998	0.0774272	0.0443074	0.0685548	0	0	0.0227643
CACCCACACGTCACCC-111	0.0974287	0	0.120549	0	0	0.0112825	0.129685	0	0.100632	0	0.0240602	0.0139918	0	0	0	0.0164036	0	0	0	0.0613093	0	0	0.0412355	0	0	0.069895	0.0225003	0	0.0560709	0	0.0956039	0	0	0	0.0198382	0	0.0168819	0	0	0	0	0	0	0.0327494	0	0	0	0.0235891	0
CACCCACGAGGCAATT-111	0.0514575	0	0.368358	0	0	0	0.0127688	0	0.284886	0	0	0.0143599	0	0	0	0	0	0	0	0.0136376	0	0	0	0	0	0.214436	0	0	0	0	0	0	0	0	0	0	0	0	0	0	0	0	0	0	0	0	0	0	0
CACCCGGTTTGTGACT-111	0	0.0260395	0	0.035233	0.0148081	0.0931836	0	0	0	0.043976	0	0	0	0	0	0.23766	0	0.19632	0.0157712	0	0	0	0.0160472	0	0.0306463	0	0	0	0.0179995	0.0609654	0	0	0.040457	0	0	0	0.0223701	0.0369039	0	0	0	0	0	0	0	0	0	0	0
CACCCTAACAAGATCT-111	0.0105411	0.0388447	0	0.0594268	0.0105181	0.0155361	0.0727724	0	0.0332897	0.172725	0	0	0	0.0115598	0.016905	0.15951	0	0.144101	0.0100232	0.010062	0	0	0	0	0	0	0	0	0	0.0756821	0.0140314	0	0	0	0	0	0.0188089	0.0378833	0	0	0	0	0	0	0	0	0	0	0
CACCCTTGGTGAGACC-111	0	0.055301	0	0.135232	0.0270507	0	0	0	0	0.0958501	0	0	0.029853	0.0776121	0.0125152	0.0298063	0	0.0100167	0.029093	0	0	0	0	0	0.0135283	0	0.0387244	0	0	0.0831142	0	0.0299645	0	0.0126281	0.0133928	0.0444317	0.0214799	0.0208856	0.0131416	0	0	0	0.160958	0	0	0	0	0	0
CACCGATACACCGAGC-111	0.0179183	0.0154737	0.120948	0	0.0116769	0.0431984	0.0504345	0	0.0936701	0	0	0	0	0	0	0.307224	0	0.0169514	0	0.0110607	0	0	0.0302136	0	0	0	0	0	0.066714	0.0110506	0.0139764	0	0	0	0	0	0.0340355	0.0188971	0.0137973	0.0137429	0	0	0	0	0	0	0	0	0
CACCGCCAGAAGGTTT-111	0	0.0271626	0	0.0565827	0	0.0139688	0.0100349	0.131297	0.0410309	0.115176	0	0	0	0.0562815	0.0270939	0.0940976	0	0	0.0106853	0	0	0	0	0.0157652	0	0	0	0	0	0.0394338	0	0.0169536	0	0	0	0.0222447	0	0.0982248	0	0	0	0.0656287	0.0177258	0	0.0269376	0	0	0	0
CACCGCCGACCAGCGA-111	0.0197247	0.0101763	0	0.0102519	0.0173294	0.110971	0	0.0360459	0.0100413	0.0608559	0	0	0.0186355	0.030667	0.103422	0.0260699	0	0.0175716	0	0	0.0240497	0	0	0	0	0	0	0.0211066	0	0.0552904	0	0.0856241	0	0	0	0.0154345	0	0.114024	0.0466469	0	0	0.059422	0.0152665	0	0	0	0	0	0
CACCGTATCCCATCCG-111	0.0641303	0	0.0113905	0	0	0	0.0668223	0	0.0886544	0	0	0	0	0	0	0	0	0.550762	0.0211865	0.0419774	0	0	0	0	0.0100374	0.0203688	0	0	0	0.0238316	0	0	0.0133633	0	0	0	0	0	0	0	0	0	0	0	0	0	0	0	0
CACCGTTAGGGATCAC-111	0	0.0223344	0	0.0225302	0	0.0352017	0	0.0845553	0	0.164415	0	0	0	0.0161918	0	0.215702	0.0373945	0.0993917	0.0131047	0	0	0	0	0.0166513	0.0237295	0	0	0	0	0.0696098	0	0	0.0238603	0	0	0	0	0.0379386	0	0	0	0	0	0	0	0	0	0	0
CACCGTTGCGCGATAT-111	0	0.0511367	0	0.10582	0.0134637	0	0	0	0.0174532	0.189069	0	0	0.0105908	0.0627725	0.0447957	0.0947684	0	0.034297	0	0	0	0	0	0	0	0	0	0	0	0.0595816	0	0.0350113	0	0.0132299	0	0.0380334	0.0195424	0.0934037	0.0128981	0	0	0	0.0295228	0	0	0	0	0	0
CACCTAATAGAGTCGT-111	0	0.0267451	0	0.0554657	0.0125934	0.214326	0	0	0	0.0856486	0	0	0.020913	0.0428121	0.0289099	0.0488516	0	0	0	0	0	0	0	0	0.0141443	0	0.0493314	0	0	0.0313985	0	0.070365	0	0.0180722	0	0.0293875	0.0217832	0.0554697	0.0150332	0	0	0	0.0674982	0	0	0	0	0	0
CACCTAATCAGTTTAC-111	0.0110008	0.0438819	0.036789	0.0485049	0.018043	0.0747773	0.0200409	0	0.0630833	0	0	0	0	0	0	0.245614	0	0.0151908	0	0.0175171	0	0	0	0	0	0	0	0	0.0163498	0.0210227	0.0145688	0.0816496	0	0	0	0	0.0231274	0.0303972	0.0809963	0.0203617	0	0	0.0119385	0	0	0	0	0	0
CACCTCGATGGTGGAC-111	0.0974837	0	0.0177632	0	0	0	0.0435079	0	0.515879	0	0	0.0247485	0	0	0	0	0	0	0	0.0231283	0	0	0	0	0	0.057551	0	0	0	0	0	0.033791	0	0	0	0	0	0	0.134523	0	0	0	0	0	0	0	0	0	0
CACCTTGCGAAACTCG-111	0.0248559	0	0.212895	0	0	0	0.0300941	0	0.321335	0	0	0	0	0	0	0	0	0.113348	0	0.0546878	0	0	0	0	0	0.0592759	0	0	0	0.0121656	0	0	0	0	0	0	0	0	0.0397006	0.0386249	0	0	0	0	0	0	0	0	0.0206236
CACCTTGGCGCCTTTG-111	0	0.0186326	0	0.0208206	0	0	0	0.03024	0	0.184156	0	0	0.0159486	0.0216622	0.0140763	0.0679743	0.0151401	0	0	0	0	0	0	0.0503264	0.0131121	0.0109812	0	0	0	0.0190157	0	0.0403863	0	0	0	0	0.010998	0.0333099	0.100996	0.0158532	0	0	0.0245791	0	0.138725	0.0298749	0	0	0
CACGAAAGTTAGTCCC-111	0.0173406	0.0108673	0	0.0144797	0.0128979	0.126362	0.0107733	0.0359859	0.0458355	0.0117677	0	0	0.0124985	0.0297386	0.0376501	0.0305845	0	0	0	0	0.0228924	0.0153355	0.0117322	0	0	0.0101049	0.0164006	0.0246459	0	0	0	0.140132	0.0370292	0.0166262	0	0.0162048	0.0107384	0.0529552	0.0459491	0	0.0212246	0.0356559	0.0153281	0	0.0151156	0	0.0216689	0	0
CACGCACAGCGCAGCT-111	0.0250248	0	0	0	0	0	0.0145185	0.0357646	0.0324395	0.252907	0	0	0	0.0100808	0.0374674	0.0738969	0.0244446	0.120995	0.0306146	0	0.0266675	0	0	0.0173751	0	0.0180612	0	0	0	0.0580475	0	0.0104072	0	0.0143128	0	0	0.0121675	0.0383417	0.0451314	0	0	0	0	0	0	0	0	0	0
CACGCAGCGAGGCTTT-111	0	0.0201229	0.0453187	0.0236539	0.0177937	0.188557	0.0133764	0.0119745	0.0933664	0	0	0.0134748	0.0124469	0.045479	0.0127222	0.0852476	0	0	0	0	0	0.0137954	0	0.014759	0	0	0	0.0294102	0	0	0	0.103621	0	0	0	0.0315476	0	0.0547399	0	0	0	0.0623354	0.0106638	0.0121354	0	0	0	0	0
CACGCGGAACTGTTGC-111	0.0177884	0.021206	0	0.0342008	0	0.0207018	0	0.0124781	0.120442	0.0506191	0	0.0109507	0	0.0245138	0.0133471	0.180415	0	0.0648993	0.0187473	0	0	0	0.0106468	0	0	0.0473719	0	0	0	0.138915	0	0	0	0	0	0.0143119	0.0180636	0.054409	0	0	0	0	0	0	0	0	0	0	0
CACGGGATTGAGGGTT-111	0	0.0152606	0	0.0140031	0.0165111	0	0	0.0359514	0.0169302	0.0128474	0	0.0125488	0.0596173	0	0	0.109288	0.0506325	0.056419	0.0244622	0	0.143284	0	0	0	0.0116564	0	0	0	0	0.0597354	0	0.0836826	0	0	0	0	0.0219398	0.0108552	0.135228	0	0	0	0.034629	0	0	0.0100899	0	0	0.0221683
CACGTCGGCAACCTCT-111	0	0.0191463	0	0.020392	0.019074	0.0793008	0	0.0184632	0	0.187828	0.0749891	0	0.0158435	0.0144543	0.0227422	0.128264	0	0.04737	0.016885	0	0.0224377	0	0.0100495	0	0.0166298	0	0.0121252	0	0.0201046	0.0647395	0	0	0	0	0.010117	0	0.0121276	0.0763084	0	0	0	0	0	0	0	0	0	0	0
CACGTTCGTGCTCTAG-111	0	0.0228999	0	0.0235565	0	0.213407	0	0.145072	0.0102481	0.234509	0	0	0	0.0145772	0.0394524	0.0255829	0.0177787	0.0113055	0.027241	0	0	0	0	0	0.0118117	0	0	0	0	0.0367703	0	0	0	0	0	0	0	0.043284	0.0110886	0	0	0.0108476	0	0	0	0	0	0	0
CACGTTTCGTACACAC-111	0	0.0255468	0	0.0230444	0	0	0	0	0	0.252991	0	0	0	0.0282419	0.0172595	0.288594	0	0.0557632	0.0710511	0	0	0	0	0	0.0295036	0	0	0	0	0.0559821	0	0	0	0	0	0.0101316	0	0.0555128	0	0	0	0	0	0	0	0	0	0	0
CACTAAAGTTGCCTAT-111	0.0206145	0.0480753	0.0210865	0.0730478	0.0187066	0	0.0938646	0	0.154847	0	0	0.0175977	0	0.0108681	0.0126155	0.126242	0	0.113416	0	0.0125153	0	0	0	0	0.0138786	0	0	0	0	0.0496687	0	0.0193189	0	0.0118408	0	0	0.0513104	0.0331546	0.0161811	0	0	0	0	0	0	0	0	0	0
CACTCAAGAGCTATGG-111	0.0182254	0.0162192	0.0228577	0	0	0	0.0153703	0	0.30118	0.0217171	0	0.0111415	0	0	0	0.0734515	0	0.145512	0	0.0205815	0	0	0	0	0	0.032607	0	0	0	0.0151138	0	0	0.0102088	0.0165303	0	0	0.0594893	0.0154575	0.0742922	0	0	0	0	0	0	0	0	0	0.0209285
CACTCAGCTCTTGAGG-111	0	0	0	0	0	0	0.0338477	0.0238612	0.0761427	0	0	0	0	0	0	0	0.0111238	0	0	0.0582978	0	0	0	0	0	0	0	0	0	0	0	0.102357	0	0	0	0	0	0	0.596457	0	0	0	0	0	0	0	0	0	0
CACTCCTATGTAAGAT-111	0.0228	0	0	0	0	0	0	0	0.0104415	0	0.0103557	0	0	0	0	0.191226	0	0.198048	0	0.0519745	0	0.0119184	0	0	0.0505303	0.0354436	0	0	0	0.0192228	0.0967387	0	0.0754003	0.0122255	0	0	0.0612008	0.0231342	0.0227273	0	0	0	0	0	0	0	0	0	0
CACTCCTCTCGGTCGG-111	0	0.0133324	0.0105664	0	0	0	0.0181479	0	0.289861	0	0	0	0	0	0	0.144224	0.0130947	0.140459	0	0.0469849	0	0	0	0	0.0117083	0.0241409	0	0	0	0.0110575	0	0	0.0192019	0	0	0	0.0153881	0.0272587	0.107483	0	0	0	0	0	0	0	0	0	0.0189432
CACTCGAGCTGAACAA-111	0.0257477	0.0354344	0.0101647	0.0482742	0	0.0106885	0.0692667	0	0.140173	0.140466	0.0229278	0	0	0.0152818	0.0105926	0.225317	0	0.0238208	0	0	0	0	0	0	0.0303358	0	0	0	0	0.0109659	0	0	0.0134012	0	0	0	0.0289481	0.0330954	0	0	0	0	0	0	0	0	0	0	0
CACTCGGTTAGGAGGA-111	0.0177256	0	0.248648	0	0	0	0.0610228	0	0.164553	0	0	0.0333556	0	0	0	0	0	0	0	0.0477838	0	0	0	0.0122864	0	0.0781891	0	0	0	0	0	0.0365748	0.0103564	0	0	0	0	0	0.177937	0	0	0	0	0	0	0	0	0	0
CACTCTTCTGCTAGCC-111	0.0145994	0	0	0	0	0.0530551	0	0	0	0	0.010963	0	0	0	0	0.417672	0	0.114936	0	0	0	0	0	0	0.0226714	0	0	0	0.0655863	0.0970412	0.0257149	0	0	0	0	0	0.0297906	0.0229614	0	0.0107042	0	0	0	0	0	0	0	0	0
CACTGACGATTGTGGA-111	0	0	0	0	0	0	0.0148693	0	0.23763	0.170888	0	0	0	0	0	0.19111	0	0.0329497	0	0	0	0	0	0	0.0366103	0	0	0	0	0.0241961	0	0	0.0143404	0	0	0	0.0355157	0.0359205	0.0666323	0	0	0	0	0	0	0	0	0	0
CACTGTCCAAGTGAGA-111	0	0.030344	0.105683	0.0448764	0.0105121	0.0725768	0.0165802	0	0.0888593	0.144945	0	0	0	0.0358071	0.0204793	0.146571	0	0	0	0	0	0	0	0.012298	0	0	0	0	0.035746	0	0	0	0	0	0	0.0272366	0.0260453	0.0417857	0	0	0	0	0	0.021843	0	0	0	0	0
CACTTAATCAGACGGA-111	0.0235488	0	0.0182352	0	0	0	0.0417745	0	0.273397	0	0	0	0	0.0168801	0	0	0	0.326792	0.0105364	0.0172518	0	0	0	0	0.0102394	0.0236133	0	0	0	0.019837	0	0	0.0132514	0	0	0	0	0	0.0627515	0	0	0	0	0	0	0	0	0	0.025693
CACTTCGCCACAGGCT-111	0.0440498	0.0132913	0.282882	0	0	0	0.0583933	0	0.377957	0	0	0.0342471	0	0	0	0	0	0	0	0.0469314	0	0	0	0	0	0.0436894	0	0	0	0	0	0.0193742	0	0	0	0	0	0	0	0	0	0	0	0	0	0	0	0	0
CAGACACCGATCGCTG-111	0.0129593	0.0227123	0	0.0168974	0	0	0	0	0.275359	0.0643805	0	0	0	0	0	0.384933	0.0107238	0.0252869	0	0	0	0	0	0	0.0184497	0	0	0	0	0.0145853	0	0	0.0261685	0	0	0	0.0125506	0.0287051	0	0	0	0	0	0	0	0	0	0	0
CAGACCTGTAAGTGTT-111	0	0.0222727	0	0.0128851	0.029804	0	0	0	0	0.0118899	0	0	0.0163607	0	0	0	0.0110789	0.455244	0	0	0.0161967	0.0102662	0	0	0	0	0	0	0	0.0236728	0	0.0767872	0.0138614	0	0	0	0	0	0.139106	0	0	0	0	0	0	0	0	0	0.0583152
CAGACGAACCTGATAC-111	0	0.015361	0	0.0248321	0	0.101809	0	0.0824565	0	0.194085	0.0124788	0	0	0.0119737	0.0384489	0.100806	0	0.0277923	0.0287402	0	0	0	0	0	0.0297141	0	0	0	0	0.0730521	0	0	0.0152043	0	0	0	0.0107115	0.109771	0	0	0	0.016159	0	0	0	0	0.0103534	0	0
CAGAGACGGTCACCCA-111	0	0.0280956	0	0.0375641	0	0.0374879	0	0.0129388	0.0237093	0.231343	0	0	0.0178902	0.0142884	0.0231666	0.238779	0	0	0.0732001	0	0	0	0	0	0.0101627	0	0	0	0	0.0485694	0	0	0	0	0	0	0	0.0955794	0	0	0	0	0.0207631	0	0	0	0	0	0
CAGAGCATGAGCTTGC-111	0	0.0180583	0	0.0159377	0.0327097	0	0	0	0	0.268815	0	0	0.0559673	0	0.021379	0.0820863	0	0.0213097	0.0657353	0.0119555	0.0176444	0	0	0	0	0.0319521	0	0.0575629	0	0.0725218	0	0.012372	0	0	0	0	0	0.0595458	0	0	0	0	0.0437561	0	0	0	0	0	0.0146294
CAGAGGCGATGCATGA-111	0.0101771	0	0.0122154	0	0	0	0.227099	0	0.284611	0	0	0.0184298	0	0	0	0	0	0.040725	0	0.16204	0	0	0	0	0.011136	0.127324	0	0	0	0.0141553	0	0	0.0199988	0	0	0	0	0	0	0	0	0	0	0	0	0	0.0109561	0	0
CAGAGTGATTTAACGT-111	0	0.0265436	0	0.0347103	0.0205231	0.223366	0	0.0369453	0.032327	0.0143854	0	0	0.0185738	0.0142066	0.0323152	0.0260434	0.0117669	0.0121639	0	0	0.0168915	0	0	0	0	0	0	0.0178101	0	0.0454982	0	0.15474	0.0114746	0	0	0	0	0.0409144	0.0723162	0	0	0.0220781	0.0216892	0	0	0	0.0114948	0	0
CAGATACTAACATAGT-111	0	0.0446633	0.02324	0.0866055	0.0119399	0.0836228	0	0	0.065303	0.143297	0	0	0	0.0903928	0.0236974	0.119588	0	0	0	0	0	0	0	0	0	0.0141989	0	0	0	0.0145691	0	0	0	0	0	0.0599592	0.0109775	0.0706843	0	0.0105473	0	0	0	0	0	0	0	0	0
CAGATCATTTAAAGTC-111	0	0.0122689	0	0.0199117	0	0	0.0146669	0	0.0251857	0.22137	0	0	0	0.0401172	0.101262	0.11989	0	0.05492	0	0.0107911	0	0	0	0	0	0	0	0	0	0.0621195	0	0	0.0119374	0	0	0.0247129	0	0.18512	0	0	0	0	0	0	0	0	0	0	0
CAGATCCTGGTTTGAA-111	0	0	0	0	0	0	0	0.0123642	0	0.225157	0	0	0	0.0251055	0.0717156	0.075107	0	0.0216624	0.0478745	0	0.0156909	0	0	0	0.0127343	0	0	0	0	0.0592516	0	0	0	0.0125113	0	0.0104073	0.010587	0.159653	0.0281628	0	0	0.0377655	0	0	0.0111169	0.0601722	0	0	0.0209587
CAGCAGCCCGTTCCTT-111	0	0.0550722	0	0.111139	0	0.0826346	0	0.0410383	0	0.239297	0	0.0181285	0	0.0193474	0.044927	0.0718606	0.0120089	0.0194771	0.0578252	0	0	0	0	0	0.0130116	0	0	0	0	0.0465778	0	0	0	0	0	0	0	0.0785665	0	0	0	0	0	0	0	0	0	0	0
CAGCAGTCCAGACTAT-111	0.0259082	0	0.0158485	0	0	0	0.0767892	0	0.346421	0.0145152	0	0	0	0	0	0	0	0.159932	0.0199484	0.0394609	0	0	0	0	0.013447	0.156434	0	0	0	0.0576738	0	0	0	0	0	0	0	0	0	0	0	0	0	0	0	0	0	0	0
CAGCAGTCTGTGCTGC-111	0.0291449	0	0.0188075	0	0	0	0.212793	0	0.327429	0	0	0	0	0	0	0	0	0	0	0.196285	0	0	0	0	0	0.171741	0	0	0	0	0	0	0	0	0	0	0	0	0	0	0	0	0	0	0	0	0	0	0
CAGCCGGGCCCTCTAT-111	0.0585226	0	0.01123	0	0	0	0.0517032	0	0.699848	0	0	0	0	0	0	0	0	0	0	0.0906897	0	0	0	0	0	0.0326303	0	0	0	0	0	0	0	0	0	0	0	0	0	0	0	0	0	0	0	0	0	0	0
CAGCCTCCTGCAGAGG-111	0.0860131	0	0.0249377	0	0	0	0.0535555	0	0.50337	0	0	0.0444754	0	0	0	0	0	0	0	0.0416893	0	0	0	0	0	0.200928	0	0	0	0	0	0	0	0	0	0	0	0	0	0	0	0	0	0	0	0	0	0	0
CAGCCTCTCCTCAAGA-111	0	0.0109259	0	0.0107888	0.0170557	0	0.0352305	0.0289898	0.123337	0.254909	0	0	0.0253185	0	0.0188364	0.136074	0	0.0179063	0	0	0.0531563	0	0	0	0	0	0	0	0	0.0288376	0	0.0240152	0	0	0	0	0.0262849	0.0558527	0.0184222	0	0	0	0.0141836	0	0	0	0	0	0
CAGCGATTCCCTTCAA-111	0.0114233	0.0117591	0	0	0.0224792	0.0424657	0	0.0117571	0	0.0303785	0.0215014	0	0.0175869	0	0.0102879	0.167714	0.0104666	0.15772	0	0	0.0584313	0.0121372	0.036576	0	0.0382486	0	0	0.0139849	0.0652102	0.0407656	0.0318979	0	0.0462734	0	0	0	0.0231756	0.0265054	0.0125419	0	0	0	0	0	0	0	0	0	0
CAGCTCACTGAGACAT-111	0.0223491	0.0132902	0	0	0.0106838	0.0188336	0.0453606	0.0128737	0.201833	0	0	0.0195891	0.014331	0	0	0.145307	0.0285858	0.0318979	0.0113914	0.0281026	0.0303241	0	0.0401959	0	0.0460329	0	0	0	0.022498	0.0217505	0	0.0213327	0.0219732	0	0	0	0.0177814	0.0250544	0.0374456	0	0.0180051	0	0	0	0	0	0	0	0
CAGCTCGACAAGTTAA-111	0.0204343	0	0	0	0	0	0.148799	0	0.213749	0.0468681	0.015107	0	0	0	0	0.0107616	0	0.201396	0	0.109652	0	0	0	0	0	0.0758024	0	0	0	0.0160168	0.0102771	0	0	0	0	0	0	0	0.0293223	0	0	0	0	0	0	0	0	0	0
CAGCTCGTGCTTGTGT-111	0.123241	0	0.0295139	0	0	0	0.1913	0	0.426755	0	0	0.0251957	0	0	0	0	0	0	0	0.0376203	0	0	0	0	0	0.128762	0	0	0	0	0	0	0	0	0	0	0	0	0	0	0	0	0	0	0	0	0	0	0
CAGCTGGCGTAACCGT-111	0	0.0223875	0	0.023699	0	0	0	0	0.0190912	0.302111	0	0	0.0113649	0.0159385	0.0122779	0.223477	0	0.034512	0.0271453	0	0	0	0	0	0	0	0	0	0	0.115784	0	0	0	0	0	0	0.0111368	0.0752395	0	0	0	0	0	0	0	0	0	0	0
CAGCTTAGTAGGTAGC-111	0	0.0183933	0	0.0310983	0.0173679	0.0310056	0	0.0151757	0	0.0486236	0	0	0.0450876	0.0478936	0.112485	0.0288772	0	0	0.0181893	0	0.0146665	0	0	0	0	0	0	0.026458	0	0.0437665	0	0.0785915	0	0.0174876	0	0.0314202	0	0.132216	0.0201324	0	0	0.029018	0.106988	0	0.0114411	0	0	0	0.0143916
CAGGAAGACTTTATAT-111	0.0150155	0	0.0149254	0	0	0	0.0653951	0	0.599622	0	0	0.0128285	0	0	0	0.0343834	0	0.0485747	0	0	0	0	0	0	0	0	0	0	0	0.0143341	0	0	0	0	0	0	0.0252514	0	0.0476492	0	0	0	0	0	0	0	0	0	0.0164767
CAGGATATATCGTTGT-111	0	0	0.0478837	0.0108097	0	0.0735331	0.0434758	0.0383951	0.122976	0.0641691	0	0.013512	0	0	0.0164849	0.118181	0.0169766	0.0292645	0	0.0600616	0.0125886	0	0	0.0248956	0	0.0211093	0	0	0	0.037153	0	0.013708	0	0	0	0	0	0.0544596	0.0276788	0	0	0.0185679	0	0.0274923	0	0	0	0	0
CAGGCAGTCTTACCAG-111	0	0.0295735	0	0.050381	0.0117042	0	0	0.14378	0	0.0368036	0	0	0	0.123963	0.0513578	0.067546	0.0137918	0.0307431	0	0	0	0	0	0	0	0	0	0	0	0.13239	0	0	0	0	0	0.0546331	0	0.11747	0	0	0	0.0472417	0	0	0	0	0	0	0
CAGGCCGTTTGGGTGT-111	0.09815	0	0.0307833	0	0	0	0.0566926	0	0.588879	0	0	0.0728712	0	0	0	0	0	0	0	0	0	0	0	0	0	0.0295447	0	0	0	0	0	0.0374698	0	0	0	0	0	0	0.0238796	0	0	0	0	0	0	0	0	0	0
CAGGCGCACGGTGGTC-111	0	0.0124497	0	0	0	0	0	0	0	0.0117492	0	0	0	0	0.0181187	0.139772	0	0.516533	0.0117768	0	0	0	0	0	0.0270339	0	0	0	0	0.0453747	0	0	0.0254262	0.0106144	0	0	0.0434784	0.0527688	0	0	0	0	0	0	0	0	0	0	0
CAGGCGCCATGCTAGG-111	0	0	0.0183703	0	0	0.0167307	0	0	0.020411	0.182835	0	0	0	0	0.0156601	0.291771	0	0.029291	0.0105563	0.028331	0	0	0	0.0156531	0	0	0	0	0	0.0542671	0	0	0	0	0	0	0	0.105198	0	0.0208635	0	0.0562425	0	0.0169755	0	0	0	0	0
CAGTAACTATTTATTG-111	0.0248199	0	0	0	0	0.0468596	0	0	0.0146382	0.0895599	0	0	0	0	0.0473484	0.271456	0	0.052619	0.0392252	0.0230352	0	0	0	0	0	0	0	0	0	0.148818	0.0122532	0	0	0	0	0	0	0.146501	0	0	0	0	0	0	0	0	0	0	0
CAGTAATCCCTCCCAG-111	0	0.0251131	0	0.034643	0	0.0178436	0	0.123779	0	0.123437	0	0	0.0120836	0.112782	0.0493652	0	0.0315491	0.0145438	0.0149034	0	0	0	0	0	0	0	0	0	0	0.0725258	0	0.0112005	0	0.0214701	0	0.0476656	0.0108362	0.0304129	0.0137694	0	0	0	0.011462	0.0263857	0	0.0947965	0	0	0.015012
CAGTACATTCTCTAAA-111	0	0	0	0.0186677	0	0.200248	0	0	0	0.16287	0	0	0	0.0259008	0.0885373	0.0822831	0	0.0229267	0.0201993	0	0	0	0	0	0	0	0	0	0	0.0590948	0	0	0	0.0101715	0	0.0225292	0	0.1483	0	0	0	0.0103285	0.0119339	0.0137107	0	0	0	0	0
CAGTACCAGTTTACGT-111	0	0	0	0	0	0	0	0	0	0.275602	0	0	0	0.0481096	0.0377443	0.159916	0.0115924	0.0277905	0.0375375	0	0	0	0	0	0.0111231	0	0	0	0	0.117382	0	0	0	0.0148108	0	0.025976	0.0299265	0.0960457	0.010054	0	0	0	0	0	0	0	0	0	0
CAGTAGCCCACGCGGT-111	0	0.0132842	0	0.0130214	0	0.0170463	0	0.0677515	0	0.238846	0	0.0190653	0	0.0277254	0.0394813	0.120387	0.0473194	0	0.011905	0	0	0	0	0	0.02018	0.0148394	0	0	0	0.0291534	0	0	0.0129826	0	0	0	0.0120535	0.121122	0.0259718	0	0.0144894	0.0151155	0	0	0	0.0170105	0	0	0
CAGTCGAGGATGCAAT-111	0	0.0306142	0	0.0235213	0.013945	0.0180616	0	0.0155699	0	0.235364	0.0757719	0	0	0	0.0133571	0.155823	0	0.0138954	0	0	0	0	0.1578	0	0.0111961	0	0.0100808	0	0.0199955	0	0	0	0.0291887	0	0	0	0.0179945	0.0538937	0	0	0	0	0	0	0	0	0	0	0
CAGTCTGTATACTGGG-111	0.0263814	0	0.0164414	0	0	0	0.10675	0	0.41427	0	0	0.023488	0	0	0	0	0	0.0263681	0.0102944	0.0575765	0	0	0	0	0	0.234652	0	0	0	0.0283324	0	0	0	0	0	0	0	0	0	0	0	0	0	0	0	0	0	0	0
CAGTGAATAAATGACT-111	0.0450121	0	0.405566	0	0	0	0.0205397	0	0.236576	0	0	0.0150343	0	0	0	0	0	0	0	0.0174016	0	0	0	0	0	0.206414	0	0	0	0	0	0	0	0	0	0	0	0	0	0	0	0	0	0	0	0	0	0	0
CAGTGTCCGCAGAATG-111	0	0.0181404	0	0.0600189	0	0.0180935	0	0.0798857	0	0.0478723	0.0124783	0.0112228	0.0179376	0.0149086	0.0150889	0.0354925	0.0839022	0	0	0	0.0292265	0	0	0	0	0	0.0314052	0	0	0	0	0.0975338	0	0.0174377	0.0131301	0.0119112	0.0175394	0.0272697	0.0178863	0	0	0.0133379	0.0758179	0	0	0.158452	0	0	0
CAGTGTCGGCTGGCCC-111	0	0.0188371	0	0.0224016	0	0	0	0	0	0.339263	0.011448	0	0	0.0195136	0.0134171	0.205237	0	0.0874259	0.0284941	0	0	0	0	0	0.0167971	0	0	0	0	0.0788425	0	0	0	0	0.0100193	0	0.0221853	0.042698	0	0	0	0	0	0	0	0	0	0	0
CAGTTCAAATTGACAC-111	0.042164	0	0.239394	0	0	0	0.074446	0	0.256156	0	0	0.0339634	0	0	0	0	0	0	0	0.124257	0	0	0	0	0	0.182352	0	0	0	0	0	0	0	0	0	0	0	0	0	0	0	0	0	0	0	0	0	0	0
CAGTTCCGCGGGTCGA-111	0	0.0377261	0	0.0644606	0.0134488	0.181553	0	0.0213751	0	0.0812859	0	0	0.0106499	0.113016	0.0898162	0.013025	0	0.0187217	0.0367154	0	0	0	0	0	0	0	0	0	0.0110356	0.103143	0	0	0	0	0	0.048611	0	0.0558705	0	0	0	0.0133015	0.0153823	0.0112978	0	0	0	0	0
CATAACGGACAGTCGT-111	0	0	0.0686395	0	0	0	0.0813697	0.0319795	0.0559389	0.0242078	0.0493778	0	0	0	0	0.0734095	0.0238493	0.0341451	0	0	0.0146446	0	0.144927	0.0377962	0.0218507	0	0	0	0.0444417	0.0248296	0	0	0	0	0.0141513	0	0.0233939	0.0115758	0.0453442	0.0119254	0	0	0	0	0	0	0	0.0350488	0
CATAAGAAGCTTGGCT-111	0.0362104	0	0.0121424	0	0	0.0268094	0.0921926	0	0.213723	0	0.0599343	0	0	0	0	0.0511968	0	0.0323304	0	0.024798	0	0	0.0598767	0	0.0184793	0.0416353	0.0296881	0	0.100118	0.0146647	0.0620914	0	0.0139643	0	0.0161862	0	0.0214675	0	0	0	0	0	0	0	0	0	0	0	0
CATAAGCTCTCCGTCT-111	0	0	0	0	0	0	0	0	0	0	0	0	0	0	0	0.548636	0	0.0414542	0.0439787	0	0	0	0	0	0	0	0	0	0	0.140807	0	0	0	0	0	0	0.0102284	0.0700765	0	0	0	0	0	0	0	0	0	0	0.0509871
CATACAAAGCCGAACC-111	0	0.0107036	0.0296539	0	0	0.265476	0.044589	0.0232543	0.0714146	0.0132057	0	0.0183341	0.0254644	0	0.0244444	0.0349757	0.0156217	0	0	0	0.0448857	0	0	0.020935	0	0	0	0	0	0	0	0.118247	0	0.0150658	0	0	0.0106612	0.0292917	0.0602225	0	0	0.0164746	0.0107224	0	0	0	0	0	0
CATACACGGTTCCCAC-111	0.0226046	0.0203418	0.0161651	0.0194524	0	0	0.0451176	0	0.26565	0.216224	0	0	0	0	0.0257398	0.100891	0	0.0408233	0	0	0	0	0	0	0	0	0	0	0	0.0277741	0	0	0	0.0167761	0	0	0.0369189	0.0449602	0.0162782	0	0	0	0	0	0	0	0	0	0
CATACCCGTACCCAGT-111	0.0487378	0	0.527077	0	0	0	0.018455	0	0.239684	0	0	0.043492	0	0	0	0	0	0	0	0	0	0	0	0	0	0.0624525	0	0	0	0	0	0	0	0	0	0	0	0	0	0	0	0	0	0	0	0	0	0.0144586	0
CATACGAACTAGCTGG-111	0.0246379	0	0.563506	0	0	0	0	0	0.292871	0	0	0.0206182	0	0	0	0	0	0	0	0	0	0	0	0	0	0.0317992	0	0	0	0	0	0	0	0	0	0	0	0	0	0	0	0	0	0	0	0	0	0	0
CATACGGCGTCTGGGC-111	0.0318706	0	0.24949	0	0	0	0.0343882	0	0.044483	0	0	0.0204642	0	0	0	0.0363813	0	0.0510574	0	0.0871799	0	0	0	0	0	0.0301603	0	0	0	0.0182116	0.170656	0	0	0	0	0	0	0	0.014868	0.083064	0	0	0	0	0	0	0	0.0240549	0
CATACTATGTAATTGT-111	0.0387846	0	0.0282364	0	0	0.0186204	0.0266167	0	0.0324429	0.211095	0.0216909	0	0	0	0	0.0822091	0	0.0281399	0.0109888	0	0	0	0.0727365	0.0137034	0	0	0	0	0.088781	0.0129153	0.0221721	0	0	0.010601	0.0124171	0	0.0301129	0.0146987	0.0907325	0.0130066	0	0	0	0.0146713	0	0	0	0.017699	0
CATACTTAGGCAATAC-111	0.0327268	0	0.669271	0	0	0	0.024148	0	0.19445	0	0	0.0183062	0	0	0	0	0	0	0	0	0	0	0	0	0	0.0251277	0	0	0	0	0	0	0	0	0	0	0	0	0	0	0	0	0	0	0	0	0	0	0
CATACTTCTTTCTCCG-111	0	0.0142215	0	0.0129079	0.0287573	0	0	0	0	0.165435	0	0	0.015609	0.0139819	0	0.426504	0	0	0	0	0.0133472	0.0299626	0	0	0.0579397	0	0	0.0387312	0	0.0123172	0	0	0.0306865	0	0	0	0	0.0373035	0	0	0.0156387	0	0	0	0	0	0	0	0
CATAGCCGCCCGGGAT-111	0	0.0149386	0	0.0290014	0.0141319	0.251297	0	0	0	0.0585725	0	0	0.0156627	0.0409385	0.0217729	0.101967	0	0.0129261	0.0118452	0	0	0	0	0	0	0	0	0.0300127	0.0120672	0.0709617	0	0.0134528	0	0	0	0.0337092	0.0100736	0.0950733	0	0	0	0.0518836	0.0341758	0	0	0	0	0	0
CATAGCGTTGCCCACC-111	0.0510051	0.0124056	0	0	0	0.0517926	0.181897	0	0.0296237	0	0.0161146	0	0	0	0	0.057572	0	0.228293	0	0.0265088	0	0	0.0114019	0	0.0335558	0	0	0	0.0395652	0.0247677	0.08007	0	0.0285475	0	0.010325	0	0.0244674	0	0.0137673	0	0	0	0	0	0	0	0	0	0
CATAGTACATTGAGAG-111	0	0	0.0104787	0	0	0	0.0669267	0	0.23459	0	0	0	0	0	0	0	0.0101533	0.291449	0	0.0276873	0	0	0	0	0	0	0	0	0	0.0148236	0	0.01373	0	0	0	0	0	0	0.179679	0	0	0	0	0	0	0	0	0	0.0148271
CATAGTAGCATAGTAG-111	0.0161392	0	0	0	0	0.0755798	0.0238308	0	0.134929	0.2472	0	0.0180922	0.0115496	0	0.0287672	0.113153	0	0.0106514	0.0195781	0	0.0138817	0	0	0	0.0211326	0	0	0	0.0164135	0.0197284	0	0	0	0.0149475	0	0	0.0279184	0.0493353	0	0	0.012014	0.0116984	0	0	0	0	0	0	0
CATAGTCCACAAGAAC-111	0	0	0.0131217	0	0.0116742	0	0	0.028022	0.024339	0.0241934	0	0.0115318	0.0211841	0.0119256	0.0207207	0.0888357	0	0	0	0	0.0263003	0.0214681	0	0.0827475	0	0	0.014392	0.0424387	0	0.0240352	0	0.0492992	0	0	0	0	0.0154979	0.0627946	0.0970296	0.0105169	0	0.0358246	0.0180942	0	0.0374004	0.0624307	0.0118201	0	0.019508
CATATACTACTGATAA-111	0	0.0482415	0	0.0508518	0.0155472	0.177011	0.043047	0	0.102219	0.0153275	0	0	0.0163905	0	0.0347497	0.173526	0	0.0334663	0.0220814	0	0	0	0	0	0	0	0	0	0	0.0609453	0	0.0115647	0	0	0	0	0	0.103299	0	0	0	0	0.0130322	0	0	0	0	0	0
CATATAGGTACAGTCA-111	0.0275213	0.0141926	0.0134716	0.012164	0	0.0125443	0.0389697	0.0114802	0.22683	0.0373057	0	0	0	0	0.0173538	0.0699191	0.0144164	0.170626	0	0	0	0	0	0	0.01239	0.0860739	0	0	0	0.0299404	0	0.0102696	0.0179672	0.0115567	0	0	0.0194306	0.0278504	0.0372015	0	0	0	0	0	0	0	0	0	0
CATATGTCAGGCTACG-111	0	0.0257435	0	0.0797953	0	0	0	0	0	0.104233	0	0	0	0.0645721	0.013388	0.249704	0	0.0174822	0.044495	0.0142963	0	0	0	0	0	0	0	0	0	0.11072	0	0	0	0	0	0.0536194	0	0.095704	0	0	0	0	0.0300716	0	0	0	0	0	0
CATATTATTTGCCCTA-111	0.011634	0.015234	0	0.0155281	0	0.223267	0.0132274	0.0911352	0.033959	0.0989481	0	0.0143112	0	0.0112111	0.0425059	0.0459048	0.0219935	0.0111638	0.0129531	0	0.0161954	0	0	0	0.0170032	0	0.0127333	0	0	0.0237847	0	0.0359503	0	0.0157838	0	0	0	0.0664698	0.0663353	0	0	0.0100946	0	0	0	0	0	0	0
CATCATCTACCCGGAC-111	0	0	0	0	0.0125793	0	0.0123006	0	0.0243933	0	0	0	0	0	0	0	0	0.0149565	0	0.0853346	0.015699	0.0128297	0	0	0	0	0	0	0	0	0	0.134723	0	0	0	0	0	0	0.567858	0	0	0	0	0	0	0	0	0	0.0113658
CATCATTACCCTGAGG-111	0	0.0245837	0	0.0346228	0	0	0	0	0	0.30359	0	0	0	0.0270825	0.0192741	0.083474	0	0.154499	0.0432199	0	0	0	0	0	0	0	0	0	0	0.128148	0	0	0	0.0133978	0	0.0156829	0.030155	0.0330542	0	0	0	0	0	0	0	0	0	0	0
CATCCTCTCAAAGATC-111	0	0.011985	0	0.0121222	0	0	0	0.0173013	0	0.300374	0	0	0	0.039861	0.045988	0.175685	0.011336	0.0475152	0.0187052	0	0.0124651	0	0	0	0.0109417	0	0	0	0	0.0516934	0	0	0.0103748	0	0	0.020238	0	0.11591	0	0	0	0	0	0	0	0	0	0	0
CATCGGACGGGTTAAT-111	0.0411201	0	0.0151322	0	0	0	0.03046	0	0.565378	0	0	0	0	0	0	0	0	0	0	0.026593	0	0	0	0	0	0.254769	0	0	0	0	0	0	0	0	0	0	0	0	0	0	0	0	0	0	0	0	0	0	0
CATCTATCCCGTGTCT-111	0.010438	0.0249868	0	0.017035	0	0.042404	0	0	0.262374	0.109995	0	0.011105	0	0.0184698	0.127169	0.0601041	0	0.0205369	0.0325074	0	0	0	0	0	0	0	0.011082	0	0	0.0410179	0	0	0	0.0169228	0	0	0.013992	0.0983872	0	0	0	0	0	0	0	0	0	0	0.0129321
CATCTTACACCACCTC-111	0.0175204	0	0.344088	0	0	0	0.0217902	0	0.157746	0	0	0.0194694	0	0	0	0	0	0.0263482	0	0.0323189	0	0	0	0	0	0.26079	0	0	0	0	0	0	0	0	0	0	0	0	0.0167761	0.0212926	0	0	0	0	0	0	0	0	0
CATGAACCGACATTTG-111	0.0546698	0	0.122609	0	0	0	0.0768741	0	0.358955	0	0	0.0223755	0	0	0	0.0217556	0	0	0	0.0627895	0	0	0	0	0	0.208826	0	0	0	0	0.0106114	0	0	0	0	0	0	0	0	0	0	0	0	0	0	0	0	0	0
CATGACTTCGCTGAAT-111	0.0163869	0	0.0241994	0	0	0.0144984	0.0745366	0	0.132638	0	0.0122678	0.0163226	0	0	0	0	0	0.0194222	0	0.0641288	0	0	0.157119	0	0.0269192	0.0173608	0	0	0.0327683	0	0.0204272	0.0186496	0.0644413	0.0106175	0	0	0.0119523	0	0.15733	0	0	0	0	0	0	0	0	0	0
CATGAGATGCACTCTC-111	0	0	0	0	0	0	0.0217718	0	0.0137513	0.117421	0.0193576	0	0	0	0	0.375643	0	0.0510895	0	0.0210597	0	0	0	0	0.0737775	0	0.0115201	0	0	0.0729885	0.034343	0	0.0112699	0	0.0154789	0	0.0502865	0.0267222	0	0	0.0100099	0	0	0	0	0	0	0	0
CATGATGCACAATTCT-111	0.0154531	0.0164157	0.104437	0.010062	0	0	0.0306504	0	0.0727579	0	0	0	0	0	0	0.261578	0	0.03831	0	0.0210106	0	0	0	0	0	0	0	0	0	0.0306313	0.188348	0	0	0	0	0	0.0150867	0.0231348	0.0281466	0.0389209	0	0	0	0	0	0	0	0	0
CATGATGGAAGTTAGC-111	0	0	0.0127395	0	0	0	0	0.0109037	0	0.166197	0	0	0	0.015541	0.0219253	0.165606	0	0.0304746	0.0149091	0	0	0	0	0.0189658	0.0242031	0.0800703	0	0	0	0	0	0	0.058637	0.0114672	0	0	0.0146547	0.0710143	0.037639	0.0542776	0	0	0	0	0	0	0.0617257	0	0.0110133
CATGCCAACTCGCAAA-111	0	0	0	0.0114575	0.0114097	0	0	0	0	0.0719815	0	0	0.0176711	0.0348017	0.0248257	0.190259	0	0.0247562	0.0311838	0	0	0	0	0	0	0	0	0.0206736	0	0.210697	0	0	0	0	0	0.0291684	0.0168836	0.173903	0.0113481	0	0	0.0120501	0.0232693	0	0	0	0	0	0.0215162
CATGCGACCAGTTTAA-111	0	0	0	0	0.0189872	0	0	0	0	0.0806148	0.023411	0	0.0149402	0	0	0.243816	0	0.0962308	0	0	0.0435822	0.0197061	0	0	0.0440886	0	0.0111252	0	0	0.0170014	0	0.0167568	0.0131034	0.0165767	0.0152905	0	0.106083	0.0366015	0.0777482	0	0	0	0	0	0	0	0	0	0
CATGCGTTAGACAGAA-111	0.0178055	0	0.0155723	0	0	0	0.115763	0.0150288	0.368857	0	0	0.0145271	0	0	0	0	0	0	0	0.17674	0	0	0	0	0	0.0166188	0	0	0	0	0	0.0452969	0	0	0	0	0	0	0.132465	0	0	0	0	0	0	0	0	0	0
CATGCTGGCTCCAATT-111	0	0.0100759	0	0	0	0	0	0.0627379	0.0359776	0.0140561	0	0.0105396	0.0136966	0.0161189	0.0133873	0.147143	0.0379197	0	0	0	0.0333041	0	0	0	0	0	0.0107686	0	0	0	0	0.104185	0	0	0	0	0.0275853	0.0713523	0.0806209	0	0.0130425	0.0412295	0	0	0.0184715	0.0867191	0.0105124	0	0
CATGGATTGTCTTCCG-111	0.0350397	0	0.0140272	0	0	0	0.061842	0	0.152958	0	0.0224508	0	0	0	0	0.0460188	0	0.299565	0.0142294	0.0405658	0	0	0.016663	0	0.0117082	0.0425974	0.0102623	0	0.0197513	0.0664819	0.0159192	0	0.0133532	0	0.0167048	0	0.0137875	0	0	0	0	0	0	0	0	0	0	0	0
CATGGCAGGAAGATCG-111	0.0247718	0	0	0	0	0	0	0	0.292108	0.0201543	0	0.0108103	0	0	0	0	0	0.18297	0	0	0	0	0	0	0.0142209	0.0322178	0	0	0	0.0120319	0	0	0.0330557	0	0	0	0	0	0.245741	0	0	0	0	0	0	0	0	0	0.0240427
CATGGGTATGCCTTAT-111	0.0101154	0	0	0	0	0	0.0489944	0	0.0642838	0.134743	0	0	0	0	0.016564	0.140969	0	0.311986	0	0	0	0	0	0	0	0	0	0	0	0.0584697	0	0	0	0.016323	0	0	0.0592509	0.0368821	0.0117441	0	0	0	0	0	0	0	0	0	0
CATGGGTCGGGTGTGG-111	0.0940155	0	0.317467	0	0	0	0.0711979	0	0.137769	0	0.0148716	0.0139705	0	0	0	0.013566	0	0.0110578	0	0.0915557	0	0	0	0	0	0.0281675	0	0	0	0	0.036711	0	0	0	0.017293	0	0.0113231	0	0.0163374	0	0	0	0	0	0	0	0	0.0411662	0
CATGGTAAGTAGCGTT-111	0.0157003	0	0.0126249	0	0	0	0.209857	0	0.468865	0	0	0.0109306	0	0	0	0	0	0	0	0.0927723	0	0	0	0	0	0.072128	0	0	0	0	0	0	0	0	0	0	0	0	0.0487918	0	0	0	0	0	0	0	0	0	0
CATGGTCTAGATACCG-111	0	0.0306096	0.0666606	0.0378305	0	0	0.0321692	0.0681836	0.11479	0.0664519	0	0	0	0.0269722	0.0392061	0.0766541	0.0390487	0.071366	0.0118842	0	0	0	0	0.0317427	0	0	0	0	0	0.0679646	0	0.0123869	0	0.0114923	0	0.0132064	0.0162149	0.0512598	0.013291	0.0200466	0	0	0	0	0	0	0	0	0
CATGTAAGAGACATTT-111	0.0108194	0.0264096	0	0.0348898	0.0146859	0	0	0	0	0.270489	0	0	0.0142892	0.0139455	0	0.294845	0	0.0529473	0.0268751	0	0	0	0	0	0.0217835	0	0	0	0	0.0823104	0	0	0	0	0	0	0.0135151	0.0296713	0	0	0	0	0.018289	0	0	0	0	0	0
CATGTCTCATTTATGG-111	0	0.042903	0	0.0497004	0.0308317	0.172119	0	0	0	0.133112	0	0	0.0164047	0.0266282	0.0202445	0.162332	0	0.0403452	0.0442572	0	0	0	0	0	0	0	0	0	0	0.0844679	0.0104902	0	0	0	0	0.0180636	0.0122289	0.0489746	0	0	0	0	0.0136817	0	0	0	0	0	0
CATTACGTCGGCCCGT-111	0.0413818	0	0.0628033	0	0	0	0.0438904	0	0.709692	0	0	0.0309478	0	0	0	0	0	0	0	0	0	0	0	0	0	0.0572496	0	0	0	0	0	0	0	0	0	0	0	0	0	0	0	0	0	0	0	0	0	0	0
CATTATGCTTGTTGTG-111	0.0224318	0	0.0172347	0	0	0.102073	0.03636	0	0.0565158	0.0354026	0	0.0166242	0	0.0349865	0.0859261	0.127663	0	0.0203229	0.0378419	0	0	0	0	0	0.0146517	0	0	0	0.026268	0.0454059	0	0	0	0.0164985	0	0.0286117	0.0191184	0.16588	0	0	0	0	0	0	0	0	0	0	0
CATTGCGAAATGGGCG-111	0	0.0168695	0	0.0233347	0.0143021	0.0256505	0	0.0119236	0	0.0277777	0	0	0.0462944	0.0357005	0.0139291	0.0588151	0	0	0	0	0	0	0	0.0207281	0	0	0	0.0301881	0	0.046201	0	0.121862	0	0	0	0.0213578	0.0200307	0.0594529	0.0609256	0	0	0.025418	0.114264	0.0272686	0.0777426	0	0	0	0.0142579
CATTTAGCGGACCATG-111	0.0377403	0	0.362144	0	0	0	0.0108907	0	0.328151	0	0	0.0167182	0	0	0	0	0	0	0	0.0190642	0	0	0	0	0	0.189302	0	0	0	0	0	0	0	0	0	0	0	0	0	0	0	0	0	0	0	0	0	0	0
CATTTCTAGCAGACTA-111	0	0.0397252	0	0.0351325	0.0257087	0	0	0.0816976	0	0.269863	0	0	0.0399115	0	0.0161409	0.0899803	0.0509612	0.0178475	0	0	0.0584412	0	0	0	0	0	0	0	0	0.0276899	0	0.0678392	0	0	0	0	0.011498	0.047123	0.0251017	0	0	0	0.0154439	0	0	0	0	0	0
CATTTGAGTGGTACGT-111	0	0.0157758	0	0.0121279	0	0.0278606	0	0	0	0.112512	0.0313692	0	0	0.0104433	0.0221966	0.134191	0	0.0471248	0.0128681	0	0	0	0.0802863	0	0	0	0.0146815	0	0.192891	0.0306661	0	0	0.0160285	0	0.0111753	0	0.0170462	0.102131	0	0	0	0	0	0	0	0	0	0	0.0320919
CCAAACAGAACCCTCG-111	0.0109403	0	0.0331393	0	0	0.0394642	0	0	0.124621	0.109452	0	0.0354691	0.0136509	0.0358635	0.0371218	0.0374172	0	0.013857	0.0168652	0	0.0139536	0	0.0242271	0.0150976	0.0133893	0	0.010667	0	0.101213	0.0448349	0	0	0.0112716	0.0138252	0.0115598	0.0204038	0.0217244	0.0471842	0.0156548	0	0	0.0126622	0	0.0132403	0	0	0	0	0
CCAACCTTATGTAACT-111	0.0139559	0.0160247	0	0.0177893	0.0190122	0	0	0.0360202	0.012629	0.0519484	0.0105245	0.0449478	0.0165612	0.0218554	0	0.144777	0.0206944	0.0107562	0	0	0.0368947	0.015807	0	0.0173046	0.0215112	0.0107814	0.0119879	0.0164618	0	0.015627	0	0.0679235	0.0246526	0	0	0.0113006	0.0285348	0.0332868	0.131869	0	0	0	0.0156228	0	0	0.0179982	0.0114445	0	0
CCAACGATGCACTGAT-111	0.0323002	0.0147203	0.115834	0	0.0138836	0.0182387	0.0448003	0.032921	0.154464	0	0.012768	0.0340034	0.0146804	0	0	0.0235348	0.0140878	0	0	0	0.020241	0.013013	0.0612596	0.0115122	0	0	0.0332684	0	0.0572183	0	0	0.0151485	0	0	0.0281924	0	0.032042	0	0.0179333	0	0	0	0	0.0547195	0	0.012937	0	0.0199508	0
CCAAGAAAGTGGGCGA-111	0.0227813	0.0308562	0	0.046694	0	0	0	0.0490855	0	0.24778	0	0	0	0.0225674	0	0.280567	0.0312657	0.0220182	0.0145048	0	0	0	0	0	0.0374058	0	0	0	0	0.0598256	0	0	0	0	0	0	0	0.0397138	0	0	0	0	0	0	0	0	0	0	0
CCAAGACTTCTGCGAA-111	0	0	0.299381	0	0	0	0.0346604	0	0.209089	0	0	0.0107879	0	0	0	0.0148217	0	0.0474925	0	0.0759888	0	0	0	0	0	0.0395141	0	0	0	0	0	0	0	0	0	0	0	0	0.102281	0.0482513	0	0	0	0	0	0	0	0	0.0142454
CCAAGCGTAACTCGTA-111	0.0102111	0	0	0	0	0.0246962	0	0	0.17598	0.066925	0.020678	0.025295	0	0	0	0.213485	0.0115137	0.0564679	0.0141522	0.0142429	0.0107466	0	0.0491891	0	0.0285442	0.0141962	0	0	0.0347252	0.0348076	0	0	0.0101483	0	0	0	0.0121896	0.0234876	0.0123527	0	0.0123002	0.0102283	0	0	0	0.0111116	0	0	0
CCAAGGAACAGAGAGG-111	0.014739	0	0.0119222	0	0	0	0.0148736	0	0.259909	0.0602306	0	0	0	0	0	0.183908	0	0.167184	0	0.0106655	0	0	0	0	0.0250158	0.0286721	0	0	0	0.0163766	0	0	0.0164153	0	0	0	0.0404859	0.0241599	0.0337549	0	0	0	0	0	0	0	0	0	0
CCAATAGTGCCGTCGA-111	0.065155	0	0.577852	0	0	0	0.0124824	0	0.172568	0	0	0.0388328	0	0	0	0	0	0	0	0	0	0	0	0	0	0.0226084	0.0120729	0	0	0	0	0	0	0	0.0132082	0	0	0	0	0	0	0	0	0	0	0	0	0.0166329	0
CCAATCGGTAGATCGA-111	0.0550534	0.0226505	0	0.0163289	0	0	0.0310966	0	0.246912	0.0282778	0	0.0161478	0	0	0	0.206614	0	0.0951775	0	0	0	0	0	0	0.0207873	0	0	0	0	0	0	0	0.0337623	0	0	0	0.0713245	0.0199794	0.0417787	0	0	0	0	0	0	0	0	0	0
CCAATGTCACAGCAAG-111	0.0319233	0	0.176102	0	0	0	0.0370829	0	0.366442	0	0.0129288	0.0263536	0	0	0	0	0	0	0	0.0965634	0	0	0	0	0	0.172193	0	0	0	0	0	0	0	0	0	0	0	0	0	0	0	0	0	0	0	0	0	0	0
CCAATTACGGGTCGAG-111	0.047375	0	0.672506	0	0	0	0.0132377	0	0.178201	0	0	0.0242928	0	0	0	0	0	0	0	0	0	0	0	0	0	0.0224103	0	0	0	0	0	0	0	0	0	0	0	0	0	0	0	0	0	0	0	0	0	0	0
CCAATTGAATGTTAAT-111	0.0170002	0.0136839	0.0670542	0.0224253	0	0.113847	0.0256086	0.0125009	0.0622459	0.112262	0	0.0143411	0	0.0758643	0.0804767	0.052039	0	0	0	0	0	0	0	0	0.0184624	0	0.0156557	0	0	0	0	0	0.0159814	0.0130695	0	0.032868	0	0.0980127	0	0.01525	0.0237847	0	0	0.0134532	0	0	0	0	0
CCACAATGTACGTCTT-111	0.0391397	0	0.0279757	0	0	0	0.114242	0	0.390811	0	0	0	0	0	0	0	0	0.0369773	0	0.163695	0	0.0131323	0	0	0	0.115964	0	0	0	0	0.010134	0	0	0	0	0	0	0	0.0110961	0	0	0	0	0	0	0	0	0	0
CCACACTGAGATATTA-111	0.0145875	0	0.233297	0	0	0	0.0310825	0	0.273025	0	0	0.0141156	0	0	0	0	0	0.0195871	0	0.146772	0	0	0	0	0	0.0967018	0	0	0	0	0	0	0	0	0	0	0	0	0.0435132	0.0154164	0	0	0	0	0	0	0	0	0.0257161
CCACAGTACCCATCCT-111	0	0.0314899	0	0.0384145	0.0162788	0	0	0	0	0.164843	0.0122855	0	0	0.0186264	0.0148111	0.243771	0	0.207032	0.01811	0	0	0	0	0	0	0	0	0	0	0.0656015	0	0	0	0	0	0.0118733	0.0251429	0.0516795	0	0	0	0	0	0	0	0	0	0	0
CCACCAACTTTACTGT-111	0	0.0332314	0	0.0603105	0.0149457	0.235001	0	0	0	0.209591	0	0	0.0119675	0	0	0.128818	0	0.027693	0.0189727	0	0	0	0	0	0.0462732	0	0	0	0	0.0450101	0	0.0105875	0.0146639	0	0	0	0	0.030559	0	0	0	0	0.0242903	0	0	0	0	0	0
CCACCCAAGGAAAGTG-111	0.0197856	0	0	0	0	0.0403334	0.0205075	0	0.0635293	0.100599	0	0	0	0	0.0113364	0.121898	0	0.178264	0	0.0622118	0	0	0	0	0.0122127	0.0232728	0	0	0.0470413	0.0194883	0.0508137	0	0.0108843	0.0120101	0	0	0.0390099	0.0265687	0.0186513	0	0	0	0	0.0147982	0	0	0	0	0
CCACGGAGCCATAAGA-111	0	0.0424947	0	0.0735282	0.0105277	0.224008	0	0.0235852	0	0.0749981	0	0	0.0139984	0.0263693	0.0530921	0.0562242	0	0.0155519	0.0303983	0	0	0	0	0	0	0	0	0	0	0.107357	0	0.0163038	0	0	0	0.0129725	0	0.120453	0	0	0	0	0.0274837	0	0	0	0	0	0
CCACGGTGCCCGGTAG-111	0.0450939	0	0	0	0	0	0.0926431	0	0.610707	0	0	0.0110041	0	0	0	0	0	0.0166487	0	0.0404214	0	0	0	0	0	0.108507	0	0	0	0	0	0	0.0238533	0	0	0	0	0	0	0	0	0	0	0	0	0	0	0	0
CCACTGGTGGCTGGTT-111	0	0.0217853	0	0.0277331	0.0116448	0	0	0	0	0.0649579	0	0	0.0131377	0.0271573	0	0.470445	0	0.0409259	0.016062	0	0	0	0	0	0	0	0	0.0144637	0	0.0990607	0	0	0	0	0	0.0208235	0.0110915	0.0485929	0	0	0	0	0.0186907	0	0	0	0	0	0.0228108
CCAGAAAGCAACTCAT-111	0	0.030555	0	0.0629281	0.03052	0	0	0.0409699	0	0.208577	0	0	0.0310905	0	0.0426352	0.043305	0.0134426	0.089757	0.0204501	0	0.0384227	0	0	0	0.0341928	0	0	0.0157533	0	0.0755115	0	0.0134164	0.0167274	0.0152274	0	0	0.0155141	0.0391889	0	0	0	0.0103043	0.0504133	0	0	0	0	0	0
CCAGATAGTTGAGTGA-111	0.0172805	0	0.0295669	0	0	0.0508405	0.0675322	0	0.111608	0.051163	0.0249368	0	0	0	0	0.30092	0	0.0643962	0	0	0	0	0	0	0	0	0	0	0.0300592	0.031106	0.0355847	0	0	0	0	0	0.0314523	0.0332209	0	0	0	0	0	0	0	0	0	0	0
CCAGCCTGGACCAATA-111	0.0371261	0.0119431	0.0246166	0	0.0306342	0.0259181	0.0801352	0	0.0517491	0.0174829	0.0234298	0	0.0129788	0	0	0	0	0.285258	0.0159236	0.0474981	0.0165503	0.0146293	0.0502113	0	0	0.0283854	0	0.0109258	0.025881	0.0362191	0.0261218	0.0103042	0.0152855	0	0	0	0	0	0.0122064	0	0	0	0	0	0	0	0	0	0
CCAGCTCGAACGCATT-111	0.0635126	0	0.0192641	0	0	0	0.270854	0	0.436839	0	0	0	0	0	0	0.0153184	0	0	0	0.0785477	0	0	0	0	0	0.034758	0	0	0	0	0	0	0	0	0	0	0	0	0	0	0	0	0	0	0	0	0	0	0
CCAGCTGATGGTACTT-111	0	0.0266796	0	0.0263053	0.0198469	0.348897	0	0.0449574	0	0.0209662	0	0	0.0321373	0.0279224	0.0133514	0.0196962	0	0	0	0	0.0178597	0	0	0	0	0	0	0	0	0.0164227	0	0.189591	0	0	0	0.0120198	0	0.0323719	0.0330445	0	0	0.0201465	0.0245885	0	0	0	0	0	0
CCAGCTTCCGCCCGCA-111	0	0.0427565	0	0.12147	0.0187524	0.113569	0	0.0887178	0	0.0288696	0	0	0.0389625	0.0758925	0	0	0.010507	0	0	0	0.0138637	0	0	0	0	0	0.0222652	0.0168195	0	0.0179094	0	0.0814223	0	0	0	0.0476764	0	0	0	0	0	0.0194199	0.119689	0.0198938	0	0.0399875	0	0	0
CCAGGGACGTGGCCTC-111	0.0285827	0	0.235163	0	0	0	0.0177507	0	0.173247	0	0	0.014449	0	0	0	0.230741	0	0	0	0.0229786	0	0	0	0	0	0.0255138	0	0	0	0	0.0725989	0	0	0	0	0	0.0207853	0.0452769	0	0	0	0	0	0	0	0	0	0.0220112	0
CCAGTAGTCTGATCCA-111	0.0497518	0	0.0114166	0	0	0	0.0596613	0	0.535058	0	0.0223788	0	0	0	0	0	0	0.044004	0	0.0494776	0	0	0.0201624	0	0	0.0627461	0	0	0.0120376	0.0155462	0	0	0	0	0.0134027	0	0	0	0	0	0	0	0	0	0	0	0	0	0
CCAGTCAAATCTCTTA-111	0	0	0	0	0	0	0	0	0	0	0	0	0	0	0	0.508614	0	0.043649	0.0322647	0	0	0	0	0	0	0	0	0	0	0.241683	0	0	0	0	0	0	0	0.0846141	0	0	0	0	0	0	0	0	0	0	0.0336537
CCAGTCTAGACGGCGC-111	0.105976	0	0.104923	0	0	0	0.0636713	0	0.355966	0	0	0.0180815	0	0	0	0	0	0.0667803	0.0130978	0.0147883	0	0	0	0	0	0.137519	0	0	0	0.0210341	0	0	0	0	0	0	0	0	0.0206034	0	0	0	0	0	0	0	0	0	0.0122932
CCATAAACAACCCGAC-111	0.0106051	0	0.0144059	0	0	0	0.159186	0	0.389393	0	0	0	0	0	0	0	0	0.0338909	0	0.0959633	0	0	0	0	0	0.0219372	0	0	0	0	0	0	0	0	0	0	0	0	0.188492	0	0	0	0	0	0	0	0	0	0
CCATACCTTTACTTGT-111	0.0143737	0.0230671	0	0.0156499	0.0181147	0	0	0	0.162178	0.0122799	0	0	0.0166637	0	0	0.060041	0.0116076	0.241618	0	0	0.0116063	0	0	0	0	0	0	0	0	0.0301813	0	0.0681729	0	0	0	0	0.0328529	0.0189305	0.146729	0	0	0	0	0	0	0	0	0	0.0137528
CCATAGGTTGGCGTGG-111	0	0	0	0	0	0	0.0239415	0	0.19567	0	0	0	0	0	0	0	0	0.0843092	0	0	0	0	0	0	0	0	0	0	0	0	0	0.0308005	0.010033	0	0	0	0	0	0.535341	0	0	0	0	0	0	0	0	0	0.0136001
CCATATGGAAACTATA-111	0.0330804	0	0.0156329	0	0	0	0.12747	0	0.146363	0	0	0	0	0	0	0	0	0.307873	0.0353979	0.146678	0	0	0	0	0	0.0224869	0	0	0	0.0486573	0.0320587	0	0.0134513	0	0	0	0	0	0	0	0	0	0	0	0	0	0	0	0
CCATCCATACCAAGTC-111	0	0.0247741	0	0.0427574	0.0233624	0.0867596	0.0781677	0	0.0538105	0.0604073	0	0	0.0565981	0	0.0222024	0.0783032	0	0.013698	0.0317534	0	0.0163693	0	0	0	0.0223719	0	0	0	0.0185287	0.0345146	0	0.0334395	0	0.0149985	0	0	0.0324487	0.0330436	0.01039	0	0	0	0.132329	0	0	0	0	0	0
CCATCGCAGTTAAACT-111	0.0183156	0.0257761	0.0248457	0.0335326	0	0.0685692	0.0525217	0	0.0742012	0.0709312	0	0.0129162	0	0	0	0.162948	0	0	0	0	0	0	0	0	0.0108992	0	0	0	0.0270101	0	0.0341489	0.0384743	0	0.0143551	0	0	0.0668649	0.0303155	0.0922698	0	0	0	0	0.0194406	0	0	0	0	0
CCATCTCACCAGTGAA-111	0.0371518	0	0.0469531	0	0	0	0.0790196	0	0.51859	0	0	0.0299707	0	0	0	0	0	0.0203628	0	0.0194071	0	0	0	0	0	0.132771	0	0	0	0	0	0	0	0	0	0	0	0	0.0513997	0	0	0	0	0	0	0	0	0	0
CCATGCCCTAGATTTC-111	0.0288516	0	0.016899	0	0	0	0.193126	0	0.211006	0	0	0	0	0	0	0.0213659	0	0.140168	0.0200809	0.0843591	0	0	0	0	0.0134912	0.0467749	0	0	0	0.14415	0.0101774	0	0.0120312	0	0	0	0	0	0	0	0	0	0	0	0	0	0	0	0
CCATGCCTGTTTAGTA-111	0.0129105	0	0.0108544	0	0	0	0.0144627	0	0.294201	0	0	0	0	0	0.0114416	0.0494852	0	0.37524	0	0.0134574	0	0	0	0	0	0.0206476	0	0	0	0.0223707	0	0	0	0.0112627	0	0	0.0304749	0.0159559	0.0195864	0	0	0	0	0	0	0	0	0	0.0167264
CCATGCTCTGCAGGAA-111	0.0163259	0.0220276	0.220437	0.0200944	0	0.0108515	0.042559	0	0.0940762	0	0	0.0272158	0	0	0	0	0.0449022	0	0	0.0188505	0	0	0.0259834	0.0333639	0.0155537	0	0.0145326	0	0.113737	0	0	0.0202354	0.0264465	0	0.0437889	0	0.0181582	0	0.0274051	0.0241223	0	0	0	0.0118531	0	0	0	0	0
CCATGGCCCTTGTACC-111	0	0.0269027	0	0.0611569	0.0102815	0.0197062	0	0.0715069	0	0.0164105	0	0	0.0178177	0.170331	0	0	0.012823	0	0	0	0	0	0	0	0	0	0	0.0112952	0	0.020414	0	0.167605	0	0.0106706	0	0.105791	0	0	0.0391723	0	0	0.019437	0.0560753	0.0131723	0	0.0285985	0.0110331	0	0.0317467
CCATTAGCGATAATCC-111	0.0283396	0.0170405	0.453047	0.0149214	0	0	0.0186659	0.0138699	0.18707	0	0	0.0315494	0	0	0	0	0	0	0	0	0	0	0	0.0223963	0	0	0	0	0	0	0	0.124348	0	0	0	0	0	0	0	0	0	0	0	0	0	0	0	0	0
CCATTCCCTGCCCACA-111	0.0595922	0	0.0248182	0	0	0	0.0705612	0	0.677512	0	0	0.0399762	0	0	0	0	0	0	0	0	0	0	0	0	0	0.0226373	0	0	0	0	0	0.0278205	0	0	0	0	0	0	0.0192195	0	0	0	0	0	0	0	0	0	0
CCATTTCTACCTATTA-111	0.0275923	0.0146848	0.0634463	0.0237305	0	0	0.0381021	0	0.0706246	0.112725	0	0	0	0.0148129	0	0.340896	0	0.0136027	0	0.0358426	0	0	0	0	0	0.054478	0	0	0	0.0175537	0.0234188	0	0.0135785	0	0	0.0104051	0	0.0331639	0	0	0	0	0	0	0	0	0	0	0
CCCAAACATGCTGCTC-111	0.0495146	0	0.373801	0	0	0	0.0522693	0	0.149929	0	0	0.0220469	0	0	0	0	0	0.0127428	0	0.0734501	0	0	0	0	0	0.190343	0	0	0	0	0	0	0	0	0	0	0	0	0.0113773	0	0	0	0	0	0	0	0	0	0
CCCAACATACGTCGCG-111	0.0313411	0.0380312	0.0383301	0.0255736	0.0132143	0	0.0352127	0	0.284474	0	0	0.0256869	0.0123996	0	0	0.157604	0	0.0113017	0	0	0	0	0	0	0	0	0	0	0	0	0	0.0712202	0	0	0	0	0.0178004	0.0346507	0.0999768	0	0	0	0.0100801	0	0	0	0	0	0
CCCAACCACACTAACA-111	0	0.0174024	0	0.0130997	0.011374	0	0	0	0.012244	0	0	0.0113072	0	0	0.123726	0.102342	0	0.0365809	0.0128225	0	0	0	0	0	0	0	0	0	0	0.0515089	0	0	0	0	0	0	0	0.372485	0	0	0	0	0	0	0	0	0	0	0.139267
CCCAATGAGATTTGCA-111	0.0645439	0.0144519	0	0.0264775	0	0.040184	0	0	0.0235052	0.128726	0.0174737	0	0	0.0176418	0	0.142037	0	0.237223	0	0	0	0	0	0	0.015882	0	0	0	0.0135207	0.0461153	0	0	0	0.0109529	0.0136723	0.0168892	0.0474524	0.0300892	0	0	0	0	0	0	0	0	0	0	0
CCCAATTTCACAACTT-111	0.0487153	0.0157075	0.0116178	0.0139967	0	0	0.121095	0.0369554	0.601869	0	0	0.0153625	0	0	0	0	0	0	0	0.0204559	0	0	0	0	0	0.0493476	0	0	0	0	0	0.0136205	0	0	0	0	0	0	0	0	0	0	0	0	0	0	0	0	0
CCCAGAGGAGGGCGTA-111	0	0	0	0.015899	0	0.0294107	0	0	0.0200338	0.174136	0	0	0	0.140323	0.0814261	0.0775611	0	0.0212603	0.0157253	0	0	0	0	0	0	0	0	0	0	0.0999671	0	0	0	0	0	0.0877596	0	0.137928	0	0	0	0	0	0	0	0	0	0	0
CCCAGTAAACTTGGGA-111	0.0189079	0.0231084	0	0.0441812	0	0	0	0.0133081	0.0109469	0.218514	0	0.029542	0.0133633	0.0452674	0	0.200051	0.0150897	0	0	0	0	0	0	0	0.0302109	0.0163192	0	0	0	0.0238471	0	0.046279	0.0111213	0	0	0.0259271	0.0201301	0.0255966	0.0422284	0	0.0107472	0	0.0285936	0	0	0	0.0100974	0	0
CCCAGTTAAGGCGCCG-111	0	0	0	0	0.0150413	0	0	0.0131211	0.0182039	0.030803	0	0	0.013563	0.015876	0.0139087	0.0453156	0.0283029	0.0152715	0	0.0284126	0.0481631	0.0157132	0.0134963	0.0267512	0.0134831	0.0142672	0.022049	0	0.0236286	0	0.0371456	0.0711942	0	0.02068	0	0	0.0244454	0.020101	0.261954	0	0	0	0	0	0	0.0136273	0	0	0
CCCGAAGTTTCGCGAA-111	0	0	0	0	0	0.0244335	0	0	0	0.015675	0.267925	0	0	0	0	0.122811	0	0	0	0	0	0	0.443512	0	0	0	0	0	0.0256552	0	0	0	0	0	0	0	0	0.0179428	0	0	0	0	0	0	0	0	0	0	0
CCCGACCATAGTCCGC-111	0	0	0.0573134	0	0	0	0.0108465	0	0.0525277	0	0	0	0.0148938	0	0	0.164102	0	0	0	0	0.0200477	0	0	0.0928484	0	0	0	0	0	0	0.0144237	0.165165	0	0	0	0	0.0164868	0.042472	0.170976	0.036169	0	0	0	0	0	0	0	0	0
CCCGAGTTTCTCCGTA-111	0.0501056	0	0.183658	0	0	0.0460408	0.0266846	0	0.0407648	0	0	0.0247132	0	0	0	0.292122	0	0	0	0	0	0	0	0	0	0	0	0	0.0241881	0	0.0772154	0	0	0	0	0	0.061492	0.0244577	0	0.018759	0	0	0	0.0172699	0	0	0	0.0163318	0
CCCGCAGCGCGAACTA-111	0.0501012	0	0.186966	0	0	0	0.108859	0	0.277968	0	0	0.0211475	0	0	0	0	0	0	0	0.107399	0	0	0	0	0	0.177868	0	0	0	0	0	0	0	0	0	0	0	0	0	0	0	0	0	0	0	0	0	0	0
CCCGCAGGGCCCAAAG-111	0.0210289	0	0.0711189	0	0	0	0.0851739	0.0182878	0.238133	0	0	0.0244046	0	0	0	0	0	0	0	0.194914	0	0	0	0	0	0.0621946	0	0	0	0	0	0.0268345	0	0	0	0	0	0	0.162461	0	0	0	0	0	0	0	0	0	0
CCCGCCATGCTCCCGT-111	0.0519393	0	0.268316	0	0	0.0273137	0.0507569	0	0.0791444	0	0.0158111	0.0200607	0	0	0	0.0851651	0	0	0	0.0119635	0	0	0.0856002	0.0202719	0	0	0	0	0.0739313	0	0.0126019	0	0	0	0.0185724	0	0.0296319	0	0	0	0	0	0	0	0	0	0	0.0387252	0
CCCGCGCAATGCACCC-111	0	0.0260334	0	0.0327833	0.013975	0.205983	0	0.0103211	0	0.080726	0	0	0.0368427	0	0.0424141	0.103289	0	0.0151885	0.0309059	0	0	0	0	0	0.0154338	0	0	0	0.0110347	0.0367302	0	0.0388762	0	0.0100676	0	0	0.0178911	0.123533	0.0122775	0	0	0.0122529	0.0566415	0	0	0	0	0	0
CCCGGTGTATCGGAAT-111	0	0.0414082	0	0.0439142	0.0101095	0.0207402	0	0	0	0.25406	0	0	0	0.0829151	0.0603691	0.0813448	0	0.018213	0.0493755	0	0	0	0	0	0	0	0	0	0	0.0986513	0	0	0	0	0	0.0318707	0	0.127729	0	0	0	0	0	0	0	0	0	0	0
CCCGTAAGTCTAGGCC-111	0.0131852	0	0	0.0103892	0	0	0	0.0430146	0.0102402	0.034768	0	0.0140742	0.0182777	0.0146095	0.0101169	0.151501	0.0385995	0	0	0	0.0416232	0	0	0.0712843	0.0115461	0	0	0.0150688	0	0.0829192	0	0.0233268	0	0	0	0.0104367	0.0144737	0.0326403	0.0670716	0	0	0	0.0217205	0	0.0455094	0.0760169	0	0	0
CCCGTCAGCGTCTGAC-111	0.0102309	0.0226439	0	0.0401041	0	0.102363	0	0.0172554	0.0164848	0.0302943	0	0	0	0.0842832	0.0199336	0.188717	0.0251214	0.0316254	0.013805	0	0	0	0	0.0115263	0	0.0276852	0	0	0.0184491	0.0670668	0	0	0	0	0	0.0653121	0.0116301	0.0808552	0	0.0125534	0	0	0	0.0300168	0	0	0	0	0
CCCGTTTCGCAGATGT-111	0	0	0	0	0	0	0.0283578	0	0.110086	0	0	0	0	0	0	0	0	0.640596	0.041242	0.0555443	0	0	0	0	0	0	0	0	0	0.0172334	0	0	0	0	0	0	0	0	0	0	0	0	0	0	0	0	0	0	0.0193379
CCCTATGTAGAGCAGA-111	0	0.0206657	0	0.0252039	0.0189057	0.191707	0	0	0	0.0433766	0	0	0.0203465	0.0220018	0.034334	0.0310533	0	0.132012	0.0293478	0	0	0	0	0	0	0	0	0.0130248	0.0308495	0.189647	0	0	0	0	0	0.0170513	0.0134029	0.0464442	0	0	0	0	0.0224845	0	0	0	0	0	0.0199569
CCCTCATTCTGGAATT-111	0.0603616	0.0119546	0.0108525	0	0	0	0.366654	0.0307062	0.178868	0	0	0.0112283	0	0	0	0	0	0	0	0.118262	0	0	0	0	0	0.145802	0	0	0	0	0	0	0	0	0	0	0	0	0	0	0	0	0	0	0	0	0	0	0
CCCTCCTCGCTCGTAT-111	0.0677875	0	0.0276958	0	0	0	0.161911	0	0.17794	0	0	0	0	0	0	0	0	0.14784	0.0247564	0.127376	0	0	0	0	0.02465	0.0586316	0	0	0	0.0226185	0.0392535	0	0.0438281	0	0	0	0	0	0.0100672	0	0	0	0	0	0	0	0	0	0
CCCTGAAATGAGTTGA-111	0.0561896	0.0181167	0.328418	0.0144365	0	0.0432279	0.0336291	0.0402595	0.0685631	0	0	0.0507103	0	0	0	0	0.0286063	0	0	0	0	0	0.022904	0.0528759	0	0.0104876	0.0184301	0	0.0681539	0	0.0124051	0.0211865	0	0	0	0	0	0	0	0	0	0	0	0.0496858	0	0	0	0	0
CCCTGACTAACAAATT-111	0	0.0351678	0	0.033474	0.0373977	0.24225	0	0	0	0	0	0	0.0623735	0	0	0.0161823	0	0.0190508	0.0172139	0	0	0	0	0	0.0165139	0	0.0210385	0.0497843	0.0722975	0.0576161	0	0.0603437	0	0	0.0261727	0	0.0165525	0.0167877	0.0221272	0	0	0	0.0778561	0	0	0	0	0	0.0133736
CCCTGCCCAATCCGCT-111	0	0	0	0	0	0	0	0	0	0.0126557	0	0	0	0	0	0.656347	0	0.0482677	0.0208086	0	0	0	0	0	0	0	0	0	0	0.0928211	0	0	0	0	0	0	0	0.0786447	0	0	0	0	0	0	0	0	0	0	0.0176829
CCCTGCGCTACGCATA-111	0	0.0143396	0	0.0239982	0.0116844	0	0	0	0	0.0203742	0	0.0109123	0.0189498	0.0194619	0.02605	0.0895118	0	0.011123	0	0	0	0	0	0	0	0	0	0	0	0.0216613	0	0.19992	0	0.0135128	0	0.0175182	0.0283955	0.0848103	0.175269	0	0	0	0.061691	0	0.0118667	0	0	0	0.0337359
CCCTTTGACAGGTCTT-111	0	0.0166135	0	0.038644	0	0.0342247	0	0.139696	0	0.187786	0	0	0.0131167	0.0256816	0.0322562	0.071657	0	0	0.0287617	0	0	0	0	0	0	0	0	0	0	0.02889	0	0.0122185	0	0	0	0.0112005	0	0.100239	0	0	0	0.0439256	0.0334775	0	0.0383773	0.0166219	0	0	0
CCGAAAGTGGTGAGCA-111	0	0.0392243	0	0.071285	0.0166823	0.149918	0	0.0607926	0	0.0521182	0	0	0.0338793	0.011772	0.0147242	0.0329303	0.0219153	0	0	0	0.0187289	0	0	0	0.0146456	0	0	0	0	0.0348955	0	0.166035	0.0110768	0	0	0	0.0129209	0.0341798	0.0410907	0	0	0	0.0683516	0	0	0	0	0	0
CCGAACCTTCCCGGCC-111	0.0120193	0	0	0	0	0	0.0109561	0	0.103448	0.226146	0	0.0131306	0	0	0	0.375819	0	0.0262261	0	0.0302908	0	0	0	0	0.01061	0.0101844	0	0	0	0	0.0221374	0	0.0149293	0	0	0	0.0105056	0.0508283	0.0113018	0	0	0	0	0	0	0	0	0	0
CCGAAGTATATTGTTC-111	0	0.0259762	0	0.078891	0.0103017	0.0471922	0	0	0	0.163025	0	0	0	0.0912937	0.0620347	0.0481123	0	0.022003	0.0226207	0	0	0	0	0	0	0	0	0	0	0.138393	0	0	0	0.0136248	0	0.0657468	0.0144036	0.0686316	0	0	0	0.011246	0.0304358	0	0	0	0	0	0
CCGACAAAGGGAGTGC-111	0	0.0196599	0	0.0600707	0	0.0330744	0	0.0423237	0	0	0	0	0.0122078	0.124559	0	0	0	0	0	0	0	0	0	0	0	0	0	0	0	0	0	0.366315	0	0	0	0.0963141	0	0	0.0142974	0	0	0.0143767	0.0695273	0	0.0180813	0.0102262	0	0	0
CCGACGGGCATGAGGT-111	0	0.0189563	0	0.0254539	0	0	0	0	0	0.247066	0	0	0.0104272	0.0279416	0.0387381	0.12377	0	0.149326	0.0208745	0	0	0	0	0	0.0114407	0	0	0	0	0.0706854	0	0	0	0.012475	0	0.015334	0.027296	0.0869161	0	0	0	0	0.0204669	0	0	0	0	0	0
CCGAGAAGTCGCATAA-111	0.0742717	0	0.572781	0	0	0	0	0	0.165517	0	0	0.0161634	0	0	0	0	0	0	0	0.0126555	0	0	0	0	0	0.109829	0	0	0	0	0	0	0	0	0	0	0	0	0	0	0	0	0	0	0	0	0	0	0
CCGATCTCAACCTTAT-111	0.0183729	0	0.0690758	0	0	0	0.0487845	0	0.320234	0	0	0	0	0	0	0	0	0.252343	0.0149067	0.0229782	0	0	0	0	0	0.0748069	0	0	0	0.0276975	0	0	0	0	0	0	0	0	0.0641578	0	0	0	0	0	0	0	0	0	0.0258454
CCGATTCGAGGGACCC-111	0	0.0400638	0	0.0699122	0.0133921	0.0234503	0	0.0117199	0	0.132736	0	0	0.0374602	0.0157075	0.0134934	0.113402	0.0145238	0	0.0131412	0	0	0	0	0	0.0140622	0	0	0.0111865	0	0.0498868	0	0.0912538	0	0	0	0	0.0218624	0.0577275	0.0466941	0	0	0	0.0968394	0	0	0.0215892	0	0	0.0176147
CCGCACAAAGACCAAC-111	0	0	0	0	0	0.059451	0.0156185	0.0230413	0.0185936	0.0700848	0.0139161	0.0120155	0	0	0.0143454	0.201369	0.0175212	0.120981	0.0106147	0.0275916	0.0557805	0	0	0	0.0264442	0	0	0	0.0179592	0.0325382	0.017368	0	0.0185187	0	0	0	0.015067	0.059707	0	0	0	0.0425408	0	0	0	0	0	0	0
CCGCACGTGACCTCGG-111	0	0.0194802	0	0.0217937	0	0.0122641	0	0.050445	0	0.110344	0	0	0.0135553	0.116751	0.154625	0.0496442	0	0.0149397	0.0661846	0	0	0	0	0	0	0	0	0	0	0.0604917	0	0	0	0	0	0.0441429	0	0.170507	0	0	0	0	0.0112467	0	0	0	0	0	0
CCGCATGTGGTACGAT-111	0.0154154	0	0	0	0	0.0351686	0.0473837	0	0.0915988	0.0114549	0.0366273	0	0	0	0	0.312677	0	0.0647581	0.018703	0.0231766	0	0	0	0	0.0105902	0	0.0110259	0	0.0483637	0.0550852	0.057375	0	0	0	0.0171641	0	0.0549931	0.0182786	0	0	0	0	0	0	0	0	0	0	0
CCGCCGGTCAACACAC-111	0.02007	0	0	0	0.0249074	0.189978	0.0350526	0	0.0443304	0.0985015	0	0.0130167	0.0232267	0.0113759	0.0230803	0.117486	0	0.0183997	0.0315618	0	0	0.0129001	0	0	0.020987	0	0	0.0389073	0	0.0438236	0	0	0.0142413	0	0	0	0	0.0729988	0.0137202	0	0	0.030667	0	0	0	0	0	0	0
CCGCCTGCGAATTGGT-111	0	0.0206091	0.0316782	0.0247995	0.0165421	0	0.0384335	0.0173899	0.121913	0.090778	0	0.0476804	0.0240916	0.0390337	0.0999712	0.0496695	0	0	0.0100505	0	0.0115824	0	0	0	0	0	0	0	0	0.0324625	0	0.0607579	0	0.0117598	0	0.0190689	0	0.0929441	0.0274752	0	0	0.0204848	0.0282712	0	0	0	0	0	0
CCGCGATTTGGTAGGT-111	0	0	0	0	0	0.18686	0	0	0	0	0	0	0.0146154	0	0	0.220588	0	0.0787916	0.0263863	0	0	0	0	0	0.0154831	0	0	0.0313685	0.0197615	0.186141	0	0	0	0	0	0	0.0193711	0.064578	0	0	0	0.0124712	0	0	0	0	0	0	0
CCGCGGAATGCGTCAC-111	0	0.0332723	0	0.0363893	0	0.0161875	0	0	0	0.329393	0	0	0	0.017751	0.0229223	0.170845	0	0.0398148	0.0598903	0	0	0	0	0	0.0130569	0	0	0	0	0.106233	0	0	0	0	0	0	0.0106266	0.0720977	0	0	0	0	0	0	0	0	0	0	0
CCGCGGGTACGAAGAA-111	0	0.0158387	0	0.0336907	0	0.0392276	0	0.0465263	0	0.0994653	0.012509	0	0.0247367	0.0501461	0.0792494	0.055685	0	0	0.0212493	0	0	0	0	0.0469733	0	0	0.0151356	0	0	0.0309649	0	0.0684849	0	0.0203187	0	0.0311194	0.0125396	0.115361	0.0181382	0	0	0	0.0795726	0	0	0	0	0	0
CCGCGTAGGTAAGGGC-111	0	0.0312201	0	0.0569203	0	0	0	0.119098	0	0.272637	0	0	0.012128	0.0569486	0.0569799	0.0342491	0.0197053	0	0.0156592	0	0	0	0	0	0	0	0	0	0	0.0391405	0	0.0140067	0	0.0159103	0	0.020369	0	0.0611977	0.0168397	0	0	0	0.0281005	0	0	0.0602387	0	0	0.0102948
CCGCTATCAGCACCAG-111	0.0172078	0	0.0105234	0	0	0.0496431	0.023333	0.0322329	0.121547	0.018223	0	0.0145154	0	0	0.0350138	0.0335154	0	0.0133082	0	0.0664963	0	0	0	0	0	0	0.0118482	0	0.0191278	0	0.0206274	0.0139618	0	0.0196262	0	0	0.0193823	0.0583981	0.13308	0	0	0.100467	0	0.0106915	0.0286494	0.0195685	0	0	0.0121722
CCGCTTACCTCACTCT-111	0	0.029625	0	0.0467886	0.0182716	0	0	0.0324552	0.0104933	0.206145	0	0	0.0365847	0.0303206	0	0.121356	0.0322977	0	0	0	0.0253452	0	0	0.026743	0.0126857	0	0	0.012519	0	0.0723984	0	0.0502992	0	0	0	0.0126977	0.0107182	0.0234813	0.041396	0	0	0	0.0541554	0	0	0.0141427	0	0	0
CCGGAATGGTTTCAGT-111	0	0.0237062	0	0.0471649	0.0161207	0.0914465	0	0.0766493	0	0.106144	0	0	0.02152	0.0807451	0.0378852	0.0503211	0.0108643	0	0.0163646	0	0.0224605	0	0	0	0.0200605	0	0	0	0	0.056504	0	0.0138949	0.0122366	0	0	0.0450069	0	0.0658862	0	0	0.0109739	0.0283844	0.0299482	0.0287461	0	0	0	0	0
CCGGAGCGTACTTTCT-111	0	0.0285152	0.0113329	0.0247292	0	0	0.0298097	0	0.367416	0.0195793	0	0	0	0	0.0357312	0.0966707	0	0.0685335	0	0	0	0	0	0	0	0	0	0	0	0.0120476	0	0.0192518	0	0.0275028	0	0	0.054199	0.0736205	0.0353147	0	0	0	0	0	0	0	0	0	0
CCGGCACGACCGTTTC-111	0	0.0303303	0	0.0432418	0	0.150309	0	0.0509324	0	0.0244649	0	0	0	0.029366	0.0300825	0.119806	0.0299054	0.0236383	0	0	0	0	0	0	0.0301828	0	0	0	0.0162882	0.0339364	0	0.0624885	0.0173639	0.0124214	0	0.0146415	0.0274899	0.106417	0.0306429	0	0.0188318	0.0175463	0	0	0	0	0	0	0
CCGGCGCATATTGGAT-111	0.0216782	0	0	0	0.010965	0.0524912	0.0202511	0	0.101031	0.0685312	0.0181984	0	0.0201708	0	0.0133054	0.235271	0	0.0348367	0.043677	0.021257	0.0164669	0	0.0316772	0	0	0	0	0.0153736	0.0300996	0.0225876	0	0	0	0	0	0	0.0318553	0.066974	0.0369614	0	0	0	0	0	0	0	0	0	0
CCGGCGTGAGACTCTG-111	0	0.0204168	0	0.0166068	0.0282459	0	0	0	0	0.232151	0	0	0.0307065	0.0166773	0.0153539	0.251641	0	0.0550985	0.0128288	0	0.0242139	0	0	0	0.0148635	0	0	0	0	0.0664619	0	0.0177542	0	0	0	0	0.0176206	0.0734676	0.0119627	0	0	0	0.0124369	0	0	0	0	0	0
CCGGGCGGTCTCGTCA-111	0	0	0	0.016232	0	0	0	0.0883404	0.039722	0.158529	0	0.012779	0.0181897	0.0137146	0.0549777	0.0481884	0.0104914	0	0.0184507	0	0.0333692	0	0	0	0	0.0427073	0	0	0	0.0536921	0	0.0271408	0	0.0103084	0	0	0	0.0781967	0.0325109	0	0	0.0204936	0.0353741	0	0.0135271	0.0386198	0	0	0.0116331
CCGGGCTGCTCCATAC-111	0	0.0100877	0	0.0222469	0.0149705	0.0137641	0	0.0227267	0	0.0686735	0	0.0132741	0.0172183	0	0.0174946	0.126794	0	0.0233115	0	0.0391626	0.0363406	0	0	0	0.0139179	0.0343633	0	0.0120134	0	0.0318088	0	0.0900607	0.015007	0	0	0	0.0223202	0.076489	0.0575261	0	0	0.0243378	0.0456627	0.0309262	0	0	0	0	0.0156714
CCGGGTTCGAGGTTAC-111	0.0320001	0	0.0168783	0	0	0	0.0672727	0	0.781415	0	0	0.0206384	0	0	0	0	0	0	0	0.01645	0	0	0	0	0	0.0201168	0	0	0	0	0	0	0	0	0	0	0	0	0	0	0	0	0	0	0	0	0	0	0
CCGGTAATGGCTAGTC-111	0.103699	0	0.596387	0	0	0	0.017004	0	0.185935	0	0	0.0170002	0	0	0	0	0	0	0	0	0	0	0	0	0	0.0528649	0	0	0	0	0	0	0	0	0	0	0	0	0	0	0	0	0	0	0	0	0	0	0
CCGTAAGTTGGTCCCA-111	0	0	0	0.0104732	0.0102032	0.0260906	0	0.143453	0.0161984	0.0698307	0	0	0.0190224	0.0238317	0.0381669	0.0167275	0	0	0	0	0.031908	0	0	0.0136672	0	0.0303777	0	0.0179277	0	0.0323861	0	0.0136753	0	0	0	0.0122902	0	0.0448516	0.0159805	0	0	0.049172	0.0119292	0.149589	0.0156007	0.0565241	0.0260603	0	0
CCGTACCCAAGCGCCA-111	0	0.0134221	0	0.0106557	0	0	0	0.0326223	0.0176644	0	0	0	0.0124282	0	0	0.0368368	0.0668283	0	0	0	0.0236674	0.0105826	0	0	0.0120025	0	0	0	0	0	0.0185741	0.101521	0	0.0155268	0	0	0.0283845	0.0157774	0.289675	0	0.0154645	0.0146104	0	0	0.0183467	0.105738	0	0	0.0142671
CCGTAGGAAATCCCTG-111	0	0.0221349	0	0.014897	0.0548174	0	0	0	0	0.0743759	0	0	0.0772717	0.014036	0.0225823	0.27914	0	0.0232806	0.0472135	0	0.0264491	0	0	0	0	0	0	0.0331583	0	0.124291	0	0	0	0	0	0	0	0.101449	0	0	0	0	0.0286848	0	0	0	0	0	0
CCGTATCTCGTCGTAG-111	0	0.0179136	0	0	0	0.0233524	0	0	0	0.0924836	0	0	0	0.010443	0.0196142	0.0336352	0	0.495111	0.0156086	0	0	0	0	0	0	0	0	0	0.045297	0.047735	0	0	0.0132119	0	0	0	0.0172504	0.027514	0	0	0	0	0	0	0	0	0	0	0.0389057
CCGTGCCCATGACGGC-111	0.0275549	0	0.170389	0	0	0	0.0523493	0	0.109709	0.0666183	0.0139026	0.0115203	0	0	0	0.218491	0	0.0359825	0.0114744	0	0	0	0	0	0.011385	0.0142081	0	0	0	0.0731088	0	0	0	0	0	0	0.0112504	0.0327427	0	0.0246735	0	0	0	0	0	0	0	0.0149962	0
CCGTGGAACGATCCAA-111	0	0.0362116	0	0.0481308	0	0.189368	0	0	0	0.16059	0	0	0	0.0903369	0.0603664	0.0376274	0	0.0208469	0.0293096	0	0	0	0	0	0	0	0.0148739	0	0	0.103014	0	0	0	0.0117	0	0.0394738	0	0.0629354	0	0	0	0	0	0.0145137	0	0	0	0	0
CCGTGTTAAATTCCAT-111	0	0.0200756	0	0.0295209	0.0144602	0	0	0.0110903	0	0.120176	0	0	0.0363427	0.0309215	0.0340438	0.104978	0	0.0192826	0.032475	0	0.0155373	0	0	0	0	0	0	0.0156872	0	0.0956497	0	0.0165374	0	0	0	0.0200391	0.0219406	0.113558	0	0	0	0.0533477	0.0460576	0	0	0.0247332	0	0	0.0344466
CCGTTACGTTAGAACA-111	0.0435971	0	0.382836	0	0	0	0.0278106	0	0.306291	0	0	0.0306832	0	0	0	0	0	0	0	0.0410915	0	0	0	0	0	0.118884	0	0	0	0	0	0	0	0	0	0	0	0	0	0	0	0	0	0	0	0	0	0	0
CCGTTCCGAATCTCGG-111	0	0.0251835	0	0.0219876	0.0181445	0	0	0	0	0	0	0	0.0227868	0	0	0.497539	0	0.0586721	0.0313591	0	0	0	0	0	0	0	0	0	0	0.102406	0	0.0161782	0	0	0	0	0.0123878	0.0779569	0.0149672	0	0	0	0.0184234	0	0	0	0	0	0.0143501
CCTAAAGGCTGACGCT-111	0	0	0.0217401	0	0	0	0.0611866	0	0.232696	0.0243291	0	0	0	0.0168229	0.0201722	0.0745158	0	0.203891	0	0.0939677	0	0	0	0	0	0	0	0	0	0.014684	0	0	0	0.0130216	0	0.0116623	0.0244826	0.0385179	0.0335715	0	0	0	0	0	0	0	0	0	0.0119531
CCTAAATTAACGGTTC-111	0.0369906	0	0.0251427	0	0	0	0.139276	0	0.345436	0	0.0172561	0.0180528	0	0	0	0	0	0.0151902	0	0.103079	0	0	0	0	0	0.203428	0	0	0	0	0	0	0	0	0	0	0	0	0	0	0	0	0	0	0	0	0	0	0
CCTAACCCAAACAAGT-111	0	0	0	0	0	0.0138089	0	0	0	0.264175	0.0585201	0	0	0.0140869	0.0119309	0.132422	0	0.0276421	0.0280248	0	0	0	0.221305	0	0	0	0.0126652	0	0.0271541	0.0378906	0	0	0	0	0	0	0.0162396	0.0418105	0	0	0	0	0	0	0	0	0	0	0
CCTAACTAAGGCTCTA-111	0	0	0.148679	0	0	0.0344882	0.0673606	0	0.0938232	0.0405702	0	0.0141487	0	0	0	0.354665	0	0.0260797	0	0	0	0	0	0	0.0116596	0	0	0	0	0.0249896	0.0124249	0	0	0	0	0	0.0176225	0.0278466	0	0.0255998	0	0	0	0	0	0	0	0	0
CCTACATTCACAGACG-111	0	0.0403672	0	0.0979884	0	0.204677	0	0.0179135	0	0.0537426	0	0	0.011357	0	0.020595	0.102446	0	0.0534257	0.0459297	0	0	0	0	0	0.0220909	0	0	0	0.0106742	0.146856	0	0	0	0	0	0	0.0126747	0.0419017	0	0	0	0	0.03311	0	0	0	0	0	0
CCTACGGCTCAGTCGA-111	0.0158536	0.0166328	0	0.0134841	0.0125926	0.022655	0.0132489	0.0278312	0.0356523	0	0	0.0361427	0.0233039	0	0	0.0223814	0.0778621	0	0	0	0.0469491	0	0.0285615	0	0.0207159	0	0	0	0.0498724	0.0122234	0	0.0939194	0.0137152	0.0114644	0.0155667	0	0.0494514	0	0.238133	0	0	0	0.0125371	0	0	0.0127269	0	0	0
CCTACTGCTTACACTT-111	0	0.0121103	0.0781369	0.0105291	0	0.100931	0.0126304	0.0325761	0.136152	0.0495899	0	0.0193523	0	0.0140093	0.0143777	0.159464	0.0300726	0.0187225	0	0	0.0138578	0	0	0.0584151	0	0	0	0	0	0.0365615	0	0.0107011	0	0	0	0	0.0112514	0.0581569	0.0123805	0.0193748	0	0	0	0	0	0	0	0	0
CCTAGGCGTAGCGATC-111	0.0200305	0.0195856	0	0.0144825	0	0.0438106	0.0122834	0.0133877	0.188586	0.0386513	0	0.0210179	0	0	0	0.245557	0.0144151	0.0209632	0	0	0	0	0.0147429	0	0.0132694	0	0	0	0	0.0228996	0	0.0232264	0	0	0	0	0.0197842	0.0372402	0.100168	0	0	0	0	0	0	0	0	0	0
CCTAGGTAAAGGTAGC-111	0	0.0473753	0	0.0452962	0.0302706	0	0	0.0297359	0	0.254247	0	0	0.0348085	0	0.0139546	0.0620173	0.0198714	0	0	0	0.0172471	0	0	0	0	0	0	0.0110994	0	0	0	0.1916	0.0210795	0.0146789	0	0	0.0355442	0.0380936	0.0304955	0	0	0	0.0264655	0	0	0	0	0	0
CCTAGTTAGTCGCATG-111	0	0.0183646	0	0.0154517	0	0	0.0562445	0.101462	0.118941	0	0	0	0	0	0	0	0.0236485	0	0	0.170708	0	0	0	0	0	0	0	0	0	0	0	0.192003	0	0	0	0	0	0	0.16172	0	0	0.013367	0	0	0	0	0	0	0
CCTATATTTGTCCTGG-111	0.0175703	0.0183181	0.0974117	0.0147468	0	0	0.0105572	0	0.188763	0.0347077	0	0	0	0	0.012963	0.13175	0.0233258	0.0870542	0	0	0	0	0	0.0116103	0	0	0	0	0	0.0250099	0	0	0	0.0198897	0	0	0.0886402	0.0283625	0.0303315	0.0422813	0	0	0	0	0	0	0	0	0
CCTATGAAGTGGTGCC-111	0.111848	0	0.338611	0	0	0.0115999	0.0392752	0	0.107401	0	0.024035	0.0161296	0	0	0	0	0	0	0	0.0218458	0	0	0.0544673	0	0	0.0156311	0.0106364	0	0.101753	0	0.014818	0	0	0	0.0231903	0	0.0113224	0	0	0	0	0	0	0.0113144	0	0	0	0.029596	0
CCTATGGCTCCTAGTG-111	0	0.0228357	0	0.0569328	0	0.0155938	0	0	0	0.13073	0	0	0	0.148598	0.0525645	0.0813267	0	0.0207131	0.0208	0	0	0	0	0	0	0	0	0	0	0.178413	0	0	0	0	0	0.077418	0	0.106376	0	0	0	0	0	0	0	0	0	0	0
CCTATGGGTTACCGTC-111	0	0.0183859	0.0822879	0.0221738	0.0196037	0.0625025	0.01617	0.0142136	0.0847263	0.0253293	0	0.0100316	0.0113183	0.0180104	0.0600683	0.0773414	0	0.0334302	0	0	0.01606	0	0	0.0466279	0	0.019735	0	0	0	0.042332	0	0.0294373	0	0	0	0.0124365	0	0.104322	0	0.0436663	0	0.0258807	0	0.0131846	0	0	0	0	0
CCTATGGTCAAAGCTG-111	0.0162468	0.0171806	0	0	0	0	0	0	0.0194426	0.0923936	0	0	0	0	0	0.66934	0	0.0242704	0.0108506	0	0	0	0	0	0.0229601	0	0	0	0	0	0	0	0	0	0	0	0	0.0353667	0	0	0	0	0	0	0	0	0	0	0
CCTATGTCCACTCCAC-111	0	0	0	0	0	0	0	0	0	0.187039	0	0	0	0.0266505	0.0190507	0.266446	0	0.103731	0.0511847	0	0	0	0	0	0	0	0	0	0	0.132545	0	0	0	0	0	0.0162896	0.0143459	0.0959768	0	0	0	0	0	0	0	0	0	0	0.0146021
CCTCACCAATCTTGAC-111	0.0138235	0	0.209892	0	0	0.0369572	0.0268357	0	0.0939622	0	0	0.0271171	0	0	0	0.0225245	0.0601575	0	0	0.0220661	0.0305203	0	0.0151472	0.0694242	0	0.0143574	0	0	0.137092	0	0.0142819	0.0140277	0	0.0103846	0.0135511	0	0.0246753	0	0	0	0	0	0	0.0216771	0	0.014137	0	0	0
CCTCACCTGAGGGAGC-111	0	0.0210099	0	0.0203477	0	0	0.0599002	0	0.0573868	0.0525172	0.0215842	0	0	0	0	0	0	0.0919572	0	0.0334362	0	0	0	0	0.0394213	0	0	0	0.0111934	0	0.0174273	0.0222524	0.0164904	0	0.0202236	0	0	0	0.390097	0	0	0	0	0	0	0	0	0	0
CCTCACCTTAGCATCG-111	0	0.0197985	0	0.0135521	0	0	0	0	0.0296521	0.145518	0.0216241	0	0	0	0	0.0926422	0	0.19	0	0	0	0	0	0	0	0	0	0	0	0	0.0255785	0.0343201	0.0166871	0.0200928	0	0	0.0487597	0.021772	0.182366	0	0	0	0	0	0	0	0	0	0.0166611
CCTCCCGACAATCCCT-111	0	0	0	0	0	0	0	0	0.0973392	0.021739	0	0	0	0.0127054	0.184268	0.065498	0	0.107116	0.0200048	0.0311332	0	0	0	0	0	0	0	0	0	0.0263178	0	0	0	0.0162451	0	0	0.0101797	0.25813	0.0236162	0	0	0	0	0	0	0	0	0	0.0439782
CCTCCGACAATTCAAG-111	0.0368635	0	0.475703	0	0	0	0.0116379	0	0.181662	0	0	0.046999	0	0	0	0	0	0	0	0	0	0	0	0	0	0.170001	0	0	0	0	0	0	0	0	0	0	0	0	0	0	0	0	0	0	0	0	0	0	0
CCTCCTGAGCCCACAT-111	0	0.0205256	0	0.0343197	0.0126739	0.0703243	0	0	0	0	0	0	0.0112791	0.0130338	0	0.216616	0	0.086592	0.0153199	0	0	0	0	0	0.01194	0	0	0	0.0317522	0.1944	0	0	0	0	0	0.0132101	0.0555148	0.0583634	0	0	0	0	0.0171384	0.0564766	0	0	0	0	0
CCTCCTGTTGTGTCGT-111	0	0	0	0	0	0	0	0	0	0.279971	0.0134626	0	0	0.0367723	0	0.28839	0	0.0428955	0.0369496	0	0	0	0	0	0.0106075	0	0	0	0	0.112071	0	0	0	0	0	0.0206729	0	0.068596	0	0	0	0	0	0	0	0	0	0	0
CCTCGAAGTGGACGGG-111	0.0182934	0.0222883	0.176839	0.0113421	0	0.0234809	0.127486	0	0.155386	0	0	0.0181882	0	0	0	0	0.0129919	0.0346806	0	0.0745412	0	0	0.023169	0	0	0.0147898	0	0	0.0157295	0	0	0.0180736	0	0	0	0	0	0	0.143354	0.0118382	0	0	0	0.0108142	0	0	0	0	0
CCTCGCCAGCAAATTA-111	0.0301328	0	0.464505	0	0	0	0.0479272	0	0.215334	0	0	0.0254381	0	0	0	0	0	0	0	0.0246917	0	0	0	0.0103455	0	0.0509059	0	0	0	0	0	0.0216779	0	0	0	0	0	0	0.0130751	0	0	0	0	0	0	0	0	0	0
CCTCGCGCGATATAGG-111	0	0	0.0286962	0.010351	0	0	0	0.0293777	0.168283	0.132776	0	0.0126683	0.0126802	0.0168964	0.0144452	0.213124	0	0.0186607	0.025977	0	0.017188	0	0	0.0178577	0	0	0	0	0	0.0719108	0	0	0	0	0	0	0	0.0805719	0	0	0	0.0166952	0	0	0	0	0	0	0
CCTCGGACCGGGATAG-111	0.024771	0.0261649	0.0129286	0.0340756	0	0.0348227	0.0344385	0.0946764	0.0463509	0.10434	0	0	0	0.106615	0.0397305	0.0823102	0.016809	0.0155372	0	0	0	0	0	0	0.0245249	0	0	0	0	0.0609067	0	0	0.0129335	0	0	0.0325678	0	0.0617154	0	0	0.0103219	0.0145574	0	0	0	0	0	0	0
CCTCGGATGCTACCTG-111	0.0358321	0.0107723	0	0	0.0240399	0.0117654	0	0.0237344	0	0.0177843	0	0	0.0398153	0	0	0.0376226	0.0208268	0.0828182	0.0202713	0.0101524	0.13182	0	0.0875172	0	0	0	0	0.0108212	0.0464612	0.0316055	0	0.0492434	0	0	0.0139373	0	0.0394847	0	0.110745	0	0	0	0.0213659	0.0130315	0	0	0	0	0
CCTCTAATCTGCCAAG-111	0	0.0160026	0	0.0238986	0	0.0164905	0	0.0157061	0	0.085891	0	0	0	0.0119244	0.011391	0.113734	0.0230202	0.104917	0.0271855	0.045416	0	0	0	0	0	0.0166162	0	0	0.0237139	0.041255	0.0341521	0.019034	0	0.0215067	0.0166139	0	0.0584302	0.0354115	0.0667185	0	0	0.0102165	0.0110611	0.0128668	0	0	0	0	0.041145
CCTCTATCGATTAGCA-111	0	0.0111896	0	0.0130285	0	0	0	0	0	0.263992	0	0	0	0.0109699	0.0671563	0.11938	0	0.20323	0.0295338	0	0	0	0	0	0.0110097	0	0	0	0	0.0715967	0	0	0	0.0138764	0	0	0.0155449	0.105769	0	0	0	0	0	0	0	0	0	0	0
CCTCTCTCCCATCTAG-111	0	0.0144696	0.0107527	0.0109592	0	0	0.0382406	0	0.485385	0	0	0.010665	0	0	0	0	0	0.0252398	0	0.0206573	0	0	0	0	0.0133283	0.0541418	0	0	0	0	0	0.0250258	0.0436245	0	0	0	0	0	0.124549	0	0	0	0	0	0	0	0.0350906	0	0.0116474
CCTCTGGCCTAGACGG-111	0.0279504	0	0.0185934	0	0	0	0.185886	0.0161555	0.394677	0	0	0.0228048	0	0	0	0	0	0.0104464	0	0.120085	0	0	0	0	0	0.112415	0	0	0	0	0	0	0	0	0	0	0	0	0.0146435	0	0	0	0	0	0	0	0	0	0
CCTCTGTACTATTCTA-111	0	0.0335141	0	0.0419247	0	0.136797	0	0	0	0.245078	0	0	0	0.014554	0.0208115	0.156893	0.0106867	0.0457837	0.0301738	0	0	0	0	0	0.0285523	0	0	0	0	0.0767521	0	0	0	0	0	0	0.0121334	0.044157	0	0	0	0	0	0	0	0	0	0	0
CCTGAACGATATATTC-111	0	0.0226402	0.0876217	0.0183565	0.0135025	0.193802	0.0221827	0.0180178	0.0419898	0.0277572	0	0.0379668	0.0120589	0.0125376	0.0698633	0.0573088	0	0	0	0	0.0116809	0	0	0.0191107	0	0	0.0308084	0	0	0.0109937	0.0102945	0.0207857	0	0.0164813	0	0	0.0130816	0.0725292	0	0	0	0.0420632	0	0.0305606	0	0	0	0	0
CCTGAATATTTACATA-111	0.014764	0.0172719	0	0.0185828	0.0268009	0.0367696	0.0206819	0.0419103	0.0108806	0.121837	0.0115843	0.0100943	0.0259512	0	0	0.0790276	0	0.0890012	0.0176538	0.0230017	0.049975	0	0	0.0110382	0	0	0	0	0	0.102619	0.0170863	0.0560756	0	0	0	0	0.011683	0.0242761	0.049061	0	0	0	0.0176974	0	0	0	0	0	0
CCTGACCACCGATGGT-111	0	0	0.0646488	0	0	0.105489	0.0225196	0.0445701	0.109302	0.0307423	0	0.0127699	0	0.0163886	0.0214569	0.0422739	0.0132415	0	0	0.0159238	0.0163781	0	0	0.0510012	0.0109159	0.0102837	0	0	0	0.0177088	0.0208413	0.0171671	0.0111884	0	0	0	0	0.0468091	0.070379	0.0151368	0.0133485	0.0831584	0	0.0104081	0.0102985	0.0161341	0	0	0
CCTGCCCGTTGTCTAG-111	0	0.031011	0	0.018758	0.0419168	0	0	0	0.0400935	0	0	0	0.0784704	0	0	0.27843	0.0184521	0.0421848	0.011119	0	0.0624012	0	0	0	0.018623	0	0	0.0138096	0	0.0427637	0	0.0971139	0	0	0	0	0.0311751	0.0271742	0.0460186	0	0	0	0.0257863	0	0	0	0	0	0
CCTGCGTTCTACGCTT-111	0	0.0173381	0	0.025892	0.0114929	0.0358307	0.0120412	0.0377565	0.0225318	0	0	0	0.021481	0.0323499	0.0122886	0	0.0213908	0	0	0	0.0177673	0	0	0	0	0	0	0	0	0.0140145	0	0.339406	0	0.0163397	0	0.0218031	0	0	0.156154	0	0	0.0427613	0.0280177	0	0	0.0173958	0	0	0.0121831
CCTGCTATTTGAGAAG-111	0.0150403	0.0160798	0	0.0196139	0	0.188367	0	0	0.0446081	0.110518	0	0.0211139	0	0.051343	0.0465992	0.0970531	0	0.0143874	0.0214708	0	0	0	0	0	0.023993	0	0	0	0.017277	0.0135877	0	0	0.016744	0.020376	0	0.0343203	0.0280444	0.092999	0	0	0.0105229	0	0	0.0156908	0	0	0	0	0
CCTGGAAACGTTCTGC-111	0.0450801	0	0.393067	0	0	0	0.0381038	0	0.422663	0	0	0.0198395	0	0	0	0	0	0	0	0	0	0	0	0	0	0.0506127	0	0	0	0	0	0	0	0	0	0	0	0	0	0	0	0	0	0	0	0	0	0	0
CCTGGCTAGACCCGCC-111	0	0.035151	0	0.0482873	0.0121947	0	0	0.064205	0	0.0713217	0	0	0	0.24343	0.0655628	0.0556423	0	0	0.0114191	0	0	0	0	0	0.0101	0	0	0	0	0.0535089	0	0	0.0133788	0	0	0.0624816	0	0.111464	0	0	0	0.0210864	0	0	0.0139599	0	0.0119773	0	0
CCTGTAAGACATGATA-111	0.0187284	0.0259075	0.0236125	0.0203459	0.0129128	0	0.0588112	0.011277	0.177079	0	0	0	0	0	0	0	0	0.118867	0.0104263	0.0294928	0	0	0.0592885	0	0	0	0	0	0.0107609	0.0166144	0	0.0552378	0	0	0	0	0	0	0.208919	0	0	0	0	0	0	0	0	0	0.0387622
CCTGTACTCACGCCCA-111	0	0.0140587	0	0.0307211	0	0	0	0	0	0.0589166	0	0	0	0.039489	0.0181741	0.259027	0	0.0167047	0.0751649	0	0	0	0	0	0	0	0	0	0	0.236974	0	0	0	0	0	0.0258873	0	0.11195	0	0	0	0	0.03626	0	0	0	0	0	0
CCTGTCACCCGGGCTC-111	0.0128512	0.0112025	0	0.0106854	0	0.104181	0.020895	0.0315025	0.0810099	0.128182	0	0.0420019	0	0.0173757	0.0111985	0.210046	0.0195687	0.021759	0	0	0	0	0	0	0.0429058	0	0	0	0	0.0255954	0	0	0.0396652	0	0	0	0	0.060125	0	0	0.0140615	0.0131254	0	0	0	0	0	0	0
CCTGTCCCTCACGTTA-111	0.012076	0	0.247767	0	0	0.0460146	0.0155088	0	0.0346853	0	0	0.0164493	0	0	0	0.105077	0	0.0219157	0	0	0	0	0	0	0.0113562	0	0	0	0.0558188	0	0.0528959	0	0	0.0221351	0.0103626	0	0.0963848	0.0142932	0.0184239	0.112179	0	0	0	0	0	0	0	0.0177781	0
CCTGTCGCCCGTAAAT-111	0.0214681	0	0.018467	0	0	0.0108275	0.0854274	0	0.0963867	0	0	0	0	0	0.0146653	0	0	0.371053	0	0.0803687	0	0	0.0154783	0	0	0.0309905	0	0	0.042188	0.0225722	0	0	0	0.0128511	0	0	0.0104119	0	0.0115977	0	0	0	0	0.0120296	0	0	0	0	0
CCTGTTTGAAGACACG-111	0	0.0247862	0	0.0289132	0.0108329	0	0	0	0	0.263811	0	0	0	0.0322052	0	0.344716	0	0.043684	0.0275645	0	0	0	0	0	0.0126764	0	0	0	0	0.0505673	0	0	0	0	0	0.0142752	0	0.0624631	0	0	0	0	0	0	0	0	0	0	0
CCTTCGTATAGAATCC-111	0	0.0451784	0	0.0548483	0	0	0	0	0.0296549	0.0551307	0	0	0	0.0189925	0	0.416001	0.0103172	0.0277769	0.0734328	0	0	0	0	0	0.0173823	0	0	0	0	0.0990049	0	0	0	0	0	0	0	0.0554632	0	0	0	0	0	0	0	0	0	0	0
CCTTCTTGATCCAGTG-111	0	0	0.0132024	0	0.013546	0	0.0224043	0	0.118657	0.0382541	0	0	0.0182286	0	0	0.0887163	0	0.0155151	0	0.0214957	0.0280091	0	0	0	0	0	0	0	0	0	0.0231656	0.181374	0	0.0176277	0	0	0.0433548	0.0363748	0.129923	0	0	0.0533833	0	0	0	0	0	0	0
CCTTTAAGGGAGCACT-111	0	0.0619381	0.0130985	0.0606657	0.0192249	0	0.0291761	0	0.207839	0.0205718	0	0	0.0102759	0	0.010594	0.135317	0.0122244	0.119941	0	0.0136678	0	0	0	0	0.0214468	0	0	0	0	0.0191459	0.0157755	0.023822	0.0111714	0.0129203	0	0	0.0568693	0.0196413	0.0320098	0	0	0	0.0104299	0	0	0	0	0	0
CCTTTCAATGAAGAAA-111	0	0.0227651	0	0.0268786	0.0189179	0.0253589	0	0.0269027	0	0.285913	0	0	0.031393	0.0117573	0.026068	0.106831	0	0.0138446	0.0398934	0	0.0156515	0	0	0	0.0173333	0	0	0	0	0.0580745	0	0.0144003	0	0	0	0	0.0116438	0.101395	0	0	0	0.0116136	0.0319342	0	0	0	0	0	0
CGAAACATAGATGGCA-111	0.0121524	0	0.0169035	0	0	0.0328671	0.054425	0	0.0314164	0	0	0	0	0	0	0.0183803	0	0.0101181	0	0.0201846	0.0115121	0	0.0139376	0	0	0	0	0	0.0160038	0	0.156962	0.0902966	0	0.0127509	0	0	0.0238026	0	0.304691	0	0	0.0125288	0	0.0125295	0	0	0	0	0
CGAAACGCAATTCATG-111	0.0964467	0	0.394508	0	0	0	0.0455855	0	0.2784	0	0	0.0345934	0	0	0	0	0	0	0	0.0166864	0	0	0	0	0	0.0598515	0	0	0	0	0	0	0	0	0	0	0	0	0	0	0	0	0	0	0	0	0	0	0
CGAACAGTATGGGCGT-111	0	0.0237716	0	0.0243727	0.0403868	0.0102367	0	0	0	0.28146	0	0	0.0313795	0	0.0204183	0.114789	0	0.0975424	0.0451258	0	0.0145355	0.0121478	0	0	0.0240005	0	0	0.0354772	0	0.0801671	0	0	0.0131773	0	0	0	0.0103498	0.0355609	0	0	0	0	0.0245216	0	0	0	0	0	0
CGAACCCGCATGCGTC-111	0	0.0248003	0	0.0456076	0.0234102	0.146743	0	0	0	0.155548	0.0108413	0	0.0170809	0.0101324	0	0.250167	0	0.0200653	0.0109633	0	0.0103874	0	0	0	0.0172627	0	0	0.0110495	0	0.0926858	0	0.0110767	0	0	0	0	0	0.0313248	0	0	0	0	0.0206716	0	0	0	0	0	0
CGAACGCCCAGTGCCG-111	0.0408495	0	0.0168508	0	0	0	0.119311	0.0141126	0.250838	0	0	0.0373609	0	0	0	0	0	0.0146375	0	0.11715	0	0	0	0	0	0.0849019	0	0	0	0	0	0.0106077	0.0217637	0	0	0	0	0	0.198581	0	0	0	0	0	0	0	0	0	0
CGAACGGCCGGACAAC-111	0	0.0177282	0	0.0289557	0	0	0	0.0193	0	0.200502	0	0	0	0.159653	0.0482511	0.0799466	0	0.0184051	0.0172137	0	0	0	0	0	0	0	0	0	0	0.106327	0	0	0	0	0	0.0660537	0.012522	0.13848	0	0	0	0	0	0	0	0	0	0	0
CGAAGCTATAAATTCA-111	0.0167105	0.0328588	0.0204783	0.0383339	0	0	0.0198175	0	0.134896	0.202888	0	0	0	0.0322363	0.0468885	0.153738	0	0.0522783	0.0220807	0	0	0	0	0	0	0	0	0	0	0.0424327	0	0	0	0	0	0.0166218	0.0146037	0.0836667	0	0	0	0	0	0	0	0	0	0	0
CGAAGTTGCTCTGTGT-111	0.0498387	0.0165452	0.0204458	0.0133397	0	0	0.0467199	0	0.659425	0	0	0.0370958	0	0	0	0	0	0	0	0	0	0	0	0	0	0.0938557	0	0	0	0	0	0.0101636	0	0	0	0	0	0	0	0	0	0	0	0	0	0	0	0	0
CGAATGACGCATAATG-111	0	0.0198188	0.0111176	0	0	0	0.0117941	0	0.480182	0	0	0.0118007	0	0	0	0.317975	0	0	0	0	0	0	0	0	0	0	0	0	0	0	0	0	0	0	0	0	0.0446577	0.0276517	0	0	0	0	0	0	0	0	0	0	0
CGACAATTTGATCTAA-111	0	0.0265211	0	0.0326378	0.0199262	0.0107022	0	0	0	0.228277	0	0.0117226	0.0188879	0.0138258	0.0294439	0.0397806	0	0.24673	0.015211	0	0	0	0	0	0	0.0117907	0	0	0.011263	0.0617308	0	0.0180316	0	0.0188735	0	0	0.0235355	0.025275	0	0	0	0	0.0238772	0	0	0	0	0	0.0108475
CGACACGCTCCGACAG-111	0	0	0	0	0	0.0130665	0	0	0	0.178687	0	0	0	0.0141607	0.0130816	0.265585	0	0.211865	0.0250782	0	0	0	0	0	0	0	0	0	0	0.116421	0	0	0	0	0	0	0.0162475	0.0516177	0	0	0	0	0	0	0	0	0	0	0
CGACAGTTCGCGTTAT-111	0.1052	0.0286104	0.0497831	0.0230503	0	0	0.0692535	0.026984	0.488851	0	0	0.0496717	0	0	0	0	0	0	0	0	0	0	0	0	0	0.0297517	0	0	0	0	0	0.046395	0	0	0	0	0	0	0.0190506	0	0	0	0	0	0	0	0	0	0
CGACATGCGATCTTCT-111	0.0170746	0	0	0	0	0	0.0127093	0	0.0917304	0.191861	0	0	0	0.0113546	0.0711173	0.147464	0	0.0831416	0.0298229	0	0	0	0	0	0	0	0	0	0	0.04513	0	0	0	0.013738	0	0	0.0187348	0.148366	0.0178196	0	0	0	0	0	0	0	0	0	0
CGACCCTTAACGCCGG-111	0	0.0135733	0	0.0168129	0.0188554	0	0	0	0	0.24604	0	0	0.0170727	0.0745192	0.0239816	0.174745	0	0.0234344	0.0145008	0	0	0.0103154	0	0	0	0	0	0.0243339	0	0.0927858	0	0	0	0	0	0.0477703	0.0139101	0.0998982	0	0	0	0	0.0246445	0	0	0	0	0	0
CGACGCATCCGTACCT-111	0	0.0107579	0	0.0147357	0	0	0	0.117602	0	0.159348	0	0	0.0322073	0.0148096	0.0250508	0.0606057	0	0	0	0	0.0408644	0	0	0	0	0	0	0.0108877	0	0.0216655	0	0.0790647	0	0	0	0	0.0118597	0.100469	0.0233339	0	0	0.129066	0.0307768	0	0	0.0135722	0	0	0
CGACTCAGGATGTTAT-111	0.0571235	0	0.0147753	0	0	0	0.0566941	0	0.606358	0	0	0.0701059	0	0	0	0	0	0	0	0.0249697	0	0	0	0	0	0.109931	0	0	0	0	0	0	0	0	0	0	0	0	0	0	0	0	0	0	0	0	0	0	0
CGACTTTGTATAGCCT-111	0	0.0243232	0	0.0144136	0.021074	0.0294018	0	0	0	0.235654	0.108802	0	0.0183871	0.0118941	0.0131779	0.114895	0	0.0181346	0.042608	0	0	0	0.152995	0	0	0	0	0	0.0280008	0.0168283	0	0	0	0	0	0	0.0128929	0.0318713	0	0	0	0	0	0	0	0	0	0	0
CGAGACCCTAGAGTGT-111	0	0	0.0356088	0.0143715	0	0.0293957	0.0401826	0.0325081	0.0891078	0.0972128	0	0.0106828	0	0.0209973	0.0222286	0.144843	0.0116493	0.0107189	0.018022	0.0627623	0	0	0	0.0255329	0.0153328	0	0	0	0	0.0436863	0	0	0	0	0	0.011728	0	0.0923455	0.0200569	0.0149609	0	0.0282808	0	0	0.0108083	0	0	0	0
CGAGAGATGTGAACCT-111	0	0.0613771	0	0.0931086	0.0127331	0.0311245	0	0.0137911	0.0921014	0.144354	0	0.0112104	0.0119706	0.0640417	0.0662533	0.069389	0	0.0105502	0.0262064	0	0	0	0	0	0	0	0	0	0	0.0638688	0	0	0	0	0	0.0238083	0	0.0888998	0	0	0	0	0.0155581	0	0	0	0	0	0
CGAGAGCTTTCACTAC-111	0	0.0120792	0	0.0155395	0	0.0830054	0	0	0	0.0257552	0.120425	0	0	0	0.0148773	0.238863	0	0.0733163	0.0547105	0	0	0	0	0	0	0	0.0119636	0	0	0.159893	0	0	0	0	0.0170126	0	0.0224935	0.0693075	0	0	0	0	0	0	0	0	0	0	0
CGAGAGGGTAGCCGCG-111	0.0117501	0.0304151	0.0180007	0.0240218	0.0130397	0	0.0517432	0	0.189841	0	0	0	0	0	0	0.0208809	0.0105708	0.412981	0.0199929	0.0139355	0	0	0	0	0	0	0	0	0	0.0745646	0	0	0	0	0	0	0.0131908	0	0	0	0	0	0	0	0	0	0	0	0
CGAGCACTTCAAGTTT-111	0.0135253	0.0200937	0	0.0404235	0.0106877	0.0649536	0.0591194	0.0247009	0.139977	0.0655713	0	0	0.0128454	0.0299241	0	0.100962	0	0.0282543	0	0.0354723	0	0	0.0267273	0	0.0125874	0.0198905	0	0	0	0.0997613	0	0	0	0	0	0.0188332	0	0.0242359	0	0	0	0	0.0164593	0	0	0	0	0	0
CGAGCGTTGATCAGCC-111	0	0.0320639	0	0.0414002	0.0108371	0.0343907	0	0	0.39303	0	0	0	0	0	0	0.211755	0	0.0236018	0	0	0	0	0	0	0	0.015106	0	0	0	0.0427504	0	0.0161594	0	0	0	0	0	0.0345015	0	0	0	0	0	0	0	0	0.010006	0	0
CGAGCTGGGCTTTAGG-111	0.0255397	0	0.170316	0	0	0.0112478	0.0405723	0.018022	0.118073	0	0	0.0206206	0.0130381	0	0	0	0	0	0	0.0797424	0.0139366	0	0.0700508	0.0688263	0	0.0215306	0	0	0.0179172	0	0	0.0731267	0	0	0	0	0	0	0.104427	0	0	0	0	0.0104907	0.0101531	0	0	0	0
CGAGGCTAAATATGGC-111	0	0.0183076	0	0.0213945	0.0127192	0.230294	0.0235593	0.0227619	0.100011	0.0483241	0	0.0258198	0.0245604	0	0.076587	0.0324702	0	0.011959	0.0165649	0	0.0154391	0	0	0	0	0	0	0	0	0.0290263	0	0.0405237	0	0.0102291	0	0	0	0.0643424	0.0176167	0	0	0.0339209	0.0245477	0	0	0	0	0	0
CGAGGGACTGCGGTCG-111	0	0.0428149	0.0524766	0.041935	0.0102239	0.101556	0.0254722	0	0.0228322	0.0984295	0	0.0107097	0	0	0	0.22091	0	0.051119	0.0230925	0	0	0	0	0	0.0314075	0	0	0	0.013781	0.0212177	0	0	0	0	0	0	0.0322046	0.0213368	0	0.0481081	0	0	0	0.0174039	0	0	0	0	0
CGAGGGTATCCAGGTG-111	0.0139102	0	0.0110655	0	0	0	0.338592	0	0.370562	0	0	0	0	0	0	0	0	0	0	0.20789	0	0	0	0	0	0.016615	0	0	0	0	0	0	0	0	0	0	0	0	0	0	0	0	0	0	0	0	0	0	0
CGAGTACTAAAGAGGA-111	0.0208715	0	0.582724	0	0	0	0.0119044	0	0.212498	0	0	0.0269582	0	0	0	0	0	0	0	0	0	0	0	0	0	0.0468026	0	0	0	0	0	0.0267309	0	0	0	0	0	0	0	0	0	0	0	0	0	0	0	0	0
CGAGTGAAGGTACCAG-111	0	0	0	0	0	0.010218	0	0	0	0.042901	0	0	0	0	0.0139428	0.12065	0	0.374867	0	0	0	0.0182994	0.053718	0	0.0115452	0	0	0.0116024	0.0567447	0.0345728	0	0	0.0186923	0.0129402	0.0138591	0	0.0457313	0.0340177	0	0	0	0	0	0	0	0	0	0	0
CGAGTGCTATAGTTCG-111	0	0.0333654	0	0.104314	0	0.0387086	0	0.0675223	0	0.147775	0	0	0.0217766	0.0951621	0.0208385	0.0165915	0	0	0.0601434	0	0	0	0	0.0102079	0	0	0	0	0	0.0733301	0	0.0258991	0	0	0	0.0405413	0	0.0277549	0	0	0	0	0.118095	0	0.0158661	0	0	0	0
CGAGTTCTGTCCCACC-111	0.0209811	0	0.0222841	0	0	0.064587	0.0231928	0	0.11402	0.163121	0.076159	0	0	0	0.0145393	0.17185	0	0.0276377	0.022824	0	0	0	0.0390407	0	0.0254684	0	0	0	0.0306773	0.0194832	0	0	0	0	0	0	0.0148836	0.0400061	0	0	0	0	0	0	0	0	0	0	0
CGAGTTTATCGGACTG-111	0.017878	0.0235223	0.0800977	0.0227369	0.014266	0.0584424	0.014789	0.027233	0.0458115	0.142639	0	0.0129466	0	0	0.0209998	0.14028	0	0.0174587	0	0	0	0	0	0.0766664	0	0	0	0	0	0.0249002	0	0.0194466	0	0	0	0	0	0.0640082	0.0203261	0.0440469	0	0	0	0.0175263	0	0	0	0	0
CGATACCTCGCGGACA-111	0.0178435	0	0.0170223	0	0	0	0.0611321	0	0.615182	0	0	0.0129054	0	0	0	0	0	0	0	0.11828	0	0	0	0	0	0.126025	0	0	0	0	0	0	0	0	0	0	0	0	0	0	0	0	0	0	0	0	0	0	0
CGATCCGACCCAGTGC-111	0.0310594	0	0.0158938	0	0	0	0.0635622	0	0.528369	0	0	0.0170022	0	0	0	0	0	0.0147383	0	0.122748	0	0	0	0	0	0.124645	0	0	0	0	0	0	0	0	0	0	0	0	0	0	0	0	0	0	0	0	0	0	0
CGATCCTCGCAACATA-111	0.036914	0	0.0196738	0	0	0	0.121822	0	0.0376947	0	0.0263638	0	0	0	0	0.0601746	0	0.0107741	0	0.0191465	0	0	0.27381	0	0	0	0	0	0.0471753	0	0.101002	0	0	0.0111759	0.012968	0	0.0425262	0	0.034789	0	0	0	0	0	0	0	0	0.0123935	0
CGATCTGTTGGAGGAC-111	0	0.0721071	0	0.0751554	0.0101452	0.276841	0	0.0176474	0	0.0578094	0	0	0	0.0349613	0.0223537	0.0817212	0	0.0162359	0.0153564	0	0	0	0	0.0236225	0	0	0	0	0	0.042236	0	0	0	0	0	0.0135666	0	0.0603024	0	0.0722475	0	0	0	0	0	0	0	0	0
CGATGGACCCTACGCC-111	0.0111591	0	0	0	0.0120588	0.0231145	0	0	0	0.22231	0	0.0103531	0.0188666	0.01726	0.0959336	0.123664	0	0.0177128	0.0867408	0	0	0	0	0	0	0	0	0	0	0.067516	0	0	0	0	0	0	0	0.171126	0	0	0	0.0136785	0.0101773	0	0	0	0	0	0
CGATTAAATATCTCCT-111	0.0156953	0	0	0.0104681	0	0.0166951	0.156681	0	0.187317	0	0.0685387	0	0	0	0	0.0529655	0	0.0598183	0	0.101266	0	0	0.012776	0	0.0363499	0.0311683	0.0161021	0	0.0132014	0.0420478	0.0421215	0	0.0501191	0	0.0129232	0	0	0	0	0	0	0	0	0	0	0	0	0	0
CGATTCGCCTGGCTGC-111	0.0408916	0	0	0	0	0.0247219	0.167374	0	0.137283	0	0.0787968	0	0	0	0	0.0284435	0	0	0	0.0633179	0	0	0.103642	0	0.0100632	0.0425369	0.0302505	0	0.0222253	0	0.0842359	0	0.0706094	0	0	0	0	0	0	0	0	0	0	0	0	0	0	0	0
CGCAAACACGAGTTAC-111	0	0.0413787	0	0.0765245	0.0132955	0.0952816	0	0.0905126	0	0.115335	0	0	0.0268317	0.117676	0.0268612	0.0241666	0.0145976	0	0.0255744	0	0	0	0	0	0	0	0	0	0	0.0573803	0	0.025043	0	0	0	0.0486926	0	0.0437063	0	0	0	0.0181416	0.0437635	0	0	0	0	0	0
CGCAATTACTTTCGGT-111	0.017362	0	0.161181	0	0	0.0227861	0.0255595	0	0.10374	0.0500233	0	0.0293242	0	0	0.0159106	0.035647	0	0.0259752	0	0	0.0272827	0	0.0262318	0.038347	0.0157164	0	0	0	0.11398	0.0137199	0	0	0	0.0226664	0.0283558	0	0.041935	0.0166848	0.0156124	0.0295096	0	0.0104992	0	0.0115351	0	0	0	0	0
CGCAATTAGGGTAATA-111	0.0121696	0.0207351	0	0.0320786	0.01943	0.0312885	0	0	0	0.167751	0	0.0174046	0.0201382	0.0807567	0.0355104	0.133642	0	0	0.0197295	0	0	0.0100654	0	0	0.0234026	0	0	0.0366647	0	0.0398115	0	0.0170129	0.0113105	0	0	0.0428032	0	0.0935551	0	0	0	0	0.0451025	0	0	0	0	0	0
CGCAATTCTACAATAA-111	0	0.0407342	0	0.0706455	0	0.199721	0	0.0345741	0	0.138405	0	0	0	0.0996705	0.081302	0.01145	0	0.0118257	0.0253412	0	0	0	0	0	0	0	0	0	0	0.0701015	0	0	0	0.0146555	0	0.0440704	0	0.0439213	0	0	0	0	0.014294	0	0	0	0	0	0
CGCACATGTCCACTAC-111	0	0.0245732	0.0211587	0.0581235	0	0.0632114	0.0100652	0.0432679	0.0356128	0.21544	0	0	0	0.0221126	0.0334883	0.104414	0	0	0.0178313	0	0	0	0	0.0187246	0.0168096	0	0	0	0	0.0539569	0	0	0	0	0	0	0	0.0622972	0	0.0123206	0	0	0.0212914	0	0.0385871	0	0	0	0
CGCACGTGCGCTATCA-111	0.0730023	0	0.0789728	0	0	0	0.138942	0	0.372509	0	0	0.0315543	0	0	0	0	0	0	0	0.0725805	0	0	0	0	0	0.191127	0	0	0	0	0	0	0	0	0	0	0	0	0	0	0	0	0	0	0	0	0	0	0
CGCAGAAACATTTGCG-111	0	0	0.0337117	0	0	0.034592	0.0403613	0	0.168476	0.0486179	0.0169222	0	0	0	0.0468924	0.0786616	0	0.0872077	0.0159832	0.0118802	0	0	0.073274	0	0	0	0.0125206	0	0.0327267	0.0503231	0	0	0	0.0135225	0	0	0.0181522	0.0800012	0.0128825	0	0	0	0	0.0222199	0	0	0	0	0.0219822
CGCAGGCGATCCAAAC-111	0.0798549	0.0103499	0	0	0	0	0.253104	0	0.329838	0	0	0	0	0	0	0	0	0.0134916	0	0.0962511	0	0	0	0	0.01001	0.0419378	0	0	0	0	0.031233	0	0.0760087	0	0	0	0	0	0	0	0	0	0	0	0	0	0	0	0
CGCATGGTGCGATGCT-111	0.102922	0	0.189751	0	0	0.0317188	0.04761	0	0.0581283	0	0.0252589	0	0	0	0	0.0227165	0	0.0229148	0	0.0441976	0	0	0.0354615	0	0	0.0113192	0.0141757	0	0.142801	0	0.0544777	0	0	0	0.046082	0	0.0117148	0	0	0.0141018	0	0	0	0	0	0	0	0.0553079	0
CGCATTAGCTAATAGG-111	0	0.0288116	0	0.0648351	0	0	0	0.0204164	0.0156289	0.167426	0	0	0	0.0277366	0.0176738	0.109082	0.0666543	0.0116222	0	0.0578613	0	0	0	0.0154745	0.0254138	0	0	0	0	0.0186168	0	0.0297168	0	0	0	0.0192133	0.0159792	0.0474173	0.0204531	0.0109603	0.0216365	0.0326155	0.0129051	0	0	0.0187028	0	0	0
CGCCAAGAAGCCGAGT-111	0	0.0462075	0	0.15852	0	0.276344	0	0	0	0.0117641	0	0	0	0.0390542	0	0.037599	0	0	0.0165458	0	0	0	0	0	0	0	0	0	0	0.13885	0	0.0344397	0	0	0	0.0313918	0	0.019345	0.0127939	0	0	0	0.0554864	0	0	0	0	0	0.0188674
CGCCACAGGTCGCGAT-111	0	0.0171244	0	0.0146912	0.0100199	0.0164557	0	0.0616524	0	0.149008	0.0827833	0	0.0247393	0.0193065	0	0.0666344	0.0129575	0	0.0124153	0	0.014951	0	0.0879472	0	0	0	0	0	0.0104966	0.0115933	0	0.128531	0	0	0	0	0.0107415	0.0393062	0.0987044	0	0	0.015042	0.0219274	0	0	0	0	0	0
CGCCATCCGATTATGA-111	0.0240312	0	0.15464	0	0	0	0.0299763	0	0.296285	0	0	0	0	0	0	0	0	0.0981654	0.0118596	0.040024	0	0	0	0	0	0.152759	0	0	0	0	0	0	0	0	0	0	0	0	0.0891873	0.0133443	0	0	0	0	0	0	0	0	0.0157533
CGCCCAGCGTTTCACG-111	0	0	0	0	0	0	0	0	0	0	0	0	0	0	0	0.627605	0	0.0934619	0.0146817	0	0	0	0	0	0.0149582	0	0	0	0	0.071236	0	0	0	0	0	0	0.0105207	0.0743266	0	0	0	0	0	0	0	0	0	0	0
CGCCCGCTTCCGTACA-111	0	0.0187162	0.0233129	0.0134433	0.0234708	0	0.0227277	0	0.21703	0.0697326	0	0	0.0115382	0.0141026	0.0278788	0.0317118	0	0.11344	0	0.0158124	0.0124307	0.0128816	0	0	0	0	0	0	0	0.0130726	0	0.0569036	0.015794	0.0221132	0	0	0.0218101	0.0256473	0.106728	0	0	0	0	0	0	0	0	0	0
CGCCGCCCATGCCTGT-111	0	0.0231603	0	0.028771	0	0.0183047	0.0223614	0.108525	0.0724011	0.113916	0	0	0	0	0.0391919	0.0993593	0.039934	0.0191914	0	0	0	0	0	0	0.0448076	0	0	0	0	0	0	0.035614	0.0532362	0.0103331	0	0	0	0.082225	0.0590793	0	0.0145487	0.0138194	0	0	0	0	0	0	0
CGCCTCCCTCCTCTAT-111	0.0538971	0	0.243659	0	0	0.0290672	0.0415763	0	0.0814961	0.0393769	0.0151784	0	0	0	0	0	0	0.078721	0.0125769	0.051593	0	0	0.030466	0	0	0.021376	0	0	0.0661996	0.0155381	0.0277065	0	0	0	0.0152538	0	0	0	0	0.036562	0	0	0	0.0382122	0	0	0	0.0306234	0
CGCCTGGCCTACGTAA-111	0	0.0102314	0	0.0113353	0	0.0818017	0	0.136662	0	0.0644925	0	0	0.0195214	0.031509	0.0409885	0.0619181	0	0	0.0133991	0	0.0284412	0	0	0	0	0	0	0	0	0.11143	0	0.0339912	0	0	0	0.0133333	0	0.132109	0.0216996	0	0	0.0964865	0.0120514	0	0	0	0	0	0
CGCGACCGCGACAGAT-111	0	0	0	0.0141084	0	0.0819453	0	0	0	0.0803682	0.0146457	0	0	0.0200073	0	0.18196	0	0.0409472	0	0	0	0	0	0	0.0724497	0.0111755	0	0	0.0479448	0.0376495	0.177986	0	0.0136245	0	0	0.0155319	0.0248349	0.0104521	0.0208147	0.0182204	0.0163918	0	0	0	0	0	0	0	0
CGCGAGTCTGCCGGGT-111	0	0.0397051	0	0.047469	0.0207051	0	0	0.0184783	0	0.330683	0	0	0.0237452	0.0286686	0.0369646	0.097256	0.0130036	0.0127923	0.0115884	0	0.0124797	0	0	0	0	0	0	0	0	0.0358074	0	0.0395605	0	0	0	0.0122703	0	0.0896797	0.0160065	0	0	0	0.0235912	0	0	0	0	0	0
CGCGCAAATGTCCAGA-111	0	0.0346723	0	0.0409649	0.0389141	0.11613	0	0	0	0.195579	0	0	0.0358859	0.0286348	0.0466355	0.0606905	0	0.0246338	0.0421909	0	0	0	0.0107462	0	0	0	0	0	0	0.0840634	0	0	0	0	0	0.0135153	0	0.0972582	0	0	0	0	0.0389262	0	0	0	0	0	0
CGCGCATGTTTGATTG-111	0	0.0322073	0.0114808	0.0527586	0	0.23616	0	0.0238972	0.0243625	0.142115	0.0146039	0	0	0.0406805	0.0249717	0.0826698	0	0	0.0116282	0	0	0	0	0	0	0	0.0292523	0	0	0.0798134	0	0	0	0	0	0.0171884	0	0.0555721	0	0	0	0	0	0	0	0	0	0	0
CGCGCCCGACTTAATA-111	0	0.0115654	0.0222612	0	0.0172716	0.0293732	0.0164008	0	0.070217	0.0104583	0	0	0.0217581	0	0	0.0386372	0	0.0122385	0	0	0	0	0.0175366	0	0	0	0	0	0.0229474	0	0	0.205247	0	0.0119104	0	0	0.0407955	0	0.304699	0	0	0	0.0154571	0	0	0	0	0	0
CGCGGCTCAACTTGAA-111	0.024744	0.0117851	0	0	0.016564	0.223091	0	0	0.0128035	0.0840308	0.0139897	0	0.0122073	0	0	0.175073	0	0.159649	0.0296708	0	0	0	0	0	0	0	0	0.0136686	0.010162	0.0745494	0	0	0	0	0	0	0.012947	0.0229293	0	0	0	0	0	0	0	0	0	0	0
CGCGGGAATTAGGCAG-111	0.0129745	0.0556997	0	0.115358	0	0.232764	0.0158224	0.0185253	0.0406477	0.125	0	0.0461413	0	0.0367393	0.0252217	0.0511493	0	0	0	0	0	0	0	0	0	0	0.0101596	0	0	0.0367501	0	0	0	0	0	0.0185259	0	0.046649	0	0	0	0	0	0	0	0	0	0	0
CGCGTTCATGAAATAC-111	0.0234462	0	0.151662	0	0	0	0.0565215	0	0.112898	0.0212458	0	0	0	0	0.0126566	0.301758	0	0.033288	0.0135445	0	0	0	0	0	0.0101358	0	0	0	0	0.0376738	0	0	0	0	0	0	0.0260491	0.049185	0	0.0313431	0	0	0	0	0	0	0	0	0
CGCTACGGGACATTTA-111	0.0498126	0	0.0204883	0	0	0	0.0195739	0	0.756064	0	0	0.0178737	0	0	0	0	0	0	0	0	0	0	0	0	0	0.0787967	0	0	0	0	0	0	0	0	0	0	0	0	0	0	0	0	0	0	0	0	0	0	0
CGCTAGAGACCGCTGC-111	0.0684689	0	0.0450174	0	0	0	0.155773	0	0.430311	0	0	0.0322273	0	0	0	0	0	0	0	0.0406874	0	0	0	0	0	0.199733	0	0	0	0	0	0	0	0	0	0	0	0	0	0	0	0	0	0	0	0	0	0	0
CGCTATACCGCCCACT-111	0	0.0239694	0	0.051705	0	0.0166635	0	0.22028	0	0.0172162	0	0.0149937	0	0.051948	0.0158359	0	0.0597109	0.0220566	0	0	0	0	0	0	0	0	0.0183355	0	0	0.0839056	0	0.0340309	0	0.022223	0	0.0278605	0.0206583	0.0143232	0.0857225	0	0	0	0.0107491	0	0	0.0694259	0	0	0.0171837
CGCTATTCAATGTATG-111	0.0837478	0	0.384647	0	0	0	0.0192608	0	0.239111	0	0	0.024338	0	0	0	0	0	0.0130614	0	0.0126888	0	0	0	0.0138541	0	0.049566	0	0	0	0	0	0	0	0	0	0	0	0	0.0401291	0.0150029	0	0	0	0	0	0	0	0	0.0137669
CGCTATTCTTAGGCTC-111	0.0526372	0	0.0195916	0	0	0	0.0362567	0	0.278981	0.0206153	0.0141582	0	0	0	0	0	0	0.171847	0	0.0925285	0	0	0.0229876	0	0	0.0900314	0	0	0	0.0186741	0	0	0.0120228	0	0.0156568	0	0	0	0.0280366	0	0	0	0	0	0	0	0	0	0.0183914
CGCTCGACATAATGAT-111	0.0385746	0	0.110309	0	0	0.0322662	0.0214241	0.0276235	0.0877645	0.131175	0.061676	0.0163185	0	0	0.0459787	0.0610142	0.0211758	0	0	0	0.0130078	0	0	0.0647257	0	0.0175214	0.0415267	0	0.0130175	0	0	0	0	0.018966	0	0	0.0138598	0.0467888	0	0	0	0	0	0	0	0	0	0	0
CGCTCTCCGTAGATTA-111	0.0707526	0.0104685	0.0348634	0	0	0	0.041804	0	0.64286	0	0	0.026626	0	0	0	0	0	0	0	0.0138776	0	0	0	0	0	0.0691461	0	0	0	0	0	0.0207108	0	0	0	0	0	0	0	0	0	0	0	0	0	0	0	0	0
CGCTGGTGACTACCCT-111	0	0.032426	0	0.0394112	0.0127793	0	0	0	0	0.323891	0	0	0	0.0113941	0.0273683	0.213959	0	0.081195	0.0288739	0	0	0	0	0	0.020747	0	0	0	0	0.0529212	0	0	0	0	0	0	0.0109832	0.0630297	0	0	0	0	0	0	0	0	0	0	0
CGCTGTGACGCCGCAC-111	0.016902	0	0.124408	0	0	0.091219	0.0169525	0.0289883	0.0621963	0.067816	0	0.0162611	0	0.0131041	0.0978607	0.0547284	0	0.012849	0.0672618	0	0	0	0	0.0476672	0	0.0206113	0	0	0	0.0469107	0	0	0	0	0	0	0	0.0906632	0	0.0215378	0	0	0	0.0105329	0	0	0	0	0
CGCTGTGTGGATGTTG-111	0.0275606	0.0170076	0.0109282	0.0203873	0	0	0.0180122	0	0.142312	0.064045	0.0242738	0	0	0.0467456	0.0134355	0.111424	0	0.180802	0	0	0	0	0	0	0	0.0134193	0	0	0	0.0551592	0	0	0	0.0156489	0.0346724	0.0352311	0.0584512	0.0322584	0	0	0	0	0	0	0	0	0	0	0
CGCTTAGTATTGATAC-111	0	0.0154727	0	0	0.0101157	0	0.0100792	0.0122389	0.222631	0.0468806	0	0.0121158	0.0136377	0	0	0.176374	0.0317251	0.115173	0	0	0.0241149	0	0	0	0.0178612	0	0	0	0	0.0154284	0	0.0249062	0.016295	0	0	0	0.0306157	0.026378	0.0486616	0	0	0	0	0	0	0	0	0	0.0127263
CGCTTATTCCCGGTCG-111	0.0107501	0.0203825	0.29684	0.0154372	0	0.0620821	0.0233882	0.0106412	0.0351201	0	0	0.0350087	0	0	0	0.0464802	0.0316976	0	0	0	0	0	0	0.0379363	0	0	0.0188271	0	0.0540766	0	0.0445005	0.0182503	0	0.0172709	0	0	0.055626	0.0114731	0	0	0	0	0	0.0346477	0	0.0160978	0	0.0132877	0
CGCTTCCACTGAAATC-111	0.0267138	0.0188276	0.0161958	0.0179376	0	0.211689	0.0645306	0	0.0486873	0.168878	0	0.0107827	0	0	0.0434108	0.086153	0	0	0.0137818	0	0	0	0	0	0.0116819	0	0.0251373	0	0.0318774	0	0	0	0	0.0260573	0	0	0.0313336	0.0439141	0	0	0.010137	0	0	0	0	0	0	0	0
CGCTTTCATACCGGTG-111	0.0200954	0.0157759	0	0	0.0111896	0	0	0	0.0109122	0	0	0	0	0	0	0.0287171	0	0.526889	0.020215	0	0	0	0	0	0.0158696	0	0	0	0	0.0162294	0	0.0116295	0.0423475	0	0	0	0.0144366	0.0163486	0.1192	0	0	0	0	0	0	0	0	0	0.0283239
CGCTTTCTTGCATTCG-111	0.0546083	0.010175	0.0117321	0	0	0	0.0264388	0	0.687865	0	0	0.0155498	0	0	0	0	0	0.0114288	0	0.0190249	0	0	0	0	0	0.111479	0	0	0	0	0	0	0	0	0	0	0	0	0	0	0	0	0	0	0	0	0	0	0
CGGAACGTAAACATAG-111	0	0.0112952	0	0.0169356	0.0153635	0	0.0107807	0.0350769	0.0134898	0.230462	0	0	0.0262523	0	0.0115206	0.161369	0	0.0281903	0	0	0.0585363	0	0	0.026558	0.014993	0	0	0.042513	0	0.0699035	0	0.0142183	0.0121308	0	0	0	0	0.0474697	0	0	0	0.019229	0.0226739	0	0	0	0.0181848	0	0
CGGAGCAATTTAATCG-111	0.0144839	0	0	0	0	0.0260095	0.0139751	0	0.046788	0.230214	0.0125602	0	0	0.0134264	0	0.308711	0	0.0235236	0.0140205	0	0	0	0	0	0.0733049	0.0356582	0	0	0	0.0285937	0	0	0.0238031	0	0	0	0	0.0336355	0	0	0.014394	0	0	0	0	0	0	0	0
CGGAGCATGGCGATCC-111	0.0141885	0	0.0199159	0	0	0	0.0116349	0	0.0424671	0.0563837	0	0	0	0	0	0.0167652	0	0.0798864	0	0.0418884	0	0	0.0209387	0	0	0.0232967	0.0209362	0	0.357693	0.0122387	0.0294783	0	0	0	0.0782948	0	0.022809	0	0	0.0146225	0	0	0	0.0411216	0	0	0	0	0
CGGAGCTTATAACACC-111	0.0318484	0	0.0287773	0	0	0.0311125	0.0270949	0	0.0910244	0	0.0118724	0.0106709	0	0	0	0.296665	0	0.0368446	0	0.0345421	0	0	0.0123264	0	0	0	0	0	0.162908	0	0.050698	0	0	0	0.0128374	0	0.0521552	0.0182484	0	0	0	0	0	0	0	0	0	0	0
CGGAGTTTGAGAGACA-111	0	0.0134512	0	0.0327628	0	0.182929	0	0.0423559	0	0.025204	0	0	0.0377962	0.0336531	0.0865281	0.0271124	0	0	0.0395039	0	0.0246431	0	0	0	0	0	0	0	0	0.0631123	0	0.046399	0	0.0129701	0	0.0219066	0	0.0740834	0	0	0	0.0153673	0.106308	0	0	0	0	0	0
CGGATCCTCAAGGACT-111	0	0.0218493	0	0.0397539	0	0.0110011	0	0	0	0.294787	0	0	0	0.0348861	0.0126265	0.2457	0	0.0230561	0.0122798	0	0	0	0	0	0	0.0166634	0	0	0	0.0990617	0	0	0	0	0	0.020968	0	0.0676701	0	0	0	0	0	0	0	0	0	0	0
CGGCAAACATCGTGCG-111	0.0242725	0	0	0.0130117	0	0.0371025	0	0	0.0135809	0.274523	0	0	0	0.0102824	0.0334679	0.166245	0	0.0705459	0.0313062	0	0	0	0	0	0.013298	0.0466232	0	0	0	0.0972152	0	0	0	0	0	0	0.0116933	0.062402	0	0	0	0	0	0	0	0	0	0	0
CGGCAGGGTCGGGTTG-111	0.013459	0.0131827	0	0.0128963	0	0	0	0	0.0663296	0.19738	0	0	0	0.0153365	0	0	0	0.307895	0	0	0	0	0	0	0	0	0	0	0	0.0216034	0	0.0242117	0	0	0	0	0	0	0.177321	0	0	0	0	0	0	0	0	0	0.018138
CGGCCACGCACAAAGT-111	0.010434	0	0.161681	0	0	0.0573513	0.0299272	0	0.119665	0	0.0111363	0.0229988	0	0	0	0.0284968	0	0.0426823	0	0.122122	0	0	0	0	0.0106349	0.0497311	0	0	0.0476862	0.0318236	0	0	0	0	0.0103608	0	0	0	0.0175333	0.0858672	0	0	0	0.0250879	0	0	0	0.0130937	0
CGGCCAGAGCGACCAT-111	0.0119005	0.0130349	0	0.0100888	0	0.0344817	0.0554777	0	0.17051	0	0.0379082	0	0	0	0	0.164498	0	0.0456238	0	0.124478	0	0	0.0659385	0	0.0146324	0.0126757	0	0	0.0432039	0.0237102	0.0272474	0	0.0116692	0	0	0	0.0148916	0.0189771	0.0128929	0	0	0	0	0	0	0	0	0	0
CGGCCCAACCTGTAGT-111	0	0.0360534	0	0.0335707	0	0.0376263	0	0.0121028	0	0.372042	0	0	0	0.0167294	0.0433867	0.131389	0	0.0111393	0.0145236	0	0	0	0.0148022	0	0.0209039	0	0	0	0.0322125	0.0176239	0	0	0.0125712	0	0	0	0.0151217	0.0749795	0	0	0	0	0	0	0	0	0	0	0
CGGCCCAGGTATATCC-111	0.0206162	0.0158766	0.0879025	0.0110067	0.0112558	0	0.0138287	0.0154733	0.0666983	0.0620072	0	0.0145638	0.0106316	0.0123828	0	0.0440714	0.0175819	0	0	0	0	0	0	0.0708154	0	0	0	0	0	0	0.0443382	0.0885851	0	0.0137327	0	0	0.0272005	0.0137772	0.116906	0.0179868	0.0133521	0.0339101	0	0.0114985	0.0299522	0.0133719	0	0	0
CGGCGCCATCAATCCC-111	0	0.022675	0	0.0116017	0.0394548	0	0	0	0	0.192734	0	0	0.0374503	0.0225917	0	0.397334	0	0.0206357	0.0276521	0	0	0.0144399	0	0	0.026402	0	0	0.0361866	0	0.0185791	0	0	0	0	0	0.0101586	0.011462	0.0443264	0	0	0	0	0.0130115	0	0	0	0	0	0
CGGCTCTAAAGCTGCA-111	0.0290095	0	0.444563	0	0	0	0	0	0.239213	0	0	0.0146181	0	0	0	0	0	0	0	0.0272723	0	0	0	0	0	0.219017	0	0	0	0	0	0	0	0	0	0	0	0	0	0	0	0	0	0	0	0	0	0	0
CGGCTTTGTATGATAA-111	0	0.0181816	0	0.011235	0.0100334	0.0635888	0.0455614	0	0.163053	0.0173513	0	0	0	0	0.108577	0.0447373	0	0.109559	0.0167178	0.0659057	0	0	0	0	0	0	0	0	0.0480475	0.0113831	0	0	0	0.0224521	0	0	0.015301	0.092594	0	0	0	0	0	0	0	0	0	0	0.0172234
CGGGAATATAGTATAC-111	0.0392072	0	0.0259572	0	0	0	0	0	0.0504207	0.192572	0	0.0148506	0	0.0564971	0.0178594	0.261129	0	0.0217385	0	0	0	0	0	0	0.0132902	0	0	0	0	0.0229837	0	0	0.0152934	0	0	0.0226031	0	0.0857441	0.0162307	0.0393893	0	0	0	0	0	0	0	0	0
CGGGAATTTATGTAAA-111	0.0338839	0	0.127703	0	0	0.0269663	0.0448469	0	0.365696	0	0	0.0148824	0	0	0	0	0	0	0	0.0539226	0	0	0.0291758	0	0	0.107642	0	0	0	0.0129698	0	0	0	0	0	0	0	0	0.073037	0	0	0	0	0.0161699	0	0	0	0	0
CGGGAGCTTCAGTGTA-111	0	0.0379713	0	0.0502824	0	0	0	0	0	0.303411	0	0	0	0.0255174	0.0341421	0.113875	0	0.0658442	0.050606	0	0	0	0	0	0	0	0	0	0	0.119922	0	0	0	0	0	0.0106292	0.017446	0.0774071	0	0	0	0	0	0	0	0	0	0	0
CGGGATCAATGTAAGA-111	0	0.0130395	0.0459845	0.0186901	0.0195909	0.0816742	0.0269	0	0.109173	0.0246146	0	0	0.039027	0.0156466	0.0127815	0.102361	0	0.0127834	0	0	0.017456	0	0	0.0152586	0	0	0	0.0220074	0	0.112616	0	0.0730574	0	0	0	0.0171182	0.0126728	0.0403131	0.0327475	0	0	0	0.0603789	0.0103883	0	0	0	0	0
CGGGCAGCTAAACCGC-111	0.0430936	0	0.0170357	0	0	0	0.14409	0	0.576651	0	0	0.0163712	0	0	0	0	0	0	0	0.0802512	0	0	0	0	0	0.0828796	0	0	0	0	0	0	0	0	0	0	0	0	0	0	0	0	0	0	0	0	0	0	0
CGGGCCTTCTTTGTAA-111	0.013644	0.0271285	0	0.0358299	0	0	0.0350674	0	0.192081	0.0389053	0	0.0281746	0	0.0106893	0.0169665	0.0859095	0	0.207938	0	0.0170744	0	0	0	0	0	0.0198891	0	0	0	0.0269652	0	0	0	0.018098	0	0	0.0585006	0.0377749	0.0210335	0	0	0	0	0	0	0	0	0	0.0154194
CGGGCGATGGATCACG-111	0	0.0111939	0	0	0	0	0	0	0.0682708	0.167039	0	0	0	0	0	0.518109	0.010701	0	0	0	0	0	0	0	0	0	0	0	0	0	0	0.0194346	0.0111253	0	0	0	0.03449	0.0357201	0	0	0	0	0	0	0	0	0	0	0
CGGGTGTACCCATTTA-111	0.121813	0	0.339009	0	0	0	0.0340019	0	0.224259	0	0.0101443	0.0146269	0	0	0	0	0	0.0112239	0	0.0304568	0	0	0	0	0	0.153487	0	0	0	0	0	0	0	0	0	0	0	0	0	0	0	0	0	0	0	0	0	0	0
CGGTACTAGAATCAAA-111	0	0.0383671	0	0.0367498	0	0	0	0.0378839	0	0.286482	0	0	0	0.0200606	0.0287517	0.162138	0.0156228	0.0409422	0.034368	0	0	0	0	0	0	0.0203255	0	0	0	0.0863879	0	0	0	0	0	0	0	0.0847612	0	0	0	0	0	0	0	0	0	0	0
CGGTAGAGGTGCAGGT-111	0.0110649	0	0.178204	0	0	0.0196677	0.0279788	0	0.152525	0.0928368	0.014676	0	0	0.0107934	0	0.239146	0	0.0281593	0	0	0	0	0	0	0	0	0	0	0	0.0202391	0.0110874	0	0	0	0	0	0.021943	0.0261655	0	0.0215148	0	0	0	0	0	0	0	0.0146163	0
CGGTCAAGTGGGAACC-111	0	0	0.0387099	0	0	0.0173536	0.0144426	0.0656345	0.0789647	0.0219256	0	0.0342258	0	0.0171739	0.033684	0.071483	0	0	0	0.0142596	0.0203285	0	0	0.0440322	0	0.0216636	0	0	0	0.0129254	0.012686	0	0.0100016	0	0	0	0	0.105607	0.0392438	0	0	0.17723	0	0.0184417	0	0.0111844	0	0	0
CGGTCCGTCGCAAGCC-111	0.0119193	0.0157299	0	0.0137493	0	0.0100464	0.035909	0	0.262102	0.0386306	0	0	0	0	0	0.23806	0	0.0305596	0	0	0	0	0	0	0.013099	0	0	0	0	0.0117557	0	0.033019	0.0188651	0	0	0	0.0286813	0.0362504	0.104886	0	0	0	0	0	0	0	0	0	0
CGGTCTATCAACCCGT-111	0.0425459	0.0134044	0.0115411	0	0	0	0.0323601	0	0.315024	0	0	0	0	0	0	0.140218	0	0.117177	0	0	0	0	0.014124	0	0	0	0	0	0	0.0314323	0	0	0.0103616	0	0	0	0.0225608	0.0260731	0.0734056	0	0	0	0	0	0	0	0	0	0
CGGTGAAGACTAAAGT-111	0	0.0275724	0	0.0610158	0	0.0265388	0	0.0110142	0.0325753	0	0	0	0.0113	0.0307696	0.0181443	0.139105	0	0	0	0	0	0	0	0	0	0	0	0	0	0.0146325	0	0.239517	0	0	0	0.0288234	0.0209017	0.108826	0.050216	0	0	0	0.0549622	0	0	0	0	0	0.0182314
CGGTGCAGATAGAACG-111	0	0	0.031156	0	0.0105376	0	0.0144774	0	0.420349	0.077464	0	0	0.0180921	0.0118263	0.0154603	0.112311	0	0	0	0	0	0	0	0	0	0	0	0.0127066	0	0	0	0.0502061	0	0.0108663	0	0	0.0216751	0.0442807	0.0415229	0	0	0	0	0	0	0	0	0	0
CGGTGCGCGTTGGTCC-111	0	0.0413398	0	0.0492731	0	0	0	0.0136457	0	0.25187	0	0	0	0.0326204	0.0238176	0.228627	0.0156455	0.0731588	0.0290327	0	0	0	0	0	0	0	0	0	0	0.0720573	0	0	0	0	0	0.0132672	0	0.0856039	0	0	0	0	0	0	0	0	0	0	0
CGGTGGGCTCCAGCCT-111	0	0.0107058	0	0.012704	0.0140551	0.0258132	0	0	0.0145907	0.0524265	0	0	0.0108443	0	0.0399295	0.0822643	0	0.0399885	0.0132809	0.138265	0	0	0	0	0	0.0130992	0	0.0109448	0	0.040223	0.243044	0.024636	0	0	0	0	0	0.0475349	0.0338721	0	0	0.0116636	0.0183983	0	0	0	0	0	0.010244
CGGTGTACTTGATCCC-111	0	0.0240082	0	0.0175556	0.0179739	0.0735529	0	0.0158428	0.0119243	0	0	0.0200743	0.0294659	0	0	0	0.0375608	0.0236775	0	0	0.0251009	0	0	0	0	0	0	0.0129932	0.0575063	0.0140789	0	0.169231	0	0	0	0	0	0	0.225862	0	0	0.0160569	0.0150396	0.0146384	0.0122216	0.0279	0	0	0.0323362
CGGTTATCCAACAGTG-111	0	0	0	0	0	0	0	0	0	0.0257446	0	0	0	0	0	0	0	0.718415	0.0103117	0	0	0	0	0	0	0	0	0	0	0.0242148	0	0	0	0.0100242	0	0	0	0	0.0669444	0	0	0	0	0	0	0	0	0	0.0265343
CGGTTCAAGTAGGTGT-111	0	0.0111246	0	0.0115569	0.0172615	0.0200323	0	0	0	0.259924	0.11921	0	0.0134148	0	0.0482276	0.0869079	0	0.0118033	0.011886	0	0	0	0.100142	0	0	0	0.01736	0	0.0476803	0.0144463	0	0	0	0.0146366	0.0121117	0	0.0159773	0.0758788	0	0	0	0	0.0161985	0	0	0	0	0	0
CGGTTGACCTGGCATA-111	0	0	0	0	0	0	0	0	0	0.03416	0	0	0	0.106382	0.0164847	0.331709	0	0.0214883	0.0482366	0	0	0	0	0	0	0	0	0	0	0.101708	0	0	0	0	0	0.0704289	0	0.150705	0	0	0	0.0200319	0	0	0	0	0	0	0.0390335
CGTAACTTCGACACTT-111	0	0.0201037	0	0.0104772	0.0129497	0	0	0	0	0.132983	0	0	0.0163629	0	0	0.403192	0	0.0133537	0.0165144	0	0	0	0	0	0.0300385	0	0	0.0129763	0	0.0141469	0	0.0268121	0.0218765	0	0	0	0	0.0572726	0.0606819	0	0.0107771	0.0138095	0.0107502	0	0.037414	0	0	0	0
CGTACCTGATAGGCCT-111	0.0125626	0.0318029	0	0.0217537	0.0115463	0	0.0256444	0	0.157278	0.0199802	0	0.010114	0.0155884	0	0	0.380259	0	0.02754	0.0367645	0	0	0	0	0	0.0495975	0	0	0	0	0.0382386	0.010333	0.0118732	0	0	0	0	0.0187459	0.0251617	0.022977	0	0	0	0.0106518	0	0	0	0	0	0
CGTAGCGAATTGTCAG-111	0	0	0	0	0	0	0.112883	0.0116807	0.134435	0	0	0	0	0	0	0	0	0	0	0.121464	0	0	0	0	0	0	0	0	0	0	0	0.106805	0	0	0	0	0	0	0.386906	0	0	0	0	0	0	0	0	0	0
CGTATTAAGAGATCTA-111	0.0126874	0.0180141	0.0184187	0.0223012	0	0	0.252368	0.0141758	0.249338	0	0	0.0211165	0	0	0	0	0	0.0913338	0	0.0329481	0	0	0	0	0.0246322	0.0239051	0	0	0	0.0251145	0	0	0.0535528	0	0	0	0	0	0.0565424	0	0	0	0	0	0	0	0	0	0
CGTCAAGGCTATAAAT-111	0	0.0209685	0	0.0345157	0.0166922	0.179289	0	0.0413374	0	0.0500743	0	0	0.0257834	0.0734765	0.0211465	0.025017	0.0209918	0.0219553	0.0178262	0	0.0370566	0	0	0	0.0100121	0	0	0	0	0.0907398	0	0.0533788	0	0.0138623	0	0.0496192	0.0145628	0.0375234	0.0198232	0	0	0.0242226	0.0258533	0.0152838	0	0	0	0	0
CGTCACGTCCATTGGT-111	0.0147184	0	0	0	0	0	0.101045	0.0322864	0.491569	0	0	0.0266275	0	0	0.011736	0.0131931	0	0	0	0.0633547	0	0	0	0	0	0.0659015	0	0	0	0	0	0	0.0157565	0	0	0	0	0.017849	0.0251399	0	0	0	0	0	0	0	0	0	0
CGTCGCATGTGAGCCA-111	0.0417985	0	0	0	0	0.0230366	0.0222317	0	0.0120251	0.0124133	0.0289396	0.0130681	0	0	0.0129534	0.156771	0	0.0797609	0.0150347	0.044421	0.0160101	0	0.0775539	0	0.0549274	0	0	0.0140728	0.0825456	0.0505464	0.0234319	0	0.0500709	0	0.0108572	0	0.0180235	0.0356124	0	0	0	0	0	0	0	0	0	0	0
CGTCGCTTGGTTATAC-111	0	0.0364061	0	0.0790417	0.0145775	0	0	0	0	0.23424	0	0	0	0.040181	0.018681	0.0869599	0	0.0696831	0.0162963	0	0	0	0	0	0	0	0	0	0	0.181368	0	0	0	0.0110985	0	0.0241639	0.0292718	0.046498	0	0	0	0	0.0123887	0	0	0	0	0	0
CGTCGGATAGTGTTGA-111	0.0144615	0	0.013892	0	0	0	0.0871129	0	0.290401	0	0	0	0	0	0	0	0	0.256043	0	0.0929833	0	0	0	0	0	0.0621864	0	0	0	0.0163521	0	0	0.0119838	0	0	0	0	0	0.0790083	0	0	0	0	0	0	0	0	0	0.0134436
CGTCGGGTCTAAGCGC-111	0	0.0154278	0	0.0234285	0	0.236743	0	0	0	0.189908	0	0	0	0.0609125	0.0545737	0.0233102	0	0.0224301	0.0368173	0	0	0	0	0	0	0	0	0	0	0.122976	0	0	0	0.0100036	0	0.0319837	0	0.0579658	0	0	0	0.0123518	0	0	0	0	0	0	0
CGTCGTCCTTCGCGAA-111	0.0460103	0	0.0136671	0	0	0	0.0253372	0	0.156282	0.164474	0	0	0	0.0510222	0.0111592	0.248754	0	0.0333266	0	0	0	0	0	0	0.0201316	0.0117207	0	0	0	0.0178586	0.0179972	0	0.031244	0	0	0.0283526	0.0148701	0.0346736	0	0	0	0	0	0	0	0	0	0	0
CGTCTGGAAGGGCCCG-111	0.011198	0	0	0	0	0	0.162607	0	0.28734	0	0	0	0	0	0	0	0	0.0159334	0	0.111201	0	0	0	0	0	0	0	0	0	0	0	0.0217417	0	0	0	0	0	0	0.299652	0	0	0	0	0	0	0	0	0	0
CGTGAAGTTAATTCAC-111	0.0155397	0.0152676	0.0390537	0	0.0165	0	0.0236939	0	0.246815	0.040864	0	0.0261874	0	0	0	0.0554493	0	0.264235	0	0.0186607	0	0	0	0	0	0.0233579	0	0	0	0.0143922	0	0	0	0	0	0	0.018544	0	0.0317854	0.0124935	0	0	0	0	0	0	0	0	0.0172815
CGTGACATTGGGTCGT-111	0.0127404	0	0.0123159	0	0	0	0.055824	0	0.248235	0.0572435	0	0.0283965	0	0	0.013101	0.184248	0	0.148855	0	0.0168417	0	0	0	0	0.0214845	0	0	0	0	0.0240585	0	0	0.0150841	0	0	0	0.0313868	0.0395034	0.0268221	0	0	0	0	0	0	0	0	0	0
CGTGACCAGTCCTCTG-111	0.0235474	0.0407875	0	0.0359764	0.0185535	0	0.0566177	0	0.191554	0.0222553	0	0	0	0	0	0.242513	0.0106928	0.106589	0	0	0	0	0	0	0.0145759	0	0	0	0	0	0	0.0178114	0.0118284	0	0	0	0.0774306	0.0193283	0.0197058	0	0	0	0	0	0	0	0	0	0
CGTGCAGACTGGGACA-111	0.0854623	0	0.130726	0	0	0	0.0546444	0	0.255583	0.0503722	0	0	0	0	0	0.0129293	0	0.0318178	0.0184556	0.0442833	0	0	0	0	0	0.212777	0	0	0	0.0161838	0	0	0	0	0	0	0	0	0	0	0	0	0	0	0	0	0	0	0
CGTGCATTGTCGACGC-111	0.132959	0.0128433	0.503474	0	0	0	0.0204836	0	0.191804	0	0	0.0277471	0	0	0	0	0	0	0	0	0	0	0	0	0	0.0192927	0	0	0	0	0	0.0219865	0	0	0	0	0	0	0	0	0	0	0	0	0	0	0	0	0
CGTGCCCTCCCGAAGA-111	0.0336314	0.0111851	0.0154603	0.0152656	0	0	0.0734833	0	0.473217	0.0263476	0	0	0	0	0	0	0	0	0	0.0468169	0	0	0	0	0	0.247188	0	0	0	0	0	0	0	0	0	0	0	0	0	0	0	0	0	0	0	0	0	0	0
CGTGCTTCTACCTAAA-111	0	0.0352658	0	0.0590513	0.0270164	0.113597	0	0.0144728	0	0.0325556	0	0	0.0395025	0.0147027	0.0469541	0.057331	0	0.0534735	0.0199075	0	0.0121843	0	0	0	0	0	0	0.0129108	0	0.196078	0	0.0260153	0	0	0	0	0.0115137	0.0856857	0	0	0	0	0.0573511	0	0	0	0	0	0.0113209
CGTGGCCGAATATCTA-111	0	0	0	0	0	0	0	0	0	0.271186	0	0	0	0.0270074	0.0217661	0.184839	0	0.0890094	0.0428714	0	0	0	0	0	0.0123224	0.0162006	0	0	0	0.0636018	0	0	0	0	0	0.0108954	0.0122755	0.0917211	0	0	0	0.0129387	0	0	0	0	0	0	0.0151572
CGTGGTACCCAAAGGC-111	0.0354824	0	0.171964	0	0	0	0.174974	0	0.214507	0	0.0215481	0.037089	0	0	0	0	0	0	0	0.0830972	0	0	0	0	0	0.0791728	0.0333525	0	0	0	0.0121505	0	0.0102472	0	0.0109633	0	0	0	0.0177365	0	0	0	0	0	0	0	0	0.0204183	0
CGTGTCCCATTCGCGA-111	0	0.0157918	0	0.0367918	0	0.0230161	0	0.0345919	0	0.108588	0	0	0	0.203295	0.0718221	0.0432793	0	0	0.0181871	0	0	0	0	0	0	0	0	0	0	0.100936	0	0.0128829	0	0	0	0.0978274	0	0.127171	0	0	0	0.0130286	0.0187237	0	0	0	0	0	0
CGTGTCTCGTTACGAC-111	0	0.0342184	0	0.0325746	0.0228327	0.0229013	0	0	0	0.0710615	0	0	0	0	0	0.245333	0	0.206894	0.0113038	0	0	0	0	0	0.016869	0	0	0	0.0145425	0.0809452	0	0	0.0107979	0	0	0	0.0453119	0.0438714	0	0	0	0	0	0.0104994	0	0	0	0	0
CGTTAAACTAGTTAGG-111	0.0369381	0	0.32558	0	0	0.0332129	0.0146015	0	0.0349947	0	0	0.054888	0	0	0	0.0118194	0	0	0	0.0402664	0	0	0	0	0	0.0112241	0.0183986	0	0.0694405	0	0.210023	0	0	0	0.0109488	0	0.0108608	0	0	0	0	0	0	0.0165699	0	0	0	0.0115234	0
CGTTAATGTCCCGACG-111	0	0.0106502	0	0	0	0	0	0	0	0.241304	0	0	0	0.0148952	0.0132145	0.332539	0	0.0500962	0.0875058	0	0	0	0	0	0.0128807	0	0	0	0	0.0626803	0	0	0	0	0	0	0.0113279	0.0641559	0	0	0	0	0	0	0	0	0	0	0.0103569
CGTTAGCTCACAACTG-111	0.0213919	0	0.0130287	0	0	0	0.208459	0	0.600771	0	0	0.0106428	0	0	0	0	0	0	0	0.0230212	0	0	0	0	0	0	0	0	0	0	0	0.0283446	0	0	0	0	0	0	0.0457991	0	0	0	0	0	0	0	0	0	0
CGTTCAGACCCGCGAA-111	0.0148184	0	0.0105325	0	0	0	0.228483	0	0.484021	0	0	0	0	0	0	0	0	0	0	0.206484	0	0	0	0	0	0.0257559	0	0	0	0	0	0	0	0	0	0	0	0	0	0	0	0	0	0	0	0	0	0	0
CGTTCATGGTGCGCGT-111	0	0.0108683	0	0.0220206	0	0	0	0	0	0.230605	0	0	0	0.0599648	0.0206259	0.183831	0	0.0307167	0.0154261	0	0	0	0	0	0	0	0	0	0	0.14849	0	0	0	0	0	0.0377947	0.0162609	0.110452	0	0	0	0	0.0135162	0	0	0	0	0	0.0176128
CGTTGAATACCGCGCT-111	0	0	0.020163	0	0	0	0.0307769	0	0.14627	0.131977	0	0	0	0.0155181	0.0172959	0.206637	0	0.098463	0	0.0180951	0	0	0	0	0.0244068	0.0751649	0	0	0	0.0199955	0.0102471	0	0.0448675	0	0	0.0107779	0.0161829	0.0416456	0	0	0	0	0	0	0	0	0	0	0
CGTTGAGCGACCGTCG-111	0.0547347	0	0.0207633	0	0	0	0.175733	0	0.400375	0.0252938	0	0	0	0	0	0.0114368	0	0.0483514	0	0.0284788	0	0	0	0	0	0.140298	0	0	0	0.0212848	0	0	0	0	0	0	0	0	0	0	0	0	0	0	0	0	0	0	0
CGTTGTAAGATTGATT-111	0	0.0140202	0	0	0.0246694	0.0499035	0	0	0	0.288994	0.0120929	0	0.0196069	0.0111021	0.0359262	0.154886	0	0.0396811	0.0148478	0	0.0127642	0	0.0124757	0	0.0132314	0	0.0102192	0.0141326	0.0270823	0.051982	0	0	0	0.0108762	0	0	0.0209733	0.0777889	0	0	0	0	0	0	0	0	0	0	0
CGTTGTCGGCAATTGA-111	0	0	0	0	0	0	0.276266	0	0.371781	0	0	0	0	0	0	0	0	0	0	0.266957	0	0	0	0	0	0.0262902	0	0	0	0	0	0	0	0	0	0	0	0	0	0	0	0	0	0	0	0	0	0	0
CGTTGTTTCAATTCCC-111	0.0683594	0	0.0638258	0	0	0	0.0324385	0	0.638029	0	0	0.0321581	0	0	0	0	0	0	0	0.0122399	0	0	0	0	0	0.0736431	0	0	0	0	0	0.0100256	0	0	0	0	0	0	0	0	0	0	0	0	0	0	0	0	0
CGTTTAAGCGGAGCAC-111	0.019382	0	0.105548	0	0.0114941	0	0.0660957	0.0212271	0.0576906	0	0.0389149	0	0.0127547	0	0	0	0.0204373	0.0113552	0	0.0119653	0.0356654	0	0.21056	0.0610188	0	0	0	0	0.0359554	0	0.013955	0.0335536	0.0106987	0	0.0118914	0	0	0	0.0821574	0	0	0	0	0	0	0	0	0.0226627	0
CGTTTCACTTCGGGCG-111	0.0459496	0	0.424082	0	0	0	0.0374474	0	0.28164	0	0	0.0303359	0	0	0	0	0	0	0	0.019905	0	0	0	0	0	0.104992	0	0	0	0	0	0.0107161	0	0	0	0	0	0	0	0	0	0	0	0	0	0	0	0	0
CGTTTCGCTCATTACA-111	0.0169445	0	0.0122505	0	0	0	0	0	0.346856	0.0270809	0	0.0127519	0	0.0431062	0	0.0263235	0	0.176177	0	0	0	0	0.0147091	0	0.0105047	0.0376005	0	0	0	0.0195285	0	0	0.0171408	0	0	0.0249745	0.0233616	0	0.0415693	0	0	0	0	0	0	0	0	0	0.0519889
CGTTTGTGTAGAGGGT-111	0.05082	0	0.0107549	0	0	0	0.0613772	0	0.0346184	0	0.0182217	0	0	0	0	0.0867981	0	0.223548	0.0151857	0.0767134	0	0	0	0	0.036156	0.0116732	0	0	0	0.0255795	0.199989	0	0.024971	0	0	0	0.0197042	0	0.0273927	0	0	0	0	0	0	0	0	0	0
CTAAAGAATGCCTACT-111	0.0165416	0.0155979	0.098736	0.0135577	0	0	0	0.0197849	0.169378	0.0184135	0	0.0632984	0	0.0198812	0.0124025	0.071782	0	0.027125	0	0	0	0	0	0.0137132	0	0.068306	0	0	0	0.0273598	0	0.0294943	0.013307	0	0	0.0101501	0.0120824	0.0402827	0.123026	0.022911	0	0	0	0	0	0	0.0132041	0	0
CTAAAGGGAAATAGGA-111	0	0.0273314	0	0.0489275	0	0.170881	0.0176049	0.041727	0.12671	0.016565	0	0.0241347	0	0.0793311	0.0477304	0.0107181	0.0172232	0	0.0120203	0.0149097	0	0	0	0	0	0.015549	0	0	0	0.0202998	0	0.0555764	0.0111879	0.0102894	0	0.0418081	0	0.0287377	0.0219204	0	0	0.0251832	0	0	0	0	0	0	0
CTAAATCCGGTGTACA-111	0.017611	0	0.0277428	0	0	0.0340381	0.0742956	0	0.0636791	0.0556361	0.0422394	0	0	0.0185679	0.0125531	0.101736	0	0.0861867	0	0.0237048	0	0.0110566	0.0645909	0	0.0130429	0.0801883	0	0.0113776	0.0118785	0.0589915	0	0	0.0163727	0	0	0.0157566	0.0108382	0.0396729	0	0	0	0	0	0.0155904	0	0	0	0	0
CTAAATCCTATTCCGG-111	0.0153901	0	0.0954753	0	0	0	0.0386247	0.0110636	0.0660729	0.0459708	0	0	0.0107596	0	0.0173746	0.118598	0	0	0	0.0352425	0.0105088	0	0.0825208	0.0357026	0	0	0.0109792	0	0.0604771	0	0.0168302	0	0.0123498	0.0130083	0.0140292	0	0.0387282	0.0378029	0	0	0	0	0	0.0416496	0.0153145	0	0	0.0136851	0
CTAACCGCGCGCCCGT-111	0.0173764	0.0291336	0.124893	0.0234512	0	0.0117446	0	0	0.21636	0.0115038	0	0	0	0.0254478	0.0107328	0.129883	0	0.0311313	0	0	0	0	0	0	0	0.0137572	0	0	0	0.0124328	0	0.0246351	0.0114382	0	0	0.0143465	0	0.0396718	0.0641801	0.0662406	0	0	0	0	0	0	0	0	0
CTAACGAAACTTGCTG-111	0	0	0	0	0	0	0	0	0	0.0238547	0	0	0	0	0	0	0	0.675951	0	0	0	0	0	0	0	0	0	0	0	0.0254542	0	0	0.0104358	0	0.0167035	0	0.0101704	0	0.0570923	0	0	0	0	0	0	0	0	0	0.0703876
CTAACTGATAATCGCC-111	0.0184131	0	0.0120624	0	0	0	0.0985188	0	0.311162	0	0	0	0	0	0	0.0230014	0	0.171975	0.0183374	0.129279	0	0	0	0	0	0.0340759	0	0	0	0.0502401	0.0395399	0	0.0167181	0	0	0	0	0	0	0	0	0	0	0	0	0	0	0	0.0111442
CTAACTGGTCCGGTTC-111	0	0.0390701	0	0.075718	0.0114959	0.272953	0	0	0	0.122111	0	0	0.0120571	0.0141739	0.0190697	0.075966	0	0.05228	0.0373068	0	0	0	0	0	0	0	0	0	0	0.0892264	0	0	0	0	0	0	0.0119769	0.0457952	0	0	0	0	0.0239536	0	0	0	0	0	0
CTAAGGGAATGATTGG-111	0.0161458	0	0.0198211	0	0	0	0.268156	0	0.227157	0.0144452	0	0	0	0	0	0	0	0.0447558	0	0.147424	0	0	0	0	0	0.163076	0	0	0	0.0111079	0	0	0	0	0	0	0	0	0.0180947	0	0	0	0	0	0	0	0	0	0
CTAATTCGCACGCGCT-111	0	0.0275326	0	0.0546072	0.0194948	0.222384	0	0.109327	0	0.0223691	0	0	0.0279498	0.117656	0.0104805	0	0.0102366	0	0	0	0.022056	0	0	0	0	0	0	0.0120019	0	0.0330033	0	0.0669735	0	0	0	0.0634765	0	0.0114144	0	0	0	0.0331391	0.0445085	0	0	0	0	0	0
CTAATTCTCAGATATT-111	0	0.0162749	0	0.0147599	0.0107799	0	0	0.0516509	0	0.0382992	0	0	0.0148427	0	0	0.26188	0.091543	0.146303	0	0	0.0525579	0	0	0.0132244	0.0312486	0	0	0	0	0.0421524	0	0.0150043	0.0223128	0	0	0	0.0474486	0.0226342	0.0306403	0	0	0	0	0	0	0	0	0	0
CTAATTTCAACAACAC-111	0	0.0232886	0	0.0527998	0	0.107781	0	0.1253	0	0.194939	0	0	0.0299492	0.0164874	0.0125121	0.0119178	0.0107542	0	0.0114355	0	0.0161231	0	0	0	0.0118107	0	0	0	0	0.0564878	0	0.0643462	0	0	0	0	0	0.0192642	0.0233541	0	0	0.0181875	0.0818468	0	0.0105282	0.0106725	0	0	0
CTACACTCGCAGATGG-111	0.0176037	0	0.0193253	0	0	0	0.107912	0	0.328514	0	0	0	0	0	0	0.0143587	0	0.138953	0.0155874	0.0845387	0	0	0	0	0.0101604	0.0935729	0	0	0	0.0721286	0	0	0.020745	0	0	0	0	0	0	0	0	0	0	0	0	0	0.0122735	0	0
CTACCCTAAGGTCATA-111	0	0.0155421	0.0111539	0.0102678	0	0	0.0272653	0	0.253859	0.0212022	0	0	0	0	0.0143274	0.0192841	0	0.35742	0	0	0	0	0	0	0	0	0	0	0	0.0266896	0	0.0194161	0	0.0105193	0	0	0.0128512	0.0136279	0.0708196	0	0	0	0	0	0	0	0	0	0.0139835
CTACGACTAGCTATAA-111	0	0.0443492	0	0.0315074	0.031135	0	0	0	0	0.0413184	0	0	0.0374517	0	0	0.420226	0	0.0580358	0.0371545	0	0	0	0	0	0	0	0	0	0	0.133887	0	0	0	0	0	0	0	0.060983	0	0	0	0	0.0208628	0	0	0	0	0	0
CTACGCACGGAGTACC-111	0.0260401	0.0129469	0.014826	0	0	0	0.0753454	0	0.238482	0	0	0.0146875	0	0	0	0	0.0117467	0.0750376	0	0.13001	0	0	0	0	0.0200119	0.0768511	0	0	0	0	0	0.0110876	0.025693	0	0	0	0	0	0.148999	0	0	0	0	0	0	0	0	0	0.0187183
CTACGCCATTTCCGAT-111	0	0	0	0	0	0	0.241792	0	0.3623	0	0	0	0	0	0	0	0	0	0	0.250664	0	0	0	0	0	0.0100897	0	0	0	0	0	0.0209946	0	0	0	0	0	0	0.0374072	0	0	0	0	0	0	0	0	0	0
CTACTATCATAGGTTT-111	0	0.0163579	0	0.0190193	0.0111582	0.0606978	0	0	0	0.202227	0.0368551	0	0.0199554	0.0132962	0.0395337	0.0460095	0	0.0521482	0.0863634	0	0	0	0.0495467	0	0.0139951	0	0.0100686	0	0.0265413	0.0488416	0	0	0	0.0198432	0.015511	0	0.0216271	0.0719142	0	0	0	0.0102504	0.0277754	0	0	0	0	0	0
CTACTATCTTTCAGAG-111	0.0125408	0.0118411	0	0	0	0	0	0	0	0.0784962	0	0	0	0.0171504	0	0	0	0.497333	0	0	0	0	0	0	0	0.0130388	0	0	0	0.0335235	0	0.015666	0	0	0	0.0116607	0.0105329	0	0.123657	0	0	0	0	0	0	0	0	0	0.0350166
CTACTCAAGGTATAGT-111	0.0110132	0	0.0163996	0	0	0.0111129	0	0	0.21837	0	0.0105295	0.0162272	0	0	0.0147523	0.104792	0	0.213718	0.0125825	0	0	0	0	0	0	0.0577831	0.0100283	0	0	0.0330528	0	0	0	0.0155117	0	0	0.0475101	0.0436167	0.018684	0	0	0	0	0	0	0	0	0	0.0477474
CTACTCTAGGCCCGGC-111	0	0.0225001	0	0.0226405	0.0128169	0	0	0.0690231	0	0.116395	0	0	0.0244804	0.0713092	0.0852431	0.0442957	0.012476	0.0104796	0.0103484	0	0.014354	0	0	0.0161454	0	0	0	0	0	0.0274204	0	0.0541841	0	0.0147387	0	0.0296663	0.0103698	0.137821	0.0270673	0	0	0.0220754	0.0231657	0	0	0.0235748	0	0	0.0570287
CTACTGCCACCTGACC-111	0	0.0228328	0	0.0284699	0.0101921	0.0139445	0	0	0.0226679	0.228055	0	0	0	0.0420486	0.0157967	0.241709	0	0.038797	0.0330926	0.0356877	0	0	0	0	0	0	0	0	0	0.0648549	0	0	0	0	0	0.0246499	0	0.0655283	0	0	0	0	0	0	0	0	0	0	0
CTAGATGTGAGTGTAA-111	0.0285937	0.012866	0.0110561	0	0	0	0.122994	0	0.319243	0	0	0.0213867	0	0	0	0	0	0.188788	0.0105882	0.0316733	0	0	0	0	0.0103135	0.0629032	0	0	0	0.0173198	0	0	0.0249227	0	0	0	0	0	0.0316781	0	0	0	0	0	0	0	0	0	0.0277994
CTAGATTTACGACGGC-111	0.02529	0	0.0451948	0	0	0.0153273	0.02654	0	0.0531153	0.054299	0.0210977	0	0	0	0	0.14182	0	0.148201	0	0.0399979	0	0.0108686	0.0495108	0	0.0127001	0.0278356	0	0	0.0510375	0.0174617	0.0460356	0	0.0147027	0	0	0	0.0217169	0.020732	0	0.0334554	0	0	0	0.0158809	0	0	0	0.0178506	0
CTAGCATAGTATAATG-111	0	0.0134504	0.053317	0.0102376	0	0.0106381	0	0	0.0281925	0.0117955	0	0.0135431	0	0	0	0.0184614	0	0.155623	0	0.0896334	0	0	0	0.0105247	0.0147972	0.0316561	0	0	0.0824946	0	0.0200731	0	0.0197927	0.0115074	0.0202277	0	0.0210239	0	0.0102637	0.190314	0	0	0	0.0291922	0	0	0	0	0.0223128
CTAGCCGATGTTATGA-111	0	0.0307986	0	0.034106	0.0119205	0.0208068	0	0	0	0.271359	0	0	0	0.0269952	0.0348025	0.204652	0	0.0503087	0.0223815	0	0	0	0	0	0	0	0	0	0	0.0981822	0	0	0	0	0	0.010705	0	0.0967209	0	0	0	0	0	0	0	0	0	0	0
CTAGGCGCCCTATCAG-111	0	0.0141174	0	0.0135937	0	0.0334857	0	0.0323893	0	0.281769	0	0	0	0.0184756	0.0347389	0.082708	0.0100726	0.0828427	0.0461628	0	0	0	0.01099	0	0.0102774	0	0	0	0.0206759	0.0811053	0	0	0	0.0151521	0	0	0.0237811	0.0701692	0	0	0	0	0	0.0446278	0	0	0	0	0
CTAGGTCTGAAGGAAT-111	0.0123154	0.0102632	0	0	0	0	0	0	0.029061	0	0	0	0	0	0	0	0	0.793769	0	0	0	0	0	0	0	0	0	0	0	0	0	0	0.0113126	0	0	0	0	0	0.0296253	0	0	0	0	0	0	0	0	0	0.0195922
CTAGGTTCGGACGTGA-111	0.0432412	0	0.0200731	0	0	0	0.188968	0	0.603411	0	0	0	0	0	0	0	0	0	0	0.0357847	0	0	0	0	0	0.062569	0	0	0	0	0	0	0	0	0	0	0	0	0	0	0	0	0	0	0	0	0	0	0
CTAGTAGAAAGGGATT-111	0	0.0110888	0	0.0162102	0	0	0	0	0.0302279	0.0818928	0	0	0	0.0538867	0.0137555	0.379332	0	0.0662297	0	0.0135456	0	0	0	0	0.0101126	0	0	0	0	0.0829197	0	0	0.013339	0	0	0.0314562	0	0.095052	0	0	0	0	0	0	0	0	0.0114687	0	0
CTAGTATTCGGAATTA-111	0	0.0236674	0.0138504	0.0157319	0	0.0168477	0.159204	0	0.229517	0	0	0	0	0	0	0.0193111	0.0100502	0.079752	0	0.0273932	0	0	0.0163379	0	0	0	0	0	0	0.0157467	0	0.015871	0	0	0	0	0.0117057	0	0.245957	0	0	0	0	0	0	0	0	0	0
CTAGTCACGTCTTAAG-111	0	0	0	0	0	0.0707925	0.0450341	0	0.0196193	0.0242026	0.0211367	0	0	0	0.0116297	0.0153222	0	0.25347	0.013807	0.0680816	0	0	0	0	0.024689	0.0651747	0.0181685	0	0.0291799	0.0214012	0.0533375	0	0.04446	0.0178222	0	0	0.0122522	0.0105146	0.045963	0	0	0	0	0.0136207	0	0	0	0	0
CTAGTGAAGGACAGGA-111	0.0201543	0	0.011918	0	0	0	0.103327	0	0.691939	0	0	0	0	0	0	0	0	0	0	0.052883	0	0	0	0	0	0.0493469	0	0	0	0	0	0	0	0	0	0	0	0	0	0	0	0	0	0	0	0	0	0	0
CTAGTTACAACCCGGT-111	0.0119509	0.0160427	0	0.0400797	0	0.0389022	0	0.0118446	0	0.222186	0	0	0	0.028857	0.0310721	0.160727	0	0.0220955	0.0268401	0.0540641	0	0	0	0	0.0113892	0.0293852	0	0	0	0.0875186	0	0	0	0	0	0.0191084	0	0.0908218	0	0	0	0	0	0	0	0	0	0	0
CTAGTTGGGCCCGGTA-111	0	0.0106801	0	0.0121596	0	0	0	0.0451531	0.0325261	0.121804	0	0.0140517	0	0	0.0247774	0.0580448	0.071251	0.144786	0.0318894	0.0250384	0.0147933	0	0	0	0	0.0184299	0	0	0	0.0868495	0.0120608	0.0130391	0	0.0156416	0	0	0.0252608	0.0317421	0.0464829	0	0	0.0159101	0	0	0	0.0113807	0	0	0.0360528
CTATAAGAGCCAATCG-111	0	0	0	0	0	0.01988	0	0.0217426	0	0.0603265	0.0307978	0	0	0	0	0.195389	0.0149683	0.0640325	0	0	0	0	0.0854385	0	0.0177132	0	0	0	0.0851507	0.0254501	0	0	0.020834	0	0.0126652	0	0.0449304	0.053946	0.0787095	0	0	0.0180213	0	0	0	0.0103848	0	0	0.0224427
CTATCGACGAAATACA-111	0	0.01072	0	0	0	0.0860068	0	0	0	0.285195	0	0	0	0	0.0197784	0.17236	0	0.114177	0.0326174	0	0	0	0	0	0.0115394	0	0	0	0.025278	0.0729046	0	0	0	0	0	0	0.0118359	0.0472026	0	0	0	0	0	0	0	0	0	0	0
CTATCGGGTCTCAACA-111	0.0114493	0	0.019075	0	0	0	0.0466476	0	0.143256	0.0462436	0	0	0	0.0152594	0.0498057	0.0251757	0	0.192325	0	0.0668176	0	0	0	0	0.011974	0.0477084	0.011899	0	0.01912	0.0384982	0.0156487	0	0.015969	0.0350841	0	0	0.0290632	0.0313723	0.0160983	0	0	0	0	0.0197276	0	0	0	0	0
CTATGCCCGAATGCAA-111	0.0428865	0.0135455	0.0124246	0	0	0	0.0961416	0	0.3968	0	0	0	0	0	0	0.263922	0	0	0	0.0233022	0	0	0	0	0	0	0	0	0	0	0.0262064	0	0	0	0	0	0.0149589	0.0230529	0	0	0	0	0	0	0	0	0	0	0
CTATGGGAAGCGGAAT-111	0.0120489	0	0	0	0	0	0	0	0.0151326	0	0	0	0	0	0	0	0	0.820298	0.0190141	0.0250289	0	0	0	0	0	0	0	0	0	0.0242528	0	0	0	0	0	0	0	0	0	0	0	0	0	0	0	0	0	0	0.0130261
CTATGTCACTAGCCCA-111	0.0307331	0	0	0	0	0	0.174893	0.0144775	0.401863	0	0.0181299	0.0297452	0	0	0	0.0138985	0	0	0	0.0555879	0	0	0	0	0	0.14829	0.011789	0	0	0	0	0	0	0	0	0	0	0	0	0	0	0	0	0	0	0	0	0	0
CTATGTCTATTGAAAC-111	0	0.0384042	0	0.039936	0	0	0	0.0147657	0	0.250472	0	0	0.0234956	0	0.0709898	0.0967828	0	0.0390995	0.0736587	0.0130805	0	0	0	0	0.0141397	0	0	0	0	0.0372909	0	0.0168055	0	0.0132353	0	0	0.0110509	0.109951	0.0228001	0	0	0	0.0247486	0	0	0	0	0	0
CTATTCATGTGTCCCA-111	0	0	0	0	0	0	0	0.0313865	0.0178399	0.14019	0	0	0.0186788	0.0173184	0.0202077	0.146581	0	0.0276577	0.0163176	0	0.0541895	0	0	0.049653	0	0.0364748	0	0.0159699	0	0.0912889	0	0	0	0	0	0	0	0.083137	0.0100323	0	0	0.0611511	0	0	0.0171797	0	0	0	0
CTATTTGGTTACGGAT-111	0	0.0213219	0	0.0388418	0	0.105476	0	0.125106	0.0207149	0.140545	0	0.0297623	0	0.0389984	0.0314138	0.0703131	0.019093	0	0	0	0	0	0	0	0	0.018121	0	0	0	0.0175082	0	0	0	0.0119396	0	0.0174433	0.0133629	0.0767146	0	0	0	0.0142249	0	0.0428611	0	0.0394037	0	0	0
CTCAAACCACTGCCCG-111	0.0153385	0	0.0108644	0	0	0	0.212977	0	0.517529	0	0	0.0119857	0	0	0	0	0	0	0	0.137432	0	0	0	0	0	0.0436521	0	0	0	0	0	0	0	0	0	0	0	0	0	0	0	0	0	0	0	0	0	0	0
CTCAACTAACCCGGAT-111	0	0.0172803	0	0.0241913	0.0183126	0.0223625	0	0	0	0.150828	0	0	0.0224747	0.0120601	0.0240561	0.218613	0	0.0258704	0.0785673	0	0	0	0	0	0	0	0	0.0216398	0	0.165967	0	0	0	0	0	0	0	0.0937998	0	0	0	0	0.0317547	0	0	0	0	0	0
CTCACATTTACTAAAT-111	0.0121715	0.0167788	0.0167785	0.0108381	0	0	0.0686351	0	0.305168	0	0	0	0	0	0	0.0238153	0	0.274438	0.0111113	0.0767071	0	0	0	0	0.0146453	0.0442254	0	0	0	0.0323458	0	0	0.0216746	0	0	0	0	0	0	0	0	0	0	0	0	0	0	0	0.0114291
CTCACTGTGATACTTA-111	0.0158497	0	0	0	0	0	0.226358	0	0.573424	0	0	0	0	0	0	0	0	0	0	0.0739169	0	0	0	0	0	0.066402	0	0	0	0	0	0	0	0	0	0	0	0	0	0	0	0	0	0	0	0	0	0	0
CTCACTTGGCTGGTAA-111	0	0.0250448	0	0.0407496	0	0	0	0.0151512	0	0.213756	0	0	0.0125643	0.0542718	0.010288	0.189624	0	0.0153132	0.0140919	0	0	0	0	0	0	0	0	0	0	0.193485	0	0	0	0	0	0.0261119	0	0.0708892	0	0	0	0	0.0157276	0	0	0	0	0	0.0102839
CTCAGGACTCACCTGT-111	0.0233616	0	0.0122446	0	0.0101781	0.0174204	0.0698872	0.0423946	0.20323	0	0	0.0224956	0.0207211	0	0	0	0.0160749	0	0	0.0209933	0.074699	0	0.0395638	0	0	0.0179054	0	0	0	0	0	0.0881403	0.0139693	0	0	0	0	0	0.21523	0	0	0	0	0	0	0	0	0	0
CTCAGTCACGACAAAT-111	0	0	0	0	0	0.106597	0	0	0	0.280488	0.043947	0	0	0.0243288	0.0676579	0.12467	0	0.0174094	0.0160194	0	0	0	0.011875	0	0	0	0.0165788	0	0.0133709	0.0453252	0	0	0	0.0114865	0	0.0111553	0.0100317	0.13905	0	0	0	0	0	0	0	0	0	0	0
CTCATGGCTCACAATC-111	0.0145102	0	0	0	0.010721	0.0161843	0.0151175	0	0.0360454	0	0	0.0121127	0.0168547	0	0	0	0.0130054	0.0187284	0	0.041288	0.0257724	0	0.0482515	0	0	0	0	0	0.0922841	0	0.0253316	0.113958	0	0	0.0144821	0	0	0	0.321844	0	0	0	0	0	0	0	0	0	0
CTCATGGTAATTTGCG-111	0	0.0431548	0	0.11059	0	0	0	0.0100233	0	0.162389	0	0	0	0.0676638	0.0484501	0.123684	0	0.0362933	0.0232037	0	0	0	0	0	0.0137146	0	0	0	0	0.0773513	0	0	0	0	0	0.0436561	0.013855	0.133144	0	0	0	0	0.0100791	0	0	0	0	0	0
CTCATTGCTCTAACAA-111	0	0.0216765	0	0.0302502	0.0123513	0	0	0	0.0903446	0.135187	0	0.0269249	0	0	0	0.390988	0	0.0179875	0	0.0132524	0	0	0	0	0.0182178	0.0416631	0	0	0	0.027903	0	0	0.0122021	0	0	0	0	0.0463339	0	0	0	0	0	0	0	0	0	0	0
CTCATTTGATGGGCGG-111	0.0300861	0.0202875	0.158431	0.0145648	0.0219384	0.0567499	0.0454337	0	0.0608673	0	0	0.0291296	0.0158256	0	0	0.28484	0	0	0	0.0125223	0	0	0.0242729	0	0	0	0	0	0.0527789	0	0	0.0163841	0	0	0	0	0.0304891	0.013507	0	0	0	0	0	0	0	0	0	0.0124816	0
CTCCCTCCTTTCGATC-111	0	0.0466829	0	0.0716072	0.0162046	0.0315065	0	0.0109323	0	0.275678	0	0	0.0156174	0.0412561	0.0649407	0.055432	0	0.0196765	0.0218021	0	0	0	0	0	0	0	0	0	0	0.0495458	0	0.0180535	0	0	0	0.0172542	0	0.122748	0	0	0	0	0.0375428	0	0	0	0	0	0
CTCCGGCCTAATATGC-111	0	0	0.0118406	0	0	0	0.0632655	0	0.381243	0.0102727	0	0.0107414	0	0	0	0.0200992	0	0.101901	0	0.0157342	0	0	0	0	0.0144771	0	0	0	0	0.0174351	0	0	0.0105863	0	0	0	0.0168027	0	0.253992	0	0	0	0	0	0	0	0	0	0.0145778
CTCGAGGTCGAACAGT-111	0	0.0106212	0.0417841	0	0.0106985	0	0.0203748	0.0355844	0.140199	0.147615	0	0	0.0190558	0.0169308	0.0394789	0.0552449	0.0165662	0.0140209	0	0	0.0561958	0	0	0.0567814	0.0189801	0.0114616	0	0	0	0.0258867	0	0.0165654	0.0106293	0.0133031	0	0	0.0148896	0.0497237	0.011662	0.0102384	0.0165737	0.0301039	0	0	0	0	0	0	0
CTCGATATTTGCGAGC-111	0	0	0	0	0.0100283	0.135445	0	0	0	0.248109	0	0	0.0109557	0.0167945	0.0867776	0.0718618	0	0.0360036	0.0291775	0	0	0	0	0	0	0	0	0.0128663	0.0159148	0.1007	0	0	0	0.0121996	0	0.0113132	0	0.0898628	0	0	0	0	0.0113415	0	0	0	0	0	0
CTCGCACCTATATAGT-111	0	0.024542	0.0193822	0.0255433	0	0.0100247	0.036789	0.120766	0.165808	0.0275978	0	0	0	0	0.0210808	0.0933064	0.0228848	0.0448422	0.0229196	0	0	0	0	0	0	0	0	0	0	0.0823281	0	0.0216106	0	0	0	0	0	0.0427414	0.0924389	0	0	0	0	0	0	0	0	0	0
CTCGGGTTCTCTGGCC-111	0	0.0257887	0	0.048074	0	0	0	0	0	0.202664	0	0	0	0.038626	0.0351281	0.138297	0	0.0392264	0.058389	0	0	0	0	0	0	0	0	0	0	0.175718	0	0	0	0	0	0.0194148	0.014035	0.112466	0	0	0	0	0.0140201	0	0	0	0	0	0
CTCGGTACCACTGCTC-111	0	0	0.0132764	0	0	0	0.0807325	0.0185485	0.262676	0	0	0.0152561	0	0.0164811	0	0	0	0	0	0.139762	0	0	0	0	0	0.0299953	0	0	0	0	0.0181435	0.0310041	0	0.0100385	0	0	0	0	0.234899	0	0	0	0	0	0	0.0200106	0	0	0.0127192
CTCGGTCCGTAGCCTG-111	0	0	0	0	0.0110181	0	0	0.0321451	0.0184802	0	0	0	0.0104646	0	0.0274183	0.156046	0	0.0390331	0.0141449	0.126984	0.0238679	0	0	0	0.0123444	0.0337308	0	0.0175105	0	0.0348673	0	0.0166106	0.0340011	0	0	0	0.0119132	0.118138	0.0280685	0	0	0.0231702	0	0	0.0121923	0	0.03348	0	0.0455292
CTCGGTTGTCGGCCCT-111	0.0168622	0.0184644	0	0.0198816	0.0285142	0.0196017	0	0	0	0.187304	0.0171234	0	0.0249738	0	0.0488212	0.0631214	0	0.196716	0.0264509	0	0.0220163	0	0	0	0	0.0104376	0	0	0	0.0765685	0	0	0	0.0109278	0.0128559	0	0.0145626	0.0663477	0	0	0	0	0.0155959	0	0	0	0	0	0
CTCGTTTCTAATGTTT-111	0	0.0168676	0	0.0137	0.0109389	0.179608	0	0	0	0.208071	0	0	0	0	0.0303064	0.147251	0	0.0597369	0.0122433	0	0	0	0	0	0.0163904	0	0	0	0.037587	0.0474892	0	0	0	0.0103561	0	0	0.02066	0.0697093	0	0	0	0	0	0	0	0	0	0	0
CTCTAATGCATTGATC-111	0	0.0269989	0	0.0206259	0.0136829	0.0595584	0	0.0159477	0	0.197174	0	0	0.0148044	0.0376446	0.0924824	0.0606663	0	0.0563675	0.0384047	0	0	0	0	0	0	0	0.0284487	0	0.0107371	0.081088	0	0	0	0.0136079	0	0.01544	0	0.096592	0	0	0	0.0158168	0	0	0	0	0	0	0.0101321
CTCTACACTGGCGATT-111	0	0.0249482	0	0.0422819	0	0	0	0.187371	0	0.0115735	0.0144142	0	0	0.0243908	0.0513499	0.0964353	0.0522029	0.110922	0.0120557	0	0	0	0	0	0	0	0	0	0	0.0987453	0	0	0	0.0115697	0.0109294	0.0118966	0.0183453	0.132563	0.0107136	0	0	0	0	0	0	0	0	0	0
CTCTATTTGGCTGCAG-111	0.0433571	0	0.402079	0	0	0	0.0356239	0	0.217105	0	0	0.0309028	0	0	0	0	0	0	0	0.0497863	0	0	0	0	0	0.141453	0	0	0	0	0	0	0	0	0	0	0	0	0	0	0	0	0	0	0	0	0	0	0
CTCTCACAATCGATGA-111	0.0224215	0.0132912	0.017148	0.0161032	0	0.0150943	0.024721	0	0.0192654	0.110445	0.0106148	0	0	0.0156994	0.0110304	0.0939115	0.011398	0.169505	0	0.0416251	0	0	0.028353	0.0115864	0	0	0	0	0.0923759	0.0518788	0.0361971	0	0	0	0.0110458	0.0108144	0.0207392	0.0192218	0	0.0283329	0	0	0	0	0	0	0	0	0
CTCTCTAACTGCCTAG-111	0	0	0	0	0	0	0	0.0340115	0.0450687	0.221375	0.0108103	0.0116296	0	0.0255696	0.0748658	0.0177914	0	0.0312765	0.0632861	0	0.0175987	0	0	0	0	0.0127355	0.026685	0	0	0.114155	0	0	0	0.0230592	0.0145714	0	0.0135895	0.049201	0.0142021	0	0	0.0582488	0	0	0	0.0170056	0	0	0.0145184
CTCTGGACGCCTGGTG-111	0.0208208	0	0.0192714	0	0	0	0.158371	0.0146941	0.434823	0	0	0.0215967	0	0	0	0	0	0	0	0.108638	0	0	0	0	0	0.161968	0	0	0	0	0	0	0	0	0	0	0	0	0	0	0	0	0	0	0	0	0	0	0
CTCTGTTTGAGGATTC-111	0.0164938	0.0112306	0	0	0.0115773	0.0159476	0.0343414	0.0112392	0.0273719	0	0	0.0168644	0.0193701	0	0	0.0379104	0.0199436	0.0306093	0	0.0529799	0.0322445	0	0.0326204	0	0	0	0	0	0.131436	0	0.0113889	0.0866583	0	0.0129617	0.0325263	0	0.056599	0	0.187313	0	0	0	0.0112947	0	0	0	0	0	0
CTCTTCTATTGACTGG-111	0	0.0522744	0	0.0356129	0.0129152	0	0	0	0	0.255157	0	0	0	0.021083	0.0140109	0.238813	0	0.105148	0.0534719	0	0	0	0	0	0	0	0	0	0	0.0602995	0	0	0	0	0	0	0	0.0598731	0	0	0	0	0	0	0	0	0	0	0
CTCTTCTGGAAGTTAG-111	0	0	0	0	0	0	0.0390396	0	0.0739042	0.0213246	0	0	0	0	0	0.0113663	0	0.447017	0	0	0	0	0	0	0	0	0	0	0	0.0115375	0.0111139	0.0208788	0	0.0331891	0.0108766	0	0.0468934	0	0.117036	0	0	0	0	0	0	0	0	0	0.0202623
CTCTTGTCCCGCTTGG-111	0.0412394	0.0114474	0	0.0109729	0	0.0790031	0.0547324	0	0.0431112	0.0345142	0.180461	0	0	0	0.0102472	0.264015	0	0.0219861	0	0.0230826	0	0	0.0157966	0	0.0183897	0.0156057	0.0106834	0	0.0140723	0	0.0391508	0	0.012739	0	0	0	0.0170273	0.0300369	0	0	0	0	0	0	0	0	0	0	0
CTGAAAGAGATCCGAC-111	0.0724164	0	0.326782	0	0	0	0.0297802	0	0.318324	0	0	0.0268055	0	0	0	0	0	0	0	0.0118395	0	0	0	0	0	0.126338	0	0	0	0	0	0	0	0	0	0	0	0	0.0204169	0	0	0	0	0	0	0	0	0	0
CTGAATCCGAGACCTC-111	0.0213677	0	0.473504	0	0	0	0.0212984	0	0.238169	0	0	0.0155914	0	0	0	0	0	0	0	0.0467983	0	0	0	0	0	0.132042	0	0	0	0	0	0	0	0	0	0	0	0	0	0	0	0	0	0	0	0	0	0	0
CTGAATTTATTGCCAG-111	0	0.0102027	0	0	0	0.0115136	0	0	0	0.183092	0	0	0	0.0147092	0.0760461	0.197816	0.0148928	0.102847	0.0183668	0	0	0	0	0	0	0.0139183	0	0	0	0.0479701	0	0	0	0	0	0	0	0.175165	0	0	0	0.0151561	0	0	0	0	0	0	0
CTGACTGCGCAGCTCG-111	0	0.0378333	0	0.0269835	0.0145652	0	0	0	0	0.0176447	0	0	0	0	0	0	0	0.441825	0.0118788	0	0	0	0	0	0.0108003	0	0	0	0	0.0304555	0	0.0823115	0.0129498	0	0	0	0	0	0.203749	0	0	0	0	0	0	0	0	0	0.027724
CTGAGCAAGTAACAAG-111	0	0.0140822	0	0.0124404	0.0120111	0.1238	0	0	0.0475964	0.20284	0.0465517	0.0141589	0.0106336	0.019035	0.0343843	0.0801749	0	0	0	0	0	0	0	0	0	0.0291079	0.0556112	0.0132723	0.0316153	0	0	0.0196911	0	0.0150968	0.0189032	0	0.0247972	0.0769842	0	0	0	0	0	0	0	0	0	0	0
CTGATAGTGTATCTCA-111	0	0.0229647	0	0.049379	0	0	0	0.0586279	0	0	0	0	0.0149826	0.0906767	0	0	0.0181608	0	0	0	0	0	0	0	0	0	0	0	0	0	0	0.469352	0	0	0	0.0664184	0	0	0.0183691	0	0	0.0111909	0.0430364	0	0.0103409	0.0305121	0	0	0
CTGCACAACTACATAT-111	0.0141405	0	0.0219714	0	0	0	0.0243377	0	0.0863087	0.0360363	0.0113974	0	0	0	0	0.347895	0	0.109556	0	0.0422138	0	0	0	0	0.0122135	0.0360505	0	0	0	0.0390346	0.0768	0	0	0	0	0	0.0274756	0.0241021	0	0	0	0	0	0	0	0	0	0	0
CTGCACCTGGAACCGC-111	0.024578	0.0161784	0.0109184	0	0.0189875	0	0	0	0.100896	0.0181991	0	0	0.0104441	0	0.0131915	0.0631749	0	0.282616	0	0	0	0	0	0	0.0139271	0	0	0	0	0.0168196	0	0.0466294	0.0219235	0.0129998	0	0	0.0274488	0.0238964	0.172654	0.0133297	0	0	0	0	0	0	0	0	0.010702
CTGCACTCCAGTACAG-111	0.0126983	0.0128103	0	0.0182658	0.0139966	0.221174	0	0	0.0173854	0.105977	0.0326217	0.0111095	0	0.0111704	0	0.16754	0	0.0135153	0	0.0428458	0	0	0	0	0	0.0695123	0	0.0116318	0	0.0345317	0	0	0	0	0	0	0	0.0500422	0	0	0	0.0232979	0	0	0	0	0.014158	0	0
CTGCCAAGGTTGGAAG-111	0.0130772	0	0.179786	0	0	0.0391302	0.0263816	0	0.0756382	0	0	0.0151831	0	0	0	0	0	0	0	0.0325287	0	0	0.0148047	0.0129418	0	0.0101381	0	0	0.0115076	0	0.0107661	0.0400151	0	0	0	0	0	0	0.415922	0.020328	0	0	0	0.0123006	0	0	0	0	0
CTGCCATGCATCACAT-111	0.0192633	0.0131699	0.0332617	0	0	0.0315501	0.107274	0	0.0779684	0.0492174	0	0.013634	0	0	0.0138838	0.0934205	0	0.198007	0	0.0347161	0	0	0.0109407	0	0	0.0110284	0	0	0.0631667	0.0179817	0.0105545	0	0	0.0181186	0	0	0.056384	0.021649	0	0	0	0	0	0.0125517	0	0	0	0	0
CTGCCTTTAATACCTT-111	0.0173283	0.0275585	0.0433474	0.0372996	0.0185538	0.19151	0.025951	0.0300737	0.0482498	0.0954011	0	0.023352	0.0228409	0.0635771	0.039389	0.0120883	0	0	0.0122108	0	0	0	0	0.0129298	0	0	0	0	0	0.0737611	0	0.0193878	0	0	0	0.0315988	0	0.0239459	0	0	0	0.019493	0.0222658	0.0121574	0	0	0	0	0
CTGCCTTTCTAGTAAA-111	0.016179	0	0	0	0	0.129549	0	0	0	0.205221	0.0131636	0	0	0	0.0127903	0.167788	0	0.134767	0.0280787	0	0	0	0.0103387	0	0.0126334	0	0	0	0.0409661	0.0687034	0	0	0	0	0	0	0.0253653	0.0460268	0	0	0	0	0	0	0	0	0	0	0
CTGCGGGTGAAATGTT-111	0	0.0349995	0	0.071094	0	0	0	0.0331485	0	0.024493	0	0	0.0135443	0.0599496	0.0261985	0.0820197	0.0311718	0.0116345	0.0105754	0	0	0	0	0	0	0	0	0	0	0.0227299	0	0.141714	0	0.0150372	0	0.0305179	0.0290172	0.0762402	0.0901279	0	0	0	0.0510582	0	0.0243044	0.0214596	0	0	0.0329736
CTGCGTTACGATATAA-111	0.0123711	0	0	0	0	0	0.227567	0	0.572784	0	0	0.0108122	0	0	0	0	0	0	0	0.106039	0	0	0	0	0	0.0180883	0	0	0	0	0	0	0	0	0	0	0	0	0	0	0	0	0	0	0	0	0	0	0
CTGCTGAGGCCACGAA-111	0	0.0315534	0	0.0582225	0.0139277	0.16597	0	0	0	0.198975	0	0	0.0107274	0.0232905	0.0473018	0.0691161	0	0.0276814	0.0339585	0	0	0	0	0	0	0	0	0	0	0.140551	0	0	0	0	0	0.0139621	0	0.0679643	0	0	0	0	0.0225413	0	0	0	0	0	0
CTGCTTGGCGATAGCT-111	0	0	0	0	0	0	0.0406299	0	0.264982	0.0198821	0	0	0	0	0.0172715	0.110347	0	0.0625849	0	0.0973006	0	0	0	0	0.0179807	0.0202756	0	0	0	0	0.0582528	0	0.0981619	0.0110135	0	0	0.0219224	0.02806	0.0267158	0	0	0	0	0	0	0	0.0239322	0	0
CTGGAAATGGATGCTT-111	0.0448089	0	0.0121495	0	0	0	0.107421	0	0.604913	0	0	0.01786	0	0	0	0	0	0	0	0.0610608	0	0	0	0	0	0.107104	0	0	0	0	0	0	0	0	0	0	0	0	0	0	0	0	0	0	0	0	0	0	0
CTGGAAGACACGGTGG-111	0	0.0187049	0	0.0241586	0	0	0	0	0	0.330505	0	0	0	0.0334705	0.0245299	0.124234	0	0.0492472	0.0664707	0	0	0	0	0	0	0	0	0	0	0.122001	0	0	0	0	0	0.0154103	0.01711	0.0580442	0	0	0	0	0.0130038	0	0	0	0	0	0.0110646
CTGGACGCAGTCCGGC-111	0	0.0378877	0	0.0494346	0.0296871	0	0	0	0.0127051	0.131095	0	0	0.0262695	0.0686825	0.0316953	0.0904269	0	0	0	0	0	0	0	0	0.0169589	0	0	0.0141842	0	0.025663	0	0.105108	0.0154147	0	0	0.0326748	0.016112	0.118237	0.0258172	0	0.0106012	0.0281604	0.0373181	0	0	0	0	0	0
CTGGATTTACACTTGA-111	0	0.0294879	0	0.0497439	0.0203569	0	0	0.0380655	0.0254246	0.233838	0	0	0.0350408	0.0103273	0.0270295	0.157195	0	0.0135239	0.0313972	0	0.0253965	0	0	0	0.019379	0	0	0	0	0.0459332	0	0.0278071	0	0	0	0	0	0.0589804	0.0104861	0	0	0	0.0576708	0	0	0	0	0	0
CTGGCATCCGAATGAG-111	0	0.0139629	0	0	0	0.112571	0	0	0	0.246914	0	0	0	0.0301184	0.0322265	0.122207	0	0.018648	0.0337384	0	0	0	0	0	0	0	0.0107542	0	0	0.136117	0	0	0	0	0	0	0	0.118181	0.0101344	0	0	0	0	0	0	0	0	0	0
CTGGCGACATAAGTCC-111	0.0252043	0	0.0274273	0	0	0	0.0378957	0	0.323413	0.0985026	0	0	0	0.0170941	0	0.0344019	0	0.122073	0	0	0	0	0	0	0.0123106	0.0475628	0	0	0	0.0342197	0	0	0	0	0	0.0110839	0.0158391	0	0.0923709	0	0	0	0	0	0	0	0	0	0
CTGGCGCACAGGTCTG-111	0.0192943	0	0	0	0.0135062	0.181015	0	0	0.181759	0.0262142	0.019013	0.0485946	0.0141518	0	0.0190582	0.0578435	0	0.0159458	0	0	0	0	0	0	0.0275443	0	0.0487607	0.0238573	0	0.0193044	0	0.0170428	0.034536	0	0	0	0.0145515	0.0348803	0.0483215	0	0	0.0143246	0	0	0	0	0	0	0
CTGGCGGGAATAAGTA-111	0	0.0369459	0	0.0651643	0.0230416	0	0	0	0	0.224881	0.0112337	0	0.0113168	0.0598399	0.0840249	0.0600303	0	0	0	0	0	0	0	0	0	0	0.0611047	0.0188181	0	0.0257777	0	0.0120673	0	0.0174783	0.0130798	0.0306928	0.0188089	0.118039	0	0	0	0.0133975	0.0156899	0	0	0	0	0	0
CTGGCTGATTCATCCT-111	0	0.0161011	0	0.017565	0.0146907	0.0153371	0	0	0	0.203066	0	0	0.0148859	0	0.0213352	0.150202	0	0.249469	0.0174781	0	0	0	0	0	0	0	0	0.0134189	0	0.0901215	0	0	0	0	0	0	0.0145191	0.060965	0	0	0	0	0.0136286	0	0	0	0	0	0
CTGGCTGGTTGTCAGT-111	0.0111162	0	0	0	0	0	0.0934073	0	0.150987	0.0101459	0.14553	0	0	0	0	0.145551	0	0.0921291	0.0150093	0.0379613	0	0	0.012457	0	0.0287915	0	0	0	0	0.0555774	0.0548323	0	0.0106904	0	0	0	0.0137137	0.0185395	0	0	0	0	0	0	0	0	0	0	0
CTGGGATAAATAATGG-111	0	0.0183735	0	0.0427028	0.0109955	0.0781799	0	0.0505925	0.0223489	0.0967608	0	0.0132789	0.0225304	0.0322105	0.0281997	0.0402936	0	0	0.0221008	0.0213329	0.0114223	0	0	0	0	0.0243401	0	0	0	0.0313364	0	0.030323	0	0	0	0.0200214	0	0.0662299	0	0	0	0.0735232	0.0546994	0.0454112	0.0107097	0.0118955	0.0235396	0	0.0178519
CTGGGCCTGCTATATC-111	0.0238582	0	0.035399	0	0	0.0194197	0	0.0438996	0.024239	0.0376268	0.0122113	0.0364293	0.031463	0	0.0100775	0.0311209	0	0	0.0159234	0	0.0220498	0	0.149053	0.11243	0	0	0	0.0107057	0	0.010834	0	0.0363938	0	0	0	0	0	0.0194721	0.0929268	0	0	0	0.0312346	0	0.0376145	0.0155063	0	0.0171019	0
CTGGGTAGGCAGTTAA-111	0.0414377	0	0	0	0	0.0276627	0.0112211	0	0.0580192	0.151916	0.0563297	0	0	0.0162677	0	0.17358	0	0.0443281	0	0	0	0	0.037212	0	0.015632	0.0118744	0.0135932	0	0.0715855	0.0645285	0	0	0	0	0.03243	0.0121199	0.041655	0.0165455	0.0174245	0	0	0	0	0	0	0	0	0	0
CTGGTAACACATAGAA-111	0.0157658	0	0.0713563	0	0	0	0.0317142	0	0.0816098	0.0826472	0	0.0142564	0	0.0155764	0	0.27272	0	0.0837867	0	0.0156162	0	0	0	0	0.0557232	0.0197102	0	0	0	0.0282018	0.0104489	0	0.0130738	0	0	0	0.0193396	0.0241175	0	0.0502807	0.0175145	0	0	0	0	0	0	0	0
CTGGTAACGAGCTCTT-111	0	0	0	0	0	0	0	0	0	0.0118282	0	0	0	0	0	0.0110585	0	0.690207	0	0	0	0	0	0	0	0	0	0	0	0.025174	0	0	0	0	0.0248336	0	0.0225233	0	0.0258265	0.0211434	0	0	0	0	0	0	0	0	0.0562579
CTGGTTTCGAGCAAGA-111	0	0.0136901	0	0.0137546	0.0165375	0	0	0	0	0.216788	0	0	0.0208757	0	0.0255308	0.109912	0	0.299258	0.0263613	0	0	0	0	0	0	0	0	0	0	0.0739164	0	0	0	0	0	0	0.0193406	0.0500807	0	0	0	0	0.0194394	0	0	0	0	0	0.0136964
CTGTAGTGAGGATCGA-111	0	0	0	0.0161249	0.0135762	0	0	0	0	0.211529	0	0	0.0411098	0.0287854	0.0259996	0.0809552	0	0	0.0325856	0.0133044	0.0363218	0	0	0	0.0236241	0	0	0.033144	0	0.030119	0	0.0428756	0	0	0	0.0222447	0.0103389	0.0652921	0.0311719	0	0.0104526	0.0170559	0.0954231	0	0.0113336	0	0	0	0
CTGTATGGTGTAGAAA-111	0.0564307	0	0.0259807	0	0	0	0.08722	0	0.598166	0	0	0.0415262	0	0	0	0	0	0	0	0.0235343	0	0	0	0	0	0.10265	0	0	0	0	0	0	0	0	0	0	0	0	0	0	0	0	0	0	0	0	0	0	0
CTGTCAAATGGCTCGG-111	0.0166793	0	0.0985642	0	0	0	0.0400768	0	0.318296	0.0654091	0	0.0321477	0	0.0125488	0	0.0256672	0	0.0341458	0	0.0342161	0	0	0	0	0	0.137883	0	0	0	0.0147279	0	0	0	0	0	0	0.0203678	0.0114682	0.025729	0	0	0	0	0	0	0	0	0	0.0108004
CTGTGCAGGGTAGGTC-111	0.0463179	0	0.245811	0	0	0.0234902	0.058783	0	0.0636916	0	0.0279962	0.0196476	0	0	0	0	0	0.0536896	0.0220171	0.0459405	0	0	0.0303708	0	0	0.121893	0.0186417	0	0.0203057	0.0311552	0.0110752	0	0	0	0	0	0	0	0.0187326	0.0323798	0	0	0	0.0192276	0	0	0	0.0178099	0
CTGTGGTCGGGAGATA-111	0	0.0478737	0	0.0366707	0.0920279	0	0	0	0	0.153422	0	0	0.0247488	0.0121234	0	0.238345	0	0.102245	0.011335	0	0.0105791	0.0288834	0	0	0.0402821	0	0	0.0215452	0	0.0344816	0	0	0.0223034	0	0	0	0.0176504	0.0319662	0	0	0	0	0.0107603	0	0	0	0	0	0
CTGTTACCCAATCTAG-111	0	0.0156422	0	0.0199023	0.0170642	0.272853	0	0.0504529	0.0108738	0.0228247	0	0.0207392	0.0148714	0.0279464	0.0210638	0.0396834	0.0192995	0	0	0	0.0521478	0	0	0	0.0107138	0	0.0205623	0	0	0.0410521	0.0154219	0.0733544	0.0134326	0	0	0.0178252	0	0.036919	0.0266542	0	0	0.036277	0	0	0	0	0	0	0
CTGTTCACTGCCTGTG-111	0	0.0118598	0.0247104	0.0122586	0.0122255	0.0995487	0	0	0.113399	0	0	0	0.0139987	0	0	0.162528	0.0112647	0.0104916	0	0.0127311	0.020798	0	0	0.0254759	0.018764	0	0	0	0.0243834	0.0202974	0.0223207	0.0891239	0.0165087	0	0	0	0.0171136	0.0286868	0.0559693	0.0158009	0.0140934	0.0121427	0.0106407	0	0	0	0	0	0
CTGTTCATCTCACGGG-111	0.0219284	0	0.418213	0	0	0	0.02431	0	0.342959	0	0	0.0442678	0	0	0	0	0	0	0	0.0130343	0	0	0	0	0	0.0886829	0	0	0	0	0	0	0	0	0	0	0	0	0	0	0	0	0	0	0	0	0	0	0
CTTAACTTCGAAGTAC-111	0	0	0	0	0	0	0	0.0704758	0	0	0	0	0.019987	0.0240628	0.0444582	0.0452543	0	0	0	0	0.0302547	0	0	0	0	0	0	0.0201448	0	0.0322621	0	0.102781	0	0	0	0.012563	0	0.116323	0.108316	0	0	0.0782988	0.021565	0	0.0186553	0.0348385	0.0293313	0	0.0632878
CTTACACGGTATTCCA-111	0.0300559	0.0408422	0	0.0564508	0	0	0.030395	0.0629104	0.4746	0	0	0.0208347	0	0.0161776	0	0.0110379	0.01363	0	0	0.0126865	0	0	0	0	0	0.161098	0	0	0	0	0	0	0	0	0	0	0	0	0	0	0	0	0	0	0	0	0	0	0
CTTACACTGGGAAATA-111	0.0148916	0.0182774	0.0301011	0.0124202	0	0	0.0922628	0	0.129392	0.0163588	0	0.0125964	0	0	0	0.0823671	0	0.16038	0	0.157771	0	0	0	0	0.0105802	0.0765497	0	0	0	0.0134939	0	0	0.0208145	0	0	0	0.0127242	0.0180568	0.0462646	0	0	0	0	0	0	0	0	0	0
CTTAGCCTTCCACATG-111	0.0413276	0	0.0283936	0	0	0	0.132973	0	0.407797	0	0	0.022532	0	0	0	0	0	0	0	0.132713	0	0	0	0	0	0.102517	0	0	0	0	0	0.0335572	0	0	0	0	0	0	0.0452207	0	0	0	0	0	0	0	0	0	0
CTTAGTAGGCCTACAG-111	0	0.0128947	0	0.0109886	0.010731	0	0	0	0.0148819	0	0	0	0	0	0	0	0	0.602313	0.013213	0	0	0	0	0	0	0	0	0	0	0.0275879	0	0.040147	0.0152276	0	0	0	0	0	0.133971	0	0	0	0	0	0	0	0	0	0.0321441
CTTAGTGTAGTAGCAT-111	0	0.0326155	0	0.02774	0	0.185327	0	0	0	0.226079	0.0139446	0	0.0134097	0	0.0148214	0.0734873	0.0133209	0.0398074	0.0564223	0	0	0	0	0	0.0129122	0	0.0211579	0	0.0380226	0.0907426	0	0	0	0.0121367	0.0130539	0	0.0274635	0.0259643	0	0	0	0	0	0	0	0	0	0	0
CTTATGCGCTCAGGGC-111	0	0	0	0	0	0	0	0	0	0	0	0	0	0.0139372	0	0.470012	0	0.0478473	0.0334835	0	0	0	0	0	0	0	0	0	0	0.218081	0	0	0	0	0	0.0137705	0	0.0923835	0	0	0	0.0126307	0	0	0	0	0	0	0.0207387
CTTCAACTCCACTTGG-111	0	0	0	0	0	0	0.0117892	0	0.0591532	0.0622603	0.0265477	0.0153082	0	0.0130756	0	0.326079	0	0.0145702	0	0.0341397	0	0	0	0	0.0860183	0.0547408	0.0153138	0	0	0.0243378	0.0144932	0	0.0326185	0	0	0	0.0324176	0.0339004	0	0	0.0654987	0	0	0	0	0	0	0	0
CTTCAGTGGTCGCCTA-111	0	0	0	0.010432	0.0118723	0.0111568	0	0	0	0.258127	0	0	0.0174371	0.048154	0.0725264	0.0513211	0	0	0.0227575	0	0	0	0	0	0	0	0	0.0439608	0	0.0748223	0	0.0106892	0	0.0109189	0	0.0308949	0.010095	0.152856	0	0	0	0.0315421	0.0258173	0	0	0	0	0	0.0110739
CTTCATAGCTCAAGAA-111	0.025468	0	0.386136	0	0	0	0.0187184	0	0.343915	0	0	0.0415777	0	0	0	0	0	0	0	0.0276371	0	0	0	0	0	0.104273	0	0	0	0	0	0	0	0	0	0	0	0	0	0	0	0	0	0	0	0	0	0	0
CTTCATTGTCAGTGGA-111	0	0	0.0671108	0	0	0.020255	0.0883495	0	0.121196	0	0	0	0	0	0	0.0150105	0	0.249429	0	0.0407919	0	0	0.029858	0	0	0	0	0	0.0781553	0.0146215	0.0100562	0	0	0	0.0150175	0	0.0196688	0	0.0593626	0.0176187	0	0	0	0.0230308	0	0	0	0	0.0131972
CTTCGGCCAATTGTTT-111	0	0	0.0559576	0	0	0	0.0104561	0	0.0591879	0	0	0	0	0.0123102	0	0.393456	0	0.0491128	0.0102518	0.0300483	0	0	0	0	0.0266738	0	0	0	0	0.0375823	0.0266452	0	0.0126426	0	0	0	0	0.0384619	0.0111579	0.0972941	0.0102015	0	0	0	0	0	0	0.0143699	0
CTTCGTAGATAGGTGA-111	0	0.0148428	0.0367117	0	0.0146083	0	0.017712	0.0313398	0.0606777	0	0	0.0476463	0.0236783	0	0.0187874	0.107456	0.017688	0	0	0	0.0245671	0.0149851	0	0.027769	0	0	0	0.0175281	0	0	0	0.16038	0.0132372	0.0171031	0	0	0.0389587	0.0633015	0.101115	0	0	0.0151241	0.0126325	0	0.0110726	0.0138124	0	0	0
CTTCTATGTTGAAGTA-111	0	0.0168329	0	0.0262226	0.0197636	0.0951915	0	0	0	0.162784	0	0	0.02541	0.0180935	0.0345499	0.11962	0	0.0227655	0.0171475	0	0	0	0	0	0	0	0	0.0268813	0	0.109242	0	0.0229368	0	0	0	0.0122705	0.0110962	0.126613	0	0	0	0	0.0535825	0	0	0	0	0	0
CTTCTATTAATGCTAG-111	0	0.0312909	0	0.0350461	0	0.0400139	0	0.0200519	0	0.250451	0	0	0	0.0199402	0.0221449	0.213527	0.0107081	0.0463473	0.0368738	0	0	0	0	0	0.021319	0	0	0	0	0.0819043	0	0	0	0	0	0	0.0141182	0.0857337	0	0	0	0	0	0	0	0	0	0	0
CTTCTGGGCGTACCTA-111	0.0115851	0.0158573	0.253158	0.0127457	0.0147265	0.189055	0.0202638	0	0.0305438	0	0	0.0373053	0.0233262	0	0	0.0121794	0	0	0	0	0.0126397	0	0	0.0339102	0	0	0.0129933	0.0129358	0.027798	0	0.131643	0.0281914	0	0	0	0	0	0	0	0	0	0	0.014369	0	0	0	0	0	0
CTTCTTACGTCGTATA-111	0	0	0	0	0	0	0.068713	0	0.245986	0	0	0	0	0	0	0	0	0	0	0.0486225	0	0	0	0	0	0	0	0	0	0	0	0.0159905	0	0	0	0	0	0	0.547244	0	0	0	0	0	0	0	0	0	0
CTTGACCCGAAAGATA-111	0	0.0156268	0.0194157	0	0	0.0361737	0.0272184	0.0214551	0.111481	0.114067	0	0	0	0	0.0385919	0.151164	0.0140071	0.0146667	0.0790294	0.0327993	0	0	0	0	0	0	0	0	0	0.0126873	0	0	0	0	0	0	0	0.127085	0.0695225	0	0	0.0118927	0	0	0	0	0	0	0.0119031
CTTGAGTTAGGGTAAT-111	0.0200731	0.0502287	0	0.0475285	0.0123589	0.0990582	0.0212407	0.0131651	0.106787	0.184606	0	0.013234	0	0.0214677	0.0226297	0.134817	0	0.0373657	0	0	0	0	0	0	0	0.0126097	0	0	0	0.0403805	0	0	0	0	0	0	0	0.0577178	0	0	0	0	0	0	0	0	0	0	0
CTTGCAACCGCCTCCT-111	0	0.0600383	0	0.0725766	0	0.0118553	0	0	0	0.0986295	0	0	0	0.0583274	0.0272328	0.294837	0	0.0321234	0.0175308	0	0	0	0	0	0	0	0	0	0	0.0873397	0	0	0	0	0	0.0228711	0	0.128303	0	0	0	0	0	0	0	0	0	0	0
CTTGCCCAGGCTCTAC-111	0.0280421	0	0.0143983	0	0	0	0.120456	0	0.543994	0	0	0.0206002	0	0	0	0	0	0	0	0.117847	0	0	0	0	0	0.0944502	0	0	0	0	0	0	0	0	0	0	0	0	0	0	0	0	0	0	0	0	0	0	0
CTTGGCCAAGCTGGGA-111	0.0335982	0.0112748	0.0112256	0.010509	0	0	0.0405226	0	0.471698	0.0730143	0	0.0108623	0	0	0	0.172681	0	0	0	0	0	0	0	0	0.0149582	0	0	0	0	0	0.0166396	0	0.0135984	0	0	0	0.0355323	0.0144116	0	0	0	0	0	0	0	0	0	0	0
CTTGTACTTGTTGACT-111	0.015075	0.0375474	0	0.0377329	0.0143989	0.0232322	0.01022	0	0.0996483	0.141696	0	0.0252095	0.0116927	0.0268172	0.0150914	0.246933	0	0.0255461	0.0241113	0	0	0	0	0	0.0307381	0	0	0	0	0.0258173	0	0.0112206	0.0217622	0	0	0.0125056	0.0143858	0.0595006	0	0	0	0	0.0110585	0	0	0	0	0	0
CTTGTCAACATTCGAG-111	0.0122747	0	0.0100267	0	0	0	0.0350603	0.0725769	0.165618	0.0690267	0	0.0125904	0	0	0.0193223	0.230945	0.0114601	0.0100037	0	0	0.025684	0	0	0	0	0	0	0	0	0.0197906	0.0143873	0.0139539	0.0161536	0	0	0	0	0.101624	0.0384002	0	0	0.0291999	0	0	0	0	0	0	0
CTTGTGAGTCTTTGAC-111	0	0.021304	0	0.0298816	0.0167947	0.107288	0	0.0595183	0	0.0630341	0	0.0125021	0.0420816	0.0236405	0	0.0168357	0.02188	0	0	0	0.0396679	0	0	0	0	0	0	0.0138153	0	0	0	0.222044	0	0	0	0.0109745	0.0112643	0.0207864	0.0191086	0	0	0.0754686	0.0469233	0	0	0.0170976	0	0	0
CTTGTGCTCACCGATT-111	0.0162113	0	0.028676	0	0	0	0.0266507	0.0163068	0.0868466	0.241396	0	0	0	0.0125457	0.0236371	0.203699	0	0.0279936	0.0327648	0	0	0	0	0	0	0	0	0	0	0.0992531	0	0	0	0	0	0	0.0126526	0.0781854	0	0	0	0	0	0	0	0	0	0	0
CTTGTTGCTGAGTCAA-111	0	0.0150356	0	0.013529	0.0139506	0.187779	0	0.041047	0	0.197014	0	0	0.0182792	0.018912	0.0646488	0.0250663	0	0.0150549	0.0974581	0	0.0260283	0	0	0	0	0	0	0	0	0.0313783	0	0	0	0.0207351	0	0	0	0.0536519	0	0	0	0.0339176	0	0.010079	0	0	0	0	0
CTTGTTTATGTAGCCA-111	0	0.0194345	0	0.0268922	0.0116771	0	0	0.141758	0.0176782	0.0376904	0	0	0.0230993	0.0207452	0.0155248	0	0.0564344	0.12511	0.0104689	0	0.0480061	0	0	0.0113104	0	0	0	0	0	0.125856	0	0.0256702	0	0.0138308	0	0.0118918	0.0126673	0	0.0479551	0	0	0	0.019703	0	0	0.0627192	0	0	0.0145706
CTTTAACTTTCAAAGG-111	0	0.0185129	0.0507135	0.0210236	0.0252927	0	0.0111165	0	0.0786692	0	0	0	0.0267202	0.015822	0.0129243	0.141224	0.016362	0.0260173	0	0	0.0397535	0	0	0.0762763	0	0	0	0	0	0.0421481	0	0.0972948	0	0	0	0.0140094	0.0169655	0.0503951	0.0567958	0.0440501	0	0	0.0174537	0	0	0	0	0	0
CTTTAATATTGGTCGA-111	0.0298304	0	0.0965504	0.0123665	0	0	0.0247443	0	0.0453548	0.128356	0.0441273	0.011883	0	0.018443	0.0105502	0.238998	0	0.027145	0.012133	0.0181337	0	0	0	0	0	0.0358217	0	0	0	0.0424961	0.0224312	0	0	0	0	0.011712	0	0.0331024	0	0.0250851	0	0	0	0	0	0	0	0.0266928	0
CTTTACCGAATAGTAG-111	0.0395844	0	0	0	0	0	0.136038	0	0.313959	0	0.0672465	0	0	0	0	0.0505525	0	0.0207145	0	0.0831753	0	0	0	0	0.0224314	0.045256	0.0239479	0	0	0	0.0777717	0	0.0230132	0	0	0	0	0	0	0	0	0	0	0	0	0	0	0	0
CTTTAGGAACACTGTT-111	0.0101416	0.0351155	0.0410968	0.0385643	0	0.0580637	0.0322069	0.0621711	0.103093	0.181879	0	0.0109586	0	0.0147819	0.0150193	0.147844	0.035532	0.0109385	0.0186934	0	0	0	0	0.0117362	0.0195859	0.0210301	0	0	0	0.0179269	0	0	0.0134137	0	0	0	0	0.0334538	0	0	0	0	0	0	0	0	0	0	0
CTTTAGTGCTATTATT-111	0	0	0.0146335	0	0	0.0798279	0.105592	0	0.129599	0.166414	0.0181469	0.0112311	0	0	0	0.161148	0	0.0292783	0	0.0240762	0	0	0.0190594	0	0	0	0	0	0.0170376	0.0111443	0	0	0	0	0	0	0.0223615	0.0442402	0.0218314	0	0	0	0	0	0	0	0	0	0
CTTTCTGTGCGGGCTT-111	0	0	0	0.0111556	0	0.0653295	0	0	0.0271201	0.365586	0	0	0	0.0121496	0.0353037	0.200319	0	0.0101394	0	0.0156165	0	0	0	0	0	0.0357751	0	0	0	0.0240789	0	0	0	0	0	0	0.0103176	0.0922006	0	0	0	0	0	0	0	0	0	0	0
CTTTGCATCGCTCTTG-111	0	0.0165461	0	0.0129355	0	0.0298978	0	0	0	0.144795	0.130411	0	0	0	0	0.241144	0	0.0259924	0.0660995	0	0	0	0.105124	0	0.0327828	0	0	0	0.0211548	0.0458261	0	0	0	0	0	0	0.0148936	0.0361201	0	0	0	0	0	0	0	0	0	0	0
CTTTGGCGCTTTATAC-111	0	0.0234162	0	0.0561825	0.0106605	0	0	0.0490816	0	0	0	0	0.0208453	0.0615561	0	0	0.0243752	0	0	0	0.0130767	0	0	0	0	0	0	0.0106399	0	0	0	0.448915	0	0	0	0.0542958	0	0	0.0123638	0	0	0.0127019	0.0613211	0	0	0.0400925	0	0	0
CTTTGGCTTTAGTAAA-111	0.0473272	0.0258283	0.0234595	0.0261261	0	0	0.0300074	0.0207423	0.563617	0	0	0.0447547	0	0	0	0	0	0	0	0	0	0	0	0	0	0.0282061	0	0	0	0	0	0.0989282	0	0	0	0	0	0	0.0250798	0	0	0	0	0	0	0	0	0	0
CTTTGGGATTGTTGCA-111	0.0153074	0	0	0	0	0	0.0153849	0	0.109757	0.0606488	0	0	0	0	0.0460836	0.0278744	0	0.399412	0.0106749	0	0	0	0	0	0	0.0110985	0	0	0	0.0149063	0	0	0.0174484	0.0280672	0	0	0.0245155	0.0497588	0.0417672	0	0	0	0	0	0	0	0	0	0.0193439
GAAACAGATGACCACC-111	0.0145712	0	0	0	0	0.121773	0	0	0.0796155	0.0406102	0.157692	0	0	0	0	0.148887	0	0.0455019	0.0657163	0	0	0	0.0605125	0	0.024096	0.0213896	0.0141396	0	0.0214082	0.048763	0	0	0	0	0	0	0.0125207	0.0262158	0	0	0	0	0	0	0	0	0	0	0
GAAACAGCCATGCAGT-111	0.0187962	0	0.0188035	0	0	0.0160287	0.0666566	0.0857394	0.160356	0	0	0.0239731	0.0130983	0	0	0	0.0326091	0	0	0.0920007	0.0455395	0	0.0305403	0	0	0.030664	0	0	0	0	0	0.0607878	0	0	0	0	0	0	0.154724	0	0	0	0	0	0	0.0187492	0	0	0
GAAACATAGGAAACAG-111	0	0	0	0.0111039	0	0	0	0	0.0145585	0.158606	0	0	0.0110646	0.0587531	0.0474668	0.0683369	0	0.0210526	0.0276123	0.0147723	0	0	0	0	0	0	0	0.0392342	0	0.137445	0	0	0	0	0	0.0364457	0	0.128446	0	0	0	0.0678714	0	0	0	0	0.0242305	0	0.040203
GAAACCATGGTGCGCT-111	0	0.0247409	0	0.0232536	0	0.0241559	0	0	0	0.203625	0.113454	0	0	0.0152573	0	0.122887	0	0.0404132	0.0179461	0	0	0	0.188715	0	0.0300769	0	0	0	0.0273535	0.0339035	0	0	0.0185642	0	0	0	0.0119151	0.0182193	0	0	0	0	0	0	0	0	0	0	0
GAAACCGAATTACCTT-111	0	0.0192783	0.0122476	0.0209336	0	0	0.0983538	0	0.22595	0	0	0	0	0	0.0125968	0.0187004	0	0.109142	0	0.0260436	0	0	0	0	0	0.0166507	0	0	0	0.0259387	0	0.0542488	0	0.0173673	0	0	0.017416	0.0144724	0.203154	0	0	0	0	0	0	0	0	0	0.0164335
GAAACTCGTGCGATGC-111	0	0.0216026	0	0.0422544	0.0258226	0.0229207	0	0	0	0.199768	0	0	0.0187922	0.0898275	0.150612	0.019764	0	0.0113673	0.0203994	0	0	0	0	0	0	0	0.0106976	0	0	0.0924565	0	0	0	0.0279956	0	0.0549209	0.0114123	0.0642238	0	0	0	0	0.0416965	0	0	0	0	0	0
GAAACTCTAATGAAGG-111	0	0	0	0	0	0.0134779	0	0.0158673	0.0109949	0.0210513	0	0	0.0172707	0	0	0.0533561	0	0.0116594	0	0.0462413	0.0185735	0	0.0832887	0	0	0	0	0.0148647	0.0491035	0	0.0531912	0.0806138	0	0.0108734	0.0190758	0	0.0351069	0.0191383	0.196304	0	0	0.0533527	0.0109923	0	0.0301182	0	0	0	0.0119638
GAAAGAACAGCGTTAT-111	0.0118833	0	0.0336758	0	0	0	0.039146	0	0.246539	0	0	0	0	0	0	0	0	0.470747	0.0116567	0.015368	0	0	0	0	0.0117556	0.0141603	0	0	0	0.0185555	0	0	0.0102813	0	0	0	0	0	0.0228255	0	0	0	0	0	0	0	0	0	0.0126783
GAAAGCCCTTTGGACC-111	0.0102706	0.0192208	0	0.0347296	0.0130966	0.111492	0	0.022411	0.0397394	0	0	0.0313539	0.013796	0.104905	0	0	0	0	0	0	0	0	0	0	0	0	0	0.0102542	0	0	0	0.340008	0	0	0	0.0656442	0	0	0.035651	0	0	0.0134915	0.032736	0	0	0	0	0	0
GAAAGTGACTAACTGC-111	0	0.0296613	0	0.0445436	0.0141601	0.0969352	0	0.0973463	0	0.188953	0	0	0.0186424	0.13971	0.0379939	0.0118851	0.0166913	0	0.0129132	0	0.0154324	0	0	0	0	0	0	0	0	0.0646234	0	0	0	0	0	0.0522316	0	0.0293801	0	0	0	0	0.015274	0.0119418	0	0	0	0	0
GAAATACTAAACGTTT-111	0.0122969	0.026051	0	0.0366653	0	0.244198	0	0	0.0280268	0.173959	0	0.0347358	0	0.0265685	0.0213752	0.133483	0	0	0	0	0	0	0	0	0.0441224	0	0	0	0	0.016238	0	0	0.0150096	0	0	0.0112143	0.0121513	0.0507939	0	0	0.0262992	0	0	0	0	0	0	0	0
GAAATATCACCATCAG-111	0.0123845	0.0304112	0	0.0639923	0.011688	0	0	0.0563734	0	0.0348299	0	0	0.0170286	0.0449357	0.0179857	0.0533465	0.0358749	0.0100022	0	0.029152	0.0112697	0	0	0	0	0	0	0.0103109	0	0.0184174	0	0.152819	0	0.0105606	0	0.0326399	0.0160878	0.0518927	0.0801026	0	0	0.0434281	0.038199	0	0	0.020874	0.0142031	0	0.0192415
GAAATCGCGCGCAACT-111	0.0370966	0	0.265441	0	0	0	0.0279467	0	0.308192	0	0	0.0298601	0	0	0	0	0	0	0	0.0228122	0	0	0	0	0	0.106014	0	0	0	0	0	0.0160752	0	0	0	0	0	0	0.111875	0	0	0	0	0	0	0	0	0	0
GAAATGGCGGTGTTAG-111	0	0	0.0120612	0	0	0	0.11458	0	0.595151	0	0	0	0	0	0	0.0118766	0	0	0	0.0802647	0	0	0	0	0	0.0833664	0	0	0	0	0	0	0	0	0	0	0	0	0	0	0	0	0	0	0	0	0	0	0
GAAATTAGCACGGATA-111	0.0125472	0	0.13666	0	0.0136622	0	0.0157978	0	0.137842	0	0	0.0146149	0.0159895	0	0.0420985	0.154546	0	0.020418	0	0	0.0103683	0	0	0.0164383	0	0	0	0	0	0.0253739	0	0.0249173	0	0	0	0	0.0101322	0.145447	0.0156309	0.0337897	0	0.0545511	0	0	0	0	0	0	0
GAAATTCACATCGCTG-111	0.0172598	0.0153251	0.049187	0.0129038	0	0	0.0159272	0	0.154624	0.130414	0	0	0	0.0283377	0	0.119043	0	0.0726738	0	0	0	0	0	0	0	0.0941549	0	0	0	0.0185615	0	0	0.0172686	0	0	0.0144041	0.0170357	0.0284945	0.0322618	0.0158356	0	0	0	0	0	0	0.0218922	0	0
GAAATTGTCTCTATAA-111	0.0312529	0.042819	0	0.0258661	0.0148607	0	0.0173894	0.010778	0.257248	0.0840019	0	0.0116624	0	0	0	0.180493	0.0184545	0.0612325	0	0	0	0	0	0	0	0	0	0	0	0	0	0.0138332	0.0144497	0.0125419	0	0	0.0788427	0.0384832	0.0170408	0	0	0	0	0	0	0	0	0	0
GAACACACATCAACCA-111	0	0	0.121037	0	0	0.0349887	0.0108996	0	0.0575683	0.01323	0	0	0	0.0202007	0.031828	0.0626786	0	0	0.0112695	0.0141285	0	0	0	0	0	0	0	0	0	0.0264535	0	0	0	0	0	0.0254571	0.0146772	0.091361	0	0.0248823	0	0	0	0.256415	0	0	0	0	0.0887423
GAACAGATTACTAAAT-111	0.0374028	0	0.0189849	0	0	0	0.0910779	0	0.1269	0	0.0253519	0	0	0	0	0.0836401	0	0	0	0.0256898	0	0	0.301153	0	0.0110569	0	0	0	0.0840106	0	0.0227647	0	0.0144659	0	0.0107524	0	0.0192165	0.0117214	0	0	0.0155698	0	0	0	0.0101636	0	0	0	0
GAACCTCGACCTACAC-111	0	0.0326021	0	0.0283606	0.0213344	0	0	0	0	0	0	0	0.0243537	0	0	0.329605	0	0.14998	0.0383963	0	0	0	0	0	0.0144942	0	0	0.0138843	0	0.0947667	0	0.0101028	0	0	0	0	0.019392	0.0572013	0	0	0	0	0.0227652	0	0	0	0	0	0.0628789
GAACCTTTAACGATCC-111	0.0571036	0.018827	0.012849	0.0176228	0.0133764	0.0448809	0.202713	0	0.134462	0	0.0651801	0.0204906	0	0	0	0.0850432	0	0.0144372	0	0.0360361	0	0	0.0261302	0	0	0.0204431	0.0206949	0	0.0762065	0.0232701	0	0	0	0	0.0274919	0	0.0183055	0	0	0	0	0	0	0	0	0	0	0	0
GAACGACCGAATGATA-111	0.0114517	0	0.0184241	0	0	0	0.047016	0	0.336187	0	0	0	0	0	0	0	0	0.167543	0	0	0	0	0	0	0.0109212	0.0122855	0	0	0	0.0192511	0	0	0	0	0	0	0	0	0.289963	0	0	0	0	0	0	0	0	0	0.0117055
GAACGTCTCATGGTCG-111	0.0575691	0.0100853	0.0142605	0	0	0	0.123007	0	0.324173	0	0	0	0	0	0	0	0	0.135825	0.0148361	0.129273	0	0	0	0	0	0.0612667	0	0	0	0	0	0	0	0	0	0	0	0	0.0398722	0	0	0	0	0	0	0	0	0	0.0127859
GAACGTTAGGAAGACG-111	0.0129217	0	0.0131046	0	0.0104908	0.0264877	0.0269719	0.0199139	0.0854647	0	0	0.0114988	0.0156042	0.0130472	0	0	0.022184	0	0	0.0453969	0.0277023	0	0.0272222	0.0112292	0	0	0	0	0.0279754	0	0.0140744	0.258173	0	0	0	0	0	0	0.190831	0	0	0	0	0.0127469	0	0	0	0	0.0117727
GAACTGTGGAGAGACA-111	0	0.0333245	0	0.0248182	0.0111558	0	0	0.0308938	0	0.169659	0	0	0.0161794	0	0	0.385518	0.0528773	0.0227359	0.0586051	0	0.0134043	0	0	0	0.0137188	0	0	0	0	0.0250362	0	0	0	0	0	0	0	0.0564894	0	0	0	0	0	0	0	0	0	0	0
GAAGAAACGATATTGT-111	0	0.0643241	0	0.0662249	0.0223298	0.10316	0	0	0	0.146061	0	0	0	0.0216245	0.0233733	0.0308004	0	0.252886	0.0123789	0	0	0	0	0	0.0100528	0	0	0	0.0333918	0.0624809	0	0	0.0135063	0	0	0.010271	0.0121212	0.0262702	0	0	0	0	0	0	0	0	0	0	0
GAAGAACGGTGCAGGT-111	0.0284547	0.0166468	0.19954	0.0122216	0	0.137967	0.0104658	0	0.0608326	0.0112967	0	0.0166377	0	0	0	0.20755	0	0	0	0.0213664	0	0	0	0	0	0.0165876	0	0	0.021348	0	0.0539749	0	0	0	0	0	0.0366482	0.0179064	0	0.0198423	0	0	0	0	0	0	0	0.0138772	0
GAAGCCACTGATTATG-111	0.0292274	0	0.0105857	0	0	0	0.263649	0	0.608154	0	0	0	0	0	0	0	0	0	0	0.035611	0	0	0	0	0	0.0226402	0	0	0	0	0	0	0	0	0	0	0	0	0	0	0	0	0	0	0	0	0	0	0
GAAGCCTGCACATTCC-111	0	0	0.0129292	0	0	0	0.0520563	0	0.642104	0	0	0	0	0	0	0.0296555	0	0.0723856	0	0.0195897	0	0	0	0	0.0120625	0.0534352	0	0	0	0.0186302	0	0	0.0148644	0	0	0	0	0	0	0	0	0	0	0	0	0	0	0	0
GAAGCGTGAGGAATTT-111	0.0134421	0	0.0201651	0	0	0	0.210154	0.0300909	0.310584	0	0	0.0221474	0	0	0	0	0	0.0130443	0	0.124313	0	0	0	0	0	0.11336	0	0	0	0	0	0	0.0395806	0	0	0	0	0	0	0	0	0	0	0	0	0	0	0	0
GAAGCTCGGACCCGTC-111	0	0.0244344	0	0.0386379	0.0197415	0	0	0.0100508	0	0.167566	0	0	0.0309595	0.107272	0.0474245	0.0326177	0	0.0188794	0.047108	0	0	0	0	0	0	0	0	0.0142441	0	0.104228	0	0.011526	0	0.0100043	0	0.0517369	0	0.0734847	0	0	0	0.0579945	0.0474406	0	0	0	0	0	0.0276415
GAAGCTTGCTGACCGC-111	0	0.016662	0	0.0323965	0.0184516	0.083882	0	0.0358986	0	0.0194028	0	0	0.0249524	0.131177	0.0540479	0.0285416	0	0	0.0152362	0	0.0171796	0	0	0	0	0	0	0.0350264	0	0.0807388	0	0.0346039	0	0	0	0.0875643	0	0.102074	0	0	0	0.0570963	0.0403215	0	0	0	0.0108602	0	0.0147332
GAAGGAGTCGAGTGCG-111	0.0204735	0	0	0	0	0	0.102283	0	0.771966	0	0	0.0160775	0	0	0	0	0	0	0	0.0429528	0	0	0	0	0	0.0151844	0	0	0	0	0	0	0	0	0	0	0	0	0	0	0	0	0	0	0	0	0	0	0
GAAGTCAGTTGCACTA-111	0	0.0288864	0	0.0409462	0	0	0	0.019475	0	0.30599	0	0	0	0.0107867	0.0138463	0.197616	0	0.0124568	0.11305	0	0	0	0	0	0.0206555	0	0	0	0	0.0699379	0	0	0	0	0	0	0	0.0680602	0	0	0	0	0.0108256	0	0	0	0	0	0
GAAGTCTCCCTAGCGA-111	0	0	0	0.0110265	0	0	0	0	0	0.174471	0	0.0188474	0.0207789	0.0179058	0.0172028	0.0888188	0	0	0.0164072	0.0202278	0.0102806	0	0	0	0.0160305	0	0	0.0498372	0	0.0325312	0	0.0188224	0.0108826	0	0	0.0108019	0	0.0489132	0.0572306	0	0	0.0479628	0.0396401	0	0.115925	0.0264753	0.0175819	0	0.0104457
GAAGTGATTTATCGTG-111	0.0473417	0.013689	0.0635802	0	0	0	0.0472547	0	0.519862	0	0	0.0865043	0	0	0	0	0	0	0	0.0163004	0	0	0	0	0	0.104931	0	0	0	0	0	0	0	0	0.0103244	0	0	0	0	0	0	0	0	0	0	0	0	0	0
GAAGTGCTGGATAGCT-111	0	0	0	0	0	0	0.113417	0.0148295	0.403519	0	0	0	0	0	0	0	0	0.0199828	0	0.0466214	0	0	0	0	0	0.0127141	0	0	0	0	0	0.0125181	0.010945	0	0	0	0	0	0.270446	0	0	0	0	0	0	0	0	0	0
GAAGTTTCCACTCAAT-111	0.0778308	0.0170702	0.0603765	0.0116437	0.0114379	0.13459	0.0153797	0	0.0442193	0.193412	0.0141929	0	0	0.0128822	0	0.14652	0	0	0	0	0	0	0.0134289	0.0174581	0	0	0	0	0.0101638	0	0	0.0226208	0.0129042	0	0	0	0.0121305	0.0284431	0.0169664	0.0125444	0	0	0	0	0	0	0	0	0
GAATAGACGCGACCCA-111	0.0107284	0.0175663	0	0.0121176	0	0.0576794	0	0	0.0187216	0.145726	0	0	0	0	0.0138712	0.176371	0	0.2465	0.0138709	0	0	0	0	0	0	0	0	0	0.061225	0.0420526	0	0	0	0	0	0	0.0310943	0.0312551	0	0	0	0	0	0	0	0	0	0	0
GAATAGTGCTCGATTA-111	0	0	0	0	0	0.015357	0	0	0	0.0254323	0.0315164	0	0	0	0	0.110182	0	0.516371	0	0	0	0	0	0	0.0108847	0	0	0	0.0327727	0.0126889	0.0287133	0	0.0116117	0.0110588	0.0154845	0	0.0543447	0.0185015	0.0144807	0	0	0	0	0	0	0	0	0	0
GAATATTCGGAGTCCC-111	0.012019	0.0102736	0.0111567	0	0	0	0.0139458	0	0.477294	0.0194356	0	0	0	0	0	0.0993297	0.0106175	0.134485	0	0	0	0	0	0	0.0119785	0.0141506	0	0	0	0.0109496	0	0	0	0	0	0	0.0446237	0.0126898	0.0277569	0	0	0	0	0	0	0	0	0	0
GAATCGACATGGTCAC-111	0	0.0380598	0	0.0459118	0	0.190564	0	0.0528026	0.0531685	0.095541	0	0	0	0.125516	0.05265	0.0307175	0	0.012119	0.0169973	0	0	0	0	0	0	0	0	0	0	0.0674538	0	0	0	0	0	0.0348919	0	0.0609244	0	0	0	0	0	0	0	0	0	0	0
GAATCGCCGGACACGG-111	0.0129985	0	0.0761215	0	0	0.101983	0.0350119	0.0137576	0.113295	0.0664341	0	0.0301439	0	0.0208198	0.014708	0.151591	0.0114126	0	0	0	0.0258099	0	0	0.0379258	0.0149961	0	0	0	0.0141064	0.0164958	0	0	0	0	0	0.0125107	0.0118281	0.0471379	0	0	0.0332388	0.0347125	0	0	0	0	0	0	0
GAATCTGAACATTCTC-111	0.0562033	0	0.0157613	0	0	0	0.124438	0	0.41915	0.0106018	0	0	0	0	0	0	0	0	0	0.171593	0	0	0	0	0	0.106408	0	0	0	0	0.0128369	0	0	0	0	0	0	0	0	0	0	0	0	0	0	0	0	0	0
GAATGCGAATCGGTTC-111	0	0	0.01024	0	0	0	0.0895492	0	0.398373	0	0	0	0	0	0	0.011566	0	0.0873714	0.0106473	0.212435	0	0	0	0	0	0.0477633	0	0	0	0.0188296	0	0	0.0153458	0	0	0	0	0	0.0219274	0	0	0	0	0	0	0	0	0	0.0114501
GAATGTATGGCAGGTC-111	0.0385709	0	0.0115301	0	0.0116554	0	0.108129	0	0.61524	0	0	0.0136907	0.0112775	0	0	0	0	0	0	0.0437809	0.0120373	0	0	0	0	0.057676	0	0	0	0	0	0.0151414	0	0	0	0	0	0	0	0	0	0	0	0	0	0	0	0	0
GAATGTGGTCCGGATT-111	0	0.0174437	0	0.0218745	0.0139264	0	0	0	0	0.0731452	0	0	0.0266122	0	0	0.234355	0.0363003	0.0222608	0	0.0273007	0.0257811	0	0	0.0139924	0.0133063	0	0	0.0113769	0	0.0213284	0.0564202	0.0763864	0	0	0	0	0.015629	0.0344306	0.0932515	0	0	0	0.0360567	0	0	0	0	0	0.0113949
GAATGTTGGGTAATCT-111	0	0.0140859	0.0440549	0.0138745	0.0194791	0.0281728	0.0732344	0	0.0546787	0.116134	0	0	0.0260054	0	0.0152824	0.141598	0	0.0683713	0.0207038	0.0188974	0.0141679	0	0	0.013605	0	0	0	0	0	0.0442637	0	0.0330189	0	0	0	0	0.0223529	0.0452775	0.0269155	0	0	0	0.0277127	0	0	0	0	0	0
GAATTATAGTGAAAGG-111	0.046516	0	0.0198892	0	0	0.018268	0.0201934	0	0.0210006	0.0237754	0.01078	0	0	0	0	0.0918178	0	0.143887	0	0.0243382	0	0	0.0120668	0	0.0232357	0	0	0	0.198641	0.0191417	0.045389	0	0	0.0102538	0.0347141	0	0.0511287	0.0115125	0	0.044472	0	0	0	0.0184294	0	0	0	0.0102943	0
GAATTCACCCGGGTGT-111	0.0420339	0	0.402286	0	0	0	0.0185438	0	0.29307	0	0	0.0224485	0	0.0105222	0	0	0	0	0	0.0116989	0	0	0	0	0	0.0591413	0	0	0	0	0	0.0233173	0	0	0	0	0	0	0.0231905	0	0	0	0	0	0	0	0	0	0
GAATTTCTCGCTGCAG-111	0	0.0129229	0	0.0138084	0.0162611	0.0195641	0	0.080441	0	0.103343	0.0574458	0	0.0198594	0.0582979	0.0389481	0.0366982	0	0.0105005	0.0608914	0	0.0273783	0	0.188312	0	0	0	0	0	0	0.0488694	0	0	0	0	0	0.021227	0	0.0585427	0	0	0	0.0212427	0.0125975	0	0	0	0	0	0
GACAAACATATGCAGG-111	0.0137886	0.0339676	0	0.0282632	0.0345602	0	0	0	0	0.173854	0	0	0.0207147	0.0176851	0.0117222	0.221235	0	0.104313	0.0374176	0	0	0	0	0	0	0.0466496	0	0	0	0.0597432	0	0	0	0	0	0	0	0.0521842	0	0	0	0	0.012065	0	0	0	0	0	0.0127396
GACAACGACCATTGAA-111	0	0	0.117293	0	0	0.0142064	0.0195963	0	0.0838428	0.0311086	0.0298854	0.023418	0.0107657	0	0.0149653	0.0855981	0	0.0178027	0	0.0217536	0.0665423	0	0.0685242	0.0561926	0	0.0535132	0	0	0.0505376	0	0	0	0.0111581	0.0183051	0	0	0.0352168	0.0311659	0	0	0	0	0	0.0179911	0	0	0	0.0130028	0
GACAACGCAGCTTACG-111	0.0205638	0.0109622	0.0142603	0	0	0	0.153436	0.0153746	0.371971	0	0	0.0120702	0	0	0	0	0	0	0	0.102637	0	0	0	0	0	0.0276241	0	0	0	0	0	0.0239007	0.0324226	0	0	0	0	0	0.122246	0	0	0	0	0	0	0	0	0	0
GACACAAGGGAAGAAA-111	0	0.0101899	0	0.0161904	0	0.0893055	0.028263	0	0.0287065	0.224592	0	0	0.0172499	0.0111063	0.0621248	0.0654799	0	0.0142538	0.0384051	0	0	0	0	0	0.0133548	0	0	0	0	0.0558879	0	0.013025	0	0.0144948	0	0	0.0137426	0.0951095	0	0	0	0.0558874	0.0262996	0	0	0	0	0	0
GACACGAGTTAGAGGA-111	0	0.0282672	0	0.0616722	0.0103908	0.135395	0	0.0861736	0	0.0313116	0	0	0.0340499	0.0217347	0	0	0.0153157	0	0	0	0.0170907	0	0	0	0	0	0.0132204	0	0	0	0	0.239077	0	0	0	0.0122967	0	0	0.0311672	0	0	0	0.117261	0	0.0114421	0.055238	0	0	0
GACACTGAGTTCAGTG-111	0.031444	0	0.35704	0	0	0	0.0405062	0	0.257252	0	0	0.0126121	0	0	0	0	0	0	0	0.149233	0	0	0	0	0	0.0622294	0	0	0	0	0	0	0	0	0	0	0	0	0	0	0	0	0	0	0	0	0	0	0
GACAGCCAGACCTGAC-111	0.0304074	0.0133795	0.0104605	0.0120218	0.0105067	0.0545849	0	0	0.0236565	0.235434	0	0	0	0.0471904	0.054825	0.0949453	0	0.0480494	0.0341852	0	0	0	0	0	0.0173238	0.0148352	0	0	0	0.0924279	0	0	0	0	0	0.0230034	0	0.0676048	0	0	0	0	0	0	0	0	0	0	0
GACAGGCACACACTAT-111	0	0.0115073	0	0	0	0	0	0	0	0.151767	0	0	0	0	0	0.537516	0	0.0230011	0.0366407	0	0	0	0	0	0	0	0	0	0	0.0640708	0	0	0	0	0	0	0	0.0671388	0.0133867	0	0	0	0	0	0	0	0	0	0
GACATCCGTCGAACTG-111	0.0451411	0	0.0129042	0	0	0	0.219212	0	0.531119	0	0	0	0	0	0	0	0	0	0	0.0986925	0	0	0	0	0	0.0509836	0	0	0	0	0	0	0	0	0	0	0	0	0	0	0	0	0	0	0	0	0	0	0
GACATCGATTTATAAC-111	0	0	0	0.0169309	0	0	0	0	0	0.276079	0	0	0	0.028534	0.0273354	0.212771	0	0.0252114	0.0126793	0.0528901	0	0	0	0	0.0151599	0.0128228	0	0	0	0.0657389	0	0	0.0115601	0	0	0.0193731	0	0.113746	0	0	0	0.0116382	0	0	0	0	0.0238286	0	0
GACCAGAGCCCTGTAG-111	0.0146985	0	0	0	0	0	0.156042	0	0.571034	0	0	0.0133041	0	0	0	0	0	0	0	0.145593	0	0	0	0	0	0.0235356	0	0	0	0	0	0	0	0	0	0	0	0	0	0	0	0	0	0	0	0	0	0	0
GACCCAATTATGATAC-111	0	0.0370765	0	0.0369409	0.0120843	0.0832923	0	0.0341978	0	0.281891	0	0	0.0110254	0.0164023	0.0867207	0.048461	0	0.0197302	0.0310583	0	0	0	0	0	0.0127463	0	0.0146516	0	0	0.0592378	0	0	0	0.0116457	0	0	0	0.114931	0	0	0	0	0	0	0	0	0	0	0
GACCCGTCGCCGGCTA-111	0	0.0140217	0	0	0	0.0443233	0	0	0.145461	0.03368	0	0	0	0	0.0549145	0.0771145	0	0.0657495	0.0178325	0.0219432	0	0	0	0	0	0	0	0	0.0286531	0.0304005	0	0.0229783	0	0.018424	0	0	0.031593	0.126414	0.0577103	0	0	0	0	0.0145594	0	0	0	0	0.0813631
GACCGACGTGAAAGCA-111	0.0645137	0	0.182715	0	0	0	0.0422688	0	0.558375	0	0	0.0331875	0	0	0	0	0	0	0	0.0118813	0	0	0	0	0	0.0827398	0	0	0	0	0	0	0	0	0	0	0	0	0	0	0	0	0	0	0	0	0	0	0
GACCGACTGAAGCGTC-111	0	0.0138924	0	0.0355271	0	0.0417964	0	0	0.0448355	0	0	0	0.01187	0.0627771	0.0145364	0	0	0	0	0.0146955	0	0	0	0	0	0	0	0	0	0	0	0.4189	0	0.0143887	0	0.0634748	0	0.0112493	0.0470611	0	0	0	0.0606864	0	0	0	0	0	0
GACCGTCAGGTCGTGA-111	0.0141523	0.018664	0.0183014	0	0	0	0.0684404	0.0103198	0.299492	0.0151283	0	0	0	0	0.0140581	0.0252315	0.0195685	0.115566	0.0102591	0.0274165	0	0	0	0	0	0.0195272	0	0	0	0	0	0.0106082	0.0155029	0.0152986	0	0	0.0136299	0.0137742	0.174439	0	0	0	0	0	0	0	0	0	0
GACCGTGCTGACGGTG-111	0.0228187	0.0124164	0	0	0	0.0105965	0	0	0.385508	0	0	0.0428138	0	0	0	0.0363537	0	0.0508878	0	0	0	0	0	0	0	0.0693916	0	0	0	0.0196525	0	0.0123857	0	0.0104804	0	0	0.0351896	0.011246	0.134983	0	0	0	0	0	0	0	0	0	0.0507897
GACCGTTACATGCGAC-111	0	0.0362547	0	0.0256356	0.0599133	0	0	0	0	0	0	0	0.0528064	0	0	0.37072	0	0.123172	0.0187137	0	0	0.012147	0	0	0.0128899	0	0	0.0379761	0	0.128616	0	0	0	0	0	0	0.0147031	0.023963	0	0	0	0	0.0235125	0	0	0	0	0	0
GACCTTCCACGTCTAC-111	0.0266655	0.0112721	0.0244886	0.0100904	0	0.0668107	0.108734	0	0.197553	0	0.0248348	0.0143687	0	0	0	0.0218386	0	0.0704304	0.0174941	0.107314	0	0	0.0155783	0	0.0255982	0.0843272	0	0	0.0267653	0.0690406	0.0139599	0	0	0	0	0	0	0	0	0	0	0	0	0	0	0	0	0	0
GACGACGATCCGCGTT-111	0.0108516	0	0.0437476	0	0	0.110844	0.0177928	0	0.0746273	0.121072	0	0	0	0.0155629	0.0345486	0.0975643	0	0.0175074	0	0.0143764	0	0	0	0	0	0.0252674	0	0	0	0.0430108	0	0	0.0129636	0	0	0	0	0.115108	0	0.0129261	0	0.0771345	0	0.0346141	0	0	0.0213335	0	0
GACGAGGCTAATAAAC-111	0.0444527	0	0	0	0	0	0.20228	0	0.609321	0	0	0	0	0	0	0	0	0.0140489	0	0.0370594	0	0	0	0	0	0.0363257	0	0	0	0	0	0	0	0	0	0	0	0	0	0	0	0	0	0	0	0	0	0	0
GACGCCGTAAAGGCTA-111	0.035681	0	0.0197184	0	0	0.0957216	0.091597	0	0.146894	0	0.0186324	0.0125164	0	0	0	0.0944339	0	0.0763827	0	0.0498022	0	0	0.0127396	0	0.0675302	0.0406435	0	0	0.0477621	0.0300917	0.0103097	0	0.0314305	0	0	0	0.0150768	0	0	0	0	0	0	0	0	0	0	0	0
GACGGTCAATAGAAGC-111	0	0	0	0	0	0	0	0	0.0378266	0.0206917	0.0102948	0	0	0	0.0102882	0.0142279	0	0.635176	0.0101462	0	0	0	0	0	0	0	0	0	0	0.0306183	0	0	0	0.0169521	0.016222	0	0.027135	0.0122779	0.0446967	0	0	0	0	0	0	0	0	0	0.0413598
GACGTGTAGGGATTAT-111	0	0.0549297	0	0.103579	0.0129216	0.0410346	0	0.0136234	0	0.127677	0	0	0.0207346	0.0872796	0.0533603	0.0500179	0	0.0120734	0.0194399	0	0	0	0	0	0	0	0	0	0	0.0612482	0	0.0435422	0	0	0	0.0357046	0	0.102595	0.0148302	0	0	0	0.0603047	0	0	0	0	0	0
GACTAAGATCATGCAC-111	0.0161669	0	0.0147472	0	0	0.163456	0.0169148	0.0128701	0.0635743	0.0113619	0	0.0417362	0.0151892	0	0.0538542	0.071258	0	0.0115707	0.0145204	0	0.0247461	0	0	0	0	0	0	0.015882	0	0.0626273	0	0	0	0	0	0	0	0.108101	0	0	0	0.175834	0	0	0	0	0	0	0
GACTAAGTAGGCTCAC-111	0	0.0278227	0	0.0296464	0.0237289	0	0	0.0118909	0.0106107	0.169368	0	0	0.0289866	0.138924	0.0347953	0.0869087	0	0.0149519	0.0298568	0	0	0	0	0.0142881	0	0	0	0.013892	0	0.0845959	0	0	0	0	0	0.0528619	0	0.0911762	0	0	0	0.0174534	0.0246456	0	0	0	0	0	0.0167419
GACTACAAAGCGGTGG-111	0	0	0	0	0.0105567	0	0	0	0	0.26368	0	0	0.0301362	0.0180276	0.0305258	0.202364	0	0.0206055	0.062772	0	0	0	0	0	0	0	0	0.0231944	0	0.0802009	0	0	0	0	0	0	0.0126498	0.118107	0	0	0	0	0.0276719	0	0	0	0	0	0.0150254
GACTAGGCCGTTAGGT-111	0	0.0300843	0	0.0409022	0.0517918	0	0	0	0	0.222196	0	0	0.0293296	0.0100572	0	0.301246	0	0.0243188	0.0188907	0	0.0219919	0.01566	0	0	0.0229649	0	0	0.0242548	0	0.0609533	0	0	0	0	0	0	0	0.033413	0	0	0	0	0.022806	0	0	0	0	0	0
GACTCACCCACGTGAG-111	0.0607333	0	0.160077	0	0	0	0.0836097	0	0.212783	0	0	0.0138529	0	0	0	0	0	0.0900444	0	0.0779372	0	0	0	0	0	0.114121	0	0	0	0	0	0	0.010313	0	0	0	0	0	0.0653354	0	0	0	0	0	0	0	0	0	0.0232138
GACTCCCAGAATAAGG-111	0	0	0	0	0	0	0	0	0	0.405563	0.0290484	0	0	0	0.0941624	0.101837	0	0.0147918	0.035698	0	0	0	0	0	0	0	0.0172086	0	0	0.0363769	0	0	0	0.0133324	0	0	0.0102983	0.163001	0	0	0	0	0	0	0	0	0	0	0
GACTCGCGGGAATGAC-111	0	0.0183503	0	0.0146673	0	0.0103113	0	0.0111522	0.0175517	0.0892715	0	0	0	0	0.0162073	0.0748117	0.0354403	0.290912	0	0.0105796	0	0	0	0	0	0	0	0	0.0198371	0.0116184	0	0.0476733	0	0.0143432	0	0	0.029863	0.0345164	0.12105	0	0	0	0	0	0	0	0	0	0.0147234
GACTGCAAATCGAGCT-111	0	0	0	0	0	0	0.0662917	0	0.185642	0.0919609	0.0100972	0	0	0.0196639	0	0.368251	0	0.029474	0	0.0107321	0	0	0	0	0.0173215	0	0	0	0	0.0402175	0	0	0	0	0	0.0146077	0.0142389	0.0472209	0	0	0	0	0	0	0	0	0	0	0
GACTGCACCAGCCCAG-111	0	0	0	0	0	0.135814	0	0	0	0.244414	0	0	0	0.0132654	0.0224143	0.131341	0	0.0347621	0.0240532	0	0	0	0	0	0	0	0	0.0135287	0	0.122941	0	0	0	0	0	0	0	0.0724737	0	0.029468	0	0	0	0.0340094	0	0	0	0	0
GACTGCGGCACGTGTA-111	0	0.0432223	0	0.083915	0.0154027	0.0178393	0	0.0205475	0	0.303875	0	0	0.0166707	0.0241424	0.0385692	0.0695052	0	0.0374763	0.0297739	0	0	0	0	0	0	0	0	0	0	0.124324	0	0	0	0	0	0.0108417	0	0.0665785	0	0	0	0	0.0333272	0	0	0	0	0	0
GACTGCTGGTGAGAAA-111	0	0.0256899	0	0.0586255	0.0129363	0	0	0.0102669	0	0.185436	0	0	0.0330021	0.0151948	0.012927	0.0918821	0	0	0	0	0	0	0	0.0124354	0	0	0	0	0	0.031259	0	0.106098	0	0	0	0	0	0.0590652	0.0436117	0	0	0	0.197258	0	0.0183521	0	0	0	0
GAGACTGATGGGTAGA-111	0.0155738	0	0.203169	0	0	0.0544593	0.0409445	0	0.15881	0.0204655	0	0.0152522	0	0	0	0.0566635	0.011858	0.0264088	0	0.0375029	0	0	0.0172101	0	0	0	0	0	0.130807	0.0113478	0.0428344	0	0	0	0.0137381	0	0.018018	0.0113134	0	0.0202508	0	0	0	0	0	0	0	0	0
GAGACTTCGCGACCGA-111	0.018348	0.0173299	0	0.0134753	0.0224399	0.0333202	0	0	0	0.115602	0.241622	0	0	0	0	0.297288	0	0	0	0	0	0.01614	0.0760417	0	0	0	0	0.0195291	0.012961	0	0	0	0	0	0	0	0	0.0235087	0	0	0	0	0	0	0	0	0	0	0
GAGAGGGCGCGAGGTT-111	0.0174011	0.0335184	0	0.0203721	0.0168238	0	0.0147479	0.0129253	0.194225	0	0	0	0.0111861	0	0.0146663	0.0178268	0.0176466	0.298723	0	0	0	0	0	0	0	0	0	0	0	0.0160047	0	0.0470709	0.0102637	0.0138641	0	0	0.0229995	0.0137653	0.117124	0	0	0	0	0	0	0	0	0	0.0187102
GAGAGGTGCATTCTGG-111	0	0.0394487	0	0.0609177	0.0284386	0	0	0.0146835	0	0.251509	0	0	0.0596588	0.0264009	0.026727	0.0394791	0	0	0.042198	0	0	0	0	0	0	0	0	0.0133472	0	0.0995252	0	0.0254733	0	0	0	0	0	0.040473	0.0106051	0	0	0	0.149208	0	0.0117348	0	0	0	0
GAGATCTGCTTGGCAT-111	0.0112055	0.028838	0.0921794	0.0584115	0.0101398	0.0318861	0.0218341	0.0283325	0.110064	0	0	0.0123531	0	0.0464085	0	0.068956	0	0	0	0	0	0	0.0163857	0.0202239	0	0.0112291	0	0	0	0	0	0.192831	0	0	0	0.0314112	0.010924	0.0217124	0	0	0	0	0.0158401	0.011546	0	0	0.0194929	0.033715	0
GAGATCTGTCACTCCG-111	0.0171358	0.0134773	0	0.0151233	0.0120578	0.195657	0	0	0	0.228051	0.0173245	0	0	0	0.025126	0.111225	0	0.0211528	0.0301356	0	0	0	0	0	0	0	0.0284127	0.0118995	0.0134184	0.0865566	0	0	0	0	0	0	0.0166119	0.0532849	0	0	0	0	0	0	0	0	0	0	0
GAGATCTTCCATGACA-111	0	0	0.0577257	0	0	0.0970813	0.0492885	0	0.0924177	0.11269	0	0.0104375	0	0.0115564	0.0140472	0.194357	0	0.0420608	0.0151543	0.0232013	0	0	0	0	0.0115228	0.012824	0	0	0.0124505	0.0922569	0	0	0	0	0	0	0	0.0444906	0	0.0120811	0	0	0	0.0105976	0	0	0	0	0
GAGATGGGAGTCGACA-111	0.017491	0.0131666	0	0.0140342	0	0.0536873	0.0467391	0	0.0691365	0.153264	0	0	0	0	0	0.297647	0	0.0479969	0.0147848	0.0284927	0	0	0.0287836	0	0	0.0117433	0	0	0.0190861	0.0548407	0.0144985	0	0	0	0	0	0.0152697	0.0264309	0	0	0	0	0	0	0	0	0	0	0
GAGCATCAACAACTTG-111	0.0215532	0.012094	0.459416	0.0142407	0	0	0	0	0.12406	0.0397783	0	0.0288509	0	0.0672661	0	0.0202431	0	0	0	0	0	0.0100862	0	0.0145223	0	0.0172109	0	0.0124471	0	0	0	0	0	0	0	0.0450021	0	0	0	0	0	0.0100389	0	0	0	0	0	0	0
GAGCATCATCCCTGGG-111	0.0115637	0	0.135378	0	0	0.0585706	0.0363444	0	0.0897311	0	0	0.0129061	0	0	0	0.287614	0.0112114	0	0	0	0	0	0	0	0	0	0	0	0.135778	0	0.0118019	0	0	0	0	0	0.0538206	0.0187106	0	0	0	0	0	0	0	0	0	0	0
GAGCCACGGTAGTAGG-111	0	0.0163685	0	0.0125847	0.0249909	0.120578	0	0	0	0.184928	0	0	0.0240331	0.0173405	0.0206397	0.166455	0	0.0192281	0.106372	0	0	0	0	0	0	0	0	0.0241125	0	0.0760125	0	0	0	0	0	0	0	0.0716386	0	0	0	0	0.0166807	0	0	0	0	0	0
GAGCCAGCTACCTGTG-111	0.0116155	0.0133485	0	0	0.0184705	0.0170258	0	0	0	0.201855	0.0336922	0	0.0119517	0	0	0.261329	0	0.0128812	0.0108859	0	0	0.011506	0.216323	0	0.0131203	0	0	0.0193219	0.0202636	0.0105743	0	0	0.0104433	0	0	0	0.0162241	0.0202122	0	0	0	0	0	0	0	0	0	0	0
GAGCGAGGGAGTACCG-111	0.0190292	0	0	0	0	0	0.136991	0	0.552741	0	0	0.0141475	0	0	0	0	0	0	0	0.0700083	0	0	0	0	0	0.0170109	0	0	0	0	0	0.025087	0	0	0	0	0	0	0.0864973	0	0	0	0	0	0	0	0	0	0
GAGCGCAAATACTCCG-111	0.0264755	0	0.0174654	0	0	0	0.153099	0	0.14972	0	0	0	0	0	0	0	0	0.268875	0.0305741	0.124283	0	0	0	0	0.0143803	0.0278411	0	0	0	0.0598969	0.0494154	0	0.0139712	0	0	0	0	0	0	0	0	0	0	0	0	0	0	0	0
GAGCGCGCACGAGTAG-111	0	0	0	0	0	0	0	0	0	0.276568	0	0	0	0.0222657	0.0230172	0.211986	0	0.0624486	0.0432413	0	0	0	0	0	0.0126394	0	0	0	0	0.177214	0	0	0	0	0	0.0138619	0.0124799	0.0752866	0	0	0	0	0	0	0	0	0	0	0
GAGCGCTGTTAGGTAA-111	0	0.022393	0	0.0361488	0	0.0745881	0	0	0.0465033	0.0536044	0	0	0	0.10945	0.0405584	0.0675788	0	0.0164355	0.0233821	0	0	0	0.0188274	0	0	0	0.0101821	0	0	0.243493	0	0	0	0	0	0.0576172	0.0108647	0.0597216	0	0	0	0	0.0103972	0	0	0	0	0	0
GAGCGGAATGCGGTGT-111	0	0.0172785	0	0	0.0182916	0	0	0.0195527	0	0.190232	0	0	0.0652059	0	0	0.172005	0.0235665	0.0111189	0.0272703	0	0.069055	0	0	0	0.0132182	0	0	0.0110606	0	0.0113536	0	0.063793	0	0	0	0	0.0110324	0.0499386	0.114273	0	0	0	0.0163497	0	0	0.015738	0	0	0
GAGCTAAGGGCATATC-111	0.0117556	0	0	0	0	0.0553396	0.0219014	0	0.385842	0	0.0300571	0.0248749	0	0	0	0.094169	0	0.0100353	0	0	0	0	0.0258957	0	0	0.0152645	0	0	0.0864088	0	0.0143894	0	0	0.0163416	0	0	0.074198	0.0176353	0.0122058	0	0	0	0	0	0	0	0	0	0
GAGCTCTCGGACCTAA-111	0	0.0118593	0.0129818	0.0184473	0.0124426	0.0544079	0	0.0187291	0.0830614	0.0150466	0	0.0365866	0.0212063	0.0141681	0	0.0583186	0	0	0	0	0.0249638	0	0	0.0146611	0.0122842	0	0	0	0	0.012547	0	0.195279	0	0	0	0.01131	0.0322996	0.0286044	0.106556	0	0.0136365	0	0.0342293	0.0359728	0	0	0	0	0
GAGGAATGGAGAGGTT-111	0	0.0315078	0	0.0817115	0.0182618	0.0381889	0	0.033581	0	0.147957	0	0	0.0203475	0.0518016	0.0626099	0.031314	0	0.0255958	0.0278209	0	0	0	0	0	0	0	0	0.0113292	0	0.138803	0	0	0	0	0	0.0314421	0	0.0845391	0	0	0	0.0336254	0.0430403	0	0	0	0	0	0
GAGGATAAACAGTGCT-111	0.0427097	0	0.673552	0	0	0	0.0235709	0	0.181322	0	0	0.0188558	0	0	0	0	0	0	0	0	0	0	0	0	0	0.034502	0	0	0	0	0	0	0	0	0	0	0	0	0	0	0	0	0	0	0	0	0	0	0
GAGGCCCGACTCCGCA-111	0	0.0531475	0	0.0571747	0.0123573	0.250068	0	0.0113652	0	0.18105	0	0	0.0185788	0.0365939	0.0321736	0.022641	0	0.0145393	0.091281	0	0	0	0	0	0	0	0	0	0	0.0450049	0	0.0123961	0	0	0	0.0126791	0	0.0381586	0	0	0	0	0.0194131	0	0	0	0	0	0
GAGGCTATCAAAGTCG-111	0	0.0144768	0	0.0221474	0	0.0968485	0	0.0861973	0.0475124	0.0115075	0	0.0194919	0.0151632	0.0341946	0.0258849	0.0487136	0	0	0	0	0.0137677	0	0	0	0	0	0	0.0127831	0	0.0240194	0	0.10677	0.0155853	0	0	0.019412	0	0.0926114	0.0275632	0	0	0.0971948	0.0200863	0	0.011125	0	0.0263754	0	0
GAGGGAGTCAGATCGC-111	0	0	0	0	0	0	0.304546	0	0.538597	0	0	0	0	0	0	0	0	0	0	0.0930024	0	0	0	0	0	0.0148925	0	0	0	0	0	0	0	0	0	0	0	0	0	0	0	0	0	0	0	0	0	0	0
GAGGGCATCGCGTATC-111	0	0.0156165	0	0.011991	0.0104944	0.0191961	0	0.0462824	0.0183832	0	0	0.0134567	0.0289063	0.0112643	0.010214	0.0363913	0.0432194	0	0	0	0.0354071	0	0.0654227	0.0132097	0.0128878	0	0	0	0.0506886	0	0	0.145751	0.0319522	0.0220231	0	0	0.0456506	0.0189091	0.0867008	0	0.0118689	0	0.0208875	0	0.0212106	0.0564552	0	0	0
GAGGGCGCAGCTCTGC-111	0.0297601	0	0.0423468	0	0	0.0171686	0.0484148	0	0.190423	0.0206695	0.048844	0.0150928	0	0	0	0.191658	0	0	0	0.0165434	0	0	0.0344908	0	0	0.0562047	0	0	0.105261	0	0	0	0	0	0.0240255	0	0.0518585	0.0157876	0	0	0	0	0	0.0143143	0	0	0	0	0
GAGGGTAGTAACAAAG-111	0	0.0110917	0.123062	0.0125272	0	0.184275	0	0.0189465	0.0387692	0.0815886	0	0.0115346	0.0300887	0.0273458	0.020445	0.0144374	0	0	0.0202058	0	0.0183555	0	0	0.110285	0	0	0.0120996	0	0	0.0653025	0	0.0192877	0	0	0	0.0151986	0	0.0184583	0	0.01763	0	0.0169099	0.0249568	0.0119405	0	0	0	0	0
GAGGTACATCCATCTT-111	0	0.0101259	0	0	0	0	0	0.0103689	0.0643707	0.0115149	0	0	0	0	0	0	0.0183825	0.149725	0	0.0732829	0	0	0	0	0	0	0	0	0	0	0.0144697	0.0489337	0.0155957	0	0	0	0	0	0.439708	0	0	0	0	0	0	0	0	0	0.0256276
GAGGTACGCGTGTCCC-111	0.0311496	0	0	0	0	0.0371146	0	0	0.0120381	0.0135048	0.0560775	0.018976	0	0	0	0.270107	0	0	0	0.10561	0	0	0.0315053	0	0	0.0237752	0	0	0.171902	0	0.0345266	0	0	0	0.0248551	0	0.0342153	0.036714	0	0	0.0109784	0	0	0	0	0	0	0	0
GAGGTCCCAAAGATCT-111	0	0.0533046	0	0.148031	0	0.0152868	0	0.113415	0	0.0763965	0	0	0	0.0901688	0.0191553	0.0101146	0.0488661	0.0260112	0.0104874	0	0	0	0	0	0.0115983	0	0	0	0	0.0936702	0	0.0425772	0	0.010975	0	0.0446038	0	0.0185231	0.0308763	0	0	0	0.0318805	0	0	0.0201479	0	0	0
GAGTAAGGCCACGGGA-111	0	0.0481349	0	0.109747	0.0164988	0	0	0	0	0.20451	0	0	0.0142835	0.0429974	0.039505	0.114595	0	0	0	0	0	0	0	0	0	0	0	0	0	0.0197562	0	0.037532	0	0	0	0.0210498	0.014322	0.150569	0	0	0	0	0.0728947	0	0	0	0	0	0
GAGTACGGGTATACAA-111	0.142345	0	0.0205124	0	0	0	0.288123	0	0.286248	0	0	0.011096	0	0	0	0	0	0	0	0.113253	0	0	0	0	0	0.0900952	0	0	0	0	0	0	0	0	0	0	0	0	0	0	0	0	0	0	0	0	0	0	0
GAGTAGATACTAGTTG-111	0	0	0.0111159	0	0	0	0.123335	0	0.172877	0	0	0	0	0	0	0.0350028	0	0.236404	0.0174042	0.226106	0	0	0	0	0	0	0	0	0	0.064991	0	0	0	0	0	0	0	0.011043	0	0	0	0	0	0	0	0	0	0	0.0164714
GAGTATGCCCGCCTTG-111	0	0.043383	0	0.0476453	0	0.0839763	0	0.0349936	0	0.237277	0	0	0.0106683	0.012466	0.0246817	0.149162	0.0112636	0.0183347	0.0663195	0	0	0	0	0	0.03691	0	0	0	0	0.0654618	0	0	0.012724	0	0	0	0	0.0675653	0	0	0	0	0	0	0	0	0	0	0
GAGTATGCGCGTGCAT-111	0.0167402	0	0	0	0	0	0.20699	0	0.558787	0	0	0	0	0	0	0	0	0	0	0.150373	0	0	0	0	0	0.0176882	0	0	0	0	0.0106864	0	0	0	0	0	0	0	0	0	0	0	0	0	0	0	0	0	0
GAGTCCGCTTACCGGA-111	0	0	0.0994044	0	0	0.0900026	0.0241797	0.0233959	0.0996513	0.0400896	0	0.0134979	0	0.0132823	0.0304988	0.0566074	0.0224791	0	0	0	0.0285412	0	0	0.0902064	0	0	0	0	0.0237808	0.0118097	0	0.0170387	0	0	0	0	0.012453	0.0487084	0.0196799	0.0139202	0	0.0740975	0	0.0278864	0	0	0	0	0
GAGTGTCAACCAGAAA-111	0	0.0117316	0	0.0151419	0.0132158	0	0	0	0	0.0559818	0	0	0	0.0223842	0.0293133	0.355313	0	0.103281	0.0304878	0	0	0	0	0	0.0122593	0	0	0	0	0.113116	0	0	0	0	0	0.0186476	0	0.123354	0	0	0	0.0101152	0	0	0	0	0	0	0
GAGTGTGCGGTACCCA-111	0	0	0	0	0	0	0	0	0	0.275397	0	0	0	0.0197929	0.025594	0.126597	0	0.121608	0.0354214	0	0	0	0	0	0	0	0	0	0	0.165274	0	0	0	0	0.0114126	0	0.024587	0.0700327	0	0	0	0	0	0	0	0	0	0	0
GAGTTGATGGCAATTT-111	0	0.0241949	0	0.0254575	0.0318997	0	0	0.0127052	0	0.249781	0	0	0.0799661	0.0158818	0.0662684	0.034093	0	0.0131054	0.0385639	0	0.0478635	0	0	0	0.0117348	0	0	0.0166138	0	0.0389957	0	0.039172	0	0.0243638	0	0	0.0152592	0.0542192	0.0143114	0	0	0	0.0665366	0	0	0	0	0	0
GATAAATCGGTGGATG-111	0.0314807	0.0115591	0.0190014	0.0101099	0	0.0582281	0.121211	0	0.234874	0	0.0265424	0.0190535	0	0	0	0.0521574	0	0	0	0.0726476	0	0	0.0437875	0	0	0.13782	0.0121147	0	0.0212898	0	0.0153791	0	0.0126416	0	0	0	0.0318389	0	0	0	0	0	0	0.0132231	0	0	0	0	0
GATAACTCGCACTGTG-111	0	0.0157259	0.0358135	0.0187463	0	0.0233812	0.0102512	0	0.0206493	0.3049	0	0	0	0	0.0224866	0.2551	0	0.0195523	0.018553	0	0	0	0	0	0	0	0	0	0	0.0400463	0	0	0	0	0	0	0.0175818	0.0601539	0	0.027198	0	0	0	0	0	0	0	0	0
GATACGATGGGAGTCA-111	0.0195947	0	0.286793	0	0	0.037871	0.0215324	0	0.176724	0.022854	0	0.0276217	0	0	0	0.0204388	0	0	0	0.0140617	0	0	0.0291154	0	0	0.0168729	0.0124855	0	0.0922732	0	0.0812626	0	0	0.0105792	0	0	0.0156697	0	0	0	0	0	0	0.0253057	0	0	0	0	0
GATAGGTAACGTTGAC-111	0.0201368	0	0.22001	0	0	0.0121297	0.0235638	0	0.117378	0	0	0	0	0	0	0	0	0	0	0.107404	0	0	0	0	0	0.0185148	0	0	0	0	0.109441	0	0.0115454	0	0	0	0	0	0.0981132	0.0491382	0	0.0102539	0	0.012257	0.020472	0	0	0.0169709	0.0209107
GATAGTGCGAGTAAGT-111	0	0.0133966	0	0.0164894	0.0167336	0	0	0.0586782	0	0.188669	0	0	0.0503737	0.0227086	0.0398918	0.0627592	0	0	0.0301025	0	0.0378777	0	0	0.0192557	0.0104933	0	0	0.0272072	0	0.0389478	0	0.0295044	0	0	0	0	0	0.108284	0.0183775	0	0	0.0439911	0.0590009	0	0.0243846	0	0.0115544	0	0
GATATCTCATGCAATA-111	0	0	0	0	0.0147423	0	0	0	0.0161978	0.223857	0	0	0.0202183	0.021211	0.0590204	0.12124	0	0.0186177	0.0436491	0.0134184	0.0117905	0	0	0	0	0.0108367	0	0.0135735	0	0.0399836	0	0.0211757	0	0	0	0.01016	0	0.14752	0.0397873	0	0	0.0384798	0.013322	0	0	0	0	0	0
GATATGAGACACTAAC-111	0	0	0	0	0.0133801	0.0188614	0	0	0.0116621	0.156503	0	0.0117476	0.031125	0.0200002	0.0236147	0.0641605	0.0205854	0	0	0	0.0549052	0.0131601	0	0	0	0	0	0.0204865	0	0	0.0309862	0.115178	0	0.0155237	0	0	0.0132472	0.0368732	0.121735	0	0	0.0347671	0.0195204	0	0.0200085	0.0169513	0	0	0
GATATGCGGTAGCCAA-111	0.0434923	0	0.106008	0	0	0	0.0417582	0	0.61221	0	0	0.0258207	0	0	0	0	0	0	0	0.0394965	0	0	0	0	0	0.0331399	0	0	0	0	0	0.0101278	0	0	0	0	0	0	0.0509653	0	0	0	0	0	0	0	0	0	0
GATATGGATTACGCGG-111	0	0.0457613	0	0.0848999	0.0167563	0.0209767	0	0.150913	0	0.076992	0	0	0.0397041	0.102456	0.0388887	0	0.0158081	0	0.0146683	0	0.0145616	0	0	0	0	0	0	0	0	0.0504468	0	0.0513702	0	0.0115036	0	0.0395318	0	0.0216177	0.0103088	0	0	0.0145145	0.0715316	0	0.0104686	0.0305237	0	0	0
GATATTTCCTACATGG-111	0	0.012957	0.0147506	0.0121174	0	0	0.111441	0	0.385878	0	0	0	0	0	0	0	0	0.0593193	0	0.0234605	0	0	0	0	0	0	0	0	0	0.0223063	0	0.0239225	0	0	0	0	0	0	0.231189	0	0	0	0	0	0	0	0	0	0.0104653
GATCAACATAAAGGGA-111	0.0135616	0	0.0150965	0	0	0.0110783	0.198701	0.0126304	0.253093	0	0	0	0	0	0	0	0	0.0562421	0.0125333	0.0841473	0	0	0.0433356	0	0	0.133169	0	0	0	0.0275313	0	0	0.0114039	0	0	0	0	0	0.0428387	0	0	0	0	0	0	0	0	0	0
GATCATTCCAAACATT-111	0.0366139	0	0.321805	0	0	0	0.020807	0	0.354074	0	0	0.0106363	0	0	0	0	0	0	0	0.0600148	0	0	0	0	0	0.167029	0	0	0	0	0	0	0	0	0	0	0	0	0	0	0	0	0	0	0	0	0	0	0
GATCCCTTTATACTGC-111	0	0.0113898	0.0193079	0.0392143	0	0.119476	0	0.029172	0.0454836	0.0369269	0	0	0.0169885	0.0335507	0.0167986	0.0191369	0	0	0	0.0235563	0	0	0	0.0437195	0	0	0	0	0	0.0199951	0.0108411	0.114859	0	0	0	0.0301308	0	0.0310308	0.0177157	0	0	0.0660546	0.106416	0.0135259	0.0311129	0.0122842	0	0	0.0124273
GATCCGGGAATTAACA-111	0.0661816	0	0	0	0	0.0335111	0.294497	0	0.135252	0.01986	0.012359	0.0174199	0	0	0	0	0	0.0200466	0.0133841	0.157752	0	0	0	0	0	0.109048	0	0	0	0.0237057	0	0	0	0	0	0	0	0	0	0	0	0	0	0.0179024	0	0	0	0	0
GATCCTAAATCGGGAC-111	0	0	0	0	0	0.0641916	0.0278354	0	0.173189	0.0682312	0.0267306	0	0	0	0	0.0972118	0	0.133231	0	0.0189657	0	0	0	0	0.0152382	0.0354503	0.0118922	0	0.0156798	0.0325218	0.0175856	0	0.0115198	0	0	0	0.0278675	0.0281407	0.0569262	0	0	0	0	0.0147719	0	0	0	0	0
GATCCTCGACACTGGC-111	0	0.0301194	0	0.038078	0.0192895	0.0720619	0	0.0333519	0	0.229977	0	0	0.0406086	0.0140482	0.0250819	0.109991	0.0111496	0.0321062	0.0433199	0	0.0225833	0	0	0	0.0119464	0	0	0	0	0.0840118	0	0.0103147	0	0	0	0	0	0.0656295	0	0	0	0	0.0369846	0	0	0	0	0	0
GATCGACACTATCTGA-111	0	0.0459748	0	0.0956856	0	0	0	0.0299636	0.010913	0.105103	0	0.0215806	0	0.0323859	0.0315781	0.101716	0.023801	0.0208829	0.0171638	0	0	0	0	0	0.0716601	0.0126413	0.0333543	0	0	0.0187616	0	0	0.101835	0.0159507	0	0.014953	0.0307378	0.0733503	0	0	0.0214396	0	0	0	0	0	0	0	0
GATCGCGGGCTCTCCA-111	0.0136125	0.0118685	0.0734983	0	0.0113308	0	0	0	0.0196877	0	0	0	0	0	0	0	0	0.38813	0	0.0431494	0	0	0	0.0159418	0	0	0	0	0	0	0.0112608	0	0.01117	0	0	0	0	0	0	0.245339	0	0	0	0	0	0	0	0	0.035194
GATCGCTACCCGATTT-111	0.0123579	0	0	0	0	0.0210916	0	0	0	0.0740541	0	0	0	0	0	0.0260477	0.0140669	0.165565	0.0110704	0.0155714	0	0	0	0	0.0623116	0.0137483	0	0	0.342303	0.0137927	0.0221022	0	0.0444956	0	0.0269235	0	0.0244408	0	0	0	0	0	0	0	0	0	0	0	0
GATCGCTATATCTCAG-111	0	0.0455595	0	0.053767	0.0117489	0	0	0	0	0.17764	0.0146441	0	0	0.0986087	0.0370276	0.0851381	0	0.0528868	0.0473155	0	0	0	0	0	0	0	0	0	0	0.123587	0	0	0	0	0	0.0361467	0	0.0920705	0	0	0	0	0.0110845	0	0	0	0	0	0.0228517
GATCGGATAGAACCAT-111	0	0	0	0.0111454	0.0150109	0	0	0	0	0	0	0	0.0216527	0	0	0.346681	0	0.054189	0.0325184	0	0	0	0	0	0	0	0	0.0273022	0	0.252276	0	0	0	0	0	0	0.0100211	0.0986166	0	0	0	0	0.0278162	0	0	0	0	0	0.0307146
GATCGGTGGCCATAAC-111	0	0	0	0	0	0.262319	0	0.0383805	0.0687176	0.0285889	0	0.0122302	0	0	0.0372637	0.0599826	0.0209269	0.0163399	0.0282253	0	0	0	0	0	0.0116056	0.0115412	0	0	0	0.053631	0	0	0	0	0	0	0	0.0666921	0.0132113	0	0.0107647	0.072919	0	0	0	0.0342466	0	0	0.0136264
GATCGTGACTGATATC-111	0.0292367	0	0.0110461	0	0	0.0677921	0.219949	0	0.107695	0.0247117	0	0	0	0	0	0	0	0.125819	0.0125525	0.13192	0	0	0.0118705	0	0.0103861	0.0605696	0	0	0	0.0277677	0.0379754	0	0.0205437	0	0	0	0	0	0.0294793	0	0	0	0	0.0110361	0	0	0	0	0
GATCTGCTATCTAAGG-111	0.0396802	0.0202924	0	0.0224574	0	0.0193096	0.0192462	0	0.308595	0.018846	0.0111061	0	0	0	0	0.239373	0	0.03839	0	0	0	0	0	0	0.0144433	0	0	0	0.0193203	0	0	0.0103096	0.015778	0	0.0125558	0	0.0754317	0.020103	0	0	0	0	0	0	0	0	0	0	0
GATCTTGGAGGGCATA-111	0.0216203	0	0.13887	0	0	0	0.140921	0	0.121505	0	0	0.0138776	0	0	0	0.0291574	0	0.105143	0	0.0983612	0	0	0	0	0	0.0799509	0	0	0	0	0	0	0.0160119	0.0145697	0	0	0.02337	0	0.0675564	0.0102476	0	0	0	0	0	0	0	0	0
GATCTTTGCAGGGTAT-111	0.0193218	0.017562	0.0602125	0	0.0230106	0	0	0	0.138887	0	0	0.0208251	0.02286	0	0	0.0306898	0	0.060409	0	0	0.0220523	0	0	0.0334008	0	0.0301229	0	0	0	0	0	0.102899	0.0340887	0	0	0	0.0137163	0.0162408	0.166193	0.0245742	0	0	0	0	0	0	0	0	0.0178039
GATGACAAGTAGGGCA-111	0.0679742	0.0139382	0	0.0181625	0	0	0.367277	0	0.0443794	0.0213469	0	0	0	0	0	0	0	0.10953	0.0211703	0.0875482	0	0	0	0	0.0269474	0.0250897	0.0109011	0	0	0.024719	0.0433557	0	0.0216959	0	0	0	0	0	0.0238942	0	0	0	0	0	0	0	0	0	0
GATGAGGAACCTTCGG-111	0	0.0115404	0	0.0136089	0	0	0	0	0	0.283061	0	0	0	0.072067	0.12965	0.0300873	0	0.0119066	0.0150658	0	0	0	0	0	0.0129001	0	0	0.0134023	0	0.0655559	0	0	0.0110205	0.0110639	0	0.0303349	0	0.114941	0	0	0	0.0824136	0	0	0	0	0	0	0
GATGCGTCCTGCATTC-111	0	0	0.166705	0	0	0	0.0537659	0	0.169758	0	0.0116961	0	0	0	0	0.021365	0	0.227921	0	0.0565094	0	0	0.0100125	0	0	0	0	0	0.0126174	0.013266	0.024344	0	0	0	0.0108159	0	0.016835	0	0.0322675	0.0542712	0	0	0	0	0	0	0	0	0.0197988
GATGCTACAAGCGCCT-111	0.0312325	0.0315346	0.138143	0.0204	0.0153554	0	0.0980703	0.0282355	0.048378	0	0.0200865	0	0	0	0	0.014235	0	0.0913923	0.0190196	0.115642	0	0	0	0.0125185	0	0.0479404	0.0150829	0	0	0.0206729	0	0	0.0139787	0	0.0128727	0	0	0	0.0278933	0.0167871	0	0	0	0	0	0	0	0.0498824	0.0111452
GATGCTGTATTTCATC-111	0.0148243	0	0.019616	0	0	0.0380991	0.152929	0	0.228203	0	0.0134588	0.0110751	0	0	0	0.0115502	0	0.0561162	0	0.0747879	0	0	0.0407519	0	0	0.124634	0	0	0.0364236	0.0442578	0.0219872	0	0	0	0	0	0	0	0.0109468	0	0	0	0	0.014091	0	0	0	0	0
GATGGCGCACACATTA-111	0.0162701	0.0162947	0.0156335	0.0186612	0	0.0164671	0.0258377	0.0263267	0.0656981	0.0190752	0	0.0201838	0.0176034	0.0287196	0	0	0.0292606	0.015381	0	0	0.0138781	0	0.0305269	0.0140451	0	0	0	0	0.080192	0.0184541	0	0.0879709	0	0.0166002	0.02462	0.0173746	0.0321241	0	0.158714	0	0	0	0.0201239	0.0137598	0.0271966	0.014789	0	0	0
GATGGTGCCCTAGGCA-111	0	0.0163309	0	0.0145005	0.0205129	0.0394328	0	0	0.0278629	0.0779456	0	0	0.0280764	0.0159543	0	0.115511	0.0137182	0.0100589	0	0	0.0313828	0	0	0	0.0105184	0	0	0.0253118	0	0.0201946	0.0191103	0.166637	0.0101991	0	0	0.0102608	0.0224273	0.0362174	0.124892	0	0	0.013447	0.0196898	0	0	0	0	0	0
GATGTAACGAACCACC-111	0	0.0279002	0	0.0714471	0.0123673	0	0	0.0123827	0	0.253042	0	0.0171482	0.0202824	0.0229551	0.0475874	0.0513144	0	0.0103711	0.0270278	0	0	0	0	0	0	0	0	0	0	0.0356156	0	0.0536837	0	0	0	0.0119279	0	0.105168	0.0141617	0	0	0.0106565	0.10715	0	0	0	0	0	0
GATGTCGGTCAACTGC-111	0	0	0	0.0171441	0	0.0195642	0	0.0234197	0	0.0146604	0	0.0111223	0.0145888	0.0643207	0.0222154	0	0	0	0	0.0382365	0.019545	0	0	0	0	0.0627422	0.0119499	0.0468823	0	0.029026	0.147519	0.0811257	0	0	0	0.0521298	0	0.0179717	0.0329413	0	0	0.0569502	0.0367495	0	0	0	0.0235905	0	0.0517643
GATGTTCAATCCACGA-111	0.0577528	0	0.564455	0	0	0	0.0350706	0	0.159907	0	0	0.0284353	0	0	0	0	0	0	0	0	0	0	0	0	0	0.0206464	0	0	0	0	0	0.0358867	0	0	0	0	0	0	0.0222128	0	0	0	0	0	0	0	0	0	0
GATGTTTGTGCGAGAT-111	0.058587	0.0128893	0.182185	0.0165658	0	0	0.0865141	0.0547501	0.2826	0	0	0.0298253	0	0	0	0	0.0101492	0	0	0.0265901	0	0	0	0	0	0.129246	0	0	0	0	0	0.0174942	0.0237831	0	0	0	0	0	0.0117525	0	0	0	0	0	0	0	0	0	0
GATTAACCGAAAGCCC-111	0	0.0425001	0	0.0498786	0.0166013	0	0	0.0108567	0	0.195431	0	0	0	0.0310687	0.022023	0.313428	0.0155271	0.0544789	0.0243455	0	0	0	0	0	0.0114832	0	0	0	0	0.067823	0	0	0	0	0	0.0129006	0	0.0627345	0	0	0	0	0	0	0	0	0	0	0
GATTCCCTTGTCGCAG-111	0.0303361	0.0155907	0	0.0217345	0.013839	0.248903	0.0424714	0	0.0965155	0.0368513	0	0.0120955	0	0.0172709	0.0363204	0.0615043	0	0.0282117	0.015816	0	0	0	0	0	0	0	0	0.010456	0	0.0763151	0.0151815	0	0	0	0	0.0107136	0	0.0596975	0	0	0	0.0420737	0	0	0	0	0	0	0
GATTCCTATACGGCGC-111	0	0.0348975	0	0.104795	0.0164881	0.0874655	0	0	0	0.122942	0	0	0.0104565	0.0683264	0.0695813	0.0556444	0	0.0323283	0.0125333	0	0	0	0	0	0.0119923	0	0	0	0	0.0915251	0	0.0104795	0	0.0139185	0	0.0572805	0.0154361	0.0865408	0	0	0	0	0.0378837	0	0	0	0	0	0
GATTCGACGGTTCACG-111	0.017582	0	0.119233	0	0	0.0119012	0.0211479	0	0.0202516	0.0183409	0	0	0	0	0	0	0	0.0658327	0	0	0	0	0.0123481	0	0.0108615	0	0	0	0.367041	0.0206045	0.0266863	0	0	0	0.0528585	0	0	0	0	0.105303	0	0	0	0.0153239	0	0	0	0.0108634	0
GATTGCTCCAGTTGCA-111	0.0121212	0.0203794	0	0.0568338	0	0.0563205	0	0.0213415	0	0.0545312	0	0	0.0154813	0.10417	0.11732	0.0195205	0	0	0.0497028	0	0	0	0	0	0	0	0	0	0	0.174628	0	0	0	0	0	0.0541615	0	0.0604083	0	0	0	0.0223335	0.0671703	0	0.0106725	0	0	0	0
GATTGGGAAAGGTTGT-111	0	0.0346823	0	0.0452306	0.0475497	0	0	0	0	0.183514	0	0	0.0234213	0.0621821	0.0439882	0.149078	0	0.0224522	0.0167746	0	0	0	0	0	0	0	0	0.0115957	0	0.0948108	0	0.0118846	0	0	0	0.0335198	0	0.121627	0	0	0	0	0.0206941	0	0	0	0	0	0
GCAAACCCTACATTAT-111	0	0.0363931	0	0.0358937	0.0570187	0	0	0	0	0.251083	0	0	0.0317991	0.0123578	0.0102259	0.236457	0	0.0524046	0.0248077	0	0	0.0165216	0	0	0	0	0	0.0331194	0	0.066931	0	0	0	0	0	0	0	0.0417936	0	0	0	0	0.0235874	0	0	0	0	0	0
GCAAACCTTGGCCATA-111	0.0428731	0	0.342119	0	0	0	0.0899474	0	0.277574	0	0	0.0161401	0	0	0	0	0	0	0	0.077404	0	0	0	0	0	0.121737	0	0	0	0	0	0	0	0	0	0	0	0	0	0	0	0	0	0	0	0	0	0	0
GCAAATATTACGCTTT-111	0.0759794	0.0289082	0.399155	0.0174523	0.0148807	0	0.0290855	0	0.288551	0	0	0.0349023	0	0	0	0	0	0	0	0	0	0	0	0	0	0.0157583	0	0	0	0	0	0.0297171	0	0	0	0	0	0	0	0	0	0	0	0	0	0	0	0	0
GCAACACACTAGAACT-111	0	0.0465199	0	0.0345863	0.0227043	0	0	0	0	0.232892	0	0	0.0265422	0.0424462	0.0117877	0.26828	0	0.0304281	0.0152813	0	0	0	0	0	0	0	0	0	0	0.060312	0	0.0102972	0	0	0	0.0134401	0.0111629	0.0783773	0	0	0	0	0.0137607	0	0	0	0	0	0
GCAACAGCAGTATGCG-111	0.0369498	0	0.494411	0	0	0	0	0	0.107956	0	0	0.0259682	0	0	0	0.0115364	0	0	0	0.012244	0	0	0	0	0	0.165149	0	0	0	0	0.0626887	0	0	0	0	0	0	0	0	0	0	0	0	0	0	0	0	0.0118652	0
GCAACCACCAGACCGG-111	0.0455955	0	0.16997	0	0	0.0103426	0.0431047	0	0.168405	0	0	0.0186539	0	0	0	0.106361	0	0.039841	0	0.0176924	0	0	0	0	0	0.0269432	0	0	0.0121444	0.0136441	0	0	0	0.0103859	0.0172206	0	0.0618962	0.0210093	0.0710005	0.0253168	0	0	0	0	0	0	0	0.0325659	0
GCAACCACGGCCGCGT-111	0	0.0324668	0	0.0452157	0.0204931	0.0929157	0	0	0.0525044	0.0295228	0	0.017314	0.04355	0	0	0.149462	0	0	0	0	0.0109648	0	0	0	0	0	0	0.012558	0	0.0135776	0	0.210178	0	0	0	0	0.0254741	0.0347159	0.0392353	0	0	0	0.0832833	0	0	0	0	0	0
GCAACGGCTAGTTATG-111	0.019761	0	0.0347922	0	0	0	0.0740126	0	0.789825	0	0	0.0120367	0	0	0	0	0	0	0	0.0259343	0	0	0	0	0	0.0189763	0	0	0	0	0	0	0	0	0	0	0	0	0	0	0	0	0	0	0	0	0	0	0
GCAAGAATTCCTTGGC-111	0.0269147	0	0.41949	0	0	0	0.05398	0.010418	0.35896	0	0	0.0222764	0	0	0	0	0	0	0	0	0	0	0	0	0	0.029637	0	0	0	0	0	0	0	0	0	0	0	0	0	0	0	0	0	0	0	0	0	0	0
GCAAGTGCACAGAGAA-111	0.0338799	0	0.0481812	0	0	0.0983424	0.0188947	0.0196362	0.145251	0.0990165	0	0.0252507	0.0150374	0	0.0255987	0.085205	0.0308201	0.0227532	0.0234987	0	0.0382443	0	0	0.041532	0	0	0	0	0	0.0354877	0	0.0116049	0	0	0	0	0.0127742	0.0405988	0.0137007	0	0	0.0187856	0	0	0	0	0	0	0
GCAAGTGTAAAGCATG-111	0	0	0.0321876	0	0.0132722	0	0.0203569	0	0.099232	0.0101055	0	0	0.0195558	0	0	0.0826135	0	0.0233786	0	0.0235615	0.0222925	0	0	0.0153953	0.0222617	0	0	0	0	0	0.0427775	0.0965976	0.0247862	0.0111254	0	0	0.0190777	0.020775	0.262799	0.0146446	0	0	0	0	0	0	0	0	0
GCACAAACGAGGCGTG-111	0.0275708	0.01455	0.352719	0	0	0	0.0147042	0	0.269364	0	0	0	0	0	0	0	0	0.0610688	0	0.0106312	0	0	0	0	0	0.122794	0	0	0	0	0	0	0.0186777	0	0	0	0	0	0	0.0246669	0	0	0	0	0	0	0	0	0
GCACAAGTGTCGGAAG-111	0	0	0	0	0.0104854	0	0.0132689	0.0459953	0.0698751	0.0142914	0	0	0.018322	0.0143522	0.0829233	0.0582282	0	0.0158928	0.0187204	0	0.031187	0	0	0	0	0	0	0.0144532	0	0.0382149	0	0.0683706	0	0	0	0	0	0.137212	0.0439152	0	0	0.168972	0.0135334	0	0	0	0	0	0.0141265
GCACACACTGGTAGCC-111	0	0.0153747	0	0.0163767	0.0182248	0	0	0	0	0.263365	0	0	0	0	0.0127908	0.372962	0	0.0787151	0	0	0.0104411	0	0	0	0.0137333	0	0	0	0	0.0305056	0.0128355	0	0	0	0	0	0	0.0580019	0	0	0	0	0	0	0	0	0	0	0
GCACACGCCCATGGTC-111	0.0224102	0.0113609	0.164594	0	0.0139898	0.0143436	0.0593262	0	0.0412031	0	0	0	0.024713	0	0	0	0.0148284	0.0336279	0	0.0808301	0.0337123	0	0.036851	0.0582285	0	0	0	0	0.0722569	0	0.0284915	0.0248731	0	0	0.0196356	0	0	0	0.0721914	0.0173649	0	0	0	0.0297359	0	0	0	0	0.0125877
GCACGCCTACTTAGAT-111	0.021435	0	0.155529	0	0	0	0.0710898	0	0.0248209	0	0	0	0	0	0	0.030192	0	0.0675999	0.0106326	0.077743	0	0	0	0	0.0204466	0.0107195	0	0	0	0.0115455	0.229768	0	0.0222535	0	0	0	0.0132701	0	0.0684104	0.0567169	0	0	0	0	0	0	0	0.0201766	0
GCACTGCCTACCTTTA-111	0.0369965	0	0.0153638	0	0	0	0.061408	0	0.67643	0	0	0	0	0	0	0	0	0	0	0.0476842	0	0	0	0	0	0.119476	0	0	0	0	0	0	0	0	0	0	0	0	0	0	0	0	0	0	0	0	0	0	0
GCAGACCCAGCACGTA-111	0.0223158	0	0.303361	0	0	0	0.032445	0	0.165765	0	0	0.015822	0	0	0	0	0	0.011218	0	0.0371665	0	0	0	0	0	0.056871	0	0	0	0	0	0.0276911	0.0120833	0	0	0	0	0	0.228748	0.0174024	0	0	0	0	0	0	0	0	0
GCAGATTAGGGATATC-111	0	0	0.04419	0	0	0.0250649	0.0349042	0	0.175282	0.0158882	0	0	0	0	0	0.0297588	0	0.195204	0	0.100919	0	0	0	0	0	0.0760533	0	0	0.0162041	0.0279434	0.0102021	0	0	0	0	0	0.0255782	0	0.0206706	0.0109694	0	0	0	0.0478641	0	0	0	0	0.0462112
GCAGCACACAGCCCAG-111	0.0466787	0.0150326	0.0134924	0	0.0112563	0	0.0638248	0	0.344299	0	0	0.0113221	0.0128717	0	0	0	0	0.0303398	0	0.032134	0	0	0	0	0	0	0	0	0	0	0	0.0397128	0	0	0	0	0	0	0.266312	0	0	0	0	0	0	0	0	0	0.018912
GCAGCCTATATCACAT-111	0.0318256	0.0138027	0	0.014684	0.0135059	0.0245218	0	0	0	0.0599395	0.0295655	0	0.0188809	0	0	0.429251	0	0	0	0	0.0173883	0	0.0746392	0	0.0159899	0	0	0	0	0.0111456	0	0.0408322	0.010958	0	0	0	0	0.0370697	0.0127378	0	0	0	0.0192352	0	0	0	0	0	0
GCAGGAACTTAGATCT-111	0	0.033867	0	0.0311203	0.0150409	0.345178	0	0.0133131	0	0.0969005	0	0	0.0146069	0.022797	0.0487152	0.0782001	0	0.0158273	0.0237826	0	0	0	0	0	0.0101049	0	0	0	0	0.0464999	0	0.0148408	0	0.0100488	0	0	0	0.0796843	0	0	0	0	0	0	0	0	0	0	0
GCAGGACTATAGAATA-111	0.0113427	0.0371584	0.0133609	0.0189368	0.0168666	0	0	0	0.266489	0.0139242	0	0.0273751	0	0.0945508	0	0	0.0248318	0.0692437	0	0	0	0.0107538	0	0	0.0113087	0.0210033	0	0	0	0	0	0.0353703	0.018816	0	0	0.0327954	0.0116175	0	0.0989291	0	0	0.0108009	0	0	0	0	0	0	0.0551942
GCAGGTAGAGTATGGT-111	0.0224556	0	0.319796	0	0	0	0.0318165	0	0.211222	0	0	0.040205	0	0	0.0159983	0.116552	0	0	0	0.0108563	0	0	0	0	0	0.0179779	0	0	0	0	0.034836	0	0	0.0169696	0	0	0.0333322	0.0451604	0.0220637	0	0	0	0	0	0	0	0	0	0
GCAGTGTGGCTATAGG-111	0	0.0194832	0	0.0355684	0	0	0	0	0	0.296003	0	0	0	0.0291167	0.011561	0.218478	0	0.0340438	0.0184918	0	0	0	0	0	0.0818173	0	0	0	0	0.0551502	0	0	0.0143394	0	0	0.0152425	0.0147813	0.0557471	0.0110932	0	0.0185899	0	0	0	0	0	0	0	0
GCATACGAGGTCTTTA-111	0	0.0161759	0	0.0292462	0.0169472	0.0738305	0	0	0	0	0	0	0.0453741	0	0	0.0882937	0	0	0	0	0	0	0	0	0	0	0	0.0392226	0	0.0692626	0	0.142474	0	0	0	0	0.0147084	0.0562407	0.0423112	0	0	0	0.218361	0	0.017557	0	0	0	0.0247907
GCATAGAGCACTCAGG-111	0.0228394	0.0227342	0.0333157	0	0	0.0200257	0.0263404	0	0.176867	0.0109886	0.0209568	0	0	0	0	0.0247518	0	0.116875	0	0.0803565	0	0	0.0487931	0	0	0.0327841	0	0	0.108193	0.0200283	0.053754	0	0	0	0.0283741	0	0.0103055	0	0.0264457	0	0	0	0	0	0	0	0	0	0
GCATCCCTAACTTTGA-111	0.0775928	0	0.359815	0	0	0	0.0800862	0	0.105617	0	0.0102704	0.0144669	0	0	0	0.0145226	0	0	0	0.0899321	0	0	0.0224903	0	0	0.146131	0	0	0	0	0	0	0	0	0	0	0	0	0	0	0	0	0	0	0	0	0	0.0203272	0
GCATCGGCCGTGTAGG-111	0.0310115	0.0346336	0	0.020618	0	0	0.024272	0	0.208466	0	0	0.0363428	0	0	0	0.137383	0.0464232	0.0232744	0.0109241	0.0370759	0	0	0	0	0.0917893	0.030919	0	0	0	0	0.0266704	0	0.0539076	0	0	0	0	0	0.057809	0	0.0150407	0	0	0	0	0.012745	0	0	0
GCATGAGGGACGCGGC-111	0.0186783	0.0322819	0.0297214	0.0291316	0.0123144	0	0.0234933	0.0297216	0.162505	0.0172188	0	0	0	0	0	0	0.0268636	0.353565	0	0	0	0	0	0.010386	0	0	0	0	0	0.0171954	0	0.0479733	0.010661	0	0	0	0	0	0.0709779	0.0144633	0	0	0	0	0	0	0	0	0
GCATTCAAGGCAACGC-111	0	0.0279093	0	0.0366944	0.0220225	0.053106	0	0.0288435	0	0.216697	0	0	0.0188543	0	0.0120046	0.13684	0.022624	0.0673215	0	0	0.0263873	0	0.0133779	0	0.0195855	0	0	0.0157038	0.0320817	0.0417649	0	0.0157123	0.0299192	0	0	0	0.0178594	0.0357304	0	0	0	0	0.0181115	0	0	0	0	0	0
GCATTCGAAATGAACA-111	0	0.0186422	0	0.0244468	0.027989	0	0	0.0177996	0	0.274703	0	0	0.0529135	0	0.0241917	0.135706	0	0.0366423	0.0332927	0	0.0250439	0	0	0	0	0	0	0	0	0.0533692	0	0.0129255	0	0	0	0	0.0164339	0.100792	0	0	0	0.0125733	0.0595182	0	0	0	0	0	0
GCATTGTAATTCATAT-111	0	0	0	0	0	0	0	0	0	0.0155192	0	0	0	0.0782438	0	0.531861	0	0.0280521	0.0138071	0	0	0	0	0	0	0	0	0	0	0.0940921	0	0	0	0	0	0.0516959	0.0106818	0.0713187	0	0	0	0	0	0	0	0	0	0	0
GCATTTCCAAGGCTCC-111	0	0.0137145	0	0.0207128	0.0105062	0.217273	0	0	0	0.223965	0	0	0	0.0156662	0.0205176	0.164667	0	0.0207078	0.0188914	0	0	0	0	0	0	0	0	0	0	0.0241435	0	0	0	0	0	0.0102162	0	0.118342	0	0	0	0	0.0146848	0	0	0	0	0	0
GCCAACCATTTCCGGA-111	0	0.0672141	0	0.0664804	0.0304823	0.0456031	0	0	0	0.186913	0.0110346	0	0.0125572	0.0345658	0	0.197238	0.0103629	0.0609012	0	0	0	0	0	0	0	0	0	0	0.0209579	0.0867648	0	0.0118814	0	0	0	0.0139803	0.0108938	0.0422533	0	0	0	0	0	0	0	0	0	0	0
GCCAAGAATACTTCTG-111	0	0	0	0	0	0	0	0	0	0.111447	0.0121123	0	0	0.0548298	0	0.288713	0	0.0327487	0.0156028	0	0	0	0	0	0.0102578	0	0	0.022569	0	0.128134	0	0	0	0	0	0.0492357	0.0130944	0.114176	0	0	0	0.0330935	0	0	0	0	0.0110789	0	0.0108724
GCCAATAGGGCATCTC-111	0	0.0263875	0	0.0222402	0	0.108628	0	0.0777591	0	0.181838	0	0	0	0.0113599	0.0285703	0.148784	0.0331066	0.0330282	0.0228539	0	0	0	0	0	0	0	0	0	0	0.101132	0	0	0	0	0	0	0	0.0895317	0	0	0	0	0	0	0	0	0	0	0
GCCACAATTTAAGGAC-111	0.0527256	0	0.516831	0	0	0	0.0147925	0	0.331126	0	0	0.012882	0	0	0	0	0	0	0	0	0	0	0	0	0	0.0217761	0	0	0	0	0	0	0	0	0	0	0	0	0	0	0	0	0	0	0	0	0	0.0100639	0
GCCACTCAGAGCGCGA-111	0	0	0	0	0	0	0	0	0	0.290882	0	0	0	0.0264123	0.0140299	0.342096	0	0.0535658	0.0330142	0	0	0	0	0	0.0138958	0	0	0	0	0.0535752	0	0	0	0	0	0.0125679	0	0.0762212	0	0	0	0	0	0	0	0	0	0	0
GCCAGGAGTAACCGAT-111	0.0347981	0.0110333	0.256073	0	0	0.0275165	0.0532037	0.0314589	0.140499	0	0.0131649	0.0173158	0	0	0	0	0.0291848	0	0	0.0768076	0	0	0.0328443	0.024376	0	0.0168223	0	0	0.088138	0	0.0161647	0	0	0	0	0	0	0	0.0163869	0	0	0	0	0.027081	0	0	0	0	0
GCCATATTGCACACAG-111	0.0447397	0.0108903	0.037957	0	0	0	0.0873307	0.0388268	0.424685	0	0	0.0675542	0	0	0	0	0.0284222	0.0105472	0	0.0505347	0	0	0	0	0	0.133804	0	0	0	0	0	0	0	0	0	0	0	0	0	0	0	0	0	0	0	0	0	0	0
GCCATCGAGCTGCGTG-111	0	0.0200869	0	0.0288212	0	0.0492745	0	0.0468057	0	0.229547	0.0377069	0	0	0	0	0.22645	0.0375905	0.0449791	0.0131975	0	0	0	0.039169	0	0.0429214	0	0	0	0.01729	0.0413286	0	0	0.0185732	0	0	0	0.0109598	0.0314	0	0	0	0	0	0	0	0	0	0	0
GCCATCGATGCTGCAT-111	0	0.0372941	0	0.0741211	0.0108032	0.0547717	0	0.0649965	0	0.108182	0	0	0.0147787	0.0160837	0.0245351	0.0919301	0.0244838	0.0217826	0.0401534	0	0.0124059	0	0	0	0.0298082	0	0	0	0	0.0541296	0	0.017441	0	0.0150421	0	0	0.0225845	0.0654403	0.019628	0	0.0169907	0	0.027816	0.0513934	0	0.0179397	0	0	0
GCCATTAGCCTCAAAC-111	0.0141241	0	0	0	0	0.0153242	0	0	0.10986	0.241385	0	0.0166027	0	0.0125249	0.0500114	0.05788	0	0.036229	0	0	0	0	0	0	0.0101695	0.0274978	0.0178594	0	0.0108634	0.0782892	0	0	0.0155228	0.0253059	0.0146786	0	0.0413409	0.0640116	0.0184594	0	0	0	0	0	0	0	0	0	0
GCCCACCAAGGCTGTC-111	0.0102728	0.0209799	0	0.0433761	0	0.0626269	0	0.0213611	0	0.0666975	0	0	0.0160498	0.0114675	0.0239546	0.141615	0	0.0135076	0.015663	0	0	0	0	0	0	0.0114812	0.0168767	0	0.018703	0.0299286	0	0.0679155	0	0	0	0	0.0209822	0.109067	0.0454994	0	0	0	0.0652795	0.0200324	0.0121859	0	0	0	0.0232964
GCCCAGTTGGTATGCC-111	0.0224635	0	0.0491273	0	0	0	0.12581	0	0.630047	0	0	0.0220693	0	0	0	0	0	0	0	0.0571263	0	0	0	0	0	0.0608139	0	0	0	0	0	0	0	0	0	0	0	0	0	0	0	0	0	0	0	0	0	0	0
GCCCGACTTCTTCCCG-111	0	0.0137988	0	0.0181843	0.0131534	0	0	0	0	0.210509	0	0	0.0131989	0.0367197	0.0357729	0.199763	0	0.0220427	0.045336	0	0	0	0	0	0	0	0	0.0199841	0	0.097403	0	0	0	0	0	0.0227872	0	0.152694	0	0	0	0.0142792	0.0157763	0	0	0	0	0	0.0159266
GCCCGATCTGTGGTCG-111	0	0.0219288	0	0.0397597	0	0.0657849	0.0125777	0	0.0134391	0.237874	0	0	0	0.0359373	0.0221706	0.179888	0	0.0473622	0.0225408	0.01618	0	0	0	0	0	0.0160236	0	0	0	0.0912377	0.0107315	0	0	0	0	0.0267676	0	0.0505621	0	0	0	0	0	0	0	0	0	0	0
GCCCGCGCGTAAACGG-111	0	0.0450523	0	0.0529001	0.0357459	0	0	0	0	0.236623	0	0	0.0450916	0.0120947	0.0205452	0.165863	0	0.0404628	0.055075	0	0	0	0	0	0.0104068	0	0	0.0215295	0	0.0686339	0	0	0	0	0	0	0	0.0627941	0	0	0	0	0.0496066	0	0	0	0	0	0
GCCCGCGCGTTTGACA-111	0.0424206	0	0.438076	0	0	0	0.0516374	0	0.267022	0	0	0.0595927	0	0	0	0	0	0	0	0.0108862	0	0	0	0	0	0.0805433	0	0	0	0	0	0	0	0	0	0	0	0	0	0	0	0	0	0	0	0	0	0	0
GCCCGTAATACCTTCT-111	0.0209779	0.0296279	0.0346347	0.0427829	0	0.190258	0.0407727	0.0359787	0.0741161	0.113436	0	0	0.013128	0.0253622	0.0422395	0.0325591	0.0123669	0.0180447	0.0366356	0	0	0	0	0.0106499	0	0	0	0	0	0.0738821	0	0	0	0	0	0.0126143	0	0.0304446	0	0	0	0	0.0109498	0	0	0	0	0	0
GCCCTAGCCGTCGCGA-111	0.0176267	0.0130295	0	0.0138499	0	0	0	0	0.0212394	0.284142	0	0.0191836	0	0.0231337	0.040917	0.118397	0	0.0119149	0.034937	0	0	0	0	0	0.034952	0	0	0	0	0.0445256	0	0	0	0.0214612	0	0.0107412	0.0386489	0.103917	0.0330859	0	0.0102681	0	0	0	0	0	0	0	0
GCCCTGAGGATGGGCT-111	0	0.0106164	0	0.0112318	0	0.031799	0	0	0	0.0541477	0	0	0.0135191	0	0.0260521	0.243794	0	0	0	0	0	0	0	0	0	0	0	0	0	0.0118451	0	0.151746	0	0	0	0	0.0225723	0.192418	0.0587887	0	0	0.038685	0.0133998	0	0	0	0	0	0
GCCGAAATTCCTACGT-111	0.0232075	0.0138834	0.0660975	0	0.0109656	0.0356175	0	0.0131359	0.173089	0	0	0	0.0102149	0.0130231	0.0109691	0.197898	0.012113	0	0	0	0.0110149	0	0.0118266	0.0306103	0	0	0.0108159	0	0.0229589	0.0206607	0	0.0319826	0	0	0	0	0.0286261	0.0604896	0.0195303	0.0151684	0	0	0	0.0401853	0	0	0	0	0.0110861
GCCGACCCACGACTGC-111	0	0.031175	0	0.0570881	0.012953	0	0	0.0177627	0	0.171848	0	0	0.0174478	0.104391	0.0342912	0.0948289	0	0.0192103	0.0287784	0	0	0	0	0	0.0107688	0	0	0	0	0.113353	0	0.0173988	0	0	0	0.047434	0	0.103052	0	0	0	0	0.0337064	0	0	0	0	0	0
GCCGATTGGCCAAGCT-111	0.0137007	0	0.101607	0	0	0.0291185	0.0284024	0	0.070273	0.133563	0.0160272	0	0	0	0	0.288702	0	0.0319807	0	0.0455915	0	0	0.0242046	0	0	0	0	0	0.0204783	0.0155377	0.0218016	0	0	0	0	0	0.013211	0.0215727	0	0.0208786	0	0	0	0	0	0	0	0.0247747	0
GCCGCATTAGTCCGGC-111	0.0154238	0	0.0119417	0	0	0	0.070354	0	0.214844	0	0	0.0125173	0	0	0	0	0	0	0	0.134514	0	0	0	0	0	0.0131963	0	0	0	0	0	0.0746484	0	0	0	0	0	0	0.358178	0	0	0	0	0	0	0	0	0	0
GCCGCTTGTGAGAAAC-111	0.0201524	0.0269234	0	0.0208069	0	0	0.0242971	0.0268932	0.231086	0	0	0.0117547	0	0	0	0	0.0140307	0.072302	0	0	0	0	0	0	0.0113401	0.0472565	0	0	0	0.0117968	0	0.0615708	0.014723	0	0	0	0	0	0.323717	0	0	0	0	0	0	0	0	0	0.0105172
GCCGGGTTAGGGTCGC-111	0.0277514	0	0	0	0	0	0.0596481	0	0.489104	0	0	0.0146192	0	0	0	0	0	0	0	0.0406963	0	0	0.0290405	0	0	0.238216	0	0	0	0	0	0	0	0	0	0	0	0	0	0	0	0	0	0	0	0	0	0	0
GCCTAGCGATCTGACC-111	0.0650148	0	0.477085	0	0	0	0.0217778	0	0.0970032	0	0	0.0506134	0	0	0	0	0	0	0	0.0394623	0	0	0.0110617	0	0	0.0385923	0.015547	0	0.0339331	0	0.0200844	0	0	0	0.0235672	0	0	0	0	0	0	0	0	0	0	0	0	0.0108059	0
GCCTATAGTGTCAGGG-111	0.0375566	0	0	0	0	0	0	0	0.0283188	0.0348328	0	0	0	0	0	0.0112518	0	0.504378	0	0	0	0	0	0	0	0.0162847	0	0	0	0.0195481	0	0.014691	0	0.0109942	0.016056	0	0.0203911	0	0.0953316	0	0	0	0	0	0	0	0	0	0.0563146
GCCTATTCCGATATAG-111	0	0.0331572	0	0.164678	0	0.200911	0	0.0930209	0	0.0650274	0	0	0	0.102909	0	0	0	0	0	0	0	0	0	0	0	0	0.0161926	0	0	0.0287458	0	0.0211834	0	0	0	0.0648911	0	0.0121389	0	0	0	0.031779	0.0316796	0	0	0	0.0177603	0	0
GCCTATTTGCTACACA-111	0.0214114	0.0118744	0	0	0	0.275184	0	0	0	0.0422724	0	0	0	0.0218173	0.0502308	0.134239	0	0.0259721	0.0902908	0	0	0	0	0	0	0.0163703	0	0	0	0.0640078	0	0	0	0.0109209	0	0.0149678	0.0118009	0.115819	0	0	0	0	0	0	0	0	0	0	0
GCCTCATCTGGAAATA-111	0	0.0195936	0	0.0207173	0.0172922	0.193163	0	0.0302877	0.0450537	0.0837161	0	0	0.0250782	0.0208379	0	0.12788	0.0150975	0.0192106	0.0139974	0	0.0278277	0	0	0.0232373	0	0.0210888	0	0.0208934	0	0.0713107	0	0.0149142	0	0	0	0.0101888	0	0.0259032	0	0	0	0.0213775	0.0128116	0	0	0	0.0204718	0	0
GCCTCCGACAATTCAC-111	0	0.0146679	0	0.0151882	0.0150611	0.269877	0	0	0	0.0625551	0.0111853	0	0	0	0.0131989	0.310638	0	0	0	0	0	0.0110491	0.0124462	0	0	0	0	0.0206119	0.0783635	0	0	0	0	0	0	0	0.0320169	0.0622068	0	0	0	0	0	0	0	0	0	0	0
GCCTCTATACATAGCA-111	0.0711631	0.0200171	0.0161154	0.0275396	0	0.0631147	0.0499196	0	0.145157	0.0688176	0	0	0	0.0107016	0	0.202824	0	0.0494477	0	0.011782	0	0	0	0	0.0146249	0.0298703	0	0	0	0.0163681	0.0421141	0	0.0427733	0	0	0	0.0119703	0.0294086	0	0	0	0	0	0	0	0	0	0	0
GCGAAACTTAACTGGA-111	0	0.0111311	0	0	0.0144111	0.0668366	0	0	0	0.256866	0	0	0.0128794	0.0214019	0.0603689	0.121563	0	0.0473405	0.0427912	0	0.0114418	0	0	0	0	0	0	0	0	0.0952832	0	0	0	0	0	0.0100374	0	0.120432	0	0	0	0.0115707	0	0	0	0	0	0	0
GCGAAGAATCTGACGG-111	0	0.0233164	0	0.0323828	0.0248122	0	0	0.0257388	0	0.0602496	0	0	0.0187108	0.190627	0.0768889	0.030322	0	0.0124006	0.0172922	0	0	0	0	0	0	0	0	0	0	0.0823131	0	0.0195262	0	0	0	0.0805033	0	0.107451	0	0	0	0.0995402	0.0161864	0	0	0	0	0	0
GCGAAGCCATACCCGT-111	0.0489597	0	0.40614	0	0	0	0.0490192	0	0.187948	0	0	0.0186867	0	0	0	0	0	0.0120584	0	0.0492265	0	0	0	0	0	0.134301	0	0	0	0	0	0	0	0	0	0	0	0	0	0	0	0	0	0	0	0	0	0	0
GCGACCCAACCATCTG-111	0	0.0108742	0	0	0	0.0386057	0	0	0	0.0398838	0.0233021	0	0	0	0.0161903	0.0817955	0	0.355516	0	0	0	0	0.012676	0	0.0230521	0	0	0	0.162372	0.0172134	0	0	0.0334796	0.012223	0.0197988	0	0.0316481	0.0321729	0	0	0	0	0	0	0	0	0	0	0
GCGACGATAGTTGTAC-111	0	0	0.053649	0	0	0.0567542	0.0243299	0	0.153142	0.038839	0.0288876	0	0	0	0	0.252107	0	0.0274346	0	0	0	0	0.011658	0	0	0	0.0109973	0	0.0554899	0.026945	0.0323625	0	0	0	0	0	0.0271583	0.0283368	0	0.0124834	0	0	0	0	0	0	0	0	0
GCGAGAGTTGCGTCCA-111	0.0560915	0.0247592	0.01351	0.0222215	0.0198124	0	0	0	0.0520298	0.166654	0.0148056	0	0	0.0275013	0.0166422	0.217814	0	0.0534375	0	0	0	0	0	0	0.0289112	0.0198901	0	0	0	0.0435202	0	0	0.0140948	0	0	0.0119814	0.0159926	0.0506748	0	0.0152809	0	0	0	0	0	0	0	0	0
GCGAGCGCATGCTCCC-111	0.0140597	0	0	0	0	0.0517651	0.0218696	0	0.0934962	0	0	0.0472258	0	0	0	0.139022	0	0.0413591	0	0	0	0	0	0	0.0132193	0	0	0	0.119967	0	0	0	0	0.0201262	0.0210347	0	0.199654	0.0184783	0.0717417	0	0	0	0	0	0	0	0	0	0
GCGAGGCCCGAGCAGA-111	0.0175906	0.0121821	0.213538	0	0	0.106493	0.0153292	0	0.114037	0.0890182	0	0	0.0169163	0	0	0.0252611	0	0	0	0	0	0	0.0106678	0	0	0	0.0187872	0	0.074243	0	0	0.017355	0	0	0.0210826	0	0.0295771	0	0.023328	0.0239003	0	0	0	0.0350264	0	0	0	0.0127917	0
GCGAGTTCTGCAAAGA-111	0.0229542	0.0139064	0.101685	0	0	0	0.0565542	0	0.132876	0	0	0	0	0	0	0	0	0.277459	0	0.123301	0	0	0	0	0.0113657	0.0452409	0	0	0	0.0148489	0	0	0.0128005	0	0	0	0	0	0.0311108	0.0360157	0	0	0	0	0	0	0	0	0.0126249
GCGATTCTGGAAGCAG-111	0	0	0	0.0118382	0	0	0	0.14414	0	0.0329817	0	0	0.013415	0.0432878	0.0511326	0	0.0208154	0.0600068	0.0159397	0.0155989	0.0516254	0	0	0	0	0	0	0	0	0.115614	0.0183968	0.0367835	0	0.0161136	0	0.0282453	0	0.0135214	0.0533109	0	0	0.12894	0.010605	0	0	0	0	0	0.01779
GCGATTGTTAACGTTA-111	0.024387	0	0	0	0	0.0103911	0	0	0.0106569	0.080587	0.0120838	0	0	0	0	0.140252	0	0.330105	0	0.0155321	0	0	0.0135149	0	0	0.0122657	0	0	0.0575405	0.0191998	0.0308183	0	0	0.0100749	0.0145986	0	0.0419892	0.0215049	0	0.0401367	0	0	0	0	0	0	0	0	0
GCGCAAATATATTCAA-111	0	0.0393556	0	0.0862846	0	0	0	0.0831832	0	0.232216	0	0	0.0136374	0.0115538	0.027017	0.0504955	0.0251176	0.111606	0.0365284	0	0	0	0	0	0	0	0	0	0	0.111258	0	0.015994	0	0	0	0	0	0.0444064	0	0	0	0	0.0277101	0	0	0	0	0	0
GCGCAAGAGCGCGCTG-111	0.037955	0	0.457683	0	0	0	0.0188789	0	0.192985	0	0	0.0129303	0	0	0	0	0	0	0	0	0	0	0	0	0	0.240966	0	0	0	0	0	0	0	0	0	0	0	0	0	0	0	0	0	0	0	0	0	0	0
GCGCATCCAGTCAGCA-111	0	0.0184398	0	0.0101599	0	0	0	0	0	0.0272835	0	0	0	0	0	0	0.0308704	0.596238	0	0	0	0	0	0	0	0	0	0	0	0.0113452	0.0188448	0	0.0110199	0	0.0190354	0	0.0144655	0	0.0244655	0	0	0	0	0	0	0	0	0	0.0932385
GCGCCGTTCCACGATA-111	0.046838	0	0.0493536	0	0	0	0.12191	0	0.187586	0	0.0317123	0	0	0	0	0	0	0.153665	0	0.13286	0	0	0	0	0	0.060484	0.011746	0	0	0.0265196	0.0225645	0	0	0	0.0227344	0	0	0	0	0	0	0	0	0	0	0	0	0	0
GCGCCTCCCACTCCGA-111	0.0942572	0	0.557602	0	0	0	0.0123469	0	0.181364	0	0	0.0225317	0	0	0	0	0	0	0	0	0	0	0	0	0	0.0823352	0	0	0	0	0	0	0	0	0	0	0	0	0	0	0	0	0	0	0	0	0	0	0
GCGCGGTCTAGTAACT-111	0	0	0.179876	0	0	0.0216081	0.0136915	0	0.0820442	0.0161597	0	0	0	0	0	0.385856	0	0.0111574	0	0.010486	0	0	0	0	0	0	0	0	0	0.0220943	0.0674033	0	0	0	0	0	0.0110062	0.0257592	0	0.0320835	0	0	0	0	0	0	0	0	0
GCGCTAATTGAATAGA-111	0.0224987	0	0.0149775	0	0	0	0.0822496	0	0.332004	0.0127245	0.0103477	0	0	0	0.0140676	0	0	0.116885	0.0144425	0.0714072	0	0	0	0	0	0.0843327	0.0250762	0	0	0.0355823	0.0314533	0	0	0.0117759	0	0	0	0	0.0146479	0	0	0	0	0	0	0	0	0	0.0149273
GCGCTATGCCGAGGCA-111	0.0178555	0	0.0147171	0	0	0	0.206054	0	0.462845	0	0	0	0	0	0	0	0	0	0	0.182695	0	0	0	0	0	0.0367262	0	0	0	0	0	0	0	0	0	0	0	0	0.0102468	0	0	0	0	0	0	0	0	0	0
GCGCTGATCCAGACTC-111	0.0221195	0	0.0328257	0	0	0	0.0551927	0	0.263181	0.0329255	0	0.0117898	0	0	0	0	0	0.1855	0.010166	0	0	0	0	0	0	0.0307231	0	0	0	0.023919	0	0.0104783	0.0110361	0	0	0	0.0128834	0	0.171457	0	0	0	0	0	0	0	0	0	0.0139959
GCGCTGCTTTGCATTT-111	0.0187288	0	0	0	0	0	0.0173677	0	0.0781172	0.0429043	0.0179196	0	0	0.0169974	0.0138759	0.0407888	0	0.324155	0	0.0130685	0	0	0.0352855	0	0	0.0534616	0	0	0.0162065	0.0461349	0	0	0	0.0175147	0.0154485	0.0123143	0.029841	0.0228132	0.0453353	0	0	0	0	0	0	0	0	0	0.0294527
GCGCTTAAATAATTGG-111	0	0.026682	0	0.0235209	0.0184644	0.0472934	0	0	0	0.115634	0	0	0.0115139	0	0	0.166562	0	0.235284	0.0222211	0	0	0	0	0	0.0188766	0	0	0	0.0621168	0.0463539	0	0	0	0	0	0	0.0433661	0.0326667	0	0	0	0	0	0.012317	0	0	0	0	0
GCGGACCGCGTTGTGG-111	0	0	0	0	0	0.0592111	0	0	0	0.25125	0.0667798	0	0	0.0123708	0.023729	0.143124	0	0.0268352	0.0604563	0	0	0	0.0499292	0	0.0251849	0	0.0132832	0	0.0569498	0.0255345	0	0	0	0.0131534	0.0107589	0	0.0230356	0.0601106	0	0	0	0	0	0	0	0	0	0	0
GCGGAGAAACTTCGCA-111	0.0640518	0.0250595	0	0.0334397	0.0106974	0.0565567	0.0108957	0	0	0.0158688	0.0254088	0	0	0	0	0.13104	0	0.166816	0.0108428	0.0396864	0	0	0.0230021	0	0.0329579	0.0327971	0	0	0.0233801	0.0179034	0.0703053	0	0.0634209	0	0	0	0.0279217	0.0215652	0.0100518	0	0	0	0	0	0	0	0	0	0
GCGGAGAGGGAGAACG-111	0.0207524	0	0	0.0110825	0	0.103777	0	0	0.0422047	0.152582	0.0105068	0	0	0.0348878	0.033333	0.157787	0	0.039344	0.010305	0	0	0	0	0	0.0139962	0.0293148	0	0	0.0145985	0.105443	0	0	0	0	0	0.0225015	0	0.0826434	0	0	0	0	0	0	0	0	0	0	0
GCGGCAAAGTATTGCC-111	0	0.0143364	0	0.0211952	0.0256883	0	0	0	0	0.205125	0	0	0.051611	0	0.042599	0.100435	0	0.0330976	0.0566728	0	0.0151781	0	0	0	0	0	0	0.0300552	0	0.0578006	0	0.0186092	0	0	0	0	0	0.132714	0	0	0	0.0125693	0.10634	0	0	0	0	0	0
GCGGCTCTGACGTACC-111	0	0.0146484	0.0544742	0.0113778	0.0113814	0.0126767	0	0	0.212483	0	0	0	0.0115579	0	0	0.195245	0.0329091	0.0447138	0	0	0.0187676	0	0	0.0397342	0	0	0	0	0	0.0174539	0	0.0619318	0	0	0	0	0.0284791	0.0355592	0.0638554	0.025779	0	0	0	0	0	0	0	0	0.0118952
GCGGGAACCAGGCCCT-111	0.0148148	0	0	0	0	0.0101504	0.033839	0	0.0449013	0	0	0	0	0	0	0.118542	0	0.0859678	0	0.136544	0	0.0115743	0.120898	0	0	0	0	0.0105765	0.0961922	0.0198039	0.0130099	0	0.0140721	0	0.0121326	0	0.0512661	0.02805	0.0166933	0	0	0	0	0.0166568	0	0	0	0	0.0183308
GCGGTCCCTAGACGCA-111	0.0202131	0.0515494	0	0.0526327	0.0205404	0	0.0351137	0	0.368286	0	0	0.0105013	0.0101711	0	0	0.122029	0.0109455	0.0563861	0	0.052372	0	0	0	0	0.0145274	0.013767	0	0	0	0.0156989	0	0.0136927	0.0119227	0	0	0	0.02223	0.0148118	0	0	0	0	0	0	0	0	0	0	0
GCGGTGAACTGCGCTC-111	0.0117544	0	0.12603	0	0	0.0560335	0.0326699	0	0.100109	0	0.0260151	0.0254025	0	0	0	0.245598	0	0.0216218	0	0	0	0	0.01989	0	0	0	0	0	0.0494069	0.0217368	0	0	0	0	0.012648	0	0.0386207	0.0374184	0.0290265	0.0238316	0	0	0	0	0	0	0	0.0293486	0
GCGGTTCCCTATCATG-111	0.026473	0	0.330381	0	0	0	0.0629029	0	0.263257	0	0	0.0112232	0	0	0	0	0	0.010318	0	0.0919038	0	0	0.0133367	0	0	0.0497358	0	0	0	0.011565	0	0	0	0	0	0	0	0	0	0	0	0	0	0.025772	0	0	0	0	0
GCGTAAATGGCCATAA-111	0	0	0	0	0	0	0	0	0.0171439	0	0	0	0	0	0	0	0	0.498588	0.0128413	0	0	0	0	0	0.0101804	0.0199785	0	0	0	0.0234286	0	0	0.0188811	0	0	0	0	0	0.252275	0	0	0	0	0	0	0	0	0	0.0749768
GCGTCGAAATGTCGGT-111	0.023452	0	0.326672	0	0	0	0.0441959	0	0.255262	0	0	0.0123427	0	0	0	0	0	0	0	0.0156796	0	0	0	0	0	0.0183983	0	0	0	0	0	0.0379786	0	0	0	0	0	0	0.188099	0	0	0	0	0	0	0	0	0	0
GCGTCGCCAGGGTGAT-111	0	0.0160608	0	0.0225236	0.0141833	0	0	0	0	0.265655	0.0101015	0	0.0110598	0.0373258	0.0178259	0.233753	0	0.0490753	0.0190773	0	0	0	0	0	0.0418237	0	0	0.0100187	0	0.0388137	0	0	0.0145484	0	0	0.0240438	0.0331932	0.0522081	0	0	0	0	0.015111	0	0	0	0	0	0
GCGTGGTACTGGGTTA-111	0.0739195	0	0	0	0	0	0.051155	0	0.482494	0	0	0.0147437	0	0	0	0	0	0.0368425	0	0.0238119	0	0	0	0	0	0.165104	0	0	0	0.0133071	0	0	0	0	0	0	0	0	0.0566542	0	0	0	0	0	0	0	0	0	0.010987
GCGTTATATTTGGAAC-111	0	0.0128933	0	0.0306203	0.0109025	0.023947	0	0.0321489	0	0.0196807	0	0	0.0512257	0.033439	0	0	0	0	0.0135781	0	0.0213042	0	0	0	0	0	0	0.017283	0	0.0936822	0	0.168185	0	0	0	0.0265334	0	0	0.0986858	0	0	0	0.197109	0	0.0100756	0.0196171	0	0	0.0318092
GCGTTCGGAGACCGGG-111	0.0129994	0	0	0	0	0.066687	0	0	0.01107	0.133298	0	0.0134831	0	0.0157798	0.0404472	0.236743	0	0.0939702	0.0334268	0.0355744	0	0	0	0	0	0.0151867	0	0	0	0.032421	0.019616	0	0	0	0	0	0.0103098	0.130882	0	0	0	0.0144005	0	0	0	0	0	0	0.0231013
GCTAAACCTGAGGTGA-111	0.0163372	0	0	0	0	0.0879917	0.0518746	0	0.121201	0.134765	0.0221554	0	0	0.0105722	0.0117782	0.107409	0	0.027273	0.0385586	0.0169413	0	0	0.0636096	0	0.0210598	0	0	0	0.0546267	0.0725011	0	0	0	0	0.010125	0	0.0176874	0.0329992	0	0	0	0	0	0	0	0	0	0	0
GCTAACTGAAGTCTGA-111	0	0.0279154	0	0.0286708	0.0132583	0	0	0	0	0.153763	0	0	0	0.0114632	0.0133282	0.337639	0	0.0905741	0.0232793	0	0	0	0	0	0	0	0	0	0	0.101585	0	0	0	0	0	0	0.0114101	0.0811823	0	0	0	0	0	0	0	0	0	0	0.0128559
GCTAAGTAAAGGCGAT-111	0	0.0168613	0	0.0165431	0.0378563	0	0	0	0	0.293376	0	0	0.0457744	0.0105929	0.0368335	0.0918423	0	0.0933243	0.0193694	0	0.0416156	0	0	0	0	0	0	0.0232176	0	0.0872809	0	0	0	0	0	0	0.0116819	0.055889	0	0	0	0	0.027739	0	0	0	0	0	0
GCTAAGTAGTTTCTCT-111	0.0174904	0	0.042451	0	0	0.0153686	0.0343277	0.0125225	0.0770174	0.220566	0	0.0156929	0.0181666	0	0.0450099	0.085378	0	0.0105478	0.0165426	0.0136678	0.025564	0	0.0488888	0.0181783	0	0	0	0	0.0100518	0.01167	0	0	0	0.0134885	0	0	0.0164078	0.0828323	0.014423	0	0	0.0120425	0	0.0415936	0	0	0	0	0
GCTAATACCGAATGCC-111	0.0200158	0.0140367	0.076618	0	0.0132365	0.112417	0.0169523	0	0.0972611	0.0808648	0	0.0228211	0.0307065	0	0.0479542	0.0608556	0	0.0137041	0.032561	0	0.0192038	0	0	0.0276727	0	0	0.0170569	0	0	0.046581	0	0.0240314	0	0.0121496	0	0	0.0125381	0.0675656	0.0227524	0.0142788	0	0	0.0124205	0.0140691	0	0	0	0	0
GCTACAGTACGGACCG-111	0	0.0246966	0	0.023661	0.0135796	0.0186617	0	0	0	0	0.0102305	0	0.0225642	0.012465	0	0.341429	0	0.0462662	0.0469632	0	0	0	0.0156951	0	0	0	0	0	0	0.184849	0	0	0	0	0	0	0.0146831	0.0452297	0	0	0	0	0.0142093	0	0	0	0	0	0.0489663
GCTACGACTTATTGGG-111	0.0308136	0	0.173337	0	0	0	0.0799979	0	0.0734388	0	0	0.0104551	0	0	0	0.0128123	0	0.113782	0.0142336	0.0750129	0.0357293	0.0205772	0	0.016767	0.0133596	0.0285561	0	0.0127169	0	0	0.0496384	0	0.0280341	0.011559	0	0	0	0	0.0698072	0.028909	0	0	0	0	0	0	0	0	0
GCTACTATAGTAGAGT-111	0	0.0173804	0	0.0161759	0	0.0353603	0	0	0	0.254294	0	0	0	0.0216424	0.0228999	0.106279	0	0.143479	0.0265858	0	0	0	0.0156443	0	0	0	0	0	0.0592323	0.0816445	0	0	0	0.0109788	0.010633	0.0114549	0.0227984	0.0449857	0	0	0	0	0	0	0	0	0	0	0.016035
GCTAGACCGTCTACTG-111	0	0.0300873	0.0203635	0.0280491	0.0237398	0.0511674	0	0	0.0499086	0.0314239	0	0.0166988	0.0264961	0.0187304	0	0.0596294	0	0	0	0	0	0	0	0.0142579	0	0	0	0	0	0	0.0193822	0.266915	0	0.0153086	0	0.0125905	0.0431203	0.0136903	0.0906222	0	0	0	0.0335453	0	0.01055	0	0	0	0
GCTAGAGTAGAGATGT-111	0	0.0234525	0	0.028241	0.0106828	0	0	0	0	0.11478	0	0	0	0	0.0162983	0.250879	0	0.276358	0.0168382	0	0	0	0	0	0.0119076	0	0	0	0	0.0868549	0.0118411	0	0	0	0	0	0.0219885	0.0438547	0	0	0	0	0	0	0	0	0	0	0
GCTAGCTTGAATAGCT-111	0	0.010687	0	0.0130675	0	0.0132443	0	0.116566	0	0.0797931	0	0	0	0.0112869	0	0.266663	0.0366125	0.0625764	0.013602	0	0.013909	0	0	0	0.0172479	0	0	0	0	0.159032	0	0	0.0116406	0	0	0	0	0.0532521	0	0	0	0	0	0	0	0.0103172	0.0252725	0	0
GCTAGGCACCACGGAG-111	0.0340393	0	0	0	0	0	0.0111571	0	0.0281208	0.232396	0	0	0	0.0186596	0	0.310614	0	0.101817	0.0140898	0	0	0	0	0	0	0	0	0	0	0.0771498	0.0115975	0	0	0	0	0	0.0271967	0.0377081	0	0	0	0	0	0	0	0	0	0	0
GCTAGTAGAGCTTGTA-111	0.038677	0	0.0383702	0	0	0.0151845	0.046923	0	0.0620832	0.0103048	0.016664	0	0	0	0	0.0222869	0	0.163639	0.0117866	0.0620005	0	0	0.0507465	0	0.0193646	0.0156866	0	0	0.197512	0.0273254	0.0331628	0	0	0	0.038705	0	0.0137261	0	0.0119562	0.0182801	0	0	0	0.0137958	0	0	0	0.0137704	0
GCTAGTTTCATTGAGG-111	0.0430276	0	0.107247	0	0	0.0100763	0.0278602	0.0133325	0.0870231	0.0192885	0.0156574	0.0242585	0	0	0	0.110817	0.0352649	0.022973	0	0	0.0268579	0	0.0500002	0.0768266	0	0	0	0	0.0846389	0	0	0.0119325	0	0	0.0113762	0	0.0375281	0.0142472	0.0230544	0.0148136	0	0	0	0.0124761	0	0	0	0.0144895	0
GCTATACGTCTCGGAC-111	0.0504579	0.0126797	0	0.0145581	0	0.0467568	0.112976	0	0.126602	0.0308582	0.0511332	0	0	0	0	0.0837482	0	0.0662198	0	0.0345365	0	0	0.0537954	0	0.035973	0.0369466	0.0113607	0	0.0322011	0.0500471	0.0487559	0	0.0261589	0	0	0	0	0	0	0	0	0	0	0	0	0	0	0	0
GCTATCGCGGCGCAAC-111	0	0.0413916	0	0.101877	0	0	0	0.1303	0	0.119287	0	0	0.0113814	0.0637869	0.0502253	0.0272125	0.0845248	0.0143493	0.0168441	0	0.010279	0	0	0	0	0	0	0	0	0.0542454	0	0.0208309	0	0	0	0.0327371	0	0.0553025	0	0	0	0	0.0200524	0	0	0.0582169	0	0	0
GCTCAATCCGTTTATT-111	0.0184154	0.0189178	0	0.0393341	0	0.0507715	0.199148	0	0.0515449	0.0232744	0	0	0	0.0118113	0.0109882	0.136542	0	0.0580907	0	0.0442926	0	0	0	0	0.0249911	0.0337419	0.0111271	0	0	0.0438034	0.0160669	0	0.0185532	0.0120373	0	0.0131719	0.0368538	0.0285519	0.0106138	0	0	0	0	0.0185973	0	0	0	0	0
GCTCAATGTAATACCG-111	0.0112819	0	0.0108705	0	0	0	0	0	0.576922	0.0480199	0	0	0	0	0	0.158432	0	0.0100816	0	0	0	0	0	0	0	0.0389885	0	0	0	0	0	0	0	0	0	0	0.0238177	0.0211057	0	0	0	0	0	0	0	0	0	0	0
GCTCATTACTGCATGT-111	0	0	0.0363141	0	0	0	0.0252555	0	0.229995	0.171106	0	0	0	0	0.016107	0.206221	0	0.0151	0	0.0319391	0	0	0	0	0	0.0167465	0	0	0	0	0	0	0	0.0135097	0	0	0.0412338	0.0597002	0.0230647	0	0	0	0	0	0	0	0	0	0
GCTCCATGCAAAGCAA-111	0	0.0491515	0	0.0536972	0	0.114049	0	0.0720085	0	0.246236	0	0	0.0102317	0	0.0280735	0.0914638	0.0295166	0.0140288	0.0398458	0	0	0	0	0	0	0	0.0114415	0	0.0242119	0.0463165	0	0	0	0	0	0	0.0131534	0.0577909	0	0	0	0	0	0	0	0	0	0	0
GCTCCCAGTCGGTCCA-111	0.0458014	0	0.176501	0	0	0	0.101562	0	0.427376	0	0	0.0488461	0	0	0	0	0	0	0	0.0211977	0	0	0	0	0	0.113697	0	0	0	0	0	0.0129592	0	0	0	0	0	0	0	0	0	0	0	0	0	0	0	0	0
GCTCCGCTCGCTTCAG-111	0.0501697	0	0.0534829	0	0	0	0.0955475	0	0.654322	0	0	0.0452421	0	0	0	0	0	0	0	0.0116847	0	0	0	0	0	0.05953	0	0	0	0	0	0	0	0	0	0	0	0	0	0	0	0	0	0	0	0	0	0	0
GCTCCTGACATACTGG-111	0.0142731	0.0101782	0	0.011467	0	0.0296086	0.117901	0	0.0663417	0.0263986	0	0	0	0.0245151	0.011297	0.0815991	0	0.166811	0.0145508	0.0724076	0	0	0.0145229	0	0.0354574	0.0477965	0	0	0	0.039187	0.0253771	0	0.0537586	0	0	0.0242173	0.0155425	0.0188841	0	0	0	0	0	0	0	0	0	0	0
GCTCGGAATTTAAAGC-111	0.0200775	0	0.257185	0	0	0	0.0923564	0	0.261013	0	0	0.0104372	0	0	0	0	0	0	0	0.197858	0	0	0	0	0	0.128798	0	0	0	0	0	0	0	0	0	0	0	0	0	0	0	0	0	0	0	0	0	0	0
GCTCTAAACCCTGACG-111	0.0152518	0.0336603	0	0.0584244	0	0	0	0.0977762	0	0.241309	0	0.0109586	0	0.0104517	0.0138289	0.170061	0.017234	0.0266457	0.0131939	0	0	0	0	0	0	0.0125068	0	0	0	0.0725568	0	0.01515	0	0	0	0	0	0.0592394	0.0235431	0	0	0	0.0170563	0	0	0	0	0	0
GCTCTATGTTACGTGC-111	0	0.0341338	0	0.0624595	0.0204241	0.0213989	0	0	0	0.141867	0	0	0.0130286	0.167472	0.0796166	0.0389872	0	0	0	0	0	0	0	0	0	0	0	0.0196956	0	0.0340753	0	0.0136	0	0	0	0.07197	0	0.121955	0	0	0	0.0298863	0.0321157	0	0	0	0	0	0
GCTCTCGGGTACCGAA-111	0	0.0385133	0	0.0409625	0.0186337	0.0131872	0	0	0.0103727	0.198794	0	0	0	0.0657812	0.0136702	0.143909	0	0.0322248	0.0112123	0	0	0	0	0	0	0.0585609	0	0	0	0.0230812	0	0.0331225	0	0	0	0.0333428	0.0123627	0.0742817	0.0206518	0.0107028	0	0	0.0123449	0	0	0	0	0	0.0386755
GCTCTTTCCGCTAGTG-111	0	0	0	0	0	0	0	0	0.182315	0.148129	0	0	0	0.0221267	0.013125	0.15643	0	0.116166	0	0	0	0	0	0	0	0.064355	0	0	0	0.0402223	0	0	0	0	0	0.0122556	0.0315867	0.0399862	0.0171386	0	0	0	0	0	0	0	0	0	0.0205121
GCTGAATCTTCCAATC-111	0	0.0305075	0	0.0312099	0.0192235	0.0148224	0	0.0128109	0	0.126062	0	0	0.0492319	0.031614	0.0611572	0.0219784	0	0.02774	0.0534768	0	0	0	0	0	0	0	0.0110341	0.0187009	0.0105499	0.0839264	0	0.0285547	0	0.0166902	0	0.011928	0.0159411	0.0515261	0.0151946	0	0	0	0.08905	0	0.0440543	0	0	0	0.0551642
GCTGAGGCGTGAGTAT-111	0.0349587	0	0.224296	0	0	0.0138142	0.0510908	0	0.0905879	0.0222881	0.0362563	0	0	0	0	0	0	0.105844	0.0132369	0.0698533	0	0	0	0	0	0.0643564	0.0105223	0	0.012874	0.0159519	0.0655897	0	0	0	0	0	0	0	0.0153404	0.0544898	0	0	0	0	0	0	0	0.0171509	0
GCTGCACGGTTTCTTA-111	0.0258118	0	0.212336	0	0	0.0307624	0.0181968	0	0.074273	0.0388758	0	0.0126973	0	0	0	0.0136299	0	0.0768691	0	0.074645	0	0	0.0137107	0	0	0.0966002	0	0	0.0541767	0.0159241	0.018582	0	0	0	0	0	0	0	0	0.048678	0	0	0	0.0561363	0	0	0	0.0123813	0
GCTGCTACTGCGTAGC-111	0.0559804	0	0.024164	0	0	0	0.173767	0	0.207446	0.0153137	0.0132714	0	0	0	0	0.0145905	0	0.0405011	0	0.06607	0	0	0	0	0	0.0516232	0	0	0	0.0386416	0.207332	0	0.0143644	0	0	0	0	0	0	0	0	0	0	0	0	0	0	0	0
GCTGCTCTCCGGACAC-111	0.0152889	0	0.0119274	0	0	0	0.153336	0	0.387321	0	0	0	0	0	0	0	0	0.0285924	0	0.208996	0	0	0	0	0	0.0416196	0	0	0	0	0	0	0.0283467	0	0	0	0	0	0.0276168	0	0	0	0	0	0	0	0.0126619	0	0
GCTGGCATATTCACCT-111	0	0.0273182	0	0.0600316	0.0134442	0.167845	0	0	0	0.0356352	0	0	0.0206559	0.0743995	0.0364661	0.0590773	0	0	0	0	0	0	0	0	0	0	0	0.0143279	0	0.0339796	0	0.062059	0	0.0104148	0	0.0491599	0.0121455	0.0995454	0.0149266	0	0.0105267	0.0147971	0.0704794	0	0	0	0.011395	0	0
GCTGGCGGCGCATGCT-111	0.0167073	0.01734	0	0.0217263	0	0.0235338	0	0	0	0.356432	0	0	0	0	0.0337807	0.185653	0	0.0315995	0.0322624	0.0117631	0	0	0	0	0.0205225	0.0150074	0	0	0	0.0627267	0	0	0	0	0	0	0	0.0661865	0	0	0	0	0	0	0	0	0	0	0
GCTGTATTACTGGCCC-111	0.0572566	0	0.35404	0	0	0	0.0195993	0	0.31711	0	0.0119394	0.0651586	0	0	0	0	0	0	0	0	0	0	0	0	0	0.0781256	0	0	0	0	0	0	0	0	0	0	0	0	0	0	0	0	0	0	0	0	0	0.0212965	0
GCTGTTGCTACCGAAC-111	0.0224535	0.0377601	0	0.0389661	0	0	0.0185163	0.0165134	0.101477	0.0330177	0	0	0	0	0	0.453655	0.0310975	0.0353215	0	0.0100725	0	0	0	0	0.0361201	0.0179984	0	0	0	0.0136347	0	0	0.0261702	0	0	0	0	0.0239737	0.0100201	0	0	0	0	0	0	0	0	0	0
GCTTAATGTAACTAAC-111	0.0186961	0.0100182	0	0	0.0122655	0.012977	0.0117365	0.0494162	0.0270779	0.210038	0	0	0.0284064	0	0.0704166	0.0675463	0.0106016	0.0242266	0.0459833	0	0.0618955	0	0	0.0128358	0.0125188	0	0	0.010433	0	0.0586632	0	0.0118263	0.0143416	0	0	0	0	0.0704282	0.0186457	0	0	0.0164025	0.0129414	0	0.0119183	0	0	0	0
GCTTACGTAGTTAGTA-111	0.0106211	0	0.141109	0	0	0.0257206	0.0235696	0	0.0506118	0	0	0	0	0	0	0.102886	0	0	0	0.0530831	0	0	0.0373534	0	0	0	0	0	0.0824964	0	0.126673	0	0	0.0214388	0.013635	0	0.0916308	0.0255137	0.0445349	0.0170113	0	0	0	0.0222751	0	0	0	0.0334231	0
GCTTATGAAGCAGGAA-111	0.0334085	0	0.241683	0	0	0	0.0307067	0	0.273445	0	0	0.0176974	0	0	0	0	0	0.0227425	0	0.055684	0	0	0	0	0	0.216162	0	0	0	0.0151487	0	0	0	0	0	0	0	0	0.0175167	0	0	0	0	0	0	0	0	0.0114181	0
GCTTCCGTCCCTAGAC-111	0	0.0247955	0	0.0430653	0	0.139873	0	0	0.02934	0.225494	0	0	0.018119	0.0212117	0.0644835	0.0498851	0	0.0289852	0.0328909	0.011163	0	0	0	0	0	0	0	0	0	0.0552168	0	0.0140662	0	0.0156524	0	0.0137725	0	0.0602514	0	0	0	0	0.0278917	0	0	0	0	0	0
GCTTGATGATAATCAG-111	0.0250892	0	0.0455406	0	0	0	0.136852	0	0.311625	0	0	0.0341143	0	0	0	0	0	0	0	0.0813265	0	0	0	0	0	0.315918	0	0	0	0	0	0	0	0	0	0	0	0	0	0	0	0	0	0	0	0	0	0	0
GCTTGGATCGATTAGG-111	0	0	0	0	0	0	0	0	0	0.0293852	0	0	0	0	0	0	0	0.767634	0	0	0	0	0	0	0	0	0	0	0	0.0295295	0	0	0	0	0	0	0	0	0.0598372	0	0	0	0	0	0	0	0	0	0.0265043
GCTTTCAGAGGAGGTG-111	0	0	0.0163631	0	0	0	0.0742357	0	0.227132	0.0141016	0	0	0	0	0	0	0	0.225309	0	0.0390103	0	0	0	0	0	0.0278868	0	0	0	0.0165	0	0.0139932	0.0109254	0	0	0	0	0	0.211808	0	0	0	0	0	0	0	0	0	0.0143749
GGAAACCTTGTTGAAT-111	0	0	0	0.0133286	0	0.0577488	0	0	0.0141885	0.159298	0	0.0158229	0	0.0428901	0.104892	0.051422	0	0.0592698	0.0169953	0.0155445	0	0	0	0	0	0.0235377	0	0	0.021317	0.0834227	0	0	0	0.0152569	0	0.0304963	0.0137829	0.120433	0	0	0	0	0	0.0387208	0	0	0	0	0.0112102
GGAAAGTGCCCATGCC-111	0.049997	0	0.40656	0	0	0	0.0236975	0	0.394739	0	0	0.0324064	0	0	0	0	0	0	0	0	0	0	0	0	0	0.0424056	0	0	0	0	0	0	0	0	0	0	0	0	0	0	0	0	0	0	0	0	0	0	0
GGAACCGTGTAAATTG-111	0	0.01009	0	0	0.0253246	0.029966	0	0.0173552	0	0.177672	0.010546	0	0.0285745	0.0361418	0.0459944	0.115255	0	0.0316088	0.0439662	0	0.0472549	0	0.0198161	0	0	0	0	0	0	0.102234	0	0	0	0	0	0.0191601	0.0108381	0.109213	0	0	0	0.0104388	0.0135029	0	0	0	0	0	0
GGAACCTTGACTCTGC-111	0	0	0	0	0	0.0282493	0	0	0	0.124598	0.0765575	0	0	0.0656685	0.0576429	0.0503867	0	0.0183884	0.0119573	0	0	0	0.145719	0	0	0	0	0	0.0120505	0.0903646	0	0	0	0	0	0.0455663	0	0.0949134	0	0	0	0.0237179	0	0.0324551	0	0	0	0.0114633	0
GGAAGCTCGCTTACAG-111	0.0119092	0	0	0	0	0	0.130898	0	0.657566	0	0	0	0	0	0	0	0	0	0	0.115779	0	0	0	0	0	0.029691	0	0	0	0	0	0	0	0	0	0	0	0	0	0	0	0	0	0	0	0	0	0	0
GGAATGCGCTAGCGTG-111	0.0459539	0	0.351637	0	0	0.0203497	0.0164814	0	0.137538	0.0227308	0.0344092	0	0	0	0	0	0	0	0	0.01183	0	0	0.0278215	0	0	0.0737528	0.0181555	0	0.0399894	0	0.0467999	0	0	0	0	0	0	0	0	0	0	0	0	0.0242874	0	0	0	0.0166917	0
GGACACAAGTTTACAC-111	0.0665713	0	0.488061	0	0	0	0.0217358	0	0.23504	0	0	0.0427107	0	0	0	0	0	0	0	0.0148748	0	0	0	0	0	0.0969741	0	0	0	0	0	0	0	0	0	0	0	0	0	0	0	0	0	0	0	0	0	0	0
GGACCAACAGGATAAC-111	0.0136172	0.0319597	0	0.0464906	0	0.166307	0.0168142	0	0.0299608	0.162091	0	0	0	0.02694	0.0164907	0.210889	0	0.0208109	0.0274214	0.022115	0	0	0	0	0	0	0	0	0	0.0451395	0	0	0	0	0	0.0166491	0	0.0609667	0	0	0	0	0	0	0	0	0	0	0
GGACCTCTAGGCCGCC-111	0	0.0260373	0	0.0494019	0	0.0643113	0	0	0	0.175291	0	0	0	0.0353665	0.0337472	0.070686	0	0.116067	0.0696935	0	0	0	0	0	0.0274913	0	0	0	0	0.102956	0	0	0	0.0226282	0	0.0220797	0.028317	0.0582642	0	0	0	0	0	0	0	0	0	0	0
GGACTCGACAGCGCAT-111	0	0.0230909	0	0.0357439	0.0110725	0	0	0.0388651	0	0.21954	0	0	0.0216557	0.0186194	0.0594959	0.0548146	0.0103845	0	0.0212718	0	0.0118039	0	0	0	0.0128971	0	0	0	0	0.0252242	0	0.0903324	0.0102705	0.0137924	0	0	0	0.112568	0.0729419	0	0	0.0244533	0.0434326	0	0	0	0	0	0
GGACTCGTGAGTGGTC-111	0.0366926	0.0177515	0.028884	0.0260112	0	0.0696613	0.214305	0	0.207562	0	0.0135096	0.019691	0	0	0	0	0	0	0	0.0801172	0	0	0.0242206	0	0.0103168	0.0293138	0	0	0.0245675	0	0	0.011908	0.049017	0	0	0	0	0	0.0385386	0	0	0	0	0.0123507	0	0	0	0	0
GGAGAAGTCATTGGCA-111	0.0230832	0	0.369248	0	0	0.0221374	0.0200237	0	0.0733585	0	0	0.0214159	0	0	0	0.0338678	0	0	0	0.0178364	0	0	0.0220417	0	0	0	0	0	0.0562749	0	0.190823	0	0	0	0.01138	0	0.0313152	0	0	0	0	0	0	0	0	0	0	0.0301931	0
GGAGACGACACCTTTG-111	0.0183882	0	0.0796815	0	0	0.0228091	0.0762903	0	0.0944447	0.0122669	0.0172032	0	0	0	0	0.0663625	0	0.0881239	0	0.0774666	0	0	0.0175217	0	0	0.0326082	0.0109818	0	0.126496	0.0133579	0.0160984	0	0	0	0.0238493	0	0.0422909	0.0132312	0.0154689	0.0177872	0	0	0	0.044682	0	0	0	0.0121678	0
GGAGCAACATTTCAAG-111	0.0173774	0	0.0116168	0	0	0	0.0367404	0	0.13569	0	0	0	0	0	0.0156018	0.0456402	0	0.385426	0.0123412	0.0889103	0	0	0	0	0.0184983	0.0338659	0	0	0	0.0587327	0	0	0.0375131	0	0	0	0	0.0176627	0	0	0	0	0	0	0	0	0	0	0
GGAGCACCAAGAACTA-111	0.0317384	0.011912	0.0202677	0.0101486	0.01782	0.03858	0.0244243	0.0156086	0.177529	0.0402192	0	0.0170633	0.0222025	0.0134334	0	0.159373	0.0292255	0	0	0	0.058633	0.019925	0	0.0150184	0	0	0	0.0222408	0.0156714	0.0351835	0.0302556	0.0220719	0	0	0	0	0.0142747	0.0188576	0.0129634	0	0	0.0225961	0	0	0	0	0	0	0
GGAGCGAGGCCTACTT-111	0.029479	0	0.0118195	0	0	0.0285378	0.027023	0	0.246285	0	0.0595195	0.0103953	0	0	0	0.242073	0	0.0238763	0	0.0179643	0	0	0.0539322	0	0.0132573	0.0392379	0	0	0.0612285	0.0220636	0	0	0	0	0	0	0.0170432	0.0204516	0	0	0	0	0	0	0	0	0	0	0
GGAGGGCTTGGTTGGC-111	0	0.0410818	0.0577252	0.084256	0	0	0.0115202	0.0269414	0.0819161	0.15117	0	0	0	0.0925629	0.0535145	0.0575017	0	0.012525	0.0123118	0	0	0	0	0.0150232	0	0	0	0	0	0.0652422	0	0	0	0	0	0.0412498	0	0.0675659	0	0.0159826	0	0	0.0117087	0	0	0	0	0	0
GGAGTGCCGCCCTGGA-111	0.0202112	0.0263604	0.0187169	0.0163852	0	0.0335032	0.0887629	0	0.233434	0	0.0195581	0.0390195	0	0	0	0.0146589	0.0156652	0	0	0.0842053	0	0	0.060596	0	0	0	0	0	0.0555829	0	0.0151375	0.0379005	0.0135178	0	0.0139241	0	0.0136537	0	0.0905383	0	0	0	0	0	0	0	0	0	0
GGATACTCATGAATTG-111	0.0202427	0.0126821	0	0.0133885	0.0330973	0.0920112	0	0	0	0.0535632	0.0158391	0	0.0440959	0	0.0409777	0.149478	0	0.0140764	0.10003	0.0231763	0	0	0	0	0	0.012136	0	0.0390462	0	0.0759131	0	0	0	0	0	0	0	0.101215	0	0	0	0	0.0434263	0	0	0	0	0	0
GGATCATCCCGTACGC-111	0	0	0	0	0	0.041497	0	0	0.181992	0.0807719	0	0.0249052	0	0.0175677	0.0547265	0.0854789	0	0.0213285	0.0284143	0	0	0	0	0	0	0.0174084	0	0.0124627	0	0.0560657	0	0	0	0	0	0.011522	0.0145921	0.139765	0	0	0	0.0269866	0	0.0128713	0	0	0	0	0.0293738
GGATCCGGAATATACT-111	0	0	0	0	0	0.0298847	0	0	0.0602329	0.281113	0	0	0	0.0130665	0.020375	0.19715	0.0127472	0.03899	0.0148127	0.0209207	0.0192366	0.0102176	0	0	0	0.0358209	0	0	0	0.0203483	0	0	0	0	0	0	0.0104503	0.058575	0	0	0	0.0155623	0	0	0	0	0	0	0
GGATCTTACTGCCCTT-111	0.024159	0	0.0972438	0	0	0.055396	0.0132475	0	0.0863282	0.0682275	0.0998279	0.0253419	0	0.010839	0.0425939	0.0657972	0	0	0	0	0	0	0.0233072	0.0204913	0	0.0125568	0.0350712	0	0.0196667	0	0	0	0.0170887	0.0125828	0	0	0.0101844	0.068085	0	0	0.0260368	0.0457236	0	0	0	0	0	0.0153802	0
GGATCTTGACTCAACC-111	0	0.0663457	0	0.126827	0	0	0	0.0645249	0	0.102514	0.0164638	0	0	0.0652641	0	0	0.0207297	0	0	0	0	0	0	0	0.0124874	0	0.245772	0	0	0	0	0.0655982	0.0534289	0	0.012726	0.0197568	0	0	0	0	0	0	0.0156068	0	0	0	0	0	0
GGATGAAGATCGCTGA-111	0	0.0441984	0	0.153678	0	0.159496	0	0.0284675	0	0.0860563	0	0	0	0.0110597	0	0.0324785	0.125159	0.0211536	0.0111115	0	0	0	0	0	0.0396258	0	0	0	0.0150157	0.0529694	0	0	0	0	0	0	0.0109799	0	0.0168708	0	0.0117165	0	0.0148351	0	0	0.0723764	0	0	0
GGATGACGCGAGTTTA-111	0	0.0146522	0.0713741	0	0.0188067	0	0	0	0.107823	0.0380033	0	0.013378	0.0199802	0.0163111	0	0.126153	0.0517812	0	0	0	0.04055	0.0267707	0	0.0962334	0	0	0	0	0	0	0.0268289	0.0660514	0	0.010758	0	0	0.0350874	0.0233653	0.0467064	0.0105591	0	0	0	0	0	0.0201429	0	0	0
GGATGCTGGCGTTCCT-111	0	0.0416185	0	0.151009	0	0.0106361	0	0	0	0.0285988	0	0	0	0.0431489	0	0.289153	0	0.0168785	0.022768	0	0	0	0	0	0	0	0	0	0	0.138667	0	0	0	0	0	0.0399244	0	0.0792003	0	0	0	0	0.0457651	0	0	0	0	0	0.020662
GGATGTCCTTACCGCA-111	0.103323	0	0.0322737	0	0	0	0.0548241	0	0.432742	0	0	0.0241752	0	0	0	0	0	0.0339198	0	0.0126542	0	0	0	0	0	0.171888	0	0	0	0	0	0	0	0	0	0	0	0	0.0474472	0	0	0	0	0	0	0	0	0	0
GGATTCAGTACGGTGG-111	0.0381852	0	0.466397	0	0	0	0.0122456	0	0.266399	0	0	0.0360617	0	0	0	0	0	0	0	0	0	0	0	0	0	0.108194	0	0	0	0	0	0	0	0	0	0	0	0	0	0	0	0	0	0	0	0	0	0	0
GGATTCCGCTATACCC-111	0.0196878	0	0	0	0	0	0	0	0.0975151	0.0190284	0.0185993	0	0	0	0	0	0	0.316218	0	0	0	0	0	0	0.0159218	0.0407906	0	0	0.0178581	0.0117645	0.0127257	0	0.0263311	0	0.0320442	0	0.0106374	0	0.211717	0	0	0	0	0	0	0	0	0	0.0283195
GGATTGCTGTGACTCC-111	0	0	0	0	0	0	0	0	0	0.343385	0	0	0	0.0106349	0.0293559	0.271148	0	0.036152	0.0382825	0	0	0	0	0	0.0423386	0	0	0	0	0.0343402	0	0	0.0151374	0	0	0	0.0127986	0.0978766	0	0	0	0	0	0	0	0	0	0	0
GGATTTCACTTCTATA-111	0.0494332	0	0	0	0	0	0.024019	0	0.508411	0.0188711	0.0131025	0.0244529	0	0	0	0	0	0.0126253	0	0.0175666	0	0	0	0	0	0.264979	0	0	0	0	0	0	0	0	0	0	0	0	0	0	0	0	0	0	0	0	0	0	0
GGCAAAGGCGCCAATA-111	0.0158959	0	0	0	0	0.0252297	0.0775937	0	0.0363258	0	0.0123586	0	0	0	0.010843	0.0310521	0	0.143412	0.0105352	0.183774	0	0	0.0272708	0	0.0364122	0.0307484	0.0130309	0	0.0464179	0.021583	0.0257298	0	0.0796657	0.012775	0.0137239	0	0.0198312	0.0155933	0.0277985	0	0	0	0	0.0150186	0	0	0.0105743	0	0
GGCAAATTACTTTACT-111	0.0138643	0	0.0180032	0	0	0	0.0253883	0	0.304847	0.22688	0	0.0112352	0	0.0147521	0	0.0339981	0	0.0852529	0	0	0	0	0	0	0.016919	0.0127174	0	0	0	0.0305565	0	0	0.0176991	0.0113822	0	0	0.0333435	0.0116445	0.03906	0	0	0	0	0	0	0	0	0	0
GGCAAGCCCATAGTGG-111	0.0608362	0	0.410479	0	0	0	0.0250819	0	0.387563	0	0	0.0206016	0	0	0	0	0	0	0	0	0	0	0	0	0	0.0412867	0	0	0	0	0	0	0	0	0	0	0	0	0	0	0	0	0	0	0	0	0	0	0
GGCAAGGCGAAATAGC-111	0.0140736	0	0.013295	0	0	0	0.0929293	0	0.298756	0	0	0	0	0	0	0	0	0.0166668	0	0.218571	0	0	0	0	0	0.0457125	0	0	0	0	0	0	0.0160058	0	0	0	0	0	0.207087	0	0	0	0	0	0	0	0	0	0
GGCAATAGTCAATGAG-111	0.0120378	0.020376	0.0154525	0.0213665	0.0156796	0	0	0.06479	0.0518599	0.226555	0	0.0231409	0.0200693	0.0144774	0.0471126	0.0427337	0	0.0201622	0.0154569	0	0.0172978	0	0	0.038212	0.0112417	0	0	0	0	0.0336021	0	0.0206451	0	0	0	0	0	0.0676022	0.014352	0.0100776	0	0.0652497	0.0133545	0	0.018286	0	0	0	0
GGCACTCCACTGGGCA-111	0.0221275	0	0.120227	0	0	0	0.0470525	0	0.361285	0	0	0.0127453	0	0	0	0	0	0	0	0.264887	0	0	0	0	0	0.114273	0	0	0	0	0	0	0	0	0	0	0	0	0	0	0	0	0	0	0	0	0	0	0
GGCAGCAAACCTATGC-111	0.0321739	0	0.0100516	0	0	0	0.103369	0	0.128895	0	0	0	0	0	0	0	0	0.544219	0.0209745	0.0409143	0	0	0	0	0	0	0	0	0	0.0255222	0.0121824	0	0	0	0	0	0	0	0.0202608	0	0	0	0	0	0	0	0	0	0
GGCATACAGGTAGCGG-111	0.0497771	0.0102885	0.0190833	0	0	0	0.0502276	0.0161863	0.616082	0	0	0.094187	0	0	0	0	0	0	0	0	0	0	0	0	0	0.0517425	0	0	0	0	0	0.0240521	0	0	0	0	0	0	0	0	0	0	0	0	0	0	0	0	0
GGCATATCGGTTCTGC-111	0	0	0.0237794	0	0	0	0.0561374	0	0.264407	0.0658618	0	0	0	0	0.0154727	0.0848464	0	0.191803	0	0.0324474	0	0	0	0	0	0	0	0	0	0.0225967	0	0	0	0.0196058	0	0	0.0532747	0.0251372	0.0413457	0	0	0	0	0	0	0	0	0	0
GGCCCTCACCCACTTA-111	0	0.029566	0	0.0267229	0	0	0	0	0	0.0120421	0	0	0	0	0	0.5944	0	0.0168394	0.0134494	0	0	0	0	0	0	0	0	0	0	0.0649081	0	0	0	0	0	0	0	0.116197	0	0	0	0	0	0	0	0	0	0	0.0426371
GGCCGAGACTCTGGTG-111	0	0.0406881	0	0.0437327	0	0.0166724	0	0.107817	0	0.250737	0	0	0.0147259	0	0.0485699	0.0710256	0.0429219	0.0413792	0.0386402	0	0.0103884	0	0	0	0.0124608	0	0	0	0	0.0718815	0	0	0	0.0114446	0	0	0.0136117	0.0804621	0	0	0	0	0	0	0	0	0	0	0
GGCCGGCGTCTGCTAT-111	0	0.0343551	0	0.0404815	0	0	0	0.0110175	0	0.251906	0	0	0	0.0205051	0	0.372235	0.0239093	0.0316447	0.0161648	0	0	0	0	0	0.0454202	0	0	0	0	0.0295353	0	0	0.0127487	0	0	0	0	0.0312329	0	0	0	0	0	0	0	0	0	0	0
GGCCGTTTGGGTTTCA-111	0	0.0474759	0	0.0469252	0.0163932	0	0	0	0	0.132559	0.0379711	0	0	0.0457825	0	0.161532	0	0.178163	0	0	0	0	0	0	0	0	0	0	0	0.03562	0	0	0	0.0141023	0.0270493	0.0258509	0.0591542	0.0329565	0.0117622	0	0	0	0	0	0	0	0	0	0
GGCCTTTGCAACTGGC-111	0	0.0129516	0	0	0.0364222	0.166892	0	0	0	0	0.0128331	0	0.0481865	0	0	0.0609126	0	0.0407592	0.0240486	0	0.0153457	0	0	0	0.0114123	0	0.0396475	0.0340893	0.11276	0.203305	0	0	0	0	0.0379274	0	0.0285126	0.0169546	0	0	0	0	0.0166313	0	0	0	0	0	0
GGCGAAATCTAACTTG-111	0	0.0249839	0	0.0295654	0.0448434	0	0	0	0	0.268381	0	0	0.0407927	0	0.045098	0.0541275	0	0.118116	0.0252672	0	0.0221985	0	0	0	0	0	0	0.017818	0	0.110771	0	0	0	0	0	0	0.0110597	0.0556537	0	0	0	0	0.0368809	0	0	0	0	0	0
GGCGCAGGACATCTTC-111	0	0.0260532	0.0156101	0.0274164	0.0122901	0	0	0.0381304	0	0	0	0.0122634	0.0308479	0.0223564	0.0190836	0.0965557	0.058203	0	0	0	0.0292713	0	0	0.25155	0	0	0	0.0106109	0	0	0	0.0649936	0	0	0	0.0144278	0.012576	0.0510665	0.0104941	0	0	0	0.0234631	0	0	0.0841325	0	0	0
GGCGCATGAATTGATG-111	0	0	0	0	0	0.019206	0	0	0.292417	0.0291012	0	0	0	0	0.0219936	0.0527232	0	0.237488	0	0	0	0	0	0	0	0	0	0	0.0254432	0.0204198	0	0	0	0.0176242	0	0	0.0359237	0.0335609	0.0715636	0	0	0	0	0	0	0	0	0	0.031581
GGCGCGGAGATCTTTC-111	0	0.0290605	0	0.0354171	0.0138759	0	0	0	0	0.244176	0	0	0	0	0	0.298937	0	0.0762621	0.0180151	0	0	0	0	0	0.0318681	0	0	0	0	0.0898211	0	0	0	0	0	0	0.0171143	0.0354809	0	0	0	0	0	0	0	0	0	0	0
GGCGCGTTCGAGTTTA-111	0	0.0519125	0	0.0570133	0	0.0799716	0	0.0150414	0.0661287	0.0426683	0	0.033299	0.0125229	0.0272147	0.0268432	0.056206	0	0	0	0	0	0	0	0	0	0	0	0	0	0.0155246	0	0.0952704	0	0.0131629	0	0.0115657	0.0221982	0.0576502	0.089096	0	0	0.0431354	0.0205012	0	0.030433	0.0130477	0	0	0.0144294
GGCGCTTCATTCCCTG-111	0.026612	0	0	0	0	0.0259631	0.0392195	0	0.249414	0	0.0326665	0.0134006	0	0	0	0.342845	0	0.0104473	0	0.050224	0	0	0.0125783	0	0.0111341	0.0278124	0	0	0.0143975	0	0.010851	0	0.0114724	0	0	0	0.0190805	0.0291502	0	0	0	0	0	0	0	0	0	0	0
GGCGGAGTAATATTAG-111	0.0291803	0	0	0	0	0	0.102465	0	0.626819	0	0	0.0261602	0	0	0	0	0	0	0	0.0887755	0	0	0	0	0	0.0517345	0	0	0	0	0	0	0	0	0	0	0	0	0	0	0	0	0	0	0	0	0	0	0
GGCGGTAGGATCATTG-111	0	0	0.0220359	0	0	0.0386051	0.0662809	0	0.1446	0.0186807	0.027238	0	0	0	0.0111515	0.0925916	0.0137676	0.175732	0	0.0382899	0	0	0.0178856	0	0	0.0101769	0	0	0.0914379	0.0391061	0.0169213	0	0	0	0.0110532	0	0.0230149	0.0239051	0	0	0	0	0	0	0	0	0	0	0
GGCGTAGGGAAAGCTG-111	0	0	0	0	0.0163291	0	0	0.011877	0	0.0444299	0	0	0.0202446	0.0135671	0.0225254	0.192544	0	0.0558327	0.0226034	0	0.0504683	0.0168798	0	0	0	0	0	0.0585763	0	0.172382	0	0	0	0	0	0	0	0.13946	0	0	0	0.0759433	0	0	0	0	0	0	0.0103704
GGCGTCCTATCCGCTG-111	0	0.0185193	0.0408041	0.0395348	0	0.158603	0	0.0282723	0.0955125	0	0	0.0149653	0	0.0485466	0.0190491	0.0894042	0.0126813	0	0	0	0	0	0	0.0252589	0	0	0	0	0	0	0	0.126282	0	0	0	0.0336721	0	0.0678934	0.0172101	0	0	0.0128816	0.0237677	0.0100989	0	0	0	0	0
GGCTAAAGGGCGGGTC-111	0	0.0136296	0	0.0189327	0.0147556	0.118559	0	0	0.116466	0.0492842	0	0	0.0174405	0	0.0264214	0.179206	0	0.0114657	0	0	0	0	0	0	0	0	0	0.0577476	0	0.0637063	0	0.011522	0	0	0	0	0	0.131372	0	0	0	0.0282437	0.023817	0	0	0	0	0	0
GGCTATTAAGTTGTAT-111	0.0589373	0	0.163882	0	0	0	0.0357487	0	0.575571	0	0	0.0386954	0	0	0	0	0	0	0	0	0	0	0	0	0	0.027703	0	0	0	0	0	0.0321596	0	0	0	0	0	0	0.0135438	0	0	0	0	0	0	0	0	0	0
[truncated: 876 more rows]
