# Supplementary material for: SPACEL: deep learning-based characterization of spatial transcriptome architectures
Source: Nat Commun. 2023 Nov 22;14:7603. doi: 10.1038/s41467-023-43220-3 (PMC10663563; doi:10.1038/s41467-023-43220-3)
Supplement: Supplementary file 8 — Source Data [file 41467_2023_43220_MOESM8_ESM.zip › SourceData/Source_Data_sFigure8.xlsx]

## Sheet: sFig.8a
Spatial domains identified by Splane using the deconvolution results from Spoint, Tangram, CARD, RCTD, DestVI, Seurat, Cell2location, SpatialDWLS, Stereoscope, SPOTlight and DSTG as input
	spoint_d_l0.2_dp0.2	spoint_d_l0.2_dp0.4	spoint_d_l0.2_dp0.6	spoint_d_l0.2_dp0.8	c2l_d_l0.2_dp0.2	c2l_d_l0.2_dp0.4	c2l_d_l0.2_dp0.6	c2l_d_l0.2_dp0.8	CARD_d_l0.2_dp0.2	CARD_d_l0.2_dp0.4	CARD_d_l0.2_dp0.6	CARD_d_l0.2_dp0.8	RCTD_d_l0.2_dp0.2	RCTD_d_l0.2_dp0.4	RCTD_d_l0.2_dp0.6	RCTD_d_l0.2_dp0.8	seurat_d_l0.2_dp0.2	seurat_d_l0.2_dp0.4	seurat_d_l0.2_dp0.6	seurat_d_l0.2_dp0.8	spotlight_d_l0.2_dp0.2	spotlight_d_l0.2_dp0.4	spotlight_d_l0.2_dp0.6	spotlight_d_l0.2_dp0.8	stereo_d_l0.2_dp0.2	stereo_d_l0.2_dp0.4	stereo_d_l0.2_dp0.6	stereo_d_l0.2_dp0.8	tangram_d_l0.2_dp0.2	tangram_d_l0.2_dp0.4	tangram_d_l0.2_dp0.6	tangram_d_l0.2_dp0.8	spatialdwls_d_l0.2_dp0.2	spatialdwls_d_l0.2_dp0.4	spatialdwls_d_l0.2_dp0.6	spatialdwls_d_l0.2_dp0.8	destvi_d_l0.2_dp0.2	destvi_d_l0.2_dp0.4	destvi_d_l0.2_dp0.6	destvi_d_l0.2_dp0.8	DSTG_d_l0.2_dp0.2	DSTG_d_l0.2_dp0.4	DSTG_d_l0.2_dp0.6	DSTG_d_l0.2_dp0.8
AAACAACGAATAGTTC-1-151507	0	1	0	0	0	0	5	5	0	0	0	0	1	3	1	1	2	2	2	2	2	2	5	2	2	3	0	2	1	1	1	4	5	5	5	5	0	0	5	1	3	3	2	4
AAACAAGTATCTCCCA-1-151507	2	2	2	2	1	3	1	4	2	2	4	4	3	2	3	2	2	2	2	2	2	2	2	2	3	3	0	3	2	2	2	2	2	2	2	2	2	2	2	2	3	3	2	2
AAACAATCTACTAGCA-1-151507	0	0	0	0	0	0	0	0	0	0	0	0	0	0	0	0	0	0	5	5	6	1	1	0	2	2	2	2	0	0	0	0	0	0	0	1	0	0	0	0	6	6	6	6
AAACACCAATAACTGC-1-151507	6	6	6	6	6	6	6	6	6	6	6	6	6	6	6	6	3	1	3	3	0	0	0	0	6	6	6	6	6	6	6	6	6	6	6	6	6	6	6	6	6	6	6	6
AAACAGCTTTCAGAAG-1-151507	5	5	5	5	1	3	4	2	4	4	5	1	4	5	3	1	4	4	4	4	2	2	2	2	4	4	4	3	5	5	5	1	5	4	4	4	4	4	5	1	3	3	2	2
AAACAGGGTCTATATT-1-151507	5	5	5	5	5	5	5	5	6	5	5	3	5	5	5	3	5	5	5	5	2	5	5	2	5	5	4	4	5	5	5	0	0	0	0	1	5	5	0	0	3	3	2	2
AAACAGTGTTCCTGGG-1-151507	3	3	3	6	6	6	6	6	6	6	6	6	6	6	6	0	5	3	1	3	5	0	6	4	1	0	5	1	5	5	5	6	1	1	6	6	5	5	1	6	6	6	4	4
AAACATTTCCCGGATT-1-151507	4	4	4	4	1	3	1	3	4	4	4	4	4	4	4	2	2	2	2	2	2	2	5	2	5	5	5	4	4	4	4	2	2	2	2	2	4	4	2	2	3	3	2	2
AAACCACTACACAGAT-1-151507	1	1	1	1	1	4	1	4	1	1	2	4	1	1	2	2	2	2	2	2	2	2	2	2	2	2	0	2	1	1	1	2	2	2	2	2	1	1	2	2	3	3	2	2
AAACCCGAACGAAATC-1-151507	1	1	1	2	1	3	1	3	2	2	2	2	2	1	2	2	2	2	2	2	2	2	5	4	4	4	3	3	1	1	1	2	2	2	2	2	2	2	2	2	3	3	2	2
AAACCGGGTAGGTACC-1-151507	4	4	4	4	1	3	1	3	4	4	5	4	4	4	4	2	2	2	2	2	2	2	5	4	3	3	0	2	4	4	4	4	4	2	2	2	4	4	4	4	3	3	2	2
AAACCGTTCGTCCAGG-1-151507	4	4	4	4	1	3	4	3	4	4	5	2	4	4	4	5	4	4	0	0	5	5	5	0	3	3	0	3	5	5	5	5	4	4	4	2	4	4	4	1	3	3	2	2
AAACCTAAGCAGCCGG-1-151507	5	5	4	4	1	3	1	3	4	4	4	4	4	4	4	5	4	4	4	4	2	2	5	2	5	5	5	4	4	4	4	4	4	2	2	2	4	4	5	1	3	3	2	2
AAACCTCATGAAGTTG-1-151507	4	4	4	4	1	3	2	2	4	4	5	4	4	4	4	5	2	2	2	2	2	2	2	2	4	4	3	3	4	4	4	1	4	2	2	2	4	4	4	4	3	3	2	2
AAACGAAGAACATACC-1-151507	0	0	0	0	0	0	0	0	0	0	0	0	0	0	0	0	0	0	0	0	1	1	1	0	2	2	2	2	0	0	0	0	1	0	0	1	0	0	1	0	6	6	6	6
AAACGACAGTCTTGCC-1-151507	1	1	1	1	1	4	3	4	1	1	2	4	1	1	2	2	2	2	2	2	2	2	2	0	3	2	0	2	1	1	1	2	2	2	2	2	1	1	2	2	3	3	2	2
AAACGAGACGGTTGAT-1-151507	1	1	1	2	1	4	3	4	2	2	4	4	2	2	3	2	2	2	2	2	2	2	2	2	2	2	2	2	2	2	2	2	2	2	2	2	2	2	2	2	3	3	2	2
AAACGCCCGAGATCGG-1-151507	1	1	1	1	1	3	1	4	1	1	2	2	1	1	2	2	2	2	2	2	2	2	2	0	2	2	0	2	1	1	1	2	2	2	2	2	1	1	2	2	3	3	2	2
AAACGGGCGTACGGGT-1-151507	4	4	4	4	1	4	1	4	4	4	4	4	4	4	4	5	2	2	2	2	2	2	2	0	5	5	5	5	4	4	4	4	2	2	2	2	4	4	4	1	3	3	2	2
AAACGGGTTGGTATCC-1-151507	0	0	0	0	0	0	0	0	0	0	0	0	0	3	1	4	0	0	0	0	5	5	5	2	2	2	2	2	1	1	1	1	5	4	4	5	0	0	0	5	6	6	4	6
AAACGGTTGCGAACTG-1-151507	6	6	6	6	5	5	0	0	5	5	1	5	6	6	0	0	5	5	5	5	5	5	0	2	5	5	5	5	5	6	5	6	1	1	1	0	5	5	1	0	6	6	4	4
AAACGTGTTCGCCCTA-1-151507	0	0	0	0	0	0	0	0	0	0	0	0	0	0	0	3	0	0	0	0	5	0	0	0	4	4	3	3	1	1	1	1	5	5	4	4	0	0	0	0	6	6	6	6
AAACTAACGTGGCGAC-1-151507	1	1	1	1	0	0	0	5	1	1	2	3	1	3	1	4	1	2	2	2	5	5	5	2	3	3	0	2	1	1	1	4	2	2	2	2	1	1	4	4	3	3	2	2
AAACTCGGTTCGCAAT-1-151507	5	5	5	5	1	1	5	1	4	4	5	2	5	5	5	4	4	5	0	0	5	5	5	2	5	5	5	5	5	5	5	5	5	5	5	4	5	5	0	5	3	3	2	2
AAACTCGTGATATAAG-1-151507	0	0	0	0	0	0	0	0	0	0	0	0	0	0	0	0	0	0	5	5	6	6	6	0	4	4	3	3	0	0	0	0	1	1	1	0	0	0	1	0	6	6	6	6
AAACTGCTGGCTCCAA-1-151507	3	3	3	3	1	4	3	4	2	2	4	4	3	2	3	2	2	2	2	2	2	2	2	0	4	4	3	3	2	2	2	2	2	2	2	2	4	4	2	2	3	3	2	2
AAACTTGCAAACGTAT-1-151507	5	5	5	5	1	3	1	3	4	4	5	2	4	5	4	1	4	4	4	4	2	5	5	4	3	3	3	3	5	5	5	5	5	4	4	5	4	5	5	1	3	3	2	2
AAAGAATGTGGACTAA-1-151507	5	5	5	5	1	3	4	2	4	4	5	4	4	4	4	5	4	4	2	2	2	2	5	4	5	5	4	4	5	5	5	1	2	2	2	2	4	4	5	5	3	3	2	2
AAAGACATGAAGTTTA-1-151507	1	1	1	1	1	3	4	2	1	1	2	1	1	1	2	2	2	2	2	2	2	2	2	2	2	2	2	2	1	1	1	2	2	2	2	2	1	1	2	2	3	3	2	2
AAAGACCCAAGTCGCG-1-151507	1	1	1	1	1	4	3	4	1	1	2	2	1	1	2	2	1	0	4	4	2	2	5	4	2	2	2	2	1	1	1	2	2	2	2	2	1	1	2	2	3	3	2	2
AAAGACTGGGCGCTTT-1-151507	3	3	3	3	1	3	4	3	4	4	4	4	4	4	4	2	2	2	2	2	2	2	2	2	3	3	0	2	4	4	4	4	4	2	2	2	4	4	2	2	3	3	2	2
AAAGGCTACGGACCAT-1-151507	5	5	5	5	1	3	1	3	4	4	5	1	5	5	5	4	5	5	5	5	5	5	5	2	4	4	4	4	5	5	5	0	5	4	4	4	5	5	0	5	3	3	2	2
AAAGGCTCTCGCGCCG-1-151507	4	4	4	4	1	3	1	3	4	4	5	4	4	4	4	5	4	4	4	0	5	5	5	2	3	3	3	3	4	4	4	1	5	4	4	4	4	4	4	4	3	3	2	2
AAAGGGATGTAGCAAG-1-151507	1	1	1	1	1	3	1	3	2	2	2	2	1	1	2	2	2	2	2	2	2	2	2	2	2	2	2	2	1	1	1	2	2	2	2	2	1	1	2	2	3	3	2	2
AAAGGGCAGCTTGAAT-1-151507	2	2	2	2	1	3	1	3	2	2	4	4	3	2	3	2	2	2	2	2	2	5	5	2	2	2	2	2	2	2	2	2	4	2	2	2	2	2	2	2	3	3	2	2
AAAGGTAAGCTGTACC-1-151507	0	0	0	0	0	0	0	0	0	0	0	0	0	0	0	0	0	0	0	0	0	0	6	0	3	3	0	3	0	0	0	5	4	4	4	4	0	0	0	0	6	6	4	6
AAAGGTCAACGACATG-1-151507	1	1	1	1	1	4	3	4	1	1	2	4	2	1	2	2	2	2	2	2	2	2	2	2	3	2	0	2	1	1	1	2	2	2	2	2	1	1	2	2	3	3	2	2
AAAGTAGCATTGCTCA-1-151507	5	5	5	5	1	1	5	1	4	4	5	1	5	5	5	4	4	5	0	0	2	5	5	2	3	3	0	3	5	5	5	5	5	5	4	5	5	5	0	5	3	3	2	2
AAAGTCACTGATGTAA-1-151507	1	1	1	1	0	1	5	1	1	1	2	1	1	3	1	1	0	0	0	0	5	0	0	2	2	2	2	2	1	1	1	4	2	2	2	2	1	1	4	4	3	3	2	4
AAAGTCGACCCTCAGT-1-151507	4	4	4	4	1	2	2	2	4	4	4	4	4	4	4	5	2	4	4	4	2	2	2	2	4	4	3	3	4	4	4	1	4	2	2	2	4	4	4	4	3	3	2	2
AAAGTGTGATTTATCT-1-151507	2	2	2	2	1	3	1	3	2	2	2	4	2	2	3	2	2	2	2	2	2	2	2	4	3	3	0	2	2	2	2	2	2	2	2	2	2	2	2	2	3	3	2	2
AAAGTTGACTCCCGTA-1-151507	1	1	1	2	1	4	3	4	2	2	2	4	2	1	2	2	2	2	2	2	2	2	2	4	3	3	0	2	2	2	2	2	2	2	2	2	2	2	2	2	3	3	2	2
AAATAACCATACGGGA-1-151507	0	0	0	0	0	0	0	0	0	0	0	0	0	0	0	0	0	0	0	0	1	1	1	0	2	3	2	2	0	0	0	0	1	1	1	0	0	0	0	0	6	6	6	6
AAATAAGGTAGTGCCC-1-151507	0	0	0	0	0	0	0	0	0	0	0	0	0	0	0	3	0	0	0	0	0	0	0	2	2	2	2	2	1	0	1	5	5	4	4	5	0	0	0	5	6	6	4	6
AAATACCTATAAGCAT-1-151507	3	3	3	3	1	4	3	4	2	2	4	4	3	2	3	2	2	2	2	2	2	2	2	2	3	3	3	3	2	2	2	2	2	2	2	2	4	4	2	2	3	3	2	2
AAATAGCTTAGACTTT-1-151507	1	1	1	1	1	2	2	1	1	1	2	1	1	1	2	5	2	2	2	2	2	2	2	0	4	4	4	4	1	1	1	2	2	2	2	2	2	2	2	2	3	3	2	2
AAATAGGGTGCTATTG-1-151507	3	3	3	3	1	3	4	3	2	2	4	4	4	4	4	2	2	2	2	2	2	2	2	2	5	5	5	5	2	2	2	2	2	2	2	2	4	4	4	2	3	3	2	2
AAATCACTCCTAAACG-1-151507	1	1	1	1	1	4	3	4	1	1	2	2	2	1	2	2	2	2	2	2	2	2	2	4	3	3	0	2	1	1	1	2	2	2	2	2	1	1	2	2	3	3	2	2
AAATCCGATACACGCC-1-151507	4	4	4	4	1	3	1	3	4	4	4	4	4	4	4	5	2	4	2	2	2	2	5	2	5	5	5	5	4	4	4	1	4	2	2	2	4	4	5	1	3	3	2	2
AAATCGTGTACCACAA-1-151507	3	3	3	3	1	3	1	3	4	4	4	4	4	4	4	2	2	2	2	2	5	5	5	2	4	4	3	3	2	4	2	2	4	2	2	2	4	4	2	2	3	3	2	2
AAATCTAGCCCTGCTA-1-151507	2	2	2	2	1	4	1	4	2	2	4	4	3	2	3	2	2	2	2	2	2	2	2	2	4	3	3	3	2	2	2	2	2	2	2	2	2	2	2	2	3	3	2	2
AAATGATTCGATCAGC-1-151507	0	0	0	0	0	0	0	0	0	0	0	0	0	0	0	0	0	0	0	0	1	6	1	0	4	4	4	4	0	0	0	0	1	1	1	0	0	0	1	0	6	6	6	6
AAATGCTCGTTACGTT-1-151507	1	1	1	2	1	3	1	4	2	2	4	4	2	2	3	2	2	2	2	2	2	2	2	2	2	2	2	2	2	2	2	2	2	2	2	2	2	2	2	2	3	3	2	2
AAATGGCATGTCTTGT-1-151507	0	0	0	0	0	0	0	0	0	0	0	0	0	0	0	0	0	0	5	5	0	0	6	2	2	2	2	2	0	0	0	0	0	5	5	1	0	0	0	0	6	6	6	6
AAATGGCCCGTGCCCT-1-151507	5	5	5	5	5	5	5	5	6	5	5	0	5	5	5	3	5	5	5	5	2	5	5	4	5	5	4	4	5	5	5	0	0	0	0	0	5	5	0	0	3	3	2	2
AAATGGTCAATGTGCC-1-151507	2	2	2	2	1	4	1	4	2	2	4	4	3	2	3	2	2	2	2	2	2	2	2	2	3	3	0	2	2	2	2	2	4	2	2	2	2	4	2	2	3	3	2	2
AAATGTATCTTATCCC-1-151507	4	4	4	4	1	2	2	2	4	4	5	3	4	4	4	5	2	2	2	2	2	2	2	2	4	4	3	3	4	4	4	1	0	5	5	5	5	5	5	1	3	3	2	2
AAATGTGGGTGCTCCT-1-151507	0	0	0	0	0	0	0	0	0	0	0	0	0	0	0	0	0	0	0	0	0	0	6	4	2	2	2	2	0	0	0	0	1	1	1	0	0	0	1	0	6	6	6	6
AAATTAACGGGTAGCT-1-151507	2	2	2	2	1	4	1	4	2	2	4	4	3	2	3	2	2	2	2	2	2	2	2	2	3	3	0	2	2	2	2	2	2	2	2	2	2	2	2	2	3	3	2	2
AAATTAATAAGCGCGA-1-151507	4	4	4	4	1	3	4	3	4	4	5	4	4	4	4	2	4	4	2	2	5	5	0	0	4	3	3	3	4	4	4	4	5	4	4	4	4	4	4	4	3	3	2	2
AAATTACACGACTCTG-1-151507	0	0	0	0	0	0	0	0	0	0	0	0	0	0	0	0	0	0	5	0	4	1	1	0	2	2	2	2	0	0	0	0	1	1	1	0	0	0	1	0	6	6	6	6
AAATTACCTATCGATG-1-151507	1	1	1	1	0	0	5	5	1	1	2	3	1	3	1	1	1	2	4	4	2	5	5	2	2	2	2	2	1	1	1	4	4	4	2	4	0	0	5	4	3	3	2	2
AAATTCCAGGTCCAAA-1-151507	1	1	1	1	1	2	5	5	1	1	2	1	1	1	1	5	1	2	4	4	2	2	2	2	4	4	3	3	1	1	1	2	2	2	2	2	1	1	4	4	3	3	2	2
AAATTGATAGTCCTTT-1-151507	5	5	5	5	5	5	0	0	6	5	5	0	6	5	5	0	5	5	5	5	2	5	5	4	5	4	4	4	5	5	5	0	0	0	0	1	5	5	1	0	3	3	2	2
AAATTGCGGCGGTTCT-1-151507	1	1	1	1	1	3	1	3	1	1	2	2	1	1	2	2	2	2	2	2	2	2	2	2	2	2	2	2	1	1	1	2	2	2	2	2	1	1	2	2	3	3	2	2
AAATTGGTGAGAAGCA-1-151507	0	0	0	0	0	0	0	0	0	0	0	0	0	0	0	3	0	0	5	0	5	5	0	2	4	3	3	3	1	1	1	1	5	5	4	5	0	0	0	0	6	6	6	6
AAATTTACCGAAATCC-1-151507	0	0	0	0	0	0	0	0	0	0	0	0	0	0	0	3	0	0	0	5	6	6	1	4	2	2	2	2	0	0	0	5	5	5	5	5	0	0	0	0	6	6	6	6
AAATTTGCGGGTGTGG-1-151507	4	4	4	4	1	2	2	1	4	4	4	4	4	4	4	5	4	4	2	2	5	5	0	2	3	3	3	3	4	4	4	1	4	4	4	4	4	4	5	1	3	3	2	2
AACAACTGGTAGTTGC-1-151507	2	2	2	2	1	3	1	4	2	2	4	4	3	2	3	2	2	2	2	2	2	2	2	4	2	2	2	2	2	2	2	2	4	2	2	2	2	4	2	2	3	3	2	2
AACAATACATTGTCGA-1-151507	6	6	6	6	5	5	6	6	6	5	1	5	6	6	6	6	5	3	1	5	0	6	6	0	1	0	5	1	6	6	6	6	1	6	6	6	5	6	6	6	6	6	6	4
AACAATTACTCTACGC-1-151507	2	2	2	3	1	3	2	2	2	4	4	2	3	2	4	2	2	2	2	2	2	2	2	2	3	3	0	3	2	2	2	4	4	4	4	4	4	4	4	4	3	3	2	2
AACACACGCTCGCCGC-1-151507	2	2	2	2	1	4	3	4	2	2	4	4	3	2	3	2	2	2	2	2	2	2	2	2	4	4	3	3	2	2	2	2	2	2	2	2	4	4	2	2	3	3	2	2
AACACGACTGTACTGA-1-151507	0	0	0	0	0	0	0	0	0	0	0	0	0	0	0	0	0	0	5	5	6	6	1	0	2	2	2	2	0	0	0	0	0	0	0	1	0	0	1	0	6	6	6	6
AACACGAGACGCGGCC-1-151507	5	5	5	5	1	3	1	3	4	4	5	2	4	5	4	1	4	4	4	4	5	5	2	0	3	3	0	3	5	5	5	5	5	4	4	4	4	4	5	1	3	3	2	2
AACACGCGGCCGCGAA-1-151507	1	1	1	1	1	3	5	1	1	1	2	1	1	1	2	5	1	0	4	4	5	5	0	2	2	2	2	2	1	1	1	4	2	2	2	2	1	1	4	4	3	3	2	2
AACAGCTGTGTGGCAA-1-151507	6	6	6	6	5	5	0	0	5	5	1	5	6	0	0	0	5	3	1	5	0	0	6	0	5	5	5	1	6	6	6	6	1	1	1	0	5	5	1	6	6	6	4	4
AACAGGAAATCGAATA-1-151507	1	1	1	0	0	0	0	0	0	0	0	3	0	3	1	4	1	0	4	4	5	5	0	4	2	2	2	2	1	1	1	4	5	4	4	4	0	0	5	1	6	6	4	4
AACAGGATGGGCCGCG-1-151507	2	2	2	3	1	2	2	1	2	4	5	2	4	2	3	2	2	2	2	2	2	5	5	2	3	3	0	3	2	2	2	2	4	2	2	4	4	4	4	4	3	3	2	2
AACAGGTAGTATGGAT-1-151507	2	2	2	2	1	3	1	3	2	2	4	4	2	2	3	2	2	2	2	2	2	2	5	0	4	3	3	3	2	2	2	2	2	2	2	2	2	2	2	2	3	3	2	2
AACATAGCGTGTATCG-1-151507	5	5	4	4	1	3	1	3	4	4	4	4	4	4	4	5	4	5	0	0	2	2	2	2	4	4	4	4	4	4	4	1	5	4	4	4	4	4	4	4	3	3	2	2
AACATATCAACTGGTG-1-151507	1	1	1	0	0	0	0	5	0	0	0	3	0	3	1	4	0	0	4	4	5	5	0	0	2	2	2	2	1	1	1	4	4	4	4	4	0	0	5	1	6	6	4	4
AACATCGATACGTCTA-1-151507	0	0	0	0	0	0	0	0	0	0	0	0	0	0	0	0	0	0	5	5	0	0	0	2	4	3	3	3	0	0	0	0	1	1	1	0	0	0	1	0	6	6	6	6
AACATTGGTCAGCCGT-1-151507	1	1	1	1	1	2	2	1	1	1	2	3	1	1	2	5	2	2	2	2	2	2	2	2	2	2	2	2	1	1	1	2	4	2	2	4	1	1	4	4	3	3	2	2
AACATTGTGACTCGAG-1-151507	5	5	5	5	5	5	0	0	6	5	6	5	6	5	5	0	5	5	5	5	5	0	0	2	5	5	4	5	5	5	5	0	0	0	0	0	5	5	1	0	3	3	2	2
AACCAAGACTTCTCTG-1-151507	4	4	4	4	1	3	4	3	4	4	5	4	4	4	4	2	2	2	2	2	2	2	2	2	4	3	3	3	4	4	4	4	4	4	2	4	4	4	4	4	3	3	2	2
AACCAGTATCACTCTT-1-151507	0	0	0	0	0	0	0	0	0	0	0	0	0	0	0	3	0	0	0	0	0	6	6	0	2	2	2	2	0	0	0	5	5	4	4	5	0	0	0	0	6	6	4	4
AACCATGGGATCGCTA-1-151507	1	1	1	1	1	3	1	4	2	2	4	2	2	2	2	2	2	2	2	2	2	2	2	2	2	2	2	2	2	2	2	2	2	2	2	2	1	2	2	2	3	3	2	2
AACCCAGAGACGGAGA-1-151507	1	1	1	1	1	3	1	4	2	2	2	4	2	1	2	2	2	2	2	2	2	2	2	2	2	2	2	2	1	1	1	2	2	2	2	2	1	1	2	2	3	3	2	2
AACCCGACAACCCGTG-1-151507	6	6	6	6	6	6	6	6	6	6	6	6	6	6	6	6	6	1	3	6	6	1	1	4	6	6	6	6	6	6	6	6	6	6	6	6	6	6	6	6	6	6	6	6
AACCCGAGCAGAATCG-1-151507	2	2	2	3	1	3	4	2	4	4	4	4	4	4	4	2	2	2	2	2	2	2	2	0	5	5	4	4	2	2	2	2	2	2	2	2	4	4	4	4	3	3	2	2
AACCCGATAGGGCTTC-1-151507	1	1	1	1	1	4	3	4	1	1	2	2	1	1	2	2	2	2	2	2	2	2	2	2	2	2	2	2	1	1	1	2	2	2	2	2	1	1	2	2	3	3	2	2
AACCCTACTGTCAATA-1-151507	1	1	1	1	1	4	3	4	1	1	2	2	2	1	2	2	2	2	2	2	2	2	2	0	3	3	0	2	1	1	1	2	2	2	2	2	2	2	2	2	3	3	2	2
AACCCTGGTGGAACCA-1-151507	0	0	0	0	0	0	0	0	0	0	0	0	0	0	0	0	0	0	0	0	6	6	6	0	2	2	2	2	0	0	0	0	1	1	1	0	0	0	1	0	6	6	6	6
AACCGAGCTTGGTCAT-1-151507	1	1	1	1	1	3	4	3	1	1	2	2	1	1	2	2	2	2	2	2	2	2	2	4	2	2	2	2	1	1	1	2	2	2	2	2	1	1	2	2	3	3	2	2
AACCGCTAAGGGATGC-1-151507	2	2	2	2	1	3	1	4	2	2	4	4	3	2	3	2	2	2	2	2	2	2	2	4	4	3	3	3	2	2	2	2	2	2	2	2	2	2	2	2	3	3	2	2
AACCGTTGTGTTTGCT-1-151507	0	0	0	0	0	0	0	0	0	0	0	0	0	0	0	3	0	0	5	0	0	0	0	0	2	2	2	2	0	0	0	0	5	5	4	5	0	0	0	5	6	6	6	6
AACCTAAAGCCGTCCG-1-151507	0	0	0	0	0	0	0	0	0	0	0	0	0	3	1	3	0	0	0	0	2	2	2	2	3	2	0	2	1	0	1	1	5	5	4	5	0	0	0	5	6	6	6	6
AACCTCGCTTTAGCCC-1-151507	4	4	4	4	1	4	3	4	4	4	4	4	4	4	4	2	2	2	2	2	2	2	2	2	5	5	5	4	4	4	4	4	2	2	2	2	4	4	4	4	3	3	2	2
AACCTGTCACGGAATT-1-151507	1	1	1	1	1	2	2	1	1	1	2	1	1	1	2	5	2	2	2	2	2	2	2	2	4	4	4	4	1	1	1	2	2	2	2	2	1	1	4	4	3	3	2	2
AACCTTTAAATACGGT-1-151507	4	4	4	4	1	3	1	4	4	4	4	4	4	4	4	5	2	2	2	2	2	2	5	2	5	5	5	5	4	4	4	2	2	2	2	2	4	4	4	4	3	3	2	2
AACCTTTACGACGTCT-1-151507	0	0	0	0	0	0	0	0	0	0	0	0	0	0	0	0	0	0	0	0	1	1	1	2	2	2	2	2	0	0	0	0	1	1	1	0	0	0	1	0	6	6	6	6
AACGATAATGCCGTAG-1-151507	3	3	3	4	1	3	4	3	4	4	4	4	4	4	4	5	2	2	2	2	2	2	5	4	5	5	5	5	2	4	2	2	2	2	2	2	4	4	4	4	3	3	2	2
AACGATAGAAGGGCCG-1-151507	1	1	1	1	1	3	1	4	1	1	2	2	2	1	2	2	2	2	2	2	2	2	2	0	2	2	2	2	1	1	1	2	2	2	2	2	1	1	2	2	3	3	2	2
AACGATATGTCAACTG-1-151507	1	1	1	1	1	3	1	3	1	1	2	2	1	1	2	2	2	2	2	2	2	2	2	2	2	2	2	2	1	1	1	2	2	2	2	2	1	1	2	2	3	3	2	2
AACGCATGATCTGGGT-1-151507	0	0	0	0	0	0	0	0	0	0	0	0	0	0	0	0	0	0	0	0	1	1	1	0	4	3	3	3	0	0	0	0	1	1	1	0	0	0	1	0	6	6	6	6
AACGCGAACGGCAACA-1-151507	1	1	1	1	1	3	1	3	1	1	2	2	1	1	2	2	2	2	2	2	2	2	2	2	2	2	2	2	1	1	1	2	2	2	2	2	1	1	2	2	3	3	2	2
AACGCGACCTTGGGCG-1-151507	6	6	6	6	5	5	6	6	6	5	6	5	6	6	6	6	5	3	1	5	5	5	5	2	1	0	5	1	6	6	6	6	6	6	6	6	5	6	6	6	6	6	6	6
AACGCGGTCTCCAGCC-1-151507	1	1	1	1	1	3	4	3	1	1	2	2	1	1	2	2	2	2	2	2	2	2	2	2	2	2	2	2	1	1	1	2	2	2	2	2	1	1	2	2	3	3	2	2
AACGCTGTTGCTGAAA-1-151507	2	2	3	3	1	3	1	4	2	2	4	4	3	2	3	2	2	2	2	2	2	2	2	2	5	4	4	4	2	2	2	2	2	2	2	2	4	4	2	2	3	3	2	2
AACGGACGTACGTATA-1-151507	2	2	2	2	1	4	3	4	2	2	4	4	3	2	3	2	2	2	2	2	2	2	5	4	4	4	3	3	2	2	2	2	2	2	2	2	4	4	2	2	3	3	2	2
AACGGCCATCTCCGGT-1-151507	4	4	4	4	1	3	4	2	4	4	4	4	4	4	4	5	2	4	4	4	5	5	0	2	4	3	3	3	4	4	4	1	5	4	4	4	4	4	4	4	3	3	2	2
AACGTACTGTGGGTAC-1-151507	4	4	4	4	1	3	1	3	4	4	4	4	4	4	4	5	2	4	2	2	5	5	0	0	4	4	3	3	4	4	4	1	4	4	2	2	4	4	4	4	3	3	2	2
AACGTAGTCTACCCAT-1-151507	0	0	0	0	0	0	0	0	0	0	0	0	0	0	0	0	0	0	5	5	0	0	6	2	2	2	2	2	0	0	0	0	0	0	0	0	0	0	1	0	6	6	6	6
AACGTCAGACTAGTGG-1-151507	2	2	2	2	1	3	4	2	2	2	4	4	3	2	3	2	2	2	2	2	2	2	2	2	2	2	2	2	2	2	2	2	4	4	2	4	2	2	2	2	3	3	2	2
AACGTGATGAAGGACA-1-151507	0	0	0	0	0	0	0	0	0	0	0	0	0	0	0	0	0	0	0	0	0	0	6	4	2	2	2	2	0	0	0	0	1	1	1	0	0	0	1	0	6	6	6	6
AACGTGCGAAAGTCTC-1-151507	1	1	1	2	1	3	1	3	2	2	4	4	2	2	3	2	2	2	2	2	2	2	5	4	2	2	2	2	2	2	2	2	2	2	2	2	2	2	2	2	3	3	2	2
AACGTTATCAGCACCT-1-151507	3	3	3	3	1	2	2	2	2	2	4	2	3	2	3	2	2	2	2	2	2	5	5	2	3	3	0	2	2	2	1	4	4	4	4	4	4	4	4	4	3	3	2	2
AACTACCCGTTTGTCA-1-151507	2	2	2	2	1	4	3	4	2	2	4	4	2	2	3	2	2	2	2	2	2	2	5	2	4	3	3	3	2	2	2	2	2	2	2	2	2	2	2	2	3	3	2	2
AACTAGCGTATCGCAC-1-151507	0	0	0	0	0	0	0	0	0	0	0	0	0	0	0	0	0	0	5	5	6	1	1	0	2	2	2	2	0	0	0	0	0	0	0	1	0	0	0	0	6	6	6	6
AACTAGGCTTGGGTGT-1-151507	4	4	4	4	1	3	1	4	4	4	5	4	4	4	4	2	2	2	2	2	2	2	5	2	5	4	4	4	4	4	4	4	4	2	2	2	4	4	4	4	3	3	2	2
AACTCAAGTTAATTGC-1-151507	3	3	3	3	1	4	1	4	2	2	4	4	4	4	4	2	2	2	2	2	2	2	2	2	3	3	0	2	2	4	2	2	4	2	2	2	4	4	2	2	3	3	2	2
AACTCCAGAGCGTGTT-1-151507	4	4	4	4	1	3	1	3	4	4	4	4	4	4	4	2	2	2	2	2	2	2	2	0	5	5	4	4	4	4	4	2	4	2	2	2	4	4	2	2	3	3	2	2
AACTCCTAATCCCATG-1-151507	0	0	0	0	0	0	0	0	0	0	0	0	0	0	0	0	0	0	5	5	6	6	6	0	3	3	3	3	0	0	0	0	1	1	1	0	0	0	1	0	6	6	6	6
AACTCGATAAACACGT-1-151507	1	1	1	1	1	2	5	5	1	1	2	3	1	1	1	5	1	2	4	4	2	5	5	2	3	3	0	2	1	1	1	4	4	2	2	2	2	2	2	2	3	1	2	2
AACTCGATGGCGCAGT-1-151507	1	1	1	1	1	3	1	3	1	1	2	2	2	1	2	2	2	2	2	2	2	2	2	2	2	2	2	2	1	1	1	2	2	2	2	2	2	1	2	2	3	3	2	2
AACTCTCAATAGAGCG-1-151507	1	1	1	1	1	2	2	1	1	1	2	2	1	1	2	2	2	2	2	2	2	2	2	2	3	2	0	2	1	1	1	2	2	2	2	2	1	1	2	2	3	3	2	2
AACTCTCAGTGTGCTC-1-151507	5	5	5	5	1	3	4	2	4	4	5	2	4	4	4	5	4	5	0	5	5	0	0	4	3	3	0	3	5	5	5	5	5	4	4	4	4	4	5	1	3	3	2	2
AACTGAGGTCAGCGTC-1-151507	1	1	1	1	0	0	0	0	0	0	0	3	0	3	1	4	1	2	4	4	5	5	5	2	3	3	0	3	1	1	1	4	2	2	2	2	1	1	5	4	3	4	2	4
AACTGATATTAGGCCT-1-151507	1	1	1	1	1	1	5	1	1	1	2	1	1	1	1	5	1	2	4	4	5	5	5	0	2	2	2	2	1	1	1	2	4	4	4	4	1	1	4	4	3	3	2	2
AACTGGGTCCCGACGT-1-151507	1	1	1	1	1	3	4	3	1	1	2	2	1	1	2	2	2	2	2	2	2	2	2	2	2	2	2	2	1	1	1	2	2	2	2	2	1	1	2	2	3	3	2	2
AACTGGGTTCGAGCCG-1-151507	0	1	0	0	0	0	0	0	0	0	0	0	0	3	1	3	1	0	4	4	5	5	5	2	2	2	2	2	1	1	1	1	4	2	2	2	0	0	5	1	6	6	4	4
AACTGGTGTGGGCCTT-1-151507	0	0	0	0	0	0	0	0	0	0	0	0	0	3	0	3	0	0	5	5	6	6	1	2	2	2	2	2	1	1	1	1	5	4	4	4	0	0	0	5	6	6	6	6
AACTTCTGCGTCTATC-1-151507	2	2	2	2	1	2	2	2	2	2	4	2	2	2	3	2	2	2	2	2	5	5	0	0	2	2	2	2	2	2	2	4	4	4	2	2	2	2	4	4	3	3	2	2
AACTTGCCCGTATGCA-1-151507	2	2	2	3	1	2	2	2	2	4	4	2	4	2	3	2	2	2	2	2	2	2	5	4	3	3	0	3	2	2	2	4	4	4	4	4	4	4	4	4	3	3	2	2
AACTTGCGTTCTCGCG-1-151507	1	1	1	2	1	3	1	4	2	2	4	4	2	2	3	2	2	2	2	2	2	2	2	2	2	2	2	2	2	2	2	2	2	2	2	2	2	2	2	2	3	3	2	2
AACTTTACGGGAGCTT-1-151507	4	4	4	4	1	3	1	3	4	4	4	4	4	4	4	2	2	2	2	2	5	5	0	0	4	4	3	3	4	4	4	4	4	2	2	2	4	4	4	4	3	3	2	2
AACTTTAGCTGCTGAG-1-151507	0	0	0	0	0	0	0	0	0	0	0	0	0	0	0	0	0	0	5	5	6	1	1	2	2	2	2	2	0	0	0	0	0	0	5	1	0	0	0	0	6	6	6	6
AACTTTCTCGATCATG-1-151507	0	0	0	0	0	0	0	0	0	0	0	0	0	0	0	0	0	0	0	0	0	6	6	2	2	2	0	2	0	0	0	0	0	0	0	1	0	0	0	0	6	6	6	6
AAGAAATCACCAGATT-1-151507	0	0	0	0	0	0	0	0	0	0	0	0	0	0	0	3	0	0	5	5	6	1	1	2	2	2	2	2	0	0	0	0	0	5	5	5	0	0	0	0	6	6	6	6
AAGAAGGATCAGTTAG-1-151507	1	1	1	2	1	3	1	4	2	2	2	4	2	2	2	2	2	2	2	2	2	2	2	2	2	2	2	2	2	2	2	2	2	2	2	2	2	2	2	2	3	3	2	2
AAGACATACGTGGTTT-1-151507	5	5	5	5	1	3	4	2	4	4	5	2	5	5	5	4	2	2	2	2	2	2	2	0	5	5	5	5	5	4	4	4	4	4	2	2	4	5	5	5	3	3	2	2
AAGACCCAACTGAACA-1-151507	5	5	5	5	1	3	1	3	4	4	5	2	4	5	4	1	4	5	0	0	2	2	2	0	3	4	3	3	5	5	5	5	4	4	4	4	5	5	5	5	3	3	2	2
AAGACTAACCCGTTGT-1-151507	1	1	1	1	1	3	2	2	1	1	2	1	1	1	2	2	1	2	4	4	5	5	0	2	2	2	2	2	1	1	1	2	2	2	2	2	1	1	4	2	3	3	2	2
AAGACTCACGCCCACT-1-151507	1	1	1	1	1	3	1	3	1	1	2	1	1	1	2	2	2	2	2	2	5	5	5	2	2	2	2	2	1	1	1	2	2	2	2	2	1	1	2	2	3	3	2	2
AAGACTGCAAGCTACT-1-151507	2	2	2	2	3	4	3	4	2	2	4	4	3	2	3	2	2	2	2	2	2	2	2	0	2	2	2	2	2	2	2	2	2	2	2	2	2	2	2	2	3	3	2	2
AAGAGATGAATCGGTA-1-151507	2	2	2	2	1	2	2	2	2	4	4	2	4	2	4	2	2	2	2	2	2	5	5	4	3	3	0	2	2	2	2	4	4	4	4	4	4	4	4	4	3	3	2	2
AAGAGCTCTTTATCGG-1-151507	1	1	1	2	1	3	1	4	2	2	4	4	2	2	3	2	2	2	2	2	2	2	5	2	2	2	2	2	2	2	2	2	2	2	2	2	2	2	2	2	3	3	2	2
AAGAGGATGTACGCGA-1-151507	4	4	4	4	1	3	4	3	4	4	5	4	4	4	4	5	2	2	2	2	2	2	2	2	3	3	0	2	4	4	4	4	4	2	2	2	4	4	4	4	3	3	2	2
AAGAGGCATGGATCGC-1-151507	1	1	1	2	3	4	3	4	2	2	4	4	2	2	3	2	2	2	2	2	2	2	5	4	2	2	2	2	2	2	2	2	2	2	2	2	2	2	2	2	3	3	2	2
AAGAGGCCCTTTGGAA-1-151507	3	3	3	3	1	3	1	3	4	4	4	4	4	4	4	2	2	2	2	2	2	2	2	2	5	5	4	4	2	2	2	2	2	2	2	2	4	4	2	2	3	3	2	2
AAGATGGCACCGGACC-1-151507	5	5	5	5	5	5	0	0	6	5	6	5	5	5	5	0	5	5	5	5	5	0	6	4	5	5	5	5	5	5	5	0	0	1	1	0	5	5	1	0	3	3	2	4
AAGATTGGCGGAACGT-1-151507	1	1	1	1	1	2	2	1	1	1	2	1	1	1	2	5	2	2	2	2	2	2	5	2	2	2	2	2	1	1	1	2	4	2	2	2	1	1	4	4	3	3	2	2
AAGCACCCTGCGTATC-1-151507	4	4	4	4	1	3	1	3	4	4	4	4	4	4	4	2	2	2	2	2	2	2	2	2	5	5	5	4	4	4	4	4	4	2	2	2	4	4	4	4	3	3	2	2
AAGCATACTCTCCTGA-1-151507	3	4	3	4	1	3	1	3	4	4	4	4	4	4	4	5	2	2	2	2	2	2	5	2	5	5	5	4	4	4	4	2	2	2	2	2	4	4	4	4	3	3	2	2
AAGCCGAAGCGGTTTA-1-151507	2	2	2	2	1	3	1	3	2	2	4	4	3	2	3	2	2	2	2	2	2	2	2	2	3	3	0	3	2	2	2	2	2	2	2	2	2	2	2	2	3	3	2	2
AAGCCGCTTTACCTTG-1-151507	0	0	0	0	0	0	0	0	0	0	0	0	0	0	0	3	0	0	5	5	6	1	1	4	2	2	2	2	0	0	0	5	5	5	4	5	0	0	0	0	6	6	6	6
AAGCGCAGGGCTTTGA-1-151507	5	5	5	5	5	5	5	5	4	4	5	1	5	5	5	4	4	5	0	0	0	0	0	0	5	5	5	5	5	5	5	5	5	5	5	5	5	5	0	5	3	3	2	2
AAGCGGAGTGCGCGCA-1-151507	1	1	1	1	0	0	0	5	1	1	2	3	1	3	1	1	1	0	4	4	2	5	0	0	2	2	2	2	1	1	1	4	2	2	2	2	1	1	4	4	6	4	4	4
AAGCGGCGTCATGGGT-1-151507	0	0	0	0	0	0	0	0	0	0	0	0	0	0	0	0	0	0	5	0	5	0	0	2	3	3	0	3	0	0	0	5	0	0	0	1	0	0	0	0	6	6	6	6
AAGCGTCCCTCATCGA-1-151507	5	5	5	5	5	5	0	0	6	5	5	5	5	5	5	3	5	5	5	5	5	0	0	4	4	4	4	4	5	5	5	0	0	0	0	1	5	5	0	0	3	3	2	2
AAGCTAGATCGAGTAA-1-151507	3	3	3	3	1	3	1	3	2	2	4	4	4	4	4	2	2	2	2	2	2	2	5	4	4	4	4	3	2	2	2	2	4	2	2	2	4	4	2	2	3	3	2	2
AAGCTCGTGCCAAGTC-1-151507	1	1	1	2	1	3	1	3	2	2	4	4	2	2	3	2	2	2	2	2	2	2	2	0	2	2	2	2	2	2	2	2	2	2	2	2	2	2	2	2	3	3	2	2
AAGCTCTTTCATGGTG-1-151507	4	4	4	4	1	3	1	4	4	4	4	4	4	4	4	2	2	2	2	2	2	2	2	2	5	5	5	5	4	4	4	2	4	2	2	2	4	4	2	2	3	3	2	2
AAGGAGAACTTATAAG-1-151507	0	0	0	0	0	0	0	0	0	0	0	0	0	0	0	0	0	0	5	0	6	6	6	2	2	2	2	2	0	0	0	0	1	1	1	0	0	0	1	0	6	6	6	6
AAGGAGCGGTTGGTGC-1-151507	2	2	2	2	1	3	4	2	2	2	4	4	3	2	3	2	2	2	2	2	2	2	2	0	2	2	2	2	2	2	2	2	2	2	2	2	2	2	4	2	3	3	2	2
AAGGATCGATCGCTTG-1-151507	1	1	1	1	1	3	4	3	1	1	2	2	1	1	2	2	2	2	2	2	2	2	2	2	4	4	3	3	1	1	1	2	2	2	2	2	2	2	2	2	3	3	2	2
AAGGATGAGGGACCTC-1-151507	1	1	1	1	1	3	1	3	1	1	2	2	1	1	2	2	2	2	2	2	2	2	2	2	2	2	2	2	1	1	1	2	2	2	2	2	1	1	2	2	3	3	2	2
AAGGCAGGCTGTCTCC-1-151507	1	1	1	1	1	3	4	2	2	2	2	2	1	1	2	2	2	2	2	2	2	2	5	2	4	3	3	3	1	1	1	2	2	2	2	2	2	2	2	2	3	3	2	2
AAGGCGCGTAAAGCTT-1-151507	2	2	2	2	1	3	4	2	2	2	4	4	3	2	3	2	2	2	2	2	2	2	2	2	2	2	2	2	2	2	2	2	4	2	2	2	2	4	2	2	3	3	2	2
AAGGCTGTGCTCATCG-1-151507	2	2	2	2	1	3	4	3	2	2	4	4	3	2	3	2	2	2	2	2	2	2	2	2	3	3	0	2	2	2	2	2	2	2	2	2	2	4	2	2	3	3	2	2
AAGGGACAGATTCTGT-1-151507	1	1	1	1	0	2	5	5	1	1	2	1	1	3	1	5	2	2	2	2	2	5	5	4	2	2	2	2	1	1	1	4	4	2	2	2	1	1	4	4	3	3	2	2
AAGGGACTATGCATTC-1-151507	6	6	6	6	6	6	6	6	6	5	6	5	6	6	6	6	3	1	3	3	0	0	0	0	1	0	6	1	6	6	6	6	6	6	6	6	6	6	6	6	6	6	6	6
AAGGTATCCTAATATA-1-151507	1	1	1	1	1	3	1	3	1	1	2	2	1	1	2	2	2	2	2	2	2	2	2	2	2	2	2	2	1	1	1	2	2	2	2	2	1	1	2	2	3	3	2	2
AAGGTGATAAACCAGC-1-151507	1	1	2	2	1	3	1	4	2	2	2	4	2	2	3	2	2	2	2	2	2	2	2	2	3	3	0	3	2	2	2	2	2	2	2	2	2	2	2	2	3	3	2	2
AAGTAAGCTTCCAAAC-1-151507	0	0	0	0	0	0	0	0	0	0	0	0	0	0	0	0	0	0	0	0	0	0	6	4	2	2	2	2	0	0	0	0	0	0	0	0	0	0	1	0	6	6	6	6
AAGTAGAAGACCGGGT-1-151507	1	1	1	1	1	4	3	4	2	2	4	4	2	1	2	2	2	2	2	2	2	2	2	4	2	2	2	2	2	2	2	2	2	2	2	2	1	1	2	2	3	3	2	2
AAGTAGTGACGCGAGG-1-151507	3	3	3	3	1	2	2	1	4	4	4	4	4	4	4	2	2	2	2	2	2	2	2	2	3	3	0	2	4	4	4	2	4	4	4	4	4	4	4	4	3	3	2	2
AAGTCAATTGTCGTCA-1-151507	2	2	2	2	1	4	1	4	2	2	4	4	2	2	3	2	2	2	2	2	2	2	2	0	3	3	3	3	2	2	2	2	2	2	2	2	2	2	2	2	3	3	2	2
AAGTCTAGTAGCTGCC-1-151507	0	0	0	0	0	0	0	0	0	0	0	0	0	0	0	3	0	0	0	0	6	6	1	2	2	2	2	2	0	0	0	0	0	0	5	1	0	0	0	0	6	6	4	6
AAGTCTTCTGTGGCCT-1-151507	5	5	5	5	1	2	2	2	4	4	5	1	4	2	3	5	2	4	4	2	2	2	2	2	4	4	3	3	5	5	5	5	4	2	2	2	4	4	5	1	3	3	2	2
AAGTGACGACCGAATT-1-151507	4	4	4	4	1	3	4	3	4	4	5	4	4	4	4	5	2	2	2	2	2	2	2	0	4	3	3	3	4	4	4	1	4	2	2	2	4	4	4	4	3	3	2	2
AAGTGAGTCGGGTTTA-1-151507	5	5	5	5	5	5	0	0	6	5	6	5	5	5	5	0	5	5	5	5	0	0	6	4	4	4	4	4	6	6	5	6	0	0	0	0	5	5	1	0	3	3	2	2
AAGTGCAAAGGTAGAC-1-151507	4	4	4	4	1	3	4	2	4	4	4	4	4	4	4	2	2	2	2	2	2	2	2	2	3	3	3	3	4	4	4	4	4	2	2	2	4	4	4	4	3	3	2	2
AAGTGCCTTGACTGTA-1-151507	2	2	2	2	1	3	1	3	2	2	4	4	2	2	2	2	2	2	2	2	2	2	2	4	4	4	3	3	2	2	2	2	2	2	2	2	2	2	2	2	3	3	2	2
AAGTGCGTTAGAATCT-1-151507	5	5	5	5	1	2	2	1	4	4	5	1	4	5	4	1	4	4	4	4	5	5	0	0	3	3	0	2	5	5	5	5	5	5	5	5	4	5	5	1	3	3	2	2
AAGTGCTTCTCTATTG-1-151507	6	6	6	6	6	6	6	6	6	6	6	6	6	6	6	6	3	1	3	3	6	1	1	2	6	6	6	6	6	6	6	6	6	6	6	6	6	6	6	6	6	6	6	6
AAGTGTTTGGAGACGG-1-151507	3	3	3	3	1	3	1	3	2	2	4	4	4	4	4	2	2	2	2	2	2	2	2	2	5	5	5	5	2	2	2	2	2	2	2	2	4	4	2	2	3	3	2	2
AAGTTCACTCCAAGCT-1-151507	3	3	3	3	1	3	1	4	4	4	4	4	4	4	4	2	2	2	2	2	2	2	2	2	5	5	5	4	4	4	4	2	4	2	2	2	4	4	2	2	3	3	2	2
AAGTTCAGTCTGCGTA-1-151507	0	0	0	0	0	0	0	0	0	0	0	0	0	0	0	0	0	0	0	0	6	6	6	0	4	4	3	3	0	0	0	0	1	1	1	0	5	5	1	0	6	6	4	6
AAGTTCGGCCAACAGG-1-151507	4	4	4	4	1	2	2	1	4	4	4	4	4	4	4	5	2	2	2	2	2	5	5	2	3	3	3	3	4	4	4	1	4	4	4	4	4	4	5	1	3	3	2	2
AAGTTGTGATGTTATA-1-151507	4	4	4	4	1	3	1	3	4	4	4	4	4	4	4	2	2	2	2	2	2	2	2	4	5	5	4	4	4	4	4	4	2	2	2	2	4	4	4	4	3	3	2	2
AAGTTTACTAATGGCA-1-151507	0	0	0	0	0	0	0	0	0	0	0	0	0	0	0	0	0	0	0	0	6	1	1	2	2	2	2	2	0	0	0	0	1	0	0	1	0	0	1	0	6	6	6	6
AAGTTTATGGGCCCAA-1-151507	5	5	5	5	5	5	0	0	6	5	5	3	5	5	5	3	5	5	5	5	0	0	6	0	5	5	5	5	5	5	5	0	0	0	0	0	5	5	0	0	3	3	2	2
AATAACAACGCTCGGC-1-151507	4	4	4	4	1	2	2	2	4	4	4	4	4	4	4	5	2	2	2	2	2	2	2	2	3	3	0	2	4	4	4	4	5	4	4	4	4	4	4	4	3	3	2	2
AATAACACTAGAACAA-1-151507	5	5	5	5	1	3	4	2	4	4	5	1	4	4	4	5	4	5	0	0	5	5	0	0	3	3	0	3	5	5	5	5	5	5	5	4	4	4	5	1	3	3	2	2
AATAAGTCCTCGAGAC-1-151507	0	0	0	0	0	0	0	0	0	0	0	0	0	0	0	0	0	0	0	0	6	6	6	0	3	3	0	3	0	0	0	0	0	0	0	1	0	0	1	0	6	6	6	6
AATACAATGTTTCAGG-1-151507	2	2	2	2	1	3	1	3	2	2	4	4	3	2	3	2	2	2	2	2	2	2	2	0	2	2	2	2	2	2	2	2	4	2	2	2	2	2	4	2	3	3	2	2
AATACCGGAGGGCTGT-1-151507	6	6	6	6	6	6	6	6	6	6	6	6	6	6	6	6	6	6	6	6	4	4	4	0	6	6	6	6	6	6	6	6	6	6	6	6	6	6	6	6	6	6	6	6
AATACCTGATGTGAAC-1-151507	5	5	5	5	1	3	1	3	4	4	5	2	4	4	4	5	2	2	2	2	2	2	5	2	5	5	4	4	5	5	5	1	4	2	2	2	4	4	5	1	3	3	2	2
AATAGAACAGAGTGGC-1-151507	4	4	4	4	1	3	1	3	4	4	5	4	4	4	4	5	4	4	4	0	2	5	5	4	3	3	0	3	5	4	4	1	4	4	4	4	4	4	4	4	3	3	2	2
AATAGAATCTGTTTCA-1-151507	2	2	2	2	1	4	3	4	2	2	4	4	3	2	3	2	2	2	2	2	2	2	2	2	5	4	4	4	2	2	2	2	2	2	2	2	2	2	2	2	3	3	2	2
AATAGCAAGCCTCCTG-1-151507	1	1	1	1	1	3	5	1	1	1	2	1	1	1	2	5	2	2	2	2	2	2	5	2	3	2	0	2	1	1	1	2	2	2	2	2	1	1	2	2	3	3	2	2
AATAGCTACCGCGTGC-1-151507	0	0	0	0	0	0	0	0	0	0	0	0	0	0	0	0	0	0	5	5	6	6	1	4	4	4	4	4	0	0	0	0	1	1	1	0	0	0	1	0	6	6	6	6
AATAGTCCGTCCCGAC-1-151507	4	4	4	4	1	3	4	2	4	4	5	4	4	4	4	1	4	4	4	4	5	5	5	2	4	4	3	3	4	4	4	1	5	4	4	4	4	4	5	1	3	3	2	2
AATAGTCGCGAGTCGG-1-151507	3	3	3	3	1	2	2	2	2	2	4	4	4	4	4	5	2	2	2	2	2	2	2	2	4	4	3	3	4	4	2	4	5	5	5	5	4	4	4	4	3	3	2	2
AATATCAAGGTCGGAT-1-151507	1	1	1	1	1	3	4	2	1	1	2	1	1	1	2	5	1	2	4	4	5	0	0	0	2	2	2	2	1	1	1	2	2	2	2	2	1	1	2	2	3	3	2	2
AATATCGAATCAATGC-1-151507	2	2	2	2	1	3	1	3	2	2	4	4	3	2	3	2	2	2	2	2	2	2	2	4	3	3	0	3	2	2	2	2	2	2	2	2	2	2	2	2	3	3	2	2
AATATCGAGGGTTCTC-1-151507	1	1	0	0	0	0	0	0	0	0	0	0	0	3	1	3	0	0	0	0	2	5	5	2	2	2	2	2	1	1	1	1	4	4	4	4	0	0	5	1	6	6	4	4
AATATTGGAGTATTGA-1-151507	4	4	4	4	1	3	4	3	4	4	5	4	4	4	4	2	2	2	2	2	2	2	2	2	4	4	3	3	4	4	4	4	4	2	2	2	4	4	4	4	3	3	2	2
AATCAGACTGCAGGAC-1-151507	1	1	1	1	1	3	1	3	1	1	2	2	1	1	2	2	2	2	2	2	2	2	2	2	2	2	2	2	1	1	1	2	2	2	2	2	1	1	2	2	3	3	2	2
AATCAGGTTTCATTTA-1-151507	6	6	6	6	6	6	6	6	6	6	6	6	6	6	6	6	3	3	1	3	0	6	6	2	1	0	6	6	6	6	6	6	1	6	6	6	6	6	6	6	6	6	6	6
AATCATGTAAAGACTC-1-151507	2	2	2	3	1	4	1	4	2	2	4	4	3	2	3	2	2	2	2	2	2	2	2	2	4	4	3	3	2	2	2	2	2	2	2	2	4	4	2	2	3	3	2	2
AATCCAAGGGCCTGAG-1-151507	1	1	1	1	1	4	3	4	1	1	2	2	2	1	2	2	2	2	2	2	2	2	2	2	2	2	2	2	1	1	1	2	2	2	2	2	1	1	2	2	3	3	2	2
AATCCATGCAAGGGTG-1-151507	1	1	1	1	1	3	1	3	1	1	2	2	1	1	2	2	2	2	2	2	2	2	2	2	2	2	2	2	1	1	1	2	2	2	2	2	1	1	2	2	3	3	2	2
AATCGAGGTCTCAAGG-1-151507	4	4	4	4	1	3	1	3	4	4	4	4	4	4	4	5	4	5	0	0	2	2	5	2	4	4	3	3	4	4	4	1	5	5	4	5	4	4	4	1	3	3	2	2
AATCGCCTCAGCGCCA-1-151507	1	2	2	2	1	4	3	4	2	2	4	4	2	2	3	2	2	2	2	2	2	2	2	0	2	2	2	2	2	2	2	2	2	2	2	2	2	2	2	2	3	3	2	2
AATCGCGCAGAGGACT-1-151507	1	1	1	1	1	3	1	3	2	1	2	4	2	1	2	2	2	2	2	2	2	2	2	4	4	3	3	3	1	1	1	2	2	2	2	2	2	2	2	2	3	3	2	2
AATCGGGACACTACGA-1-151507	0	0	0	0	0	0	0	0	0	0	0	0	0	0	0	0	0	0	5	5	1	4	4	4	2	2	2	2	0	0	0	0	0	5	5	1	0	0	1	0	6	6	6	6
AATCGGTATAGCCCTC-1-151507	5	5	5	5	1	3	4	3	4	4	5	2	4	4	4	1	4	4	2	2	2	2	2	0	5	5	4	4	5	5	5	1	2	2	2	2	4	4	5	1	3	3	2	2
AATCGTGAGCCGAGCA-1-151507	5	5	5	5	1	3	4	2	4	4	5	2	5	5	5	4	4	4	4	4	2	2	2	2	5	5	5	5	5	5	5	1	4	2	2	2	5	5	5	5	3	3	2	2
AATCTAGGTTTACTTG-1-151507	6	6	6	6	5	5	0	0	5	5	1	0	6	0	0	0	4	5	5	0	6	6	6	0	5	5	5	5	6	6	5	6	1	1	1	0	5	5	1	0	6	6	4	4
AATCTATGCCGGAGCC-1-151507	0	0	0	0	0	0	0	0	0	0	0	0	0	0	0	0	0	0	5	5	0	0	0	0	2	2	2	2	0	0	0	0	0	5	5	5	0	0	0	0	6	6	6	6
AATCTCTACTGTGGTT-1-151507	5	5	4	4	1	3	4	2	4	4	5	2	4	5	4	5	2	4	4	4	2	2	5	4	4	4	3	3	5	4	4	1	5	4	4	2	4	4	5	1	3	3	2	2
AATCTGCGTTGGGACG-1-151507	1	1	1	1	1	3	1	3	1	1	2	2	1	1	2	2	2	2	2	2	2	2	2	2	2	2	2	2	1	1	1	2	2	2	2	2	1	1	2	2	3	3	2	2
AATCTGGCTTTCTAGT-1-151507	5	5	6	6	5	5	0	0	5	5	1	0	6	0	0	0	4	5	5	0	0	6	6	4	5	5	5	5	5	6	5	6	1	1	1	0	5	5	1	0	6	3	4	4
AATCTGGGTAGACCCT-1-151507	1	1	0	0	0	0	0	0	0	0	0	3	0	3	1	3	1	0	4	4	0	0	6	2	2	2	2	2	1	1	1	1	4	4	4	4	0	0	0	5	3	4	4	4
AATGACAGCAATGTCT-1-151507	5	5	5	5	2	2	2	1	4	4	5	2	4	5	4	5	4	4	4	4	5	0	6	4	3	3	0	3	5	5	5	5	5	4	4	4	4	5	5	1	3	3	2	2
AATGACGTAGGATGTC-1-151507	2	2	2	2	1	4	3	4	2	2	4	4	3	2	3	2	2	2	2	2	2	2	5	4	2	2	2	2	2	2	2	2	2	2	2	2	2	2	2	2	3	3	2	2
AATGACTGTCAGCCGG-1-151507	1	1	1	2	1	3	1	3	2	2	4	4	2	2	3	2	2	2	2	2	2	2	2	2	2	2	2	2	2	2	2	2	2	2	2	2	2	2	2	2	3	3	2	2
AATGAGTTCGCATATG-1-151507	1	1	1	2	1	3	1	4	2	2	4	4	2	2	3	2	2	2	2	2	2	2	2	2	2	2	2	2	2	2	2	2	2	2	2	2	2	2	4	2	3	3	2	2
AATGATGATACGCTAT-1-151507	0	0	0	0	0	0	0	0	0	0	0	0	0	3	0	3	1	0	4	4	2	5	5	2	2	2	2	2	0	0	0	5	5	5	4	5	0	0	0	5	6	6	4	6
AATGATGCGACTCCTG-1-151507	0	0	0	0	0	0	0	0	0	0	0	0	0	0	0	3	0	0	0	0	5	5	5	2	2	2	2	2	0	0	0	5	5	5	5	1	0	0	0	0	6	6	6	6
AATGCAACCGGGTACC-1-151507	1	1	1	1	1	3	1	4	2	2	4	4	2	1	2	2	2	2	2	2	2	2	2	2	2	2	2	2	2	2	2	2	2	2	2	2	2	2	2	2	3	3	2	2
AATGCACCAAGCAATG-1-151507	0	0	0	0	0	0	0	0	0	0	0	0	0	0	0	0	0	0	5	5	1	1	1	2	2	2	2	2	0	0	0	0	1	1	1	0	0	0	1	0	6	6	6	6
AATGGCCGCCAATGCG-1-151507	1	1	1	1	1	4	3	4	1	1	2	2	1	1	2	2	2	2	2	2	2	2	2	2	3	2	0	2	1	1	1	2	2	2	2	2	1	1	2	2	3	3	2	2
AATGGTCCACCGTTCA-1-151507	3	4	3	4	1	3	1	3	4	4	4	4	4	4	4	2	2	2	2	2	2	2	5	0	3	3	0	2	4	4	4	2	4	4	4	4	4	4	2	2	3	3	2	2
AATGGTTCTCACAAGC-1-151507	2	2	2	2	1	3	1	3	2	2	4	4	3	2	3	2	2	2	2	2	2	2	2	0	2	2	2	2	2	2	2	2	2	2	2	2	2	2	2	2	3	3	2	2
AATGTGCCCGAGGTGT-1-151507	5	5	6	6	5	5	0	0	5	5	1	0	6	0	0	0	5	5	5	5	2	5	5	0	5	4	4	4	5	5	5	0	0	0	0	1	5	5	1	6	3	3	2	2
AATGTGCTAATCTGAG-1-151507	6	6	6	6	6	6	6	6	6	6	6	6	6	6	6	6	6	6	6	6	4	4	4	0	6	6	6	6	6	6	6	6	6	6	6	6	6	6	6	6	6	6	6	6
AATGTTAAGACCCTGA-1-151507	4	5	4	4	1	3	4	3	4	4	5	4	4	4	4	5	4	5	0	0	2	2	2	0	4	4	4	4	4	4	4	1	5	5	5	5	4	4	4	1	3	3	2	2
AATGTTGTCGTGAGAC-1-151507	5	5	5	5	1	3	1	3	4	4	4	4	4	4	4	5	2	2	2	2	2	2	2	0	5	5	5	4	5	5	5	1	2	2	2	2	4	4	4	4	3	3	2	2
AATTAAAGGTCGGCGT-1-151507	3	3	3	3	1	3	1	4	2	2	4	4	4	4	4	2	2	2	2	2	2	5	5	0	3	3	0	2	2	2	2	2	5	4	4	4	4	4	2	2	3	3	2	2
AATTAACGGATTTCCA-1-151507	4	4	4	4	3	4	3	4	4	4	4	4	4	4	4	2	2	2	2	2	2	2	5	2	5	5	5	4	4	4	4	4	4	2	2	2	4	4	2	2	3	3	2	2
AATTACTCGTACGCTC-1-151507	2	2	2	2	1	3	1	4	2	2	4	2	2	2	3	2	2	2	2	2	2	5	5	2	2	2	2	2	2	2	2	2	4	2	2	2	2	2	2	2	3	3	2	2
AATTAGCGCTGCAGCG-1-151507	3	4	3	4	1	3	1	3	4	4	4	4	4	4	4	2	2	2	2	2	2	2	2	2	5	4	4	4	4	4	4	4	4	4	2	2	4	4	4	2	3	3	2	2
AATTATACCCAGCAAG-1-151507	5	5	5	5	1	3	1	3	4	4	4	4	4	4	4	5	4	5	0	0	2	2	2	2	5	5	4	4	5	4	4	1	4	2	2	2	4	4	4	1	3	3	2	2
AATTCATAAGGGATCT-1-151507	0	0	0	0	0	0	0	0	0	0	0	0	0	3	1	3	1	0	4	4	2	5	5	2	2	2	2	2	1	0	1	1	5	4	4	5	0	0	5	1	6	6	4	4
AATTCCAACTTGGTGA-1-151507	1	1	1	1	1	2	5	5	1	1	2	3	1	1	2	5	1	2	4	4	2	2	5	0	3	3	0	2	1	1	1	4	4	2	2	2	2	2	4	2	3	3	2	2
AATTCCAAGCATGTAC-1-151507	5	5	6	6	5	5	0	0	6	5	1	5	6	6	0	0	5	5	5	5	5	5	0	2	5	5	5	5	5	5	5	0	0	0	0	0	5	5	1	0	3	3	2	4
AATTCGATTCGAGGAT-1-151507	5	5	5	5	1	3	2	1	4	4	5	2	4	5	5	1	4	4	4	4	5	5	5	0	5	5	5	4	5	5	5	5	4	4	4	4	5	5	5	1	3	3	2	2
AATTCTAGAGTTAGGC-1-151507	3	3	3	3	1	3	1	4	2	2	4	4	4	4	4	2	2	2	2	2	2	2	2	2	5	4	4	4	2	2	2	2	4	2	2	2	4	4	2	2	3	3	2	2
AATTGAACGCTCTGGT-1-151507	2	2	2	2	1	4	3	4	2	2	4	4	2	2	3	2	2	2	2	2	2	2	2	2	3	2	0	2	2	2	2	2	2	2	2	2	2	2	2	2	3	3	2	2
AATTGCAGCAATCGAC-1-151507	4	4	4	4	1	3	1	4	4	4	4	4	4	4	4	2	2	2	2	2	2	2	2	2	5	5	4	4	4	4	4	2	2	2	2	2	4	4	2	2	3	3	2	2
AATTGTGGTTGCCAAA-1-151507	4	4	4	4	1	3	4	2	4	4	4	4	4	4	4	5	2	2	2	2	2	2	2	2	5	5	5	5	4	4	4	2	4	2	2	2	4	4	4	4	3	3	2	2
AATTTGGGACATAGTA-1-151507	0	0	0	0	0	0	0	0	0	0	0	0	0	0	0	0	0	0	0	0	1	6	6	2	3	3	0	3	0	0	0	0	1	1	1	0	0	0	1	0	6	6	6	6
AATTTGGTTCCAAAGA-1-151507	0	0	0	0	0	0	0	0	0	0	0	0	0	0	0	0	0	0	5	5	0	0	6	2	2	2	2	2	0	0	0	0	0	0	5	1	0	0	1	0	6	6	6	6
ACAAACCGACAAGGCG-1-151507	0	0	0	0	0	0	0	0	0	0	0	0	0	3	0	3	0	0	5	0	2	2	2	2	2	2	0	2	0	0	0	5	5	5	4	5	0	0	0	0	6	6	6	6
ACAAAGAAGGTAGGCC-1-151507	5	5	5	5	5	5	5	5	6	5	5	3	5	5	5	4	5	5	5	5	2	2	2	2	5	5	4	4	5	5	5	0	0	0	0	1	5	5	5	5	3	3	2	2
ACAAAGCATGACCTAG-1-151507	4	4	4	4	1	4	3	4	4	4	4	4	4	4	4	2	2	2	2	2	2	2	2	2	5	5	4	4	4	4	4	4	2	2	2	2	4	4	2	2	3	3	2	2
ACAAATCGCACCGAAT-1-151507	2	2	2	2	1	3	1	4	2	2	4	4	3	2	3	2	2	2	2	2	2	2	2	2	5	5	5	4	2	2	2	2	2	2	2	2	4	4	2	2	3	3	2	2
ACAAATGGTAGTGTTT-1-151507	2	2	2	2	1	3	1	4	2	2	4	4	2	2	3	2	2	2	2	2	2	2	2	2	3	2	0	2	2	2	2	2	2	2	2	2	2	2	2	2	3	3	2	2
ACAAATTCAGATCTGA-1-151507	0	0	0	0	0	0	0	0	0	0	0	0	0	3	0	3	0	0	0	0	5	5	0	0	3	3	0	2	1	1	1	1	2	2	2	2	0	0	0	5	6	6	4	4
ACAACAGCATGAGCTA-1-151507	1	1	1	2	1	3	1	3	2	2	4	4	2	2	2	2	2	2	2	2	2	2	2	2	2	2	2	2	2	2	2	2	2	2	2	2	2	2	2	2	3	3	2	2
ACAACGGTCCCTGCGA-1-151507	2	2	2	2	1	3	1	3	2	2	4	4	3	2	3	2	2	2	2	2	2	2	2	2	2	2	2	2	2	2	2	2	2	2	2	2	2	2	2	2	3	3	2	2
ACAAGCAGTGCCTAGC-1-151507	3	3	3	3	1	2	2	2	2	4	4	4	4	2	4	2	2	2	2	2	2	2	2	2	3	3	3	3	2	2	2	4	4	4	4	4	4	4	4	2	3	3	2	2
ACAAGCTATATGGAAG-1-151507	5	5	5	5	1	3	4	3	4	4	5	1	4	2	3	5	4	4	2	2	2	2	5	2	4	4	3	3	5	5	5	1	4	2	2	2	4	4	5	1	3	3	2	2
ACAAGGAAATCCGCCC-1-151507	2	2	2	3	3	4	3	4	2	2	4	4	3	2	3	2	2	2	2	2	2	2	2	2	4	4	3	3	2	2	2	2	2	2	2	2	4	4	2	2	3	3	2	2
ACAAGGACAAGAGGTT-1-151507	2	2	2	3	1	3	4	2	2	2	4	4	3	2	3	2	2	2	2	2	2	2	2	2	3	3	0	3	2	2	2	2	4	4	2	4	4	4	4	2	3	3	2	2
ACAAGGATGCTTTAGG-1-151507	4	4	4	4	3	4	3	4	4	4	4	4	4	4	4	2	2	2	2	2	2	2	2	2	5	5	4	4	4	4	4	2	2	2	2	2	4	4	4	4	3	3	2	2
ACAAGGCCTACCAGCC-1-151507	1	1	1	1	1	3	1	3	1	1	2	2	1	1	2	2	2	2	2	2	2	2	2	2	2	2	2	2	1	1	1	2	2	2	2	2	1	1	2	2	3	3	2	2
ACAAGGGCAGGCTCTG-1-151507	2	2	2	2	3	4	3	4	2	2	4	4	3	2	3	2	2	2	2	2	2	2	5	0	2	2	2	2	2	2	2	2	2	2	2	2	2	2	2	2	3	3	2	2
ACAATAGTCGTACGTT-1-151507	5	5	5	5	1	3	1	3	4	4	5	2	4	4	4	5	2	4	2	2	2	5	5	0	4	3	3	3	5	5	5	1	4	4	4	4	4	4	4	4	3	3	2	2
ACAATCCATTTAAACC-1-151507	4	4	4	4	1	2	2	2	4	4	4	4	4	4	4	5	2	2	2	2	2	2	2	2	2	3	2	2	4	4	4	4	4	4	4	4	4	4	4	4	3	3	2	2
ACAATCGATCTTTATA-1-151507	0	0	0	0	0	0	0	0	0	0	0	0	0	0	0	0	0	0	0	0	6	6	6	0	2	3	2	3	0	0	0	0	1	0	0	0	0	0	1	0	6	6	6	6
ACAATGAATACGGAGA-1-151507	5	5	6	6	5	5	0	0	5	5	1	5	6	0	0	0	5	5	5	5	5	0	0	2	5	5	5	5	5	5	5	0	0	0	0	0	5	5	1	0	3	3	2	2
ACAATGATTCTTCTAC-1-151507	1	1	1	1	1	1	5	1	1	1	2	1	1	1	1	5	2	2	2	2	2	2	2	2	3	3	0	2	1	1	1	2	2	2	2	2	1	1	4	2	3	3	2	2
ACAATTGTGTCTCTTT-1-151507	2	2	2	2	1	4	3	4	2	2	4	4	3	2	3	2	2	2	2	2	2	2	2	2	3	3	3	3	2	2	2	2	2	2	2	2	4	4	2	2	3	3	2	2
ACAATTTAGGAGGCTC-1-151507	4	4	4	4	1	3	1	4	4	4	4	4	4	4	4	2	2	2	2	2	2	5	5	2	4	4	3	3	4	4	4	4	4	2	2	2	4	4	4	4	3	3	2	2
ACAATTTGAGCAGTGG-1-151507	1	1	1	1	1	3	1	4	1	1	2	2	2	1	2	2	2	2	2	2	2	2	2	2	2	2	2	2	1	1	1	2	2	2	2	2	1	1	2	2	3	3	2	2
ACACAAAGACGGGTGG-1-151507	1	1	1	1	1	3	1	3	2	2	2	4	2	2	2	2	2	2	2	2	2	2	2	2	2	2	2	2	2	2	2	2	2	2	2	2	2	2	2	2	3	3	2	2
ACACAAATATTCCTAG-1-151507	0	0	0	0	0	0	0	0	0	0	0	0	0	3	1	3	1	0	4	4	5	5	5	0	2	2	2	2	1	1	1	1	4	4	2	4	0	0	5	1	6	6	4	6
ACACACCAGGACCAGT-1-151507	1	1	1	2	1	3	3	4	2	2	2	4	2	2	3	2	2	2	2	2	2	2	2	2	3	3	0	3	2	2	2	2	2	2	2	2	2	2	2	2	3	3	2	2
ACACACTTTCTACACG-1-151507	1	1	0	0	0	0	0	0	0	0	0	3	0	3	1	4	1	0	4	4	5	5	5	0	2	2	2	2	1	1	1	1	5	4	4	4	0	0	5	1	6	6	4	4
ACACATTGACGCAACA-1-151507	1	1	1	2	1	3	4	3	2	1	2	1	2	2	2	2	2	2	2	2	2	2	5	2	2	2	2	2	2	2	2	2	4	2	2	2	2	2	2	2	3	3	2	2
ACACATTTCCGTAGAC-1-151507	5	5	5	5	5	5	5	5	6	5	5	5	5	5	5	3	5	5	0	0	5	5	5	0	5	5	5	5	5	5	5	0	1	1	1	0	5	5	0	0	3	3	2	2
ACACCACATAATTAGC-1-151507	0	0	0	0	0	0	0	0	0	0	0	0	0	0	0	3	0	0	0	0	0	0	6	0	2	2	2	2	1	0	0	5	5	5	4	5	0	0	0	5	6	6	4	6
ACACCCAGCATGCAGC-1-151507	1	1	1	2	1	3	1	3	2	2	4	4	2	2	3	2	2	2	2	2	2	2	2	0	2	2	2	2	2	2	2	2	2	2	2	2	2	2	2	2	3	3	2	2
ACACCCGAGAAATCCG-1-151507	1	1	2	2	1	3	1	3	2	2	4	4	3	2	3	2	2	2	2	2	2	2	2	0	2	2	2	2	2	2	2	2	2	2	2	2	2	2	4	2	3	3	2	2
ACACCCGTAAATCTGT-1-151507	1	1	1	1	1	4	3	4	1	1	2	2	1	1	2	2	2	2	2	2	2	2	2	2	3	2	0	2	1	1	1	2	2	2	2	2	1	2	2	2	3	3	2	2
ACACCGAGCGCTCTTT-1-151507	2	2	2	2	1	3	4	2	2	2	4	2	3	2	3	2	2	2	2	2	2	2	2	2	4	4	3	3	2	2	2	4	2	2	2	2	2	4	4	4	3	3	2	2
ACACCTTAAGTAGGGC-1-151507	2	2	2	2	1	3	4	3	2	2	4	4	3	2	3	2	2	2	2	2	2	2	2	2	2	2	2	2	2	2	2	2	4	4	2	4	2	2	2	2	3	3	2	2
ACACCTTACTACTTGC-1-151507	1	1	1	1	1	3	1	4	1	1	2	2	1	1	2	2	2	2	2	2	2	2	2	2	4	3	3	3	1	1	1	2	2	2	2	2	2	2	2	2	3	3	2	2
ACACGAGACTCCTTCT-1-151507	1	1	1	2	1	4	1	4	2	2	2	4	2	1	2	2	2	2	2	2	2	2	2	2	2	2	2	2	2	2	2	2	2	2	2	2	2	2	2	2	3	3	2	2
ACACGGCACTATGCAT-1-151507	0	0	0	0	0	0	0	0	0	0	0	0	0	0	0	0	0	0	0	0	6	6	6	0	2	2	2	2	0	0	0	0	1	0	0	0	0	0	1	0	6	6	6	6
ACACGGGAACTTAGGG-1-151507	1	1	1	1	1	3	1	3	1	1	2	2	2	1	2	2	2	2	2	2	2	2	2	2	2	2	2	2	1	1	1	2	2	2	2	2	1	1	2	2	3	3	2	2
ACACGTAGGCCACAAG-1-151507	3	3	3	3	1	3	1	3	4	4	4	4	4	4	4	2	2	2	2	2	2	2	2	2	5	5	4	4	2	2	2	2	2	2	2	2	4	4	2	2	3	3	2	2
ACACTCCAATGTCACT-1-151507	2	2	2	2	1	3	4	2	2	2	4	2	2	2	3	2	2	2	2	2	5	5	5	0	2	2	2	2	2	2	2	4	4	2	2	2	2	2	4	4	3	3	2	2
ACACTGATCAAGGTGT-1-151507	4	4	4	4	1	3	1	4	4	4	4	4	4	4	4	5	4	4	4	0	2	2	2	0	3	3	3	3	4	4	4	1	4	4	4	4	4	4	4	4	3	3	2	2
ACACTGGGACAGTCGT-1-151507	3	3	3	3	1	3	4	2	4	4	4	4	4	4	4	5	2	2	2	2	2	2	2	2	5	5	4	4	2	2	2	2	2	2	2	2	4	4	4	4	3	3	2	2
ACAGAACTGAGAACAA-1-151507	5	5	5	5	5	5	0	0	6	5	5	0	5	5	5	3	5	5	5	5	2	2	5	2	4	4	3	3	5	5	5	0	0	5	5	1	5	5	0	0	3	3	2	2
ACAGATTAGGTTAGTG-1-151507	0	0	0	0	0	0	0	0	0	0	0	0	0	0	0	0	0	0	5	5	1	1	1	0	2	2	2	2	0	0	0	0	0	0	5	1	0	0	1	0	6	6	6	6
ACAGCATAGAGCCAGT-1-151507	0	0	0	0	0	0	0	0	0	0	0	0	0	3	0	3	0	0	5	5	1	1	4	0	2	2	2	2	0	0	0	5	4	4	4	4	0	0	0	5	6	6	6	6
ACAGCGACATTCTCAT-1-151507	3	3	3	4	1	3	4	3	4	4	4	4	4	4	4	2	2	2	2	2	5	5	5	0	5	5	4	4	4	4	4	2	2	2	2	2	4	4	4	4	3	3	2	2
ACAGCGCACCCGCAGC-1-151507	0	0	0	0	0	0	0	0	0	0	0	0	0	0	0	0	0	0	0	0	6	6	1	2	2	2	2	2	0	0	0	0	1	1	1	0	0	0	1	0	6	6	6	6
ACAGGCACGGATCCTT-1-151507	5	5	5	5	1	3	1	3	4	4	5	2	4	4	4	5	4	4	4	4	5	5	5	2	5	5	4	4	5	5	5	1	4	2	2	2	4	4	5	1	3	3	2	2
ACAGGCTTGCCCGACT-1-151507	3	3	3	3	1	4	3	4	2	2	4	4	3	2	3	2	2	2	2	2	2	2	2	2	5	5	4	4	2	2	2	2	2	2	2	2	4	4	2	2	3	3	2	2
ACAGGTGGAGGTGAGG-1-151507	5	5	4	4	1	3	4	2	4	4	5	1	4	4	4	5	4	4	4	4	5	5	0	4	3	3	0	2	5	5	5	5	5	4	4	4	4	4	4	1	3	3	2	2
ACAGGTGTGTTGTTGC-1-151507	5	5	5	5	1	3	4	3	4	4	5	1	3	2	3	5	2	2	2	2	2	2	5	2	4	4	3	3	5	5	5	5	4	2	2	2	4	4	5	1	3	3	2	2
ACAGTAATACAACTTG-1-151507	5	5	5	5	1	3	4	2	4	4	5	1	5	5	5	4	4	5	0	0	2	5	5	4	4	4	4	4	5	5	5	0	5	5	5	5	5	5	5	5	3	3	2	2
ACAGTATACCGTGGGA-1-151507	0	0	0	0	0	0	0	0	0	0	0	0	0	0	0	0	0	0	5	5	5	0	0	2	3	3	3	3	0	0	0	0	0	0	0	1	0	0	1	0	6	6	6	6
ACAGTGCAGCGCATTT-1-151507	1	1	1	1	1	4	3	4	1	1	2	4	2	1	2	2	2	2	2	2	2	2	2	4	3	3	0	2	1	1	1	2	2	2	2	2	1	1	2	2	3	3	2	2
ACATAATAAGGCGGTG-1-151507	1	1	1	1	1	3	1	3	1	1	2	2	1	1	2	2	2	2	2	2	2	2	2	2	2	2	2	2	1	1	1	2	2	2	2	2	1	1	2	2	3	3	2	2
ACATCAGCTGGGACGC-1-151507	4	4	4	4	1	3	1	4	4	4	4	4	4	4	4	2	2	2	2	2	2	2	5	2	3	3	3	3	4	4	4	4	4	2	2	2	4	4	2	2	3	3	2	2
ACATCCCGGCCATACG-1-151507	4	4	4	4	1	3	1	3	4	4	5	4	4	4	4	5	4	4	4	4	5	5	5	2	4	4	3	3	4	4	4	1	4	4	4	4	4	4	4	4	3	3	2	2
ACATCCTGGTAACTGT-1-151507	1	1	1	1	1	3	4	3	2	2	4	4	2	1	2	2	2	2	2	2	2	2	2	0	4	4	3	3	2	2	2	2	2	2	2	2	2	2	2	2	3	3	2	2
ACATCGATCGTTTACC-1-151507	3	3	3	3	1	4	3	4	2	2	4	4	3	4	3	2	2	2	2	2	2	2	2	2	3	3	0	3	2	2	2	2	4	2	2	2	4	4	2	2	3	3	2	2
ACATCGGTCAGCCGCG-1-151507	4	4	4	4	1	2	2	2	4	4	5	2	4	4	4	5	2	2	2	2	2	2	2	2	3	3	0	2	4	4	4	4	5	4	4	4	4	4	4	4	3	3	2	2
ACATCGTATGCAATGG-1-151507	2	2	2	2	1	4	3	4	2	2	4	4	3	2	3	2	2	2	2	2	2	2	5	0	2	2	2	2	2	2	2	2	2	2	2	2	2	2	2	2	3	3	2	2
ACATCGTTAACCTAGT-1-151507	0	0	0	0	0	0	0	0	0	0	0	0	0	0	0	0	0	0	0	0	0	0	0	2	2	2	2	2	0	0	0	0	1	1	1	0	0	0	1	0	6	6	6	6
ACATCTCAACGCGTAA-1-151507	0	0	0	0	0	0	0	0	0	0	0	0	0	0	0	0	0	0	5	5	0	0	0	0	3	3	0	2	0	0	0	0	0	0	0	1	0	0	1	0	6	6	6	6
ACATGGCGCCAAAGTA-1-151507	1	1	1	1	1	3	4	3	2	2	2	2	1	1	2	2	2	2	2	2	2	2	2	2	4	3	3	3	1	1	1	2	2	2	2	2	2	2	2	2	3	3	2	2
ACATGGCTCAATTTAG-1-151507	1	1	1	1	1	3	4	3	1	1	2	2	2	1	2	2	2	2	2	2	2	2	2	2	2	2	2	2	2	2	2	2	2	2	2	2	2	2	2	2	3	3	2	2
ACATTAGTTTATATCC-1-151507	4	4	4	4	1	3	1	3	4	4	4	4	4	4	4	2	2	2	2	2	2	2	2	4	4	4	4	3	4	4	4	4	4	4	4	4	4	4	2	2	3	3	2	2
ACATTTGAAACCTAAC-1-151507	5	5	5	5	1	3	1	3	4	4	5	2	4	4	4	5	4	4	2	2	2	2	5	2	5	5	4	4	5	5	5	4	4	4	2	2	4	4	5	1	3	3	2	2
ACCAAACACCCAGCGA-1-151507	0	0	0	0	0	0	0	0	0	0	0	0	0	0	0	0	0	0	5	5	5	5	0	2	3	3	3	3	0	0	0	0	1	0	0	0	0	0	1	0	6	6	6	6
ACCAAACTAGAAATCC-1-151507	0	0	0	0	0	0	0	0	0	0	0	0	0	0	0	0	0	0	0	0	6	6	1	2	2	3	0	2	0	0	0	5	0	0	0	1	0	0	0	0	6	6	6	6
ACCAACACCACACACT-1-151507	0	0	0	0	0	0	0	0	0	0	0	0	0	0	0	0	0	0	0	0	6	6	1	0	4	4	4	4	0	0	0	0	1	1	1	0	0	0	1	0	6	6	6	6
ACCAACCGCACTCCAC-1-151507	4	4	4	4	1	4	3	4	4	4	4	4	4	4	4	5	2	2	2	2	2	2	2	2	5	5	4	4	4	4	4	4	2	2	2	2	4	4	4	4	3	3	2	2
ACCAACGCTTATTTAT-1-151507	4	4	4	4	1	3	1	4	4	4	4	4	4	4	4	5	4	5	0	0	2	2	5	4	3	3	0	3	4	4	4	1	4	4	4	4	4	4	4	4	3	3	2	2
ACCAAGAACGCGTGTC-1-151507	1	1	1	1	1	4	1	4	2	2	4	4	2	1	2	2	2	2	2	2	2	2	2	0	2	2	2	2	1	1	1	2	2	2	2	2	2	2	2	2	3	3	2	2
ACCAAGTCATCGGCAG-1-151507	5	5	5	5	1	3	4	3	4	4	5	4	4	4	4	5	4	4	2	2	2	2	2	2	5	5	4	4	5	5	5	1	2	2	2	2	4	4	5	1	3	3	2	2
ACCAATATGCAAGTTA-1-151507	3	4	3	4	1	3	4	3	4	4	4	4	4	4	4	2	2	2	2	2	2	2	2	2	5	5	5	5	4	4	4	4	4	2	2	2	4	4	4	4	3	3	2	2
ACCACAACTCAGAACA-1-151507	0	0	0	0	0	0	0	0	0	0	0	0	0	0	0	0	0	0	0	0	2	5	5	2	2	2	2	2	0	0	0	0	1	1	1	0	0	0	1	0	6	6	6	6
ACCACAAGTTTCTATC-1-151507	2	2	2	2	1	3	1	4	2	2	4	4	3	2	3	2	2	2	2	2	2	2	2	2	3	2	2	2	2	2	2	2	2	2	2	2	2	2	2	2	3	3	2	2
ACCACACGGTTGATGG-1-151507	5	5	5	5	1	3	4	2	4	4	5	2	4	4	4	1	4	5	0	0	2	2	2	2	5	4	4	4	5	5	5	5	0	5	5	1	4	4	5	1	3	3	2	2
ACCACCAATGTAACAA-1-151507	1	1	1	1	1	3	1	3	2	2	2	4	2	1	2	2	2	2	2	2	2	2	2	2	4	4	3	3	2	2	2	2	2	2	2	2	2	2	2	2	3	3	2	2
ACCACCCTCTCTTCTA-1-151507	0	0	0	0	0	0	0	0	0	0	0	0	0	0	0	0	0	0	0	0	6	1	1	2	5	5	4	4	0	0	0	0	0	0	0	1	0	0	1	0	6	6	6	6
ACCACGTGCAGCTATA-1-151507	2	2	2	3	1	4	3	4	2	2	4	4	3	2	3	2	2	2	2	2	2	2	2	2	4	3	3	3	2	2	2	2	2	2	2	2	4	4	2	2	3	3	2	2
ACCACTGTTCAAGAAG-1-151507	2	2	2	2	1	4	1	4	2	2	2	2	2	2	3	2	2	2	2	2	2	5	0	4	2	2	2	2	2	2	1	2	4	2	2	4	2	2	2	2	3	3	2	2
ACCAGACCATAACAAC-1-151507	5	5	5	5	1	3	4	2	4	4	5	1	4	2	3	5	2	2	2	2	2	2	5	2	4	4	3	3	5	5	5	1	4	2	2	2	4	4	5	1	3	3	2	2
ACCAGCCCGGTCTTTG-1-151507	0	0	0	0	0	0	0	0	0	0	0	0	0	0	0	0	0	0	0	0	0	6	6	2	3	3	0	3	0	0	0	0	0	0	0	1	0	0	1	0	6	6	6	6
ACCAGGAGTGTGATCT-1-151507	0	0	0	0	0	0	0	0	0	0	0	0	0	0	0	0	0	0	5	0	0	6	6	4	2	2	2	2	0	0	0	0	1	1	1	0	0	0	1	0	6	6	6	6
ACCAGTGCCCGGTCAA-1-151507	0	0	0	0	0	0	0	0	0	0	0	0	0	0	0	0	0	0	5	0	0	0	0	2	3	2	0	2	0	0	0	5	4	4	4	4	0	0	0	0	6	6	4	6
ACCAGTGCGGGAGACG-1-151507	2	2	2	2	1	3	1	4	2	2	4	4	3	2	3	2	2	2	2	2	2	2	2	0	3	3	3	3	2	2	2	2	2	2	2	2	2	4	2	2	3	3	2	2
ACCATATCCGCAATAA-1-151507	3	3	3	3	1	4	1	4	2	2	4	4	3	2	3	2	2	2	2	2	2	5	0	4	3	3	0	2	2	2	2	2	4	2	2	2	2	4	2	2	3	3	2	2
ACCATCCGCCAACTAG-1-151507	5	5	5	5	1	3	1	3	4	4	5	2	4	5	4	1	4	4	4	4	2	2	2	2	4	4	3	3	5	5	5	5	5	4	4	4	4	4	5	1	3	3	2	2
ACCATCGTATATGGTA-1-151507	4	4	4	4	1	3	1	3	4	4	4	4	4	4	4	2	2	2	2	2	2	2	2	0	3	3	0	3	4	4	4	2	4	2	2	2	4	4	4	4	3	3	2	2
ACCATTAAGGGTGTCA-1-151507	2	2	2	2	1	3	1	3	2	2	4	2	2	2	3	2	2	2	2	2	2	2	5	0	3	4	3	3	2	2	2	2	2	2	2	4	2	2	4	2	3	3	2	2
ACCCAACGCCCGTGGC-1-151507	1	1	1	1	1	3	1	3	1	1	2	2	2	1	2	2	2	2	2	2	2	2	2	2	2	2	2	2	1	1	1	2	2	2	2	2	1	1	2	2	3	3	2	2
ACCCACCTACATGCTC-1-151507	2	2	2	2	1	3	4	3	2	2	4	2	3	2	3	2	2	2	2	2	2	2	2	0	2	2	2	2	2	2	2	2	4	4	4	4	2	4	4	2	3	3	2	2
ACCCATCTTGAGGGTA-1-151507	3	4	3	4	1	3	4	3	2	2	4	4	4	4	4	2	2	2	2	2	2	2	2	2	2	2	2	2	2	2	2	2	4	2	2	2	4	4	4	2	3	3	2	2
ACCCATTTGTCCCTCT-1-151507	4	4	4	4	1	3	1	3	4	4	4	4	4	4	4	2	2	2	2	2	2	5	5	2	5	5	4	4	4	4	4	2	2	2	2	2	4	4	2	2	3	3	2	2
ACCCGAGCGAAATTAC-1-151507	6	6	6	6	6	6	6	6	5	5	6	5	6	6	6	6	3	1	1	3	5	0	0	2	1	0	6	6	6	6	6	6	6	6	6	6	6	6	6	6	6	6	6	6
ACCCGATTGGTTCCGA-1-151507	6	6	6	6	6	6	6	6	6	6	6	6	6	6	6	6	3	1	3	3	6	1	1	2	6	0	6	6	6	6	6	6	6	6	6	6	6	6	6	6	6	6	6	6
ACCCGGAAACTCCCAG-1-151507	4	4	4	4	3	4	3	4	4	4	4	4	4	4	4	2	2	2	2	2	2	2	5	4	5	5	5	4	4	4	4	4	4	2	2	2	4	4	2	2	3	3	2	2
ACCCGGATGACGCATC-1-151507	1	1	1	1	1	3	4	2	1	1	2	2	1	1	2	2	2	2	2	2	2	2	2	4	4	3	3	3	1	1	1	2	2	2	2	2	2	2	2	2	3	3	2	2
ACCCGGTTACACTTCC-1-151507	3	3	3	3	1	3	4	3	4	4	4	4	4	4	4	2	2	2	2	2	2	2	2	0	3	3	0	3	2	2	2	2	4	2	2	2	4	4	4	2	3	3	2	2
ACCCGTAGTCTAGTTG-1-151507	4	4	4	4	1	2	2	1	4	4	5	2	5	5	5	4	2	2	2	2	2	5	5	2	5	5	5	5	4	4	4	4	4	4	4	2	4	4	5	5	3	3	2	2
ACCCGTGTCATCAGTA-1-151507	5	5	5	5	1	3	4	3	4	4	5	4	4	4	4	1	4	5	0	0	2	5	5	4	3	3	0	3	5	5	5	5	5	5	4	4	4	4	5	1	3	3	2	2
ACCCTATAGGACTGAG-1-151507	1	1	1	1	1	3	1	4	2	2	4	4	2	1	2	2	2	2	2	2	2	2	2	2	2	2	2	2	1	1	1	2	2	2	2	2	2	2	2	2	3	3	2	2
ACCCTATGCCATATCG-1-151507	5	5	5	5	5	5	5	5	4	4	5	1	4	5	4	1	5	5	0	0	5	5	0	4	3	4	3	3	5	5	5	0	4	4	4	4	5	5	5	5	3	3	2	2
ACCCTCCCGTCAGGGC-1-151507	5	5	5	5	1	3	1	4	4	4	5	2	4	4	4	5	4	4	4	2	2	5	0	4	5	5	4	4	5	5	5	1	4	2	2	2	4	4	5	1	3	3	2	2
ACCCTCCCTTGCTATT-1-151507	2	2	2	2	3	4	3	4	2	2	4	4	3	2	3	2	2	2	2	2	2	2	2	2	5	4	4	4	2	2	2	2	2	2	2	2	2	2	2	2	3	3	2	2
ACCCTGGTAACGCCCT-1-151507	0	0	0	0	0	0	0	0	0	0	0	0	0	0	0	0	0	0	5	5	0	0	6	2	4	4	4	4	0	0	0	0	1	1	1	0	0	0	1	0	6	6	6	6
ACCCTTCATCTGCGAA-1-151507	0	0	0	0	0	0	0	0	0	0	0	0	0	0	0	3	0	0	0	0	5	5	0	2	2	2	2	2	0	0	0	5	5	5	4	5	0	0	0	5	6	6	6	6
ACCCTTGCCTGGGTCG-1-151507	0	0	0	0	0	0	0	0	0	0	0	0	0	3	1	3	0	0	0	0	5	0	0	2	2	2	2	2	0	0	0	5	4	4	2	4	0	0	0	5	6	6	6	6
ACCCTTTAGTTCTCCA-1-151507	0	0	0	0	0	0	0	0	0	0	0	0	0	0	0	0	0	0	0	0	5	5	5	2	2	3	0	2	0	0	0	0	1	1	1	0	0	0	1	0	6	6	6	6
ACCGAAAGGGCCCTGC-1-151507	0	0	0	0	0	0	0	0	0	0	0	3	0	3	1	4	0	0	5	5	0	6	6	0	2	2	2	2	1	1	1	1	4	4	4	4	0	0	5	1	6	6	4	4
ACCGACACATCTCCCA-1-151507	4	4	4	4	1	4	1	4	4	4	5	4	4	4	4	5	4	4	4	4	5	5	0	2	5	5	4	4	5	5	5	1	4	2	2	2	4	4	4	4	3	3	2	2
ACCGACTGAGTCCCAC-1-151507	1	1	1	1	1	3	4	3	2	2	2	4	2	1	2	2	2	2	2	2	2	2	5	4	2	2	2	2	1	1	1	2	2	2	2	2	2	2	2	2	3	3	2	2
ACCGAGTCTCCTTATT-1-151507	5	5	5	5	5	5	5	5	6	5	5	3	5	5	5	3	5	5	5	5	2	5	0	4	5	5	5	5	5	5	5	0	0	0	0	1	5	5	0	5	3	3	2	2
ACCGATAGGCATAACC-1-151507	3	3	3	3	1	3	4	2	4	4	4	4	4	4	4	5	2	2	2	2	2	2	2	2	5	5	4	4	2	2	2	2	4	2	2	2	4	4	4	4	3	3	2	2
ACCGATGGTAGCATCG-1-151507	1	1	1	1	1	2	2	2	1	1	2	2	1	1	2	2	2	2	2	2	2	2	2	2	3	3	0	2	1	1	1	2	2	2	2	2	1	1	2	2	3	3	2	2
ACCGCAATAACTGCCT-1-151507	2	2	2	3	1	3	1	3	2	2	4	4	3	2	3	2	2	2	2	2	2	2	2	2	5	5	5	4	2	2	2	2	2	2	2	2	4	4	2	2	3	3	2	2
ACCGCGGTGGAAGTCG-1-151507	2	2	2	2	1	3	1	3	2	2	4	4	2	2	2	2	2	2	2	2	2	2	2	2	4	4	3	3	2	2	2	2	2	2	2	2	2	2	2	2	3	3	2	2
ACCGGGCCTTTGTTGA-1-151507	2	2	2	2	1	4	1	4	2	2	4	4	3	2	3	2	2	2	2	2	2	2	2	2	3	3	0	2	2	2	2	2	2	2	2	2	2	2	2	2	3	3	2	2
ACCGGTCTGAGTACGG-1-151507	1	1	1	1	0	0	5	5	1	1	2	1	1	3	1	1	1	2	4	4	5	0	0	0	2	2	0	2	1	1	1	4	2	2	2	2	1	1	4	4	3	3	2	2
ACCGTGACCACGTGGG-1-151507	6	6	6	6	5	5	6	6	5	5	1	5	6	6	6	6	5	3	1	5	0	0	6	0	1	0	5	1	6	6	6	6	1	6	6	6	5	6	6	6	6	6	4	4
ACCGTTCCCGCTCTGA-1-151507	0	0	0	0	0	0	0	0	0	0	0	0	0	0	0	0	0	0	0	0	1	1	1	4	2	2	2	2	0	0	0	0	0	0	0	1	0	0	1	0	6	6	6	6
ACCTAAGTACCTTTCA-1-151507	5	5	5	5	1	3	5	1	4	4	5	2	4	5	4	1	4	4	4	4	5	5	0	0	3	3	0	2	5	5	5	5	5	5	4	5	5	5	5	5	3	3	2	2
ACCTAATCGACTTCCT-1-151507	3	3	3	3	1	2	2	2	2	4	4	4	4	4	4	2	2	2	2	2	2	2	2	2	3	3	0	3	2	2	2	2	4	4	2	4	4	4	4	2	3	3	2	2
ACCTACAGTATGTGGT-1-151507	1	1	1	1	1	3	1	4	1	1	2	4	1	1	2	2	2	2	2	2	2	2	2	2	4	3	3	3	1	1	1	2	2	2	2	2	2	2	2	2	3	3	2	2
ACCTACTATAAATCTA-1-151507	6	6	6	6	5	5	0	6	5	5	1	5	6	6	6	6	5	3	1	5	5	0	0	2	1	0	5	1	6	6	6	6	1	1	6	6	5	5	1	6	6	6	6	6
ACCTCCGCCCTCGCTG-1-151507	2	2	2	2	1	4	1	4	2	2	4	4	3	2	3	2	2	2	2	2	2	2	2	0	4	4	4	3	2	2	2	2	2	2	2	2	4	4	2	2	3	3	2	2
ACCTCCGTTATTCACC-1-151507	1	1	1	1	2	0	5	5	1	1	2	1	1	3	1	5	1	2	4	4	2	2	2	2	3	3	3	3	1	1	1	2	2	2	2	2	1	1	4	4	3	3	2	2
ACCTGCGTGTCATGTT-1-151507	5	5	5	5	1	3	4	2	4	4	5	1	4	5	4	1	4	4	4	4	2	5	5	4	4	4	3	3	5	5	5	5	5	4	4	5	5	5	0	5	3	3	2	2
ACCTTTCCTTTAGAAG-1-151507	0	0	0	0	0	0	0	0	0	0	0	0	0	0	0	0	0	0	5	5	6	1	1	0	2	2	2	2	0	0	0	0	0	0	0	1	0	0	1	0	6	6	6	6
ACGAAATGGGCGGCAC-1-151507	3	3	3	3	1	3	4	3	4	4	4	4	4	4	4	2	2	2	2	2	2	2	2	2	4	4	3	3	4	4	4	2	4	4	4	4	4	4	2	2	3	3	2	2
ACGACTCTAGGGCCGA-1-151507	5	5	5	5	1	3	4	3	4	4	5	2	4	4	4	5	4	4	4	4	2	2	2	2	5	5	4	4	5	5	5	5	4	4	4	2	4	4	5	1	3	3	2	2
ACGACTGGTCATACTC-1-151507	6	6	6	6	6	6	6	6	6	6	6	6	6	6	6	6	3	1	3	3	4	4	4	0	6	6	6	6	6	6	6	6	6	6	6	6	6	6	6	6	6	6	6	6
ACGAGAACCCATCACG-1-151507	1	1	1	1	1	3	1	3	1	1	2	2	1	1	2	2	2	2	2	2	2	2	2	2	2	2	2	2	1	1	1	2	2	2	2	2	1	1	2	2	3	3	2	2
ACGAGATATTTGCTTA-1-151507	0	0	0	0	0	0	0	0	0	0	0	0	0	0	0	0	0	0	0	0	5	0	0	4	2	2	2	2	0	0	0	0	1	1	1	0	0	0	1	0	6	6	6	6
ACGAGGATACCACTCT-1-151507	5	5	5	5	5	5	0	0	6	5	1	0	5	5	5	0	5	5	5	5	2	5	5	2	5	5	4	4	5	5	5	0	0	0	0	0	5	5	1	0	3	3	2	2
ACGAGTACGGATGCCC-1-151507	0	1	0	0	0	0	0	0	0	0	0	0	0	3	1	3	0	0	0	0	2	2	5	2	2	2	2	2	1	1	1	1	4	2	2	2	0	0	5	1	6	6	4	4
ACGATACATAGAACTA-1-151507	1	1	1	1	1	1	5	1	1	1	2	1	1	1	1	5	2	2	2	2	2	2	2	0	2	2	2	2	1	1	1	2	2	2	2	2	1	1	4	4	3	3	2	2
ACGATACCTATCCTGA-1-151507	5	5	5	4	1	3	4	2	4	4	5	2	4	4	4	2	4	4	4	4	5	5	0	2	3	3	3	3	4	4	4	4	5	4	4	4	4	4	5	1	3	3	2	2
ACGATCATACATAGAG-1-151507	1	1	1	1	1	3	1	3	2	2	2	2	1	1	2	2	2	2	2	2	2	2	2	2	2	2	2	2	1	1	1	2	2	2	2	2	1	1	2	2	3	3	2	2
ACGATCATCTTGTAAA-1-151507	1	1	1	1	1	2	2	1	1	1	2	1	1	1	2	2	2	2	2	2	2	2	2	0	4	4	3	3	1	1	1	2	2	2	2	2	2	2	4	2	3	3	2	2
ACGATGCATATGTTAT-1-151507	3	3	3	3	1	3	1	4	2	2	4	4	4	4	3	2	2	2	2	2	2	2	2	2	3	3	0	2	2	2	2	2	4	2	2	2	4	4	2	2	3	3	2	2
ACGATGGATCCGATGC-1-151507	0	0	0	0	0	0	0	0	0	0	0	0	0	0	0	0	0	0	5	5	6	0	6	0	2	2	2	2	0	0	0	0	1	1	1	0	0	0	1	0	6	6	6	6
ACGCAAACTAATAGAT-1-151507	5	5	5	5	5	5	6	0	6	6	6	5	6	6	6	0	5	3	1	5	6	6	6	2	5	5	5	5	6	6	6	6	1	1	1	6	5	5	1	6	3	3	2	4
ACGCAATCACTACAGC-1-151507	0	0	0	0	0	0	0	0	0	0	0	0	0	0	0	0	0	0	5	5	6	6	6	2	2	2	0	2	0	0	0	0	0	0	0	1	0	0	1	0	6	6	6	6
ACGCATAAATGACATG-1-151507	1	1	1	1	1	3	1	3	1	1	2	2	1	1	2	2	2	2	2	2	2	2	2	2	3	2	0	2	1	1	1	2	2	2	2	2	1	1	2	2	3	3	2	2
ACGCATACGTTTACTA-1-151507	2	2	3	3	1	3	1	3	2	4	4	4	3	2	3	2	2	2	2	2	5	5	5	0	4	4	3	3	2	2	2	2	2	2	2	2	4	4	2	2	3	3	2	2
ACGCATTCGTGAGTAC-1-151507	2	2	2	2	1	3	1	3	2	2	4	4	3	2	3	2	2	2	2	2	2	2	2	2	3	2	0	2	2	2	2	2	2	2	2	2	2	2	2	2	3	3	2	2
ACGCCACTCGAAACAG-1-151507	5	5	5	5	5	5	5	5	4	4	5	2	5	5	5	4	4	5	0	0	2	2	5	2	5	5	5	5	5	5	5	1	0	0	0	1	5	5	5	5	3	3	2	2
ACGCCAGATGATTTCT-1-151507	0	0	0	0	0	0	0	0	0	0	0	3	0	3	1	4	1	0	4	4	5	5	5	0	2	2	2	2	1	1	1	1	4	2	2	2	0	0	5	1	6	6	6	6
ACGCCAGTGCGTTTGC-1-151507	5	5	5	5	1	3	4	2	4	4	5	2	4	4	4	5	4	4	4	2	2	2	5	2	5	5	4	4	5	5	5	4	4	2	2	2	4	4	5	5	3	3	2	2
ACGCCCAGCTGTCGAT-1-151507	0	0	0	0	0	0	0	0	0	0	0	0	0	0	0	0	0	0	5	5	0	6	6	2	3	3	0	3	0	0	0	5	0	0	0	1	0	0	1	0	6	6	6	6
ACGCCGCTAGACGACC-1-151507	2	2	2	3	3	4	3	4	2	2	4	4	3	2	3	2	2	2	2	2	2	2	5	2	2	2	2	2	2	2	2	2	2	2	2	2	2	2	2	2	3	3	2	2
ACGCGAAGTCAGACGA-1-151507	4	4	4	4	1	3	1	4	4	4	4	4	4	4	4	2	2	4	2	2	2	2	2	2	5	4	4	4	4	4	4	4	4	4	4	4	4	4	4	2	3	3	2	2
ACGCGCTACACAGGGT-1-151507	4	4	4	4	1	3	4	2	4	4	5	2	4	4	4	2	2	2	2	2	2	2	2	2	3	3	0	2	4	4	4	4	4	2	2	2	4	4	4	4	3	3	2	2
ACGCGGGCCAAGGACA-1-151507	2	2	2	2	1	3	1	3	2	2	4	4	3	2	3	2	2	2	2	2	2	2	2	2	3	2	0	2	2	2	2	2	2	2	2	2	2	2	2	2	3	3	2	2
ACGCGTTTCTTAAGAG-1-151507	4	4	4	4	1	3	4	2	4	4	4	4	4	4	4	2	2	2	2	2	5	5	5	0	4	4	3	3	4	4	4	4	5	4	4	5	4	4	4	1	3	3	2	2
ACGCTAGTATCAGTGC-1-151507	1	1	1	1	1	4	3	4	1	1	2	2	2	1	2	2	2	2	2	2	2	2	2	4	3	2	0	2	1	1	1	2	2	2	2	2	1	2	2	2	3	3	2	2
ACGCTAGTGATACACT-1-151507	1	1	1	1	0	0	5	5	1	1	2	3	1	3	1	1	1	0	4	4	2	5	0	4	2	2	2	2	1	1	1	4	4	2	2	2	1	1	4	4	6	4	4	4
ACGCTGTGAGGCGTAG-1-151507	5	4	4	4	1	3	4	2	4	4	5	2	4	4	4	5	4	4	4	4	2	2	2	2	3	4	3	3	5	5	5	1	4	4	4	4	4	4	5	1	3	3	2	2
ACGCTTAGTGTCTCTC-1-151507	0	0	0	0	0	0	0	0	0	0	0	0	0	0	0	3	0	0	5	5	5	5	0	2	2	2	0	2	0	0	0	5	0	5	5	1	0	0	0	0	6	6	6	6
ACGGAACACGAGTGCC-1-151507	5	5	5	5	1	3	4	3	4	4	5	2	4	4	4	5	4	4	2	2	2	2	5	2	5	5	4	4	5	5	5	4	4	2	2	2	4	4	5	1	3	3	2	2
ACGGAATTTAGCAAAT-1-151507	1	1	1	2	1	3	1	4	2	2	4	4	2	2	3	2	2	2	2	2	2	2	2	2	2	2	2	2	2	2	2	2	2	2	2	2	2	2	2	2	3	3	2	2
ACGGACTCTCAAAGCG-1-151507	4	4	4	4	1	3	1	4	4	4	5	4	4	4	4	5	2	2	2	2	2	2	2	2	5	5	5	4	4	4	4	1	4	2	2	2	4	4	4	4	3	3	2	2
ACGGAGCGCAAATTAC-1-151507	0	0	0	0	0	0	0	0	0	0	0	0	0	0	0	0	0	0	5	0	0	0	0	0	4	4	4	4	0	0	0	0	1	1	1	0	0	0	1	0	6	6	4	6
ACGGATGGTGCGGATA-1-151507	4	4	4	4	1	3	1	3	4	4	4	4	4	4	4	2	2	2	2	2	2	2	2	2	5	5	5	5	4	4	4	2	4	2	2	2	4	4	2	2	3	3	2	2
ACGGCACTTGCTTGGG-1-151507	4	4	4	4	1	3	1	3	4	4	4	4	4	4	4	2	2	2	2	2	2	2	2	2	4	4	4	3	4	4	4	4	4	4	4	4	4	4	2	2	3	3	2	2
ACGGCCAACATGGACT-1-151507	4	4	4	4	1	3	1	3	4	4	4	4	4	4	4	2	4	4	4	4	2	2	5	2	4	4	3	3	4	4	4	4	5	4	4	2	4	4	4	4	3	3	2	2
ACGGCGACGATGGGAA-1-151507	2	2	2	2	1	4	3	4	2	2	4	4	3	2	3	2	2	2	2	2	2	2	2	2	4	4	4	4	2	2	2	2	2	2	2	2	4	4	2	2	3	3	2	2
ACGGCGGGTTGCCCTG-1-151507	1	1	1	1	1	0	5	1	0	1	0	3	1	1	1	5	1	0	4	4	0	0	6	0	2	2	2	2	1	1	1	4	4	2	2	2	1	1	4	4	3	3	2	2
ACGGGAGTGTCGGCCC-1-151507	5	5	5	5	1	3	4	2	4	4	5	1	4	5	4	5	4	4	4	4	5	5	5	2	3	3	0	3	5	5	5	5	5	5	4	5	4	4	5	1	3	3	2	2
ACGGGCGTATGCGACA-1-151507	0	0	0	0	0	0	0	0	0	0	0	0	0	0	0	0	0	0	0	0	6	1	1	0	4	4	4	4	0	0	0	0	0	0	0	1	0	0	1	0	6	6	6	6
ACGGGTCATGTGACTT-1-151507	2	2	2	2	1	3	4	2	2	2	4	2	2	2	3	2	2	2	2	2	2	2	5	2	3	3	0	3	2	2	2	4	2	2	2	2	2	2	4	4	3	3	2	2
ACGGTACAGTTCAATG-1-151507	5	5	5	5	1	3	1	3	4	4	5	4	4	4	4	5	4	4	4	4	2	2	2	0	5	5	4	4	5	5	5	1	4	4	4	2	4	4	5	1	3	3	2	2
ACGTACAGATTTCTCT-1-151507	0	0	0	0	0	0	0	0	0	0	0	0	0	0	0	0	0	0	5	5	6	6	1	4	2	2	2	2	0	0	0	0	0	0	5	1	0	0	1	0	6	6	6	6
ACGTACTTTGGCACGG-1-151507	6	6	6	6	6	6	6	6	6	5	6	5	6	6	6	6	5	3	1	5	5	5	0	2	1	0	6	1	6	6	6	6	1	1	1	6	5	6	6	6	6	6	6	4
ACGTAGATTGCTGATG-1-151507	2	2	2	2	1	3	1	4	2	2	4	4	3	2	3	2	2	2	2	2	2	2	2	0	2	2	2	2	2	2	2	2	2	2	2	2	2	2	2	2	3	3	2	2
ACGTAGGAGAGTCGCT-1-151507	5	5	6	6	5	5	0	0	6	5	6	5	6	5	6	0	5	5	5	5	6	6	1	2	5	5	5	5	6	6	5	0	1	1	1	0	5	5	1	0	3	3	2	4
ACGTATTACTCCGATC-1-151507	1	1	1	1	1	4	3	4	2	2	2	4	2	1	2	2	2	2	2	2	2	2	2	4	3	3	0	2	2	2	2	2	2	2	2	2	2	2	2	2	3	3	2	2
ACGTCCTAAACGAGAT-1-151507	0	0	0	0	0	0	0	0	0	0	0	0	0	0	0	0	0	0	5	5	6	6	1	2	2	3	0	3	0	0	0	0	1	1	1	0	0	0	1	0	6	6	6	6
ACGTCTCGTTCCGGGA-1-151507	5	5	5	5	5	5	5	5	4	4	5	1	5	5	5	1	4	5	0	0	2	2	2	0	5	4	4	4	5	5	5	5	5	5	5	5	5	5	5	1	3	3	2	2
ACGTGCGCCTCGTGCA-1-151507	1	1	1	1	1	3	1	3	1	1	2	2	1	1	2	2	2	2	2	2	2	2	5	2	2	2	2	2	1	1	1	2	2	2	2	2	1	1	2	2	3	3	2	2
ACGTGGTCGAATGTGC-1-151507	0	0	0	0	0	0	0	0	0	0	0	0	0	3	0	3	0	0	5	5	2	5	5	2	2	2	0	2	0	0	0	5	0	5	5	1	0	0	0	0	6	6	6	6
ACGTTAATGTCGAAGA-1-151507	2	2	2	2	3	4	3	4	2	2	4	4	3	2	3	2	2	2	2	2	2	2	2	2	2	2	2	2	2	2	2	2	2	2	2	2	2	2	2	2	3	3	2	2
ACGTTAGATTTGCCCG-1-151507	3	4	3	4	1	3	4	2	4	4	4	4	4	4	4	2	2	2	2	2	2	2	2	2	2	2	2	2	4	4	4	2	5	4	4	4	4	4	4	4	3	3	2	2
ACGTTATTGGTCACTC-1-151507	2	2	2	2	1	2	2	1	2	2	2	3	3	2	3	2	2	2	2	2	5	5	0	4	3	3	0	2	1	1	1	1	4	4	4	4	5	5	5	1	3	3	2	2
ACGTTCCGCGCTCCGT-1-151507	0	0	0	0	0	0	0	0	0	0	0	0	0	0	0	3	0	0	5	5	6	6	1	0	2	2	2	2	0	0	0	5	5	5	4	5	0	0	0	5	6	6	6	6
ACGTTCGCAATCAATT-1-151507	1	1	1	1	0	0	0	5	1	1	2	3	0	3	1	1	1	0	4	4	2	2	2	2	3	3	0	2	1	1	1	4	2	2	2	2	1	1	5	1	3	3	2	2
ACGTTCGTTCAGGAAA-1-151507	5	5	5	5	5	5	0	0	6	5	6	5	5	5	5	0	5	5	5	5	5	0	0	2	5	5	5	5	6	6	6	6	1	1	1	0	5	5	1	0	3	3	2	2
ACGTTCTGTACAAGTC-1-151507	4	4	4	4	1	4	3	4	4	4	4	4	4	4	4	5	2	2	2	2	2	2	5	4	5	5	4	5	4	4	4	4	2	2	2	2	4	4	4	4	3	3	2	2
ACGTTTAGTTGTGATC-1-151507	0	0	0	0	0	0	0	0	0	0	0	0	0	0	0	3	0	0	0	0	5	5	0	4	2	2	2	2	0	0	1	5	5	5	5	5	0	0	0	5	6	6	4	6
ACTAAGGACGCACACC-1-151507	1	1	1	1	1	2	5	1	1	1	2	1	1	1	1	5	1	2	4	4	2	5	0	2	2	2	2	2	1	1	1	4	2	2	2	2	1	1	4	2	4	4	2	4
ACTAATACGTCAGGCG-1-151507	0	0	0	0	0	0	0	0	0	0	0	0	0	0	0	0	0	0	0	0	5	5	5	0	3	3	0	3	0	0	0	5	5	5	5	1	0	0	0	0	6	6	4	6
ACTACAAAGAGAGGTG-1-151507	6	6	6	6	6	6	6	6	6	6	6	6	6	6	6	6	3	1	3	3	5	5	5	0	6	6	6	6	6	6	6	6	6	6	6	6	6	6	6	6	6	6	6	6
ACTACCAGCTCTCTGG-1-151507	2	2	2	2	1	3	4	3	2	2	4	4	3	2	3	2	2	2	2	2	2	2	5	4	2	2	2	2	2	2	2	2	4	4	2	4	2	2	2	2	3	3	2	2
ACTACGCGTTAGAATT-1-151507	5	5	5	5	1	3	4	3	4	4	5	2	4	5	4	1	4	5	0	0	2	2	2	2	4	4	3	4	5	5	5	5	5	4	4	4	5	5	5	5	3	3	2	2
ACTAGTTGCGATCGTC-1-151507	2	2	2	2	1	3	1	3	2	2	4	4	3	2	3	2	2	2	2	2	2	2	2	2	4	3	3	3	2	2	2	2	2	2	2	2	2	2	2	2	3	3	2	2
ACTATATGCTGTGTTC-1-151507	0	0	0	0	0	0	0	0	0	0	0	0	0	0	0	0	0	0	5	5	6	6	1	4	3	3	0	2	0	0	0	5	5	5	5	5	0	0	0	0	6	6	6	6
ACTATCCAGGGCATGG-1-151507	1	1	1	1	1	2	2	2	1	1	2	2	1	1	2	5	2	2	2	2	2	2	2	2	4	4	4	4	1	1	1	2	2	2	2	2	2	2	2	2	3	3	2	2
ACTATCGCCGGCTAAA-1-151507	2	2	2	2	1	2	2	1	2	1	2	3	2	5	5	5	2	2	2	2	2	2	2	0	4	4	4	4	1	1	1	4	4	4	4	4	5	5	5	1	3	3	2	2
ACTATCTGCCCGCGTA-1-151507	2	2	2	2	1	3	1	3	2	2	4	4	3	2	3	2	2	2	2	2	2	2	5	4	5	4	4	4	2	2	2	2	4	2	2	2	4	4	2	2	3	3	2	2
ACTATTCGTCCGTGGT-1-151507	0	0	0	0	0	0	0	0	0	0	0	0	0	0	0	0	0	0	5	5	6	6	1	2	2	2	2	2	0	0	0	0	0	5	5	5	0	0	0	0	6	6	6	6
ACTATTTCCGGGCCCA-1-151507	5	5	5	5	5	5	0	0	6	5	6	5	5	5	5	0	5	5	5	5	5	5	0	2	5	5	5	5	5	6	5	0	0	0	0	0	5	5	1	0	3	3	2	2
ACTCAACGAATGTATT-1-151507	1	1	1	1	1	3	1	3	1	1	2	1	1	1	2	2	2	2	2	2	2	2	5	2	2	2	2	2	1	1	1	2	2	2	2	2	1	1	2	2	3	3	2	2
ACTCAAGTGCAAGGCT-1-151507	4	4	4	4	1	4	3	4	4	4	4	4	4	4	4	2	2	2	2	2	2	2	2	0	5	5	4	4	4	4	4	2	2	2	2	2	4	4	2	2	3	3	2	2
ACTCAATAAAGGCACG-1-151507	1	1	1	1	1	3	4	2	1	1	2	2	1	1	2	2	2	2	2	2	2	2	2	2	2	2	2	2	1	1	1	2	2	2	2	2	1	1	2	2	3	3	2	2
ACTCAGACCTGCTTCT-1-151507	1	1	1	1	1	3	1	3	1	1	2	1	1	1	2	2	1	2	2	4	2	5	0	0	2	2	2	2	1	1	1	2	2	2	2	2	1	1	2	2	3	3	2	2
ACTCCAATATCATCAT-1-151507	6	6	6	6	6	6	6	6	6	6	6	6	6	6	6	6	3	1	3	3	5	0	0	2	6	6	6	6	6	6	6	6	6	6	6	6	6	6	6	6	6	6	6	6
ACTCCCATTCCTAAAG-1-151507	5	5	5	5	1	3	5	1	6	5	5	3	5	5	5	4	4	5	0	0	2	5	2	0	4	4	3	4	5	5	5	0	5	5	5	5	5	5	0	5	3	3	2	2
ACTCCCGAATTCGTTT-1-151507	1	1	1	1	2	2	5	1	1	1	2	1	1	1	1	5	1	2	4	4	2	2	2	2	2	2	2	2	1	1	1	2	2	2	2	2	1	1	4	2	3	3	2	2
ACTCCCGTAGACTAGG-1-151507	0	0	0	0	0	0	0	0	0	0	0	0	0	0	0	0	0	0	0	0	0	6	1	2	3	3	0	2	0	0	0	0	0	0	5	1	0	0	0	0	6	6	6	6
ACTCCCTAATGCTAAA-1-151507	4	4	4	4	1	4	3	4	4	4	4	4	4	4	4	2	2	2	2	2	2	2	2	2	5	5	5	5	4	4	4	4	2	2	2	2	4	4	2	4	3	3	2	2
ACTCCCTAGAATAGTA-1-151507	3	3	3	3	3	4	3	4	2	2	4	4	3	2	3	2	2	2	2	2	2	2	2	0	4	3	3	3	2	2	2	2	2	2	2	2	4	4	2	2	3	3	2	2
ACTCCGGCCGACCACT-1-151507	5	5	5	5	1	3	4	2	4	4	4	2	4	5	3	1	4	4	4	4	2	2	5	2	5	5	4	4	5	5	5	5	4	4	2	2	5	5	5	5	3	3	2	2
ACTCGATGTATTTCAT-1-151507	2	2	2	2	1	2	2	1	2	1	2	3	3	2	3	5	2	2	2	2	5	5	5	2	3	3	0	3	1	1	0	5	5	4	4	4	5	5	5	1	3	3	2	2
ACTCGCCGTTCGATAA-1-151507	5	5	4	4	1	3	4	3	4	4	4	4	4	4	4	1	2	2	2	2	2	2	2	4	5	5	4	4	5	4	4	4	4	2	2	2	4	4	5	1	3	3	2	2
ACTCGTAACCCGTCCT-1-151507	5	5	5	5	1	2	5	1	4	4	5	1	4	5	4	4	4	5	0	0	2	2	5	2	3	3	3	3	5	5	5	5	5	5	5	5	5	5	5	5	3	3	2	2
ACTCGTCAGTAATCCC-1-151507	1	1	1	2	1	4	3	4	2	2	4	4	2	2	3	2	2	2	2	2	2	2	5	0	2	2	2	2	2	2	2	2	2	2	2	2	2	2	2	2	3	3	2	2
ACTCTAAACCTGGGAT-1-151507	4	4	4	4	1	2	2	2	4	4	5	1	4	4	4	5	2	2	2	2	2	2	2	2	4	4	4	3	4	4	4	1	0	5	5	1	4	4	5	1	3	3	2	2
ACTCTCTGACTTAGGT-1-151507	2	2	2	2	1	3	1	4	2	2	4	4	3	2	3	2	2	2	2	2	2	5	0	4	2	2	2	2	2	2	2	2	2	2	2	2	2	2	2	2	3	3	2	2
ACTCTCTTATACACGA-1-151507	0	0	0	0	0	0	0	0	0	0	0	0	0	0	0	0	0	0	5	0	0	0	6	0	2	2	2	2	0	0	0	0	1	1	1	0	0	0	1	0	6	6	6	6
ACTCTGACCTAATAGA-1-151507	5	5	5	5	1	3	1	4	4	4	5	4	4	4	4	5	4	4	4	4	5	5	5	0	5	5	4	4	5	5	5	1	4	2	2	2	4	4	5	1	3	3	2	2
ACTCTTGTATAGTAAC-1-151507	2	2	2	2	1	4	3	4	2	2	4	4	3	2	3	2	2	2	2	2	2	2	2	0	2	2	2	2	2	2	2	2	2	2	2	2	2	2	2	2	3	3	2	2
ACTGAAACGCCGTTAG-1-151507	3	3	3	3	1	3	1	3	4	4	4	4	4	4	4	2	2	2	2	2	2	2	2	2	5	5	4	4	2	4	2	2	2	2	2	2	4	4	2	2	3	3	2	2
ACTGAATGGCGAAAGT-1-151507	2	2	2	2	3	4	3	4	2	2	4	4	3	2	3	2	2	2	2	2	2	2	2	2	4	4	3	3	2	2	2	2	2	2	2	2	2	2	2	2	3	3	2	2
ACTGATTTAGTGATTC-1-151507	0	0	0	0	0	0	0	0	0	0	0	0	0	0	0	3	0	0	5	5	5	5	0	2	3	3	0	2	0	0	0	0	0	0	0	1	0	0	0	0	6	6	6	6
ACTGCCCGCCATTCTC-1-151507	6	6	6	6	6	6	6	6	5	5	6	6	6	6	6	6	3	3	1	3	6	1	1	2	1	0	6	1	6	6	6	6	1	1	6	6	5	6	6	6	6	6	6	6
ACTGCCGTCGTAACTC-1-151507	0	1	0	0	0	0	0	0	0	0	0	3	0	3	1	4	1	0	4	4	5	5	0	4	2	2	2	2	1	1	1	1	4	4	4	4	0	0	5	1	6	6	4	4
ACTGCGGACACACCGT-1-151507	1	1	1	1	1	2	2	2	1	1	2	2	1	1	2	2	2	2	2	2	2	2	2	2	4	5	4	4	1	1	1	2	2	2	2	2	1	1	2	2	3	3	2	2
ACTGGCGAACCTGCGT-1-151507	1	1	1	1	1	3	4	2	1	1	2	1	1	1	2	2	1	2	2	2	2	2	0	2	2	2	2	2	1	1	1	2	2	2	2	2	1	1	2	2	3	3	2	2
ACTGTACGATACACAT-1-151507	1	1	1	1	1	3	4	3	1	1	2	2	2	1	2	2	2	2	2	2	2	2	2	2	2	2	2	2	1	2	1	2	2	2	2	2	1	1	2	2	3	3	2	2
ACTGTAGCACTTTGGA-1-151507	2	2	2	2	1	3	1	3	2	2	4	4	3	2	3	2	2	2	2	2	2	2	2	2	3	2	2	2	2	2	2	2	4	2	2	2	4	4	2	2	3	3	2	2
ACTGTATACGCGAGCA-1-151507	1	1	1	1	1	3	1	3	1	1	2	2	1	1	2	2	2	2	2	2	2	2	2	2	2	2	2	2	1	1	1	2	2	2	2	2	1	1	2	2	3	3	2	2
ACTGTCCAGGATTATA-1-151507	2	2	2	2	1	4	3	4	2	2	4	4	3	2	3	2	2	2	2	2	2	2	2	2	3	3	0	2	2	2	2	2	2	2	2	2	2	2	2	2	3	3	2	2
ACTGTCTTCTTTAGAA-1-151507	1	1	1	2	1	3	1	3	2	2	4	4	2	2	3	2	2	2	2	2	2	2	2	0	2	2	2	2	2	2	2	2	2	2	2	2	2	2	2	2	3	3	2	2
ACTGTGCTAGTAGATC-1-151507	1	1	1	1	1	3	1	3	2	2	2	2	2	1	2	2	2	2	2	2	2	2	2	2	2	2	2	2	2	2	1	2	2	2	2	2	1	2	2	2	3	3	2	2
ACTGTTTAGTGTAGGC-1-151507	0	0	0	0	0	0	0	0	0	0	0	0	0	0	0	0	0	0	0	0	6	6	1	4	2	3	2	2	0	0	0	0	1	1	1	0	0	0	0	0	6	6	6	6
ACTTACCGGGCGCGCA-1-151507	0	0	0	0	0	0	0	0	0	0	0	0	0	0	0	0	0	0	5	5	0	0	0	0	3	3	3	3	0	0	0	0	1	1	1	0	0	0	1	0	6	6	6	6
ACTTACGCATCCACGC-1-151507	4	4	4	4	1	3	1	4	4	4	4	4	4	4	4	2	2	2	2	2	2	2	2	2	5	5	5	5	4	4	4	4	2	2	2	2	4	4	2	2	3	3	2	2
ACTTAGTACGACAAGA-1-151507	1	1	1	1	1	3	1	3	2	2	4	4	2	1	2	2	2	2	2	2	2	2	2	0	2	2	2	2	2	2	2	2	2	2	2	2	1	2	2	2	3	3	2	2
ACTTATACTTACCCGG-1-151507	1	1	1	1	1	2	2	2	1	1	2	2	1	1	2	2	2	2	2	2	2	2	2	2	2	2	2	2	1	1	1	2	2	2	2	2	1	1	2	2	3	3	2	2
ACTTATCTGATCTATA-1-151507	0	0	0	0	0	0	0	0	0	0	0	0	0	0	0	0	0	0	5	5	0	6	6	2	2	2	2	2	0	0	0	0	0	0	0	1	0	0	1	0	6	6	6	6
ACTTATTAGGATCGGT-1-151507	3	3	3	3	1	4	3	4	2	2	4	4	3	4	3	2	2	2	2	2	2	5	5	2	3	3	0	2	2	2	2	2	4	2	2	2	4	4	2	2	3	3	2	2
ACTTATTTATGTGCCA-1-151507	2	2	2	2	1	3	1	4	2	2	4	4	2	2	3	2	2	2	2	2	2	2	2	4	4	4	3	3	2	2	2	2	2	2	2	2	2	2	2	2	3	3	2	2
ACTTCAGGCTGATCCC-1-151507	2	2	2	3	1	3	1	3	2	2	4	4	3	2	3	2	2	2	2	2	2	2	2	2	5	5	5	5	2	2	2	2	2	2	2	2	4	4	2	2	3	3	2	2
ACTTCCATGCGGGACA-1-151507	4	4	4	4	3	4	3	4	4	4	4	4	4	4	4	2	2	2	2	2	2	2	2	2	5	5	4	4	4	4	4	2	2	2	2	2	4	4	4	4	3	3	2	2
ACTTCCTGTCGTGCGA-1-151507	1	1	1	1	1	4	3	4	1	1	2	4	2	1	2	2	2	2	2	2	2	2	2	0	3	3	0	3	1	1	1	2	2	2	2	2	1	1	2	2	3	3	2	2
ACTTCGCCATACGCAC-1-151507	1	1	1	1	1	3	1	4	1	1	2	2	2	1	2	2	2	2	2	2	2	2	2	2	2	2	2	2	1	1	1	2	2	2	2	2	1	1	2	2	3	3	2	2
ACTTGACTCCCTCTTT-1-151507	2	2	2	2	1	4	3	4	2	2	4	4	3	2	3	2	2	2	2	2	2	2	2	0	2	2	2	2	2	2	2	2	2	2	2	2	2	2	2	2	3	3	2	2
ACTTGCCATATTGTAC-1-151507	0	0	0	0	0	0	0	0	0	0	0	0	0	0	0	0	0	0	5	5	6	6	6	0	2	2	2	2	0	0	0	0	1	1	1	0	0	0	1	0	6	6	6	6
ACTTGGGACCCGGTGG-1-151507	2	2	2	2	1	3	4	2	2	2	4	4	3	2	3	2	2	2	2	2	2	2	2	2	2	2	2	2	2	2	2	2	2	2	2	2	2	2	4	2	3	3	2	2
ACTTGTAGTCCCTTCA-1-151507	5	5	5	5	1	3	1	3	4	4	5	2	4	5	3	1	4	4	4	4	2	2	2	4	4	4	3	3	5	5	5	5	5	5	4	4	4	4	5	1	3	3	2	2
ACTTGTGGATGGAACG-1-151507	2	2	2	2	1	3	1	3	2	2	4	4	3	2	3	2	2	2	2	2	2	2	2	0	4	4	3	3	2	2	2	2	2	2	2	2	2	2	2	2	3	3	2	2
ACTTTACCCTCATGAA-1-151507	1	1	1	1	0	0	5	5	1	1	2	1	1	3	1	1	1	0	4	4	2	2	2	2	2	2	2	2	1	1	1	4	2	2	2	2	1	1	4	4	3	3	2	2
ACTTTCCTATAGCTTC-1-151507	1	1	1	2	1	3	1	4	2	2	4	4	2	2	3	2	2	2	2	2	2	2	2	2	2	2	2	2	2	2	2	2	2	2	2	2	2	2	2	2	3	3	2	2
ACTTTGACTGCATCCT-1-151507	5	5	5	4	1	3	4	2	4	4	5	2	4	4	4	5	4	4	4	4	2	2	2	2	4	4	3	3	5	5	5	1	5	4	4	4	4	4	5	1	3	3	2	2
AGAAATTATGACTCGC-1-151507	2	2	2	2	1	3	4	2	2	2	4	4	2	2	3	2	2	2	2	2	2	2	2	0	5	4	4	4	2	2	2	2	4	2	2	2	2	4	2	2	3	3	2	2
AGAACGTGGTACATTC-1-151507	1	1	1	1	1	3	1	4	1	1	2	4	2	1	2	2	2	2	2	2	2	2	5	2	2	2	2	2	1	1	1	2	2	2	2	2	1	1	2	2	3	3	2	2
AGAACTGTACTTTGTA-1-151507	5	5	5	5	1	3	4	3	4	4	5	2	4	4	4	5	4	4	2	2	2	2	2	2	5	5	4	4	5	5	4	1	4	2	2	2	4	4	5	1	3	3	2	2
AGAAGAGCGCCGTTCC-1-151507	1	1	1	1	1	3	4	3	1	1	2	2	2	1	2	2	2	2	2	2	2	2	5	0	2	2	2	2	1	1	1	2	2	2	2	2	2	2	2	2	3	3	2	2
AGAAGGTACACTTCAC-1-151507	6	6	6	6	5	5	0	0	5	5	1	0	6	0	0	0	1	5	0	0	6	1	1	0	5	5	5	5	6	6	5	6	0	0	0	0	5	5	1	0	6	6	4	4
AGAAGGTTGCCGAATT-1-151507	3	3	3	4	1	3	4	3	4	4	4	4	4	4	4	2	2	2	2	2	2	2	5	4	3	3	0	3	4	4	4	2	4	2	2	2	4	4	4	4	3	3	2	2
AGAAGGTTGTAGGTCG-1-151507	4	4	4	4	1	3	1	3	4	4	5	4	4	4	4	5	4	4	4	4	2	2	2	2	5	5	5	5	5	5	5	1	4	4	4	2	4	4	4	1	3	3	2	2
AGAAGTGATTCGTGAT-1-151507	5	5	5	5	1	2	2	1	4	4	5	1	4	5	4	5	4	4	4	4	5	0	0	0	3	3	0	2	5	5	5	5	5	5	4	4	4	5	5	1	3	3	2	2
AGAATAAATCTTCAGG-1-151507	4	4	4	4	1	3	4	3	4	4	5	2	4	4	4	5	4	4	4	4	2	2	2	2	4	4	3	3	4	4	4	1	4	4	4	2	4	4	4	4	3	3	2	2
AGAATACAGGCTATCC-1-151507	5	5	5	5	1	3	1	3	4	4	5	2	4	4	4	5	2	2	2	2	2	2	2	2	5	5	4	4	5	5	4	1	4	2	2	2	4	4	5	1	3	3	2	2
AGAATGCGGGTTCGGA-1-151507	0	0	0	0	0	0	0	0	0	0	0	0	0	0	0	0	0	0	0	0	0	0	0	0	3	3	0	3	0	0	0	5	5	4	4	4	0	0	0	0	6	6	4	6
AGAATTATGGATTCGA-1-151507	1	1	1	1	1	3	4	3	1	1	2	2	1	1	2	2	2	2	2	2	2	2	2	2	2	2	2	2	1	1	1	2	2	2	2	2	1	1	2	2	3	3	2	2
AGAATTGTTTGACATA-1-151507	2	2	2	2	1	3	1	3	2	2	4	4	3	2	3	2	2	2	2	2	2	2	2	2	2	2	2	2	2	2	2	2	4	2	2	2	2	2	2	2	3	3	2	2
AGACAGCTCAGAATCC-1-151507	2	2	2	3	1	2	2	2	2	2	4	2	3	2	3	2	2	2	2	2	2	2	5	4	2	3	0	2	2	2	2	4	4	4	4	4	2	4	4	4	3	3	2	2
AGACATAGATCCTTCC-1-151507	1	1	0	0	0	0	0	0	0	0	0	0	0	3	1	3	0	0	5	0	0	6	1	0	2	2	2	2	1	1	1	1	4	4	4	4	0	0	5	1	6	6	4	6
AGACCATGGGATACAA-1-151507	2	2	2	2	1	3	1	3	2	2	4	4	3	2	3	2	2	2	2	2	2	2	2	2	2	2	2	2	2	2	2	2	2	2	2	2	2	2	2	2	3	3	2	2
AGACCCACCGCTGATC-1-151507	3	3	3	3	1	3	1	4	2	2	4	4	4	4	4	2	2	2	2	2	2	2	2	2	5	4	4	3	2	2	2	2	4	2	2	2	4	4	2	2	3	3	2	2
AGACCCGCCCTCCTCG-1-151507	1	1	1	2	1	3	1	3	2	2	4	4	2	2	3	2	2	2	2	2	2	2	2	0	2	2	2	2	2	2	2	2	2	2	2	2	2	2	2	2	3	3	2	2
AGACCGCTCCGCGGTT-1-151507	2	2	2	2	1	3	1	3	2	2	4	4	3	2	3	2	2	2	2	2	2	2	2	0	4	3	3	3	2	2	2	2	2	2	2	2	2	2	2	2	3	3	2	2
AGACCGGGAAACCCTG-1-151507	5	5	5	5	1	3	1	3	4	4	5	2	4	4	4	5	4	4	4	4	2	2	2	2	3	3	3	3	5	5	5	5	4	4	4	4	4	4	4	1	3	3	2	2
AGACGAAGTGCCGGTC-1-151507	2	2	2	2	1	3	1	4	2	2	4	4	3	2	3	2	2	2	2	2	2	2	2	2	3	3	0	2	2	2	2	2	2	2	2	2	2	4	2	2	3	3	2	2
AGACGACGATGCCGCT-1-151507	5	5	5	5	1	3	4	2	4	4	5	1	5	5	5	4	4	5	0	0	2	2	2	2	3	3	3	3	5	5	5	5	5	5	5	5	5	5	0	5	3	3	2	2
AGACGGGATTGGTATA-1-151507	0	0	0	0	0	0	0	0	0	0	0	0	0	3	0	3	0	0	5	0	2	2	5	4	3	2	0	2	0	0	0	5	5	5	5	5	0	0	0	5	6	6	6	6
AGACGGGCCGATTTAA-1-151507	0	0	0	0	0	0	0	0	0	0	0	0	0	0	0	0	0	0	0	0	5	5	0	0	3	3	0	2	0	0	0	1	4	4	4	4	0	0	0	0	6	6	4	6
AGACTAGCCTTCCAGA-1-151507	2	2	2	2	1	3	4	3	2	2	4	4	3	2	3	2	2	2	2	2	2	2	2	0	2	2	2	2	2	2	2	2	2	2	2	2	2	2	2	2	3	3	2	2
AGACTGTTACCGGGTC-1-151507	6	6	6	6	6	6	6	6	6	6	6	5	6	6	6	6	5	3	1	5	0	6	6	0	1	5	5	1	6	6	6	6	1	1	1	6	5	6	6	6	6	6	6	4
AGAGAAACACCAGAAA-1-151507	6	6	6	6	6	6	6	6	6	6	6	6	6	6	6	6	3	1	3	3	1	1	1	2	6	0	6	6	6	6	6	6	6	6	6	6	6	6	6	6	6	6	6	6
AGAGAACCGTCTAGGA-1-151507	1	1	1	1	1	3	4	2	1	1	2	1	1	1	2	2	2	2	2	2	2	2	5	2	2	2	2	2	1	1	1	2	4	2	2	2	1	1	4	2	3	3	2	2
AGAGAAGGAGTACAAT-1-151507	5	5	5	5	5	5	0	0	6	5	1	5	5	5	5	0	5	5	5	5	0	0	6	0	5	5	5	5	5	5	5	0	0	0	0	0	5	5	1	0	3	3	2	4
AGAGATCTCTAAAGCG-1-151507	4	4	4	4	1	3	4	3	4	4	5	2	4	4	4	5	4	4	4	4	2	2	5	2	4	4	3	3	5	5	5	1	4	2	2	2	4	4	4	4	3	3	2	2
AGAGCAGTTATGAGAC-1-151507	3	3	3	3	1	3	2	2	4	4	4	2	4	4	4	2	2	2	2	2	2	2	2	0	3	3	0	3	4	4	4	4	5	4	4	5	4	4	4	4	3	3	2	2
AGAGCCGCCGAGATTT-1-151507	3	3	3	3	1	3	4	3	4	4	4	4	4	4	4	2	2	2	2	2	2	2	2	2	5	5	4	4	2	2	2	2	2	2	2	2	4	4	4	4	3	3	2	2
AGAGCGCTTGTAACGG-1-151507	0	0	0	0	0	0	0	0	0	0	0	0	0	0	0	3	0	0	5	5	6	1	4	4	2	2	2	2	0	0	0	5	5	5	4	4	0	0	0	0	6	6	6	6
AGAGCGGGCTAATCAT-1-151507	1	1	1	1	1	3	4	2	1	1	2	1	1	1	2	5	2	2	2	2	5	5	5	0	2	2	2	2	1	1	1	2	4	4	2	2	1	1	4	2	3	3	2	2
AGAGCGTACAAGCTCG-1-151507	2	2	2	2	1	3	1	3	2	2	4	4	3	2	3	2	2	2	2	2	2	5	5	2	2	2	2	2	2	2	2	2	2	2	2	2	2	2	2	2	3	3	2	2
AGAGCTACGAAAGCAT-1-151507	1	1	1	1	1	3	1	3	2	2	4	2	2	1	2	2	2	2	2	2	2	2	2	0	2	2	2	2	1	1	1	2	2	2	2	2	1	1	2	2	3	3	2	2
AGAGGCTTCGGAAACC-1-151507	2	2	2	2	1	4	1	4	2	2	4	4	3	2	3	2	2	2	2	2	2	2	2	2	4	3	3	3	2	2	2	2	2	2	2	2	2	2	2	2	3	3	2	2
AGAGGGACAATTGTCC-1-151507	1	1	1	1	1	4	3	4	1	1	2	2	1	1	2	2	2	2	2	2	2	2	2	2	2	2	2	2	1	1	1	2	2	2	2	2	1	1	2	2	3	3	2	2
AGAGGTATCTCGGTCC-1-151507	0	0	0	0	0	0	0	0	0	0	0	0	0	0	0	0	0	0	5	5	0	6	6	0	2	2	2	2	0	0	0	0	1	0	0	0	0	0	1	0	6	6	6	6
AGAGTAAACTTCACTA-1-151507	2	2	2	2	1	3	1	4	2	2	4	4	3	2	3	2	2	2	2	2	2	2	2	0	3	3	0	3	2	2	2	2	2	2	2	2	2	2	2	2	3	3	2	2
AGAGTGAACAGACACC-1-151507	1	1	1	1	1	4	3	4	1	1	2	2	1	1	2	2	2	2	2	2	2	2	2	0	3	2	0	2	1	1	1	2	2	2	2	2	1	2	2	2	3	3	2	2
AGAGTTAGAGACCGAT-1-151507	0	0	0	0	0	0	0	0	0	0	0	0	0	0	0	3	0	0	0	0	5	0	6	4	3	3	0	2	1	1	1	1	5	4	4	5	0	0	0	5	6	6	4	4
AGAGTTGCAGGCCTCC-1-151507	1	1	1	1	1	0	5	5	1	1	2	1	1	1	1	5	1	2	4	4	2	5	0	0	2	2	2	2	1	1	1	4	2	2	2	2	1	1	4	2	4	4	4	4
AGATAACTTCAGGGCC-1-151507	2	2	2	3	1	3	4	3	2	2	4	4	3	2	3	2	2	2	2	2	2	2	2	2	3	3	0	2	2	2	2	2	4	2	2	2	4	4	2	2	3	3	2	2
AGATACCAATAGAACC-1-151507	4	4	4	4	1	3	1	3	4	4	4	4	4	4	4	2	2	2	2	2	2	2	2	4	5	4	4	4	4	4	4	2	2	2	2	2	4	4	2	4	3	3	2	2
AGATACCAGCACTTCA-1-151507	0	0	0	0	0	0	0	0	0	0	0	0	0	0	0	0	0	0	5	5	5	5	5	2	3	3	3	3	0	0	0	5	0	5	5	1	0	0	0	0	6	6	6	6
AGATACCGGTGTTCAC-1-151507	4	4	4	4	1	2	2	2	4	4	5	2	4	4	4	5	2	2	2	2	2	2	2	2	2	3	0	2	4	4	4	4	5	4	4	5	4	4	4	4	3	3	2	2
AGATACGACTTCATAT-1-151507	1	1	1	1	1	3	1	3	2	2	4	4	2	1	2	2	2	2	2	2	2	2	2	2	2	2	2	2	2	2	2	2	2	2	2	2	1	2	2	2	3	3	2	2
AGATACTCAAGATCGA-1-151507	2	2	2	2	3	4	3	4	2	2	4	4	3	2	3	2	2	2	2	2	2	2	2	2	3	3	0	2	2	2	2	2	2	2	2	2	2	2	2	2	3	3	2	2
AGATATAATACGACTA-1-151507	5	5	5	5	1	3	4	2	4	4	5	2	4	5	4	1	4	4	4	0	2	2	2	2	5	5	5	5	5	5	5	5	4	4	4	4	5	5	5	1	3	3	2	2
AGATCGTGCATAAGAT-1-151507	0	0	0	0	0	0	0	0	0	0	0	0	0	0	0	0	0	0	0	0	0	0	6	2	2	2	2	2	0	0	0	0	1	0	0	0	0	0	1	0	6	6	6	6
AGATCTCAGGTGTGAT-1-151507	1	1	1	1	1	3	1	3	1	1	2	2	2	1	2	2	2	2	2	2	2	2	2	2	2	2	2	2	2	2	1	2	2	2	2	2	1	2	2	2	3	3	2	2
AGATGACTCGCCCACG-1-151507	1	1	1	1	1	3	1	4	1	1	2	2	2	1	2	2	2	2	2	2	2	2	5	2	2	2	2	2	1	1	1	2	2	2	2	2	1	2	2	2	3	3	2	2
AGATGAGGGTTGCGAT-1-151507	0	0	0	0	0	0	0	0	0	0	0	0	0	0	0	0	1	0	0	0	6	6	6	0	3	3	0	3	0	0	0	0	1	1	1	0	0	0	1	0	6	6	4	6
AGATGATGGAGTCTGG-1-151507	1	1	1	1	1	2	2	1	1	1	2	2	1	1	2	5	2	2	2	2	2	2	2	0	3	3	3	3	1	1	1	2	2	2	2	2	1	1	4	2	3	3	2	2
AGATGCAAGACGTGCA-1-151507	6	6	6	6	5	5	6	6	5	5	1	5	6	6	6	6	5	3	1	3	5	0	0	2	1	5	5	1	6	6	6	6	1	1	1	0	5	6	6	6	6	6	6	4
AGATGCTATAACGAGC-1-151507	2	2	2	2	1	4	3	4	2	2	4	2	2	2	3	2	2	2	2	2	5	5	5	0	2	2	2	2	2	2	2	2	4	2	2	2	2	2	2	2	3	3	2	2
AGATTATAGGACGTTT-1-151507	2	2	2	3	3	4	3	4	2	2	4	4	3	2	3	2	2	2	2	2	2	2	2	2	3	3	0	2	2	2	2	2	2	2	2	2	2	4	2	2	3	3	2	2
AGATTCAAGCGGGTCG-1-151507	1	1	1	1	1	4	3	4	1	1	2	2	1	1	2	2	2	2	2	2	2	2	2	2	3	2	0	2	1	1	1	2	2	2	2	2	1	1	2	2	3	3	2	2
AGATTCACAACCGATA-1-151507	6	6	6	6	5	5	0	0	5	5	1	0	6	0	0	0	1	5	0	0	1	1	1	4	5	5	5	5	6	6	5	6	0	0	0	0	5	5	1	6	6	6	4	4
AGCAAAGGCCGCTAGT-1-151507	4	4	4	4	1	3	1	3	4	4	5	4	4	4	4	5	2	2	2	2	2	2	2	4	5	5	5	4	4	4	4	1	2	2	2	2	4	4	4	4	3	3	2	2
AGCAACATATCTTATT-1-151507	1	1	1	2	1	4	3	4	1	1	2	2	2	1	2	2	2	2	2	2	2	2	2	4	3	3	0	2	2	2	2	2	2	2	2	2	2	2	2	2	3	3	2	2
AGCAACCGAAAGTAAT-1-151507	6	0	6	6	5	5	0	0	5	5	1	0	6	0	0	0	5	3	1	5	5	0	0	2	1	5	5	1	6	6	6	6	1	1	1	0	5	5	6	6	6	6	6	4
AGCACCAGTACTCACG-1-151507	1	1	1	1	1	3	4	3	2	2	2	4	2	1	2	2	2	2	2	2	2	2	5	4	2	2	2	2	1	1	1	2	2	2	2	2	1	1	2	2	3	3	2	2
AGCACTACCGGCCTGT-1-151507	4	4	4	4	1	3	1	3	4	4	4	4	4	4	4	2	2	2	2	2	2	2	2	2	4	4	3	3	4	4	4	4	4	4	2	4	4	4	4	4	3	3	2	2
AGCACTACCTCACCAG-1-151507	3	3	3	3	1	3	1	3	2	2	4	4	4	4	4	2	2	2	2	2	2	2	2	0	5	5	5	5	2	2	2	2	2	2	2	2	4	4	2	2	3	3	2	2
AGCACTTAAGGACGCC-1-151507	2	2	2	3	1	3	4	2	2	2	4	4	3	2	3	2	2	2	2	2	2	2	2	2	3	3	0	3	2	2	2	2	4	4	2	4	4	4	4	2	3	3	2	2
AGCAGAAGGAGAAAGA-1-151507	5	5	5	5	1	4	1	4	4	4	5	2	4	5	4	1	4	5	0	0	2	2	2	2	5	5	5	4	5	5	5	5	4	4	4	2	4	4	5	1	3	3	2	2
AGCAGCCAGATGAATA-1-151507	4	4	4	4	1	3	4	3	4	4	5	4	4	4	4	5	4	4	4	4	5	5	0	4	4	4	3	3	4	4	4	1	5	4	4	4	4	4	4	4	3	3	2	2
AGCAGTCGAAGCATGC-1-151507	5	5	5	5	1	3	4	2	4	4	5	4	4	4	4	1	4	5	0	0	2	2	5	4	5	4	4	4	4	4	4	1	5	5	5	5	4	4	5	1	3	3	2	2
AGCATATCAATATGCT-1-151507	2	2	2	2	1	4	3	4	2	2	4	4	3	2	3	2	2	2	2	2	2	2	2	0	4	3	3	3	2	2	2	2	2	2	2	2	4	4	2	2	3	3	2	2
AGCATCATTTCGAAAG-1-151507	6	6	6	6	5	5	0	0	5	5	1	0	6	0	0	0	5	5	5	5	0	0	6	2	5	5	4	5	6	6	5	6	1	1	1	0	5	5	1	6	6	6	4	4
AGCATCGTCGATAATT-1-151507	1	1	1	1	1	3	1	4	2	2	2	4	2	1	2	2	2	2	2	2	2	2	2	2	2	2	2	2	2	2	2	2	2	2	2	2	2	2	2	2	3	3	2	2
AGCATTACGAGGCAAG-1-151507	5	5	5	5	1	3	1	3	4	4	4	4	4	4	4	5	2	2	2	2	2	2	2	0	5	5	4	4	5	5	5	4	4	2	2	2	4	4	4	4	3	3	2	2
AGCCAAGCTTTGTGTC-1-151507	5	5	5	5	5	5	5	5	6	5	5	3	5	5	5	3	5	5	5	5	2	5	5	2	5	5	4	4	5	5	5	0	5	5	5	5	5	5	0	5	3	3	2	2
AGCCACAGGTTACCCG-1-151507	4	4	4	4	1	4	3	4	4	4	4	4	4	4	4	2	2	2	2	2	2	2	5	4	5	5	4	4	4	4	4	4	2	2	2	2	4	4	4	4	3	3	2	2
AGCCACTCCCGTGCTT-1-151507	1	1	1	1	1	3	4	2	1	1	2	1	1	1	2	5	2	2	2	2	2	5	5	2	2	2	2	2	1	1	1	2	2	2	2	2	1	1	4	2	3	3	2	2
AGCCATATAGTATGTG-1-151507	5	5	6	6	5	5	0	0	6	5	1	5	6	6	0	0	5	3	5	5	5	5	5	2	1	5	5	5	6	6	6	0	1	1	1	6	5	5	1	0	6	6	4	4
AGCCCATACATGTAAG-1-151507	4	4	4	4	1	3	4	3	4	4	5	4	4	4	4	5	2	2	2	2	2	2	2	0	3	3	0	3	4	4	4	4	4	2	2	2	4	4	4	4	3	3	2	2
AGCCCGCAACAAGCAG-1-151507	6	6	6	6	5	5	6	6	6	6	6	5	6	6	6	6	5	3	1	3	5	5	5	2	1	0	6	1	6	6	6	6	6	6	6	6	5	6	6	6	6	6	6	6
AGCCCGGCATTAGAGG-1-151507	6	6	6	6	6	6	6	6	6	6	6	6	6	6	6	6	6	1	3	6	2	5	5	2	6	6	6	6	6	6	6	6	6	6	6	6	6	6	6	6	6	6	6	6
AGCCCGGTAGCCTGTA-1-151507	5	5	5	5	5	5	5	5	6	5	5	1	5	5	5	3	5	5	5	5	0	0	6	4	4	4	3	3	5	5	5	0	0	0	0	1	5	5	0	0	3	3	2	2
AGCCCTAAGCGAAGTT-1-151507	1	1	1	1	0	0	5	5	0	1	2	3	1	3	1	1	1	2	4	4	5	5	5	2	2	2	2	2	1	1	1	4	5	4	4	4	1	0	4	4	3	4	4	4
AGCCCTTCTAATCCGA-1-151507	0	0	0	0	0	0	0	0	0	0	0	0	0	0	0	0	0	0	0	0	6	6	1	0	3	3	3	3	0	0	0	0	1	1	1	0	0	0	1	0	6	6	4	6
AGCCCTTGGACATCCC-1-151507	2	2	2	3	1	3	2	2	4	4	4	2	3	2	4	5	2	2	2	2	2	2	2	2	5	4	4	4	2	2	2	2	4	2	2	2	4	4	4	4	3	3	2	2
AGCCGCAAATTCAAAT-1-151507	5	5	5	5	1	3	4	3	4	4	5	1	4	2	3	5	4	4	2	2	2	2	2	2	4	4	3	3	5	5	5	1	4	2	2	2	4	4	5	1	3	3	2	2
AGCCGCTTGATTAGCG-1-151507	2	2	2	1	1	1	2	1	1	1	2	3	1	2	1	5	2	2	2	2	5	5	0	0	4	4	4	4	1	1	1	1	4	4	4	4	2	2	4	4	3	3	2	2
AGCCGTGGCTAAATGT-1-151507	5	5	5	5	5	5	5	5	6	5	5	3	5	5	5	3	5	5	5	5	2	2	5	2	4	4	3	3	5	5	5	5	0	5	5	1	5	5	0	5	3	3	2	2
AGCCTAATACCCACGT-1-151507	5	5	5	6	5	5	0	0	5	5	1	0	6	0	0	0	5	5	5	5	5	0	0	0	5	5	5	5	5	5	5	6	1	1	1	0	5	5	1	0	3	3	2	4
AGCCTTAAAGCGGAAG-1-151507	2	2	2	2	1	2	2	2	2	2	4	1	3	2	3	2	2	2	2	2	5	5	0	0	2	2	2	2	2	2	2	4	4	2	2	2	2	4	4	4	3	3	2	2
AGCGACAGGAACGGTC-1-151507	5	5	5	5	1	3	4	2	4	4	5	1	4	4	4	5	4	4	4	4	5	5	5	2	3	3	0	2	5	5	5	5	0	5	5	5	4	4	5	1	3	3	2	2
AGCGACATCCCATTCA-1-151507	1	1	1	1	1	3	4	3	1	1	2	2	1	1	2	2	2	2	2	2	2	2	2	2	2	2	2	2	1	1	1	2	2	2	2	2	1	1	2	2	3	3	2	2
AGCGACCAACGATATT-1-151507	1	1	1	2	1	3	4	3	2	2	4	4	2	2	3	2	2	2	2	2	2	2	5	4	2	2	2	2	2	2	2	2	2	2	2	2	2	2	2	2	3	3	2	2
AGCGATGCGCCTAATA-1-151507	4	4	4	4	1	3	1	3	4	4	4	4	4	4	4	2	2	2	2	2	2	2	2	0	5	5	4	4	4	4	4	2	2	2	2	2	4	4	2	2	3	3	2	2
AGCGCATAATGAATCG-1-151507	5	5	4	4	1	3	4	3	4	4	5	4	4	4	4	1	4	5	0	0	5	5	5	2	3	3	3	3	4	4	4	1	5	5	5	5	4	4	5	1	3	3	2	2
AGCGCGGGTGCCAATG-1-151507	0	0	0	0	0	0	0	0	0	0	0	3	0	3	1	4	1	2	4	4	2	2	5	4	2	2	2	2	1	1	1	1	4	4	4	4	0	0	5	1	6	6	4	4
AGCGCTTATGGGCAAG-1-151507	0	0	0	0	0	0	0	0	0	0	0	0	0	0	0	0	0	0	5	0	5	0	0	2	3	3	0	3	0	0	0	5	0	0	5	1	0	0	0	0	6	6	4	6
AGCGGACACTTCGTAG-1-151507	5	5	5	5	1	3	1	4	4	4	5	2	4	4	4	5	4	5	0	0	2	5	0	2	5	4	4	4	5	5	5	1	5	4	4	4	4	4	4	4	3	3	2	2
AGCGGCGGTTAGCGGT-1-151507	5	5	6	6	5	5	0	0	5	5	1	0	6	0	0	0	5	5	5	5	5	0	0	2	5	5	5	5	5	5	5	0	1	1	1	0	5	5	1	0	6	6	4	4
AGCGGGAAGGGTCCAT-1-151507	1	1	1	1	1	3	1	3	1	1	2	4	2	1	2	2	2	2	2	2	2	2	2	2	2	2	2	2	1	1	1	2	2	2	2	2	1	1	2	2	3	3	2	2
AGCGGGTCTGACACTC-1-151507	5	5	5	5	1	1	1	2	6	5	5	1	5	5	5	4	4	5	0	0	2	2	5	2	5	5	4	4	5	5	5	5	0	0	5	5	5	5	5	5	3	3	2	2
AGCGGTTGAGATGTAC-1-151507	1	1	1	1	0	0	5	5	0	0	0	3	1	1	1	5	1	2	4	4	2	2	5	4	2	2	2	2	1	1	1	2	4	2	2	2	1	1	2	2	3	3	2	2
AGCGGTTGCCGCTCTG-1-151507	0	0	0	0	0	0	0	0	0	0	0	0	0	0	0	0	0	0	5	5	0	0	0	2	3	3	3	3	0	0	0	0	1	1	1	0	0	0	1	0	6	6	6	6
AGCGTACGAGAGCTAG-1-151507	1	1	1	1	1	3	1	3	1	1	2	2	1	1	2	2	2	2	2	2	2	2	2	2	2	2	2	2	1	1	1	2	2	2	2	2	1	1	2	2	3	3	2	2
AGCGTAGCGCTAGACC-1-151507	1	1	1	1	0	0	5	5	0	0	0	3	1	3	1	1	1	0	4	4	5	5	0	4	2	2	2	2	1	1	1	4	4	2	2	2	0	0	5	4	3	3	2	4
AGCGTCTGAACCCGCA-1-151507	1	1	1	1	1	0	5	5	1	1	2	3	1	1	1	5	1	0	4	4	5	5	0	2	2	2	2	2	1	1	1	4	4	2	2	2	1	1	4	4	3	3	2	2
AGCGTGGTATTCTACT-1-151507	3	3	3	3	3	4	3	4	2	2	4	4	3	2	3	2	2	2	2	2	2	2	2	2	2	2	2	2	2	2	2	2	2	2	2	2	4	4	2	2	3	3	2	2
AGCGTTCCGATTTAAA-1-151507	1	1	1	1	0	0	0	5	0	0	2	3	1	3	1	1	1	2	4	4	5	5	0	2	2	2	2	2	1	1	1	4	2	2	2	2	1	1	4	4	3	3	2	4
AGCTAACAAGCAATGT-1-151507	6	6	6	6	5	6	6	6	6	5	6	5	6	6	6	6	5	3	1	3	0	6	1	2	1	0	6	1	6	6	6	6	1	6	6	6	5	6	6	6	6	6	6	6
AGCTAAGTACGCAGGC-1-151507	4	4	4	4	1	3	1	4	4	4	4	4	4	4	4	5	2	2	2	2	2	2	2	2	5	5	5	4	4	4	4	4	4	2	2	2	4	4	4	1	3	3	2	2
AGCTAGAAGCAGAAGT-1-151507	0	0	0	0	0	0	0	0	0	0	0	0	0	0	0	0	0	0	0	0	6	6	1	4	2	2	2	2	0	0	0	0	1	1	1	0	0	0	1	0	6	6	6	6
AGCTATTTAATCCAAC-1-151507	0	0	0	0	0	0	0	0	0	0	0	0	0	0	0	3	0	0	0	0	5	5	0	2	2	2	2	2	0	0	0	5	4	4	4	4	0	0	0	5	6	6	6	6
AGCTCCATATATGTTC-1-151507	2	2	2	3	1	3	1	3	2	2	4	4	4	4	4	2	2	2	2	2	2	2	2	2	5	4	4	4	2	2	2	2	2	2	2	2	4	4	2	2	3	3	2	2
AGCTCCTTCGCACATC-1-151507	2	2	2	3	1	4	3	4	2	2	4	4	3	2	3	2	2	2	2	2	2	2	5	4	5	5	4	4	2	2	2	2	2	2	2	2	4	4	2	2	3	3	2	2
AGCTCGTTGATGGAAA-1-151507	0	0	0	0	0	0	0	0	0	0	0	0	0	3	0	3	0	0	0	0	5	5	0	2	2	2	2	2	0	0	0	5	4	4	4	4	0	0	0	5	6	6	6	6
AGCTCTAGACGTTCCA-1-151507	1	1	1	2	1	3	1	4	2	2	4	4	2	2	3	2	2	2	2	2	2	2	5	0	2	2	2	2	2	2	2	2	2	2	2	2	2	2	2	2	3	3	2	2
AGCTCTTCCCAGTGCA-1-151507	0	0	0	0	0	0	0	0	0	0	0	0	0	0	0	0	0	0	5	5	6	1	1	0	2	2	2	2	0	0	0	0	0	0	0	1	0	0	0	0	6	6	6	6
AGCTCTTCGTAACCTT-1-151507	1	1	1	1	1	3	4	3	1	1	2	2	1	1	2	2	2	2	2	2	2	2	2	2	4	4	3	3	1	1	1	2	2	2	2	2	2	2	2	2	3	3	2	2
AGCTCTTTACTCAGTT-1-151507	3	3	3	3	1	3	1	3	4	4	4	4	4	4	4	2	2	2	2	2	2	2	5	2	3	3	0	2	2	2	2	2	4	2	2	2	4	4	4	2	3	3	2	2
AGCTGAAGTAAACCAA-1-151507	0	0	0	0	0	0	0	0	0	0	0	0	0	3	0	3	0	0	0	4	5	0	0	0	2	2	2	2	1	0	1	1	5	5	4	5	0	0	0	5	6	6	4	6
AGCTGCATTTGAGGTG-1-151507	1	1	1	1	1	4	3	4	1	1	2	2	1	1	2	2	2	2	2	2	2	2	2	2	2	2	2	2	1	1	1	2	2	2	2	2	1	1	2	2	3	3	2	2
AGCTGCTGTGCCGAAT-1-151507	1	1	1	1	1	4	3	4	1	1	2	4	2	1	2	2	2	2	2	2	2	2	2	2	3	2	0	2	1	1	1	2	2	2	2	2	1	1	2	2	3	3	2	2
AGCTGTAACCTCAATC-1-151507	5	5	5	5	5	5	0	0	6	5	5	5	6	5	0	0	5	5	5	5	2	2	2	2	4	4	4	4	5	5	5	5	5	5	5	5	5	5	1	0	3	3	2	2
AGCTTATAGAGACCTG-1-151507	0	0	0	0	0	0	0	0	0	0	0	0	0	0	0	3	0	0	5	5	6	1	1	0	2	2	2	2	0	0	0	0	5	5	5	1	0	0	0	0	6	6	6	6
AGCTTCAATACTTTGA-1-151507	0	0	0	0	0	0	0	0	0	0	0	0	0	0	0	3	0	0	5	5	2	2	5	2	2	2	2	2	0	0	0	5	5	5	4	5	0	0	0	0	6	6	6	6
AGCTTCTTCTCGAGCA-1-151507	5	5	5	5	1	4	1	4	4	4	5	4	4	4	4	5	4	4	2	2	2	5	0	0	5	5	4	4	5	5	5	4	4	2	2	2	4	4	4	1	3	3	2	2
AGCTTGATCTTAACTT-1-151507	4	4	4	4	1	3	4	3	4	4	5	2	4	4	4	5	2	2	2	2	2	5	5	0	4	4	3	3	4	4	4	1	4	2	2	2	4	4	4	4	3	3	2	2
AGGAAAGCCTCTGATG-1-151507	1	1	1	1	1	2	5	1	1	1	2	1	1	1	2	2	2	2	2	2	2	5	5	4	3	2	2	2	1	1	1	2	2	2	2	2	2	2	2	2	3	3	2	2
AGGAAGCTGTCCGCCG-1-151507	4	4	4	4	1	4	1	4	4	4	5	4	4	4	4	5	4	4	4	4	5	5	0	2	5	5	4	4	5	5	5	1	4	4	4	2	4	4	4	4	3	3	2	2
AGGACAGTCGAATCCC-1-151507	1	1	2	2	1	3	1	4	2	2	4	4	2	2	3	2	2	2	2	2	2	2	2	2	2	2	0	2	2	2	2	2	2	2	2	2	2	2	2	2	3	3	2	2
AGGACATCGCACGTCG-1-151507	1	1	1	2	1	3	1	3	2	2	4	4	2	1	2	2	2	2	2	2	2	2	2	2	2	2	2	2	2	2	2	2	2	2	2	2	1	2	2	2	3	3	2	2
AGGACGACCCATTAGA-1-151507	4	4	4	4	1	3	4	3	4	4	4	4	4	4	4	2	2	2	2	2	2	2	2	2	4	4	3	3	4	4	4	2	4	2	2	2	4	4	4	4	3	3	2	2
AGGACGCTCGATGTTG-1-151507	0	0	0	0	0	0	0	0	0	0	0	0	0	0	0	0	0	0	5	0	1	1	1	4	2	2	2	2	0	0	0	0	1	1	1	0	0	0	1	0	6	6	6	6
AGGACTTATAGGAGAA-1-151507	2	2	2	2	1	3	4	2	2	2	2	1	2	2	3	2	2	2	2	2	2	2	5	2	4	4	4	3	2	2	1	4	4	2	2	4	2	4	4	4	3	3	2	2
AGGAGGCCTTCGCGCG-1-151507	2	2	2	2	1	4	3	4	2	2	4	4	3	2	3	2	2	2	2	2	2	2	2	4	4	3	3	3	2	2	2	2	2	2	2	2	2	4	2	2	3	3	2	2
AGGATAAAGTCGGGAT-1-151507	4	4	4	4	1	3	1	4	4	4	4	4	4	4	4	2	2	2	2	2	2	2	2	0	5	5	4	4	4	4	4	4	4	2	2	2	4	4	4	4	3	3	2	2
AGGATATAGGGATTTA-1-151507	2	2	2	2	1	3	1	3	2	2	4	4	3	2	3	2	2	2	2	2	2	2	2	4	3	3	0	2	2	2	2	2	2	2	2	2	2	2	2	2	3	3	2	2
AGGATATCCGACTGCA-1-151507	5	5	5	5	1	3	1	3	4	4	5	2	4	4	4	5	4	4	4	4	2	2	2	2	5	5	4	4	5	5	5	1	4	4	4	2	4	4	5	1	3	3	2	2
AGGATCACGCGATCTG-1-151507	5	5	5	5	5	5	5	5	6	5	5	3	5	5	5	3	5	5	5	5	2	5	5	2	5	4	4	4	5	5	5	0	0	0	0	1	5	5	0	0	3	3	2	2
AGGCAAAGAGGAATCA-1-151507	0	0	0	0	0	0	0	0	0	0	0	0	0	0	0	0	0	0	0	0	0	0	6	0	2	2	2	2	0	0	0	0	0	0	0	0	0	0	1	0	6	6	6	6
AGGCACGTGACTGTCC-1-151507	2	2	2	3	1	3	4	2	4	4	4	4	4	2	4	2	2	2	2	2	2	2	2	2	5	5	4	4	2	2	2	2	2	2	2	2	4	4	4	4	3	3	2	2
AGGCAGATGCGTAAAC-1-151507	1	1	1	1	1	3	1	3	1	1	2	2	1	1	2	2	2	2	2	2	2	2	2	2	2	2	2	2	1	1	1	2	4	2	2	2	1	1	2	2	3	3	2	2
AGGCAGGGAGCGTACT-1-151507	5	5	5	5	1	3	4	1	4	4	5	2	5	5	4	1	5	5	0	5	5	5	0	2	3	3	0	3	5	5	5	0	5	5	5	5	4	5	5	5	3	3	2	2
AGGCATTGTCGTAGGG-1-151507	2	2	2	2	1	4	1	4	2	2	4	4	3	2	3	2	2	2	2	2	2	2	2	2	3	3	0	2	2	2	2	2	2	2	2	2	2	2	2	2	3	3	2	2
AGGCCACCCGTTATGA-1-151507	2	2	2	3	1	3	4	3	2	2	4	4	3	2	3	2	2	2	2	2	2	2	2	2	3	3	0	2	2	2	2	2	4	2	2	2	4	4	4	2	3	3	2	2
AGGCCCAGTGACTGGT-1-151507	1	1	1	1	1	3	4	3	2	2	2	2	2	1	2	2	2	2	2	2	2	2	2	4	2	2	2	2	1	2	2	2	2	2	2	2	1	2	2	2	3	3	2	2
AGGCCCATTGTACAGG-1-151507	1	1	1	1	1	3	1	3	1	1	2	2	1	1	2	2	2	2	2	2	2	2	2	2	2	2	2	2	1	1	1	2	2	2	2	2	1	1	2	2	3	3	2	2
AGGCCCTAGAACGCCA-1-151507	5	5	5	5	1	3	4	3	4	4	5	2	4	4	4	5	4	4	4	4	2	2	5	2	3	3	0	3	5	5	5	1	5	4	4	4	4	4	5	1	3	3	2	2
AGGCCTATCATACCAA-1-151507	6	6	6	6	6	6	6	6	6	6	6	6	6	6	6	6	3	3	1	3	5	0	0	2	1	0	6	6	6	6	6	6	6	6	6	6	6	6	6	6	6	6	6	6
AGGCCTGAGAATCTCG-1-151507	4	4	4	4	1	4	3	4	4	4	4	4	4	4	4	2	2	2	2	2	2	2	2	0	5	5	4	4	4	4	4	2	2	2	2	2	4	4	4	4	3	3	2	2
AGGCGGTTTGTCCCGC-1-151507	6	6	6	6	6	6	6	6	6	6	6	6	6	6	6	6	3	1	3	3	5	0	0	2	6	6	6	6	6	6	6	6	6	6	6	6	6	6	6	6	6	6	6	6
AGGCGTCTATGGACGG-1-151507	0	0	0	0	0	0	0	0	0	0	0	0	0	0	0	0	0	0	5	5	5	5	0	2	3	3	3	3	0	0	0	0	0	0	0	1	0	0	1	0	6	6	6	6
AGGCTATGGTTAGCTT-1-151507	2	2	2	3	1	3	4	2	2	4	4	2	4	2	4	2	2	2	2	2	2	5	0	4	3	3	0	2	2	2	2	2	4	2	2	4	4	4	2	2	3	3	2	2
AGGCTTCCCGAAGAAG-1-151507	4	4	4	4	1	3	4	3	4	4	4	2	4	4	4	5	2	4	2	4	5	5	5	0	3	3	0	3	5	5	4	5	4	2	2	2	4	4	5	1	3	3	2	2
AGGCTTGCTAGACACC-1-151507	2	2	2	3	1	3	1	3	2	2	4	4	3	2	3	2	2	2	2	2	2	2	2	0	2	2	2	2	2	2	2	2	4	2	2	2	2	4	2	2	3	3	2	2
AGGGAAACGAGGTACT-1-151507	0	0	0	0	0	0	0	0	0	0	0	0	0	0	0	0	0	0	0	0	1	1	1	2	3	3	0	3	0	0	0	0	1	1	1	0	0	0	1	0	6	6	6	6
AGGGACAGCACGGCGG-1-151507	0	0	0	0	0	0	0	0	0	0	0	0	0	0	0	0	0	0	5	5	6	1	1	2	2	2	2	2	0	0	0	0	0	0	0	1	0	0	0	0	6	6	6	6
AGGGACCGGCTGCGTT-1-151507	1	1	1	1	1	2	5	1	1	1	2	1	1	1	2	5	2	2	2	4	2	2	2	2	4	4	4	4	1	1	1	2	2	2	2	2	2	2	4	2	3	3	2	2
AGGGACTCTACGCGAC-1-151507	4	4	4	4	1	3	1	3	4	4	5	4	4	4	4	5	4	5	0	0	2	5	5	0	3	3	0	3	4	4	4	1	5	4	4	4	4	4	4	4	3	3	2	2
AGGGAGACATACTTCG-1-151507	0	0	0	0	0	0	0	0	0	0	0	0	0	0	0	3	0	0	5	5	0	6	6	0	2	2	2	2	0	0	0	0	5	5	4	5	0	0	1	0	6	6	6	6
AGGGCAGCGGCGTGGT-1-151507	0	0	0	0	0	0	0	0	0	0	0	0	0	0	0	0	0	0	0	0	5	0	0	0	2	2	2	2	0	0	0	0	1	1	1	0	0	0	1	0	6	6	6	6
AGGGCGAGCAGCTGAT-1-151507	5	5	5	5	1	3	1	3	4	4	5	2	4	5	4	1	4	4	4	2	5	5	5	0	3	3	0	3	5	5	5	1	5	4	4	4	4	4	5	1	3	3	2	2
AGGGCGTGATCGGCTA-1-151507	1	1	1	1	1	4	1	4	2	2	4	4	2	1	2	2	2	2	2	2	2	2	2	2	2	2	2	2	1	2	2	2	2	2	2	2	1	2	2	2	3	3	2	2
AGGGCTGCAGTTACAG-1-151507	2	2	2	2	1	4	3	4	2	2	4	4	3	2	3	2	2	2	2	2	2	2	2	2	2	2	2	2	2	2	2	2	2	2	2	2	2	2	2	2	3	3	2	2
AGGGTCAGAGCACTCG-1-151507	6	6	6	6	6	6	6	6	6	6	6	6	6	6	6	6	6	6	6	6	6	1	1	2	6	6	6	6	6	6	6	6	6	6	6	6	6	6	6	6	6	6	6	6
AGGGTCAGTAACCCTA-1-151507	0	0	0	0	0	0	0	0	0	0	0	0	0	0	0	0	0	0	5	5	5	5	0	2	3	3	3	3	0	0	0	5	5	5	5	1	0	0	0	0	6	6	4	6
AGGGTCGATGCGAACT-1-151507	1	1	1	1	1	2	2	2	1	1	2	2	1	1	2	2	2	2	2	2	2	2	2	2	4	3	3	3	1	1	1	2	2	2	2	2	1	1	4	2	3	3	2	2
AGGGTGCCGTTCTTTA-1-151507	6	6	6	6	6	6	6	6	6	6	6	6	6	6	6	6	6	6	6	6	4	4	4	4	6	6	6	6	6	6	6	6	6	6	6	6	6	6	6	6	6	6	6	6
AGGGTGCTCTCGAGGG-1-151507	1	1	1	1	1	2	2	2	1	1	2	2	1	1	2	2	2	2	2	2	2	2	2	2	2	2	2	2	1	1	1	2	2	2	2	2	1	1	2	2	3	3	2	2
AGGGTGGATAGTGCAT-1-151507	4	4	4	4	1	3	4	3	4	4	4	4	4	4	4	2	2	2	2	2	2	2	5	4	3	3	3	3	4	4	4	4	4	2	2	2	4	4	4	4	3	3	2	2
AGGGTGTGCTACACGC-1-151507	1	1	1	1	1	4	3	4	1	1	2	2	1	1	2	2	2	2	2	2	2	2	2	0	3	2	0	2	1	1	1	2	2	2	2	2	1	1	2	2	3	3	2	2
AGGGTTCAGACGGTCC-1-151507	6	6	6	6	6	6	6	6	6	6	6	6	6	6	6	6	6	1	3	6	5	0	0	0	6	6	6	6	6	6	6	6	6	6	6	6	6	6	6	6	6	6	6	6
AGGGTTCCCTTTGGTT-1-151507	1	1	1	1	1	3	1	3	1	1	2	2	1	1	2	2	2	2	2	2	2	2	2	4	2	2	2	2	1	1	1	2	2	2	2	2	1	1	2	2	3	3	2	2
AGGGTTTAGTTCGGGA-1-151507	2	2	2	2	1	3	1	3	2	2	4	4	3	2	3	2	2	2	2	2	2	2	2	4	2	2	2	2	2	2	2	2	2	2	2	2	2	2	2	2	3	3	2	2
AGGTAACCTCCTATTC-1-151507	1	1	1	1	1	3	1	4	1	1	2	2	2	1	2	2	2	2	2	2	2	2	2	2	2	2	2	2	1	1	1	2	2	2	2	2	1	1	2	2	3	3	2	2
AGGTACGATATTGCCA-1-151507	0	0	0	0	0	0	0	0	0	0	0	0	0	0	0	0	0	0	5	5	1	1	1	2	2	2	2	2	0	0	0	0	1	0	0	0	0	0	1	0	6	6	6	6
AGGTAGATCGAGATAT-1-151507	6	6	6	6	6	6	6	6	6	6	6	5	6	6	6	6	3	1	3	3	1	1	1	0	1	0	6	6	6	6	6	6	6	6	6	6	6	6	6	6	6	6	6	6
AGGTAGGTACAAAGCT-1-151507	4	4	4	4	1	2	2	1	4	4	4	4	4	4	4	5	2	2	2	2	2	2	2	2	3	3	0	2	4	4	4	4	5	4	4	4	4	4	4	4	3	3	2	2
AGGTATAATTGATAGT-1-151507	1	1	1	1	1	2	5	1	1	1	2	1	1	1	1	5	1	2	4	4	2	2	2	2	4	4	4	4	1	1	1	2	2	2	2	2	2	2	4	4	3	3	2	2
AGGTCAGGTGAGAGTG-1-151507	5	5	5	5	1	3	4	2	4	4	5	1	4	5	4	1	4	4	4	4	2	5	5	2	3	3	3	3	5	5	5	5	5	4	4	5	5	5	5	5	3	3	2	2
AGGTCGCCACTTCGGT-1-151507	1	1	1	0	0	0	0	5	0	0	0	3	1	3	1	4	0	0	0	0	0	0	6	4	2	2	2	2	1	1	1	1	4	4	2	4	0	0	5	1	6	4	4	4
AGGTCGCGGAGTTACT-1-151507	0	0	0	0	0	0	0	0	0	0	0	0	0	0	0	3	0	0	0	0	5	5	0	2	2	2	2	2	0	0	0	5	5	4	4	4	0	0	0	5	6	6	6	6
AGGTGCACGTCCACAT-1-151507	5	5	5	5	1	3	4	3	4	4	5	4	4	4	4	5	4	4	2	2	2	2	5	2	5	5	4	4	5	5	5	1	2	2	2	2	4	4	5	1	3	3	2	2
AGGTGGTGACCTTCGC-1-151507	5	5	5	5	5	5	0	0	6	5	5	3	5	5	5	3	5	5	5	5	2	5	5	2	5	5	5	5	5	5	5	0	0	5	5	1	5	5	0	0	3	3	2	2
AGGTGTATCGCCATGA-1-151507	4	4	4	4	1	2	2	1	4	4	5	4	4	4	4	5	2	2	4	4	2	2	2	2	4	4	3	3	4	4	4	1	4	2	2	2	4	4	4	4	3	3	2	2
AGGTTACACCATGCCG-1-151507	1	1	1	1	1	3	1	3	2	2	2	2	2	1	2	2	2	2	2	2	2	2	2	4	4	3	3	3	1	1	1	2	2	2	2	2	2	2	2	2	3	3	2	2
AGGTTGAGGCACGCTT-1-151507	1	1	1	1	1	3	1	3	1	1	2	2	1	1	2	2	2	2	2	2	2	2	2	2	2	2	2	2	1	1	1	2	2	2	2	2	1	1	2	2	3	3	2	2
AGGTTTCACACACCTT-1-151507	2	2	2	3	3	4	3	4	2	2	4	4	3	2	3	2	2	2	2	2	2	2	2	2	2	2	0	2	2	2	2	2	2	2	2	2	2	4	2	2	3	3	2	2
AGTAACGTTCATCCTG-1-151507	0	0	0	0	0	0	0	0	0	0	0	0	0	0	0	3	0	0	0	0	0	0	6	2	2	2	2	2	1	1	0	1	4	4	4	5	0	0	0	0	6	6	4	6
AGTAACTATAGCAGCC-1-151507	5	5	5	5	1	2	4	2	4	4	5	2	4	4	4	5	4	4	2	2	2	2	2	0	5	5	4	4	5	5	5	1	2	2	2	2	4	4	5	5	3	3	2	2
AGTAATCTAAGGGTGG-1-151507	5	5	5	5	1	3	4	2	4	4	5	4	4	4	4	1	4	5	0	0	2	2	2	2	5	5	4	5	5	5	5	1	4	4	4	4	4	4	5	1	3	3	2	2
AGTAATGTCTTGCCGC-1-151507	1	1	1	1	1	3	4	3	1	1	2	2	1	1	2	2	2	2	2	2	2	2	2	2	2	2	2	2	1	1	1	2	2	2	2	2	1	1	2	2	3	3	2	2
AGTACAGAAGCTTATA-1-151507	5	5	5	5	5	5	0	0	6	5	5	5	5	5	5	0	5	5	5	5	5	5	0	2	5	5	5	5	5	5	5	0	0	0	0	0	5	5	0	5	3	3	2	2
AGTACATCATTTATCA-1-151507	0	0	0	0	0	0	0	0	0	0	0	0	0	0	0	3	0	0	0	0	5	5	5	0	2	2	2	2	0	0	0	5	4	4	2	4	0	0	0	5	6	6	4	6
AGTACCTTCGAGTGCT-1-151507	0	0	0	0	0	0	0	0	0	0	0	0	0	0	0	3	0	0	0	0	5	5	0	0	3	3	0	3	0	0	0	1	4	4	2	4	0	0	0	5	6	6	4	4
AGTACGGCCCGTATCG-1-151507	4	4	4	4	1	3	1	3	4	4	4	4	4	4	4	2	2	2	2	2	2	2	2	2	4	4	3	3	4	4	4	4	4	2	2	2	4	4	4	4	3	3	2	2
AGTACGGGCACCTGGC-1-151507	1	1	1	1	1	3	1	3	1	1	2	2	1	1	2	2	2	2	2	2	2	2	2	4	2	2	2	2	1	1	1	2	2	2	2	2	1	1	2	2	3	3	2	2
AGTACGTGGCCTGTCT-1-151507	0	0	0	0	0	0	0	0	0	0	0	0	0	0	0	0	0	0	5	5	6	6	6	0	2	2	2	2	0	0	0	5	0	0	5	1	0	0	1	0	6	6	6	6
AGTACTCTTATGCCCA-1-151507	3	3	3	3	1	3	1	4	2	4	4	4	4	4	4	2	2	2	2	2	2	2	2	4	5	5	4	4	2	2	2	2	2	2	2	2	4	4	2	2	3	3	2	2
AGTAGAAGGCGCCTCA-1-151507	6	6	6	6	5	5	0	6	6	5	6	5	6	6	6	6	5	3	1	5	5	5	0	0	1	0	5	1	6	6	6	6	1	1	6	6	5	5	1	6	6	6	6	6
AGTAGCGTGAACGAAC-1-151507	0	0	0	0	0	0	0	0	0	0	0	0	0	0	0	0	0	0	5	5	0	0	6	2	2	2	2	2	0	0	0	5	5	5	5	1	0	0	0	0	6	6	6	6
AGTAGCTAGACGCCGA-1-151507	1	1	1	1	1	1	5	1	1	1	2	1	1	1	1	5	1	2	4	4	2	5	5	0	2	2	2	2	1	1	1	2	2	2	2	2	1	1	4	4	3	3	2	2
AGTAGGAAGGAAGTTG-1-151507	0	0	0	0	0	0	0	0	0	0	0	0	0	0	0	0	0	0	0	4	6	1	1	4	2	3	0	2	0	0	0	0	1	1	1	0	0	0	1	0	6	6	4	4
AGTAGGTAACATACAT-1-151507	1	1	1	1	1	4	3	4	1	1	2	2	1	1	2	2	2	2	2	2	2	2	5	4	2	2	2	2	1	1	1	2	2	2	2	2	1	1	2	2	3	3	2	2
AGTATAATACTAGGCA-1-151507	2	2	2	3	1	3	4	2	2	4	4	2	3	2	3	2	2	2	2	2	2	2	5	2	2	2	2	2	2	2	2	2	2	2	2	2	4	4	4	2	3	3	2	2
AGTATACACAGCGACA-1-151507	5	5	6	6	5	5	6	6	6	6	6	5	6	6	6	6	5	3	1	5	0	6	6	0	5	5	5	5	6	6	6	6	1	1	1	6	5	5	6	6	6	6	4	4
AGTATCCATAATAACG-1-151507	1	1	1	1	1	3	4	2	1	1	2	1	1	1	2	2	1	2	2	2	2	2	2	0	2	2	2	2	1	1	1	2	2	2	2	2	1	1	4	2	3	3	2	2
AGTATGCTGGAGACCA-1-151507	6	6	6	6	5	5	0	6	5	5	1	5	6	6	6	6	5	3	1	5	5	0	0	0	5	5	5	5	6	6	6	6	1	1	1	0	5	5	1	6	6	6	4	4
AGTATTTGGCACGACC-1-151507	5	5	5	5	1	3	1	3	4	4	5	4	4	4	4	1	4	5	0	0	2	5	5	2	3	3	0	3	5	5	5	5	5	5	5	4	4	4	5	1	3	3	2	2
AGTCAAATGATGTGAT-1-151507	6	6	6	6	6	6	6	6	6	6	6	6	6	6	6	6	6	6	6	6	4	4	4	0	6	6	6	6	6	6	6	6	6	6	6	6	6	6	6	6	6	6	6	6
AGTCAACACCACCATC-1-151507	3	3	3	3	1	3	1	3	4	4	4	4	4	4	4	2	2	2	2	2	2	2	2	0	3	3	0	2	2	2	2	2	4	4	2	2	4	4	2	2	3	3	2	2
AGTCAAGATGACACTT-1-151507	2	2	2	2	1	4	3	4	2	2	4	4	3	2	3	2	2	2	2	2	2	2	2	0	4	4	4	3	2	2	2	2	2	2	2	2	2	4	2	2	3	3	2	2
AGTCACTAGCTCTCGA-1-151507	2	2	3	3	1	3	1	4	2	2	4	4	3	2	3	2	2	2	2	2	5	5	5	2	4	4	3	3	2	2	2	2	2	2	2	2	4	4	2	2	3	3	2	2
AGTCACTCCGCCTCAT-1-151507	1	1	1	1	1	3	4	3	1	1	2	1	1	1	2	2	1	2	4	4	5	5	0	2	2	2	2	2	1	1	1	2	2	2	2	2	1	1	2	2	3	3	2	2
AGTCAGCCACCGCCTG-1-151507	1	1	1	2	1	4	1	4	2	2	4	4	2	2	3	2	2	2	2	2	2	2	2	2	2	2	2	2	2	2	2	2	2	2	2	2	2	2	2	2	3	3	2	2
AGTCCAGCGGGTACGT-1-151507	1	1	1	1	1	3	4	3	1	1	2	1	1	1	2	2	2	2	2	2	2	2	2	4	2	2	2	2	1	1	1	2	2	2	2	2	1	1	2	2	3	3	2	2
AGTCCATTGGCTGATG-1-151507	1	1	1	1	1	3	1	3	2	2	4	4	2	1	2	2	2	2	2	2	2	2	2	0	4	3	3	3	2	2	2	2	2	2	2	2	2	2	2	2	3	3	2	2
AGTCCCGCCTTTAATT-1-151507	0	0	0	0	0	0	0	0	0	0	0	0	0	0	0	0	0	0	5	0	1	1	1	0	2	2	2	2	0	0	0	0	1	1	1	0	0	0	1	0	6	6	6	6
AGTCGACGGTCTCAAG-1-151507	1	1	1	1	1	3	4	3	1	1	2	2	1	1	2	2	2	2	2	2	2	2	5	4	2	2	2	2	1	1	1	2	2	2	2	2	2	2	2	2	3	3	2	2
AGTCGGCCCAAACGAC-1-151507	2	2	2	2	1	3	4	3	2	2	4	4	3	2	3	2	2	2	2	2	2	2	2	2	2	2	2	2	2	2	2	2	4	4	2	4	4	4	2	2	3	3	2	2
AGTCGGCTCAACTTTA-1-151507	5	5	5	5	1	3	4	2	4	4	5	1	4	5	4	1	4	4	4	4	2	5	5	0	3	3	0	3	5	5	5	5	5	5	4	5	4	5	5	1	3	3	2	2
AGTCGGTTGCGTGAGA-1-151507	1	1	1	1	1	3	1	3	1	1	2	2	1	1	2	2	2	2	2	2	2	2	2	2	4	3	3	3	1	1	1	2	2	2	2	2	2	2	2	2	3	3	2	2
AGTCGTATAAAGCAGA-1-151507	5	5	5	4	1	3	1	3	4	4	5	4	4	4	4	5	4	4	4	4	2	2	5	2	5	5	5	5	4	4	4	1	4	2	2	2	4	4	5	1	3	3	2	2
AGTCGTCGACCACCAA-1-151507	3	3	3	3	1	3	1	3	4	4	4	4	4	4	4	2	2	2	2	2	2	2	2	2	5	5	4	4	2	4	2	2	2	2	2	2	4	4	2	2	3	3	2	2
AGTCGTGGGCATTACG-1-151507	5	5	5	5	1	3	4	1	4	4	5	1	5	5	5	1	4	4	4	4	2	5	5	2	3	3	0	2	5	5	5	5	5	4	4	4	5	5	5	5	3	3	2	2
AGTCTAAAGTATACTC-1-151507	0	0	0	0	0	0	0	0	0	0	0	0	0	0	0	3	0	0	0	0	0	0	0	2	2	2	2	2	0	0	0	5	4	4	4	4	0	0	0	0	6	6	6	6
AGTCTCACAAGACTAC-1-151507	5	5	5	5	5	5	5	5	6	5	5	3	5	5	5	3	5	5	5	5	2	2	2	2	4	4	3	4	5	5	5	5	5	5	5	5	5	5	1	0	3	3	2	2
AGTCTGGACATCCTTG-1-151507	2	2	2	2	1	3	4	2	2	2	4	2	2	2	3	2	2	2	2	2	2	5	5	0	2	2	2	2	2	2	2	2	4	4	2	2	2	2	4	4	3	3	2	2
AGTCTTCTCCTCAAAT-1-151507	1	1	1	1	1	3	4	2	1	1	2	2	1	1	2	2	2	2	2	2	2	2	2	2	2	2	2	2	1	1	1	2	2	2	2	2	1	1	2	2	3	3	2	2
AGTCTTTAAAGTGTCC-1-151507	5	5	5	5	1	3	4	2	4	4	5	2	5	5	5	1	4	4	4	4	5	5	5	0	5	5	5	4	5	5	5	5	4	4	4	2	5	5	5	1	3	3	2	2
AGTGAACAAACTTCTC-1-151507	1	1	1	2	1	3	1	3	2	2	4	4	2	2	2	2	2	2	2	2	2	2	2	2	4	3	3	3	2	2	2	2	2	2	2	2	2	2	2	2	3	3	2	2
AGTGAAGATGGTGTCC-1-151507	0	0	0	0	0	0	0	0	0	0	0	0	0	0	0	0	0	0	0	0	0	6	6	2	4	4	3	3	0	0	0	0	0	0	0	1	0	0	1	0	6	6	6	6
AGTGACCTACTTTACG-1-151507	3	3	3	4	1	3	4	3	4	4	4	4	4	4	4	2	2	2	2	2	5	5	5	0	4	3	3	3	4	4	4	4	4	2	2	2	4	4	2	2	3	3	2	2
AGTGACTGTGACACAA-1-151507	6	6	6	6	6	6	6	6	6	6	6	6	6	6	6	6	6	6	6	6	6	1	1	2	6	6	6	6	6	6	6	6	6	6	6	6	6	6	6	6	6	6	6	6
AGTGAGACTTCCAGTA-1-151507	1	1	1	1	1	3	4	2	1	1	2	2	1	1	2	2	2	2	2	2	2	2	2	2	2	2	2	2	1	1	1	2	2	2	2	2	1	1	2	2	3	3	2	2
AGTGAGCCTCGCCGCC-1-151507	1	1	1	1	0	0	0	0	0	0	0	3	0	3	1	4	0	0	4	0	2	2	5	2	2	2	2	2	1	1	1	4	2	2	2	2	1	1	4	4	6	6	4	4
AGTGAGGGTTTCTGAC-1-151507	0	0	0	0	0	0	0	0	0	0	0	0	0	0	0	0	0	0	5	5	1	1	1	4	2	2	2	2	0	0	0	0	1	1	1	0	0	0	1	0	6	6	6	6
AGTGAGTCGAATTAAC-1-151507	5	5	4	4	1	3	1	3	4	4	4	4	4	4	4	5	2	2	2	2	2	2	2	0	5	5	4	4	5	4	4	4	2	2	2	2	4	4	4	4	3	3	2	2
AGTGATAACCTGCGCG-1-151507	4	4	4	4	1	3	1	3	4	4	4	4	4	4	4	2	2	2	2	2	2	2	2	2	5	5	4	4	4	4	4	2	4	2	2	2	4	4	2	2	3	3	2	2
AGTGATATGAGTAGTT-1-151507	4	4	4	4	1	3	4	3	4	4	4	4	4	4	4	5	2	2	2	2	2	2	5	2	4	4	3	3	4	4	4	4	2	2	2	2	4	4	4	4	3	3	2	2
AGTGATTCAAGCAGGA-1-151507	1	1	1	1	1	3	4	3	1	1	2	2	1	1	2	2	2	2	2	2	2	2	2	2	2	2	2	2	1	1	1	2	2	2	2	2	1	1	2	2	3	3	2	2
AGTGCACGCTTAAGAA-1-151507	2	2	2	2	1	4	3	4	2	2	4	4	3	2	3	2	2	2	2	2	2	2	2	0	4	4	3	3	2	2	2	2	2	2	2	2	4	4	2	2	3	3	2	2
AGTGCGTAGCTCGTAA-1-151507	4	4	4	4	1	3	1	3	4	4	4	4	4	4	4	2	2	2	4	4	5	5	0	0	4	4	3	3	4	4	4	1	4	4	4	4	4	4	4	4	3	3	2	2
AGTGCTAAACACAGCA-1-151507	4	4	4	4	1	3	1	4	4	4	4	4	4	4	4	2	2	2	2	2	2	2	5	4	5	5	4	4	4	4	4	4	4	2	2	2	4	4	4	4	3	3	2	2
AGTGCTTGCACGAATA-1-151507	1	1	1	2	1	3	1	4	2	2	2	4	2	1	2	2	2	2	2	2	2	2	5	4	2	2	0	2	2	2	2	2	2	2	2	2	2	2	2	2	3	3	2	2
AGTGGCCCGCAAATGG-1-151507	5	5	5	5	1	3	4	3	4	4	5	2	4	4	4	5	4	4	4	4	2	2	2	2	5	5	4	4	5	5	5	1	4	2	2	2	4	4	5	1	3	3	2	2
AGTGGCGGCAATTTGA-1-151507	0	0	0	0	0	0	0	0	0	0	0	0	0	3	0	3	1	0	4	4	2	2	5	2	2	2	2	2	1	1	1	1	4	4	4	4	0	0	0	5	6	6	4	4
AGTGGCGTCTGAAGGT-1-151507	4	4	4	4	1	4	3	4	4	4	4	4	4	4	4	2	2	2	2	2	2	2	5	4	5	5	4	4	4	4	4	2	2	2	2	2	4	4	4	4	3	3	2	2
AGTGGCTCCGTCGGCC-1-151507	5	5	5	5	1	3	4	3	4	4	5	2	4	4	4	5	4	4	4	4	2	2	2	2	4	4	3	3	5	5	5	1	5	4	4	4	4	4	5	1	3	3	2	2
AGTGGTGTTACCCGTG-1-151507	5	5	5	5	5	5	0	0	5	5	1	0	5	5	5	3	5	5	5	5	2	2	2	2	5	5	4	4	5	5	5	5	0	0	0	1	5	5	0	5	3	3	2	2
AGTGGTTGCGTATAGG-1-151507	4	4	4	4	1	3	1	3	4	4	5	4	4	4	4	5	2	4	2	2	2	2	5	2	4	4	3	3	4	4	4	4	4	4	4	2	4	4	4	4	3	3	2	2
AGTGTATTGCGCATTG-1-151507	0	0	0	0	0	0	0	0	0	0	0	0	0	0	0	0	0	0	0	0	1	1	1	0	2	2	2	2	0	0	0	0	1	1	1	0	0	0	1	0	6	6	6	6
AGTGTGCTAAGATCGC-1-151507	2	2	2	2	1	3	4	3	2	2	4	4	2	2	3	2	2	2	2	2	2	2	5	0	3	3	0	2	2	2	2	2	2	2	2	2	2	2	2	2	3	3	2	2
AGTGTGGTCTATTGTG-1-151507	2	2	2	2	1	3	4	2	2	2	4	4	2	2	3	2	2	2	2	2	2	2	5	4	2	2	2	2	2	2	2	2	4	2	2	2	2	2	4	2	3	3	2	2
AGTTAAACACTTGCGA-1-151507	3	3	3	3	1	3	1	3	4	4	4	4	4	4	4	2	2	2	2	2	2	2	2	0	3	3	0	2	2	4	2	2	4	2	2	2	4	4	4	2	3	3	2	2
AGTTAAGCGGTCCCGG-1-151507	0	0	0	0	0	0	0	0	0	0	0	0	0	0	0	0	0	0	5	5	6	6	6	2	2	2	2	2	0	0	0	5	0	5	5	5	0	0	0	0	6	6	6	6
AGTTAAGTCAACCGCT-1-151507	5	5	5	5	5	5	5	5	6	5	5	3	5	5	5	4	4	5	0	0	2	2	5	2	3	3	3	3	5	5	5	5	5	5	5	5	5	5	0	5	3	3	2	2
AGTTACCCTTAAGACT-1-151507	3	3	3	3	1	2	2	2	2	2	4	4	3	2	3	2	2	2	2	2	2	2	2	2	3	3	3	3	2	2	2	4	5	5	4	4	4	4	4	4	3	3	2	2
AGTTACCGCACATGGT-1-151507	3	3	3	3	1	3	4	3	2	2	4	4	4	4	4	2	2	2	2	2	2	2	2	2	2	2	2	2	2	2	2	2	4	2	2	2	4	4	2	2	3	3	2	2
AGTTACTCTATCGTGG-1-151507	0	0	0	0	0	0	0	0	0	0	0	0	0	0	0	0	0	0	0	0	1	1	1	4	2	2	2	2	0	0	0	0	1	1	1	0	0	0	1	0	6	6	6	6
AGTTATTGAAAGGTAA-1-151507	0	0	0	0	0	0	0	0	0	0	0	0	0	0	0	0	0	0	5	5	5	5	0	2	2	2	2	2	0	0	0	5	5	5	5	1	0	0	0	0	6	6	6	6
AGTTCACCGGTTGGAC-1-151507	3	3	3	3	1	2	2	1	2	2	2	3	3	5	3	5	2	2	2	2	5	5	0	2	3	3	0	3	1	1	1	5	4	4	2	4	5	5	5	1	3	3	2	2
AGTTCCTACAGAATTA-1-151507	2	2	2	2	1	3	1	3	2	2	4	4	3	2	3	2	2	2	2	2	2	2	2	2	3	3	0	2	2	2	2	2	4	2	2	2	2	2	4	2	3	3	2	2
AGTTCCTATTTATGTT-1-151507	3	3	3	3	3	4	3	4	2	2	4	4	3	4	3	2	2	2	2	2	2	2	2	0	4	3	3	3	2	2	2	2	2	2	2	2	4	4	2	2	3	3	2	2
AGTTCTGCGTTGTATC-1-151507	1	1	1	2	1	3	1	4	2	2	4	4	2	2	3	2	2	2	2	2	2	2	2	0	2	2	2	2	1	2	2	2	2	2	2	2	2	2	2	2	3	3	2	2
AGTTGACATCGGCTGG-1-151507	1	1	1	1	1	3	1	3	1	1	2	2	2	1	2	2	2	2	2	2	2	2	2	2	2	2	2	2	1	1	1	2	2	2	2	2	1	1	2	2	3	3	2	2
AGTTGACGGTCCTTGC-1-151507	5	5	5	5	1	4	1	3	6	5	5	1	5	5	5	4	5	5	5	0	2	2	5	2	5	4	4	4	5	5	5	5	0	5	5	5	4	4	5	1	3	3	2	2
AGTTGCTGACTGATAT-1-151507	2	1	2	2	1	3	4	3	2	2	4	2	2	2	3	2	2	2	2	2	2	2	5	2	2	2	2	2	2	2	2	2	4	2	2	2	2	2	4	4	3	3	2	2
AGTTGGCAAGGCTAGA-1-151507	5	5	5	5	1	3	1	3	4	4	4	4	4	4	4	5	2	2	2	2	2	2	2	2	5	5	5	4	5	5	5	1	2	2	2	2	4	4	4	4	3	3	2	2
AGTTTCGCAGGTCGGA-1-151507	0	0	0	0	0	0	0	0	0	0	0	0	0	3	0	3	0	0	0	0	0	0	0	0	2	2	2	2	0	0	0	5	4	4	4	4	0	0	5	5	6	6	6	6
AGTTTGCACCTGCCTC-1-151507	4	4	4	4	1	3	1	3	4	4	4	4	4	4	4	2	2	2	2	2	2	2	2	2	5	5	5	5	4	4	4	4	4	2	2	2	4	4	4	4	3	3	2	2
AGTTTGGCACGGGTTG-1-151507	2	2	2	2	1	3	1	4	2	2	4	4	3	2	3	2	2	2	2	2	2	2	2	4	3	3	0	2	2	2	2	2	2	2	2	2	2	2	2	2	3	3	2	2
AGTTTGGCCAGACCTA-1-151507	5	5	4	4	1	2	2	1	4	4	5	2	4	4	4	5	2	4	2	2	5	0	0	0	3	3	0	3	5	5	5	1	5	4	4	4	4	4	5	1	3	3	2	2
ATAAACCATTGGACGG-1-151507	0	0	0	0	0	0	0	0	0	0	0	0	0	0	0	0	0	0	5	5	6	1	4	4	2	2	2	2	0	0	0	0	0	0	0	1	0	0	0	0	6	6	6	6
ATAAACGGACCCGTAA-1-151507	3	3	3	3	1	4	3	4	2	2	4	4	4	4	4	2	2	2	2	2	2	2	2	0	5	4	4	4	2	4	2	2	4	2	2	2	4	4	2	2	3	3	2	2
ATAAACGTTGCACCAC-1-151507	2	2	2	3	1	3	1	4	2	2	4	4	4	4	3	2	2	2	2	2	2	2	2	2	4	4	4	4	2	2	2	2	2	2	2	2	4	4	2	2	3	3	2	2
ATAAAGGCTCGGTCGT-1-151507	2	2	2	2	1	3	1	4	2	2	4	4	3	2	3	2	2	2	2	2	2	2	2	4	3	3	0	2	2	2	2	2	2	2	2	2	2	4	2	2	3	3	2	2
ATAAAGGTCAAGTACG-1-151507	0	0	0	0	0	0	0	0	0	0	0	0	0	0	0	0	0	0	0	0	0	0	6	2	2	2	2	2	0	0	0	5	0	0	0	1	0	0	0	0	6	6	6	6
ATAAATATTAGCAGCT-1-151507	4	4	4	4	1	3	4	3	4	4	5	4	4	4	4	5	2	2	2	2	2	2	2	2	3	3	0	2	4	4	4	4	4	2	2	2	4	4	4	4	3	3	2	2
ATAACGCCGGAGGGTC-1-151507	1	1	1	2	1	4	3	4	2	2	4	4	2	1	2	2	2	2	2	2	2	2	2	2	2	2	2	2	2	2	2	2	2	2	2	2	2	2	2	2	3	3	2	2
ATAACGGAGTCCAACG-1-151507	1	1	1	1	1	3	1	3	1	1	2	2	1	1	2	2	2	2	2	2	2	2	2	2	2	2	2	2	1	1	1	2	2	2	2	2	1	1	2	2	3	3	2	2
ATAACGTTACCTCCAC-1-151507	1	1	1	1	0	0	0	5	0	0	0	3	1	3	1	4	1	2	4	4	2	5	5	2	3	3	0	3	1	1	1	4	2	2	2	2	1	1	5	1	3	4	2	4
ATAAGCAAACACCGAG-1-151507	1	1	1	1	1	3	1	3	1	1	2	2	1	1	2	2	2	2	2	2	2	2	5	2	2	2	2	2	1	1	1	2	2	2	2	2	1	1	2	2	3	3	2	2
ATAAGGTGGAGAACAT-1-151507	3	3	3	3	3	4	3	4	2	2	4	4	4	4	3	2	2	2	2	2	2	5	5	4	4	4	4	3	2	2	2	2	2	2	2	2	4	4	2	2	3	3	2	2
ATAAGTACCCGATTGT-1-151507	1	1	1	1	0	0	5	5	1	1	2	3	1	3	1	1	1	2	2	2	2	2	2	2	3	3	0	2	1	1	1	4	2	2	2	2	1	1	4	4	3	3	2	2
ATAAGTAGGATTCAGA-1-151507	0	0	0	0	0	0	0	0	0	0	0	0	0	3	0	3	0	0	0	0	2	2	5	2	2	2	2	2	1	1	1	1	4	4	4	4	0	0	0	5	6	6	4	6
ATAAGTAGGGCGACTC-1-151507	1	1	1	1	1	2	2	1	1	1	2	1	1	1	2	5	2	2	2	2	2	2	2	2	4	4	4	4	1	1	1	2	2	2	2	2	2	2	4	2	3	3	2	2
ATAAGTTACCGCGACG-1-151507	4	4	4	4	1	3	1	3	4	4	4	4	4	4	4	2	2	2	2	2	2	2	5	2	4	4	4	3	4	4	4	4	2	2	2	2	4	4	4	2	3	3	2	2
ATAATACCGTTAGCCG-1-151507	1	1	1	2	1	3	4	3	2	2	4	2	2	2	3	2	2	2	2	2	2	2	5	0	2	2	2	2	2	2	2	2	4	2	2	2	2	2	4	4	3	3	2	2
ATAATAGCTGTTGAAT-1-151507	3	3	3	3	1	4	3	4	2	2	4	4	4	4	4	2	2	2	2	2	2	2	2	2	5	4	4	4	2	2	2	2	4	2	2	2	4	4	2	2	3	3	2	2
ATAATAGTGTAGGGAC-1-151507	1	1	2	2	1	4	3	4	2	2	4	4	3	2	3	2	2	2	2	2	2	2	2	4	2	2	2	2	2	2	2	2	2	2	2	2	2	2	2	2	3	3	2	2
ATAATCTTGGAGAACC-1-151507	4	4	4	4	1	3	1	4	4	4	4	4	4	4	4	2	2	2	2	2	2	2	2	0	5	5	5	5	4	4	4	1	4	2	2	2	4	4	4	4	3	3	2	2
ATAATTAGCTAAGTAG-1-151507	5	5	5	5	1	4	1	4	4	4	5	1	4	5	4	1	4	5	0	0	2	2	5	2	5	4	4	4	5	5	5	5	5	4	4	4	4	4	4	4	3	3	2	2
ATACAGGCCCTCCAAT-1-151507	4	4	4	4	1	3	1	3	4	4	4	4	4	4	4	5	2	2	2	2	2	2	2	2	5	5	5	5	4	4	4	4	2	2	2	2	4	4	4	4	3	3	2	2
ATACCACGGGCAACTT-1-151507	4	4	4	4	1	2	2	2	4	4	4	4	4	4	4	5	2	2	2	2	2	2	2	2	3	3	0	2	4	4	4	4	5	4	4	4	4	4	4	4	3	3	2	2
ATACCAGCAAATTGCT-1-151507	0	0	0	0	0	0	0	0	0	0	0	0	0	0	0	0	0	0	0	0	6	6	1	2	2	2	2	2	0	0	0	0	1	0	0	0	0	0	1	0	6	6	6	6
ATACCAGGCTAATAGA-1-151507	0	0	0	0	0	0	0	0	0	0	0	0	0	3	1	3	0	0	5	5	6	1	1	2	2	2	2	2	0	0	0	5	4	4	4	4	0	0	0	5	6	6	6	6
ATACCAGGTGAGCGAT-1-151507	0	0	0	0	0	0	0	0	0	0	0	0	0	0	0	0	0	0	0	0	6	6	6	2	2	2	2	2	0	0	0	0	1	1	1	0	0	0	1	0	6	6	6	6
ATACCGTCATCCATAA-1-151507	0	0	0	0	0	0	0	0	0	0	0	0	0	0	0	0	0	0	5	5	5	5	0	2	4	3	3	3	0	0	0	5	5	5	5	5	0	0	0	0	6	6	6	6
ATACCTAACCAAGAAA-1-151507	4	4	4	4	3	4	3	4	4	4	4	4	4	4	4	2	2	4	2	2	2	2	5	2	5	5	5	4	4	4	4	4	4	4	4	4	4	4	4	4	3	3	2	2
ATACGACAGATGGGTA-1-151507	1	1	1	1	1	4	3	4	1	1	2	4	1	1	2	2	2	2	2	2	2	2	2	0	3	3	0	2	1	1	1	2	2	2	2	2	1	1	2	2	3	3	2	2
ATACGCCGATCTACCG-1-151507	0	0	0	0	0	0	0	0	0	0	0	0	0	0	0	0	0	0	5	5	0	6	6	0	2	2	2	2	0	0	0	0	0	0	5	1	0	0	1	0	6	6	6	6
ATACGCCGGCGAAACC-1-151507	2	2	2	2	1	3	1	4	2	2	4	4	3	2	3	2	2	2	2	2	2	2	2	0	2	2	2	2	2	2	2	2	2	2	2	2	2	2	2	2	3	3	2	2
ATACGGAACGTCGTTT-1-151507	6	0	6	6	5	5	0	0	5	5	1	0	6	0	0	0	5	3	5	5	5	5	0	2	5	5	5	5	6	6	5	6	1	1	1	0	5	5	1	6	6	6	4	4
ATACGGGTTTCGATTG-1-151507	1	1	1	1	0	0	5	5	1	1	2	3	1	3	1	1	1	2	2	2	5	5	5	2	2	2	2	2	1	1	1	2	4	2	2	2	1	1	4	4	3	3	2	2
ATACGGTGAAGATGCA-1-151507	4	4	4	4	1	3	1	4	4	4	4	4	4	4	4	2	2	2	2	2	2	2	5	4	4	4	3	3	4	4	4	4	4	2	2	2	4	4	2	2	3	3	2	2
ATACGTACTTAGCCAC-1-151507	3	3	3	3	1	2	4	2	4	4	4	4	4	4	4	2	2	2	2	2	2	2	5	4	5	5	5	5	4	4	4	4	4	2	2	2	4	4	4	4	3	3	2	2
ATACGTCCACTCCTGT-1-151507	2	2	2	2	1	3	1	4	2	2	4	4	3	2	3	2	2	2	2	2	2	2	5	4	4	3	3	3	2	2	2	2	2	2	2	2	2	2	2	2	3	3	2	2
ATACGTTATGCACGGA-1-151507	5	5	5	5	1	4	1	4	4	4	5	2	4	5	4	5	4	5	0	0	2	5	5	2	5	4	4	4	5	5	5	5	5	4	4	4	4	4	4	4	3	3	2	2
ATACTACCCGTACCAC-1-151507	3	3	3	3	1	3	4	3	4	4	4	4	4	4	4	2	2	2	2	2	2	2	2	2	4	4	4	4	2	2	2	2	2	2	2	2	4	4	2	2	3	3	2	2
ATACTAGCATGACCCT-1-151507	1	1	1	1	1	3	1	4	1	1	2	2	2	1	2	2	2	2	2	2	2	2	5	4	2	2	2	2	1	1	1	2	2	2	2	2	1	1	2	2	3	3	2	2
ATACTCTCGCCACTCT-1-151507	1	1	1	1	1	3	1	3	1	1	2	2	1	1	2	2	2	2	2	2	2	2	2	4	2	2	2	2	1	1	1	2	2	2	2	2	1	1	2	2	3	3	2	2
ATACTGCCTTACACCG-1-151507	4	4	4	4	1	3	1	4	4	4	4	4	4	4	4	2	2	2	2	2	2	2	2	2	5	5	5	4	4	4	4	2	4	2	2	2	4	4	2	2	3	3	2	2
ATACTTGTTCTCGAGC-1-151507	4	4	4	4	1	3	1	3	4	4	4	4	4	4	4	2	2	2	2	2	2	5	5	4	3	3	3	3	4	4	4	4	4	2	2	2	4	4	4	4	3	3	2	2
ATAGACAACGGGACCT-1-151507	1	1	1	1	1	3	4	2	1	1	2	2	1	1	2	2	2	2	2	2	2	2	5	2	2	2	2	2	1	1	1	2	2	2	2	2	1	1	4	2	3	3	2	2
ATAGACGAAGAGAAAG-1-151507	2	2	2	3	1	3	4	3	2	2	4	4	3	2	3	2	2	2	2	2	2	2	2	4	3	3	0	2	2	2	2	2	4	2	2	2	4	4	2	2	3	3	2	2
ATAGAGTACTGGGACA-1-151507	2	2	2	2	1	3	4	2	2	2	4	4	3	2	3	2	2	2	2	2	2	2	5	2	2	2	2	2	2	2	2	2	2	2	2	2	2	2	2	2	3	3	2	2
ATAGAGTTATCAACTT-1-151507	1	1	1	1	1	2	2	1	1	1	2	1	1	1	2	5	2	2	2	2	2	5	0	4	2	2	2	2	1	1	1	4	4	2	2	2	1	1	4	4	3	3	2	2
ATAGATTTGCAGTCGG-1-151507	0	0	0	0	0	0	0	0	0	0	0	0	0	0	0	0	0	0	5	5	6	1	1	0	2	2	2	2	0	0	0	5	0	0	5	1	0	0	1	0	6	6	6	6
ATAGCAACTAGGGAAG-1-151507	4	4	4	4	1	4	1	4	4	4	4	4	4	4	4	2	2	2	2	2	2	2	2	2	5	5	5	4	4	4	4	4	2	2	2	2	4	4	2	2	3	3	2	2
ATAGCCTCAGTACCCA-1-151507	2	2	2	2	1	2	2	1	2	2	2	3	3	2	3	2	2	2	2	2	5	5	0	4	2	2	2	2	1	1	1	1	4	4	4	4	5	5	5	1	3	3	2	2
ATAGCTGCTCTTGTTA-1-151507	2	2	2	2	1	2	2	2	2	2	4	1	3	2	3	2	2	2	2	2	2	2	5	2	3	3	0	3	2	1	2	4	4	4	2	4	2	4	4	4	3	3	2	2
ATAGGAATCTAAGCTT-1-151507	1	1	1	1	0	0	0	5	1	1	2	3	1	3	1	1	1	0	4	4	2	5	5	2	2	2	0	2	1	1	1	4	2	2	2	2	1	1	5	4	3	4	2	4
ATAGGCGGCTATAGAA-1-151507	4	4	4	4	1	3	4	2	4	4	5	4	4	4	4	2	2	2	2	2	2	2	2	0	3	3	0	3	4	4	4	4	4	4	4	2	4	4	4	4	3	3	2	2
ATAGGCTAGCTTCGCA-1-151507	0	0	0	0	0	0	0	0	0	0	0	0	0	0	0	3	1	0	4	4	2	5	0	2	2	2	2	2	1	1	1	1	5	5	4	5	0	0	0	5	6	6	4	6
ATAGGGATATCCTTGA-1-151507	1	1	1	1	1	3	1	3	1	1	2	2	1	1	2	2	2	2	2	2	2	2	2	2	2	2	2	2	1	1	1	2	2	2	2	2	1	1	2	2	3	3	2	2
ATAGGTTGGGCAGATG-1-151507	1	1	1	2	1	3	1	3	2	2	4	4	2	2	2	2	2	2	2	2	2	2	2	0	2	2	2	2	2	2	2	2	2	2	2	2	2	2	2	2	3	3	2	2
ATAGTCTTTGACGTGC-1-151507	0	0	0	0	0	0	0	0	0	0	0	0	0	0	0	0	0	0	0	0	1	1	1	0	2	2	2	2	0	0	0	0	1	0	0	0	0	0	1	0	6	6	6	6
ATAGTGAAGCGTTCTC-1-151507	3	3	3	3	1	3	1	3	2	4	4	4	4	4	4	2	2	2	2	2	5	0	0	2	3	3	0	3	2	2	2	2	4	4	2	2	4	4	2	2	3	3	2	2
ATAGTTCCACCCACTC-1-151507	1	1	1	1	1	3	2	2	1	1	2	2	1	1	2	2	2	2	2	2	2	2	2	2	4	3	3	3	1	1	1	2	2	2	2	2	2	2	2	2	3	3	2	2
ATATAAAGCGCTCGTG-1-151507	4	4	4	4	1	4	3	4	4	4	4	4	4	4	4	2	2	2	2	2	2	2	2	2	5	5	5	4	4	4	4	4	4	2	2	2	4	4	4	4	3	3	2	2
ATATAAATGTAGCTGC-1-151507	3	3	3	4	1	3	4	2	4	4	4	4	4	4	4	5	2	2	2	2	2	2	2	0	5	5	5	5	4	4	4	4	2	2	2	2	4	4	4	4	3	3	2	2
ATATAACACGGGCGCA-1-151507	5	5	4	4	1	3	1	4	4	4	4	4	4	4	4	5	2	2	2	2	2	2	2	4	5	5	5	5	4	4	4	4	2	2	2	2	4	4	4	1	3	3	2	2
ATATACGCTCGTGACG-1-151507	4	4	4	4	1	3	1	4	4	4	4	4	4	4	4	2	2	2	2	2	2	2	2	2	5	5	4	4	4	4	4	2	2	2	2	2	4	4	2	2	3	3	2	2
ATATCAACCTACAGAG-1-151507	1	1	1	1	1	2	2	1	1	1	2	1	1	1	2	5	2	2	2	2	2	2	2	2	4	4	4	4	1	1	1	2	2	2	2	2	2	2	2	2	3	3	2	2
ATATCGGTAGGGAGAT-1-151507	1	1	1	1	1	3	2	2	1	1	2	2	1	1	2	5	2	2	2	2	2	2	2	2	4	4	4	4	1	1	1	2	2	2	2	2	2	2	2	2	3	3	2	2
ATATCGTGCCAGACCC-1-151507	0	0	0	0	0	0	0	0	0	0	0	0	0	0	0	3	0	0	5	5	5	5	5	0	3	2	0	2	0	0	0	5	0	0	0	1	0	0	0	0	6	6	6	6
ATATCGTTCCTCGAAC-1-151507	3	3	3	4	1	3	1	3	4	4	4	4	4	4	4	2	2	2	2	2	2	2	5	2	5	5	5	4	4	4	4	2	4	2	2	2	4	4	2	2	3	3	2	2
ATATCTCCCTCGTTAA-1-151507	0	0	0	0	0	0	0	0	0	0	0	0	0	0	0	3	0	0	5	0	6	6	1	2	2	2	2	2	0	0	0	5	0	0	5	1	0	0	0	0	6	6	6	6
ATATCTTAGGGCCTTC-1-151507	2	2	2	2	1	3	1	4	2	2	4	4	3	2	3	2	2	2	2	2	2	2	2	2	3	2	0	2	2	2	2	2	2	2	2	2	2	2	2	2	3	3	2	2
ATATGGGATAGCAACT-1-151507	6	6	6	6	6	6	6	6	6	6	6	6	6	6	6	6	3	3	1	3	5	0	0	0	1	0	6	1	6	6	6	6	6	6	6	6	6	6	6	6	6	6	6	6
ATATGTCTAGAGCGTG-1-151507	5	5	5	5	5	5	5	5	4	4	5	1	5	5	5	4	4	5	0	0	2	5	5	2	5	5	5	5	5	5	5	5	0	0	0	0	5	5	0	5	3	3	2	2
ATATGTCTCCCTAGCC-1-151507	1	1	1	1	1	2	2	1	1	1	2	2	1	1	2	2	2	2	2	2	2	2	5	2	3	3	0	2	1	1	1	2	2	2	2	2	1	1	4	2	3	3	2	2
ATATGTGCACAAACCA-1-151507	1	1	1	1	1	3	1	3	1	1	2	1	1	1	2	2	2	2	2	2	2	2	5	2	3	3	0	2	1	1	1	2	2	2	2	2	1	1	2	2	3	3	2	2
ATATTCAGTTAAACCT-1-151507	4	4	4	4	1	3	4	3	4	4	4	4	4	4	4	5	2	2	2	4	2	2	5	4	3	3	3	3	4	4	4	4	4	4	4	4	4	4	4	4	3	3	2	2
ATATTCCACATAGTGA-1-151507	2	2	3	3	1	3	1	4	2	2	4	4	3	2	3	2	2	2	2	2	2	2	2	0	5	5	4	4	2	2	2	2	2	2	2	2	4	4	2	2	3	3	2	2
ATATTCCCACAGGTCA-1-151507	0	0	0	0	0	0	0	0	0	0	0	0	0	3	1	3	0	0	0	0	6	1	1	4	2	2	2	2	0	0	0	5	4	4	2	4	0	0	5	1	6	6	4	6
ATATTGCTGTCAAAGT-1-151507	2	2	2	2	1	4	3	4	2	2	4	4	3	2	3	2	2	2	2	2	2	2	2	2	2	2	2	2	2	2	2	2	2	2	2	2	2	2	2	2	3	3	2	2
ATATTTAACCCTCAAG-1-151507	2	2	2	2	3	4	3	4	2	2	4	4	3	2	3	2	2	2	2	2	2	2	2	2	3	3	0	2	2	2	2	2	2	2	2	2	2	2	2	2	3	3	2	2
ATCAAACACTGTTCCA-1-151507	2	2	2	2	1	4	1	4	2	2	4	4	2	2	3	2	2	2	2	2	2	2	2	2	3	3	0	3	2	2	2	2	2	2	2	2	2	2	2	2	3	3	2	2
ATCAAACGAAGGTTTG-1-151507	5	5	5	5	1	2	2	1	4	4	5	2	4	4	4	1	4	4	4	4	5	5	0	0	3	3	0	3	5	5	5	5	5	5	4	4	5	5	5	5	3	3	2	2
ATCAAGATCCCAGGAC-1-151507	5	5	6	6	5	5	6	0	6	6	6	6	6	6	6	6	5	3	1	5	0	0	6	4	1	0	5	1	6	6	6	6	1	1	6	6	5	5	1	6	6	6	4	4
ATCAATCTGGGCTGCA-1-151507	2	2	2	2	1	3	1	3	2	2	4	4	3	2	3	2	2	2	2	2	2	2	2	2	2	2	2	2	2	2	2	2	2	2	2	2	2	2	2	2	3	3	2	2
ATCACATTAGAATATC-1-151507	0	1	1	0	0	0	0	0	0	0	0	3	0	3	1	3	1	0	4	4	5	5	0	4	2	2	2	2	1	1	1	1	4	4	4	4	0	0	0	5	6	6	4	4
ATCACGTGCTAATTAA-1-151507	4	4	4	4	1	2	2	1	4	4	4	4	4	4	4	5	2	2	2	2	2	5	5	2	3	3	3	3	4	4	4	1	4	4	4	4	4	4	5	1	3	3	2	2
ATCACTTCATCCTCGC-1-151507	1	1	1	1	1	3	4	3	1	1	2	2	1	1	2	2	2	2	2	2	2	2	2	2	2	2	2	2	1	1	1	2	2	2	2	2	1	1	2	2	3	3	2	2
ATCAGACGGCACGCCG-1-151507	4	4	4	4	1	3	1	3	4	4	4	4	4	4	4	2	2	2	2	2	2	2	5	4	4	4	3	3	4	4	4	4	4	4	4	2	4	4	4	4	3	3	2	2
ATCAGCCTCATGCTGC-1-151507	3	3	3	3	1	3	1	4	4	4	4	4	4	4	4	2	2	2	2	2	2	2	2	2	5	5	5	4	2	4	2	2	4	2	2	2	4	4	2	2	3	3	2	2
ATCAGCTCGTCCACTA-1-151507	5	5	5	5	5	5	0	0	5	5	1	0	5	5	5	0	5	5	5	5	2	5	5	4	5	5	4	5	5	5	5	0	1	0	0	0	5	5	1	0	3	3	2	2
ATCAGGTCGCCATTGC-1-151507	0	0	0	0	0	0	0	0	0	0	0	0	0	0	0	0	0	0	5	5	0	0	6	2	3	3	0	3	0	0	0	5	1	0	0	1	0	0	0	0	6	6	4	6
ATCAGTAGGCAGGGAT-1-151507	1	1	1	1	0	0	0	5	0	0	0	3	1	3	1	1	1	0	4	4	2	5	0	4	2	2	2	2	1	1	1	4	5	4	4	4	1	1	5	4	3	3	2	2
ATCATAGCCCTATGTA-1-151507	4	4	4	4	1	3	1	4	4	4	4	4	4	4	4	2	2	2	2	2	2	2	2	2	5	5	4	4	4	4	4	2	2	2	2	2	4	4	2	2	3	3	2	2
ATCATCCAATATTTGT-1-151507	3	3	3	3	1	3	1	3	2	4	4	4	3	2	3	2	2	2	2	2	2	5	5	2	3	3	0	2	2	2	2	2	4	2	2	2	2	4	4	2	3	3	2	2
ATCATCTGCCCAGTGT-1-151507	0	0	0	0	0	0	0	0	0	0	0	0	0	3	1	3	0	0	0	0	5	5	5	2	2	2	2	2	1	1	1	1	5	4	4	5	0	0	0	5	6	6	4	6
ATCCAACGCAGTCATA-1-151507	2	2	2	2	1	3	4	3	2	2	4	4	3	2	3	2	2	2	2	2	2	2	2	2	2	2	2	2	2	2	2	2	4	2	2	2	4	4	2	2	3	3	2	2
ATCCAATGGAGGGTCC-1-151507	4	4	4	4	1	3	4	3	4	4	5	2	4	4	4	5	2	4	4	4	2	2	2	0	3	3	0	3	4	4	4	1	4	4	2	2	4	4	4	4	3	3	2	2
ATCCAATGGTACCGAA-1-151507	4	4	4	4	1	3	1	3	4	4	5	2	4	4	4	5	2	4	2	2	2	2	2	2	4	4	3	3	5	4	4	4	4	4	4	2	4	4	4	4	3	3	2	2
ATCCACATCGACAGAA-1-151507	4	4	4	4	1	3	1	4	4	4	5	4	4	4	4	5	4	4	4	4	2	2	2	2	5	5	5	4	5	5	5	1	4	2	2	2	4	4	4	4	3	3	2	2
ATCCACGCTAAATGTT-1-151507	0	0	0	0	0	0	0	0	0	0	0	0	0	0	0	0	0	0	5	0	5	5	0	4	2	2	0	2	0	0	0	5	1	1	0	0	0	0	0	0	6	6	6	6
ATCCACTTTCAGACTA-1-151507	1	1	1	1	1	4	3	4	1	1	2	2	1	1	2	2	2	2	2	2	2	2	2	2	2	2	2	2	1	1	1	2	2	2	2	2	1	1	2	2	3	3	2	2
ATCCAGAGCAACAACC-1-151507	4	4	4	4	1	4	3	4	4	4	4	4	4	4	4	2	4	4	4	4	2	2	2	2	4	4	3	3	4	4	4	4	4	2	2	2	4	4	4	4	3	3	2	2
ATCCAGGATTCGTGAA-1-151507	3	3	3	3	1	3	1	3	4	4	4	4	4	4	4	2	2	2	2	2	2	2	2	2	3	3	0	2	2	2	2	2	4	4	2	2	4	4	2	2	3	3	2	2
ATCCCATTTCCGTGGG-1-151507	6	6	6	6	5	6	6	6	6	6	6	6	6	6	6	6	3	3	1	3	0	0	0	0	1	0	6	1	6	6	6	6	6	6	6	6	6	6	6	6	6	6	6	6
ATCCTACCTAAGCTCT-1-151507	4	4	4	4	1	3	4	3	4	4	4	4	4	4	4	5	2	2	2	2	2	2	5	4	4	4	3	3	4	4	4	4	4	2	2	2	4	4	4	4	3	3	2	2
ATCCTGAATCGCTGCG-1-151507	4	4	4	4	1	3	1	3	4	4	5	4	4	4	4	2	2	2	2	2	2	2	2	2	3	3	3	3	4	4	4	4	4	2	2	2	4	4	4	4	3	3	2	2
ATCCTGCGTGGAATGG-1-151507	4	4	4	4	1	3	1	3	4	4	4	4	4	4	4	2	2	2	2	2	5	5	5	2	4	4	3	3	4	4	4	4	4	2	2	2	4	4	4	4	3	3	2	2
ATCCTGCTGCAGATAG-1-151507	0	0	0	0	0	0	0	0	0	0	0	0	0	3	1	3	0	0	5	0	0	6	1	4	2	2	2	2	0	1	1	1	5	4	4	4	0	0	5	1	6	6	4	6
ATCGACCCAATACAGA-1-151507	3	3	3	3	1	4	3	4	2	2	4	4	3	4	3	2	2	2	2	2	2	2	2	4	4	4	3	3	2	2	2	2	2	2	2	2	4	4	2	2	3	3	2	2
ATCGACTCTTTCCGTT-1-151507	1	1	1	1	1	3	1	4	1	1	2	2	1	1	2	2	2	2	2	2	2	2	2	2	2	2	2	2	1	1	1	2	2	2	2	2	1	1	2	2	3	3	2	2
ATCGCACGATTGTTCA-1-151507	1	1	1	1	1	3	1	3	1	1	2	2	2	1	2	2	2	2	2	2	2	2	2	2	2	2	2	2	1	1	1	2	2	2	2	2	1	1	2	2	3	3	2	2
ATCGCACGCCGGGAGA-1-151507	1	1	1	2	1	3	1	3	2	2	4	4	2	2	2	2	2	2	2	2	2	2	2	2	2	2	2	2	2	2	2	2	2	2	2	2	2	2	2	2	3	3	2	2
ATCGCCAGTCAACATT-1-151507	2	2	2	2	1	3	1	4	2	2	4	4	2	2	2	2	2	2	2	2	2	2	2	2	4	4	3	3	2	2	2	2	2	2	2	2	2	2	2	2	3	3	2	2
ATCGCTGCGTGCAGCA-1-151507	0	0	0	0	0	0	0	0	0	0	0	0	0	0	0	0	0	0	5	5	6	6	1	0	3	3	3	3	0	0	0	0	1	1	1	0	0	0	1	0	6	6	6	6
ATCGGAGACAGACGGC-1-151507	3	3	3	3	1	3	1	3	2	2	4	4	4	4	4	2	2	2	2	2	2	2	2	0	5	5	4	4	2	2	2	2	2	2	2	2	4	4	4	2	3	3	2	2
ATCGGCAAGCAGTCCA-1-151507	0	0	0	0	0	0	0	0	0	0	0	0	0	0	0	0	0	0	5	0	6	6	1	4	2	2	2	2	0	0	0	0	1	0	0	0	0	0	1	0	6	6	6	6
ATCGGTTACCTAGTAA-1-151507	4	4	4	4	1	3	1	3	4	4	4	4	4	4	4	2	2	2	2	2	2	2	5	4	4	4	3	3	4	4	4	4	4	4	4	2	4	4	4	4	3	3	2	2
ATCGTATTCCGAGAAC-1-151507	4	4	4	4	1	2	4	2	4	4	5	2	4	4	4	2	2	2	2	2	5	5	5	2	4	4	3	3	4	4	4	4	5	5	5	5	4	4	5	1	3	3	2	2
ATCGTCCAATCGAGTC-1-151507	1	1	1	1	1	3	4	3	2	2	2	2	2	2	2	2	2	2	2	2	2	2	2	2	2	2	2	2	2	2	2	2	2	2	2	2	2	2	2	2	3	3	2	2
ATCGTTAGCTAGCGGA-1-151507	3	3	3	3	1	3	4	3	4	4	4	4	4	4	4	2	2	2	2	2	5	0	0	2	5	5	4	4	2	4	2	4	4	2	2	2	4	4	4	4	3	3	2	2
ATCGTTCACTTTCGCC-1-151507	0	0	0	0	0	0	0	0	0	0	0	0	0	0	0	0	0	0	5	5	0	0	0	0	3	3	3	3	0	0	0	0	1	1	1	0	0	0	1	0	6	6	6	6
ATCTAACGTCCCTATG-1-151507	2	2	2	2	1	3	1	3	2	2	2	2	2	2	3	2	2	2	2	2	5	5	0	0	3	3	0	3	1	1	1	4	4	4	4	4	2	2	2	2	3	3	2	2
ATCTAATATCCTACGG-1-151507	4	4	4	4	1	4	3	4	4	4	4	4	4	4	4	2	2	2	2	2	2	2	2	0	5	5	5	5	4	4	4	4	2	2	2	2	4	4	2	2	3	3	2	2
ATCTACCATCTGCTCC-1-151507	5	5	5	5	1	2	2	1	4	4	5	2	4	5	5	1	4	4	4	4	2	2	5	2	5	5	4	5	5	5	5	5	4	4	4	2	5	5	5	5	3	3	2	2
ATCTAGCTTGTGAGGG-1-151507	5	5	5	5	5	5	0	5	6	5	6	3	5	5	5	0	5	5	5	5	2	5	5	2	5	5	5	5	5	5	5	0	1	1	1	0	5	5	0	0	3	3	2	2
ATCTCATAAACCTACC-1-151507	1	1	1	1	1	4	3	4	1	1	2	2	1	1	2	2	2	2	2	2	2	2	2	2	2	2	2	2	1	1	1	2	2	2	2	2	1	1	2	2	3	3	2	2
ATCTCCCACGGAATAT-1-151507	3	3	3	3	1	3	1	3	4	4	4	4	4	4	4	2	2	2	2	2	2	2	2	2	5	4	4	4	2	2	2	2	2	2	2	2	4	4	2	2	3	3	2	2
ATCTCCCTGCAATCTA-1-151507	0	0	0	0	0	0	0	0	0	0	0	0	0	3	0	3	1	0	4	4	5	5	0	2	2	2	2	2	0	1	1	1	4	4	4	4	0	0	0	1	6	6	4	6
ATCTCGTGAGCGAAAC-1-151507	2	2	2	2	1	3	1	3	2	2	4	4	2	2	3	2	2	2	2	2	2	5	5	0	4	4	3	3	2	2	2	2	2	2	2	2	2	2	2	2	3	3	2	2
ATCTGACATGGAAGGA-1-151507	6	6	6	6	6	6	6	6	6	6	6	5	6	6	6	6	5	3	1	3	6	6	6	2	1	0	5	1	6	6	6	6	1	6	6	6	6	6	6	6	6	6	6	6
ATCTGATAGTGTCTTA-1-151507	2	2	2	2	1	2	2	2	2	2	4	2	3	2	3	2	2	2	2	2	2	2	5	2	3	3	0	2	2	2	2	4	4	4	2	4	2	2	4	4	3	3	2	2
ATCTGCACCTCTGCGA-1-151507	1	1	1	1	0	0	5	5	1	1	2	3	1	3	1	1	1	0	4	4	2	2	5	2	2	2	2	2	1	1	1	4	2	2	2	2	1	1	4	2	3	3	2	2
ATCTGCTGTTATCGCC-1-151507	6	6	6	6	5	5	0	0	5	5	1	5	6	6	6	0	5	5	5	5	5	5	0	4	5	5	5	1	6	6	5	6	1	1	1	6	5	5	1	6	6	6	6	4
ATCTGGGCTGTTCTTG-1-151507	4	4	4	4	1	4	1	4	4	4	5	4	4	4	4	5	4	4	4	4	5	5	5	2	5	5	5	4	4	4	4	1	2	2	2	2	4	4	4	4	3	3	2	2
ATCTGGTTAAGACTGT-1-151507	1	1	1	1	1	3	1	3	1	1	2	2	2	1	2	2	2	2	2	2	2	2	2	2	2	2	2	2	1	1	1	2	2	2	2	2	1	1	2	2	3	3	2	2
ATCTGTAATTGTACCC-1-151507	1	1	1	1	1	3	1	3	1	1	2	2	1	1	2	2	2	2	2	2	2	2	5	2	2	2	2	2	1	1	1	2	2	2	2	2	1	1	2	2	3	3	2	2
ATCTTATCGCACACCC-1-151507	4	4	4	4	1	3	1	4	4	4	4	4	4	4	4	2	2	2	2	2	2	2	2	2	5	5	4	4	4	4	4	2	2	2	2	2	4	4	2	2	3	3	2	2
ATCTTGACCTGCAACG-1-151507	2	2	2	2	1	3	4	3	2	2	4	4	3	2	3	2	2	2	2	2	2	2	5	4	2	2	2	2	2	2	2	2	4	2	2	2	2	2	4	2	3	3	2	2
ATCTTGACTTGTCCAA-1-151507	1	1	0	0	0	0	0	0	0	0	0	3	0	3	1	3	0	0	0	0	2	2	5	2	2	2	2	2	1	1	1	1	2	2	2	2	0	0	5	1	6	6	4	4
ATCTTTCGTATAACCA-1-151507	0	0	0	0	0	0	0	0	0	0	0	0	0	0	0	0	0	0	5	5	1	1	1	0	3	3	0	3	0	0	0	0	0	0	5	1	0	0	1	0	6	6	6	6
ATGAAGCCAAGGAGCC-1-151507	1	1	1	2	1	3	1	4	2	2	4	4	2	2	3	2	2	2	2	2	2	2	2	2	2	2	2	2	2	2	2	2	2	2	2	2	2	2	2	2	3	3	2	2
ATGAAGTGGACCCAGC-1-151507	4	4	4	4	1	3	4	3	4	4	5	4	4	4	4	2	2	2	2	2	5	0	0	0	4	4	3	3	4	4	4	4	5	4	4	4	4	4	4	1	3	3	2	2
ATGACGCCGGCTCTAA-1-151507	1	1	1	1	1	3	4	3	1	1	2	2	1	1	2	2	2	2	2	2	2	2	2	0	2	2	2	2	1	1	1	2	2	2	2	2	1	1	2	2	3	3	2	2
ATGACGCGTTCTATCC-1-151507	5	5	5	5	1	3	4	2	4	4	5	1	5	5	5	4	4	5	0	0	2	2	5	2	3	3	0	3	5	5	5	5	5	4	4	4	5	5	0	0	3	3	2	2
ATGACTATCAGCTGTG-1-151507	6	6	6	6	6	6	6	6	6	6	6	5	6	6	6	6	5	3	1	3	0	6	6	0	1	0	5	1	6	6	6	6	1	1	1	6	6	6	6	6	6	6	6	6
ATGACTATGCGACATT-1-151507	2	2	2	2	1	4	3	4	2	2	4	4	3	2	3	2	2	2	2	2	2	2	2	2	4	4	4	4	2	2	2	2	2	2	2	2	2	2	2	2	3	3	2	2
ATGAGGAGTGTTAATC-1-151507	2	2	2	2	1	3	4	2	2	2	4	2	3	2	3	2	2	2	2	2	2	2	5	2	3	2	2	2	2	2	2	2	2	2	2	2	4	4	4	2	3	3	2	2
ATGAGGGCAGCGGCTA-1-151507	1	1	1	1	1	2	2	2	2	1	2	2	1	1	2	2	2	2	2	2	2	2	2	0	4	4	3	3	1	1	1	2	2	2	2	2	2	2	2	2	3	3	2	2
ATGATCGGGAATAGAC-1-151507	1	1	1	1	1	3	1	3	1	1	2	2	2	1	2	2	2	2	2	2	2	2	2	2	2	2	2	2	1	1	1	2	2	2	2	2	1	1	2	2	3	3	2	2
ATGATGCAATGGTACA-1-151507	4	4	3	4	1	3	4	3	4	4	4	4	4	4	4	5	2	2	2	2	2	2	5	2	4	3	3	3	4	4	4	4	4	2	2	2	4	4	2	2	3	3	2	2
ATGCACCTTCCTTAAT-1-151507	3	3	3	3	1	2	2	1	2	1	2	3	3	5	3	5	2	2	2	2	5	5	0	2	3	3	0	3	1	0	0	5					5	5	5	1	3	3	2	2
ATGCACTACCGCATTG-1-151507	2	2	2	2	1	3	4	3	2	2	4	4	3	2	3	2	2	2	2	2	2	2	2	0	2	2	2	2	2	2	2	2	2	2	2	2	2	2	2	2	3	3	2	2
ATGCATGATCCAGGAT-1-151507	1	1	1	1	1	3	4	3	1	1	2	2	1	1	2	2	2	2	2	2	2	2	2	0	2	2	2	2	1	1	1	2	2	2	2	2	1	1	2	2	3	3	2	2
ATGCATTCCGTGATGG-1-151507	0	0	0	0	0	0	0	0	0	0	0	0	0	0	0	0	0	0	5	5	6	6	1	2	2	2	2	2	0	0	0	0	1	1	0	0	0	0	1	0	6	6	6	6
ATGCCAATCGCTCTGC-1-151507	0	0	0	0	0	0	0	0	0	0	0	0	0	0	0	0	0	0	5	5	6	6	6	0	3	3	0	3	0	0	0	5	0	0	0	1	0	0	1	0	6	6	4	6
ATGCCATTTGCGACCA-1-151507	1	1	1	2	1	4	3	4	2	2	2	4	2	1	2	2	2	2	2	2	2	2	2	2	3	3	0	2	2	2	2	2	2	2	2	2	2	2	2	2	3	3	2	2
ATGCCGGTCTTGCATA-1-151507	1	1	1	2	1	3	1	3	2	2	2	4	2	1	2	2	2	2	2	2	2	2	5	2	2	2	2	2	2	2	2	2	2	2	2	2	2	2	2	2	3	3	2	2
ATGCCGGTTGATGGGA-1-151507	0	0	0	0	0	0	0	0	0	0	0	0	0	0	0	3	0	0	0	0	0	0	0	4	2	2	2	2	0	0	0	5	5	5	4	5	0	0	0	5	6	6	6	6
ATGCGACAATTGGTCC-1-151507	0	0	0	0	0	0	0	0	0	0	0	0	0	0	0	0	0	0	0	0	0	0	0	2	3	3	0	3	0	0	0	5	5	4	4	4	0	0	0	0	6	6	4	6
ATGCGACAGTCCCATT-1-151507	1	2	2	2	1	3	1	4	2	2	4	4	2	2	3	2	2	2	2	2	2	2	5	4	2	2	2	2	2	2	2	2	2	2	2	2	2	2	2	2	3	3	2	2
ATGCGAGTCCCACCAC-1-151507	2	2	2	2	1	3	1	3	2	2	4	4	3	2	3	2	2	2	2	2	2	2	2	2	3	3	0	2	2	2	2	2	2	2	2	2	2	2	2	2	3	3	2	2
ATGCTCAGTGTTGCAT-1-151507	2	2	2	2	1	3	1	4	2	2	4	4	3	2	3	2	2	2	2	2	2	2	2	2	2	2	2	2	2	2	2	2	2	2	2	2	2	2	2	2	3	3	2	2
ATGCTCTGGCGCGGTA-1-151507	4	4	4	4	1	3	1	4	4	4	4	4	4	4	4	2	2	2	2	2	2	2	2	2	5	5	5	4	4	4	4	4	4	2	2	2	4	4	4	2	3	3	2	2
ATGCTTAGGAGTTGAT-1-151507	2	2	2	2	1	3	1	3	2	2	4	4	4	2	3	2	2	2	2	2	2	2	2	2	5	5	4	4	2	2	2	2	2	2	2	2	4	4	2	2	3	3	2	2
ATGGAACAGAATAAAC-1-151507	1	1	1	1	1	4	3	4	1	1	2	2	1	1	2	2	2	2	2	2	2	2	2	2	3	2	0	2	1	1	1	2	2	2	2	2	1	1	2	2	3	3	2	2
ATGGAGCAGGCCGTGA-1-151507	2	2	2	2	3	4	3	4	2	2	4	4	3	2	3	2	2	2	2	2	2	2	2	2	2	2	2	2	2	2	2	2	2	2	2	2	2	2	2	2	3	3	2	2
ATGGATCCGGCGTCCG-1-151507	1	1	0	0	0	0	0	0	0	0	0	3	0	3	1	4	0	0	0	4	5	5	5	0	2	2	2	2	1	1	1	4	4	4	2	2	0	0	5	1	6	6	4	4
ATGGATTGACCAAACG-1-151507	1	1	1	2	1	4	1	4	2	2	4	4	2	1	2	2	2	2	2	2	2	2	2	0	2	2	2	2	2	2	2	2	2	2	2	2	2	2	2	2	3	3	2	2
ATGGCAGCCGAGAAAC-1-151507	4	4	4	4	1	3	1	4	4	4	4	4	4	4	4	2	2	2	2	2	2	2	5	2	4	4	3	3	4	4	4	4	4	2	2	2	4	4	4	2	3	3	2	2
ATGGCTGGAAATGGCC-1-151507	0	0	0	0	0	0	0	0	0	0	0	0	0	0	0	0	0	0	5	5	6	6	6	0	3	3	0	3	0	0	0	0	1	1	1	0	0	0	0	0	6	6	6	6
ATGGGAACGGAAGCGG-1-151507	0	0	0	0	0	0	0	0	0	0	0	0	0	3	0	3	1	0	0	0	5	0	0	2	2	2	2	2	1	1	1	1	4	4	4	4	0	0	0	5	6	6	4	6
ATGGGACCTGCTGAAC-1-151507	6	6	6	6	6	6	6	6	5	5	6	5	6	6	6	6	3	3	1	3	0	0	6	0	1	0	6	1	6	6	6	6	1	6	6	6	6	6	6	6	6	6	6	6
ATGGGCCTCGGCCTCT-1-151507	2	2	2	2	1	3	1	4	2	2	4	4	2	2	3	2	2	2	2	2	2	2	2	0	4	3	3	3	2	2	2	2	2	2	2	2	2	2	2	2	3	3	2	2
ATGGTATTGGGAACCG-1-151507	4	4	5	5	5	5	0	0	6	5	6	5	5	5	5	0	5	3	1	5	5	0	0	0	1	5	5	5	5	6	5	0	1	1	1	0	5	5	0	0	3	3	2	2
ATGGTCGCGTGGTTTC-1-151507	2	2	2	2	1	4	3	4	2	2	4	4	2	2	3	2	2	2	2	2	2	2	2	4	3	3	0	2	2	2	2	2	2	2	2	2	2	2	2	2	3	3	2	2
ATGGTGCTCAAAGCCA-1-151507	0	0	0	0	0	0	0	0	0	0	0	0	0	0	0	0	0	0	0	0	6	6	1	0	2	3	2	2	0	0	0	0	1	1	1	0	0	0	1	0	6	6	6	6
ATGGTTACGAAACATG-1-151507	1	1	1	1	1	3	1	4	1	1	2	2	1	1	2	2	2	2	2	2	2	2	2	2	2	2	2	2	1	1	1	2	2	2	2	2	1	1	2	2	3	3	2	2
ATGTAAGGCTGCTCTT-1-151507	1	1	1	1	0	0	0	0	1	1	2	3	0	3	1	4	1	0	4	4	2	2	2	2	2	2	2	2	1	1	1	4	4	2	2	2	0	0	5	1	3	3	2	4
ATGTACATGCGGTGAG-1-151507	4	4	4	4	1	3	4	3	4	4	4	4	4	4	4	5	2	2	2	2	2	2	2	4	5	5	4	4	4	4	4	2	4	2	2	2	4	4	4	4	3	3	2	2
ATGTACGATGACGTCG-1-151507	5	5	5	5	5	1	1	1	6	5	5	3	5	5	5	3	5	5	5	5	2	5	5	2	5	5	4	4	5	5	5	0	0	0	0	1	5	5	5	5	3	3	2	2
ATGTAGCGCGCGTAGG-1-151507	5	5	5	5	5	5	0	0	6	5	5	1	5	5	5	3	5	5	5	0	6	6	6	0	5	5	5	5	5	5	5	0	0	0	0	1	5	5	0	0	3	3	2	2
ATGTCATTTCCCATTG-1-151507	3	4	3	3	1	2	2	1	2	1	2	1	3	2	3	2	2	2	2	2	5	5	5	2	3	3	0	3	1	0	0	5	4	4	4	4	5	5	5	1	3	3	2	2
ATGTGAAAGCCTAATG-1-151507	5	5	5	5	1	3	4	2	4	4	5	2	4	5	4	1	4	4	4	4	5	5	5	0	3	3	0	3	5	5	5	5	5	4	4	4	4	5	5	1	3	3	2	2
ATGTGCATCCGACGCA-1-151507	1	1	1	1	1	3	1	3	2	2	2	4	2	1	2	2	2	2	2	2	2	2	2	2	2	2	2	2	1	1	1	2	2	2	2	2	2	2	2	2	3	3	2	2
ATGTGGACATCTTGAT-1-151507	3	3	3	3	3	4	3	4	2	2	4	4	3	2	3	2	2	2	2	2	2	2	5	4	3	3	0	3	2	2	2	2	2	2	2	2	4	4	2	2	3	3	2	2
ATGTGTAGTTTAGTCA-1-151507	0	0	0	0	0	0	0	0	0	0	0	0	0	0	0	0	0	0	5	0	6	6	1	0	2	2	2	2	0	0	0	0	1	1	0	0	0	0	1	0	6	6	6	6
ATGTTACGAGCAATAC-1-151507	1	1	1	2	1	3	1	4	2	2	4	4	2	2	3	2	2	2	2	2	2	2	5	4	2	2	2	2	2	2	2	2	2	2	2	2	1	2	2	2	3	3	2	2
ATGTTCCTGCCCACCT-1-151507	2	2	2	2	1	2	2	2	2	2	4	1	3	2	3	2	2	2	2	2	2	2	5	2	4	4	3	3	1	1	1	1	4	2	2	4	2	4	5	4	3	3	2	2
ATGTTCGTCGACCCAC-1-151507	4	4	4	4	1	3	1	4	4	4	4	4	4	4	4	2	2	2	2	2	2	2	2	2	4	3	3	3	4	4	4	4	4	4	4	2	4	4	4	4	3	3	2	2
ATGTTGATTAGAGACT-1-151507	5	5	5	5	1	3	4	2	4	4	4	4	4	4	4	1	4	4	4	4	2	2	5	2	5	5	4	5	5	5	5	1	4	2	2	2	4	4	5	1	3	3	2	2
ATGTTGTAGTCTGTTT-1-151507	6	6	6	6	6	6	6	6	6	6	6	5	6	6	6	6	5	3	1	3	0	6	6	4	1	0	6	1	6	6	6	6	1	1	1	6	5	6	6	6	6	6	6	6
ATGTTTGTAAGATCAT-1-151507	1	1	1	1	1	4	3	4	1	1	2	2	1	1	2	2	2	2	2	2	2	2	2	2	2	2	2	2	1	1	1	2	2	2	2	2	1	1	2	2	3	3	2	2
ATTAAACATGCGGACC-1-151507	3	3	3	3	1	4	3	4	2	2	4	4	4	4	4	2	2	2	2	2	5	5	5	2	4	4	3	3	2	2	2	2	4	2	2	2	4	4	2	2	3	3	2	2
ATTAACACCTGAGATA-1-151507	4	4	4	4	1	2	2	1	2	1	5	3	4	5	3	5	2	2	2	2	5	5	5	2	3	3	0	2	1	1	0	1	4	4	4	4	5	5	5	4	3	3	2	2
ATTAATACTACGCGGG-1-151507	1	1	1	1	1	3	4	2	1	1	2	2	1	1	2	2	2	2	2	2	2	2	2	2	2	2	2	2	1	1	1	2	2	2	2	2	1	1	2	2	3	3	2	2
ATTAATGAACCAGTCG-1-151507	1	1	1	1	1	3	1	3	1	1	2	2	1	1	2	2	2	2	2	2	2	2	2	2	2	2	2	2	1	1	1	2	2	2	2	2	1	1	2	2	3	3	2	2
ATTAATTCGGTCACTC-1-151507	0	0	0	0	0	0	0	0	0	0	0	3	0	3	1	3	1	0	0	0	5	5	0	2	2	2	2	2	1	1	1	1	5	5	4	5	0	0	5	1	6	6	4	4
ATTACAACTACCGGCC-1-151507	0	0	0	0	0	0	0	0	0	0	0	0	0	0	0	0	0	0	0	0	1	1	1	4	3	3	2	2	0	0	0	0	1	1	1	0	0	0	1	0	6	6	6	6
ATTACATGTCAGTCTT-1-151507	2	2	2	2	1	3	1	3	2	2	4	4	3	2	3	2	2	2	2	2	2	2	2	0	4	3	3	3	2	2	2	2	2	2	2	2	2	2	2	2	3	3	2	2
ATTACCACACTGCCTG-1-151507	2	2	2	2	1	3	1	3	2	2	4	4	3	2	3	2	2	2	2	2	2	5	5	4	4	4	4	4	2	2	2	2	2	2	2	2	2	2	2	2	3	3	2	2
ATTACGACTCCACAGT-1-151507	0	0	0	0	0	0	0	0	0	0	0	0	0	0	0	0	0	0	5	5	0	0	6	0	3	3	0	2	0	0	0	5	0	0	5	1	0	0	1	0	6	6	6	6
ATTACGCGCTGGCAGG-1-151507	4	4	4	4	1	3	4	2	4	4	5	4	4	4	4	2	2	2	2	2	2	2	2	2	3	3	0	2	4	4	4	4	4	2	2	2	4	4	4	4	3	3	2	2
ATTACTAGCCTCTTGC-1-151507	1	1	1	2	1	3	1	4	2	2	4	4	2	2	2	2	2	2	2	2	2	2	2	0	2	2	2	2	2	2	2	2	2	2	2	2	1	2	2	2	3	3	2	2
ATTACTTACTGGGCAT-1-151507	0	0	0	0	0	0	0	0	0	0	0	0	0	0	0	0	0	0	0	0	6	6	6	0	2	2	2	2	0	0	0	0	1	0	0	0	0	0	1	0	6	6	6	6
ATTAGATTCCTCAGCA-1-151507	0	0	0	0	0	0	0	0	0	0	0	0	0	0	0	0	0	0	5	5	0	0	6	0	2	2	2	2	0	0	0	5	5	5	5	5	0	0	0	0	6	6	6	6
ATTAGATTGATAGCGG-1-151507	1	1	1	1	1	4	1	4	2	2	2	4	2	1	2	2	2	2	2	2	2	2	5	4	2	2	2	2	1	2	2	2	2	2	2	2	1	2	2	2	3	3	2	2
ATTAGGCGATGCTTTC-1-151507	2	2	2	2	1	4	3	4	2	2	4	4	2	2	3	2	2	2	2	2	2	5	5	2	2	2	2	2	2	2	2	2	2	2	2	2	2	2	2	2	3	3	2	2
ATTATACTTTGCTCGT-1-151507	0	0	0	0	0	0	0	0	0	0	0	3	0	3	1	3	0	0	0	0	5	5	5	0	2	2	2	2	1	1	1	1	4	4	2	4	0	0	0	1	6	6	4	6
ATTATAGCTACTTTAC-1-151507	1	1	1	1	0	0	0	0	0	0	0	3	0	3	1	4	1	2	4	4	2	2	2	2	3	3	0	2	1	1	1	4	2	2	2	2	0	0	5	1	3	3	2	2
ATTATCGGAATGTACG-1-151507	6	6	6	6	5	5	6	6	6	5	6	5	6	6	6	6	5	3	1	3	5	0	0	2	1	0	5	1	6	6	6	6	6	6	6	6	5	6	6	6	6	6	6	6
ATTATCTCGACAGATC-1-151507	0	0	0	0	0	0	0	0	0	0	0	0	0	0	0	0	0	0	5	5	1	1	4	0	2	2	2	2	0	0	0	0	0	0	0	1	0	0	1	0	6	6	6	6
ATTATGCCATAGGGAG-1-151507	1	1	1	1	1	3	1	4	2	1	2	2	2	1	2	2	2	2	2	2	2	2	5	4	2	2	2	2	2	2	2	2	2	2	2	2	1	2	2	2	3	3	2	2
ATTATGCTCAGTATTG-1-151507	1	1	1	1	1	4	3	4	1	1	2	2	1	1	2	2	2	2	2	2	2	2	2	2	3	2	0	2	1	1	1	2	2	2	2	2	1	1	2	2	3	3	2	2
ATTATTATGTCCGTCA-1-151507	5	5	6	6	5	5	0	0	6	5	6	5	6	5	5	0	5	3	1	5	0	0	6	0	5	5	5	5	5	6	5	0	1	1	1	0	5	5	1	6	3	3	2	4
ATTATTCAGAGTCACT-1-151507	5	5	5	5	1	4	3	4	4	4	5	4	4	4	4	5	2	4	2	2	2	5	5	0	5	5	4	4	4	4	4	4	2	2	2	2	4	4	4	4	3	3	2	2
ATTCAACCATTTAAGG-1-151507	3	3	3	3	1	3	4	2	4	4	4	4	4	4	4	2	2	2	2	2	5	0	0	2	5	4	4	4	2	2	2	2	2	2	2	2	4	4	4	4	3	3	2	2
ATTCACTGATGTTGGA-1-151507	4	4	4	4	3	4	3	4	4	4	4	4	4	4	4	2	2	2	2	2	2	2	2	2	5	5	5	5	4	4	4	4	2	2	2	2	4	4	2	2	3	3	2	2
ATTCAGATGAATCCCT-1-151507	1	1	1	1	1	4	3	4	1	1	2	4	2	1	2	2	2	2	2	2	2	2	2	2	3	2	0	2	1	1	1	2	2	2	2	2	1	1	2	2	3	3	2	2
ATTCAGGACCTATTTC-1-151507	0	0	0	0	0	0	0	0	0	0	0	0	0	0	0	0	0	0	5	0	6	6	1	0	2	2	2	2	0	0	0	0	1	1	1	0	0	0	1	0	6	6	6	6
ATTCAGGATCGCCTCT-1-151507	1	1	1	1	0	0	0	0	0	0	0	3	1	3	1	4	1	0	4	4	2	2	2	2	2	2	2	2	1	1	1	4	4	4	2	2	1	1	5	4	6	4	4	4
ATTCAGTAGCAGGGTC-1-151507	2	2	2	2	1	2	2	1	2	2	4	2	4	2	4	2	2	2	2	2	2	2	5	0	3	3	0	2	2	2	2	4	5	4	4	5	4	4	4	4	3	3	2	2
ATTCATATACTGTCCA-1-151507	3	3	3	3	1	3	1	4	2	2	4	4	4	4	4	2	2	2	2	2	5	5	5	0	4	4	4	3	2	4	2	2	4	2	2	2	4	4	2	2	3	3	2	2
ATTCATCGTTGAGGCA-1-151507	4	4	4	4	1	4	1	4	4	4	4	4	4	4	4	2	2	2	2	2	2	2	5	4	5	5	4	4	4	4	4	2	2	2	2	2	4	4	4	4	3	3	2	2
ATTCCCACATAAACAA-1-151507	2	2	2	3	1	3	4	2	2	2	4	2	3	2	3	2	2	2	2	2	2	2	2	0	2	2	0	2	2	2	2	4	4	4	4	4	2	4	4	4	3	3	2	2
ATTCCTAAGACGTGGA-1-151507	0	0	0	0	0	0	0	0	0	0	0	0	0	0	0	0	0	0	5	5	0	0	0	0	3	3	0	3	0	0	0	5	0	5	5	1	0	0	1	0	6	6	4	6
ATTCCTCCGCCAGTGC-1-151507	2	2	2	2	1	3	4	2	2	2	4	4	3	2	3	2	2	2	2	2	2	2	5	4	2	2	2	2	2	2	2	2	4	2	2	2	2	2	2	2	3	3	2	2
ATTCCTTCCAGGCGGT-1-151507	1	1	1	1	1	3	1	3	1	1	2	4	2	1	2	2	2	2	2	2	2	2	2	2	2	2	2	2	1	1	1	2	2	2	2	2	1	1	2	2	3	3	2	2
ATTCGACGCCGGGCCT-1-151507	4	4	4	4	1	3	4	3	4	4	5	4	4	4	4	2	2	2	2	2	2	2	2	2	3	3	0	3	4	4	4	4	4	4	4	4	4	4	4	4	3	3	2	2
ATTCGCAGAGGACACT-1-151507	0	0	0	0	0	0	0	0	0	0	0	3	0	3	1	4	1	0	4	4	2	5	5	2	2	2	2	2	1	1	1	1	4	2	2	2	0	0	5	1	6	6	4	6
ATTCGCGCCTTGAGAG-1-151507	4	4	4	4	1	3	1	3	4	4	4	4	4	4	4	2	2	2	2	2	2	2	2	4	5	5	4	4	4	4	4	4	2	2	2	2	4	4	2	4	3	3	2	2
ATTCGTGCTATCTCTT-1-151507	1	1	1	1	1	3	1	4	2	1	2	4	2	1	2	2	2	2	2	2	2	2	2	2	4	3	3	3	2	2	1	2	2	2	2	2	2	2	2	2	3	3	2	2
ATTCTCGTCTCTTTAG-1-151507	1	1	1	1	1	4	1	4	1	1	2	1	1	1	2	2	1	0	4	4	2	5	5	2	2	2	2	2	1	1	1	2	2	2	2	2	1	1	2	2	3	3	2	2
ATTCTGAGTATGAACT-1-151507	0	0	0	0	0	0	0	0	0	0	0	0	0	0	0	0	0	0	5	5	0	6	6	0	2	2	2	2	0	0	0	5	0	0	0	1	0	0	1	0	6	6	6	6
ATTCTTCGTACTTATG-1-151507	0	0	0	0	0	0	0	0	0	0	0	0	0	0	0	0	0	0	5	0	1	1	1	0	3	3	0	2	0	0	0	0	1	1	1	0	0	0	1	0	6	6	6	6
ATTGAAGATCTTAGTG-1-151507	2	2	2	2	1	3	1	3	2	2	4	4	3	2	3	2	2	2	2	2	2	2	2	2	3	3	0	2	2	2	2	2	4	2	2	2	2	4	2	2	3	3	2	2
ATTGACCGGCGATGAC-1-151507	0	0	0	0	0	0	0	0	0	0	0	0	0	0	0	0	0	0	5	5	6	6	1	4	4	4	3	3	0	0	0	0	1	1	1	0	0	0	1	0	6	6	6	6
ATTGACGTAACTCGGT-1-151507	0	0	0	0	0	0	0	0	0	0	0	0	0	0	0	0	0	0	0	0	0	0	6	4	2	2	2	2	0	0	0	0	1	1	1	0	0	0	1	0	6	6	6	6
ATTGATAGCAACGAGA-1-151507	1	1	1	1	1	3	1	4	2	2	2	4	2	1	2	2	2	2	2	2	2	2	5	4	2	2	2	2	1	2	1	2	2	2	2	2	2	2	2	2	3	3	2	2
ATTGATGAGTCCTAAC-1-151507	1	1	1	1	1	3	4	3	1	1	2	2	1	1	2	2	2	2	2	2	2	2	2	0	2	2	2	2	1	1	1	2	2	2	2	2	1	1	2	2	3	3	2	2
ATTGCCTTTATGTTTG-1-151507	4	4	4	4	1	3	1	4	4	4	4	4	4	4	4	5	2	4	2	2	2	2	5	2	5	5	5	4	4	4	4	4	4	2	2	2	4	4	4	1	3	3	2	2
ATTGCGATCAGTAACT-1-151507	2	2	2	2	1	4	3	4	2	2	4	4	3	2	3	2	2	2	2	2	2	2	2	2	3	3	0	3	2	2	2	2	2	2	2	2	2	4	2	2	3	3	2	2
ATTGCTGCTCCTCCAT-1-151507	3	3	3	3	1	3	1	3	2	2	4	4	3	2	3	2	2	2	2	2	2	2	2	2	3	3	0	2	2	2	2	2	2	2	2	2	4	4	2	2	3	3	2	2
ATTGGATTACAGCGTA-1-151507	2	2	2	2	1	3	1	4	2	2	4	4	3	2	3	2	2	2	2	2	2	2	2	2	4	4	3	3	2	2	2	2	2	2	2	2	2	4	2	2	3	3	2	2
ATTGGGAATATCTTGG-1-151507	1	1	1	1	1	4	1	4	1	1	2	2	1	1	2	2	1	2	4	4	2	2	2	0	2	2	2	2	1	1	1	2	2	2	2	2	1	1	2	2	3	3	2	2
ATTGGGAGTTCTGTAA-1-151507	1	1	1	1	1	3	1	3	1	1	2	1	1	1	2	5	2	2	2	2	2	2	2	2	2	2	0	2	1	1	1	2	2	2	2	2	1	1	2	2	3	3	2	2
ATTGGTAGGATCCGCT-1-151507	3	3	3	3	1	2	2	1	4	2	5	1	4	4	4	5	2	2	2	2	2	2	2	2	4	4	3	3	4	4	4	1	0	5	5	5	5	5	5	1	3	3	2	2
ATTGGTTGTGCATTAC-1-151507	5	5	5	5	1	2	2	2	4	4	5	2	4	4	4	1	4	4	2	2	2	2	5	4	5	5	4	4	5	5	5	4	2	2	2	2	4	4	5	5	3	3	2	2
ATTGTACAACTCGGCT-1-151507	1	1	1	1	1	2	2	1	1	1	2	2	1	1	2	2	2	2	2	2	2	2	5	4	4	4	3	3	1	1	1	2	2	2	2	2	2	2	2	2	3	3	2	2
ATTGTCGCAATACCTT-1-151507	0	0	0	0	0	0	0	0	0	0	0	0	0	0	0	0	0	0	5	5	1	1	1	0	2	2	2	2	0	0	0	0	1	0	0	0	0	0	1	0	6	6	6	6
ATTGTCTGTTTCATGT-1-151507	6	6	6	6	6	6	6	6	6	6	6	6	6	6	6	6	3	3	1	3	5	0	0	2	1	0	6	6	6	6	6	6	6	6	6	6	6	6	6	6	6	6	6	6
ATTGTGACTTCGCTGC-1-151507	0	0	0	0	0	0	0	0	0	0	0	0	0	0	0	0	0	0	0	0	5	5	0	2	3	3	3	3	0	0	0	5	4	4	4	4	0	0	0	0	6	6	4	6
ATTTAACTCGTATTAC-1-151507	1	1	1	1	1	4	1	4	1	1	2	2	2	1	2	2	2	2	2	2	2	2	2	2	2	2	2	2	1	1	1	2	2	2	2	2	1	1	2	2	3	3	2	2
ATTTACAGTTTACTGG-1-151507	2	2	2	3	1	3	4	3	2	2	4	4	3	2	3	2	2	2	2	2	2	2	2	2	3	3	0	3	2	2	2	2	4	2	2	4	4	4	4	2	3	3	2	2
ATTTACTAAGTCCATT-1-151507	0	0	0	0	0	0	0	0	0	0	0	3	0	3	1	3	0	0	4	0	2	2	5	2	2	2	2	2	1	1	1	1	4	4	2	4	0	0	5	1	6	6	4	4
ATTTATACTGGTAAAG-1-151507	5	5	5	5	5	5	5	5	4	4	5	1	5	5	5	4	5	5	5	5	2	2	2	2	5	5	4	5	5	5	5	5	0	0	0	1	5	5	5	5	3	3	2	2
ATTTCATTATTTCGCG-1-151507	0	0	0	0	0	0	0	0	0	0	0	0	0	0	0	0	0	0	5	5	6	1	1	0	2	2	2	2	0	0	0	0	0	0	0	1	0	0	1	0	6	6	6	6
ATTTCCGGGTTCTGCG-1-151507	5	5	5	5	5	5	5	5	6	5	5	3	5	5	5	3	5	5	5	5	2	5	5	2	4	4	4	4	5	5	5	5	5	5	5	1	5	5	0	5	3	3	2	2
ATTTGCCTAGTTACGA-1-151507	0	0	0	0	0	0	0	0	0	0	0	0	0	0	0	0	0	0	5	0	6	6	6	0	2	3	0	3	0	0	0	0	1	1	1	0	0	0	1	0	6	6	6	6
ATTTGCGCGAGTAGCT-1-151507	5	5	5	5	4	1	5	1	6	4	5	1	5	5	5	4	4	5	0	0	2	2	2	2	3	3	3	3	5	5	5	5	5	5	5	5	5	5	0	0	3	3	2	2
ATTTGTCTTGGGAGCT-1-151507	1	1	1	2	1	3	1	3	2	2	4	4	2	2	3	2	2	2	2	2	2	2	5	2	2	2	2	2	2	2	2	2	2	2	2	2	2	2	2	2	3	3	2	2
ATTTGTTCCAGGGCTC-1-151507	1	1	1	1	1	3	4	3	1	1	2	1	1	1	2	5	2	2	2	2	2	2	2	2	2	2	2	2	1	1	1	4	2	2	2	2	1	1	4	2	3	3	2	2
CAAACCAGGTCTGCAT-1-151507	5	5	5	5	1	3	4	3	4	4	5	1	4	2	3	5	4	4	2	2	2	2	2	2	4	3	3	3	5	5	5	1	4	4	2	4	4	4	5	1	3	3	2	2
CAAACCCTCCGGCGGG-1-151507	5	5	6	6	5	5	0	0	6	5	1	5	6	5	6	0	5	5	5	5	0	6	6	4	5	5	5	5	6	6	6	0	1	1	1	0	5	5	1	0	3	6	2	4
CAAACGAGTATCGCAG-1-151507	4	4	4	4	1	3	1	3	4	4	4	4	4	4	4	2	2	4	2	2	5	5	0	2	4	4	3	3	4	4	4	4	4	2	2	2	4	4	4	4	3	3	2	2
CAAACGGTCGCACTTT-1-151507	2	2	2	3	1	3	1	3	2	2	4	4	3	2	3	2	2	2	2	2	2	2	2	2	3	3	0	2	2	2	2	2	4	2	2	2	4	4	2	2	3	3	2	2
CAAACGTGGTCTTGCG-1-151507	0	0	0	0	0	0	0	0	0	0	0	0	0	0	0	0	0	0	5	5	5	5	0	2	3	2	0	2	0	0	0	0	0	0	0	1	0	0	0	0	6	6	6	6
CAAACTACGATAGAGA-1-151507	0	0	0	0	0	0	0	0	0	0	0	0	0	0	0	0	0	0	0	0	1	1	1	0	2	2	2	2	0	0	0	0	1	1	1	0	0	0	1	0	6	6	6	6
CAAACTATTGAGCTTC-1-151507	0	0	0	0	0	0	0	0	0	0	0	0	0	0	0	0	0	0	5	5	6	6	1	0	2	2	2	2	0	0	0	0	1	1	1	0	0	0	1	0	6	6	6	6
CAAACTCGCGACGCCG-1-151507	1	1	1	2	1	4	1	4	2	2	4	4	2	2	2	2	2	2	2	2	2	2	2	2	4	3	3	3	2	2	2	2	2	2	2	2	2	2	2	2	3	3	2	2
CAAAGATTATTGGGCC-1-151507	5	5	6	6	5	5	0	0	5	5	1	0	6	6	0	0	5	5	5	5	5	5	5	2	5	5	4	5	5	5	5	0	0	0	0	0	5	5	1	0	3	3	2	2
CAAAGGTTAAATTCAG-1-151507	1	1	1	1	1	3	1	4	1	1	2	2	1	1	2	2	2	2	2	2	2	2	2	2	2	2	2	2	1	1	1	2	2	2	2	2	1	1	2	2	3	3	2	2
CAAAGTCAGGTTAGCT-1-151507	1	1	1	2	1	3	4	3	2	2	2	2	2	2	2	2	2	2	2	2	2	2	2	2	2	2	2	2	2	2	2	2	2	2	2	2	2	2	2	2	3	3	2	2
CAAATCTCTCACAAGG-1-151507	5	5	5	5	1	3	4	3	4	4	5	2	4	4	4	5	4	4	4	4	5	5	5	2	3	3	0	3	5	5	5	1	4	4	4	4	4	4	4	4	3	3	2	2
CAAATGCGGAGTGTTC-1-151507	0	0	0	0	0	0	0	0	0	0	0	0	0	0	0	0	0	0	0	0	1	1	1	0	2	3	0	3	0	0	0	0	1	1	1	0	0	0	1	0	6	6	6	6
CAAATGTCCTTCCGTG-1-151507	4	4	4	4	1	3	4	3	4	4	4	4	4	4	4	2	2	2	2	2	2	5	5	2	4	4	3	3	4	4	4	4	2	2	2	2	4	4	4	2	3	3	2	2
CAAATTGGATTATGCC-1-151507	0	0	0	0	0	0	0	0	0	0	0	0	0	0	0	0	0	0	0	0	0	0	6	2	4	4	4	4	0	0	0	0	1	1	1	0	0	0	1	0	6	6	6	6
CAAATTGTCAGCAAGC-1-151507	0	0	0	0	0	0	0	0	0	0	0	0	0	0	0	3	0	0	0	0	0	0	0	2	2	2	2	2	0	0	0	5	5	5	5	1	0	0	0	5	6	6	6	6
CAACACATCTCCTGCC-1-151507	0	1	0	0	0	0	0	0	0	0	0	0	0	3	0	3	1	0	4	4	5	5	0	4	3	3	0	2	1	1	1	1	5	4	4	4	0	0	0	5	6	6	4	4
CAACAGAATAACGCTA-1-151507	1	1	1	1	1	3	4	2	1	1	2	1	1	1	2	2	2	2	2	2	2	5	5	2	2	2	2	2	1	1	1	2	2	2	2	2	1	1	2	2	3	3	2	2
CAACAGTGCCAAACGG-1-151507	0	0	0	0	0	0	0	0	0	0	0	0	0	0	0	0	0	0	5	5	6	1	1	2	2	2	2	2	0	0	0	5	5	5	4	5	0	0	0	0	6	6	6	6
CAACATGGCCTGATAA-1-151507	1	1	1	1	1	2	2	1	1	1	2	1	1	1	2	2	2	2	2	2	2	2	5	2	2	2	2	2	1	1	1	2	2	2	2	2	2	2	2	2	3	3	2	2
CAACCAGTGGCCTACC-1-151507	3	3	3	4	1	3	1	3	4	4	4	4	4	4	4	2	2	2	2	2	2	2	2	2	5	5	5	5	4	4	4	2	2	2	2	2	4	4	4	4	3	3	2	2
CAACCGCACCTAGACA-1-151507	2	2	2	2	1	4	1	4	2	2	2	2	2	2	3	2	2	2	2	2	5	5	0	0	3	3	0	3	2	1	1	2	4	2	2	4	2	2	2	2	3	3	2	2
CAACCTACCGAGCAGT-1-151507	4	4	4	4	1	3	1	3	4	4	4	4	4	4	4	2	2	2	2	2	2	2	2	2	5	5	4	4	2	4	4	2	2	2	2	2	4	4	2	2	3	3	2	2
CAACGACCCGTTTACA-1-151507	1	1	1	1	1	4	1	4	2	2	2	2	2	1	2	2	2	2	2	2	2	2	2	4	2	2	2	2	2	2	2	2	2	2	2	2	1	2	2	2	3	3	2	2
CAACGGTTCTTGATAC-1-151507	1	1	1	2	1	3	1	3	2	2	4	4	2	2	3	2	2	2	2	2	2	2	2	2	2	2	2	2	2	2	2	2	2	2	2	2	2	2	2	2	3	3	2	2
CAACGTGGTGGAGTCT-1-151507	2	2	2	2	1	3	1	3	2	2	4	4	3	2	3	2	2	2	2	2	2	2	2	2	5	5	4	4	2	2	2	2	2	2	2	2	4	4	4	2	3	3	2	2
CAACTATATCGAATGC-1-151507	0	0	0	0	0	0	0	0	0	0	0	0	0	0	0	0	0	0	5	5	6	6	1	4	2	2	2	2	0	0	0	0	0	0	5	1	0	0	0	0	6	6	6	6
CAACTCCAACGTTTAG-1-151507	0	0	0	0	0	0	0	0	0	0	0	0	0	3	0	3	0	0	0	0	5	5	0	0	2	2	2	2	1	0	0	1					0	0	0	0	6	6	6	6
CAACTCCGTAACTTGC-1-151507	0	0	0	0	0	0	0	0	0	0	0	0	0	3	0	3	0	0	0	0	5	0	0	0	4	3	3	3	1	1	1	1	4	4	4	4	0	0	0	5	6	6	4	6
CAACTCCTTGATCCCG-1-151507	1	1	1	1	1	4	1	4	2	2	4	4	2	1	2	2	2	2	2	2	2	2	2	0	2	2	2	2	2	2	2	2	2	2	2	2	1	2	2	2	3	3	2	2
CAACTGAGGGTATGAC-1-151507	1	1	1	1	1	0	5	5	1	1	2	1	1	1	2	5	2	2	2	2	2	5	5	0	3	3	0	2	1	1	1	2	2	2	2	2	1	1	4	2	3	3	2	2
CAACTGCTCATCCGAT-1-151507	5	5	5	5	1	3	4	3	4	4	5	4	4	5	4	1	4	5	0	0	2	2	2	2	4	4	3	3	5	5	5	5	5	4	4	4	5	5	5	5	3	3	2	2
CAACTTGTAGTGGGCA-1-151507	1	1	1	1	1	3	1	3	1	1	2	2	1	1	2	2	2	2	2	2	2	5	5	2	2	2	2	2	1	1	1	2	2	2	2	2	1	1	2	2	3	3	2	2
CAAGAAACCCTAAACT-1-151507	1	1	1	1	1	4	3	4	1	1	2	2	1	1	2	2	2	2	2	2	2	2	2	2	3	2	0	2	1	1	1	2	2	2	2	2	1	1	2	2	3	3	2	2
CAAGAGGGCGGAGTAC-1-151507	2	2	3	3	3	4	3	4	2	2	4	4	3	2	3	2	2	2	2	2	2	2	2	0	2	2	2	2	2	2	2	2	2	2	2	2	4	4	2	2	3	3	2	2
CAAGATATTATAACGT-1-151507	1	2	2	2	1	4	3	4	2	2	4	4	2	2	3	2	2	2	2	2	2	2	2	2	4	3	3	3	2	2	2	2	2	2	2	2	2	2	2	2	3	3	2	2
CAAGCAACGTCGGAGT-1-151507	2	2	2	3	1	3	1	3	2	2	4	4	3	2	3	2	2	2	2	2	2	2	2	0	3	3	0	2	2	2	2	2	4	2	2	2	4	4	2	2	3	3	2	2
CAAGCACCAAATGCCT-1-151507	1	1	1	1	1	3	1	3	1	1	2	2	1	1	2	2	2	2	2	2	2	2	5	4	2	2	2	2	1	1	1	2	2	2	2	2	1	1	2	2	3	3	2	2
CAAGCGGCACATAATT-1-151507	4	4	4	4	1	3	4	3	4	4	4	4	4	4	4	5	2	2	2	2	2	2	2	2	5	5	5	5	4	4	4	4	2	2	2	2	4	4	4	4	3	3	2	2
CAAGGATCGCATGTTC-1-151507	2	2	2	2	1	4	3	4	2	2	4	4	3	2	3	2	2	2	2	2	2	2	2	0	2	2	2	2	2	2	2	2	2	2	2	2	2	2	2	2	3	3	2	2
CAAGGCCAGTGGTGCA-1-151507	5	5	4	4	1	3	1	4	4	4	4	4	4	4	4	5	2	2	2	2	2	5	5	2	5	5	4	4	4	4	4	4	4	2	2	2	4	4	4	4	3	3	2	2
CAAGGGAGTGTATTTG-1-151507	1	1	0	0	0	0	5	5	0	0	0	0	1	3	1	1	2	2	2	2	2	2	5	2	2	2	2	2	1	1	1	4	5	5	4	5	0	0	5	1	3	4	2	4
CAAGGTCCTATAGGCT-1-151507	1	1	1	1	2	2	5	5	1	1	2	1	1	3	1	5	1	2	4	4	2	2	2	4	3	3	3	3	1	1	1	2	2	2	2	2	1	1	4	4	3	3	2	2
CAAGTAAGTGATAGAC-1-151507	6	6	6	6	6	6	6	6	6	6	6	6	6	6	6	6	3	1	3	3	5	5	5	2	1	0	6	6	6	6	6	6	6	6	6	6	6	6	6	6	6	6	6	6
CAAGTGAACTTTGGTT-1-151507	0	0	0	0	0	0	0	0	0	0	0	0	0	0	0	0	0	0	5	5	6	6	1	0	2	2	2	2	0	0	0	0	0	0	0	1	0	0	1	0	6	6	6	6
CAAGTGTGGTTGCAAA-1-151507	1	1	1	1	1	4	1	4	1	1	2	2	2	1	2	2	2	2	2	2	2	2	2	0	3	3	0	2	1	1	1	2	2	2	2	2	2	2	2	2	3	3	2	2
CAATAAACCTTGGCCC-1-151507	1	1	1	1	1	3	1	3	1	1	2	4	2	1	2	2	2	2	2	2	2	2	2	2	2	2	2	2	1	1	1	2	2	2	2	2	1	1	2	2	3	3	2	2
CAATACGAGAGTCTGA-1-151507	1	1	1	1	1	2	2	1	2	1	2	2	1	1	2	2	2	2	2	2	2	5	5	0	4	4	4	3	1	1	1	2	4	2	2	2	2	4	4	4	3	3	2	2
CAATACGCTCTGAGGC-1-151507	5	5	5	5	1	3	4	2	4	4	5	1	4	5	4	5	4	4	4	2	2	2	2	2	4	4	3	3	5	5	5	1	5	4	4	4	4	4	5	1	3	3	2	2
CAATATGTAGATTTAC-1-151507	1	1	1	1	1	0	5	5	1	1	2	1	1	1	1	5	1	2	4	4	2	5	0	4	2	2	0	2	1	1	1	4	2	2	2	2	1	1	4	4	3	3	2	2
CAATATTCTTGACCTA-1-151507	5	5	5	5	5	2	5	1	4	4	5	2	4	4	4	1	5	5	5	5	5	0	6	4	3	3	0	3	5	5	5	5	5	4	4	4	4	4	5	1	3	3	2	2
CAATATTGGACTAGTG-1-151507	1	1	1	1	1	3	1	3	1	1	2	2	2	1	2	2	2	2	2	2	2	2	2	2	2	2	2	2	1	1	1	2	2	2	2	2	1	1	2	2	3	3	2	2
CAATCCATTATCCGTT-1-151507	1	1	1	1	1	4	3	4	1	1	2	2	1	1	2	2	2	2	2	2	2	2	2	2	2	2	2	2	1	1	1	2	2	2	2	2	1	1	2	2	3	3	2	2
CAATCCCTATACCAGC-1-151507	0	0	0	0	0	0	0	0	0	0	0	0	0	0	0	0	0	0	0	0	1	1	1	4	3	3	0	2	0	0	0	0	1	1	1	0	0	0	1	0	6	6	6	6
CAATCCTGCCGTGGAG-1-151507	1	1	1	2	1	4	1	4	2	2	4	4	2	2	3	2	2	2	2	2	2	2	2	2	2	2	2	2	2	2	2	2	2	2	2	2	2	2	2	2	3	3	2	2
CAATGACCCTTAATTT-1-151507	5	5	5	5	5	5	0	0	6	5	6	6	5	5	6	0	5	3	1	5	5	0	6	4	1	0	5	1	6	6	6	0	1	1	1	0	5	5	1	0	3	3	2	4
CAATGAGGTTCGACTA-1-151507	0	0	0	0	0	0	0	0	0	0	0	0	0	0	0	3	0	0	5	5	1	1	1	0	2	2	2	2	0	0	0	0	0	5	5	1	0	0	1	0	6	6	6	6
CAATGCGAGAAGTATC-1-151507	3	3	3	3	1	3	1	3	2	2	4	4	4	4	4	2	2	2	2	2	2	2	2	2	5	5	5	5	2	2	2	2	2	2	2	2	4	4	2	2	3	3	2	2
CAATGGAATCTACATA-1-151507	0	0	0	0	0	0	0	0	0	0	0	0	0	0	0	0	0	0	5	5	6	1	1	4	3	3	0	3	0	0	0	0	1	1	1	0	0	0	0	0	6	6	6	6
CAATGGATCTCTACCA-1-151507	1	1	1	1	1	3	1	3	1	1	2	2	1	1	2	2	2	2	2	2	2	2	2	2	2	2	2	2	1	1	1	2	2	2	2	2	1	1	2	2	3	3	2	2
CAATGGTCGGCCTGGG-1-151507	0	0	0	0	0	0	0	0	0	0	0	0	0	0	0	0	0	0	5	5	6	6	1	2	2	2	2	2	0	0	0	0	0	0	0	1	0	0	1	0	6	6	6	6
CAATGTGCCAACCCTT-1-151507	1	1	1	1	1	3	4	2	1	1	2	2	1	1	2	2	2	2	2	2	2	2	5	2	4	4	4	4	1	1	1	2	2	2	2	2	1	1	2	2	3	3	2	2
CAATTAAGGGTGATGA-1-151507	1	1	1	2	1	3	1	3	2	2	4	4	2	2	3	2	2	2	2	2	2	2	2	2	2	2	2	2	2	2	2	2	2	2	2	2	2	2	2	2	3	3	2	2
CAATTTCGTATAAGGG-1-151507	2	2	2	2	1	4	3	4	2	2	4	4	3	2	3	2	2	2	2	2	2	2	2	4	2	2	2	2	2	2	2	2	2	2	2	2	2	2	2	2	3	3	2	2
CAATTTGACCGGGAAG-1-151507	1	1	1	1	1	3	4	2	1	1	2	1	1	1	2	2	2	2	2	2	2	2	2	2	2	2	2	2	1	1	1	2	2	2	2	2	2	2	2	2	3	3	2	2
CACAAGAAAGATATTA-1-151507	0	0	0	0	0	0	0	0	0	0	0	0	0	0	0	0	0	0	0	0	5	0	0	0	3	3	3	3	0	0	0	5	5	5	4	5	0	0	0	0	6	6	4	6
CACAATGAGCTGCTAT-1-151507	3	3	3	3	1	3	4	3	4	4	4	4	4	4	4	2	2	2	2	2	2	5	0	2	3	3	0	3	2	2	2	2	4	4	4	4	4	4	2	2	3	3	2	2
CACACACGCTAACGAG-1-151507	2	2	2	2	1	3	1	4	2	2	4	4	3	2	3	2	2	2	2	2	2	2	2	2	4	4	3	3	2	2	2	2	2	2	2	2	4	4	2	2	3	3	2	2
CACACAGCTTGCGCTC-1-151507	2	2	2	2	1	3	1	4	2	2	4	4	2	2	3	2	2	2	2	2	2	2	5	4	4	4	3	3	2	2	2	2	2	2	2	2	2	2	2	2	3	3	2	2
CACACAGGGATAGATT-1-151507	2	2	2	2	1	3	4	3	2	2	4	2	3	2	3	2	2	2	2	2	2	5	5	2	2	2	2	2	2	2	2	2	4	4	2	4	2	4	2	2	3	3	2	2
CACACGCGCTGTCTTA-1-151507	1	1	1	1	1	3	4	3	1	1	2	2	2	1	2	2	2	2	2	2	2	2	2	2	2	2	2	2	1	1	1	2	2	2	2	2	1	1	2	2	3	3	2	2
CACACGTTTCAATGGG-1-151507	0	0	0	0	0	0	0	0	0	0	0	0	0	0	0	3	0	0	0	0	0	0	6	4	2	2	2	2	0	0	0	5	5	5	4	5	0	0	0	0	6	6	6	6
CACACTTGTATTGCGA-1-151507	1	1	1	1	0	0	5	5	1	1	2	1	1	3	1	1	1	2	4	2	2	5	5	2	3	3	0	2	1	1	1	4	2	2	2	2	1	1	4	4	3	3	2	2
CACAGCACCCACGGCA-1-151507	2	2	2	2	1	3	1	4	2	2	4	4	3	2	3	2	2	2	2	2	2	2	2	2	3	3	0	2	2	2	2	2	2	2	2	2	2	2	2	2	3	3	2	2
CACAGCTAGGGAGTGA-1-151507	1	1	1	1	1	3	1	4	1	1	2	2	1	1	2	2	2	2	2	2	2	2	2	0	2	2	2	2	1	1	1	2	2	2	2	2	1	1	2	2	3	3	2	2
CACAGGGCCATATAGT-1-151507	3	3	3	3	1	3	4	3	4	4	4	4	4	4	4	2	2	2	2	2	5	5	0	2	5	4	4	4	2	2	2	2	4	2	2	2	4	4	4	2	3	3	2	2
CACAGGGCCGTTGTCA-1-151507	5	5	5	5	1	3	1	3	4	4	5	2	4	5	4	1	5	5	0	0	2	2	5	2	5	4	4	4	5	5	5	5	5	4	4	4	4	5	5	1	3	3	2	2
CACAGTCCCGCTTCGC-1-151507	3	3	3	3	1	3	1	3	4	4	4	4	4	4	4	2	2	2	2	2	2	2	2	2	5	5	4	4	4	4	2	2	2	2	2	2	4	4	4	4	3	3	2	2
CACAGTTCGCTTCCCA-1-151507	2	2	2	2	1	3	4	3	2	2	4	4	3	2	3	2	2	2	2	2	2	2	2	0	5	5	4	4	2	2	2	2	4	2	2	2	4	4	4	4	3	3	2	2
CACATAAGGCGACCGT-1-151507	0	0	0	0	0	0	0	0	0	0	0	0	0	0	0	3	0	0	5	5	0	0	6	0	2	2	2	2	0	0	0	0	0	0	5	1	0	0	1	0	6	6	6	6
CACATATTAGCAGGAT-1-151507	2	2	3	3	3	4	3	4	2	2	4	4	3	2	3	2	2	2	2	2	2	2	2	0	3	3	0	2	2	2	2	2	2	2	2	2	4	4	2	2	3	3	2	2
CACATCGTGCACGCGC-1-151507	6	6	6	6	5	5	0	0	6	5	6	5	6	6	6	0	5	3	1	5	0	0	6	2	1	5	5	5	6	6	6	6	1	1	1	6	5	6	6	6	6	6	2	4
CACATCTCACCGACGA-1-151507	4	4	4	4	1	3	4	3	4	4	4	4	4	4	4	5	2	2	2	2	2	2	2	2	5	5	5	5	4	4	4	4	4	2	2	2	4	4	4	4	3	3	2	2
CACATGATTCAGCAAC-1-151507	2	2	2	3	1	4	3	4	2	2	4	4	3	2	3	2	2	2	2	2	2	2	2	2	2	2	2	2	2	2	2	2	2	2	2	2	4	4	2	2	3	3	2	2
CACATGTTTGGACATG-1-151507	1	1	1	1	1	3	1	3	2	2	2	2	2	1	2	2	2	2	2	2	2	2	2	2	2	2	2	2	1	1	1	2	2	2	2	2	1	1	2	2	3	3	2	2
CACATTCTTTCGATGG-1-151507	0	0	0	0	0	0	0	0	0	0	0	0	0	0	0	0	0	0	5	5	1	1	4	0	2	2	2	2	0	0	0	0	1	0	0	0	0	0	1	0	6	6	6	6
CACATTTCTTGTCAGA-1-151507	1	1	1	2	1	3	1	4	2	2	4	4	2	2	2	2	2	2	2	2	2	2	2	4	4	4	3	3	2	2	2	2	2	2	2	2	2	2	2	2	3	3	2	2
CACCACGCCACACAGA-1-151507	5	5	5	5	1	2	2	2	4	4	5	1	4	5	3	5	2	2	2	2	2	2	2	2	4	4	4	4	5	5	5	1	5	4	4	4	4	4	5	1	3	3	2	2
CACCAGTCAGCATGCA-1-151507	6	6	6	6	6	6	6	6	6	6	6	6	6	6	6	6	3	1	3	3	0	0	0	0	6	6	6	6	6	6	6	6	6	6	6	6	6	6	6	6	6	6	6	6
CACCATCGGAGGAGAC-1-151507	0	0	0	0	0	0	0	0	0	0	0	0	0	0	0	3	0	0	5	5	6	6	1	2	2	2	2	2	0	0	0	5	4	4	4	4	0	0	0	5	6	6	6	6
CACCATGATCGCAAAG-1-151507	0	0	0	0	0	0	0	0	0	0	0	0	0	3	0	3	0	0	0	0	5	0	6	4	4	4	3	3	1	0	1	1	4	4	4	4	0	0	0	5	6	6	4	4
CACCCAAATCTTATGT-1-151507	1	1	1	1	1	2	2	1	1	1	2	2	1	1	2	5	2	2	2	2	2	2	2	2	4	4	4	3	1	1	1	2	2	2	2	2	2	2	2	2	3	3	2	2
CACCCACACGTCACCC-1-151507	1	1	1	2	1	3	1	4	2	2	4	4	2	1	2	2	2	2	2	2	2	2	2	2	2	2	2	2	2	2	2	2	2	2	2	2	1	2	2	2	3	3	2	2
CACCCACGAGGCAATT-1-151507	0	0	0	0	0	0	0	0	0	0	0	0	0	0	0	3	0	0	0	0	0	0	6	0	2	2	2	2	0	0	0	5	5	5	5	5	0	0	0	5	6	6	6	6
CACCCGGTTTGTGACT-1-151507	5	5	5	5	1	3	4	2	4	4	5	1	4	4	4	5	4	5	0	0	5	0	0	4	3	3	0	3	5	5	5	5	5	5	4	4	4	4	5	1	3	3	2	2
CACCCTAACAAGATCT-1-151507	3	3	3	4	1	3	1	3	4	4	4	4	4	4	4	2	2	2	2	2	2	2	5	4	5	5	5	5	4	4	4	2	4	2	2	2	4	4	4	4	3	3	2	2
CACCCTTGGTGAGACC-1-151507	5	5	5	5	5	5	0	0	5	5	1	0	5	5	5	0	5	5	5	5	5	5	0	4	5	5	4	5	5	5	5	0	1	1	1	0	5	5	1	0	3	3	2	2
CACCCTTTCCTCGCTC-1-151507	1	1	1	1	1	3	4	3	1	1	2	1	1	1	2	2	1	2	2	2	2	0	0	4	2	2	2	2	1	1	1	2	2	2	2	2	1	1	2	2	3	3	2	2
CACCGATACACCGAGC-1-151507	0	0	0	0	0	0	0	0	0	0	0	0	0	0	0	0	1	0	0	0	6	6	6	2	2	2	2	2	0	0	0	0	1	1	1	0	0	0	1	0	6	6	6	6
CACCGCCAGAAGGTTT-1-151507	1	1	1	2	1	4	3	4	2	2	4	4	2	2	2	2	2	2	2	2	2	2	2	2	2	2	2	2	2	2	2	2	2	2	2	2	2	2	2	2	3	3	2	2
CACCGCCGACCAGCGA-1-151507	0	0	0	0	0	0	0	0	0	0	0	0	0	0	0	0	0	0	5	0	6	6	1	2	2	2	2	2	0	0	0	0	1	0	0	0	0	0	1	0	6	6	6	6
CACCGCGTCCACTCTA-1-151507	0	0	0	0	0	0	0	0	0	0	0	0	0	0	0	0	0	0	5	0	6	6	1	4	4	3	3	3	0	0	0	0	1	0	0	0	0	0	1	0	6	6	4	4
CACCGGAGATATCTCC-1-151507	0	0	0	0	0	0	0	0	0	0	0	0	0	0	0	0	0	0	5	5	0	0	6	0	3	3	0	2	0	0	0	5					0	0	0	0	6	6	4	4
CACCGGGCATCACAAG-1-151507	5	5	5	5	1	3	4	3	4	4	5	2	4	4	4	5	4	4	4	4	2	2	2	2	5	5	4	4	5	5	5	1	4	4	4	2	4	4	5	1	3	3	2	2
CACCGTATCCCATCCG-1-151507	2	2	2	2	1	3	1	3	2	2	4	4	3	2	3	2	2	2	2	2	2	2	2	0	4	4	3	3	2	2	2	2	2	2	2	2	2	2	2	2	3	3	2	2
CACCGTTAGGGATCAC-1-151507	5	5	5	5	1	3	4	2	4	4	5	1	4	4	4	1	4	5	0	0	5	5	0	2	3	3	0	3	5	5	5	5	5	5	5	5	4	4	5	1	3	3	2	2
CACCGTTGCGCGATAT-1-151507	5	5	5	5	1	3	2	2	4	4	5	2	4	4	4	5	2	4	4	2	5	0	0	0	3	3	0	3	5	5	5	1	5	4	4	4	4	4	5	1	3	3	2	2
CACCTAATAGAGTCGT-1-151507	1	1	1	2	1	3	1	4	2	2	4	4	3	2	3	2	2	2	2	2	2	2	2	2	2	2	2	2	2	2	2	2	4	2	2	2	2	2	2	2	3	3	2	2
CACCTAATCAGTTTAC-1-151507	1	1	1	1	1	3	1	3	1	1	2	2	1	1	2	2	2	2	2	2	2	2	2	2	2	2	2	2	1	1	1	2	2	2	2	2	1	1	2	2	3	3	2	2
CACCTCGATGGTGGAC-1-151507	1	1	1	1	1	3	2	1	1	1	2	1	1	1	1	5	1	2	2	2	2	2	5	4	2	2	2	2	1	1	1	4	2	2	2	2	1	1	4	2	3	3	2	2
CACCTCTACGAGTGTG-1-151507	1	1	1	1	1	4	3	4	1	1	2	4	2	1	2	2	2	2	2	2	2	2	2	4	3	3	0	2	1	1	1	2	2	2	2	2	1	1	2	2	3	3	2	2
CACCTTGCGAAACTCG-1-151507	1	1	1	1	1	3	4	2	1	1	2	1	1	1	2	5	2	2	2	2	2	2	5	0	2	2	2	2	1	1	1	2	4	2	2	2	1	1	4	2	3	3	2	2
CACCTTGGCGCCTTTG-1-151507	1	1	1	2	1	3	4	3	2	2	4	4	2	1	2	2	2	2	2	2	2	2	2	2	4	4	3	3	2	2	2	2	2	2	2	2	2	2	2	2	3	3	2	2
CACGAAAGTTAGTCCC-1-151507	3	3	3	3	1	2	2	2	4	4	4	4	4	4	4	2	2	2	2	2	2	2	2	2	3	3	0	3	4	4	4	2	4	4	4	4	4	4	4	4	3	3	2	2
CACGACCACAGACTTT-1-151507	1	1	1	1	1	4	3	4	1	1	2	2	1	1	2	2	2	2	2	2	2	5	5	4	2	2	2	2	1	1	1	2	2	2	2	2	1	1	2	2	3	3	2	2
CACGACGTAATAGTAA-1-151507	1	1	1	1	0	0	0	5	1	1	2	1	1	3	1	1	1	2	4	4	5	5	0	4	3	2	0	2	1	1	1	4	2	2	2	2	1	1	4	4	3	3	2	2
CACGACTAAAGTTCTG-1-151507	0	0	0	0	0	0	0	0	0	0	0	0	0	0	0	0	0	0	5	5	6	6	1	0	2	2	2	2	0	0	0	0	0	0	0	0	0	0	1	0	6	6	6	6
CACGATTGGTCGTTAA-1-151507	0	0	0	0	0	0	0	0	0	0	0	0	0	0	0	0	0	0	0	0	5	5	0	2	2	3	2	2	0	0	0	0	0	0	0	0	0	0	1	0	6	6	6	6
CACGCACAGCGCAGCT-1-151507	1	1	1	1	1	3	4	3	1	1	2	4	1	1	2	2	2	2	2	2	2	2	2	2	2	2	2	2	1	1	1	2	2	2	2	2	1	1	2	2	3	3	2	2
CACGCAGCGAGGCTTT-1-151507	2	2	2	3	1	3	1	3	2	2	4	4	4	2	4	2	2	2	2	2	2	2	2	2	3	3	0	2	2	2	2	2	2	2	2	2	4	4	2	2	3	3	2	2
CACGCGGAACTGTTGC-1-151507	1	1	1	1	1	4	1	4	2	2	2	4	2	1	2	2	2	2	2	2	2	2	2	0	3	3	0	3	2	2	2	2	2	2	2	2	2	2	2	2	3	3	2	2
CACGGCGCGCCAAAGG-1-151507	0	0	0	0	0	0	0	0	0	0	0	0	0	0	0	0	0	0	5	0	6	6	1	4	3	3	0	3	0	0	0	0	1	0	0	1	0	0	1	0	6	6	4	6
CACGGGATTGAGGGTT-1-151507	4	4	4	4	1	3	1	3	4	4	4	4	4	4	4	2	2	2	2	2	2	2	5	0	3	3	3	3	4	4	4	4	4	2	2	2	4	4	2	2	3	3	2	2
CACGTCAATCAATGGA-1-151507	4	4	4	4	1	3	1	3	4	4	4	4	4	4	4	2	2	2	2	2	2	2	2	2	5	5	5	5	4	4	4	2	2	2	2	2	4	4	4	2	3	3	2	2
CACGTCGGCAACCTCT-1-151507	5	5	4	4	1	3	2	2	4	4	5	2	4	4	4	5	4	4	4	4	5	5	5	0	3	3	0	3	5	5	5	5	5	5	5	4	4	4	5	1	3	3	2	2
CACGTCGGGTTCTAGA-1-151507	2	2	2	2	1	2	2	1	2	2	2	1	2	2	3	2	2	2	2	2	5	5	5	0	4	4	3	3	2	1	1	4	4	4	2	4	5	5	5	1	3	3	2	2
CACGTCTATGATGTGG-1-151507	0	0	0	0	0	0	0	0	0	0	0	0	0	0	0	0	0	0	0	0	0	0	0	0	3	3	0	3	0	0	0	5	0	5	5	1	0	0	0	0	6	6	4	4
CACGTTCGTGCTCTAG-1-151507	1	1	1	2	3	4	3	4	2	2	4	4	2	2	3	2	2	2	2	2	2	2	5	4	2	2	2	2	2	2	2	2	2	2	2	2	2	2	2	2	3	3	2	2
CACGTTTCGTACACAC-1-151507	3	3	3	3	1	3	1	4	2	2	4	4	3	4	3	2	2	2	2	2	2	2	2	4	5	4	4	4	2	2	2	2	2	2	2	2	4	4	2	2	3	3	2	2
CACTAAAGTTGCCTAT-1-151507	2	2	2	2	1	4	3	4	2	2	4	4	3	2	3	2	2	2	2	2	2	2	2	2	3	3	0	2	2	2	2	2	2	2	2	2	2	4	2	2	3	3	2	2
CACTACGGGAGCTGCC-1-151507	3	3	3	3	1	3	4	3	4	4	4	4	4	4	4	2	2	2	2	2	2	2	2	2	5	4	4	4	2	2	2	2	2	2	2	2	4	4	2	2	3	3	2	2
CACTACTCAGTTCTGT-1-151507	0	0	0	0	0	0	0	0	0	0	0	0	0	0	0	0	0	0	0	0	0	0	0	2	3	3	0	2	0	0	0	0	0	0	0	0	0	0	1	0	6	6	6	6
CACTCAAGAGCTATGG-1-151507	3	3	3	3	1	3	1	3	2	4	4	4	3	4	4	2	2	2	2	2	5	5	0	2	3	3	0	3	2	2	2	2	4	2	2	4	2	4	4	2	3	3	2	2
CACTCAGCTCTTGAGG-1-151507	0	0	0	0	0	0	0	0	0	0	0	0	0	0	0	0	0	0	5	5	6	6	1	4	2	2	2	2	0	0	0	0	1	0	0	0	0	0	1	0	6	6	6	6
CACTCCTATGTAAGAT-1-151507	5	5	5	5	5	5	0	5	6	5	5	3	5	5	5	3	5	5	5	5	2	5	5	2	4	4	4	4	5	5	5	0	5	5	5	1	5	5	0	0	3	3	2	2
CACTCCTCTCGGTCGG-1-151507	0	0	0	0	0	0	0	0	0	0	0	0	0	0	0	0	0	0	5	0	1	1	1	0	2	2	2	2	0	0	0	0	1	1	1	0	0	0	1	0	6	6	6	6
CACTCGAGCTGAACAA-1-151507	2	2	2	3	3	4	3	4	2	2	4	4	3	2	3	2	2	2	2	2	2	2	2	0	4	3	3	3	2	2	2	2	2	2	2	2	4	4	2	2	3	3	2	2
CACTCGGTTAGGAGGA-1-151507	4	4	4	4	1	3	1	3	4	4	4	4	4	4	4	2	2	2	2	2	2	2	2	2	4	4	3	3	4	4	4	4	4	4	2	2	4	4	4	4	3	3	2	2
CACTCTCAAGCATCGA-1-151507	6	6	6	6	6	6	6	6	6	6	6	6	6	6	6	6	6	1	3	3	5	0	0	2	6	6	6	6	6	6	6	6	6	6	6	6	6	6	6	6	6	6	6	6
CACTCTTCTGCTAGCC-1-151507	3	3	3	3	1	3	4	2	4	4	4	4	4	4	4	2	2	2	2	2	5	5	5	2	5	5	4	4	2	2	2	2	2	2	2	2	4	4	4	2	3	3	2	2
CACTGACGATTGTGGA-1-151507	5	5	6	6	5	5	6	0	6	5	6	5	6	6	6	0	5	5	5	5	5	0	0	2	5	5	5	1	6	6	5	6	1	1	1	0	5	5	1	6	6	6	4	4
CACTGTCCAAGTGAGA-1-151507	1	1	1	2	1	3	1	3	2	2	4	4	2	2	3	2	2	2	2	2	2	2	2	2	2	2	2	2	2	2	2	2	2	2	2	2	1	1	4	2	3	3	2	2
CACTTAATCAGACGGA-1-151507	2	2	2	2	1	3	1	3	2	2	4	4	3	2	3	2	2	2	2	2	2	2	2	2	3	3	0	2	2	2	2	2	2	2	2	2	4	4	2	2	3	3	2	2
CACTTCGCCACAGGCT-1-151507	2	2	2	2	1	3	1	3	2	2	4	4	3	2	3	2	2	2	2	2	2	2	2	2	2	2	2	2	2	2	2	2	2	2	2	2	2	2	2	2	3	3	2	2
CACTTCGTCTTATCTC-1-151507	1	1	1	2	1	3	4	3	2	2	4	4	2	2	3	2	2	2	2	2	2	2	2	0	2	2	2	2	2	2	2	2	2	2	2	2	2	2	2	2	3	3	2	2
CAGAACTTAGCCCTCT-1-151507	3	3	3	3	1	4	1	4	2	2	4	4	3	2	3	2	2	2	2	2	2	2	2	2	5	5	5	4	2	2	2	2	2	2	2	2	4	4	2	2	3	3	2	2
CAGAATAACACACGGA-1-151507	2	2	2	2	1	3	1	3	2	2	4	4	3	2	3	2	2	2	2	2	2	2	2	0	5	4	4	4	2	2	2	2	2	2	2	2	4	4	2	2	3	3	2	2
CAGACACCGATCGCTG-1-151507	4	4	4	4	1	3	1	3	4	4	4	4	4	4	4	5	4	4	0	0	2	2	2	2	3	3	0	3	4	4	4	4	4	4	2	2	4	4	4	4	3	3	2	2
CAGACCTGTAAGTGTT-1-151507	1	1	1	1	1	3	4	2	1	1	2	2	1	1	2	2	2	2	2	2	2	2	2	2	2	2	2	2	1	1	1	2	2	2	2	2	1	1	2	2	3	3	2	2
CAGACGAACCTGATAC-1-151507	4	4	4	4	1	4	3	4	4	4	4	4	4	4	4	2	4	4	4	4	2	2	5	2	4	4	3	3	4	4	4	4	4	2	2	2	4	4	4	4	3	3	2	2
CAGAGACGGTCACCCA-1-151507	4	4	4	4	1	3	1	4	4	4	4	4	4	4	4	2	2	2	2	2	2	2	2	2	4	4	4	3	4	4	4	4	5	4	4	4	4	4	4	4	3	3	2	2
CAGAGCATGAGCTTGC-1-151507	1	1	1	1	1	3	4	3	1	1	2	2	2	1	2	2	2	2	2	2	2	2	2	0	2	2	2	2	1	1	1	2	2	2	2	2	1	1	2	2	3	3	2	2
CAGAGGCGATGCATGA-1-151507	4	4	4	4	1	3	1	3	4	4	5	4	4	4	4	5	4	5	0	0	2	2	2	0	3	3	0	3	4	4	4	1	5	4	4	4	4	4	4	1	3	3	2	2
CAGAGTGATTTAACGT-1-151507	0	0	0	0	0	0	0	0	0	0	0	0	0	0	0	0	0	0	5	5	6	0	6	0	2	2	2	2	0	0	0	0	1	1	1	0	0	0	1	0	6	6	6	6
CAGATAATGGGCGGGT-1-151507	4	4	4	4	1	3	1	4	4	4	4	4	4	4	4	5	2	2	2	2	2	2	5	2	5	5	4	4	4	4	4	4	4	2	2	2	4	4	4	4	3	3	2	2
CAGATACTAACATAGT-1-151507	2	2	2	2	1	3	4	2	2	2	4	4	3	2	3	2	2	2	2	2	2	2	2	2	2	2	2	2	2	2	2	2	2	2	2	2	2	2	4	2	3	3	2	2
CAGATCATTTAAAGTC-1-151507	0	0	0	0	0	0	0	0	0	0	0	0	0	0	0	0	0	0	5	5	4	1	4	0	3	3	3	3	0	0	0	0	1	1	1	0	0	0	1	0	6	6	6	6
CAGATCCTGGTTTGAA-1-151507	0	0	6	0	5	5	0	0	5	5	1	0	6	0	0	0	1	5	5	0	0	6	6	2	5	5	5	5	0	0	0	6	1	1	1	0	5	5	1	6	6	6	6	6
CAGCAGCCCGTTCCTT-1-151507	1	1	1	1	1	3	1	3	1	1	2	2	2	1	2	2	2	2	2	2	2	2	5	4	2	2	2	2	1	1	1	2	2	2	2	2	1	1	2	2	3	3	2	2
CAGCAGTCCAGACTAT-1-151507	2	2	2	2	1	4	1	4	2	2	4	4	3	2	3	2	2	2	2	2	2	2	2	0	3	3	0	2	2	2	2	2	2	2	2	2	2	4	2	2	3	3	2	2
CAGCAGTCTGTGCTGC-1-151507	4	4	4	4	1	3	1	3	4	4	5	4	4	4	4	5	4	4	4	4	2	2	2	2	5	5	5	5	4	4	4	1	4	4	2	2	4	4	4	4	3	3	2	2
CAGCCCTCACAGGCAG-1-151507	0	0	0	0	0	0	0	0	0	0	0	0	0	0	0	0	0	0	0	0	6	6	6	0	2	3	2	2	0	0	0	0	0	0	0	1	0	0	0	0	6	6	6	6
CAGCCGGGCCCTCTAT-1-151507	0	0	0	0	0	0	0	0	0	0	0	0	0	0	0	0	0	0	0	0	6	6	1	4	2	2	2	2	0	0	0	0	1	1	1	0	0	0	1	0	6	6	6	6
CAGCCTCCTGCAGAGG-1-151507	1	1	1	1	1	3	1	3	1	1	2	2	1	1	2	2	2	2	2	2	2	2	2	4	2	2	2	2	1	1	1	2	2	2	2	2	1	1	2	2	3	3	2	2
CAGCCTCTCCTCAAGA-1-151507	0	0	0	0	0	0	0	0	0	0	0	0	0	0	0	0	1	0	4	4	1	1	1	0	2	3	0	2	0	0	0	0	1	1	1	0	0	0	1	0	6	6	6	6
CAGCGATTCCCTTCAA-1-151507	5	5	5	5	1	3	4	2	4	4	5	2	4	4	4	5	4	5	0	0	5	5	5	0	3	3	0	3	5	5	5	5	5	4	4	4	4	4	5	1	3	3	2	2
CAGCGCCAACACGATA-1-151507	5	5	5	5	1	3	4	2	4	4	5	2	4	5	3	5	2	2	2	2	2	2	5	2	4	4	3	3	5	5	5	1	4	2	2	2	4	4	5	1	3	3	2	2
CAGCTCACTGAGACAT-1-151507	2	2	2	2	1	3	1	4	2	2	4	4	3	2	3	2	2	2	2	2	2	2	2	2	3	3	0	2	2	2	2	2	2	2	2	2	2	2	2	2	3	3	2	2
CAGCTCGACAAGTTAA-1-151507	1	1	1	1	1	3	4	3	1	1	2	2	1	1	2	2	2	2	2	2	2	2	5	2	2	2	2	2	1	1	1	2	2	2	2	2	1	1	2	2	3	3	2	2
CAGCTCGTGCTTGTGT-1-151507	1	1	1	1	1	4	1	4	2	1	2	4	2	1	2	2	2	2	2	2	2	2	2	2	2	2	2	2	1	1	1	2	2	2	2	2	1	1	2	2	3	3	2	2
CAGCTGGCGTAACCGT-1-151507	5	5	5	5	1	2	2	1	4	4	5	1	4	5	4	1	4	5	0	0	2	2	5	0	3	3	3	3	5	5	5	5	5	5	5	5	5	5	5	1	3	3	2	2
CAGCTTAGTAGGTAGC-1-151507	3	3	3	3	1	2	2	2	4	4	4	4	4	4	4	2	2	2	2	2	2	2	2	2	3	3	0	3	2	4	2	2	4	4	4	4	4	4	2	2	3	3	2	2
CAGGAAGACTTTATAT-1-151507	0	0	0	0	0	0	0	0	0	0	0	0	0	0	0	0	0	0	0	0	4	1	4	2	2	2	2	2	0	0	0	0	1	1	1	0	0	0	1	0	6	6	6	6
CAGGATATATCGTTGT-1-151507	3	3	3	3	1	4	3	4	2	2	4	4	3	4	3	2	2	2	2	2	2	5	5	4	4	4	3	3	2	2	2	2	2	2	2	2	4	4	2	2	3	3	2	2
CAGGATCCGCCCGACC-1-151507	0	0	0	0	0	0	0	0	0	0	0	0	0	0	0	0	0	0	5	0	5	0	0	2	2	2	2	2	0	0	0	0	0	0	0	0	0	0	1	0	6	6	6	6
CAGGCAGTCTTACCAG-1-151507	4	4	4	4	1	3	1	3	4	4	4	4	4	4	4	5	4	4	2	2	2	2	5	2	5	5	5	4	4	4	4	4	4	2	2	2	4	4	5	1	3	3	2	2
CAGGCCGTTTGGGTGT-1-151507	3	3	3	3	1	3	1	4	2	2	4	4	4	4	4	2	2	2	2	2	2	2	2	2	3	3	0	2	2	4	2	2	4	4	2	2	4	4	2	2	3	3	2	2
CAGGCGCACGGTGGTC-1-151507	5	5	6	6	5	5	0	0	5	5	1	0	6	6	0	0	5	5	5	5	5	5	5	2	5	5	4	5	5	5	5	0	0	0	0	0	5	5	1	6	3	3	2	2
CAGGCGCCATGCTAGG-1-151507	2	2	3	3	3	4	3	4	2	2	4	4	3	2	3	2	2	2	2	2	2	5	5	4	4	4	3	3	2	2	2	2	2	2	2	2	4	4	2	2	3	3	2	2
CAGGTTTAGTACTACA-1-151507	1	1	0	0	0	0	0	0	0	0	0	3	0	3	1	4	1	0	4	4	5	5	0	2	2	2	2	2	1	1	1	1	4	2	2	2	1	1	5	4	6	6	4	4
CAGTAACTATTTATTG-1-151507	0	0	0	0	0	0	0	0	0	0	0	0	0	0	0	0	0	0	0	0	1	1	1	4	3	3	0	2	0	0	0	0	1	1	1	0	0	0	1	0	6	6	6	6
CAGTAATCCCTCCCAG-1-151507	2	2	2	2	1	3	1	3	2	2	4	4	3	2	3	2	2	2	2	2	2	2	2	2	2	2	2	2	2	2	2	2	2	2	2	2	2	2	2	2	3	3	2	2
CAGTACATTCTCTAAA-1-151507	0	0	0	0	0	0	0	0	0	0	0	0	0	0	0	0	0	0	0	0	1	1	4	4	3	3	0	3	0	0	0	0	1	1	1	0	0	0	1	0	6	6	6	6
CAGTACCAGTTTACGT-1-151507	5	5	5	5	5	5	5	5	6	5	5	3	5	5	5	3	4	5	0	0	2	5	5	4	4	4	4	4	5	5	5	0	0	5	5	1	5	5	0	5	3	3	2	2
CAGTAGATGATGTCCG-1-151507	3	3	3	3	1	2	2	1	2	1	2	1	2	2	3	2	2	2	2	2	5	5	0	4	3	3	0	2	1	1	1	1	4	4	4	4	4	4	4	4	3	3	2	2
CAGTAGCCCACGCGGT-1-151507	1	1	1	1	0	0	5	5	0	0	0	3	1	3	1	1	1	2	2	2	2	2	5	2	2	2	2	2	1	1	1	4	4	4	4	4	1	1	5	4	3	3	2	2
CAGTAGCGAGGTAGTA-1-151507	1	1	1	0	0	0	5	5	0	0	0	3	1	3	1	1	0	0	0	0	6	6	6	0	2	2	2	2	1	1	1	1	4	4	2	4	0	0	5	1	3	4	2	4
CAGTCCAACGCCTTCT-1-151507	1	1	1	1	1	4	1	4	1	1	2	2	1	1	2	2	2	2	2	2	2	2	5	4	3	2	0	2	1	1	1	2	2	2	2	2	1	1	2	2	3	3	2	2
CAGTCGAGGATGCAAT-1-151507	0	0	0	0	0	0	0	0	0	0	0	0	0	0	0	3	0	0	0	0	5	5	5	0	2	2	2	2	1	1	1	1	5	5	5	1	0	0	0	5	6	6	6	6
CAGTCGGCCTAGATAT-1-151507	5	5	5	5	5	5	5	5	4	4	5	3	5	5	5	4	5	5	0	5	2	2	5	4	5	4	4	4	5	5	5	0	0	5	5	1	5	5	5	5	3	3	2	2
CAGTCTCTCGGCTAAT-1-151507	1	1	1	1	1	3	4	3	1	1	2	1	1	1	2	2	1	2	4	2	2	2	5	2	2	2	2	2	1	1	1	2	2	2	2	2	1	1	2	2	3	3	2	2
CAGTCTGTATACTGGG-1-151507	3	3	3	3	3	4	3	4	2	2	4	4	3	4	3	2	2	2	2	2	2	2	2	0	3	3	0	2	2	2	2	2	2	2	2	2	4	4	2	2	3	3	2	2
CAGTGAATAAATGACT-1-151507	1	1	1	1	1	3	1	3	1	1	2	2	1	1	2	2	2	2	2	2	2	2	5	2	2	2	2	2	1	1	1	2	2	2	2	2	1	1	2	2	3	3	2	2
CAGTGGTTGCACATGA-1-151507	1	1	2	2	1	3	1	4	2	2	4	4	2	2	3	2	2	2	2	2	2	2	2	4	2	2	2	2	2	2	2	2	2	2	2	2	2	2	2	2	3	3	2	2
CAGTGTCCGCAGAATG-1-151507	1	1	1	1	1	3	1	3	2	2	4	4	2	1	2	2	2	2	2	2	2	2	5	4	2	2	2	2	2	2	1	2	2	2	2	2	1	1	2	2	3	3	2	2
CAGTGTCGGCTGGCCC-1-151507	2	2	2	2	1	4	3	4	2	2	4	4	3	2	3	2	2	2	2	2	2	2	2	2	4	4	4	3	2	2	2	2	2	2	2	2	4	4	2	2	3	3	2	2
CAGTTCAAATTGACAC-1-151507	2	2	2	2	1	3	4	3	2	2	4	4	3	2	3	2	2	2	2	2	2	2	2	4	2	2	2	2	2	2	2	2	4	2	2	2	2	2	4	2	3	3	2	2
CAGTTCCGCGGGTCGA-1-151507	2	2	2	2	1	3	4	2	2	2	4	2	3	2	3	2	2	2	2	2	2	5	5	2	3	3	0	2	2	2	2	4	4	4	4	4	4	4	4	4	3	3	2	2
CAGTTCGAGGACCCGA-1-151507	6	6	6	6	6	6	6	6	6	6	6	6	6	6	6	6	3	1	3	3	5	5	0	2	6	6	6	6	6	6	6	6	6	6	6	6	6	6	6	6	6	6	6	6
CATAACGGACAGTCGT-1-151507	1	1	1	1	1	2	2	1	1	1	2	2	1	1	2	2	2	2	2	2	2	2	5	2	3	3	0	2	1	1	1	2	2	2	2	2	1	1	2	2	3	3	2	2
CATAAGAAGCTTGGCT-1-151507	4	4	4	4	1	3	1	3	4	4	4	4	4	4	4	2	2	2	2	2	2	2	2	2	5	5	5	5	4	4	4	4	2	2	2	2	4	4	4	4	3	3	2	2
CATAAGCTCTCCGTCT-1-151507	5	5	5	5	1	3	1	3	4	4	5	2	4	4	4	5	4	4	4	4	2	2	2	2	3	3	3	3	5	5	5	5	5	4	4	4	4	4	5	1	3	3	2	2
CATAATGAGCGGGCGA-1-151507	0	0	0	0	0	0	0	0	0	0	0	0	0	3	0	3	0	0	5	5	0	6	1	2	2	2	2	2	0	0	0	5	5	4	4	5	0	0	0	5	6	6	6	6
CATACAAAGCCGAACC-1-151507	1	1	1	1	1	3	1	3	2	1	2	4	2	1	2	2	2	2	2	2	2	2	5	4	2	2	2	2	1	1	1	2	2	2	2	2	1	1	2	2	3	3	2	2
CATACACGGTTCCCAC-1-151507	5	5	5	5	1	3	1	3	4	4	5	2	4	5	4	1	4	5	0	0	2	2	5	4	4	4	4	4	5	5	5	5	4	4	4	4	5	5	0	5	3	3	2	2
CATACCCGTACCCAGT-1-151507	4	4	4	4	1	2	2	2	4	4	5	4	4	4	4	5	2	2	2	2	2	2	2	2	3	2	0	2	4	4	4	4	4	4	2	4	4	4	4	4	3	3	2	2
CATACGAACTAGCTGG-1-151507	6	6	6	6	6	6	6	6	6	6	6	6	6	6	6	6	6	6	6	6	4	4	4	2	6	6	6	6	6	6	6	6	6	6	6	6	6	6	6	6	6	6	6	6
CATACGGCGTCTGGGC-1-151507	3	3	3	3	1	4	3	4	2	2	4	4	3	2	3	2	2	2	2	2	2	2	2	2	2	2	2	2	2	2	2	2	4	2	2	2	4	4	2	2	3	3	2	2
CATACGGGTGCATGAT-1-151507	1	1	1	1	1	3	1	3	1	1	2	2	1	1	2	2	2	2	2	2	2	2	2	2	2	2	2	2	1	1	1	2	2	2	2	2	1	1	2	2	3	3	2	2
CATACTATGTAATTGT-1-151507	2	2	2	3	1	3	1	4	2	2	4	4	3	2	3	2	2	2	2	2	2	2	2	2	3	3	0	2	2	2	2	2	2	2	2	2	4	4	2	2	3	3	2	2
CATACTTAGGCAATAC-1-151507	1	1	1	1	1	3	2	2	1	1	2	2	1	1	2	2	2	2	2	2	2	2	2	2	4	4	4	4	1	1	1	2	2	2	2	2	1	2	2	2	3	3	2	2
CATACTTCTTTCTCCG-1-151507	6	6	6	6	6	6	6	6	6	6	6	6	6	6	6	6	3	3	1	3	5	5	5	2	1	0	6	6	6	6	6	6	6	6	6	6	6	6	6	6	6	6	6	6
CATAGAGGAGATACTA-1-151507	5	5	5	5	1	2	2	1	4	4	5	2	4	5	5	1	4	4	4	4	2	2	5	2	5	5	4	5	5	5	5	5	4	4	2	2	5	5	5	5	3	3	2	2
CATAGCCGCCCGGGAT-1-151507	2	2	2	3	1	3	4	2	2	2	4	2	3	2	3	2	2	2	2	2	2	2	5	4	2	2	2	2	2	2	2	4	4	4	4	4	2	4	4	4	3	3	2	2
CATAGCGTTGCCCACC-1-151507	5	5	5	5	1	3	4	1	4	4	5	2	4	4	4	5	5	5	0	5	5	5	0	0	3	3	0	3	5	5	5	5	5	4	4	4	4	4	5	1	3	3	2	2
CATAGTACATTGAGAG-1-151507	0	0	0	0	0	0	0	0	0	0	0	0	0	0	0	0	0	0	5	5	6	6	1	2	2	2	2	2	0	0	0	5	5	5	5	5	0	0	0	0	6	6	6	6
CATAGTAGCATAGTAG-1-151507	1	1	1	1	1	4	1	4	2	2	4	4	2	1	2	2	2	2	2	2	2	2	2	0	2	2	2	2	2	2	2	2	2	2	2	2	1	1	2	2	3	3	2	2
CATAGTCAAATACATA-1-151507	4	4	4	4	1	4	3	4	4	4	4	4	4	4	4	5	2	2	2	2	2	2	2	2	5	5	5	5	4	4	4	4	2	2	2	2	4	4	4	4	3	3	2	2
CATAGTCCACAAGAAC-1-151507	4	4	4	4	1	3	2	2	4	4	4	4	4	4	4	5	2	4	2	2	2	2	5	2	3	3	3	3	4	4	4	4	4	4	4	4	4	4	4	1	3	3	2	2
CATATACTACTGATAA-1-151507	0	0	0	0	0	0	0	0	0	0	0	0	0	0	0	0	0	0	0	0	1	1	1	0	3	3	0	3	0	0	0	0	1	1	1	0	0	0	1	0	6	6	6	6
CATATAGGTACAGTCA-1-151507	3	3	3	3	1	3	1	3	2	2	4	4	4	4	4	2	2	2	2	2	5	5	0	0	4	4	3	3	2	4	2	2	4	4	2	4	4	4	2	2	3	3	2	2
CATATGTCAGGCTACG-1-151507	5	5	5	5	1	2	2	1	4	4	5	1	4	5	4	1	4	4	4	4	2	5	5	2	3	3	0	3	5	5	5	5	5	5	5	5	4	5	5	1	3	3	2	2
CATATTATTTGCCCTA-1-151507	0	0	0	0	0	0	0	0	0	0	0	0	0	0	0	0	0	0	0	0	0	0	6	2	2	2	2	2	0	0	0	0	1	1	1	0	0	0	1	0	6	6	6	6
CATCAAACTGGCGCCC-1-151507	0	0	0	0	0	0	0	0	0	0	0	0	0	0	0	3	0	0	5	5	5	5	0	0	4	3	3	3	1	0	1	1	5	5	5	5	0	0	0	0	6	6	6	6
CATCAACACCTACTAA-1-151507	2	2	2	2	1	3	4	2	2	2	4	2	2	2	3	2	2	2	2	2	2	2	2	0	4	4	3	3	2	2	2	4	2	2	2	2	2	4	4	4	3	3	2	2
CATCATCTACCCGGAC-1-151507	0	0	0	0	0	0	0	0	0	0	0	0	0	0	0	0	0	0	5	5	6	0	6	0	2	2	2	2	0	0	0	0	0	0	0	1	0	0	1	0	6	6	6	6
CATCATTACCCTGAGG-1-151507	2	2	2	2	3	4	3	4	2	2	4	4	3	2	3	2	2	2	2	2	2	2	2	4	4	4	3	3	2	2	2	2	2	2	2	2	4	4	2	2	3	3	2	2
CATCCCGAGATTCATA-1-151507	5	5	5	5	1	2	2	2	4	4	5	2	5	5	5	4	2	2	2	2	2	2	2	2	5	5	5	5	5	4	4	4	4	4	4	2	4	5	0	0	3	3	2	2
CATCCGCAGGCCCGAA-1-151507	1	1	1	2	1	3	4	3	2	2	4	4	2	2	3	2	2	2	2	2	2	2	2	2	2	2	2	2	2	2	2	2	2	2	2	2	2	2	4	2	3	3	2	2
CATCCTCTCAAAGATC-1-151507	3	3	3	3	1	3	1	4	2	2	4	4	3	2	3	2	2	2	2	2	2	2	2	2	5	4	4	4	2	2	2	2	2	2	2	2	4	4	2	2	3	3	2	2
CATCGAATGGATCTCT-1-151507	1	1	1	1	1	3	2	2	1	1	2	1	1	1	2	2	2	2	2	2	2	2	5	4	2	2	2	2	1	1	1	2	4	2	2	2	1	1	4	4	3	3	2	2
CATCGCCCGCGGCCAA-1-151507	1	1	1	1	1	4	3	4	1	1	2	4	2	1	2	2	2	2	2	2	2	2	2	4	2	2	2	2	1	1	1	2	2	2	2	2	1	1	2	2	3	3	2	2
CATCGGACGGGTTAAT-1-151507	3	3	3	3	1	3	1	4	2	2	4	4	4	4	4	2	2	2	2	2	5	5	0	0	4	3	3	3	2	2	2	2	4	2	2	2	4	4	2	2	3	3	2	2
CATCGTCCGGTTACTA-1-151507	3	3	3	3	1	2	2	2	2	2	4	4	3	2	3	2	2	2	2	2	2	2	2	2	3	3	0	2	2	2	2	4	4	4	4	4	4	4	2	2	3	3	2	2
CATCTACCCGAGAACG-1-151507	1	1	1	1	1	3	1	3	1	1	2	2	1	1	2	2	2	2	2	2	2	2	2	2	3	2	0	2	1	1	1	2	2	2	2	2	1	1	2	2	3	3	2	2
CATCTATCCCGTGTCT-1-151507	0	0	0	0	0	0	0	0	0	0	0	0	0	0	0	0	0	0	0	0	1	1	1	0	2	2	2	2	0	0	0	0	1	1	1	0	0	0	1	0	6	6	6	6
CATCTGCAGGATCATT-1-151507	4	4	4	4	1	3	4	2	4	4	4	4	4	4	4	2	2	2	2	2	2	2	2	0	4	3	3	3	4	4	4	4	4	4	4	4	4	4	4	4	3	3	2	2
CATCTTACACCACCTC-1-151507	1	1	1	1	1	2	2	1	1	1	2	2	1	1	2	2	2	2	2	2	2	2	2	0	4	3	3	3	1	1	1	2	2	2	2	2	2	2	4	2	3	3	2	2
CATGAACCGACATTTG-1-151507	1	1	1	1	1	4	3	4	1	1	2	2	1	1	2	2	1	2	2	2	2	2	2	4	2	2	2	2	1	1	1	2	2	2	2	2	1	1	2	2	3	3	2	2
CATGAACCTCTTATCA-1-151507	0	0	0	0	0	0	0	0	0	0	0	0	0	0	0	0	0	0	0	0	1	1	1	0	3	3	0	3	0	0	0	0	0	0	0	1	0	0	1	0	6	6	6	6
CATGACTTCGCTGAAT-1-151507	1	1	1	1	1	3	4	3	2	2	2	2	1	1	2	2	2	2	2	2	2	2	2	2	4	4	3	3	1	1	1	2	2	2	2	2	2	2	2	2	3	3	2	2
CATGAGATGCACTCTC-1-151507	4	4	4	4	1	4	3	4	4	4	4	4	4	4	4	2	2	2	2	2	2	2	2	2	5	5	4	4	4	4	4	4	2	2	2	2	4	4	2	2	3	3	2	2
CATGATACGGTGAAAC-1-151507	5	5	5	5	5	2	5	5	4	4	5	1	5	5	4	4	5	5	0	0	2	2	2	2	5	4	4	4	5	5	5	5	0	0	0	1	4	5	5	5	3	3	2	2
CATGATCGCTTTGAGA-1-151507	4	4	4	4	1	2	2	2	4	4	5	4	4	4	4	1	2	2	2	2	2	2	2	0	5	5	5	5	4	4	4	4	4	4	2	2	4	4	5	1	3	3	2	2
CATGATGCACAATTCT-1-151507	1	1	1	1	1	3	1	3	1	1	2	2	1	1	2	2	2	2	2	2	2	2	2	2	2	2	2	2	1	1	1	2	2	2	2	2	1	1	2	2	3	3	2	2
CATGATGGAAGTTAGC-1-151507	2	2	2	2	1	3	1	4	2	2	4	4	2	2	3	2	2	2	2	2	2	2	2	0	4	3	3	3	2	2	2	2	2	2	2	2	2	2	2	2	3	3	2	2
CATGCACGTGTTACTG-1-151507	1	1	1	0	0	0	0	0	0	0	0	3	0	3	1	4	1	0	4	4	5	5	0	4	2	2	2	2	1	1	1	1	4	2	2	2	0	0	5	1	6	6	4	4
CATGCATGGAGACCCT-1-151507	0	0	0	0	0	0	0	0	0	0	0	0	0	0	0	0	1	0	0	0	6	6	1	0	3	3	0	3	0	0	0	0	1	0	0	0	0	0	1	0	6	6	6	6
CATGCCAACTCGCAAA-1-151507	5	5	5	5	1	3	1	3	4	4	5	2	4	4	4	5	2	4	2	2	5	5	5	0	3	3	3	3	5	5	5	1	4	4	4	4	4	4	4	4	3	3	2	2
CATGCGACCAGTTTAA-1-151507	0	0	0	0	0	0	0	0	0	0	0	3	0	3	1	3	1	0	4	4	5	5	5	2	2	2	2	2	1	1	1	1	5	4	4	5	0	0	5	1	6	6	4	4
CATGCGTTAGACAGAA-1-151507	1	1	1	1	1	0	5	1	1	1	2	1	1	3	1	5	1	2	4	4	5	5	5	2	2	2	2	2	1	1	1	4	4	4	4	4	1	1	4	4	3	3	2	2
CATGCTGGCTCCAATT-1-151507	0	0	0	0	0	0	0	0	0	0	0	0	0	3	1	4	0	0	0	0	0	0	6	4	2	2	2	2	0	0	0	1	4	4	2	4	0	0	5	1	6	6	4	4
CATGGAAATGGGACCA-1-151507	1	1	1	1	0	0	0	0	0	0	2	3	0	3	1	4	1	0	4	4	5	5	0	0	3	2	0	2	1	1	1	4	2	2	2	2	1	0	5	1	6	6	4	4
CATGGATTGTCTTCCG-1-151507	2	2	2	3	1	3	1	4	2	2	4	4	3	2	3	2	2	2	2	2	5	5	2	2	4	4	3	3	2	2	2	2	2	2	2	2	4	4	2	2	3	3	2	2
CATGGCAGGAAGATCG-1-151507	1	1	1	1	1	3	4	3	1	1	2	2	1	1	2	2	2	2	2	2	2	2	2	2	2	2	2	2	1	1	1	2	2	2	2	2	1	1	2	2	3	3	2	2
CATGGCTCCCTATGTC-1-151507	3	3	3	3	1	2	2	1	2	2	5	1	5	5	5	5	2	2	2	2	2	5	5	2	4	4	3	3	1	1	1	1	4	4	4	4	5	5	5	1	3	3	2	2
CATGGGTATGCCTTAT-1-151507	3	3	3	3	1	3	1	3	4	4	4	4	4	4	4	2	2	2	2	2	2	2	2	2	5	5	5	5	4	4	4	2	4	2	2	2	4	4	2	2	3	3	2	2
CATGGGTCGGGTGTGG-1-151507	1	1	0	0	0	0	0	0	0	0	0	0	0	3	1	3	1	0	4	4	5	5	0	2	2	2	2	2	1	1	1	1	5	4	4	5	0	0	5	1	6	6	4	4
CATGGTAAGTAGCGTT-1-151507	2	2	3	3	3	4	3	4	2	2	4	4	3	2	3	2	2	2	2	2	2	2	2	0	2	2	2	2	2	2	2	2	2	2	2	2	2	4	2	2	3	3	2	2
CATGGTCTAGATACCG-1-151507	1	1	1	1	1	3	4	2	1	1	2	2	2	1	2	2	2	2	2	2	2	2	2	0	2	2	2	2	1	1	1	2	2	2	2	2	1	1	2	2	3	3	2	2
CATGGTTTATTAATCA-1-151507	5	5	5	5	1	3	1	3	4	4	5	4	4	4	4	5	2	4	2	2	2	2	5	0	5	5	4	4	5	5	5	1	4	2	2	2	4	4	4	1	3	3	2	2
CATGTAAGAGACATTT-1-151507	3	3	3	3	1	3	1	4	2	2	4	4	3	2	3	2	2	2	2	2	2	2	2	2	5	4	4	4	2	2	2	2	2	2	2	2	4	4	2	2	3	3	2	2
CATGTAGGAGCGCCAA-1-151507	0	0	0	0	0	0	0	0	0	0	0	0	0	0	0	0	0	0	5	5	5	5	5	0	3	3	0	3	0	0	0	5	5	5	5	1	0	0	1	0	6	6	4	6
CATGTCTCATTTATGG-1-151507	2	2	2	2	1	4	3	4	2	2	4	4	3	2	3	2	2	2	2	2	2	2	2	2	5	5	4	4	2	2	2	2	2	2	2	2	2	4	2	2	3	3	2	2
CATGTGGGCTCATCAC-1-151507	5	5	5	5	1	3	1	4	4	4	4	4	4	4	4	5	4	5	0	0	2	2	2	2	5	5	4	4	5	4	4	4	4	2	2	2	4	4	4	1	3	3	2	2
CATTACATAGATTGTG-1-151507	0	0	0	0	0	0	0	0	0	0	0	0	0	0	0	0	0	0	5	5	1	1	1	0	2	2	2	2	0	0	0	0	0	5	5	1	0	0	1	0	6	6	6	6
CATTACGCAGGAAGGG-1-151507	5	5	5	5	1	3	4	3	4	4	5	4	4	4	4	1	4	4	4	2	2	2	5	2	5	5	4	4	5	5	5	4	4	2	2	2	4	4	5	1	3	3	2	2
CATTACGTCGGCCCGT-1-151507	1	1	1	1	1	3	1	3	1	1	2	2	1	1	2	2	2	2	2	2	2	2	2	2	2	2	2	2	1	1	1	2	2	2	2	2	1	1	2	2	3	3	2	2
CATTATAACAGGGTCC-1-151507	0	0	0	0	0	0	0	0	0	0	0	0	0	0	0	0	0	0	5	5	6	6	1	0	2	2	2	2	0	0	0	0	0	0	0	1	0	0	1	0	6	6	6	6
CATTATCCCATTAACG-1-151507	6	6	6	6	6	6	6	6	6	6	6	6	6	6	6	6	3	1	3	3	4	4	4	0	6	6	6	6	6	6	6	6	6	6	6	6	6	6	6	6	6	6	6	6
CATTATGCTTGTTGTG-1-151507	1	1	2	2	1	3	4	3	2	2	4	4	3	2	3	2	2	2	2	2	2	2	5	4	2	2	2	2	2	2	2	2	2	2	2	2	2	2	2	2	3	3	2	2
CATTCACTGACAGCTA-1-151507	0	0	0	0	0	0	0	0	0	0	0	0	0	0	0	0	0	0	0	0	1	1	4	4	3	3	0	3	0	0	0	0	0	0	0	1	0	0	1	0	6	6	6	6
CATTCAGGTCAGTGCG-1-151507	1	1	1	1	1	3	1	3	1	1	2	2	1	1	2	2	2	2	2	2	2	2	2	2	2	2	2	2	1	1	1	2	2	2	2	2	1	1	2	2	3	3	2	2
CATTCCCATTCCGTCG-1-151507	0	0	0	0	0	0	0	0	0	0	0	0	0	0	0	3	1	0	4	4	5	5	0	2	3	3	0	2	1	1	1	1					0	0	0	5	6	6	4	4
CATTCCCTAAGTACAA-1-151507	1	1	1	1	1	3	1	3	2	2	4	4	2	1	2	2	2	2	2	2	2	2	2	2	2	2	2	2	1	1	1	2	2	2	2	2	1	1	2	2	3	3	2	2
CATTGATGAACACGCC-1-151507	0	0	0	0	0	0	0	0	0	0	0	0	0	0	0	0	0	0	0	0	6	1	1	0	5	5	4	4	0	0	0	0	0	0	0	1	0	0	1	0	6	6	6	6
CATTGCAAAGCATAAT-1-151507	0	0	0	0	0	0	0	0	0	0	0	0	0	3	1	3	0	0	0	0	2	2	5	2	2	2	2	2	1	1	1	1	5	4	4	4	0	0	5	1	6	6	4	6
CATTGCGAAATGGGCG-1-151507	4	4	4	4	1	3	1	3	4	4	5	4	4	4	4	5	2	4	4	4	2	2	2	2	4	4	3	3	4	4	4	4	4	4	2	2	4	4	4	4	3	3	2	2
CATTGCGGGTCAATTC-1-151507	0	0	0	0	0	0	0	0	0	0	0	0	0	0	0	0	0	0	5	5	6	6	1	0	3	3	3	3	0	0	0	0	0	0	0	1	0	0	1	0	6	6	6	6
CATTGTGTGCTAGATC-1-151507	1	1	1	1	1	3	1	3	2	2	4	4	2	2	2	2	2	2	2	2	2	2	2	0	2	2	2	2	2	2	2	2	2	2	2	2	2	2	2	2	3	3	2	2
CATTTAGCGGACCATG-1-151507	1	1	1	1	1	3	4	3	1	1	2	1	1	1	2	2	2	2	2	2	2	2	5	2	2	2	2	2	1	1	1	2	4	2	2	2	1	1	2	2	3	3	2	2
CATTTATCGTTCAAGA-1-151507	0	0	0	0	0	0	0	0	0	0	0	0	0	0	0	0	0	0	0	0	5	5	0	2	3	3	0	2	0	0	0	0	0	0	0	0	0	0	1	0	6	6	6	6
CATTTCTAGCAGACTA-1-151507	1	1	1	2	1	3	1	4	2	2	4	4	2	2	3	2	2	2	2	2	2	2	2	2	2	2	2	2	2	2	2	2	2	2	2	2	2	2	2	2	3	3	2	2
CATTTGAGTGGTACGT-1-151507	4	4	4	4	1	3	1	4	4	4	4	4	4	4	4	2	4	4	4	4	2	2	5	2	4	4	3	3	4	4	4	1	4	2	2	2	4	4	4	4	3	3	2	2
CCAAACAGAACCCTCG-1-151507	1	1	1	2	1	4	3	4	2	2	4	4	2	2	3	2	2	2	2	2	2	2	2	2	2	2	2	2	2	2	2	2	2	2	2	2	2	2	2	2	3	3	2	2
CCAAAGCAGTTGGTTG-1-151507	1	1	1	2	1	3	1	3	2	2	4	2	2	2	3	2	2	2	2	2	2	2	5	2	2	2	2	2	2	2	2	2	2	2	2	2	2	2	2	2	3	3	2	2
CCAAAGTCCCGCTAAC-1-151507	0	0	0	0	0	0	0	0	0	0	0	0	0	0	0	0	0	0	0	0	0	6	1	2	2	2	2	2	0	0	0	5	5	5	5	5	0	0	0	0	6	6	6	6
CCAAATAACAAGATTC-1-151507	2	2	2	2	1	3	1	3	2	2	4	4	3	2	3	2	2	2	2	2	2	5	5	0	4	4	3	3	2	2	2	2	2	2	2	2	2	2	2	2	3	3	2	2
CCAACCTTATGTAACT-1-151507	6	6	6	6	6	6	6	6	6	6	6	6	6	6	6	6	6	6	3	6	6	1	1	0	6	6	6	6	6	6	6	6	6	6	6	6	6	6	6	6	6	6	6	6
CCAACGATGCACTGAT-1-151507	2	2	2	3	1	3	4	3	2	2	4	4	3	2	3	2	2	2	2	2	2	2	2	4	3	3	0	2	2	2	2	2	4	2	2	4	4	4	2	2	3	3	2	2
CCAACGCTTGCCAGGG-1-151507	0	0	0	0	0	0	0	0	0	0	0	0	0	0	0	0	0	0	5	5	0	0	6	0	3	2	0	2	0	0	0	5	5	5	5	5	0	0	0	0	6	6	6	6
CCAAGAAAGTGGGCGA-1-151507	4	4	4	4	1	3	1	4	4	4	4	4	4	4	4	2	4	4	4	4	2	2	5	4	4	4	3	3	4	4	4	4	4	2	2	2	4	4	4	4	3	3	2	2
CCAAGACTTCTGCGAA-1-151507	1	1	1	1	1	3	1	3	1	1	2	2	1	1	2	2	2	2	2	2	2	2	2	2	2	2	2	2	1	1	1	2	2	2	2	2	1	1	2	2	3	3	2	2
CCAAGCGTAACTCGTA-1-151507	1	1	1	2	1	3	1	4	2	2	4	4	2	2	3	2	2	2	2	2	2	2	2	2	2	2	2	2	2	2	2	2	2	2	2	2	2	2	2	2	3	3	2	2
CCAAGCTTGATCTCCT-1-151507	0	0	0	0	0	0	0	5	0	0	0	0	1	3	1	1	1	2	4	4	2	5	5	2	2	2	2	2	1	1	1	4	5	5	5	5	0	0	5	1	6	6	4	4
CCAAGGAACAGAGAGG-1-151507	1	1	1	1	1	4	3	4	1	1	2	4	2	1	2	2	2	2	2	2	2	2	2	2	2	2	2	2	1	1	1	2	2	2	2	2	1	1	2	2	3	3	2	2
CCAAGGTTGCCCTTTC-1-151507	5	5	5	5	1	3	1	3	4	4	5	4	4	5	4	1	2	2	2	2	2	2	2	2	5	5	5	4	5	5	5	1	2	2	2	2	4	4	4	1	3	3	2	2
CCAAGTTTCTACAGAT-1-151507	2	2	2	2	1	3	4	3	2	2	4	4	2	2	3	2	2	2	2	2	2	5	5	4	3	3	0	3	2	2	2	2	2	2	2	2	2	2	4	2	3	3	2	2
CCAATAGATTTCATCT-1-151507	4	4	4	4	1	2	2	2	4	4	5	1	4	4	4	5	2	2	2	2	2	5	5	2	4	4	4	3	4	4	4	4	0	5	5	5	4	4	5	1	3	3	2	2
CCAATAGTGCCGTCGA-1-151507	2	2	3	3	1	3	1	3	2	2	4	4	3	2	3	2	2	2	2	2	2	2	2	2	3	3	0	2	2	2	2	2	2	2	2	2	4	4	2	2	3	3	2	2
CCAATCGGTAGATCGA-1-151507	0	0	0	0	0	0	0	0	0	0	0	0	0	0	0	0	0	0	5	5	4	4	4	4	2	2	2	2	0	0	0	0	1	1	1	0	0	0	1	0	6	6	6	6
CCAATGTCACAGCAAG-1-151507	3	3	3	3	1	4	3	4	2	2	4	4	3	2	3	2	2	2	2	2	2	2	2	2	3	3	0	2	2	2	2	2	4	2	2	2	4	4	2	2	3	3	2	2
CCAATTACGGGTCGAG-1-151507	0	0	0	0	0	0	0	0	0	0	0	0	0	0	0	0	0	0	5	5	1	1	4	4	2	2	2	2	0	0	0	0	0	0	0	0	0	0	0	0	6	6	6	6
CCAATTGAATGTTAAT-1-151507	1	1	1	1	1	4	3	4	2	2	4	4	2	1	2	2	2	2	2	2	2	2	2	2	2	2	2	2	2	2	2	2	2	2	2	2	1	1	2	2	3	3	2	2
CCACAATGTACGTCTT-1-151507	1	1	1	1	1	3	1	3	1	1	2	2	1	1	2	2	2	2	2	2	2	2	2	2	2	2	2	2	1	1	1	2	2	2	2	2	1	1	2	2	3	3	2	2
CCACACTGAGATATTA-1-151507	3	3	3	3	1	3	1	4	2	2	4	4	4	4	4	2	2	2	2	2	2	2	5	2	3	3	0	2	2	2	2	2	4	4	4	4	4	4	2	2	3	3	2	2
CCACAGCTGAAATCAT-1-151507	1	1	1	1	1	3	1	3	1	1	2	2	1	1	2	2	2	2	2	2	2	2	2	2	2	2	2	2	1	1	1	2	2	2	2	2	1	1	2	2	3	3	2	2
CCACAGTACCCATCCT-1-151507	2	2	2	2	1	4	1	4	2	2	4	4	3	2	3	2	2	2	2	2	2	2	2	0	4	4	3	3	2	2	2	2	2	2	2	2	2	4	2	2	3	3	2	2
CCACATACTGCACCCA-1-151507	2	2	2	2	1	3	4	2	2	2	4	4	2	2	3	2	2	2	2	2	2	5	5	4	5	5	4	4	2	2	2	2	4	4	4	4	2	2	2	2	3	3	2	2
CCACCAACTTTACTGT-1-151507	5	5	4	4	1	3	4	2	4	4	5	1	4	4	4	5	4	4	0	0	5	5	0	0	3	3	0	3	5	5	5	5	5	4	4	4	4	4	4	1	3	3	2	2
CCACCCAAGGAAAGTG-1-151507	1	1	1	2	1	3	1	4	2	2	4	4	2	2	3	2	2	2	2	2	2	2	5	0	2	2	2	2	2	2	2	2	2	2	2	2	2	2	2	2	3	3	2	2
CCACGAATTTAACCTC-1-151507	1	1	1	1	1	3	1	3	1	1	2	2	1	1	2	2	2	2	2	2	2	2	2	2	4	4	3	3	2	2	1	2	2	2	2	2	2	2	2	2	3	3	2	2
CCACGAGAAGAGAATC-1-151507	0	0	0	0	0	0	0	0	0	0	0	3	0	3	1	3	1	0	4	4	5	5	5	2	2	2	2	2	0	0	1	1	4	4	2	4	0	0	0	1	6	6	6	6
CCACGGAGCCATAAGA-1-151507	5	5	5	5	1	3	4	2	4	4	5	1	4	4	4	5	4	4	4	4	5	5	0	0	3	3	0	2	5	5	5	5	5	4	4	4	4	4	5	1	3	3	2	2
CCACGGTGCCCGGTAG-1-151507	1	1	1	1	1	2	2	1	1	1	2	2	1	1	2	5	2	2	2	2	2	2	2	4	4	4	4	3	1	1	1	2	2	2	2	2	2	2	4	2	3	3	2	2
CCACTAAACTGAATCG-1-151507	1	1	1	1	1	3	4	3	1	1	2	1	1	1	2	2	2	2	2	2	2	2	2	2	2	2	2	2	1	1	1	2	2	2	2	2	1	1	2	2	3	3	2	2
CCACTATCCGGGTCAC-1-151507	0	0	0	0	0	0	0	0	0	0	0	0	0	0	0	3	0	0	5	0	6	6	1	2	2	2	2	2	0	0	0	0	5	5	5	5	0	0	0	0	6	6	6	6
CCACTCAGATCCGCAA-1-151507	5	5	5	5	5	5	5	5	6	5	5	3	5	5	5	3	5	5	5	5	2	5	5	0	5	5	5	5	5	5	5	0	0	0	0	0	5	5	0	5	3	3	2	2
CCACTGGTGGCTGGTT-1-151507	4	4	4	4	1	3	4	3	4	4	5	4	4	4	4	2	2	2	2	2	2	2	2	0	4	4	3	3	4	4	4	1	4	2	2	2	4	4	4	4	3	3	2	2
CCACTGTTTGGATTAA-1-151507	3	3	3	3	1	3	1	3	4	4	4	4	4	4	4	2	2	2	2	2	2	2	2	2	4	4	4	4	2	2	2	2	2	2	2	2	4	4	2	2	3	3	2	2
CCAGAAACTGATGCGA-1-151507	5	5	4	4	1	2	2	1	4	4	5	2	5	5	5	4	2	2	2	2	2	2	5	0	5	5	5	5	4	4	4	4	5	4	4	2	4	5	0	5	3	3	2	2
CCAGAAAGCAACTCAT-1-151507	5	5	5	5	1	3	4	2	4	4	5	1	4	4	4	5	4	5	0	0	5	5	5	0	3	3	0	3	5	5	5	5	5	5	5	5	4	4	5	1	3	3	2	2
CCAGAGACAAAGCCGG-1-151507	2	2	2	2	1	3	1	3	2	2	4	4	3	2	3	2	2	2	2	2	2	2	2	0	2	2	2	2	2	2	2	2	4	2	2	2	2	2	4	2	3	3	2	2
CCAGATAGTTGAGTGA-1-151507	1	1	1	1	1	3	1	4	1	1	2	2	1	1	2	2	2	2	2	2	2	2	2	2	2	2	2	2	1	1	1	2	2	2	2	2	1	1	2	2	3	3	2	2
CCAGATGTAAATGGGT-1-151507	0	0	0	0	0	0	0	0	0	0	0	0	0	0	0	3	0	0	5	5	0	6	1	4	2	2	2	2	0	0	0	5	5	5	5	5	0	0	0	0	6	6	6	6
CCAGCCTGGACCAATA-1-151507	2	2	2	2	3	4	3	4	2	2	4	4	3	2	3	2	2	2	2	2	2	2	2	2	2	2	2	2	2	2	2	2	2	2	2	2	2	2	2	2	3	3	2	2
CCAGCTACGCCTCATA-1-151507	1	1	1	1	1	3	4	3	1	1	2	2	1	1	2	2	2	2	2	2	2	2	2	2	2	2	2	2	1	1	1	2	2	2	2	2	1	1	2	2	3	3	2	2
CCAGCTCGAACGCATT-1-151507	5	5	5	5	1	4	1	4	4	4	5	2	4	4	4	5	4	5	0	0	5	5	5	0	5	4	4	4	5	5	5	1	5	4	4	2	4	4	4	4	3	3	2	2
CCAGCTGATGGTACTT-1-151507	4	4	4	4	1	3	4	2	4	4	5	4	4	4	4	2	2	2	2	2	2	2	5	4	4	4	3	3	4	4	4	4	4	2	2	2	4	4	4	4	3	3	2	2
CCAGCTTCCGCCCGCA-1-151507	3	3	3	3	1	3	4	3	4	4	4	4	4	4	4	2	2	2	2	2	2	2	2	2	3	3	0	2	4	4	4	4	4	4	4	4	4	4	4	2	3	3	2	2
CCAGGGACGTGGCCTC-1-151507	2	2	2	2	1	3	4	3	2	2	4	4	2	2	3	2	2	2	2	2	2	2	5	4	2	2	2	2	2	2	2	2	2	2	2	2	2	2	2	2	3	3	2	2
CCAGTAGTCTGATCCA-1-151507	1	1	1	1	1	2	2	1	1	1	2	1	1	1	2	2	2	2	2	2	2	2	5	2	2	2	2	2	1	1	1	2	4	2	2	2	1	1	4	2	3	3	2	2
CCAGTCAAATCTCTTA-1-151507	5	5	5	5	1	3	2	2	4	4	5	1	4	5	3	5	4	4	4	4	2	2	5	4	4	4	4	4	5	5	5	5	5	4	4	5	4	4	5	1	3	3	2	2
CCAGTCCATTATTCGA-1-151507	1	1	1	1	1	3	1	3	1	1	2	4	2	1	2	2	2	2	2	2	2	2	2	2	2	2	2	2	1	1	1	2	2	2	2	2	1	1	2	2	3	3	2	2
CCAGTCTAGACGGCGC-1-151507	1	1	1	1	1	2	5	1	1	1	2	1	1	1	1	5	2	2	2	2	2	5	5	2	2	2	2	2	1	1	1	2	4	4	4	4	1	1	4	2	3	3	2	2
CCAGTCTTGTCATAGA-1-151507	5	5	5	4	1	3	4	3	4	4	5	4	4	4	4	1	4	4	0	0	2	2	2	2	5	4	4	4	5	5	5	5	5	4	4	5	5	5	5	1	3	3	2	2
CCAGTTCGGTAACTCA-1-151507	5	5	5	5	1	2	2	1	4	4	5	2	4	5	4	1	4	5	0	0	2	2	2	2	5	5	4	5	5	5	5	5	4	4	4	4	5	5	5	5	3	3	2	2
CCATAAACAACCCGAC-1-151507	0	0	0	0	0	0	0	0	0	0	0	0	0	0	0	0	0	0	5	5	6	6	1	0	2	2	2	2	0	0	0	0	0	0	5	1	0	0	1	0	6	6	6	6
CCATACCTTTACTTGT-1-151507	1	1	1	1	2	0	5	5	1	1	2	1	1	3	1	1	1	0	4	4	2	2	2	0	2	2	2	2	1	1	1	2	2	2	2	2	1	1	4	2	3	3	2	2
CCATACTCGCCTCTCC-1-151507	5	5	4	4	1	3	4	2	4	4	5	2	4	4	4	2	4	4	4	4	5	0	0	4	4	3	3	3	4	4	4	4	5	4	4	4	4	4	5	1	3	3	2	2
CCATAGGTTGGCGTGG-1-151507	1	1	1	1	1	3	1	3	1	1	2	2	1	1	2	2	2	2	2	2	2	2	2	0	2	2	2	2	1	1	1	2	2	2	2	2	1	1	2	2	3	3	2	2
CCATAGTCAGTAACCC-1-151507	1	1	1	2	1	3	1	3	2	2	4	4	2	2	3	2	2	2	2	2	2	2	5	4	2	2	2	2	2	2	2	2	2	2	2	2	2	2	4	2	3	3	2	2
CCATATGGAAACTATA-1-151507	2	2	2	2	1	3	1	4	2	2	4	4	3	2	3	2	2	2	2	2	2	2	2	4	4	4	3	3	2	2	2	2	2	2	2	2	2	2	2	2	3	3	2	2
CCATATTGGATCATGA-1-151507	1	1	1	2	1	3	1	3	2	2	4	2	2	2	2	2	2	2	2	2	2	2	2	2	2	2	2	2	2	2	2	2	2	2	2	2	2	2	2	2	3	3	2	2
CCATCATAAGAACAGG-1-151507	1	1	1	1	1	4	3	4	1	1	2	2	1	1	2	2	2	2	2	2	2	2	2	2	2	2	2	2	1	1	1	2	2	2	2	2	1	1	2	2	3	3	2	2
CCATCCATACCAAGTC-1-151507	1	1	1	1	1	3	1	3	2	2	2	4	2	1	2	2	2	2	2	2	2	2	2	2	2	2	2	2	1	1	1	2	2	2	2	2	1	1	2	2	3	3	2	2
CCATCGCAGTTAAACT-1-151507	3	4	3	4	1	3	1	3	4	4	4	4	4	4	4	2	2	2	2	2	2	2	2	2	5	4	4	4	4	4	4	4	4	4	4	4	4	4	2	2	3	3	2	2
CCATCTCACCAGTGAA-1-151507	1	1	1	1	1	3	4	3	1	1	2	2	2	1	2	2	2	2	2	2	2	2	2	2	4	3	3	3	1	1	1	2	2	2	2	2	2	2	2	2	3	3	2	2
CCATCTTGTTCACAAT-1-151507	1	1	1	1	0	0	5	5	0	0	2	3	1	1	1	5	1	0	4	4	5	0	6	2	2	2	2	2	1	1	1	4	4	2	2	2	1	1	4	4	3	3	2	4
CCATGCCCTAGATTTC-1-151507	3	3	3	3	1	3	1	3	2	2	4	4	4	2	3	2	2	2	2	2	5	5	5	2	4	4	4	4	2	2	2	2	4	2	2	2	4	4	2	2	3	3	2	2
CCATGCCTGTTTAGTA-1-151507	2	2	2	2	1	4	3	4	2	2	4	4	3	2	3	2	2	2	2	2	2	2	2	4	3	3	0	2	2	2	2	2	2	2	2	2	2	2	2	2	3	3	2	2
CCATGCTCTGCAGGAA-1-151507	1	1	1	2	1	3	1	4	2	2	4	4	2	2	3	2	2	2	2	2	2	2	2	2	2	2	2	2	2	2	2	2	2	2	2	2	2	2	2	2	3	3	2	2
CCATGGCCCTTGTACC-1-151507	3	3	3	4	1	3	1	3	4	4	4	4	4	4	4	2	2	2	2	2	2	2	2	2	4	3	3	3	4	4	4	2	4	4	4	4	4	4	2	2	3	3	2	2
CCATTAGCGATAATCC-1-151507	2	2	2	3	1	3	1	3	2	2	4	4	3	2	3	2	2	2	2	2	2	2	2	2	3	3	0	2	2	2	2	2	2	2	2	2	4	4	2	2	3	3	2	2
CCATTCCCTGCCCACA-1-151507	2	2	3	3	1	3	1	4	2	2	4	4	3	2	3	2	2	2	2	2	2	2	2	2	3	3	0	2	2	2	2	2	2	2	2	2	4	4	2	2	3	3	2	2
CCATTTCTACCTATTA-1-151507	4	4	4	4	1	3	1	3	4	4	4	4	4	4	4	5	2	2	2	2	2	2	2	2	5	5	5	5	4	4	4	4	2	2	2	2	4	4	4	4	3	3	2	2
CCCAAACATGCTGCTC-1-151507	1	1	1	1	1	2	4	2	1	1	2	2	1	1	2	2	2	2	2	2	2	2	2	2	2	2	2	2	1	1	1	2	2	2	2	2	1	1	2	2	3	3	2	2
CCCAACATACGTCGCG-1-151507	4	4	4	4	1	3	4	2	4	4	5	4	4	4	4	5	2	2	2	2	2	2	2	0	3	3	0	3	4	4	4	4	4	4	4	2	4	4	4	4	3	3	2	2
CCCAACCACACTAACA-1-151507	0	0	0	0	0	0	0	0	0	0	0	0	0	0	0	0	0	0	0	0	6	6	1	4	2	2	2	2	0	0	0	0	1	0	0	0	0	0	1	0	6	6	6	6
CCCAAGAATGCACGGT-1-151507	1	1	1	0	0	0	0	0	0	0	0	3	0	3	1	4	1	0	4	4	2	2	5	2	2	2	2	2	1	1	1	4	4	2	2	2	1	0	5	1	6	6	4	4
CCCAAGACAGAGTATG-1-151507	0	0	0	0	0	0	0	0	0	0	0	0	0	0	0	0	0	0	5	5	6	1	1	0	2	2	2	2	0	0	0	0	0	0	0	0	0	0	1	0	6	6	6	6
CCCAAGTCATTACACT-1-151507	5	5	5	5	1	3	1	4	4	4	5	4	4	4	4	5	4	4	4	2	5	5	5	0	5	5	4	4	5	5	5	1	4	2	2	2	4	4	4	1	3	3	2	2
CCCAATGAGATTTGCA-1-151507	6	6	6	6	5	5	0	0	6	5	6	5	6	6	6	0	5	3	1	5	5	0	0	0	5	5	5	5	6	6	6	6	1	1	1	6	5	5	1	6	3	3	2	4
CCCAATTTCACAACTT-1-151507	4	4	4	4	1	2	2	1	4	4	5	2	4	4	4	5	2	2	2	2	2	2	2	2	3	2	0	2	4	4	4	4	4	4	4	4	4	4	4	4	3	3	2	2
CCCAGAGGAGGGCGTA-1-151507	0	0	0	0	0	0	0	0	0	0	0	0	0	0	0	0	0	0	0	0	1	1	4	4	3	3	3	3	0	0	0	0	1	1	1	0	0	0	1	0	6	6	6	6
CCCAGGAAGAATTCGA-1-151507	5	5	4	5	5	5	5	5	4	4	5	1	5	5	5	4	4	5	0	0	2	5	0	4	5	5	5	5	5	5	5	5	0	0	0	1	5	5	0	5	3	3	2	2
CCCAGGTCTGAAGGCT-1-151507	2	2	2	2	1	3	1	3	2	2	4	4	3	2	3	2	2	2	2	2	2	2	5	4	4	4	3	3	2	2	2	2	2	2	2	2	2	4	2	2	3	3	2	2
CCCAGTAAACTTGGGA-1-151507	6	6	6	6	5	5	0	0	5	5	1	0	6	0	0	0	1	5	5	0	6	1	1	0	5	5	5	5	6	6	5	6	0	0	0	0	5	5	1	0	6	6	4	4
CCCAGTTAAGGCGCCG-1-151507	2	2	2	2	1	3	1	4	2	2	4	4	2	2	3	2	2	2	2	2	2	2	5	0	2	2	2	2	2	2	2	2	2	2	2	2	2	2	2	2	3	3	2	2
CCCATATAGGTCGATT-1-151507	4	4	4	4	1	3	4	2	4	4	4	4	4	4	4	5	2	2	2	2	2	2	2	0	5	5	5	5	4	4	4	4	4	2	2	2	4	4	4	4	3	3	2	2
CCCGAAGTTTCGCGAA-1-151507	5	5	5	5	1	3	1	3	4	4	5	1	4	5	5	1	4	4	0	0	2	2	2	2	4	4	4	3	5	5	5	5	5	5	5	5	4	4	5	1	3	3	2	2
CCCGACCATAGTCCGC-1-151507	1	1	1	1	1	3	4	3	1	1	2	2	1	1	2	2	2	2	2	2	2	2	2	2	2	2	2	2	1	1	1	2	2	2	2	2	1	1	2	2	3	3	2	2
CCCGAGTTTCTCCGTA-1-151507	2	2	2	2	1	3	1	4	2	2	4	4	3	2	3	2	2	2	2	2	2	2	2	2	3	3	0	3	2	2	2	2	2	2	2	2	2	2	2	2	3	3	2	2
CCCGCAGCGCGAACTA-1-151507	3	3	3	3	1	3	1	4	2	2	4	4	4	4	4	2	2	2	2	2	2	2	2	2	4	4	4	3	2	2	2	2	4	2	2	2	4	4	2	2	3	3	2	2
CCCGCAGGGCCCAAAG-1-151507	0	0	0	0	0	0	0	0	0	0	0	0	0	0	0	0	0	0	5	0	1	1	1	2	2	2	2	2	0	0	0	0	1	1	1	0	0	0	1	0	6	6	6	6
CCCGCCATGCTCCCGT-1-151507	1	1	2	2	1	3	1	3	2	2	4	4	2	2	3	2	2	2	2	2	2	2	2	2	2	2	2	2	2	2	2	2	2	2	2	2	2	2	4	2	3	3	2	2
CCCGCGCAATGCACCC-1-151507	2	2	2	2	1	3	4	2	2	2	4	4	3	2	3	2	2	2	2	2	2	2	2	2	2	2	2	2	2	2	2	2	4	2	2	2	2	2	4	2	3	3	2	2
CCCGCTAGAGGGTTAA-1-151507	0	0	0	0	0	0	0	0	0	0	0	0	0	3	1	3	0	0	0	0	2	2	2	2	3	2	0	2	1	1	1	1	5	4	4	4	0	0	5	1	6	6	4	6
CCCGCTTGCCCTCGTC-1-151507	0	0	0	0	0	0	0	0	0	0	0	0	0	0	0	0	0	0	5	5	0	6	6	0	2	2	2	2	0	0	0	0	0	0	0	1	0	0	1	0	6	6	6	6
CCCGGGTCGTTCAGGG-1-151507	5	5	5	5	5	5	0	0	6	5	5	5	5	5	5	0	5	5	5	5	5	5	5	2	5	5	5	5	5	5	5	0	0	0	0	0	5	5	1	0	3	3	2	2
CCCGGTGGAAGAACCT-1-151507	2	2	2	3	1	3	1	3	2	2	4	4	3	2	3	2	2	2	2	2	2	2	2	0	2	2	2	2	2	2	2	2	4	4	4	4	2	4	4	2	3	3	2	2
CCCGGTGTATCGGAAT-1-151507	6	6	6	6	5	5	0	0	5	5	1	0	6	0	0	0	1	5	5	0	6	6	6	2	5	5	5	5	6	6	0	6	1	1	1	0	5	5	1	6	6	6	4	4
CCCGTAAGTCTAGGCC-1-151507	4	4	4	4	1	3	4	3	4	4	5	4	4	4	4	2	2	2	2	2	2	2	2	2	3	3	0	2	4	4	4	4	4	2	2	2	4	4	4	4	3	3	2	2
CCCGTAGCTGGGAAGA-1-151507	5	5	5	5	5	5	5	5	6	4	5	3	5	5	5	4	5	5	5	5	5	5	5	2	4	4	3	4	5	5	5	0	5	5	5	5	5	5	0	0	3	3	2	2
CCCGTCAGCGTCTGAC-1-151507	1	1	1	1	1	3	1	4	2	2	4	4	2	2	3	2	2	2	2	2	2	2	2	2	2	2	2	2	2	2	2	2	2	2	2	2	2	2	2	2	3	3	2	2
CCCGTGAGGGCGGTGA-1-151507	5	5	5	5	5	5	5	5	4	4	5	1	5	5	5	4	4	5	0	0	2	2	2	2	5	4	4	4	5	5	5	0	0	5	5	1	5	5	5	1	3	3	2	2
CCCGTTTCGCAGATGT-1-151507	2	2	2	2	1	3	1	3	2	2	4	4	3	2	3	2	2	2	2	2	2	2	2	0	4	4	3	3	2	2	2	2	2	2	2	2	2	2	2	2	3	3	2	2
CCCTACCCACACCCAG-1-151507	5	5	5	5	1	3	4	2	4	4	5	4	4	4	4	5	4	5	0	0	2	2	2	2	5	5	4	5	5	5	5	1	4	4	4	2	4	4	5	5	3	3	2	2
CCCTACTTGAACAATG-1-151507	5	5	5	5	5	2	5	1	4	4	5	2	5	5	5	4	4	4	4	4	2	2	2	2	5	5	4	4	5	5	5	5	5	4	4	4	5	5	5	5	3	3	2	2
CCCTAGTGTCAGGTGT-1-151507	1	1	1	1	1	3	1	3	2	2	2	4	2	1	2	2	2	2	2	2	2	2	2	2	2	2	2	2	1	1	1	2	2	2	2	2	1	1	2	2	3	3	2	2
CCCTATGTAGAGCAGA-1-151507	6	6	6	6	6	6	6	6	6	6	6	6	6	6	6	6	3	1	3	3	0	0	0	0	1	0	6	6	6	6	6	6	6	6	6	6	6	6	6	6	6	6	6	6
CCCTCAAGCTCTTAGT-1-151507	4	4	4	4	1	2	2	1	2	1	2	3	3	5	5	5	2	2	2	2	5	5	5	2	3	3	0	3	1	0	0	1	4	4	4	4	5	5	5	1	3	3	2	2
CCCTCATTCTGGAATT-1-151507	1	1	1	1	1	4	3	4	2	2	4	4	2	1	2	2	2	2	2	2	2	2	2	4	2	2	2	2	1	1	1	2	2	2	2	2	1	2	2	2	3	3	2	2
CCCTCCTCGCTCGTAT-1-151507	2	2	2	2	1	3	1	3	2	2	4	4	3	2	3	2	2	2	2	2	2	2	2	2	4	3	3	3	2	2	2	2	2	2	2	2	2	2	2	2	3	3	2	2
CCCTCGATAATACACA-1-151507	5	6	6	6	6	6	6	6	5	5	6	5	6	6	6	6	5	3	1	5	5	0	0	2	1	0	5	1	6	6	6	6	1	1	1	6	5	5	6	6	6	6	6	4
CCCTCGGGAGCCTTGT-1-151507	0	0	0	0	0	0	0	0	0	0	0	0	0	0	0	0	0	0	0	0	6	6	1	0	2	3	2	2	0	0	0	0	1	1	1	0	0	0	1	0	6	6	6	6
CCCTGAAATGAGTTGA-1-151507	2	2	2	3	1	3	1	3	2	2	4	4	3	2	3	2	2	2	2	2	2	2	2	2	3	3	0	2	2	2	2	2	4	2	2	2	4	4	2	2	3	3	2	2
CCCTGACTAACAAATT-1-151507	4	4	4	4	1	3	4	2	4	4	5	2	4	4	4	5	4	4	4	4	2	2	2	2	4	4	3	3	5	4	4	1	4	4	4	2	4	4	4	1	3	3	2	2
CCCTGATGTAACTCGT-1-151507	1	1	1	2	1	3	1	3	2	2	4	4	2	2	3	2	2	2	2	2	2	2	2	2	2	2	2	2	2	2	2	2	2	2	2	2	2	2	2	2	3	3	2	2
CCCTGCCCAATCCGCT-1-151507	5	5	5	5	1	3	1	3	4	4	5	2	4	4	4	5	4	4	4	2	2	5	5	0	4	3	3	3	5	5	5	1	4	4	4	2	4	4	4	4	3	3	2	2
CCCTGCGCTACGCATA-1-151507	4	4	4	4	1	3	4	3	4	4	4	4	4	4	4	2	2	2	2	2	2	2	2	2	4	3	3	3	4	4	4	4	4	4	4	4	4	4	4	4	3	3	2	2
CCCTGGTATGGGCGGC-1-151507	0	0	0	0	0	0	0	0	0	0	0	0	0	0	0	0	1	0	0	0	6	6	6	2	3	3	0	2	0	0	0	0	1	0	0	0	0	0	1	0	6	6	6	6
CCCTGTTGGCAAAGAC-1-151507	2	2	2	2	1	3	1	3	2	2	4	4	2	2	3	2	2	2	2	2	2	2	5	0	2	2	2	2	2	2	2	2	2	2	2	2	2	2	2	2	3	3	2	2
CCCTTCTCGTACGCGA-1-151507	0	0	0	0	0	0	0	0	0	0	0	0	0	0	0	0	0	0	0	0	0	6	1	4	2	2	2	2	0	0	0	0	0	5	5	1	0	0	1	0	6	6	6	6
CCCTTTAATGGAGTTC-1-151507	4	4	4	4	1	3	1	4	4	4	4	4	4	4	4	2	2	2	2	2	2	2	2	0	5	5	4	4	4	4	4	2	2	2	2	2	4	4	2	2	3	3	2	2
CCCTTTGACAGGTCTT-1-151507	4	4	4	4	1	3	1	4	4	4	4	4	4	4	4	2	2	2	2	2	2	2	2	0	5	4	4	3	4	4	4	4	5	4	4	4	4	4	4	4	3	3	2	2
CCGAAAGTGGTGAGCA-1-151507	1	1	1	2	1	3	1	4	2	2	4	4	3	2	3	2	2	2	2	2	2	2	2	2	2	2	2	2	2	2	2	2	4	2	2	2	2	2	2	2	3	3	2	2
CCGAACACTGGGCCTC-1-151507	5	5	5	5	1	3	1	4	4	4	5	2	4	5	4	1	4	4	4	2	2	5	5	0	4	3	3	3	5	5	5	5	5	4	4	4	4	4	5	1	3	3	2	2
CCGAACCTTCCCGGCC-1-151507	3	3	3	3	3	4	3	4	2	2	4	4	3	2	3	2	2	2	2	2	2	2	5	4	4	4	3	3	2	2	2	2	2	2	2	2	4	4	2	2	3	3	2	2
CCGAAGTATATTGTTC-1-151507	2	2	2	2	1	3	4	2	2	2	4	4	2	2	3	2	2	2	2	2	2	2	2	2	2	2	2	2	2	2	2	2	2	2	2	2	2	2	4	2	3	3	2	2
CCGACAAACACATGAG-1-151507	2	2	2	2	1	2	4	2	2	2	4	2	3	2	3	2	2	2	2	2	2	2	2	0	2	2	2	2	2	2	2	4	4	2	2	2	2	2	4	4	3	3	2	2
CCGACAAAGGGAGTGC-1-151507	4	4	4	4	1	3	1	3	4	4	4	4	4	4	4	2	2	2	2	2	2	2	2	2	4	4	3	3	4	4	4	4	4	4	4	4	4	4	4	4	3	3	2	2
CCGACAATAGGCCGCC-1-151507	2	2	2	3	1	3	1	3	2	4	4	4	4	4	4	2	2	2	2	2	2	2	2	2	5	5	4	4	2	2	2	2	2	2	2	2	4	4	2	2	3	3	2	2
CCGACGGGCATGAGGT-1-151507	5	5	6	6	5	5	0	0	6	5	1	0	6	0	0	0	5	5	5	5	2	2	2	2	4	4	4	4	5	5	5	0	0	5	5	1	5	5	1	0	3	3	2	2
CCGACGTAAACACAAC-1-151507	0	0	0	0	0	0	0	0	0	0	0	0	0	0	0	0	0	0	0	0	6	6	6	0	3	3	3	3	0	0	0	0	1	1	1	0	0	0	1	0	6	6	6	6
CCGACTCGCATAGTCT-1-151507	0	0	0	0	0	0	0	0	0	0	0	0	0	0	0	0	0	0	5	5	5	5	0	2	3	3	0	2	0	0	0	0	0	0	0	1	0	0	1	0	6	6	6	6
CCGAGAAGTCGCATAA-1-151507	1	1	1	2	1	4	3	4	2	2	4	4	2	2	2	2	2	2	2	2	2	2	2	2	4	3	3	3	2	2	2	2	2	2	2	2	2	2	2	2	3	3	2	2
CCGAGCTGTGCTTGTC-1-151507	0	0	0	0	0	0	0	0	0	0	0	0	0	0	0	0	0	0	5	5	0	0	6	2	4	4	3	4	0	0	0	0	1	1	1	0	0	0	1	0	6	6	6	6
CCGAGGGATGTTAGGC-1-151507	0	0	0	0	0	0	0	0	0	0	0	0	0	0	0	0	0	0	0	0	1	1	1	0	2	2	2	2	0	0	0	0	1	0	0	1	0	0	1	0	6	6	6	6
CCGATCTCAACCTTAT-1-151507	1	1	1	1	1	2	2	1	1	1	2	1	1	1	2	2	2	2	2	2	2	2	2	0	4	4	3	3	1	1	1	2	2	2	2	2	2	2	4	2	3	3	2	2
CCGATCTTAAGAGGCT-1-151507	1	1	1	1	1	1	5	1	1	1	2	1	1	1	2	2	2	2	2	2	2	5	0	0	3	3	0	2	1	1	1	2	2	2	2	2	1	1	2	2	3	3	2	2
CCGATTCGAGGGACCC-1-151507	4	4	4	4	1	3	4	3	4	4	5	4	4	4	4	2	2	2	2	2	2	2	2	2	4	4	3	3	4	4	4	1	4	2	2	2	4	4	4	4	3	3	2	2
CCGATTGGTCAATGAA-1-151507	1	1	1	1	1	4	1	4	1	1	2	1	1	1	2	2	2	2	2	2	5	5	0	2	2	2	2	2	1	1	1	2	2	2	2	2	1	1	2	2	3	3	2	2
CCGCACAAAGACCAAC-1-151507	1	1	1	2	1	3	1	4	2	2	4	4	2	2	3	2	2	2	2	2	2	2	5	4	2	2	2	2	2	2	2	2	2	2	2	2	2	2	2	2	3	3	2	2
CCGCACGTGACCTCGG-1-151507	2	2	2	2	1	2	2	1	2	4	4	2	4	2	4	2	2	2	2	2	2	2	5	2	3	3	0	3	2	2	2	4	4	4	4	4	4	4	4	4	3	3	2	2
CCGCACTTGCAATGAC-1-151507	5	5	5	5	1	3	1	3	4	4	4	4	4	4	4	5	2	2	2	2	2	2	2	0	5	5	5	4	5	5	5	1	2	2	2	2	4	4	4	4	3	3	2	2
CCGCATGTGGTACGAT-1-151507	4	4	4	4	3	4	3	4	4	4	4	4	4	4	4	2	2	2	2	2	2	2	5	4	5	5	5	4	4	4	4	4	2	2	2	2	4	4	2	2	3	3	2	2
CCGCCACCACAATCCA-1-151507	0	0	0	0	0	0	0	0	0	0	0	0	0	0	0	0	0	0	0	0	1	1	1	2	2	3	2	2	0	0	0	0	0	0	0	1	0	0	0	0	6	6	6	6
CCGCCGGTCAACACAC-1-151507	1	1	1	1	1	3	1	3	1	1	2	1	1	1	2	2	1	2	4	2	5	5	5	0	2	2	2	2	1	1	1	2	2	2	2	2	1	1	2	2	3	3	2	2
CCGCCGTTGAGGATAA-1-151507	1	1	1	1	1	2	2	2	2	2	2	2	1	1	2	2	2	2	2	2	2	5	5	0	4	4	4	4	1	1	1	2	4	2	2	2	2	4	4	4	3	3	2	2
CCGCCTGCGAATTGGT-1-151507	0	0	0	0	0	0	0	0	0	0	0	0	0	0	0	0	1	0	4	4	6	6	6	0	3	3	0	3	0	0	0	0	1	1	1	0	0	0	1	0	6	6	4	6
CCGCCTTGCGATGTCG-1-151507	5	5	5	5	1	2	5	1	4	4	5	1	4	5	5	1	4	4	4	4	2	2	2	2	4	4	4	4	5	5	5	5	5	5	5	5	4	4	5	1	3	3	2	2
CCGCGATTTGGTAGGT-1-151507	5	5	5	5	1	3	2	2	4	4	5	1	4	5	4	5	2	4	2	2	2	2	2	2	4	4	3	3	5	5	5	1	4	4	4	4	4	4	5	1	3	3	2	2
CCGCGGAATGCGTCAC-1-151507	4	4	4	4	1	3	1	3	4	4	4	4	4	4	4	2	4	4	4	4	5	5	5	0	3	3	0	3	4	4	4	1	4	2	2	2	4	4	4	4	3	3	2	2
CCGCGGGTACGAAGAA-1-151507	3	3	3	3	1	3	4	2	4	4	4	4	4	4	4	2	2	2	2	2	2	2	2	2	4	3	3	3	2	4	4	2	4	4	4	4	4	4	2	2	3	3	2	2
CCGCGTAGGTAAGGGC-1-151507	3	3	3	3	1	3	4	2	4	4	4	4	4	4	4	2	2	2	2	2	2	2	5	4	3	3	0	3	4	4	4	4	4	4	4	4	4	4	4	4	3	3	2	2
CCGCTATCAGCACCAG-1-151507	3	3	3	3	1	4	3	4	2	2	4	4	3	2	3	2	2	2	2	2	2	2	2	2	4	4	4	4	2	2	2	2	4	2	2	2	4	4	2	2	3	3	2	2
CCGCTCCAGGGCGATC-1-151507	5	5	6	6	5	5	0	0	6	5	1	5	6	6	6	0	4	5	5	5	0	0	0	2	5	5	5	5	6	6	5	0	1	1	1	6	5	5	1	0	3	6	2	4
CCGCTCTTCCGAACTA-1-151507	4	4	4	4	1	4	3	4	4	4	4	4	4	4	4	2	2	2	2	2	2	2	2	2	5	5	4	4	4	4	4	4	2	2	2	2	4	4	2	2	3	3	2	2
CCGCTGGTGCCATTCA-1-151507	0	0	0	0	0	0	0	0	0	0	0	0	0	0	0	0	0	0	0	0	0	0	6	4	3	3	0	2	0	0	0	0	0	0	0	0	0	0	1	0	6	6	6	6
CCGCTTACCTCACTCT-1-151507	4	4	4	4	1	2	2	1	4	4	4	4	4	4	4	5	4	4	2	2	5	5	5	0	4	3	3	3	4	4	4	1	5	4	4	4	4	4	5	1	3	3	2	2
CCGCTTCGCGGTTAAC-1-151507	0	0	0	0	0	0	0	0	0	0	0	0	0	0	0	0	0	0	0	0	0	6	1	2	2	2	2	2	0	0	0	0	0	0	5	1	0	0	1	0	6	6	6	6
CCGCTTGCTGACATGG-1-151507	0	0	0	0	0	0	0	0	0	0	0	0	0	0	0	0	0	0	5	5	6	6	6	0	2	2	2	2	0	0	0	0	5	5	5	5	0	0	1	0	6	6	6	6
CCGGAATGGTTTCAGT-1-151507	2	2	2	2	1	3	4	3	2	2	4	4	3	2	3	2	2	2	2	2	2	2	5	2	2	2	2	2	2	2	2	4	2	2	2	2	4	4	2	2	3	3	2	2
CCGGAGCGTACTTTCT-1-151507	5	5	5	5	1	3	4	2	4	4	5	4	5	4	4	1	4	5	0	0	5	5	5	0	4	4	3	3	5	5	5	5	5	5	5	5	4	4	5	1	3	3	2	2
CCGGAGGTCTTATGGT-1-151507	0	0	0	0	0	0	0	0	0	0	0	0	0	0	0	0	0	0	5	5	5	5	0	2	3	3	3	3	0	0	0	0	1	0	0	1	0	0	1	0	6	6	6	6
CCGGCACGACCGTTTC-1-151507	1	1	1	1	1	2	5	1	1	1	2	1	1	1	1	5	1	2	4	4	2	2	2	2	4	4	4	3	1	1	1	2	2	2	2	2	2	2	4	4	3	3	2	2
CCGGCGCATATTGGAT-1-151507	1	1	1	1	1	3	1	3	1	1	2	2	1	1	2	2	2	2	2	2	2	5	5	4	2	2	2	2	1	1	1	2	2	2	2	2	1	1	2	2	3	3	2	2
CCGGCGTGAGACTCTG-1-151507	5	5	5	5	5	5	0	0	5	5	5	3	5	5	5	3	5	5	5	5	2	2	5	2	5	5	4	4	5	5	5	0	0	0	0	1	5	5	0	5	3	3	2	2
CCGGGACCCGCAGAGA-1-151507	1	1	1	1	1	3	1	3	2	2	2	2	2	1	2	2	2	2	2	2	2	2	5	4	2	2	2	2	1	1	1	2	2	2	2	2	1	1	2	2	3	3	2	2
CCGGGCGGTCTCGTCA-1-151507	1	1	1	2	1	3	1	3	2	2	2	4	2	2	2	2	2	2	2	2	2	2	2	2	2	2	2	2	2	2	2	2	2	2	2	2	2	2	2	2	3	3	2	2
CCGGGCTGCTCCATAC-1-151507	1	1	1	1	1	3	4	3	1	1	2	2	1	1	2	2	2	2	2	2	2	2	2	2	2	2	2	2	1	1	1	2	2	2	2	2	1	1	2	2	3	3	2	2
CCGGGTTCGAGGTTAC-1-151507	4	4	4	4	1	2	2	2	4	4	5	4	4	4	4	5	2	2	2	2	2	2	2	2	2	2	2	2	4	4	4	4	4	2	2	2	4	4	4	4	3	3	2	2
CCGGTAATGGCTAGTC-1-151507	1	1	1	1	1	3	4	3	1	1	2	2	1	1	2	2	2	2	2	2	2	2	2	2	4	4	4	4	1	1	1	2	2	2	2	2	1	1	2	2	3	3	2	2
CCGGTTTGTAATTGTG-1-151507	5	5	5	5	1	3	4	2	4	4	5	2	4	4	4	1	4	5	0	0	5	5	5	2	3	4	3	3	5	5	5	5	4	4	4	4	4	5	5	5	3	3	2	2
CCGTAAGTTGGTCCCA-1-151507	1	1	1	2	1	3	1	3	2	2	4	4	2	2	3	2	2	2	2	2	2	2	5	2	2	2	2	2	2	2	2	2	2	2	2	2	2	2	2	2	3	3	2	2
CCGTACCCAAGCGCCA-1-151507	1	1	1	1	1	3	1	3	1	1	2	2	2	1	2	2	2	2	2	2	2	2	2	2	2	2	2	2	1	1	1	2	2	2	2	2	1	1	2	2	3	3	2	2
CCGTAGGAAATCCCTG-1-151507	4	4	4	4	1	3	1	3	4	4	4	4	4	4	4	2	2	2	2	2	2	5	5	4	5	5	4	4	4	4	4	2	2	2	2	2	4	4	2	2	3	3	2	2
CCGTAGGGTTGTTTAC-1-151507	3	3	3	3	1	3	4	3	4	4	4	4	4	4	4	2	2	2	2	2	2	2	2	2	5	4	4	4	2	2	2	2	2	2	2	2	4	4	2	2	3	3	2	2
CCGTATCTCGTCGTAG-1-151507	5	5	5	5	5	5	0	0	6	5	5	3	5	5	5	3	5	5	0	0	2	2	2	2	4	4	3	3	5	5	5	5	5	5	5	5	5	5	1	0	3	3	2	2
CCGTATTAGCGCAGTT-1-151507	0	0	0	0	0	0	0	0	0	0	0	0	0	0	0	0	0	0	5	5	5	5	0	0	4	4	3	3	0	0	0	0	1	1	1	0	0	0	1	0	6	6	6	6
CCGTGAGGCATTCATG-1-151507	1	1	1	1	1	2	5	1	1	1	2	1	1	1	2	5	2	2	2	2	2	2	5	2	4	4	4	4	1	1	1	2	2	2	2	2	1	1	4	4	3	3	2	2
CCGTGCCCATGACGGC-1-151507	1	1	1	1	1	4	3	4	1	1	2	2	1	1	2	2	1	2	2	2	2	2	2	4	2	2	2	2	1	1	1	2	2	2	2	2	1	1	2	2	3	3	2	2
CCGTGGAACGATCCAA-1-151507	0	0	0	0	0	0	0	0	0	0	0	0	0	0	0	0	0	0	5	5	1	1	1	0	2	2	2	2	0	0	0	0	0	0	5	1	0	0	1	0	6	6	6	6
CCGTGTTAAATTCCAT-1-151507	4	4	4	4	1	2	2	1	4	4	4	4	4	4	4	5	4	4	4	2	5	5	0	4	3	3	3	3	4	4	4	1	5	4	4	4	4	4	5	1	3	3	2	2
CCGTTACGTTAGAACA-1-151507	0	0	0	0	0	0	0	0	0	0	0	0	0	0	0	3	0	0	0	0	0	6	1	4	2	2	2	2	0	0	0	5	0	5	5	1	0	0	0	5	6	6	6	6
CCGTTCCGAATCTCGG-1-151507	4	4	4	4	1	3	4	3	4	4	5	4	4	4	4	5	2	2	2	2	2	2	2	2	4	4	3	3	4	4	4	1	4	2	2	2	4	4	4	4	3	3	2	2
CCTAAACAGGGTCCGT-1-151507	0	0	0	0	0	0	0	0	0	0	0	0	0	0	0	0	0	0	0	0	6	6	1	4	2	3	2	2	0	0	0	0	1	1	1	0	0	0	1	0	6	6	6	6
CCTAAAGGCTGACGCT-1-151507	0	0	0	0	0	0	0	0	0	0	0	0	0	0	0	0	0	0	5	5	4	1	4	2	2	2	2	2	0	0	0	0	1	0	0	0	0	0	1	0	6	6	6	6
CCTAAATTAACGGTTC-1-151507	2	2	2	3	3	4	3	4	2	2	4	4	3	2	3	2	2	2	2	2	2	2	5	4	3	3	0	2	2	2	2	2	2	2	2	2	2	4	2	2	3	3	2	2
CCTAAATTGTATCCTA-1-151507	2	2	2	2	1	3	4	3	2	2	4	4	2	2	3	2	2	2	2	2	2	2	2	0	4	4	4	4	2	2	2	2	4	2	2	2	2	2	2	2	3	3	2	2
CCTAACCCAAACAAGT-1-151507	2	2	2	2	1	4	3	4	2	2	4	4	3	2	3	2	2	2	2	2	2	2	2	2	4	4	4	4	2	2	2	2	2	2	2	2	4	4	2	2	3	3	2	2
CCTAACTAAGGCTCTA-1-151507	0	0	0	0	0	0	0	0	0	0	0	0	0	0	0	0	0	0	0	0	0	0	6	4	2	2	2	2	0	0	0	0	0	0	5	1	0	0	0	0	6	6	6	6
CCTAAGTGTCTAACCG-1-151507	1	1	1	1	0	0	5	5	0	0	0	3	1	3	1	1	1	0	4	4	2	2	5	0	2	2	2	2	1	1	1	4	4	4	4	4	0	0	5	1	6	6	4	4
CCTACAAGTCCGGAAT-1-151507	0	0	0	0	0	0	0	0	0	0	0	0	0	0	0	3	0	0	0	0	5	0	6	4	3	3	0	2	1	0	0	1	4	4	2	4	0	0	0	0	6	6	4	6
CCTACAGTTGAGGGAG-1-151507	4	4	4	4	3	4	3	4	4	4	4	4	4	4	4	2	4	5	4	4	2	2	2	2	4	4	3	3	4	4	4	4	4	4	2	2	4	4	4	4	3	3	2	2
CCTACATTCACAGACG-1-151507	5	5	5	5	1	3	4	2	4	4	5	2	4	5	4	1	4	4	4	4	2	5	5	2	2	3	0	2	5	5	5	5	5	5	5	5	5	5	5	5	3	3	2	2
CCTACGCGACCTTACA-1-151507	1	1	1	1	0	0	0	0	0	0	0	3	1	3	1	4	1	0	4	4	5	0	0	0	2	2	2	2	1	1	1	4	4	2	2	2	1	1	5	1	3	4	2	4
CCTACGGCTCAGTCGA-1-151507	1	1	1	2	1	4	3	4	2	2	4	4	2	2	3	2	2	2	2	2	2	2	2	0	2	2	2	2	2	2	2	2	2	2	2	2	1	2	2	2	3	3	2	2
CCTACTCAACACGATT-1-151507	4	4	4	4	1	3	1	3	4	4	4	4	4	4	4	5	2	2	2	2	2	2	2	2	5	5	5	5	4	4	4	2	2	2	2	2	4	4	2	2	3	3	2	2
CCTACTGCGGCGGCCA-1-151507	0	0	0	0	0	0	0	0	0	0	0	0	0	0	0	3	0	0	0	0	0	6	1	2	2	2	2	2	0	0	0	0	0	0	0	1	0	0	0	0	6	6	4	6
CCTACTGCTTACACTT-1-151507	2	2	2	2	1	3	4	2	2	2	4	4	3	2	3	2	2	2	2	2	2	2	5	4	2	2	2	2	2	2	2	2	2	2	2	2	2	2	2	2	3	3	2	2
CCTAGGCGTAGCGATC-1-151507	1	1	1	1	1	3	4	2	1	1	2	2	1	1	2	2	2	2	2	2	2	2	2	2	2	2	2	2	1	1	1	2	2	2	2	2	1	1	2	2	3	3	2	2
CCTAGGTAAAGGTAGC-1-151507	5	5	6	6	5	5	0	0	5	5	1	0	6	0	0	0	1	5	5	0	0	6	6	0	5	5	5	5	5	5	5	6	1	1	1	0	5	5	1	0	6	6	4	4
CCTAGTTAGTCGCATG-1-151507	0	0	0	0	0	0	0	0	0	0	0	0	0	0	0	0	0	0	5	5	6	6	6	2	2	2	2	2	0	0	0	0	0	0	0	1	0	0	1	0	6	6	6	6
CCTATAATGAGTGCCC-1-151507	3	3	3	3	1	3	1	3	2	2	4	4	4	4	4	2	2	2	2	2	2	2	2	2	5	5	5	5	4	4	4	2	4	2	2	2	4	4	4	2	3	3	2	2
CCTATACCGTCCTGTC-1-151507	5	5	5	5	1	3	1	3	4	4	5	4	4	4	4	5	4	5	0	0	2	5	5	4	3	3	0	3	5	5	5	5	5	4	4	4	4	4	5	1	3	3	2	2
CCTATATTTGTCCTGG-1-151507	5	5	5	5	1	3	1	3	6	5	5	1	5	5	5	4	5	5	5	0	0	0	0	0	4	4	3	4	5	5	5	0	5	5	5	5	5	5	0	0	3	3	2	2
CCTATCTATATCGGAA-1-151507	1	1	1	0	0	0	5	5	1	1	2	1	1	3	1	1	1	0	4	4	2	5	5	2	2	2	2	2	1	1	1	4	2	2	2	2	1	1	5	4	6	6	4	4
CCTATGAAGTGGTGCC-1-151507	1	1	1	1	1	2	2	1	1	1	2	2	1	1	2	5	2	2	2	2	2	2	2	2	4	4	4	4	1	1	1	2	2	2	2	2	2	2	2	2	3	3	2	2
CCTATGGCTCCTAGTG-1-151507	6	6	6	6	6	6	6	6	6	6	6	6	6	6	6	6	3	1	3	3	5	0	0	2	6	6	6	6	6	6	6	6	6	6	6	6	6	6	6	6	6	6	6	6
CCTATGGGTTACCGTC-1-151507	1	1	1	1	1	3	1	4	1	1	2	2	2	1	2	2	2	2	2	2	2	2	5	0	2	2	2	2	1	1	1	2	2	2	2	2	2	2	2	2	3	3	2	2
CCTATGGTCAAAGCTG-1-151507	5	5	5	5	5	5	0	0	6	5	5	3	5	5	5	0	5	5	5	0	5	0	0	0	5	5	5	5	5	5	5	0	1	1	1	0	5	5	0	0	3	3	2	2
CCTATGTCCACTCCAC-1-151507	4	4	4	4	1	4	1	4	4	4	4	4	4	4	4	2	2	2	2	2	2	2	2	2	5	5	4	4	4	4	4	4	2	2	2	2	4	4	4	4	3	3	2	2
CCTCACCAATCTTGAC-1-151507	1	1	1	2	1	3	1	4	2	2	4	4	2	2	3	2	2	2	2	2	2	2	2	0	2	2	2	2	2	2	2	2	2	2	2	2	1	2	2	2	3	3	2	2
CCTCACCTGAGGGAGC-1-151507	1	1	1	1	0	0	0	0	0	0	0	3	0	3	1	4	0	0	0	0	2	2	5	2	2	2	2	2	1	1	1	4	4	2	2	2	0	0	5	4	6	6	4	4
CCTCACCTTAGCATCG-1-151507	1	1	1	1	0	0	5	5	1	1	2	3	1	3	1	1	1	0	4	4	2	5	0	4	2	2	2	2	1	1	1	4	4	4	2	4	0	0	5	4	6	4	4	4
CCTCATGCAGCTACGA-1-151507	1	1	1	1	1	3	1	3	1	1	2	2	2	1	2	2	2	2	2	2	2	2	2	2	2	2	2	2	1	1	1	2	2	2	2	2	1	1	2	2	3	3	2	2
CCTCCCGACAATCCCT-1-151507	0	0	0	0	0	0	0	0	0	0	0	0	0	0	0	0	0	0	5	5	1	1	1	0	2	2	2	2	0	0	0	0	0	5	5	1	0	0	1	0	6	6	6	6
CCTCCGACAATTCAAG-1-151507	3	3	3	3	1	2	2	2	2	4	4	4	4	2	4	2	2	2	2	2	2	2	2	2	3	3	0	2	2	2	2	2	4	4	2	2	4	4	4	4	3	3	2	2
CCTCCTGAGCCCACAT-1-151507	5	5	5	5	1	3	4	2	4	4	5	2	4	5	4	5	2	4	2	2	2	2	5	2	4	4	3	3	5	5	5	1	4	4	2	2	4	4	5	1	3	3	2	2
CCTCCTGTTGTGTCGT-1-151507	4	4	4	4	1	3	1	4	4	4	4	4	4	4	4	2	2	2	2	2	2	2	2	0	5	5	5	4	4	4	4	4	2	2	2	2	4	4	2	2	3	3	2	2
CCTCGAAGTGGACGGG-1-151507	0	0	0	0	0	0	0	0	0	0	0	0	0	0	0	3	0	0	0	0	0	5	0	0	2	2	2	2	0	0	1	5	5	5	4	5	0	0	0	5	6	6	4	6
CCTCGACCCACTGCCT-1-151507	0	0	0	0	0	0	0	0	0	0	0	0	0	0	0	0	0	0	5	5	5	0	0	4	3	3	0	2	0	0	0	0	0	0	0	1	0	0	0	0	6	6	6	6
CCTCGCCAGCAAATTA-1-151507	1	1	1	0	0	0	5	5	1	1	2	3	1	3	1	1	1	2	4	4	2	2	5	2	2	2	2	2	1	1	1	4	2	2	2	2	1	1	5	4	6	6	4	4
CCTCGCGCGATATAGG-1-151507	0	0	0	0	0	0	0	0	0	0	0	0	0	0	0	0	0	0	0	0	0	0	6	4	2	2	2	2	0	0	0	0	0	0	0	1	0	0	0	0	6	6	6	6
CCTCGCGCTGTGCGAT-1-151507	4	4	4	4	1	3	1	3	4	4	5	4	4	4	4	5	4	4	4	4	2	5	5	2	4	4	4	4	4	4	4	1	5	4	4	4	4	4	4	4	3	3	2	2
CCTCGGACCGGGATAG-1-151507	1	1	2	2	1	3	1	4	2	2	4	4	2	2	3	2	2	2	2	2	2	2	2	0	2	2	2	2	2	2	2	2	2	2	2	2	2	2	2	2	3	3	2	2
CCTCGGATGCTACCTG-1-151507	4	4	4	4	1	3	1	4	4	4	4	4	4	4	4	2	2	2	2	2	2	5	5	2	4	4	3	3	4	4	4	4	4	2	2	2	4	4	2	2	3	3	2	2
CCTCGGTTTCCTTGCC-1-151507	6	6	6	6	6	6	6	6	6	6	6	6	6	6	6	6	3	1	3	3	6	1	1	2	6	6	6	6	6	6	6	6	6	6	6	6	6	6	6	6	6	6	6	6
CCTCGTTACGCCTGTT-1-151507	1	1	1	1	1	3	1	3	1	1	2	2	1	1	2	2	2	2	2	2	2	2	5	0	3	2	0	2	1	1	1	2	2	2	2	2	1	1	2	2	3	3	2	2
CCTCTAATCTGCCAAG-1-151507	1	1	1	1	1	3	1	3	1	1	2	2	1	1	2	2	2	2	2	2	2	2	2	2	2	2	2	2	1	1	1	2	2	2	2	2	1	1	2	2	3	3	2	2
CCTCTATCGATTAGCA-1-151507	5	5	5	5	5	5	0	5	6	5	5	3	5	5	5	3	5	5	0	0	2	2	2	2	3	3	3	3	5	5	5	5	5	5	5	5	5	5	0	0	3	3	2	2
CCTCTCTCCCATCTAG-1-151507	3	3	3	3	1	3	4	3	2	2	4	4	3	2	3	2	2	2	2	2	2	2	2	2	3	3	0	2	2	2	2	2	2	2	2	2	4	4	4	2	3	3	2	2
CCTCTGGCCTAGACGG-1-151507	0	0	0	0	0	0	0	0	0	0	0	0	0	0	0	3	0	0	5	0	0	6	6	4	2	2	2	2	0	0	0	5	5	5	4	5	0	0	0	0	6	6	6	6
CCTCTGTACTATTCTA-1-151507	4	4	4	4	1	3	1	3	4	4	4	4	4	4	4	2	2	2	2	2	2	2	2	2	4	4	4	4	4	4	4	4	4	2	2	2	4	4	2	2	3	3	2	2
CCTGAACGATATATTC-1-151507	1	1	1	1	1	3	4	3	2	2	2	4	2	1	2	2	2	2	2	2	2	2	5	4	2	2	2	2	1	1	1	2	2	2	2	2	2	2	2	2	3	3	2	2
CCTGAATATTTACATA-1-151507	1	1	1	1	1	3	4	3	1	1	2	2	1	1	2	2	2	2	2	2	2	2	2	2	2	2	2	2	1	1	1	2	2	2	2	2	1	1	2	2	3	3	2	2
CCTGACAAACTCGCGC-1-151507	4	4	4	4	1	2	2	1	2	1	2	3	3	2	3	5	2	2	2	2	5	5	0	2	3	3	0	3	1	0	0	1	4	4	4	4	5	5	5	1	3	3	2	2
CCTGACCACCGATGGT-1-151507	3	3	3	3	1	4	3	4	2	2	4	4	3	4	3	2	2	2	2	2	2	2	2	0	4	4	4	3	2	2	2	2	4	2	2	2	4	4	2	2	3	3	2	2
CCTGACGCAACCTTTA-1-151507	0	0	0	0	0	0	0	0	0	0	0	0	0	3	1	3	1	0	0	0	5	5	5	2	2	2	2	2	1	1	1	1	4	4	2	4	0	0	0	5	6	6	4	6
CCTGAGAATAAATGCA-1-151507	6	6	6	6	6	6	6	6	6	6	6	5	6	6	6	6	5	3	1	3	5	0	6	4	1	0	6	1	6	6	6	6	1	1	1	6	6	6	6	6	6	6	6	6
CCTGCCCGTTGTCTAG-1-151507	4	4	4	4	1	3	1	3	4	4	5	4	4	4	4	2	2	4	2	2	2	2	2	2	4	4	3	3	4	4	4	4	4	4	2	2	4	4	4	4	3	3	2	2
CCTGCGATAGAACTGT-1-151507	1	1	1	1	1	3	1	3	1	1	2	2	2	1	2	2	2	2	2	2	2	2	2	2	2	2	2	2	1	1	1	2	2	2	2	2	1	1	2	2	3	3	2	2
CCTGCGTTCTACGCTT-1-151507	4	4	4	4	1	3	1	4	4	4	4	4	4	4	4	2	2	2	2	2	2	2	5	2	3	3	0	3	4	4	4	4	4	2	2	2	4	4	2	2	3	3	2	2
CCTGCTATTTGAGAAG-1-151507	2	2	2	2	1	3	4	3	2	2	4	4	3	2	3	2	2	2	2	2	2	2	5	4	2	2	2	2	2	2	2	2	2	2	2	2	2	2	2	2	3	3	2	2
CCTGGAAACGTTCTGC-1-151507	1	1	1	1	1	3	1	3	1	1	2	2	1	1	2	2	2	2	2	2	2	2	2	2	4	4	3	3	1	1	1	2	2	2	2	2	2	2	2	2	3	3	2	2
CCTGGCTAGACCCGCC-1-151507	2	2	2	3	1	3	1	3	2	2	4	4	3	2	3	2	2	2	2	2	2	2	2	2	2	2	2	2	2	2	2	2	2	2	2	2	4	4	2	2	3	3	2	2
CCTGGTCGAATGTGGG-1-151507	4	4	4	4	1	3	1	4	4	4	4	4	4	4	4	2	2	2	2	2	2	2	2	2	5	5	5	4	4	4	4	1	2	2	2	2	4	4	4	4	3	3	2	2
CCTGTAAGACATGATA-1-151507	3	3	3	3	1	3	1	3	2	2	4	4	4	4	4	2	2	2	2	2	2	2	2	2	3	3	2	2	2	2	2	2	4	2	2	2	4	4	2	2	3	3	2	2
CCTGTACTCACGCCCA-1-151507	4	4	4	4	1	3	4	3	4	4	5	4	4	4	4	5	2	2	2	2	2	2	5	4	4	4	3	3	4	4	4	1	4	2	2	2	4	4	4	4	3	3	2	2
CCTGTCACCCGGGCTC-1-151507	1	1	1	2	1	3	1	3	2	2	2	4	2	2	2	2	2	2	2	2	2	2	5	4	2	2	2	2	1	1	1	2	2	2	2	2	2	2	2	2	3	3	2	2
CCTGTCCCTCACGTTA-1-151507	1	1	1	1	1	2	2	1	1	1	2	2	1	1	2	2	2	2	2	4	2	2	2	2	4	4	4	4	1	1	1	2	2	2	2	2	1	1	2	2	3	3	2	2
CCTGTCGCCCGTAAAT-1-151507	2	2	2	2	1	4	1	4	2	2	4	4	3	2	3	2	2	2	2	2	2	2	2	2	3	2	0	2	2	2	2	2	2	2	2	2	2	2	2	2	3	3	2	2
CCTGTGAAACCGTAAC-1-151507	5	5	5	5	1	3	4	2	4	4	5	2	4	2	3	5	4	4	4	4	2	5	5	2	3	3	3	3	5	4	4	1	4	4	4	4	4	4	5	1	3	3	2	2
CCTGTGCATAGGAGAC-1-151507	1	1	1	1	1	3	4	2	1	1	2	1	1	1	2	2	2	2	2	2	2	2	5	2	2	2	2	2	1	1	1	2	2	2	2	2	1	1	2	2	3	3	2	2
CCTGTGCGGATTGTAA-1-151507	1	1	1	1	1	1	1	2	1	1	2	1	1	1	2	5	2	2	4	2	5	0	0	4	2	2	2	2	1	1	1	4	2	2	2	2	1	1	4	4	3	3	2	2
CCTGTTCAACCTCGGG-1-151507	6	6	6	6	6	6	6	6	6	6	6	6	6	6	6	6	3	1	3	3	5	5	0	4	6	6	6	6	6	6	6	6	6	6	6	6	6	6	6	6	6	6	6	6
CCTGTTTGAAGACACG-1-151507	3	3	3	3	1	3	1	3	4	4	4	4	4	4	4	2	2	2	2	2	5	5	5	2	5	5	4	4	4	4	4	2	4	2	2	2	4	4	2	2	3	3	2	2
CCTTAAGTACGCAATT-1-151507	5	5	5	5	1	3	1	3	4	4	5	2	4	4	4	5	2	2	2	2	2	2	5	2	5	5	4	4	5	5	4	1	4	2	2	2	4	4	5	1	3	3	2	2
CCTTCAGTTAAAGTGA-1-151507	5	5	5	5	5	5	0	0	6	5	6	5	5	5	5	3	5	5	5	5	0	0	6	0	4	4	4	4	6	6	5	6	1	0	0	0	5	5	1	0	3	3	2	2
CCTTCGTATAGAATCC-1-151507	6	6	6	6	5	5	0	6	5	5	1	5	6	6	6	6	5	3	1	5	5	5	0	0	1	0	5	1	6	6	6	6	1	6	6	6	5	5	1	6	6	6	6	6
CCTTCTCAGCGTTCCT-1-151507	5	5	5	5	1	3	1	4	4	4	5	2	4	4	4	5	4	4	4	4	2	2	5	2	3	3	3	3	5	5	5	5	4	4	4	4	4	4	5	1	3	3	2	2
CCTTCTTGATCCAGTG-1-151507	1	1	1	1	1	3	4	2	1	1	2	1	1	1	1	5	2	2	2	2	2	2	2	2	2	2	2	2	1	1	1	4	2	2	2	2	1	1	4	2	3	3	2	2
CCTTGACCACTTTATT-1-151507	2	2	2	2	1	4	1	4	2	2	4	4	3	2	3	2	2	2	2	2	2	2	2	0	5	4	4	4	2	2	2	2	2	2	2	2	4	4	2	2	3	3	2	2
CCTTTAAGGGAGCACT-1-151507	5	5	5	5	1	3	4	3	4	4	5	2	4	4	4	1	4	5	0	0	2	2	5	2	3	3	0	3	5	5	5	5	5	5	5	4	4	4	5	1	3	3	2	2
CCTTTCAATGAAGAAA-1-151507	0	0	0	0	0	0	0	0	0	0	0	3	0	3	1	3	1	2	4	4	5	5	5	0	2	2	2	2	1	1	1	1	4	4	4	4	0	0	5	1	6	6	4	4
CGAAACATAGATGGCA-1-151507	0	0	0	0	0	0	0	0	0	0	0	0	0	0	0	0	0	0	5	5	1	1	1	2	2	2	2	2	0	0	0	0	1	1	1	0	0	0	1	0	6	6	6	6
CGAAACGCAATTCATG-1-151507	4	4	4	4	1	2	2	2	4	4	5	2	4	4	4	5	2	2	2	2	2	2	2	2	3	3	0	2	4	4	4	4	4	4	4	4	4	4	4	4	3	3	2	2
CGAACAGTATGGGCGT-1-151507	2	2	2	2	1	4	1	4	2	2	4	4	3	2	3	2	2	2	2	2	2	2	5	4	3	3	0	3	2	2	2	2	2	2	2	2	4	4	2	2	3	3	2	2
CGAACATAGTCAGAAA-1-151507	1	1	1	1	1	3	4	2	1	1	2	1	1	1	2	5	2	2	2	2	2	2	2	2	3	2	0	2	1	1	1	2	2	2	2	2	1	1	2	2	3	3	2	2
CGAACCCGCATGCGTC-1-151507	4	4	4	4	1	3	1	4	4	4	4	4	4	4	4	2	4	4	4	4	2	5	5	2	4	4	3	3	4	4	4	4	4	2	2	2	4	4	4	4	3	3	2	2
CGAACGCCCAGTGCCG-1-151507	0	0	0	0	0	0	0	0	0	0	0	0	0	0	0	3	0	0	0	0	0	0	0	0	2	2	2	2	0	0	0	5	5	5	5	5	0	0	0	0	6	6	6	6
CGAACGGCCGGACAAC-1-151507	5	5	5	5	5	5	5	5	6	5	5	3	5	5	5	3	4	5	0	0	5	5	5	0	4	4	4	4	5	5	5	0	0	5	5	1	5	5	0	0	3	3	2	2
CGAAGACGGTGAGTGC-1-151507	5	4	4	4	1	3	4	2	4	4	5	2	4	4	4	2	4	4	4	4	5	5	5	2	3	3	3	3	4	4	4	4	4	4	4	4	4	4	4	1	3	3	2	2
CGAAGACTGCCCGGGA-1-151507	0	0	0	0	0	0	0	0	0	0	0	0	0	0	0	0	0	0	0	0	5	0	0	2	2	3	2	2	0	0	0	0	0	0	0	0	0	0	1	0	6	6	6	6
CGAAGATCAGTTTCAT-1-151507	5	5	5	5	5	5	5	5	4	4	5	1	5	5	5	4	4	5	0	0	2	5	5	2	5	5	5	5	5	5	5	5	0	0	0	0	5	5	5	5	3	3	2	2
CGAAGCTATAAATTCA-1-151507	0	0	0	0	0	0	0	0	0	0	0	0	0	0	0	0	0	0	0	0	6	6	1	0	4	4	4	4	0	0	0	0	1	1	1	0	5	5	1	0	6	6	6	6
CGAAGTTGCTCTGTGT-1-151507	3	3	3	3	1	3	4	2	2	2	4	4	4	2	3	2	2	2	2	2	2	2	2	4	3	3	0	2	2	2	2	2	4	2	2	2	4	4	4	2	3	3	2	2
CGAATCTGCTCGACGC-1-151507	6	6	6	6	6	6	6	6	6	6	6	6	6	6	6	6	3	1	3	3	0	0	0	0	6	6	6	6	6	6	6	6	6	6	6	6	6	6	6	6	6	6	6	6
CGAATGACGCATAATG-1-151507	5	5	5	5	1	1	4	1	6	5	5	1	5	5	5	4	5	5	5	5	2	2	5	2	5	5	4	4	5	5	5	0	5	4	4	4	5	5	0	5	3	3	2	2
CGAATTACATGGTGTT-1-151507	1	1	1	1	1	1	5	1	1	1	2	1	1	1	1	5	1	2	4	2	5	5	0	0	2	2	2	2	1	1	1	4	2	2	2	2	1	1	4	2	3	3	2	2
CGACAATTTGATCTAA-1-151507	1	1	1	2	1	3	1	4	2	2	2	4	2	1	2	2	2	2	2	2	2	2	2	2	3	3	0	2	2	2	2	2	2	2	2	2	2	2	2	2	3	3	2	2
CGACACCGCTTAAGGA-1-151507	1	1	1	1	0	0	5	5	1	1	2	1	1	1	1	5	2	2	2	2	2	5	5	0	3	3	0	2	1	1	1	4	2	2	2	2	1	1	4	4	3	3	2	2
CGACACGCTCCGACAG-1-151507	2	2	2	2	1	3	1	3	2	2	4	4	3	2	3	2	2	2	2	2	2	2	2	2	3	3	0	3	2	2	2	2	2	2	2	2	2	2	2	2	3	3	2	2
CGACACGGATGCCCAC-1-151507	1	1	1	1	1	4	3	4	1	1	2	2	1	1	2	2	2	2	2	2	2	2	2	2	2	2	2	2	1	1	1	2	2	2	2	2	1	1	2	2	3	3	2	2
CGACAGTTCGCGTTAT-1-151507	3	3	3	3	1	3	1	3	2	2	4	4	4	2	3	2	2	2	2	2	2	2	2	2	3	3	0	2	2	2	2	2	2	2	2	2	4	4	2	2	3	3	2	2
CGACATGCGATCTTCT-1-151507	0	0	0	0	0	0	0	0	0	0	0	0	0	0	0	0	0	0	5	0	1	1	1	2	2	2	2	2	0	0	0	0	0	0	0	1	0	0	1	0	6	6	6	6
CGACCCTTAACGCCGG-1-151507	5	5	5	5	5	5	0	0	5	5	1	0	5	5	5	0	5	5	5	5	2	2	5	2	5	5	5	5	5	5	5	0	1	0	0	0	5	5	0	0	3	3	2	2
CGACGCATCCGTACCT-1-151507	5	5	6	6	5	5	0	0	5	5	1	0	6	0	0	0	5	5	5	5	5	5	0	2	5	5	5	5	5	5	5	0	1	1	1	0	5	5	1	0	6	6	4	4
CGACTCAGGATGTTAT-1-151507	1	1	1	0	0	0	0	0	0	0	0	3	0	3	1	4	1	0	4	4	2	5	5	2	2	2	2	2	1	1	1	1	5	4	4	5	0	0	5	1	6	6	4	4
CGACTCGGTACACGGT-1-151507	1	1	1	1	0	0	5	5	1	1	2	1	1	1	1	5	1	2	2	2	2	5	0	0	3	2	0	2	1	1	1	4	2	2	2	2	1	1	4	4	4	4	4	4
CGACTTTGTATAGCCT-1-151507	1	1	1	1	0	0	5	5	1	1	2	1	1	3	1	1	1	0	4	4	2	2	2	2	3	3	0	2	1	1	1	2	2	2	2	2	1	1	4	4	3	3	2	2
CGAGACCCTAGAGTGT-1-151507	3	3	3	3	1	4	3	4	2	2	4	4	3	4	3	2	2	2	2	2	2	2	2	2	4	4	3	3	2	2	2	2	4	2	2	2	4	4	2	2	3	3	2	2
CGAGACTACTGCTGCT-1-151507	5	5	5	5	1	3	1	3	4	4	5	2	4	4	4	5	4	4	4	4	2	2	2	2	5	5	4	4	5	5	5	4	4	4	4	2	4	4	5	1	3	3	2	2
CGAGAGATGTGAACCT-1-151507	1	1	1	1	1	4	3	4	1	1	2	4	2	1	2	2	2	2	2	2	2	2	5	2	2	2	2	2	1	2	1	2	2	2	2	2	2	2	2	2	3	3	2	2
CGAGAGCGCGTAGATA-1-151507	5	5	5	5	5	5	5	5	4	5	5	1	5	5	5	4	4	5	0	0	2	2	2	2	5	4	4	4	5	5	5	5	0	5	5	5	5	5	5	1	3	3	2	2
CGAGAGCTTTCACTAC-1-151507	4	4	4	4	1	4	1	4	4	4	4	4	4	4	4	5	2	2	2	2	2	2	2	2	5	5	5	4	4	4	4	4	2	2	2	2	4	4	4	1	3	3	2	2
CGAGAGGGTAGCCGCG-1-151507	2	2	2	3	1	3	1	3	2	2	4	4	3	2	3	2	2	2	2	2	2	2	2	4	4	4	3	3	2	2	2	2	2	2	2	2	4	4	2	2	3	3	2	2
CGAGATGTTGCCTATA-1-151507	0	0	0	0	0	0	0	0	0	0	0	0	0	0	0	3	0	0	0	0	6	1	1	4	2	2	2	2	0	0	0	0	5	5	5	5	0	0	0	0	6	6	6	6
CGAGATTTCGCTCGGG-1-151507	1	1	1	1	1	3	1	3	2	1	2	2	1	1	2	2	2	2	2	2	2	2	2	0	4	3	3	3	1	1	1	2	2	2	2	2	2	2	2	2	3	3	2	2
CGAGCACTTCAAGTTT-1-151507	2	2	2	2	1	3	1	3	2	2	4	4	3	2	3	2	2	2	2	2	2	2	2	2	2	2	2	2	2	2	2	2	4	2	2	2	2	2	4	2	3	3	2	2
CGAGCCGAGCACTCGA-1-151507	2	2	2	2	1	3	4	3	2	1	2	1	2	2	3	5	2	2	2	2	2	5	0	4	4	4	3	3	1	1	1	4	4	4	4	4	2	2	4	4	3	3	2	2
CGAGCGTTGATCAGCC-1-151507	1	1	1	1	1	4	3	4	1	1	2	2	1	1	2	2	1	2	2	2	2	2	2	2	2	2	2	2	1	1	1	2	2	2	2	2	1	1	2	2	3	3	2	2
CGAGCTGGGCTTTAGG-1-151507	1	1	1	1	1	3	4	2	1	1	2	1	1	1	2	5	2	2	2	2	5	2	2	0	2	2	2	2	1	1	1	2	4	2	2	2	1	1	4	2	3	3	2	2
CGAGGAGCTTCCATAT-1-151507	0	0	0	0	0	0	0	0	0	0	0	0	0	0	0	0	0	0	0	0	6	6	6	0	5	4	4	4	0	0	0	0	1	0	0	0	0	0	1	0	6	6	6	6
CGAGGATCGGGAACGA-1-151507	0	0	0	0	0	0	0	0	0	0	0	0	0	0	0	0	0	0	5	5	1	1	1	2	2	2	2	2	0	0	0	0	0	5	5	1	0	0	1	0	6	6	6	6
CGAGGCCAGGCATTGG-1-151507	1	1	1	2	1	3	1	4	2	2	4	4	2	2	3	2	2	2	2	2	2	2	2	2	2	2	2	2	2	2	2	2	2	2	2	2	2	2	2	2	3	3	2	2
CGAGGCTAAATATGGC-1-151507	1	1	1	1	1	4	3	4	1	1	2	4	2	1	2	2	2	2	2	2	2	2	5	4	2	2	2	2	1	1	1	2	2	2	2	2	2	2	2	2	3	3	2	2
CGAGGGACTGCGGTCG-1-151507	1	1	2	2	1	4	3	4	2	2	4	4	2	2	3	2	2	2	2	2	2	2	5	2	2	2	2	2	2	2	2	2	2	2	2	2	2	2	2	2	3	3	2	2
CGAGGGTATCCAGGTG-1-151507	5	5	5	5	1	3	1	2	6	5	5	1	5	5	5	4	5	5	5	5	2	5	5	2	5	4	4	4	5	5	5	5	5	5	5	5	4	5	5	1	3	3	2	2
CGAGTACTAAAGAGGA-1-151507	4	4	4	4	1	2	2	2	4	4	4	4	4	4	4	5	2	2	2	2	2	2	5	4	3	3	3	3	4	4	4	1	4	4	2	2	4	4	5	1	3	3	2	2
CGAGTGAAGGTACCAG-1-151507	5	5	5	6	5	5	0	0	6	5	1	5	6	6	0	0	5	5	5	5	2	2	5	2	5	4	4	4	5	5	5	0	0	0	0	1	5	5	1	0	3	3	2	2
CGAGTGCTATAGTTCG-1-151507	1	1	1	1	1	3	1	4	1	1	2	2	1	1	2	2	2	2	2	2	2	2	2	2	2	2	2	2	1	1	1	2	2	2	2	2	1	1	2	2	3	3	2	2
CGAGTTCTGTCCCACC-1-151507	1	1	1	1	1	3	1	4	1	1	2	2	1	1	2	2	2	2	2	2	2	2	2	2	2	2	2	2	1	1	1	2	2	2	2	2	1	1	2	2	3	3	2	2
CGAGTTTATCGGACTG-1-151507	1	1	1	1	1	3	4	2	1	1	2	2	1	1	2	2	2	2	2	2	2	2	2	2	3	3	0	2	1	1	1	2	2	2	2	2	1	1	2	2	3	3	2	2
CGATAACCAATTTGAG-1-151507	1	1	1	1	1	4	3	4	1	1	2	2	1	1	2	2	2	2	2	2	2	2	2	2	2	2	2	2	1	1	1	2	2	2	2	2	1	1	2	2	3	3	2	2
CGATAATACTCAGGTT-1-151507	1	1	1	1	1	3	4	2	2	2	2	2	1	1	2	2	2	2	2	2	2	2	2	0	4	4	3	3	1	1	1	2	2	2	2	2	2	2	2	2	3	3	2	2
CGATACCTCGCGGACA-1-151507	3	3	3	3	1	3	1	3	2	4	4	4	4	4	4	2	2	2	2	2	2	2	5	2	3	3	0	2	2	2	2	2	4	4	4	4	4	4	2	2	3	3	2	2
CGATAGTCGTACTGCA-1-151507	5	5	5	5	1	3	1	3	4	4	4	4	4	4	4	1	2	4	2	2	2	2	2	2	5	5	5	5	5	5	4	1	4	2	2	2	4	5	5	5	3	3	2	2
CGATATTAGCCGCAGG-1-151507	1	1	1	1	1	3	4	3	1	1	2	1	1	1	2	2	1	2	2	2	2	2	5	2	2	2	2	2	1	1	1	2	2	2	2	2	1	1	2	2	3	3	2	2
CGATCATTAGAGGCAC-1-151507	1	1	0	0	0	0	0	0	0	0	0	3	0	3	1	4	1	0	4	4	5	5	6	4	3	3	0	2	1	1	1	4	2	2	2	2	1	1	5	4	6	6	4	4
CGATCCACCATTGTTG-1-151507	6	6	6	6	6	6	6	6	6	6	6	6	6	6	6	6	5	3	1	3	5	0	0	0	1	0	6	1	6	6	6	6	6	6	6	6	6	6	6	6	6	6	6	6
CGATCCGACCCAGTGC-1-151507	3	3	3	3	1	4	3	4	2	2	4	4	4	4	4	2	2	2	2	2	2	2	5	4	3	3	0	2	2	2	2	2	4	4	2	2	4	4	2	2	3	3	2	2
CGATCCTCGCAACATA-1-151507	6	6	6	6	6	6	6	6	6	6	6	6	6	6	6	6	6	1	3	6	1	4	4	0	6	6	6	6	6	6	6	6	6	6	6	6	6	6	6	6	6	6	6	6
CGATCGAGAAGCACCA-1-151507	4	4	4	4	5	5	5	5	6	5	5	3	5	5	5	3	5	5	0	0	2	5	5	2	5	5	5	5	5	5	5	5	0	0	0	0	5	5	0	5	3	3	2	2
CGATCTGTTGGAGGAC-1-151507	5	5	5	5	1	3	4	2	4	4	5	2	4	5	4	1	4	4	4	4	2	5	5	4	3	3	0	3	5	5	5	5	5	4	4	4	4	4	5	1	3	3	2	2
CGATGGACCCTACGCC-1-151507	0	0	0	0	0	0	0	0	0	0	0	0	0	0	0	0	0	0	0	0	5	5	0	2	2	2	2	2	0	0	0	5	0	0	0	1	0	0	0	0	6	6	6	6
CGATTAAATATCTCCT-1-151507	4	4	4	4	1	3	1	4	4	4	5	4	4	4	4	2	2	4	2	2	2	2	2	2	5	5	4	4	4	4	4	4	4	2	2	2	4	4	4	4	3	3	2	2
CGATTCGCCTGGCTGC-1-151507	4	4	4	4	1	3	1	3	4	4	4	4	4	4	4	5	2	2	2	2	2	2	2	2	5	5	5	5	4	4	4	4	2	2	2	2	4	4	4	4	3	3	2	2
CGCAAACACGAGTTAC-1-151507	2	2	2	2	1	3	4	3	2	2	4	4	3	2	3	2	2	2	2	2	2	2	5	2	3	3	0	2	2	2	2	2	4	2	2	2	4	4	4	2	3	3	2	2
CGCAATCGATCATTAG-1-151507	3	3	3	3	1	2	2	1	2	2	5	1	4	5	4	5	2	2	2	2	2	2	5	2	4	4	3	3	5	5	2	5	5	5	4	5	5	5	5	1	3	3	2	2
CGCAATTACTTTCGGT-1-151507	2	2	2	2	1	3	4	3	2	2	4	4	3	2	3	2	2	2	2	2	2	2	2	2	2	2	2	2	2	2	2	2	2	2	2	2	2	2	4	2	3	3	2	2
CGCAATTAGGGTAATA-1-151507	2	2	2	2	1	3	1	3	2	2	4	4	3	2	3	2	2	2	2	2	2	2	2	2	2	2	2	2	2	2	2	2	2	2	2	2	2	2	2	2	3	3	2	2
CGCAATTCTACAATAA-1-151507	2	2	2	2	1	3	4	2	2	2	4	2	4	2	3	2	2	2	2	2	2	5	0	4	3	2	0	2	2	2	2	2	4	4	4	4	4	4	2	2	3	3	2	2
CGCACATGTCCACTAC-1-151507	1	1	1	2	1	3	1	3	2	2	2	4	2	1	2	2	2	2	2	2	2	2	5	0	2	2	2	2	1	2	2	2	2	2	2	2	2	2	2	2	3	3	2	2
CGCACGTCTGTTTATG-1-151507	6	6	6	6	6	6	6	6	6	6	6	6	6	6	6	6	3	1	3	3	1	1	1	2	1	0	6	6	6	6	6	6	6	6	6	6	6	6	6	6	6	6	6	6
CGCACGTGCGCTATCA-1-151507	1	1	1	1	1	3	1	3	1	1	2	2	2	1	2	2	2	2	2	2	2	2	2	2	3	3	3	3	1	1	1	2	2	2	2	2	2	2	2	2	3	3	2	2
CGCAGAAACATTTGCG-1-151507	0	0	0	0	0	0	0	0	0	0	0	0	0	0	0	0	0	0	5	5	1	4	4	0	2	2	2	2	0	0	0	0	5	5	5	5	0	0	0	0	6	6	6	6
CGCAGATCTTCACCCG-1-151507	0	0	0	0	0	0	0	0	0	0	0	0	0	0	0	0	0	0	5	5	0	6	6	0	3	3	0	3	0	0	0	0	1	0	0	1	0	0	1	0	6	6	6	6
CGCAGGCGATCCAAAC-1-151507	2	2	2	2	1	3	1	4	2	2	4	4	3	2	3	2	2	2	2	2	2	2	2	0	4	3	3	3	2	2	2	2	2	2	2	2	2	2	2	2	3	3	2	2
CGCATCATGGCTTCAG-1-151507	0	0	0	0	0	0	0	0	0	0	0	0	0	0	0	0	0	0	0	0	6	6	6	0	2	2	2	2	0	0	0	0	1	1	1	0	0	0	1	0	6	6	6	6
CGCATCCATCAGCCAG-1-151507	0	0	0	0	0	0	0	0	0	0	0	0	0	0	0	0	0	0	5	5	6	1	1	4	2	2	2	2	0	0	0	0	5	5	5	5	0	0	1	0	6	6	6	6
CGCATGCCGAATGCGT-1-151507	5	5	5	5	1	3	4	2	4	4	4	4	4	4	4	1	4	4	2	2	2	2	2	2	5	5	5	5	5	5	5	1	4	2	2	2	4	5	5	5	3	3	2	2
CGCATGGTGCGATGCT-1-151507	2	2	2	3	3	4	3	4	2	2	4	4	3	2	3	2	2	2	2	2	2	2	2	2	2	2	2	2	2	2	2	2	2	2	2	2	4	4	2	2	3	3	2	2
CGCATTAGCTAATAGG-1-151507	1	1	1	2	1	4	1	4	2	2	4	4	2	2	3	2	2	2	2	2	2	2	2	2	2	2	2	2	2	2	2	2	2	2	2	2	2	2	2	2	3	3	2	2
CGCCAAGAAGCCGAGT-1-151507	4	4	4	4	1	3	4	2	4	4	5	4	4	4	4	5	4	4	4	4	2	2	2	2	4	4	3	3	5	4	4	1	4	2	2	2	4	4	4	4	3	3	2	2
CGCCACAGGTCGCGAT-1-151507	5	5	6	6	5	5	0	0	5	5	1	0	6	0	0	0	5	5	5	5	2	2	5	2	5	5	5	5	5	5	5	0	1	1	1	0	5	5	1	0	6	6	4	4
CGCCACCCGCATTAAC-1-151507	1	1	1	1	1	3	1	4	1	1	2	2	1	1	2	2	2	2	2	2	2	2	2	2	2	2	2	2	1	1	1	2	2	2	2	2	1	1	2	2	3	3	2	2
CGCCATCCGATTATGA-1-151507	1	1	1	1	1	3	1	3	1	1	2	2	1	1	2	2	2	2	2	2	2	2	2	2	2	2	2	2	1	1	1	2	2	2	2	2	1	1	2	2	3	3	2	2
CGCCCAGCACGCCTAG-1-151507	5	5	5	5	1	3	4	3	4	4	5	2	4	5	4	1	4	5	0	0	5	5	5	2	3	3	0	3	5	5	5	0	5	4	4	4	4	5	5	5	3	3	2	2
CGCCCAGCGTTTCACG-1-151507	4	4	4	4	1	3	1	4	4	4	4	4	4	4	4	5	2	2	2	2	2	2	2	2	5	5	5	5	4	4	4	4	2	2	2	2	4	4	5	1	3	3	2	2
CGCCCGCTTCCGTACA-1-151507	0	0	0	0	0	0	0	0	0	0	0	0	0	3	0	3	0	0	5	0	5	5	0	0	2	2	2	2	1	0	1	1	5	4	4	4	0	0	0	5	6	6	4	6
CGCCCTTACATCCACC-1-151507	1	1	1	1	1	4	3	4	1	1	2	2	1	1	2	2	2	2	2	2	2	2	2	2	2	2	2	2	1	1	1	2	2	2	2	2	1	1	2	2	3	3	2	2
CGCCCTTGAAGGCTGA-1-151507	2	2	2	3	1	3	1	3	2	2	4	4	3	2	3	2	2	2	2	2	2	2	5	4	2	2	2	2	2	2	2	2	4	2	2	2	2	2	4	2	3	3	2	2
CGCCGACTATTCGCTA-1-151507	4	4	4	4	1	3	4	3	4	4	5	2	4	4	4	5	4	4	2	2	2	2	5	2	4	4	3	3	4	4	4	4	4	4	4	4	4	4	4	4	3	3	2	2
CGCCGCCCATGCCTGT-1-151507	1	1	1	2	1	3	1	3	2	2	4	4	2	2	3	2	2	2	2	2	2	2	2	0	2	2	2	2	2	2	2	2	2	2	2	2	2	2	2	2	3	3	2	2
CGCCGCGTTCTGAACG-1-151507	3	3	3	0	6	6	6	6	6	6	6	6	6	6	6	0	5	3	1	5	0	0	6	4	5	5	5	1	5	5	5	0	1	1	1	0	5	5	1	6	3	3	2	4
CGCCGGTGTCGCAGTA-1-151507	1	1	1	1	1	3	1	3	1	1	2	2	1	1	2	2	2	2	2	2	2	2	5	2	2	2	2	2	1	1	1	2	2	2	2	2	1	1	2	2	3	3	2	2
CGCCGTTCAGCATAGT-1-151507	3	3	3	3	1	3	4	3	4	4	4	4	4	4	4	2	2	2	2	2	2	2	2	2	4	4	4	4	2	2	2	2	2	2	2	2	4	4	2	2	3	3	2	2
CGCCTCCCTCCTCTAT-1-151507	2	2	2	3	1	4	3	4	2	2	4	4	3	2	3	2	2	2	2	2	2	2	5	2	2	2	2	2	2	2	2	2	2	2	2	2	2	2	2	2	3	3	2	2
CGCCTGGCCTACGTAA-1-151507	4	4	4	4	1	3	1	3	4	4	5	4	4	4	4	2	2	2	2	2	2	2	2	0	3	3	0	3	4	4	4	4	4	2	2	2	4	4	4	4	3	3	2	2
CGCCTTTAGCATGCTC-1-151507	1	1	1	2	1	3	4	2	2	2	2	2	2	1	2	2	2	2	2	2	2	5	5	0	4	4	4	3	1	1	1	2	2	2	2	2	2	2	4	2	3	3	2	2
CGCGAAGTGGCATACT-1-151507	4	4	4	4	1	4	3	4	4	4	4	4	4	4	4	5	2	2	2	2	2	2	2	2	5	5	4	4	4	4	4	4	2	2	2	2	4	4	4	4	3	3	2	2
CGCGACACTGCGCAGC-1-151507	3	3	3	3	1	2	4	2	2	2	4	4	3	2	3	2	2	2	2	2	2	2	2	2	2	2	2	2	2	2	2	2	4	4	4	4	4	4	2	2	3	3	2	2
CGCGACCGCGACAGAT-1-151507	4	4	4	4	3	4	3	4	4	4	4	4	4	4	4	2	2	2	2	2	2	2	2	2	5	5	4	4	4	4	4	2	2	2	2	2	4	4	2	2	3	3	2	2
CGCGAGAGGGACTTGT-1-151507	0	0	0	0	0	0	0	0	0	0	0	0	0	0	0	0	0	0	5	5	5	5	0	4	4	3	3	3	0	0	0	0	0	0	0	1	0	0	1	0	6	6	4	6
CGCGAGTCTGCCGGGT-1-151507	5	5	6	6	5	5	0	0	5	5	1	0	6	6	0	0	5	5	5	5	5	5	0	2	5	5	4	4	5	5	5	0	1	1	0	0	5	5	1	0	6	6	4	4
CGCGCAAATGTCCAGA-1-151507	5	6	6	6	5	5	0	0	5	5	1	0	6	0	0	0	5	5	5	5	5	5	5	2	5	5	5	5	6	6	5	6	0	0	0	0	5	5	1	6	3	6	4	4
CGCGCAAGGAACTACA-1-151507	1	1	1	1	1	2	2	1	1	1	2	3	1	1	2	5	1	0	4	4	0	0	6	2	2	2	2	2	1	1	1	4	2	2	2	2	1	1	4	4	3	3	2	2
CGCGCATGTTTGATTG-1-151507	4	4	4	4	1	4	3	4	4	4	4	4	4	4	4	2	2	4	2	2	2	2	2	2	4	4	4	3	4	4	4	4	4	4	4	4	4	4	4	4	3	3	2	2
CGCGCCCGACTTAATA-1-151507	1	1	1	1	1	3	4	3	1	1	2	2	1	1	2	2	2	2	2	2	2	2	2	2	2	2	2	2	1	1	1	2	2	2	2	2	1	1	2	2	3	3	2	2
CGCGGCAGTATTACGG-1-151507	1	1	1	1	1	3	1	3	2	2	4	4	2	1	2	2	2	2	2	2	2	2	2	2	2	2	2	2	1	1	1	2	2	2	2	2	1	1	2	2	3	3	2	2
CGCGGCTCAACTTGAA-1-151507	1	1	1	2	1	3	1	4	2	2	2	4	2	1	2	2	2	2	2	2	2	2	2	2	3	3	0	2	2	2	2	2	2	2	2	2	2	2	2	2	3	3	2	2
CGCGGGAATTAGGCAG-1-151507	1	1	1	1	1	3	1	3	1	1	2	2	2	1	2	2	2	2	2	2	2	2	2	2	2	2	2	2	1	1	1	2	2	2	2	2	1	1	2	2	3	3	2	2
CGCGGGAATTCCTTTC-1-151507	5	5	5	5	5	5	5	5	4	4	5	1	5	5	5	4	4	5	0	0	2	2	5	0	5	5	4	5	5	5	5	5	0	0	5	1	5	5	5	5	3	3	2	2
CGCGGTAAGTCTAGCT-1-151507	0	0	0	0	0	0	0	0	0	0	0	0	0	0	0	3	0	0	0	0	6	1	1	0	2	2	2	2	0	0	0	5	5	5	5	5	0	0	0	0	6	6	6	6
CGCGGTACGGTATACA-1-151507	4	4	4	4	1	3	1	3	4	4	4	4	4	4	4	5	2	2	2	2	2	2	2	2	5	5	5	5	4	4	4	2	2	2	2	2	4	4	4	2	3	3	2	2
CGCGGTCACAAACCAA-1-151507	0	0	0	0	0	0	0	0	0	0	0	0	0	0	0	0	0	0	0	0	0	0	6	0	4	4	4	4	0	0	0	0	1	1	1	0	0	5	1	0	6	6	4	6
CGCGTACATTCTGGAA-1-151507	1	1	1	1	1	4	3	4	1	1	2	2	1	1	2	2	2	2	2	2	2	2	2	2	2	2	2	2	1	1	1	2	2	2	2	2	1	1	2	2	3	3	2	2
CGCGTCATATTAAACC-1-151507	0	0	0	0	0	0	0	0	0	0	0	0	0	0	0	0	0	0	5	0	6	6	6	2	2	2	2	2	0	0	0	0	0	0	0	1	0	0	1	0	6	6	6	6
CGCGTGCTATCAACGA-1-151507	0	0	0	0	0	0	0	0	0	0	0	0	0	0	0	3	0	0	5	5	5	0	0	0	2	2	2	2	0	0	0	5	0	5	5	5	0	0	0	0	6	6	6	6
CGCGTTCATGAAATAC-1-151507	2	2	2	2	1	3	4	3	2	2	4	4	2	2	3	2	2	2	2	2	2	2	2	0	2	2	2	2	2	2	2	2	2	2	2	2	2	2	2	2	3	3	2	2
CGCTACCGCCCTATGA-1-151507	0	0	0	0	0	0	0	0	0	0	0	0	0	0	0	0	0	0	5	5	0	6	1	0	2	2	2	2	0	0	0	0	0	0	0	0	0	0	1	0	6	6	6	6
CGCTACGGGACATTTA-1-151507	3	3	3	3	1	4	3	4	2	2	4	4	4	4	4	2	2	2	2	2	2	2	2	2	3	3	0	2	2	2	2	2	4	2	2	2	4	4	2	2	3	3	2	2
CGCTAGAGACCGCTGC-1-151507	1	1	1	1	1	3	4	3	1	1	2	2	2	1	2	2	2	2	2	2	2	2	2	2	4	3	3	3	1	1	1	2	2	2	2	2	2	2	2	2	3	3	2	2
CGCTATACCGCCCACT-1-151507	1	1	1	1	1	3	1	3	2	2	2	4	2	1	2	2	2	2	2	2	2	2	2	2	2	2	2	2	2	1	1	2	2	2	2	2	1	1	2	2	3	3	2	2
CGCTATCGTGGCTTTA-1-151507	1	1	1	1	1	4	3	4	1	1	2	2	1	1	2	2	2	2	2	2	2	2	2	2	2	2	2	2	1	1	1	2	2	2	2	2	1	1	2	2	3	3	2	2
CGCTATTCAATGTATG-1-151507	2	2	2	2	1	4	3	4	2	2	4	4	3	2	3	2	2	2	2	2	2	2	2	2	2	2	2	2	2	2	2	2	2	2	2	2	2	2	2	2	3	3	2	2
CGCTATTCTTAGGCTC-1-151507	3	3	3	3	1	3	1	4	2	2	4	4	3	2	3	2	2	2	2	2	2	2	2	2	3	3	0	2	2	2	2	2	4	2	2	2	2	4	2	2	3	3	2	2
CGCTCGACATAATGAT-1-151507	1	1	1	2	1	4	1	4	2	2	4	4	2	2	3	2	2	2	2	2	2	2	2	2	2	2	2	2	2	2	2	2	2	2	2	2	1	2	2	2	3	3	2	2
CGCTCTCCGTAGATTA-1-151507	3	3	3	3	1	3	1	3	2	2	4	4	3	2	3	2	2	2	2	2	2	2	2	2	3	3	0	2	2	2	2	2	4	2	2	2	4	4	2	2	3	3	2	2
CGCTGAGGACGTCCAA-1-151507	0	0	0	0	0	0	0	0	0	0	0	0	0	0	0	3	0	0	0	0	0	6	1	4	2	2	2	2	0	0	0	5	5	5	5	5	0	0	0	0	6	6	6	6
CGCTGGTGACTACCCT-1-151507	2	2	2	2	1	4	1	4	2	2	4	4	3	2	3	2	2	2	2	2	2	2	5	4	3	3	0	2	2	2	2	2	2	2	2	2	2	2	2	2	3	3	2	2
CGCTGTGACGCCGCAC-1-151507	2	2	2	2	1	3	4	3	2	2	4	2	3	2	3	2	2	2	2	2	2	2	2	0	2	2	2	2	2	2	2	2	2	2	2	2	2	2	2	2	3	3	2	2
CGCTGTGTGGATGTTG-1-151507	5	5	5	5	5	5	0	0	6	5	6	5	5	5	5	3	5	5	5	5	2	5	5	2	5	4	4	4	5	6	5	0	0	0	0	1	5	5	0	0	3	3	2	2
CGCTTAGTATTGATAC-1-151507	6	6	6	6	5	5	6	6	6	5	6	5	6	6	6	6	5	3	1	5	5	5	5	2	1	0	5	1	6	6	6	6	1	1	1	6	5	5	6	6	6	6	6	4
CGCTTATTCCCGGTCG-1-151507	4	4	4	4	1	3	4	3	4	4	5	4	4	4	4	2	2	2	2	2	2	2	2	0	3	3	0	2	4	4	4	4	4	2	2	2	4	4	4	4	3	3	2	2
CGCTTCCACTGAAATC-1-151507	1	1	1	2	1	3	1	3	2	2	4	4	2	2	3	2	2	2	2	2	2	2	2	2	2	2	2	2	2	2	2	2	2	2	2	2	1	2	2	2	3	3	2	2
CGCTTCGGTCTAAGAC-1-151507	4	4	4	4	1	3	1	4	4	4	4	4	4	4	4	5	2	2	2	2	2	2	5	4	5	5	4	4	4	4	4	4	4	2	2	2	4	4	4	4	3	3	2	2
CGCTTGGACGGATAGA-1-151507	4	4	4	4	1	3	1	3	4	4	4	4	4	4	4	5	2	2	2	2	2	2	2	2	5	5	5	5	4	4	4	2	2	2	2	2	4	4	4	2	3	3	2	2
CGCTTTCATACCGGTG-1-151507	1	1	1	1	1	4	3	4	1	1	2	2	2	1	2	2	2	2	2	2	2	2	2	2	2	2	2	2	1	1	1	2	2	2	2	2	1	1	2	2	3	3	2	2
CGCTTTCCGCCAAGGT-1-151507	5	5	5	5	5	5	5	5	6	5	5	5	5	5	5	3	5	5	5	5	2	2	5	2	5	5	5	5	5	5	5	0	0	0	0	0	5	5	0	5	3	3	2	2
CGCTTTCTTGCATTCG-1-151507	1	1	1	1	1	3	1	3	1	1	2	2	2	1	2	2	2	2	2	2	2	2	2	2	2	2	2	2	1	1	1	2	2	2	2	2	1	1	2	2	3	3	2	2
CGGAAAGAATCAAACG-1-151507	5	5	5	5	1	3	1	3	4	4	5	2	4	4	4	1	4	5	0	5	2	2	5	2	3	3	0	3	5	5	5	0	5	5	5	4	4	5	5	1	3	3	2	2
CGGAAAGCAAATGTGC-1-151507	3	3	3	3	1	2	2	1	2	1	2	3	3	2	3	5	2	2	2	2	5	5	5	2	3	3	0	3	0	0	0	5	5	4	4	5	5	5	5	1	3	3	2	2
CGGAAATTTCACATCC-1-151507	0	0	0	0	0	0	0	0	0	0	0	0	0	0	0	3	0	0	5	0	5	5	0	4	2	2	0	2	0	0	0	5	0	0	0	1	0	0	0	0	6	6	6	6
CGGAACGTAAACATAG-1-151507	4	4	4	4	1	3	1	4	4	4	4	4	4	4	4	2	2	4	2	4	5	0	6	4	4	4	3	3	4	4	4	1	4	4	2	2	4	4	4	4	3	3	2	2
CGGACCTTTACGTCCC-1-151507	5	5	6	6	5	5	0	0	6	5	1	5	6	5	6	0	5	5	5	5	0	6	6	0	5	5	5	5	5	6	5	0	1	1	1	0	5	5	0	0	3	3	2	4
CGGACGTTACTTGAAG-1-151507	5	5	5	5	1	2	5	1	4	4	5	1	4	5	3	1	4	4	4	4	2	2	2	2	5	4	4	4	5	5	5	5	5	5	5	5	4	4	5	1	3	3	2	2
CGGAGCAATTTAATCG-1-151507	4	4	4	4	1	3	1	3	4	4	4	4	4	4	4	2	2	2	2	2	2	2	5	0	4	4	4	4	4	4	4	4	4	2	2	2	4	4	2	2	3	3	2	2
CGGAGCATGGCGATCC-1-151507	2	2	2	2	3	4	3	4	2	2	4	4	3	2	3	2	2	2	2	2	2	2	2	2	2	2	2	2	2	2	2	2	2	2	2	2	2	2	2	2	3	3	2	2
CGGAGCTTATAACACC-1-151507	0	0	0	0	0	0	0	0	0	0	0	0	0	0	0	0	0	0	0	0	6	6	1	2	2	2	2	2	0	0	0	0	1	1	1	0	0	0	1	0	6	6	6	6
CGGAGTCCTAACCTGG-1-151507	1	1	1	1	1	4	3	4	1	1	2	2	1	1	2	2	2	2	2	2	2	2	2	2	2	2	2	2	1	1	1	2	2	2	2	2	1	1	2	2	3	3	2	2
CGGAGTTTGAGAGACA-1-151507	2	2	2	3	1	2	2	2	2	2	4	4	3	2	3	2	2	2	2	2	2	2	2	2	3	3	0	3	2	2	2	2	4	4	2	4	4	4	4	2	3	3	2	2
CGGATAAGCGGACATG-1-151507	2	2	2	2	1	2	2	1	2	2	4	1	2	2	3	2	2	2	2	2	5	5	0	4	2	2	2	2	2	2	2	4	4	2	2	2	2	2	5	4	3	3	2	2
CGGATCCTCAAGGACT-1-151507	4	4	4	4	3	4	3	4	4	4	4	4	4	4	4	2	2	2	2	2	2	2	5	4	5	5	4	4	4	4	4	4	2	2	2	2	4	4	2	2	3	3	2	2
CGGCAAACATCGTGCG-1-151507	3	3	3	4	1	3	1	3	4	4	4	4	4	4	4	2	2	2	2	2	2	2	5	2	5	5	4	4	4	4	4	4	4	2	2	2	4	4	4	4	3	3	2	2
CGGCAATAAGATCGCC-1-151507	2	2	2	2	1	3	1	4	2	2	4	4	3	2	3	2	2	2	2	2	2	2	2	0	4	4	4	3	2	2	2	2	2	2	2	2	2	4	2	2	3	3	2	2
CGGCACCGTTAGCGCC-1-151507	0	0	0	0	0	0	0	0	0	0	0	0	0	0	0	0	0	0	5	5	1	1	1	0	3	3	0	3	0	0	0	0	1	1	1	0	0	0	1	0	6	6	6	6
CGGCACTCAAGAAAGT-1-151507	1	1	1	1	1	3	1	3	2	1	2	2	2	1	2	2	2	2	2	2	2	2	2	2	2	2	2	2	1	1	1	2	2	2	2	2	2	1	2	2	3	3	2	2
CGGCAGGGTCGGGTTG-1-151507	1	1	1	1	1	3	1	3	1	1	2	2	1	1	2	2	2	2	2	2	2	2	2	2	2	2	2	2	1	1	1	2	2	2	2	2	1	1	2	2	3	3	2	2
CGGCCACGCACAAAGT-1-151507	2	2	2	2	1	4	1	4	2	2	4	4	3	2	3	2	2	2	2	2	2	2	2	2	3	3	0	2	2	2	2	2	2	2	2	2	2	2	2	2	3	3	2	2
CGGCCAGAGCGACCAT-1-151507	6	6	6	6	6	6	6	6	6	6	6	6	6	6	6	6	3	3	3	3	5	0	0	4	6	6	6	6	6	6	6	6	6	6	6	6	6	6	6	6	6	6	6	6
CGGCCCAACCTGTAGT-1-151507	0	0	0	0	0	0	0	0	0	0	0	0	0	0	0	3	0	0	5	5	0	0	6	4	2	2	2	2	0	0	0	0	5	5	4	5	0	0	0	0	6	6	6	6
CGGCCCAGGTATATCC-1-151507	1	1	1	2	1	3	4	3	2	2	4	4	2	1	2	2	2	2	2	2	2	2	2	2	4	4	3	3	2	2	2	2	2	2	2	2	2	2	2	2	3	3	2	2
CGGCGCCATCAATCCC-1-151507	4	4	4	4	1	3	1	3	4	4	4	4	4	4	4	2	2	2	2	2	5	5	2	0	5	5	4	4	4	4	4	2	4	2	2	2	4	4	2	2	3	3	2	2
CGGCTCTAAAGCTGCA-1-151507	1	1	2	2	1	4	3	4	2	2	4	4	2	2	3	2	2	2	2	2	2	2	2	2	3	3	3	3	2	2	2	2	2	2	2	2	2	2	2	2	3	3	2	2
CGGCTCTTCGTCGAAC-1-151507	0	0	0	0	0	0	0	0	0	0	0	0	0	0	0	0	0	0	5	5	6	6	1	2	2	2	2	2	0	0	0	0	1	1	1	0	0	0	1	0	6	6	6	6
CGGCTGAAGGTTACGC-1-151507	1	1	1	1	1	4	3	4	1	1	2	4	2	1	2	2	2	2	2	2	2	2	2	0	3	3	0	2	1	1	1	2	2	2	2	2	1	1	2	2	3	3	2	2
CGGCTGCAAGATTAAG-1-151507	0	0	0	0	0	0	0	0	0	0	0	0	0	0	0	0	0	0	0	0	1	1	1	0	3	3	0	3	0	0	0	0	0	0	0	1	0	0	1	0	6	6	6	6
CGGCTTTGTATGATAA-1-151507	0	0	0	0	0	0	0	0	0	0	0	0	0	0	0	3	0	0	5	5	1	1	1	4	2	2	2	2	0	0	0	0	5	5	5	5	0	0	0	0	6	6	6	6
CGGGAATATAGTATAC-1-151507	2	2	2	2	1	3	1	4	2	2	4	4	2	2	3	2	2	2	2	2	2	2	2	2	3	3	0	3	2	2	2	2	2	2	2	2	2	2	2	2	3	3	2	2
CGGGAATTTATGTAAA-1-151507	3	3	3	3	1	4	3	4	2	2	4	4	3	2	3	2	2	2	2	2	2	2	2	2	4	4	3	3	2	2	2	2	4	2	2	2	4	4	2	2	3	3	2	2
CGGGAGCTTCAGTGTA-1-151507	2	2	2	2	1	4	3	4	2	2	4	4	3	2	3	2	2	2	2	2	2	2	2	2	4	4	3	3	2	2	2	2	2	2	2	2	4	4	2	2	3	3	2	2
CGGGAGTATACCGCCG-1-151507	2	2	2	2	1	2	2	1	2	2	4	1	3	2	3	2	2	2	2	2	5	5	0	0	2	2	2	2	1	1	1	1	4	4	2	4	5	5	5	1	3	3	2	2
CGGGATCAATGTAAGA-1-151507	1	1	1	1	1	3	1	4	2	2	2	4	2	1	2	2	2	2	2	2	2	2	2	2	2	2	2	2	1	1	1	2	2	2	2	2	1	1	2	2	3	3	2	2
CGGGCAGCTAAACCGC-1-151507	2	2	2	2	1	4	3	4	2	2	4	4	3	2	3	2	2	2	2	2	2	2	2	2	3	3	0	2	2	2	2	2	2	2	2	2	2	2	2	2	3	3	2	2
CGGGCCATAGCCGCAC-1-151507	1	1	1	2	1	3	1	3	2	2	4	4	2	2	3	2	2	2	2	2	2	2	2	2	2	2	2	2	2	2	2	2	2	2	2	2	2	2	2	2	3	3	2	2
CGGGCCTTCTTTGTAA-1-151507	3	3	3	3	1	3	1	3	2	2	4	4	4	4	4	2	2	2	2	2	5	0	6	4	3	3	0	3	2	2	2	2	4	4	4	4	4	4	2	2	3	3	2	2
CGGGCGATGGATCACG-1-151507	5	5	5	5	5	5	0	0	6	5	5	3	5	5	5	3	5	5	5	0	0	6	6	0	5	5	5	5	5	5	5	0	0	5	5	5	5	5	0	5	3	3	2	2
CGGGCTACTTAAATTG-1-151507	1	1	1	1	1	4	3	4	1	1	2	2	1	1	2	2	2	2	2	2	2	2	2	2	2	2	2	2	1	1	1	2	2	2	2	2	1	1	2	2	3	3	2	2
CGGGTGTACCCATTTA-1-151507	1	1	1	1	1	3	1	3	1	1	2	2	2	1	2	2	2	2	2	2	2	2	2	2	2	2	2	2	1	1	1	2	2	2	2	2	1	1	2	2	3	3	2	2
CGGGTTCGGCACGTAT-1-151507	1	1	1	1	0	0	0	0	1	1	2	3	1	3	1	4	1	2	4	4	5	5	0	0	3	3	0	2	1	1	1	4	2	2	2	2	1	1	5	4	3	3	2	4
CGGGTTGTAGCTTTGG-1-151507	1	1	1	1	1	2	2	1	1	1	2	1	1	1	2	2	2	2	2	2	2	2	2	2	2	2	2	2	1	1	1	4	4	2	2	2	1	1	4	4	3	3	2	2
CGGGTTTGTTAGGGCT-1-151507	2	2	2	2	1	3	4	2	2	4	4	4	3	2	3	2	2	2	2	2	2	2	2	4	5	5	4	4	2	2	2	2	2	2	2	2	4	4	4	4	3	3	2	2
CGGTACTAGAATCAAA-1-151507	2	2	2	2	1	3	1	4	2	2	4	4	3	2	3	2	2	2	2	2	2	2	5	2	2	2	2	2	2	2	2	2	2	2	2	2	2	2	2	2	3	3	2	2
CGGTAGAGGTGCAGGT-1-151507	0	0	0	0	0	0	0	0	0	0	0	0	0	0	0	3	0	0	0	0	5	5	0	4	2	2	2	2	0	0	0	5	5	5	5	1	0	0	0	5	6	6	6	6
CGGTATAGGTATTAGC-1-151507	0	0	0	0	0	0	0	0	0	0	0	0	0	0	0	0	0	0	5	0	0	6	6	0	3	3	0	2	0	0	0	0	0	0	0	1	0	0	1	0	6	6	6	6
CGGTATGGGCACTCTG-1-151507	5	5	5	5	5	2	5	1	4	4	5	1	5	5	4	4	5	5	0	0	2	2	2	2	5	4	4	4	5	5	5	5	0	0	0	1	4	5	5	5	3	3	2	2
CGGTCAAGTGGGAACC-1-151507	1	1	1	1	1	3	1	3	1	1	2	2	1	1	2	2	2	2	2	2	2	2	2	2	2	2	2	2	1	1	1	2	2	2	2	2	1	1	2	2	3	3	2	2
CGGTCCATGAGACTCC-1-151507	0	0	0	0	0	0	0	0	0	0	0	0	0	0	0	0	0	0	5	5	0	0	0	2	4	4	3	3	0	0	0	0	1	1	1	0	0	0	1	0	6	6	6	6
CGGTCCGTCGCAAGCC-1-151507	5	5	5	5	5	5	5	5	6	5	5	5	5	5	5	0	5	5	5	5	0	0	0	0	4	4	4	4	5	5	5	0	0	0	0	1	5	5	1	0	3	3	2	2
CGGTCTATCAACCCGT-1-151507	0	0	0	0	0	0	0	0	0	0	0	0	0	0	0	3	0	0	5	0	0	0	0	2	2	2	2	2	0	0	0	5	5	5	4	5	0	0	0	0	6	6	6	6
CGGTGAAGACTAAAGT-1-151507	4	4	4	4	1	3	4	3	4	4	4	4	4	4	4	2	2	2	2	2	2	2	2	2	4	4	3	3	4	4	4	4	4	2	2	4	4	4	4	4	3	3	2	2
CGGTGCAGATAGAACG-1-151507	4	4	4	4	1	3	4	2	4	4	5	2	4	4	4	5	2	2	2	2	2	2	5	4	3	3	0	3	4	4	4	4	5	4	4	4	4	4	4	4	3	3	2	2
CGGTGCGCGTTGGTCC-1-151507	4	4	4	4	1	3	4	2	4	4	4	2	4	4	4	5	4	4	2	2	2	5	0	4	3	3	0	3	5	5	4	5	5	4	4	4	4	4	4	1	3	3	2	2
CGGTGGGCTCCAGCCT-1-151507	0	0	0	0	0	0	0	0	0	0	0	0	0	0	0	0	1	0	0	0	6	6	6	2	3	3	0	3	0	0	0	0	1	1	1	0	0	0	1	0	6	6	4	6
CGGTGTACTTGATCCC-1-151507	1	1	1	2	1	4	3	4	2	2	4	4	3	2	3	2	2	2	2	2	2	2	2	2	2	2	2	2	2	2	2	2	2	2	2	2	2	2	2	2	3	3	2	2
CGGTTATCCAACAGTG-1-151507	1	1	1	1	1	3	4	2	1	1	2	2	1	1	2	2	2	2	2	2	2	2	5	2	2	2	2	2	1	1	1	2	2	2	2	2	1	1	2	2	3	3	2	2
CGGTTCAAGTAGGTGT-1-151507	0	0	0	0	0	0	0	0	0	0	0	0	0	0	0	3	0	0	4	0	5	5	5	2	2	2	2	2	1	0	0	5	0	0	5	1	0	0	0	0	6	6	6	6
CGGTTCCGGCTTCTTG-1-151507	1	1	1	1	1	3	1	3	1	1	2	2	1	1	2	2	2	2	2	2	2	2	2	4	2	2	2	2	1	1	1	2	2	2	2	2	1	1	2	2	3	3	2	2
CGGTTGACCTGGCATA-1-151507	4	4	4	4	1	3	4	3	4	4	5	4	4	4	4	2	2	2	2	2	2	2	2	2	4	3	3	3	4	4	4	4	4	2	2	2	4	4	4	4	3	3	2	2
CGGTTGAGTATCCTTC-1-151507	6	6	6	6	6	6	6	6	6	6	6	6	6	6	6	6	6	6	6	6	1	4	4	0	6	6	6	6	6	6	6	6	6	6	6	6	6	6	6	6	6	6	6	6
CGGTTGGGCAGGGTCC-1-151507	5	5	5	5	5	5	5	5	6	5	6	5	5	5	5	3	5	5	5	5	2	5	5	2	5	5	5	5	5	5	5	0	0	0	0	0	5	5	0	5	3	3	2	2
CGGTTGGGTTCAAGTT-1-151507	0	0	0	0	0	0	0	0	0	0	0	0	0	0	0	0	0	0	0	0	5	5	0	2	3	3	0	2	0	0	0	5	5	5	4	5	0	0	0	0	6	6	4	6
CGGTTTATGAAGGAAC-1-151507	0	0	0	0	0	0	0	0	0	0	0	0	0	0	0	0	0	0	5	5	0	0	6	0	3	2	0	2	0	0	0	5	5	4	4	4	0	0	0	0	6	6	6	6
CGTAAACGCTTGAGTG-1-151507	1	1	1	1	1	3	1	4	2	2	2	4	2	1	2	2	2	2	2	2	2	2	2	2	2	2	2	2	1	1	1	2	2	2	2	2	1	2	2	2	3	3	2	2
CGTAACGGAACGATCA-1-151507	1	1	1	1	1	4	3	4	1	1	2	2	2	1	2	2	2	2	2	2	2	2	5	2	3	3	0	2	1	1	1	2	2	2	2	2	1	1	2	2	3	3	2	2
CGTAACTTCGACACTT-1-151507	6	6	6	6	6	6	6	6	6	6	6	6	6	6	6	6	3	1	3	3	5	5	5	2	6	6	6	6	6	6	6	6	6	6	6	6	6	6	6	6	6	6	6	6
CGTAATAATTACGAGT-1-151507	2	2	2	2	1	3	4	3	2	2	4	4	2	2	3	2	2	2	2	2	2	2	2	0	4	3	3	3	2	2	2	2	2	2	2	2	2	2	4	2	3	3	2	2
CGTACCGAAAGTCTAG-1-151507	1	1	1	2	1	3	4	3	2	2	4	2	2	2	2	2	2	2	2	2	2	2	2	2	2	2	2	2	2	2	2	2	2	2	2	2	2	2	2	2	3	3	2	2
CGTACCTGATAGGCCT-1-151507	1	1	1	1	1	3	4	3	1	1	2	2	1	1	2	2	2	2	2	2	2	2	2	2	2	2	2	2	1	1	1	2	2	2	2	2	1	1	2	2	3	3	2	2
CGTAGAGAGTAATTAT-1-151507	5	5	5	5	1	2	4	2	4	4	4	4	5	5	4	1	4	4	4	2	2	2	2	2	5	5	5	5	5	5	5	1	4	2	2	2	5	5	5	5	3	3	2	2
CGTAGCGAATTGTCAG-1-151507	0	0	0	0	0	0	0	0	0	0	0	0	0	0	0	0	0	0	5	5	0	0	6	0	2	2	2	2	0	0	0	0	0	0	5	1	0	0	1	0	6	6	6	6
CGTAGCGCCGACGTTG-1-151507	0	0	0	0	0	0	0	0	0	0	0	0	0	0	0	3	0	0	5	5	6	6	1	0	2	2	2	2	0	0	0	5	5	5	5	5	0	0	0	0	6	6	6	6
CGTATTAAGAGATCTA-1-151507	2	2	2	2	3	4	3	4	2	2	4	4	3	2	3	2	2	2	2	2	2	2	2	2	3	3	0	2	2	2	2	2	4	2	2	2	2	2	2	2	3	3	2	2
CGTCAAATGGTCGCAG-1-151507	0	0	0	0	0	0	0	0	0	0	0	0	0	0	0	3	0	0	5	5	6	6	1	4	2	2	2	2	0	0	0	5	0	5	5	5	0	0	0	0	6	6	6	6
CGTCAAGGCTATAAAT-1-151507	4	4	4	4	1	3	1	3	4	4	4	4	4	4	4	2	2	2	2	2	2	2	2	2	3	3	0	2	4	4	4	4	4	2	2	2	4	4	2	2	3	3	2	2
CGTCAATCTTTAACAT-1-151507	2	2	2	2	1	3	1	4	2	2	4	4	2	2	3	2	2	2	2	2	2	2	5	0	2	2	2	2	2	2	2	2	2	2	2	2	2	2	2	2	3	3	2	2
CGTCACGTCCATTGGT-1-151507	4	4	4	4	1	3	1	4	4	4	4	4	4	4	4	2	2	2	2	2	2	2	2	2	4	4	4	3	4	4	4	4	2	2	2	2	4	4	4	2	3	3	2	2
CGTCAGCTATTTACTC-1-151507	2	2	2	2	1	2	2	2	2	2	4	3	3	2	3	2	2	2	2	2	2	5	5	2	3	3	0	3	1	1	1	1	4	4	4	4	5	5	5	1	3	3	2	2
CGTCAGTGCGCACAAG-1-151507	1	1	1	1	1	4	3	4	1	1	2	2	1	1	2	2	1	2	4	4	2	2	2	0	2	2	2	2	1	1	1	2	2	2	2	2	1	1	2	2	3	3	2	2
CGTCAGTTTATCGTCT-1-151507	0	0	0	0	0	0	0	0	0	0	0	0	0	0	0	0	0	0	0	0	6	6	1	2	2	3	2	3	0	0	0	0	1	1	1	0	0	0	1	0	6	6	6	6
CGTCATACCATATCCA-1-151507	2	2	2	2	1	2	2	2	2	2	4	4	3	2	3	2	2	2	2	2	5	5	5	0	2	2	2	2	2	2	2	4	4	2	2	2	2	2	4	4	3	3	2	2
CGTCCAGATGGCTCCA-1-151507	2	1	2	1	1	1	5	1	1	1	2	3	2	5	5	1	2	2	2	2	2	2	2	0	4	5	4	4	1	1	1	1	4	4	4	4	2	4	5	1	3	3	2	2
CGTCGCATGTGAGCCA-1-151507	5	5	5	5	1	3	4	2	4	4	5	2	4	5	4	1	4	4	4	4	2	2	5	2	5	5	5	5	5	5	5	1	4	4	4	4	4	4	5	1	3	3	2	2
CGTCGCGGCGGGATTT-1-151507	1	1	1	1	1	3	1	3	2	2	4	4	2	1	2	2	2	2	2	2	2	2	5	4	2	2	2	2	2	2	2	2	2	2	2	2	1	2	2	2	3	3	2	2
CGTCGCTTGGTTATAC-1-151507	6	6	6	6	6	6	6	6	6	6	6	6	6	6	6	6	3	1	3	3	5	5	5	2	6	6	6	6	6	6	6	6	6	6	6	6	6	6	6	6	6	6	6	6
CGTCGGATAGTGTTGA-1-151507	1	1	1	1	1	2	2	2	1	1	2	2	1	1	2	2	2	2	2	2	2	2	2	2	2	2	0	2	1	1	1	2	2	2	2	2	1	1	2	2	3	3	2	2
CGTCGGGTCTAAGCGC-1-151507	5	6	6	6	5	5	0	0	5	5	1	0	6	0	0	0	5	5	5	5	5	5	0	2	4	4	4	4	6	5	5	6	0	0	0	0	5	5	1	6	6	6	4	4
CGTCGTCCTTCGCGAA-1-151507	4	4	4	4	1	3	4	2	4	4	4	4	4	4	4	5	2	2	2	2	2	2	2	2	5	5	5	5	4	4	4	4	4	2	2	2	4	4	4	4	3	3	2	2
CGTCTCTCGCCGAGGC-1-151507	1	1	1	1	1	4	3	4	1	1	2	2	1	1	2	2	2	2	2	2	2	2	2	4	2	2	2	2	1	1	1	2	2	2	2	2	1	1	2	2	3	3	2	2
CGTCTGGAAGGGCCCG-1-151507	1	1	1	1	1	3	4	3	1	1	2	2	1	1	2	2	2	2	2	2	2	2	2	2	2	2	2	2	1	1	1	2	4	2	2	2	1	1	2	2	3	3	2	2
CGTGAAGTTAATTCAC-1-151507	3	3	3	3	1	3	1	3	2	4	4	4	3	4	4	2	2	2	2	2	5	0	6	2	3	3	0	3	2	2	2	2	4	4	4	4	4	4	4	2	3	3	2	2
CGTGACATTGGGTCGT-1-151507	0	0	0	0	0	0	0	0	0	0	0	0	0	0	0	0	0	0	5	5	1	1	1	2	2	2	2	2	0	0	0	0	0	0	0	0	0	0	1	0	6	6	6	6
CGTGACCAGTCCTCTG-1-151507	5	5	5	5	1	1	5	1	6	5	5	1	5	5	5	3	5	5	5	5	2	5	5	2	5	5	4	5	5	5	5	0	5	5	5	5	5	5	0	0	3	3	2	2
CGTGCACACCACTGTA-1-151507	5	5	5	5	1	2	2	2	4	4	5	2	4	5	4	1	4	4	4	4	2	2	2	2	5	5	4	5	5	5	5	5	4	4	4	2	5	5	5	5	3	3	2	2
CGTGCAGACTGGGACA-1-151507	2	2	2	2	1	3	1	4	2	2	4	4	3	2	3	2	2	2	2	2	2	5	5	4	2	2	2	2	2	2	2	2	2	2	2	2	2	2	2	2	3	3	2	2
CGTGCATTGTCGACGC-1-151507	4	4	4	4	1	3	2	2	4	4	5	2	4	4	4	5	2	2	2	2	2	2	2	2	3	3	0	2	4	4	4	4	4	2	2	2	4	4	4	4	3	3	2	2
CGTGCCCGACATTTGT-1-151507	0	0	0	0	0	0	0	0	0	0	0	0	0	0	0	0	0	0	0	0	1	6	1	0	2	3	0	3	0	0	0	0	1	1	1	0	0	0	1	0	6	6	6	6
CGTGCCCTCCCGAAGA-1-151507	2	2	2	2	1	3	1	4	2	2	4	4	3	2	3	2	2	2	2	2	2	2	5	2	2	2	2	2	2	2	2	2	2	2	2	2	2	2	2	2	3	3	2	2
CGTGCTGGCCTAGTCG-1-151507	1	1	1	1	1	3	1	3	1	1	2	2	2	1	2	2	2	2	2	2	2	2	2	2	2	2	2	2	1	1	1	2	2	2	2	2	1	1	2	2	3	3	2	2
CGTGCTTCTACCTAAA-1-151507	6	6	6	6	6	6	6	6	6	6	6	6	6	6	6	6	3	1	3	3	5	5	0	2	6	0	6	6	6	6	6	6	6	6	6	6	6	6	6	6	6	6	6	6
CGTGGCCGAATATCTA-1-151507	2	2	2	2	1	4	1	4	2	2	4	4	3	2	3	2	2	2	2	2	2	2	2	0	3	3	0	2	2	2	2	2	2	2	2	2	2	2	2	2	3	3	2	2
CGTGGTACCCAAAGGC-1-151507	6	6	6	6	6	6	6	6	6	6	6	6	6	6	6	6	3	1	3	3	6	1	1	2	6	6	6	6	6	6	6	6	6	6	6	6	6	6	6	6	6	6	6	6
CGTGTATGGGAGCTGA-1-151507	4	4	4	4	1	3	4	3	4	4	4	4	4	4	4	5	2	2	2	2	2	2	2	0	5	4	4	4	4	4	4	4	4	2	2	2	4	4	4	4	3	3	2	2
CGTGTCCCATTCGCGA-1-151507	2	2	2	3	1	3	1	3	2	2	4	4	3	2	3	2	2	2	2	2	2	2	2	2	3	3	0	2	2	2	2	2	4	2	2	2	4	4	2	2	3	3	2	2
CGTGTCTCGTTACGAC-1-151507	6	6	6	6	5	5	6	6	6	5	1	5	6	6	0	0	5	3	1	5	0	6	1	4	1	0	5	1	6	6	6	6	1	1	1	6	5	6	6	6	6	6	6	4
CGTGTGTTAAACCCTG-1-151507	0	1	0	0	0	0	0	0	0	0	0	0	0	3	0	3	1	0	4	4	5	5	5	2	2	2	0	2	1	1	1	1	4	4	4	4	0	0	0	5	6	6	4	4
CGTTAAACTAGTTAGG-1-151507	2	2	2	2	1	3	1	3	2	2	4	4	2	2	3	2	2	2	2	2	2	2	5	4	3	3	0	3	2	2	2	2	2	2	2	2	2	2	2	2	3	3	2	2
CGTTAATGTCCCGACG-1-151507	4	4	4	4	1	3	1	4	4	4	4	4	4	4	4	2	2	2	2	2	2	2	2	2	5	5	4	4	4	4	4	2	4	2	2	2	4	4	2	2	3	3	2	2
CGTTAGCTCACAACTG-1-151507	0	0	0	0	0	0	0	0	0	0	0	0	0	0	0	0	0	0	0	0	1	1	1	0	3	3	0	2	0	0	0	0	1	1	1	0	0	0	1	0	6	6	6	6
CGTTCAAGGAAACGGA-1-151507	6	6	6	6	6	6	6	6	6	6	6	6	6	6	6	6	3	1	3	3	5	0	0	2	6	6	6	6	6	6	6	6	6	6	6	6	6	6	6	6	6	6	6	6
CGTTCAGACCCGCGAA-1-151507	5	5	5	5	1	1	1	1	6	5	5	3	5	5	5	3	5	5	5	5	5	5	5	2	5	4	4	4	5	5	5	0	0	5	5	5	5	5	5	5	3	3	2	2
CGTTCATGGTGCGCGT-1-151507	5	5	5	5	1	2	5	1	4	4	5	1	5	5	4	4	4	5	0	0	2	2	2	0	4	4	3	3	5	5	5	5	5	5	5	5	5	5	0	5	3	3	2	2
CGTTCTTCGCACACCT-1-151507	0	0	0	0	0	0	0	0	0	0	0	0	0	0	0	0	0	0	0	0	6	6	6	2	4	4	4	4	0	0	0	0	1	1	1	0	0	0	1	0	6	6	6	6
CGTTGAATACCGCGCT-1-151507	4	4	4	4	1	3	1	3	4	4	4	4	4	4	4	2	2	2	2	2	2	2	2	2	5	5	5	5	4	4	4	4	4	2	2	2	4	4	4	4	3	3	2	2
CGTTGAGCGACCGTCG-1-151507	2	2	2	3	3	4	3	4	2	2	4	4	3	2	3	2	2	2	2	2	2	2	5	2	2	2	2	2	2	2	2	2	2	2	2	2	2	2	2	2	3	3	2	2
CGTTGAGTAATTGCGT-1-151507	0	0	0	0	0	0	0	0	0	0	0	0	0	0	0	0	0	0	5	5	0	6	6	0	3	2	0	2	0	0	0	5	0	5	5	1	0	0	0	0	6	6	6	6
CGTTGCCCGCGTGGGA-1-151507	6	6	6	6	6	6	6	6	6	6	6	6	6	6	6	6	3	1	3	3	6	6	6	2	1	0	6	6	6	6	6	6	1	6	6	6	6	6	6	6	6	6	6	6
CGTTGTAAACGTCAGG-1-151507	2	2	2	3	1	2	2	1	2	2	4	1	3	2	3	2	2	2	2	2	5	5	5	0	2	2	0	2	1	1	1	4	4	2	2	2	2	4	4	4	3	3	2	2
CGTTGTAAGATTGATT-1-151507	0	0	0	0	0	0	0	0	0	0	0	0	0	0	0	3	0	0	5	5	0	0	0	0	2	2	2	2	0	0	0	5	5	5	5	5	0	0	0	0	6	6	6	6
CGTTGTCGGCAATTGA-1-151507	5	5	5	5	1	4	1	4	4	4	5	2	4	5	4	1	4	5	0	0	2	2	2	2	5	4	4	4	5	5	5	5	5	4	4	4	4	4	4	1	3	3	2	2
CGTTGTTTCAATTCCC-1-151507	3	3	3	3	1	3	1	4	2	2	4	4	3	2	3	2	2	2	2	2	2	2	2	2	3	3	0	2	2	2	2	2	2	2	2	2	4	4	2	2	3	3	2	2
CGTTTAAGCGGAGCAC-1-151507	1	1	1	1	0	0	5	5	1	1	2	3	1	3	1	1	0	0	0	0	5	0	0	0	2	2	2	2	1	1	1	4	4	2	2	2	1	1	4	4	3	4	2	4
CGTTTACAAGGCAGCT-1-151507	0	0	0	0	0	0	0	0	0	0	0	0	0	0	0	0	0	0	5	5	0	0	6	0	4	4	4	4	0	0	0	0	1	1	1	0	0	0	1	0	6	6	6	6
CGTTTCACTTCGGGCG-1-151507	0	0	0	0	0	0	0	0	0	0	0	0	0	0	0	0	0	0	5	5	1	1	4	4	2	2	2	2	0	0	0	0	1	1	1	0	0	0	1	0	6	6	6	6
CGTTTCGCTCATTACA-1-151507	2	2	2	2	1	3	1	4	2	2	4	4	3	2	3	2	2	2	2	2	2	2	2	2	3	3	0	2	2	2	2	2	2	2	2	2	4	4	2	2	3	3	2	2
CGTTTGTGTAGAGGGT-1-151507	5	5	5	5	5	5	5	1	4	4	5	2	4	4	4	1	5	5	0	5	5	5	0	4	3	3	3	3	5	5	5	5	5	4	4	4	4	4	5	5	3	3	2	2
CTAAACGGGTGTAATC-1-151507	0	0	0	0	0	0	0	0	0	0	0	0	0	0	0	3	0	0	5	5	0	6	1	4	2	2	2	2	0	0	0	5	0	5	5	1	0	0	0	0	6	6	6	6
CTAAAGAATGCCTACT-1-151507	3	3	3	3	1	3	4	3	2	4	4	4	4	4	4	2	2	2	2	2	2	2	2	2	2	2	2	2	2	2	2	2	2	2	2	2	4	4	4	2	3	3	2	2
CTAAAGGGAAATAGGA-1-151507	3	3	3	3	1	4	3	4	2	2	4	4	3	4	3	2	2	2	2	2	2	2	2	4	4	4	4	3	2	2	2	2	4	2	2	2	4	4	2	2	3	3	2	2
CTAAAGTCCGAAGCTA-1-151507	1	1	1	1	1	3	4	3	1	1	2	1	1	1	2	2	2	2	2	2	2	2	2	2	2	2	2	2	1	1	1	2	2	2	2	2	1	1	2	2	3	3	2	2
CTAAATCCGGTGTACA-1-151507	6	6	6	6	5	6	6	6	6	5	6	5	6	6	6	6	5	3	1	5	0	6	1	4	1	0	5	1	6	6	6	6	6	6	6	6	5	6	6	6	6	6	6	6
CTAAATCCTATTCCGG-1-151507	1	1	1	1	1	3	1	3	1	1	2	2	1	1	2	2	2	2	2	2	2	2	2	2	2	2	2	2	1	1	1	2	2	2	2	2	1	1	2	2	3	3	2	2
CTAACCGCGCGCCCGT-1-151507	4	4	4	4	1	3	4	2	4	4	4	4	4	4	4	2	2	2	2	2	2	2	2	2	2	2	2	2	4	4	4	4	4	2	2	2	4	4	4	4	3	3	2	2
CTAACGAAACTTGCTG-1-151507	1	1	1	1	1	3	1	3	1	1	2	2	1	1	2	2	2	2	2	2	2	2	5	2	2	2	2	2	1	1	1	2	2	2	2	2	1	1	2	2	3	3	2	2
CTAACTGATAATCGCC-1-151507	3	3	3	3	1	3	4	2	4	4	4	4	4	4	4	2	2	2	2	2	5	5	5	4	4	4	4	4	2	2	2	2	2	2	2	2	4	4	4	4	3	3	2	2
CTAACTGGTCCGGTTC-1-151507	5	5	5	5	1	3	2	2	4	4	5	2	4	4	4	5	4	4	4	4	5	5	5	0	3	3	0	2	5	5	5	5	5	5	5	5	4	4	5	1	3	3	2	2
CTAAGGGAATGATTGG-1-151507	2	2	3	3	3	4	3	4	2	2	4	4	3	2	3	2	2	2	2	2	2	2	5	4	2	2	2	2	2	2	2	2	2	2	2	2	2	2	2	2	3	3	2	2
CTAAGTACAGGGCTAC-1-151507	0	0	0	0	0	0	0	0	0	0	0	3	0	3	1	3	0	0	0	0	5	5	0	0	3	3	0	2	1	1	1	4	2	2	2	2	0	0	5	1	6	6	4	4
CTAATTATGAAGCGTA-1-151507	1	1	1	1	0	0	0	0	1	1	2	1	1	3	1	1	1	2	2	2	2	5	0	4	3	3	0	2	1	1	1	4	2	2	2	2	1	1	4	4	6	4	4	4
CTAATTCGCACGCGCT-1-151507	2	2	2	3	1	2	2	2	2	4	4	2	4	2	3	2	2	2	2	2	2	5	5	2	3	3	0	3	2	2	2	2	4	2	2	2	4	4	4	4	3	3	2	2
CTAATTCTCAGATATT-1-151507	0	0	0	0	0	0	0	0	0	0	0	0	0	0	0	3	0	0	0	0	5	5	5	2	2	2	2	2	1	0	1	1	4	4	2	4	0	0	0	5	6	6	4	6
CTAATTTCAACAACAC-1-151507	2	2	2	2	1	3	1	4	2	2	4	4	3	2	3	2	2	2	2	2	2	2	2	2	2	2	2	2	2	2	2	2	2	2	2	2	2	2	2	2	3	3	2	2
CTACAAGAAATAACCC-1-151507	5	5	5	5	5	5	0	0	6	5	5	3	5	5	5	3	5	5	5	5	5	5	5	2	4	4	4	4	5	5	5	0	5	5	5	1	5	5	0	0	3	3	2	2
CTACACTAGCTTGTTC-1-151507	0	0	0	0	0	0	0	0	0	0	0	0	0	0	0	3	0	0	0	0	0	6	1	2	2	2	2	2	0	0	0	5	5	5	4	5	0	0	0	5	6	6	4	6
CTACACTCGCAGATGG-1-151507	3	3	3	3	1	3	4	3	4	4	4	4	4	4	4	2	2	2	2	2	5	5	5	2	4	4	4	4	2	2	2	2	2	2	2	2	4	4	4	2	3	3	2	2
CTACCCTAAGGTCATA-1-151507	1	1	1	1	1	3	1	3	1	1	2	2	1	1	2	2	2	2	2	2	2	2	2	2	2	2	2	2	1	1	1	2	2	2	2	2	1	1	2	2	3	3	2	2
CTACGAACTAGGTCGA-1-151507	0	0	0	0	0	0	0	0	0	0	0	0	0	0	0	0	0	0	0	0	0	0	6	2	3	3	0	3	0	0	0	0	0	0	0	1	0	0	1	0	6	6	6	6
CTACGACTAGCTATAA-1-151507	4	4	4	4	1	3	1	3	4	4	5	4	4	4	4	2	2	2	2	2	2	2	2	2	4	4	3	3	4	4	4	4	4	2	2	2	4	4	4	4	3	3	2	2
CTACGCACGGAGTACC-1-151507	2	2	2	2	1	4	3	4	2	2	4	4	3	2	3	2	2	2	2	2	2	2	2	2	3	3	0	2	2	2	2	2	2	2	2	2	2	2	2	2	3	3	2	2
CTACGCCATTTCCGAT-1-151507	0	0	0	0	0	0	0	0	0	0	0	0	0	0	0	0	0	0	5	5	1	1	4	4	2	2	2	2	0	0	0	0	1	1	1	0	0	0	1	0	6	6	6	6
CTACGTGTTGCCACCA-1-151507	1	1	1	1	1	3	1	3	1	1	2	2	1	1	2	2	2	2	2	2	2	2	2	2	2	2	2	2	1	1	1	2	2	2	2	2	1	1	2	2	3	3	2	2
CTACTATCATAGGTTT-1-151507	5	5	5	5	5	5	0	0	6	5	1	5	6	5	0	0	5	5	5	5	2	2	2	2	4	4	3	4	5	5	5	0	5	5	5	5	5	5	1	0	3	3	2	2
CTACTATCTTTCAGAG-1-151507	1	1	1	1	1	3	4	3	1	1	2	2	1	1	2	2	2	2	2	2	2	2	5	2	2	2	2	2	1	1	1	2	2	2	2	2	1	1	2	2	3	3	2	2
CTACTCAAGGTATAGT-1-151507	5	5	5	6	5	5	0	0	6	5	6	5	6	6	6	0	5	5	5	5	5	5	5	0	5	5	5	5	6	6	6	6	1	1	1	0	5	5	1	0	3	3	2	4
CTACTCTAGGCCCGGC-1-151507	3	3	3	3	1	3	4	2	4	4	4	4	4	4	4	2	2	2	2	2	2	2	2	0	4	4	3	3	2	4	2	2	4	4	4	4	4	4	2	2	3	3	2	2
CTACTGCCACCTGACC-1-151507	1	1	1	2	1	3	1	3	2	2	4	4	2	1	2	2	2	2	2	2	2	2	2	0	2	2	2	2	2	2	1	2	2	2	2	2	2	2	2	2	3	3	2	2
CTAGACATATATGTAG-1-151507	1	1	1	1	0	0	0	0	0	0	0	3	0	3	1	4	1	0	4	4	5	5	0	2	3	3	0	3	1	1	1	4	2	2	2	2	0	0	5	1	3	4	2	4
CTAGACTGCATTTCGT-1-151507	0	0	0	0	0	0	0	0	0	0	0	0	0	0	0	0	0	0	5	5	0	0	0	2	3	3	0	3	0	0	0	0	0	0	0	1	0	0	1	0	6	6	6	6
CTAGATAAACTCCTCG-1-151507	1	1	1	1	1	3	1	3	1	1	2	2	1	1	2	2	2	2	2	2	2	2	2	2	2	2	2	2	1	1	1	2	2	2	2	2	1	1	2	2	3	3	2	2
CTAGATGTGAGTGTAA-1-151507	1	1	1	1	1	2	2	1	1	1	2	2	1	1	2	2	2	2	2	2	2	2	2	0	3	3	0	2	1	1	1	2	2	2	2	2	1	1	2	2	3	3	2	2
CTAGATTTACGACGGC-1-151507	2	2	2	2	1	4	1	4	2	2	4	4	3	2	3	2	2	2	2	2	2	2	5	0	2	2	2	2	2	2	2	2	2	2	2	2	2	2	2	2	3	3	2	2
CTAGCAACTAATTTAC-1-151507	0	0	0	0	0	0	0	0	0	0	0	0	0	3	0	3	0	0	0	0	0	0	6	0	2	2	2	2	0	0	0	5	5	5	4	5	0	0	0	5	6	6	4	6
CTAGCATAGTATAATG-1-151507	2	2	2	2	1	3	1	4	2	2	4	4	3	2	3	2	2	2	2	2	2	2	2	4	2	2	2	2	2	2	2	2	2	2	2	2	2	2	2	2	3	3	2	2
CTAGCCACAGGCGAGC-1-151507	3	3	3	3	1	3	2	2	4	4	4	2	4	4	4	5	2	2	2	2	2	2	2	2	5	5	4	4	2	2	2	2	4	2	2	2	4	4	4	4	3	3	2	2
CTAGCCGATGTTATGA-1-151507	0	0	0	0	0	0	0	0	0	0	0	0	0	0	0	0	0	0	0	0	6	0	6	0	2	2	2	2	0	0	0	5	0	0	0	1	0	0	1	0	6	6	6	6
CTAGCGCCAATCCTAC-1-151507	1	1	1	1	1	4	3	4	1	1	2	4	2	1	2	2	2	2	2	2	2	2	2	2	3	3	0	2	1	1	1	2	2	2	2	2	1	1	2	2	3	3	2	2
CTAGGCGCCCTATCAG-1-151507	2	2	2	2	1	4	3	4	2	2	4	4	3	2	3	2	2	2	2	2	2	2	2	2	4	4	4	3	2	2	2	2	2	2	2	2	4	4	2	2	3	3	2	2
CTAGGCGGCAGAGAAT-1-151507	0	0	0	0	0	0	0	0	0	0	0	0	0	3	1	4	0	0	0	0	6	6	1	2	2	2	2	2	0	0	0	1	4	4	4	4	0	0	5	1	6	4	4	4
CTAGGGATAGGGACAA-1-151507	6	6	6	6	6	6	6	6	6	6	6	6	6	6	6	6	3	1	3	3	5	0	6	4	6	6	6	6	6	6	6	6	6	6	6	6	6	6	6	6	6	6	6	6
CTAGGTCTGAAGGAAT-1-151507	1	1	1	1	1	2	2	1	1	1	2	1	1	1	2	2	2	2	2	2	2	2	5	4	4	4	4	3	1	1	1	2	2	2	2	2	2	2	2	2	3	3	2	2
CTAGGTTCGGACGTGA-1-151507	4	4	4	4	1	4	1	4	4	4	4	4	4	4	4	2	2	2	2	2	2	2	2	2	5	5	5	4	4	4	4	4	2	2	2	2	4	4	4	4	3	3	2	2
CTAGTAGAAAGGGATT-1-151507	4	4	4	4	1	3	1	4	4	4	4	4	4	4	4	5	2	4	2	2	2	2	2	2	5	5	5	4	4	4	4	4	4	2	2	2	4	4	4	4	3	3	2	2
CTAGTATTCGGAATTA-1-151507	0	0	0	0	0	0	0	0	0	0	0	0	0	0	0	0	0	0	5	5	1	1	4	2	2	2	2	2	0	0	0	0	0	0	0	1	0	0	1	0	6	6	6	6
CTAGTCACGTCTTAAG-1-151507	2	2	2	2	3	4	3	4	2	2	4	4	3	2	3	2	2	2	2	2	2	2	5	2	2	2	2	2	2	2	2	2	2	2	2	2	2	2	2	2	3	3	2	2
CTAGTGAAGGACAGGA-1-151507	3	3	3	3	1	3	1	4	2	2	4	4	3	2	3	2	2	2	2	2	2	2	2	4	3	3	0	2	2	2	2	2	2	2	2	2	4	4	2	2	3	3	2	2
CTAGTTACAACCCGGT-1-151507	4	4	4	4	1	3	1	3	4	4	4	4	4	4	4	2	2	2	2	2	2	2	5	2	5	5	5	4	4	4	4	2	2	2	2	2	4	4	4	4	3	3	2	2
CTAGTTGGGCCCGGTA-1-151507	1	1	1	1	1	3	4	2	1	1	2	2	1	1	2	2	2	2	2	2	2	2	2	2	2	2	2	2	1	1	1	2	2	2	2	2	1	1	2	2	3	3	2	2
CTATAAGAGCCAATCG-1-151507	0	0	0	0	0	0	0	0	0	0	0	0	0	3	0	3	0	0	0	0	5	5	5	0	2	2	2	2	1	1	1	1	5	5	4	5	0	0	0	5	6	6	6	6
CTATAGGCGTTGATGT-1-151507	6	6	6	6	6	6	6	6	6	5	6	5	6	6	6	6	5	3	1	5	6	6	6	2	1	0	5	1	6	6	6	6	6	6	6	6	6	6	6	6	6	6	6	6
CTATATCCAGCCTGGC-1-151507	6	6	6	6	6	6	6	6	5	5	6	5	6	6	6	6	5	3	1	3	0	0	0	2	1	0	6	1	6	6	6	6	1	1	1	6	5	5	6	6	6	6	6	6
CTATCACAACGCTGGA-1-151507	5	5	5	5	5	2	5	5	4	4	5	1	5	5	5	4	5	5	5	0	2	2	5	4	5	5	4	4	5	5	5	5	0	0	0	0	5	5	5	5	3	3	2	2
CTATCGACGAAATACA-1-151507	2	2	2	3	1	4	3	4	2	2	4	4	3	2	3	2	2	2	2	2	2	2	2	2	4	4	4	3	2	2	2	2	2	2	2	2	4	4	2	2	3	3	2	2
CTATCGCGTAGAGAAC-1-151507	3	3	3	3	1	2	2	2	4	4	4	2	4	4	4	5	2	2	2	2	2	2	2	2	5	4	4	4	2	2	2	2	4	2	2	2	4	4	4	4	3	3	2	2
CTATCGGGTCTCAACA-1-151507	2	2	2	2	1	4	3	4	2	2	4	4	3	2	3	2	2	2	2	2	2	2	2	0	2	2	2	2	2	2	2	2	2	2	2	2	2	2	2	2	3	3	2	2
CTATGCCCGAATGCAA-1-151507	5	5	5	5	1	3	1	3	4	4	5	1	5	5	5	1	5	5	5	5	2	2	2	2	5	4	4	4	5	5	5	5	5	4	4	4	4	5	5	1	3	3	2	2
CTATGGGAAGCGGAAT-1-151507	2	2	2	2	1	3	1	4	2	2	4	4	3	2	3	2	2	2	2	2	2	2	2	2	4	4	3	3	2	2	2	2	2	2	2	2	2	4	2	2	3	3	2	2
CTATGTCACTAGCCCA-1-151507	1	1	1	2	1	3	1	3	2	2	4	4	2	2	3	2	2	2	2	2	2	2	2	2	2	2	2	2	2	2	2	2	2	2	2	2	2	2	2	2	3	3	2	2
CTATGTCTATTGAAAC-1-151507	1	1	1	0	0	0	5	5	0	1	2	3	1	3	1	1	1	0	0	0	0	6	6	4	2	2	2	2	1	1	1	1	2	2	2	2	1	1	4	4	3	3	2	4
CTATGTGAGTCACGGC-1-151507	5	5	5	5	1	3	1	3	4	4	5	2	4	5	4	1	4	4	4	4	2	5	5	0	4	3	3	3	5	5	5	5	5	4	4	4	5	5	5	5	3	3	2	2
CTATTCATGTGTCCCA-1-151507	4	4	4	4	1	3	1	3	4	4	4	4	4	4	4	2	2	2	2	2	2	2	2	2	4	4	4	4	4	4	4	4	4	2	2	2	4	4	2	2	3	3	2	2
CTATTGTGTTTGGTCA-1-151507	0	0	0	0	0	0	0	0	0	0	0	0	0	0	0	0	0	0	5	5	6	6	1	0	3	3	0	2	0	0	0	0	0	0	0	1	0	0	1	0	6	6	6	6
CTATTTGCTTGGAGGA-1-151507	6	6	6	6	5	5	0	0	5	5	1	5	6	6	0	0	5	3	1	5	5	5	5	2	5	5	5	5	6	6	6	6	1	1	1	6	5	5	1	0	6	6	6	6
CTATTTGGTTACGGAT-1-151507	1	1	1	2	1	4	3	4	2	2	4	4	2	1	2	2	2	2	2	2	2	2	2	2	2	2	2	2	2	2	2	2	2	2	2	2	2	2	2	2	3	3	2	2
CTCAAACCACTGCCCG-1-151507	6	6	6	6	6	6	6	6	6	6	6	6	6	6	6	6	3	1	3	3	1	1	1	0	1	0	6	1	6	6	6	6	6	6	6	6	6	6	6	6	6	6	6	6
CTCAACTAACCCGGAT-1-151507	4	4	4	4	1	4	3	4	4	4	4	4	4	4	4	2	2	2	2	2	2	2	5	2	5	5	5	4	4	4	4	4	4	2	2	2	4	4	4	4	3	3	2	2
CTCAAGACATTAGCGC-1-151507	0	0	0	0	0	0	0	0	0	0	0	0	0	0	0	0	0	0	5	5	6	6	1	0	3	3	0	3	0	0	0	0	0	0	0	1	0	0	1	0	6	6	6	6
CTCACACGCAAGCCTA-1-151507	0	0	0	0	0	0	0	0	0	0	0	0	0	0	0	3	0	0	5	5	0	0	6	2	2	2	2	2	0	0	0	5	5	5	5	5	0	0	1	0	6	6	6	6
CTCACATTTACTAAAT-1-151507	5	5	5	5	1	4	1	4	4	4	5	2	4	4	4	5	4	4	4	4	5	5	5	0	5	5	5	4	5	5	5	1	4	2	2	2	4	4	4	4	3	3	2	2
CTCACCAGTACAAGTG-1-151507	4	4	4	4	1	3	4	2	4	4	5	2	4	4	4	2	4	4	4	4	5	5	0	0	4	3	3	3	4	4	4	4	5	4	4	4	4	4	5	1	3	3	2	2
CTCACCGATCCAAACT-1-151507	1	1	1	1	1	4	1	4	1	1	2	2	1	1	2	2	2	2	2	2	2	2	2	2	2	2	0	2	1	1	1	2	2	2	2	2	1	1	2	2	3	3	2	2
CTCACTGTGATACTTA-1-151507	4	4	4	4	1	3	1	3	4	4	5	2	4	4	4	1	4	4	4	4	2	2	2	2	5	5	5	5	5	5	5	5	4	4	4	4	4	4	5	1	3	3	2	2
CTCACTTGGCTGGTAA-1-151507	4	4	4	4	1	3	4	3	4	4	5	4	4	4	4	2	2	2	2	2	2	2	2	2	3	3	3	3	4	4	4	4	4	2	2	2	4	4	4	4	3	3	2	2
CTCAGAGCTAATGTCG-1-151507	4	4	5	5	5	5	0	0	6	5	6	5	5	5	5	0	5	3	1	5	5	0	6	4	1	5	5	5	5	6	6	0	1	1	1	0	5	5	0	0	3	3	2	2
CTCAGATTGTGATAAG-1-151507	5	5	5	5	5	5	5	5	4	4	5	1	4	5	5	1	4	5	0	0	2	2	2	2	5	4	4	4	5	5	5	5	5	5	5	5	5	5	5	1	3	3	2	2
CTCAGCAGACTGCCGA-1-151507	1	1	1	1	1	4	3	4	1	1	2	2	1	1	2	2	2	2	2	2	2	2	2	2	3	2	0	2	1	1	1	2	2	2	2	2	1	1	2	2	3	3	2	2
CTCAGGACTCACCTGT-1-151507	1	1	1	2	1	4	1	4	2	2	4	4	2	2	3	2	2	2	2	2	2	2	2	2	2	2	2	2	2	2	2	2	2	2	2	2	1	2	2	2	3	3	2	2
CTCAGTCACGACAAAT-1-151507	0	0	0	0	0	0	0	0	0	0	0	0	0	0	0	3	1	0	4	4	5	5	5	2	2	2	2	2	1	0	0	5	5	5	5	5	0	0	0	5	6	6	6	6
CTCATGGCTCACAATC-1-151507	0	0	0	0	0	0	0	0	0	0	0	0	0	3	1	3	0	0	0	0	5	5	0	2	2	2	2	2	0	0	0	5	5	4	4	5	0	0	5	1	6	6	4	6
CTCATGGTAATTTGCG-1-151507	5	5	5	5	1	2	5	1	4	4	5	1	4	5	5	1	4	4	0	0	2	5	0	2	3	3	0	3	5	5	5	5	5	5	5	5	5	5	5	5	3	3	2	2
CTCATTCGTGAACATC-1-151507	4	4	4	4	1	2	2	2	4	4	5	1	4	4	4	5	2	2	2	2	2	2	2	2	4	4	3	3	4	4	4	1	0	5	5	5	5	4	5	1	3	3	2	2
CTCATTGCTCTAACAA-1-151507	4	4	4	4	1	4	3	4	4	4	4	4	4	4	4	2	2	2	2	2	2	2	2	4	5	5	5	4	4	4	4	4	2	2	2	2	4	4	2	2	3	3	2	2
CTCATTTGATGGGCGG-1-151507	1	1	1	1	1	3	1	3	1	1	2	2	1	1	2	2	2	2	2	2	2	2	2	2	2	2	2	2	1	1	1	2	2	2	2	2	1	1	2	2	3	3	2	2
CTCCCAATGAGTCGCG-1-151507	2	2	2	2	1	3	4	3	2	2	4	4	2	2	3	2	2	2	2	2	2	5	5	0	4	4	4	3	2	2	2	2	4	2	2	2	2	2	2	2	3	3	2	2
CTCCCTCCTTTCGATC-1-151507	5	5	5	5	5	5	0	0	6	5	5	3	5	5	5	3	5	5	5	5	2	2	5	2	4	4	3	3	5	5	5	0	0	5	5	1	5	5	0	0	3	3	2	2
CTCCGAGTAAATCCGC-1-151507	1	1	1	1	1	4	3	4	1	1	2	2	1	1	2	2	2	2	2	2	2	2	2	0	3	3	0	2	1	1	1	2	2	2	2	2	1	2	2	2	3	3	2	2
CTCCGCCCACATGAGG-1-151507	4	4	4	4	1	3	4	3	4	4	4	4	4	4	4	5	2	2	2	2	2	2	5	4	3	3	0	3	4	4	4	4	4	4	4	4	4	4	4	4	3	3	2	2
CTCCGGCCTAATATGC-1-151507	1	1	1	1	1	3	1	3	1	1	2	2	1	1	2	2	2	2	2	2	2	2	5	4	2	2	2	2	1	1	1	2	2	2	2	2	1	1	2	2	3	3	2	2
CTCCGGCTTGTAGACA-1-151507	1	1	1	2	1	3	1	3	2	2	4	4	2	2	3	2	2	2	2	2	2	2	2	2	2	2	2	2	2	2	2	2	2	2	2	2	2	2	4	2	3	3	2	2
CTCCTAAGTTATGTCT-1-151507	1	1	1	1	1	3	1	3	1	1	2	2	2	1	2	2	2	2	2	2	2	2	2	2	2	2	2	2	1	1	1	2	2	2	2	2	2	2	2	2	3	3	2	2
CTCCTCCAGCTCACAC-1-151507	5	5	5	5	5	1	5	5	6	5	5	3	5	5	5	3	5	5	5	5	0	0	6	2	4	4	3	4	5	5	5	0	0	5	5	1	5	5	0	0	3	3	2	2
CTCCTGTTCAAGGCAG-1-151507	2	2	2	2	1	3	4	3	2	2	4	2	3	2	3	2	2	2	2	2	2	2	2	2	5	5	4	4	2	2	2	2	4	2	2	2	4	4	4	4	3	3	2	2
CTCCTTTACGCAAGTC-1-151507	0	0	0	0	0	0	0	0	0	0	0	0	0	0	0	0	0	0	5	5	1	1	1	0	3	3	0	3	0	0	0	0	1	1	1	0	0	0	1	0	6	6	6	6
CTCGAATGGAACGTAT-1-151507	0	0	0	0	0	0	0	0	0	0	0	0	0	0	0	3	0	0	0	0	5	5	0	2	3	3	0	2	1	1	1	1	4	4	4	4	0	0	0	5	6	6	4	4
CTCGAGATCCAAAGCA-1-151507	1	1	1	2	1	3	4	3	2	2	4	2	2	2	2	2	2	2	2	2	2	2	5	4	2	2	2	2	2	2	2	2	2	2	2	2	2	2	2	2	3	3	2	2
CTCGAGGTCGAACAGT-1-151507	2	2	2	2	1	4	3	4	2	2	4	4	2	2	3	2	2	2	2	2	2	2	2	2	2	2	2	2	2	2	2	2	2	2	2	2	2	2	2	2	3	3	2	2
CTCGATATTTGCGAGC-1-151507	0	0	0	0	0	0	0	0	0	0	0	0	0	0	0	0	0	0	0	0	0	0	0	4	2	2	2	2	0	0	0	5	0	0	0	1	0	0	0	0	6	6	6	6
CTCGCACCTATATAGT-1-151507	1	1	1	1	1	3	4	2	1	1	2	2	1	1	2	2	2	2	2	2	2	2	2	2	2	2	2	2	1	1	1	2	2	2	2	2	1	1	2	2	3	3	2	2
CTCGCCGAATGTAGGG-1-151507	4	4	4	4	1	4	3	4	4	4	5	4	4	4	4	2	4	4	4	4	5	5	0	2	5	5	4	4	5	4	4	1	4	4	4	4	4	4	4	4	3	3	2	2
CTCGCTAGGTAAGCGA-1-151507	5	5	5	5	1	3	4	3	4	4	5	2	4	4	4	5	4	4	4	4	2	2	2	2	5	5	4	4	5	5	5	1	4	4	4	2	4	4	5	1	3	3	2	2
CTCGGGCATCGTCGGG-1-151507	0	0	0	0	0	0	0	0	0	0	0	0	0	0	0	0	0	0	5	5	6	1	4	4	2	2	2	2	0	0	0	5	0	5	5	5	0	0	0	0	6	6	6	6
CTCGGGTTCTCTGGCC-1-151507	6	6	6	6	6	6	6	6	6	6	6	6	6	6	6	6	3	1	3	3	5	0	0	4	1	0	6	6	6	6	6	6	6	6	6	6	6	6	6	6	6	6	6	6
CTCGGTACCACTGCTC-1-151507	2	2	2	2	1	3	1	4	2	2	4	4	2	2	3	2	2	2	2	2	2	2	2	0	2	2	2	2	2	2	2	2	2	2	2	2	2	2	2	2	3	3	2	2
CTCGGTCCGTAGCCTG-1-151507	1	1	1	1	1	3	1	3	2	2	2	2	2	1	2	2	2	2	2	2	2	2	5	4	2	2	2	2	1	1	1	2	2	2	2	2	2	2	2	2	3	3	2	2
CTCGGTTGTCGGCCCT-1-151507	5	6	6	6	5	5	0	0	5	5	1	0	6	0	0	0	5	5	5	5	5	5	5	2	5	5	4	5	5	5	5	6	0	0	0	0	5	5	1	6	3	3	2	4
CTCGTCTGTGCCTTCG-1-151507	5	5	5	5	5	5	5	5	6	4	5	1	5	5	5	4	4	5	0	0	2	2	5	2	5	5	5	5	5	5	5	5	0	5	5	5	5	5	5	5	3	3	2	2
CTCGTTACGGCTACCA-1-151507	6	6	6	6	6	6	6	6	6	6	6	6	6	6	6	6	3	1	3	3	6	6	6	2	6	6	6	6	6	6	6	6	6	6	6	6	6	6	6	6	6	6	6	6
CTCGTTTCTAATGTTT-1-151507	0	0	0	0	0	0	0	0	0	0	0	0	0	0	0	0	0	0	5	5	1	1	1	0	2	2	0	2	0	0	0	0	1	0	0	0	0	0	1	0	6	6	6	6
CTCTAATGCATTGATC-1-151507	0	0	0	0	0	0	0	0	0	0	0	0	0	0	0	0	0	0	5	5	6	6	6	0	3	3	0	3	0	0	0	0	1	1	1	0	0	0	1	0	6	6	6	6
CTCTACACTGGCGATT-1-151507	5	5	5	5	1	3	1	4	4	4	5	2	4	4	4	5	4	4	4	4	2	5	5	2	3	3	3	3	5	5	5	5	4	4	4	4	4	4	5	1	3	3	2	2
CTCTACATCCTGCGTG-1-151507	5	5	6	6	5	5	0	0	6	5	6	5	6	5	6	0	5	5	5	5	5	5	5	0	5	5	5	5	5	5	5	0	1	1	1	0	5	5	1	0	3	3	2	4
CTCTAGCCCTCGGAAA-1-151507	5	5	5	4	1	3	1	3	4	4	4	4	4	4	4	1	2	2	2	2	2	2	2	2	5	5	5	5	5	4	4	1	2	2	2	2	4	4	5	1	3	3	2	2
CTCTATTTGGCTGCAG-1-151507	3	3	3	3	1	4	3	4	2	2	4	4	3	4	3	2	2	2	2	2	2	2	2	0	4	4	3	3	2	2	2	2	4	2	2	2	4	4	2	2	3	3	2	2
CTCTCACAATCGATGA-1-151507	1	1	1	2	1	3	1	4	2	2	4	4	2	2	3	2	2	2	2	2	2	2	2	2	2	2	2	2	2	2	2	2	2	2	2	2	2	2	2	2	3	3	2	2
CTCTCGATGTGCGCCT-1-151507	0	0	0	0	0	0	0	0	0	0	0	0	0	0	0	0	0	0	0	0	6	6	6	0	2	2	2	2	0	0	0	0	0	0	0	1	0	0	1	0	6	6	6	6
CTCTCGCTGTACTATG-1-151507	3	3	3	3	1	2	2	2	2	2	4	4	4	4	4	5	2	2	2	2	2	5	5	4	4	4	3	3	2	2	2	1	5	5	5	5	4	4	4	1	3	3	2	2
CTCTCTAACTGCCTAG-1-151507	6	6	6	6	5	5	6	6	5	5	1	5	6	6	6	6	5	3	1	3	5	0	0	2	1	0	5	1	6	6	6	6	1	1	1	0	5	6	6	6	6	6	6	6
CTCTGCGAAGCAAGCA-1-151507	1	1	1	1	1	4	3	4	1	1	2	2	1	1	2	2	1	2	4	2	2	2	2	2	2	2	2	2	1	1	1	2	2	2	2	2	1	1	2	2	3	3	2	2
CTCTGGACGCCTGGTG-1-151507	2	2	2	2	1	3	1	3	2	2	4	4	3	2	3	2	2	2	2	2	2	2	2	2	3	2	2	2	2	2	2	2	2	2	2	2	2	2	2	2	3	3	2	2
CTCTGTCCATGCACCA-1-151507	5	5	5	5	1	3	1	3	4	4	5	4	4	4	4	5	4	5	4	0	2	2	2	2	5	5	4	5	5	4	4	1	4	4	2	2	4	4	4	1	3	3	2	2
CTCTGTGCCTGCTATG-1-151507	0	0	0	0	0	0	0	0	0	0	0	0	0	0	0	0	0	0	5	5	0	6	6	0	2	2	2	2	0	0	0	0	1	0	0	0	0	0	1	0	6	6	6	6
CTCTGTTTGAGGATTC-1-151507	0	0	0	0	0	0	0	0	0	0	0	0	0	0	0	3	0	0	0	0	0	0	6	2	2	2	2	2	0	0	0	5	0	5	5	5	0	0	0	0	6	6	6	6
CTCTTCTATTGACTGG-1-151507	2	2	2	2	1	4	3	4	2	2	4	4	2	2	3	2	2	2	2	2	2	2	2	0	3	3	0	2	2	2	2	2	2	2	2	2	2	2	2	2	3	3	2	2
CTCTTCTGGAAGTTAG-1-151507	6	6	6	6	5	6	6	6	6	5	6	5	6	6	6	6	5	3	1	5	0	6	6	4	1	0	5	1	6	6	6	6	1	6	6	6	6	6	6	6	6	6	6	4
CTCTTGTCCCGCTTGG-1-151507	4	4	4	4	1	3	1	3	4	4	4	4	4	4	4	2	2	4	2	4	2	5	5	2	4	4	3	3	4	4	4	1	4	4	4	2	4	4	4	4	3	3	2	2
CTGAAACGGCCCTCAG-1-151507	1	1	1	1	1	3	1	4	1	1	2	2	1	1	2	2	2	2	2	2	2	2	2	2	2	2	2	2	1	1	1	2	2	2	2	2	1	1	2	2	3	3	2	2
CTGAAAGAGATCCGAC-1-151507	1	1	1	1	1	3	4	3	1	1	2	2	1	1	2	2	2	2	2	2	2	2	2	2	2	2	2	2	1	1	1	2	2	2	2	2	1	1	2	2	3	3	2	2
CTGAATCCGAGACCTC-1-151507	4	4	4	4	1	3	1	4	4	4	4	4	4	4	4	2	2	2	2	2	2	2	5	2	4	4	4	3	4	4	4	4	2	2	2	2	4	4	4	2	3	3	2	2
CTGAATTTATTGCCAG-1-151507	0	0	0	0	0	0	0	0	0	0	0	0	0	0	0	0	0	0	5	5	4	4	4	4	3	3	0	3	0	0	0	0	1	1	1	0	0	0	1	0	6	6	6	6
CTGACTGCGCAGCTCG-1-151507	1	1	1	1	1	2	2	1	1	1	2	1	1	1	2	5	1	2	4	4	2	2	2	4	2	2	2	2	1	1	1	2	2	2	2	2	1	1	2	2	3	3	2	2
CTGAGAAAGTTCGGCG-1-151507	2	2	2	2	1	3	1	3	2	2	4	4	3	2	3	2	2	2	2	2	2	5	0	4	4	4	3	3	2	2	2	2	4	2	2	2	2	2	2	2	3	3	2	2
CTGAGCAAGTAACAAG-1-151507	1	1	1	2	1	4	1	4	2	2	4	4	2	2	3	2	2	2	2	2	2	2	2	2	2	2	2	2	2	2	2	2	2	2	2	2	2	2	2	2	3	3	2	2
CTGATAGTGTATCTCA-1-151507	4	4	4	4	1	4	3	4	4	4	4	4	4	4	4	2	2	2	2	2	2	2	0	4	3	3	0	3	4	4	4	4	4	4	4	4	4	4	2	2	3	3	2	2
CTGCAAATGGGCTCCA-1-151507	0	0	0	0	0	0	0	0	0	0	0	0	0	0	0	0	0	0	5	5	6	6	1	4	2	2	2	2	0	0	0	0	1	0	0	0	0	0	1	0	6	6	6	6
CTGCAAGCACGTTCCG-1-151507	3	3	3	4	1	3	1	4	4	4	4	4	4	4	4	2	2	2	2	2	2	2	2	0	5	5	4	4	4	4	4	2	2	2	2	2	4	4	2	2	3	3	2	2
CTGCACAACTACATAT-1-151507	2	2	2	3	1	4	3	4	2	2	4	4	3	2	3	2	2	2	2	2	2	2	2	0	5	4	4	4	2	2	2	2	2	2	2	2	4	4	2	2	3	3	2	2
CTGCACCTAGTCCACA-1-151507	0	0	0	0	0	0	0	0	0	0	0	0	0	0	0	0	0	0	5	5	1	1	1	4	2	2	2	2	0	0	0	0	5	5	5	5	0	0	1	0	6	6	6	6
CTGCACCTGGAACCGC-1-151507	1	1	1	1	1	4	3	4	1	2	2	4	2	1	2	2	2	2	2	2	2	2	2	2	2	2	2	2	1	1	1	2	2	2	2	2	1	1	2	2	3	3	2	2
CTGCACTCCAGTACAG-1-151507	4	4	4	4	1	3	1	3	4	4	4	4	4	4	4	5	2	2	2	2	2	2	5	2	5	5	5	5	4	4	4	4	2	2	2	2	4	4	4	4	3	3	2	2
CTGCAGAGAATCAGAG-1-151507	4	4	4	4	1	3	1	4	4	4	4	4	4	4	4	2	2	2	2	2	2	2	5	2	5	5	5	4	4	4	4	2	2	2	2	2	4	4	2	2	3	3	2	2
CTGCCAAGGTTGGAAG-1-151507	1	1	1	1	1	3	4	2	1	1	2	2	1	1	2	5	2	2	2	2	2	2	2	2	2	2	2	2	1	1	1	2	2	2	2	2	1	1	2	2	3	3	2	2
CTGCCATGCATCACAT-1-151507	3	3	3	3	1	4	3	4	2	2	4	4	3	2	3	2	2	2	2	2	2	2	2	2	2	3	0	2	2	2	2	2	4	2	2	2	4	4	2	2	3	3	2	2
[truncated: 45,331 more rows]

## Sheet: sFig.8b
Jaccard Index of using 12 deconvolution methods as input for different hyperparameter settings of dropout rate (dp: 0.2, 0.4, 0.6, and 0.8)
key	sample	ji
CARD_d_l0.2_dp0.2	151507	0.413986
CARD_d_l0.2_dp0.2	151508	0.463829
CARD_d_l0.2_dp0.2	151509	0.52573
CARD_d_l0.2_dp0.2	151510	0.464107
CARD_d_l0.2_dp0.2	151669	0.208398
CARD_d_l0.2_dp0.2	151670	0.223856
CARD_d_l0.2_dp0.2	151671	0.282361
CARD_d_l0.2_dp0.2	151672	0.273953
CARD_d_l0.2_dp0.2	151673	0.36607
CARD_d_l0.2_dp0.2	151674	0.384175
CARD_d_l0.2_dp0.2	151675	0.302978
CARD_d_l0.2_dp0.2	151676	0.409212
CARD_d_l0.2_dp0.4	151507	0.405985
CARD_d_l0.2_dp0.4	151508	0.390867
CARD_d_l0.2_dp0.4	151509	0.50384
CARD_d_l0.2_dp0.4	151510	0.484396
CARD_d_l0.2_dp0.4	151669	0.205801
CARD_d_l0.2_dp0.4	151670	0.223866
CARD_d_l0.2_dp0.4	151671	0.3165
CARD_d_l0.2_dp0.4	151672	0.264979
CARD_d_l0.2_dp0.4	151673	0.358225
CARD_d_l0.2_dp0.4	151674	0.392323
CARD_d_l0.2_dp0.4	151675	0.331684
CARD_d_l0.2_dp0.4	151676	0.431431
CARD_d_l0.2_dp0.6	151507	0.374812
CARD_d_l0.2_dp0.6	151508	0.344474
CARD_d_l0.2_dp0.6	151509	0.491601
CARD_d_l0.2_dp0.6	151510	0.375123
CARD_d_l0.2_dp0.6	151669	0.260622
CARD_d_l0.2_dp0.6	151670	0.316602
CARD_d_l0.2_dp0.6	151671	0.278975
CARD_d_l0.2_dp0.6	151672	0.304638
CARD_d_l0.2_dp0.6	151673	0.283881
CARD_d_l0.2_dp0.6	151674	0.297025
CARD_d_l0.2_dp0.6	151675	0.266758
CARD_d_l0.2_dp0.6	151676	0.315783
CARD_d_l0.2_dp0.8	151507	0.258609
CARD_d_l0.2_dp0.8	151508	0.26739
CARD_d_l0.2_dp0.8	151509	0.308909
CARD_d_l0.2_dp0.8	151510	0.318125
CARD_d_l0.2_dp0.8	151669	0.170773
CARD_d_l0.2_dp0.8	151670	0.159773
CARD_d_l0.2_dp0.8	151671	0.163102
CARD_d_l0.2_dp0.8	151672	0.175274
CARD_d_l0.2_dp0.8	151673	0.250847
CARD_d_l0.2_dp0.8	151674	0.218222
CARD_d_l0.2_dp0.8	151675	0.21459
CARD_d_l0.2_dp0.8	151676	0.233348
DSTG_d_l0.2_dp0.2	151507	0.379086
DSTG_d_l0.2_dp0.2	151508	0.316138
DSTG_d_l0.2_dp0.2	151509	0.221446
DSTG_d_l0.2_dp0.2	151510	0.386072
DSTG_d_l0.2_dp0.2	151669	0.295872
DSTG_d_l0.2_dp0.2	151670	0.312228
DSTG_d_l0.2_dp0.2	151671	0.468605
DSTG_d_l0.2_dp0.2	151672	0.405093
DSTG_d_l0.2_dp0.2	151673	0.138812
DSTG_d_l0.2_dp0.2	151674	0.254195
DSTG_d_l0.2_dp0.2	151675	0.0741425
DSTG_d_l0.2_dp0.2	151676	0.243661
DSTG_d_l0.2_dp0.4	151507	0.297154
DSTG_d_l0.2_dp0.4	151508	0.316138
DSTG_d_l0.2_dp0.4	151509	0.145303
DSTG_d_l0.2_dp0.4	151510	0.386072
DSTG_d_l0.2_dp0.4	151669	0.588834
DSTG_d_l0.2_dp0.4	151670	0.312228
DSTG_d_l0.2_dp0.4	151671	0.468605
DSTG_d_l0.2_dp0.4	151672	0.405093
DSTG_d_l0.2_dp0.4	151673	0.138812
DSTG_d_l0.2_dp0.4	151674	0.254195
DSTG_d_l0.2_dp0.4	151675	0.111214
DSTG_d_l0.2_dp0.4	151676	0.243661
DSTG_d_l0.2_dp0.6	151507	0.403472
DSTG_d_l0.2_dp0.6	151508	0.158316
DSTG_d_l0.2_dp0.6	151509	0.460853
DSTG_d_l0.2_dp0.6	151510	0.386072
DSTG_d_l0.2_dp0.6	151669	0.218489
DSTG_d_l0.2_dp0.6	151670	0.223865
DSTG_d_l0.2_dp0.6	151671	0.468605
DSTG_d_l0.2_dp0.6	151672	0.266533
DSTG_d_l0.2_dp0.6	151673	0.138812
DSTG_d_l0.2_dp0.6	151674	0.254195
DSTG_d_l0.2_dp0.6	151675	0.0741425
DSTG_d_l0.2_dp0.6	151676	0.243661
DSTG_d_l0.2_dp0.8	151507	0.406029
DSTG_d_l0.2_dp0.8	151508	0.316138
DSTG_d_l0.2_dp0.8	151509	0.373228
DSTG_d_l0.2_dp0.8	151510	0.386072
DSTG_d_l0.2_dp0.8	151669	0.214613
DSTG_d_l0.2_dp0.8	151670	0.169815
DSTG_d_l0.2_dp0.8	151671	0.468605
DSTG_d_l0.2_dp0.8	151672	0.27054
DSTG_d_l0.2_dp0.8	151673	0.138812
DSTG_d_l0.2_dp0.8	151674	0.254195
DSTG_d_l0.2_dp0.8	151675	0.109659
DSTG_d_l0.2_dp0.8	151676	0.243661
RCTD_d_l0.2_dp0.2	151507	0.429363
RCTD_d_l0.2_dp0.2	151508	0.433627
RCTD_d_l0.2_dp0.2	151509	0.474152
RCTD_d_l0.2_dp0.2	151510	0.475912
RCTD_d_l0.2_dp0.2	151669	0.262145
RCTD_d_l0.2_dp0.2	151670	0.239298
RCTD_d_l0.2_dp0.2	151671	0.249042
RCTD_d_l0.2_dp0.2	151672	0.243182
RCTD_d_l0.2_dp0.2	151673	0.399146
RCTD_d_l0.2_dp0.2	151674	0.397141
RCTD_d_l0.2_dp0.2	151675	0.38837
RCTD_d_l0.2_dp0.2	151676	0.393083
RCTD_d_l0.2_dp0.4	151507	0.39961
RCTD_d_l0.2_dp0.4	151508	0.420541
RCTD_d_l0.2_dp0.4	151509	0.383583
RCTD_d_l0.2_dp0.4	151510	0.445891
RCTD_d_l0.2_dp0.4	151669	0.245887
RCTD_d_l0.2_dp0.4	151670	0.26614
RCTD_d_l0.2_dp0.4	151671	0.30408
RCTD_d_l0.2_dp0.4	151672	0.272042
RCTD_d_l0.2_dp0.4	151673	0.42328
RCTD_d_l0.2_dp0.4	151674	0.406272
RCTD_d_l0.2_dp0.4	151675	0.377428
RCTD_d_l0.2_dp0.4	151676	0.386078
RCTD_d_l0.2_dp0.6	151507	0.383218
RCTD_d_l0.2_dp0.6	151508	0.413898
RCTD_d_l0.2_dp0.6	151509	0.359067
RCTD_d_l0.2_dp0.6	151510	0.408417
RCTD_d_l0.2_dp0.6	151669	0.238987
RCTD_d_l0.2_dp0.6	151670	0.246801
RCTD_d_l0.2_dp0.6	151671	0.273082
RCTD_d_l0.2_dp0.6	151672	0.262396
RCTD_d_l0.2_dp0.6	151673	0.40371
RCTD_d_l0.2_dp0.6	151674	0.377613
RCTD_d_l0.2_dp0.6	151675	0.361391
RCTD_d_l0.2_dp0.6	151676	0.371085
RCTD_d_l0.2_dp0.8	151507	0.279877
RCTD_d_l0.2_dp0.8	151508	0.249584
RCTD_d_l0.2_dp0.8	151509	0.279704
RCTD_d_l0.2_dp0.8	151510	0.275687
RCTD_d_l0.2_dp0.8	151669	0.217363
RCTD_d_l0.2_dp0.8	151670	0.173102
RCTD_d_l0.2_dp0.8	151671	0.245587
RCTD_d_l0.2_dp0.8	151672	0.206999
RCTD_d_l0.2_dp0.8	151673	0.202621
RCTD_d_l0.2_dp0.8	151674	0.187382
RCTD_d_l0.2_dp0.8	151675	0.171155
RCTD_d_l0.2_dp0.8	151676	0.188145
c2l_d_l0.2_dp0.2	151507	0.236052
c2l_d_l0.2_dp0.2	151508	0.271618
c2l_d_l0.2_dp0.2	151509	0.37551
c2l_d_l0.2_dp0.2	151510	0.341182
c2l_d_l0.2_dp0.2	151669	0.335634
c2l_d_l0.2_dp0.2	151670	0.335411
c2l_d_l0.2_dp0.2	151671	0.338844
c2l_d_l0.2_dp0.2	151672	0.345482
c2l_d_l0.2_dp0.2	151673	0.305001
c2l_d_l0.2_dp0.2	151674	0.312798
c2l_d_l0.2_dp0.2	151675	0.334888
c2l_d_l0.2_dp0.2	151676	0.344505
c2l_d_l0.2_dp0.4	151507	0.248892
c2l_d_l0.2_dp0.4	151508	0.256501
c2l_d_l0.2_dp0.4	151509	0.354881
c2l_d_l0.2_dp0.4	151510	0.361994
c2l_d_l0.2_dp0.4	151669	0.14549
c2l_d_l0.2_dp0.4	151670	0.186522
c2l_d_l0.2_dp0.4	151671	0.15107
c2l_d_l0.2_dp0.4	151672	0.260823
c2l_d_l0.2_dp0.4	151673	0.288634
c2l_d_l0.2_dp0.4	151674	0.246555
c2l_d_l0.2_dp0.4	151675	0.314436
c2l_d_l0.2_dp0.4	151676	0.283417
c2l_d_l0.2_dp0.6	151507	0.256329
c2l_d_l0.2_dp0.6	151508	0.28639
c2l_d_l0.2_dp0.6	151509	0.285717
c2l_d_l0.2_dp0.6	151510	0.289078
c2l_d_l0.2_dp0.6	151669	0.29206
c2l_d_l0.2_dp0.6	151670	0.229552
c2l_d_l0.2_dp0.6	151671	0.314729
c2l_d_l0.2_dp0.6	151672	0.219091
c2l_d_l0.2_dp0.6	151673	0.250745
c2l_d_l0.2_dp0.6	151674	0.213022
c2l_d_l0.2_dp0.6	151675	0.193064
c2l_d_l0.2_dp0.6	151676	0.201882
c2l_d_l0.2_dp0.8	151507	0.250037
c2l_d_l0.2_dp0.8	151508	0.25577
c2l_d_l0.2_dp0.8	151509	0.295894
c2l_d_l0.2_dp0.8	151510	0.265763
c2l_d_l0.2_dp0.8	151669	0.230938
c2l_d_l0.2_dp0.8	151670	0.257299
c2l_d_l0.2_dp0.8	151671	0.239897
c2l_d_l0.2_dp0.8	151672	0.173
c2l_d_l0.2_dp0.8	151673	0.273607
c2l_d_l0.2_dp0.8	151674	0.228663
c2l_d_l0.2_dp0.8	151675	0.22806
c2l_d_l0.2_dp0.8	151676	0.23162
destvi_d_l0.2_dp0.2	151507	0.447286
destvi_d_l0.2_dp0.2	151508	0.458094
destvi_d_l0.2_dp0.2	151509	0.429647
destvi_d_l0.2_dp0.2	151510	0.360342
destvi_d_l0.2_dp0.2	151669	0.224774
destvi_d_l0.2_dp0.2	151670	0.235904
destvi_d_l0.2_dp0.2	151671	0.313937
destvi_d_l0.2_dp0.2	151672	0.316432
destvi_d_l0.2_dp0.2	151673	0.458406
destvi_d_l0.2_dp0.2	151674	0.477672
destvi_d_l0.2_dp0.2	151675	0.35922
destvi_d_l0.2_dp0.2	151676	0.405553
destvi_d_l0.2_dp0.4	151507	0.457222
destvi_d_l0.2_dp0.4	151508	0.391984
destvi_d_l0.2_dp0.4	151509	0.446214
destvi_d_l0.2_dp0.4	151510	0.466565
destvi_d_l0.2_dp0.4	151669	0.215388
destvi_d_l0.2_dp0.4	151670	0.234954
destvi_d_l0.2_dp0.4	151671	0.329848
destvi_d_l0.2_dp0.4	151672	0.310605
destvi_d_l0.2_dp0.4	151673	0.373697
destvi_d_l0.2_dp0.4	151674	0.46679
destvi_d_l0.2_dp0.4	151675	0.409299
destvi_d_l0.2_dp0.4	151676	0.462928
destvi_d_l0.2_dp0.6	151507	0.346646
destvi_d_l0.2_dp0.6	151508	0.254336
destvi_d_l0.2_dp0.6	151509	0.333721
destvi_d_l0.2_dp0.6	151510	0.290519
destvi_d_l0.2_dp0.6	151669	0.156534
destvi_d_l0.2_dp0.6	151670	0.140433
destvi_d_l0.2_dp0.6	151671	0.235479
destvi_d_l0.2_dp0.6	151672	0.262215
destvi_d_l0.2_dp0.6	151673	0.239428
destvi_d_l0.2_dp0.6	151674	0.309722
destvi_d_l0.2_dp0.6	151675	0.241765
destvi_d_l0.2_dp0.6	151676	0.26112
destvi_d_l0.2_dp0.8	151507	0.351942
destvi_d_l0.2_dp0.8	151508	0.226802
destvi_d_l0.2_dp0.8	151509	0.316034
destvi_d_l0.2_dp0.8	151510	0.301739
destvi_d_l0.2_dp0.8	151669	0.167846
destvi_d_l0.2_dp0.8	151670	0.141553
destvi_d_l0.2_dp0.8	151671	0.283941
destvi_d_l0.2_dp0.8	151672	0.267353
destvi_d_l0.2_dp0.8	151673	0.233236
destvi_d_l0.2_dp0.8	151674	0.288184
destvi_d_l0.2_dp0.8	151675	0.22627
destvi_d_l0.2_dp0.8	151676	0.270932
seurat_d_l0.2_dp0.2	151507	0.343949
seurat_d_l0.2_dp0.2	151508	0.296374
seurat_d_l0.2_dp0.2	151509	0.288611
seurat_d_l0.2_dp0.2	151510	0.345372
seurat_d_l0.2_dp0.2	151669	0.255377
seurat_d_l0.2_dp0.2	151670	0.209955
seurat_d_l0.2_dp0.2	151671	0.346952
seurat_d_l0.2_dp0.2	151672	0.339709
seurat_d_l0.2_dp0.2	151673	0.256676
seurat_d_l0.2_dp0.2	151674	0.297783
seurat_d_l0.2_dp0.2	151675	0.244506
seurat_d_l0.2_dp0.2	151676	0.274227
seurat_d_l0.2_dp0.4	151507	0.308943
seurat_d_l0.2_dp0.4	151508	0.291042
seurat_d_l0.2_dp0.4	151509	0.280558
seurat_d_l0.2_dp0.4	151510	0.378367
seurat_d_l0.2_dp0.4	151669	0.248932
seurat_d_l0.2_dp0.4	151670	0.216127
seurat_d_l0.2_dp0.4	151671	0.291779
seurat_d_l0.2_dp0.4	151672	0.353992
seurat_d_l0.2_dp0.4	151673	0.244733
seurat_d_l0.2_dp0.4	151674	0.239658
seurat_d_l0.2_dp0.4	151675	0.288277
seurat_d_l0.2_dp0.4	151676	0.288518
seurat_d_l0.2_dp0.6	151507	0.206267
seurat_d_l0.2_dp0.6	151508	0.275881
seurat_d_l0.2_dp0.6	151509	0.25527
seurat_d_l0.2_dp0.6	151510	0.220672
seurat_d_l0.2_dp0.6	151669	0.177627
seurat_d_l0.2_dp0.6	151670	0.196428
seurat_d_l0.2_dp0.6	151671	0.29615
seurat_d_l0.2_dp0.6	151672	0.250865
seurat_d_l0.2_dp0.6	151673	0.218781
seurat_d_l0.2_dp0.6	151674	0.239366
seurat_d_l0.2_dp0.6	151675	0.218677
seurat_d_l0.2_dp0.6	151676	0.227241
seurat_d_l0.2_dp0.8	151507	0.228198
seurat_d_l0.2_dp0.8	151508	0.216897
seurat_d_l0.2_dp0.8	151509	0.273721
seurat_d_l0.2_dp0.8	151510	0.24493
seurat_d_l0.2_dp0.8	151669	0.198622
seurat_d_l0.2_dp0.8	151670	0.188116
seurat_d_l0.2_dp0.8	151671	0.359407
seurat_d_l0.2_dp0.8	151672	0.276355
seurat_d_l0.2_dp0.8	151673	0.212008
seurat_d_l0.2_dp0.8	151674	0.272308
seurat_d_l0.2_dp0.8	151675	0.196184
seurat_d_l0.2_dp0.8	151676	0.264804
spatialdwls_d_l0.2_dp0.2	151507	0.266251
spatialdwls_d_l0.2_dp0.2	151508	0.297771
spatialdwls_d_l0.2_dp0.2	151509	0.28533
spatialdwls_d_l0.2_dp0.2	151510	0.259161
spatialdwls_d_l0.2_dp0.2	151669	0.102784
spatialdwls_d_l0.2_dp0.2	151670	0.126379
spatialdwls_d_l0.2_dp0.2	151671	0.198454
spatialdwls_d_l0.2_dp0.2	151672	0.246051
spatialdwls_d_l0.2_dp0.2	151673	0.194998
spatialdwls_d_l0.2_dp0.2	151674	0.188788
spatialdwls_d_l0.2_dp0.2	151675	0.172519
spatialdwls_d_l0.2_dp0.2	151676	0.195814
spatialdwls_d_l0.2_dp0.4	151507	0.223771
spatialdwls_d_l0.2_dp0.4	151508	0.23467
spatialdwls_d_l0.2_dp0.4	151509	0.267718
spatialdwls_d_l0.2_dp0.4	151510	0.233554
spatialdwls_d_l0.2_dp0.4	151669	0.0964192
spatialdwls_d_l0.2_dp0.4	151670	0.117495
spatialdwls_d_l0.2_dp0.4	151671	0.149515
spatialdwls_d_l0.2_dp0.4	151672	0.18131
spatialdwls_d_l0.2_dp0.4	151673	0.17706
spatialdwls_d_l0.2_dp0.4	151674	0.171069
spatialdwls_d_l0.2_dp0.4	151675	0.156326
spatialdwls_d_l0.2_dp0.4	151676	0.177211
spatialdwls_d_l0.2_dp0.6	151507	0.214328
spatialdwls_d_l0.2_dp0.6	151508	0.229074
spatialdwls_d_l0.2_dp0.6	151509	0.249466
spatialdwls_d_l0.2_dp0.6	151510	0.22255
spatialdwls_d_l0.2_dp0.6	151669	0.0950874
spatialdwls_d_l0.2_dp0.6	151670	0.116141
spatialdwls_d_l0.2_dp0.6	151671	0.174922
spatialdwls_d_l0.2_dp0.6	151672	0.147251
spatialdwls_d_l0.2_dp0.6	151673	0.17573
spatialdwls_d_l0.2_dp0.6	151674	0.170521
spatialdwls_d_l0.2_dp0.6	151675	0.154386
spatialdwls_d_l0.2_dp0.6	151676	0.164326
spatialdwls_d_l0.2_dp0.8	151507	0.219208
spatialdwls_d_l0.2_dp0.8	151508	0.198179
spatialdwls_d_l0.2_dp0.8	151509	0.263694
spatialdwls_d_l0.2_dp0.8	151510	0.232509
spatialdwls_d_l0.2_dp0.8	151669	0.0956278
spatialdwls_d_l0.2_dp0.8	151670	0.100408
spatialdwls_d_l0.2_dp0.8	151671	0.133861
spatialdwls_d_l0.2_dp0.8	151672	0.137358
spatialdwls_d_l0.2_dp0.8	151673	0.176516
spatialdwls_d_l0.2_dp0.8	151674	0.176859
spatialdwls_d_l0.2_dp0.8	151675	0.166256
spatialdwls_d_l0.2_dp0.8	151676	0.171195
spoint_d_l0.2_dp0.2	151507	0.47523
spoint_d_l0.2_dp0.2	151508	0.519764
spoint_d_l0.2_dp0.2	151509	0.519849
spoint_d_l0.2_dp0.2	151510	0.525168
spoint_d_l0.2_dp0.2	151669	0.403686
spoint_d_l0.2_dp0.2	151670	0.359246
spoint_d_l0.2_dp0.2	151671	0.434883
spoint_d_l0.2_dp0.2	151672	0.435374
spoint_d_l0.2_dp0.2	151673	0.497279
spoint_d_l0.2_dp0.2	151674	0.503031
spoint_d_l0.2_dp0.2	151675	0.390618
spoint_d_l0.2_dp0.2	151676	0.457243
spoint_d_l0.2_dp0.4	151507	0.475466
spoint_d_l0.2_dp0.4	151508	0.518318
spoint_d_l0.2_dp0.4	151509	0.524281
spoint_d_l0.2_dp0.4	151510	0.532517
spoint_d_l0.2_dp0.4	151669	0.404353
spoint_d_l0.2_dp0.4	151670	0.36978
spoint_d_l0.2_dp0.4	151671	0.438301
spoint_d_l0.2_dp0.4	151672	0.431408
spoint_d_l0.2_dp0.4	151673	0.511316
spoint_d_l0.2_dp0.4	151674	0.502295
spoint_d_l0.2_dp0.4	151675	0.391923
spoint_d_l0.2_dp0.4	151676	0.464128
spoint_d_l0.2_dp0.6	151507	0.490725
spoint_d_l0.2_dp0.6	151508	0.522783
spoint_d_l0.2_dp0.6	151509	0.519614
spoint_d_l0.2_dp0.6	151510	0.541352
spoint_d_l0.2_dp0.6	151669	0.415323
spoint_d_l0.2_dp0.6	151670	0.368537
spoint_d_l0.2_dp0.6	151671	0.442457
spoint_d_l0.2_dp0.6	151672	0.439206
spoint_d_l0.2_dp0.6	151673	0.508354
spoint_d_l0.2_dp0.6	151674	0.522714
spoint_d_l0.2_dp0.6	151675	0.403507
spoint_d_l0.2_dp0.6	151676	0.458043
spoint_d_l0.2_dp0.8	151507	0.521991
spoint_d_l0.2_dp0.8	151508	0.528503
spoint_d_l0.2_dp0.8	151509	0.525098
spoint_d_l0.2_dp0.8	151510	0.541057
spoint_d_l0.2_dp0.8	151669	0.395319
spoint_d_l0.2_dp0.8	151670	0.393395
spoint_d_l0.2_dp0.8	151671	0.444504
spoint_d_l0.2_dp0.8	151672	0.436128
spoint_d_l0.2_dp0.8	151673	0.563911
spoint_d_l0.2_dp0.8	151674	0.536115
spoint_d_l0.2_dp0.8	151675	0.4511
spoint_d_l0.2_dp0.8	151676	0.517387
spotlight_d_l0.2_dp0.2	151507	0.201226
spotlight_d_l0.2_dp0.2	151508	0.198928
spotlight_d_l0.2_dp0.2	151509	0.226972
spotlight_d_l0.2_dp0.2	151510	0.217455
spotlight_d_l0.2_dp0.2	151669	0.10333
spotlight_d_l0.2_dp0.2	151670	0.107479
spotlight_d_l0.2_dp0.2	151671	0.118305
spotlight_d_l0.2_dp0.2	151672	0.115897
spotlight_d_l0.2_dp0.2	151673	0.116403
spotlight_d_l0.2_dp0.2	151674	0.0925655
spotlight_d_l0.2_dp0.2	151675	0.0906892
spotlight_d_l0.2_dp0.2	151676	0.129282
spotlight_d_l0.2_dp0.4	151507	0.207649
spotlight_d_l0.2_dp0.4	151508	0.200707
spotlight_d_l0.2_dp0.4	151509	0.233633
spotlight_d_l0.2_dp0.4	151510	0.223466
spotlight_d_l0.2_dp0.4	151669	0.107999
spotlight_d_l0.2_dp0.4	151670	0.113502
spotlight_d_l0.2_dp0.4	151671	0.124114
spotlight_d_l0.2_dp0.4	151672	0.10497
spotlight_d_l0.2_dp0.4	151673	0.113271
spotlight_d_l0.2_dp0.4	151674	0.10404
spotlight_d_l0.2_dp0.4	151675	0.0982641
spotlight_d_l0.2_dp0.4	151676	0.11798
spotlight_d_l0.2_dp0.6	151507	0.22264
spotlight_d_l0.2_dp0.6	151508	0.202317
spotlight_d_l0.2_dp0.6	151509	0.235022
spotlight_d_l0.2_dp0.6	151510	0.231603
spotlight_d_l0.2_dp0.6	151669	0.115892
spotlight_d_l0.2_dp0.6	151670	0.120693
spotlight_d_l0.2_dp0.6	151671	0.114201
spotlight_d_l0.2_dp0.6	151672	0.112713
spotlight_d_l0.2_dp0.6	151673	0.130261
spotlight_d_l0.2_dp0.6	151674	0.126193
spotlight_d_l0.2_dp0.6	151675	0.112249
spotlight_d_l0.2_dp0.6	151676	0.13535
spotlight_d_l0.2_dp0.8	151507	0.194487
spotlight_d_l0.2_dp0.8	151508	0.158129
spotlight_d_l0.2_dp0.8	151509	0.231406
spotlight_d_l0.2_dp0.8	151510	0.247081
spotlight_d_l0.2_dp0.8	151669	0.192806
spotlight_d_l0.2_dp0.8	151670	0.200841
spotlight_d_l0.2_dp0.8	151671	0.22912
spotlight_d_l0.2_dp0.8	151672	0.21189
spotlight_d_l0.2_dp0.8	151673	0.122659
spotlight_d_l0.2_dp0.8	151674	0.140959
spotlight_d_l0.2_dp0.8	151675	0.0879925
spotlight_d_l0.2_dp0.8	151676	0.149204
stereo_d_l0.2_dp0.2	151507	0.166343
stereo_d_l0.2_dp0.2	151508	0.173651
stereo_d_l0.2_dp0.2	151509	0.180199
stereo_d_l0.2_dp0.2	151510	0.162351
stereo_d_l0.2_dp0.2	151669	0.249114
stereo_d_l0.2_dp0.2	151670	0.208321
stereo_d_l0.2_dp0.2	151671	0.264094
stereo_d_l0.2_dp0.2	151672	0.304701
stereo_d_l0.2_dp0.2	151673	0.157548
stereo_d_l0.2_dp0.2	151674	0.149886
stereo_d_l0.2_dp0.2	151675	0.129382
stereo_d_l0.2_dp0.2	151676	0.164453
stereo_d_l0.2_dp0.4	151507	0.16941
stereo_d_l0.2_dp0.4	151508	0.183034
stereo_d_l0.2_dp0.4	151509	0.18387
stereo_d_l0.2_dp0.4	151510	0.150983
stereo_d_l0.2_dp0.4	151669	0.319624
stereo_d_l0.2_dp0.4	151670	0.214668
stereo_d_l0.2_dp0.4	151671	0.26173
stereo_d_l0.2_dp0.4	151672	0.31013
stereo_d_l0.2_dp0.4	151673	0.154112
stereo_d_l0.2_dp0.4	151674	0.142988
stereo_d_l0.2_dp0.4	151675	0.122708
stereo_d_l0.2_dp0.4	151676	0.156169
stereo_d_l0.2_dp0.6	151507	0.183744
stereo_d_l0.2_dp0.6	151508	0.186133
stereo_d_l0.2_dp0.6	151509	0.196766
stereo_d_l0.2_dp0.6	151510	0.169615
stereo_d_l0.2_dp0.6	151669	0.230627
stereo_d_l0.2_dp0.6	151670	0.204746
stereo_d_l0.2_dp0.6	151671	0.271225
stereo_d_l0.2_dp0.6	151672	0.318602
stereo_d_l0.2_dp0.6	151673	0.147429
stereo_d_l0.2_dp0.6	151674	0.157727
stereo_d_l0.2_dp0.6	151675	0.131203
stereo_d_l0.2_dp0.6	151676	0.162685
stereo_d_l0.2_dp0.8	151507	0.168528
stereo_d_l0.2_dp0.8	151508	0.190971
stereo_d_l0.2_dp0.8	151509	0.172636
stereo_d_l0.2_dp0.8	151510	0.166737
stereo_d_l0.2_dp0.8	151669	0.240826
stereo_d_l0.2_dp0.8	151670	0.217545
stereo_d_l0.2_dp0.8	151671	0.322584
stereo_d_l0.2_dp0.8	151672	0.324371
stereo_d_l0.2_dp0.8	151673	0.14675
stereo_d_l0.2_dp0.8	151674	0.147564
stereo_d_l0.2_dp0.8	151675	0.121649
stereo_d_l0.2_dp0.8	151676	0.162977
tangram_d_l0.2_dp0.2	151507	0.477515
tangram_d_l0.2_dp0.2	151508	0.498554
tangram_d_l0.2_dp0.2	151509	0.479783
tangram_d_l0.2_dp0.2	151510	0.502373
tangram_d_l0.2_dp0.2	151669	0.395974
tangram_d_l0.2_dp0.2	151670	0.330681
tangram_d_l0.2_dp0.2	151671	0.412513
tangram_d_l0.2_dp0.2	151672	0.419927
tangram_d_l0.2_dp0.2	151673	0.526206
tangram_d_l0.2_dp0.2	151674	0.443613
tangram_d_l0.2_dp0.2	151675	0.336477
tangram_d_l0.2_dp0.2	151676	0.436537
tangram_d_l0.2_dp0.4	151507	0.49067
tangram_d_l0.2_dp0.4	151508	0.436407
tangram_d_l0.2_dp0.4	151509	0.484064
tangram_d_l0.2_dp0.4	151510	0.519922
tangram_d_l0.2_dp0.4	151669	0.40403
tangram_d_l0.2_dp0.4	151670	0.345525
tangram_d_l0.2_dp0.4	151671	0.415928
tangram_d_l0.2_dp0.4	151672	0.420799
tangram_d_l0.2_dp0.4	151673	0.456293
tangram_d_l0.2_dp0.4	151674	0.44824
tangram_d_l0.2_dp0.4	151675	0.345205
tangram_d_l0.2_dp0.4	151676	0.443416
tangram_d_l0.2_dp0.6	151507	0.472155
tangram_d_l0.2_dp0.6	151508	0.436014
tangram_d_l0.2_dp0.6	151509	0.499025
tangram_d_l0.2_dp0.6	151510	0.52148
tangram_d_l0.2_dp0.6	151669	0.41386
tangram_d_l0.2_dp0.6	151670	0.345168
tangram_d_l0.2_dp0.6	151671	0.419104
tangram_d_l0.2_dp0.6	151672	0.423186
tangram_d_l0.2_dp0.6	151673	0.463793
tangram_d_l0.2_dp0.6	151674	0.435351
tangram_d_l0.2_dp0.6	151675	0.336871
tangram_d_l0.2_dp0.6	151676	0.437716
tangram_d_l0.2_dp0.8	151507	0.318456
tangram_d_l0.2_dp0.8	151508	0.329785
tangram_d_l0.2_dp0.8	151509	0.351096
tangram_d_l0.2_dp0.8	151510	0.310009
tangram_d_l0.2_dp0.8	151669	0.221767
tangram_d_l0.2_dp0.8	151670	0.182186
tangram_d_l0.2_dp0.8	151671	0.29299
tangram_d_l0.2_dp0.8	151672	0.344223
tangram_d_l0.2_dp0.8	151673	0.238729
tangram_d_l0.2_dp0.8	151674	0.251268
tangram_d_l0.2_dp0.8	151675	0.221445
tangram_d_l0.2_dp0.8	151676	0.27689

## Sheet: sFig.8c
Shift Distance of using 12 deconvolution methods as input for different hyperparameter settings of dropout rate (dp: 0.2, 0.4, 0.6, and 0.8)
sample_name	key	depth_diff
151507	CARD_d_l0.2_dp0.2	84.3847
151507	CARD_d_l0.2_dp0.4	95.1617
151507	CARD_d_l0.2_dp0.6	242.271
151507	CARD_d_l0.2_dp0.8	485.315
151507	DSTG_d_l0.2_dp0.2	1245.02
151507	DSTG_d_l0.2_dp0.4	1239.37
151507	DSTG_d_l0.2_dp0.6	993.148
151507	DSTG_d_l0.2_dp0.8	1029.23
151507	RCTD_d_l0.2_dp0.2	71.399
151507	RCTD_d_l0.2_dp0.4	226.323
151507	RCTD_d_l0.2_dp0.6	153.856
151507	RCTD_d_l0.2_dp0.8	579.197
151507	c2l_d_l0.2_dp0.2	798.23
151507	c2l_d_l0.2_dp0.4	477.37
151507	c2l_d_l0.2_dp0.6	771.382
151507	c2l_d_l0.2_dp0.8	686.181
151507	destvi_d_l0.2_dp0.2	92.9769
151507	destvi_d_l0.2_dp0.4	91.5621
151507	destvi_d_l0.2_dp0.6	471.169
151507	destvi_d_l0.2_dp0.8	495.989
151507	seurat_d_l0.2_dp0.2	225.74
151507	seurat_d_l0.2_dp0.4	246.991
151507	seurat_d_l0.2_dp0.6	792.311
151507	seurat_d_l0.2_dp0.8	697.411
151507	spatialdwls_d_l0.2_dp0.2	599.713
151507	spatialdwls_d_l0.2_dp0.4	584.884
151507	spatialdwls_d_l0.2_dp0.6	587.53
151507	spatialdwls_d_l0.2_dp0.8	557.23
151507	spoint_d_l0.2_dp0.2	94.8513
151507	spoint_d_l0.2_dp0.4	96.4042
151507	spoint_d_l0.2_dp0.6	82.1274
151507	spoint_d_l0.2_dp0.8	56.0302
151507	spotlight_d_l0.2_dp0.2	787.981
151507	spotlight_d_l0.2_dp0.4	846.362
151507	spotlight_d_l0.2_dp0.6	891.525
151507	spotlight_d_l0.2_dp0.8	822.008
151507	stereo_d_l0.2_dp0.2	539.476
151507	stereo_d_l0.2_dp0.4	493.961
151507	stereo_d_l0.2_dp0.6	503.87
151507	stereo_d_l0.2_dp0.8	430.623
151507	tangram_d_l0.2_dp0.2	91.6961
151507	tangram_d_l0.2_dp0.4	85.968
151507	tangram_d_l0.2_dp0.6	97.6024
151507	tangram_d_l0.2_dp0.8	560.823
151508	CARD_d_l0.2_dp0.2	100.312
151508	CARD_d_l0.2_dp0.4	85.2199
151508	CARD_d_l0.2_dp0.6	352.171
151508	CARD_d_l0.2_dp0.8	555.455
151508	DSTG_d_l0.2_dp0.2	1136.15
151508	DSTG_d_l0.2_dp0.4	1136.15
151508	DSTG_d_l0.2_dp0.6	1136.03
151508	DSTG_d_l0.2_dp0.8	1136.15
151508	RCTD_d_l0.2_dp0.2	95.6239
151508	RCTD_d_l0.2_dp0.4	320.219
151508	RCTD_d_l0.2_dp0.6	208.803
151508	RCTD_d_l0.2_dp0.8	675.172
151508	c2l_d_l0.2_dp0.2	884.695
151508	c2l_d_l0.2_dp0.4	417.98
151508	c2l_d_l0.2_dp0.6	635.539
151508	c2l_d_l0.2_dp0.8	666.567
151508	destvi_d_l0.2_dp0.2	91.6581
151508	destvi_d_l0.2_dp0.4	94.4848
151508	destvi_d_l0.2_dp0.6	502.988
151508	destvi_d_l0.2_dp0.8	849.845
151508	seurat_d_l0.2_dp0.2	269.987
151508	seurat_d_l0.2_dp0.4	276.133
151508	seurat_d_l0.2_dp0.6	670.456
151508	seurat_d_l0.2_dp0.8	595.837
151508	spatialdwls_d_l0.2_dp0.2	559.818
151508	spatialdwls_d_l0.2_dp0.4	579.401
151508	spatialdwls_d_l0.2_dp0.6	577.237
151508	spatialdwls_d_l0.2_dp0.8	567.063
151508	spoint_d_l0.2_dp0.2	97.6319
151508	spoint_d_l0.2_dp0.4	94.0523
151508	spoint_d_l0.2_dp0.6	94.8673
151508	spoint_d_l0.2_dp0.8	76.1671
151508	spotlight_d_l0.2_dp0.2	863.022
151508	spotlight_d_l0.2_dp0.4	907.708
151508	spotlight_d_l0.2_dp0.6	1023.8
151508	spotlight_d_l0.2_dp0.8	851.714
151508	stereo_d_l0.2_dp0.2	610.607
151508	stereo_d_l0.2_dp0.4	588.214
151508	stereo_d_l0.2_dp0.6	530.942
151508	stereo_d_l0.2_dp0.8	475.475
151508	tangram_d_l0.2_dp0.2	104.753
151508	tangram_d_l0.2_dp0.4	90.9751
151508	tangram_d_l0.2_dp0.6	93.7819
151508	tangram_d_l0.2_dp0.8	592.451
151509	CARD_d_l0.2_dp0.2	87.4621
151509	CARD_d_l0.2_dp0.4	74.6066
151509	CARD_d_l0.2_dp0.6	437.787
151509	CARD_d_l0.2_dp0.8	648.082
151509	DSTG_d_l0.2_dp0.2	771.54
151509	DSTG_d_l0.2_dp0.4	776.434
151509	DSTG_d_l0.2_dp0.6	585.698
151509	DSTG_d_l0.2_dp0.8	1342.75
151509	RCTD_d_l0.2_dp0.2	221.503
151509	RCTD_d_l0.2_dp0.4	278.132
151509	RCTD_d_l0.2_dp0.6	405.463
151509	RCTD_d_l0.2_dp0.8	500.941
151509	c2l_d_l0.2_dp0.2	492.995
151509	c2l_d_l0.2_dp0.4	870.432
151509	c2l_d_l0.2_dp0.6	795.152
151509	c2l_d_l0.2_dp0.8	1111.18
151509	destvi_d_l0.2_dp0.2	258.718
151509	destvi_d_l0.2_dp0.4	250.435
151509	destvi_d_l0.2_dp0.6	480.138
151509	destvi_d_l0.2_dp0.8	500.954
151509	seurat_d_l0.2_dp0.2	139.609
151509	seurat_d_l0.2_dp0.4	155.01
151509	seurat_d_l0.2_dp0.6	609.666
151509	seurat_d_l0.2_dp0.8	604.948
151509	spatialdwls_d_l0.2_dp0.2	485.573
151509	spatialdwls_d_l0.2_dp0.4	468.412
151509	spatialdwls_d_l0.2_dp0.6	453.313
151509	spatialdwls_d_l0.2_dp0.8	434.417
151509	spoint_d_l0.2_dp0.2	79.4674
151509	spoint_d_l0.2_dp0.4	77.6297
151509	spoint_d_l0.2_dp0.6	80.5743
151509	spoint_d_l0.2_dp0.8	64.8837
151509	spotlight_d_l0.2_dp0.2	669.114
151509	spotlight_d_l0.2_dp0.4	705.574
151509	spotlight_d_l0.2_dp0.6	978.041
151509	spotlight_d_l0.2_dp0.8	700.842
151509	stereo_d_l0.2_dp0.2	924.766
151509	stereo_d_l0.2_dp0.4	852.124
151509	stereo_d_l0.2_dp0.6	673.136
151509	stereo_d_l0.2_dp0.8	629.252
151509	tangram_d_l0.2_dp0.2	83.458
151509	tangram_d_l0.2_dp0.4	77.501
151509	tangram_d_l0.2_dp0.6	62.9201
151509	tangram_d_l0.2_dp0.8	541.297
151510	CARD_d_l0.2_dp0.2	66.5555
151510	CARD_d_l0.2_dp0.4	71.9859
151510	CARD_d_l0.2_dp0.6	336.787
151510	CARD_d_l0.2_dp0.8	605.933
151510	DSTG_d_l0.2_dp0.2	665.703
151510	DSTG_d_l0.2_dp0.4	665.703
151510	DSTG_d_l0.2_dp0.6	357.584
151510	DSTG_d_l0.2_dp0.8	357.584
151510	RCTD_d_l0.2_dp0.2	189.975
151510	RCTD_d_l0.2_dp0.4	220.401
151510	RCTD_d_l0.2_dp0.6	363.346
151510	RCTD_d_l0.2_dp0.8	469.401
151510	c2l_d_l0.2_dp0.2	436.598
151510	c2l_d_l0.2_dp0.4	271.167
151510	c2l_d_l0.2_dp0.6	652.806
151510	c2l_d_l0.2_dp0.8	579.801
151510	destvi_d_l0.2_dp0.2	168.06
151510	destvi_d_l0.2_dp0.4	156.764
151510	destvi_d_l0.2_dp0.6	517.321
151510	destvi_d_l0.2_dp0.8	397.998
151510	seurat_d_l0.2_dp0.2	90.4594
151510	seurat_d_l0.2_dp0.4	94.1842
151510	seurat_d_l0.2_dp0.6	429.013
151510	seurat_d_l0.2_dp0.8	427.15
151510	spatialdwls_d_l0.2_dp0.2	451.105
151510	spatialdwls_d_l0.2_dp0.4	433.273
151510	spatialdwls_d_l0.2_dp0.6	430.89
151510	spatialdwls_d_l0.2_dp0.8	405.048
151510	spoint_d_l0.2_dp0.2	72.9922
151510	spoint_d_l0.2_dp0.4	72.3758
151510	spoint_d_l0.2_dp0.6	70.7464
151510	spoint_d_l0.2_dp0.8	65.4799
151510	spotlight_d_l0.2_dp0.2	665.87
151510	spotlight_d_l0.2_dp0.4	683.915
151510	spotlight_d_l0.2_dp0.6	908.464
151510	spotlight_d_l0.2_dp0.8	681.9
151510	stereo_d_l0.2_dp0.2	905.532
151510	stereo_d_l0.2_dp0.4	884.718
151510	stereo_d_l0.2_dp0.6	647.612
151510	stereo_d_l0.2_dp0.8	679.608
151510	tangram_d_l0.2_dp0.2	78.1597
151510	tangram_d_l0.2_dp0.4	58.3673
151510	tangram_d_l0.2_dp0.6	56.6436
151510	tangram_d_l0.2_dp0.8	625.138
151669	CARD_d_l0.2_dp0.2	97.7201
151669	CARD_d_l0.2_dp0.4	128.56
151669	CARD_d_l0.2_dp0.6	131.627
151669	CARD_d_l0.2_dp0.8	413.003
151669	DSTG_d_l0.2_dp0.2	374.029
151669	DSTG_d_l0.2_dp0.4	373.845
151669	DSTG_d_l0.2_dp0.6	938.762
151669	DSTG_d_l0.2_dp0.8	1410.78
151669	RCTD_d_l0.2_dp0.2	107.527
151669	RCTD_d_l0.2_dp0.4	285.693
151669	RCTD_d_l0.2_dp0.6	187.144
151669	RCTD_d_l0.2_dp0.8	302.258
151669	c2l_d_l0.2_dp0.2	90.4296
151669	c2l_d_l0.2_dp0.4	310.086
151669	c2l_d_l0.2_dp0.6	278.445
151669	c2l_d_l0.2_dp0.8	370.359
151669	destvi_d_l0.2_dp0.2	157.469
151669	destvi_d_l0.2_dp0.4	181.806
151669	destvi_d_l0.2_dp0.6	702.377
151669	destvi_d_l0.2_dp0.8	410.397
151669	seurat_d_l0.2_dp0.2	197.047
151669	seurat_d_l0.2_dp0.4	228.965
151669	seurat_d_l0.2_dp0.6	257.53
151669	seurat_d_l0.2_dp0.8	285.239
151669	spatialdwls_d_l0.2_dp0.2	436.474
151669	spatialdwls_d_l0.2_dp0.4	402.406
151669	spatialdwls_d_l0.2_dp0.6	375.211
151669	spatialdwls_d_l0.2_dp0.8	388.078
151669	spoint_d_l0.2_dp0.2	58.8547
151669	spoint_d_l0.2_dp0.4	61.6261
151669	spoint_d_l0.2_dp0.6	52.6716
151669	spoint_d_l0.2_dp0.8	65.4834
151669	spotlight_d_l0.2_dp0.2	616.451
151669	spotlight_d_l0.2_dp0.4	736.361
151669	spotlight_d_l0.2_dp0.6	936.061
151669	spotlight_d_l0.2_dp0.8	553.423
151669	stereo_d_l0.2_dp0.2	369.27
151669	stereo_d_l0.2_dp0.4	361.371
151669	stereo_d_l0.2_dp0.6	260.097
151669	stereo_d_l0.2_dp0.8	299.625
151669	tangram_d_l0.2_dp0.2	55.3402
151669	tangram_d_l0.2_dp0.4	57.193
151669	tangram_d_l0.2_dp0.6	62.8187
151669	tangram_d_l0.2_dp0.8	695.028
151670	CARD_d_l0.2_dp0.2	108.671
151670	CARD_d_l0.2_dp0.4	130.254
151670	CARD_d_l0.2_dp0.6	114.815
151670	CARD_d_l0.2_dp0.8	348.217
151670	DSTG_d_l0.2_dp0.2	305.671
151670	DSTG_d_l0.2_dp0.4	305.671
151670	DSTG_d_l0.2_dp0.6	1419.53
151670	DSTG_d_l0.2_dp0.8	945.722
151670	RCTD_d_l0.2_dp0.2	155.651
151670	RCTD_d_l0.2_dp0.4	175.673
151670	RCTD_d_l0.2_dp0.6	218.059
151670	RCTD_d_l0.2_dp0.8	325.902
151670	c2l_d_l0.2_dp0.2	84.3443
151670	c2l_d_l0.2_dp0.4	256.466
151670	c2l_d_l0.2_dp0.6	322.757
151670	c2l_d_l0.2_dp0.8	482.371
151670	destvi_d_l0.2_dp0.2	185.762
151670	destvi_d_l0.2_dp0.4	196.407
151670	destvi_d_l0.2_dp0.6	489.644
151670	destvi_d_l0.2_dp0.8	358.863
151670	seurat_d_l0.2_dp0.2	164.805
151670	seurat_d_l0.2_dp0.4	150.259
151670	seurat_d_l0.2_dp0.6	203.328
151670	seurat_d_l0.2_dp0.8	237.159
151670	spatialdwls_d_l0.2_dp0.2	459.053
151670	spatialdwls_d_l0.2_dp0.4	400.821
151670	spatialdwls_d_l0.2_dp0.6	374.613
151670	spatialdwls_d_l0.2_dp0.8	403.114
151670	spoint_d_l0.2_dp0.2	33.6648
151670	spoint_d_l0.2_dp0.4	30.9481
151670	spoint_d_l0.2_dp0.6	30.9898
151670	spoint_d_l0.2_dp0.8	29.2017
151670	spotlight_d_l0.2_dp0.2	611.002
151670	spotlight_d_l0.2_dp0.4	752.756
151670	spotlight_d_l0.2_dp0.6	960.243
151670	spotlight_d_l0.2_dp0.8	515.781
151670	stereo_d_l0.2_dp0.2	355.349
151670	stereo_d_l0.2_dp0.4	350.606
151670	stereo_d_l0.2_dp0.6	246.396
151670	stereo_d_l0.2_dp0.8	294.539
151670	tangram_d_l0.2_dp0.2	51.2548
151670	tangram_d_l0.2_dp0.4	48.3198
151670	tangram_d_l0.2_dp0.6	54.8796
151670	tangram_d_l0.2_dp0.8	652.864
151671	CARD_d_l0.2_dp0.2	131.78
151671	CARD_d_l0.2_dp0.4	133.445
151671	CARD_d_l0.2_dp0.6	211.768
151671	CARD_d_l0.2_dp0.8	575.762
151671	DSTG_d_l0.2_dp0.2	1095.37
151671	DSTG_d_l0.2_dp0.4	1095.37
151671	DSTG_d_l0.2_dp0.6	621.798
151671	DSTG_d_l0.2_dp0.8	621.798
151671	RCTD_d_l0.2_dp0.2	151.564
151671	RCTD_d_l0.2_dp0.4	137.94
151671	RCTD_d_l0.2_dp0.6	277.501
151671	RCTD_d_l0.2_dp0.8	261.027
151671	c2l_d_l0.2_dp0.2	158.152
151671	c2l_d_l0.2_dp0.4	404.945
151671	c2l_d_l0.2_dp0.6	260.496
151671	c2l_d_l0.2_dp0.8	343.613
151671	destvi_d_l0.2_dp0.2	155.514
151671	destvi_d_l0.2_dp0.4	137.247
151671	destvi_d_l0.2_dp0.6	361.875
151671	destvi_d_l0.2_dp0.8	210.681
151671	seurat_d_l0.2_dp0.2	176.471
151671	seurat_d_l0.2_dp0.4	240.184
151671	seurat_d_l0.2_dp0.6	172.555
151671	seurat_d_l0.2_dp0.8	210.969
151671	spatialdwls_d_l0.2_dp0.2	339.215
151671	spatialdwls_d_l0.2_dp0.4	376.887
151671	spatialdwls_d_l0.2_dp0.6	373.509
151671	spatialdwls_d_l0.2_dp0.8	397.823
151671	spoint_d_l0.2_dp0.2	17.0384
151671	spoint_d_l0.2_dp0.4	17.8223
151671	spoint_d_l0.2_dp0.6	15.339
151671	spoint_d_l0.2_dp0.8	17.7746
151671	spotlight_d_l0.2_dp0.2	596.761
151671	spotlight_d_l0.2_dp0.4	616.983
151671	spotlight_d_l0.2_dp0.6	668.911
151671	spotlight_d_l0.2_dp0.8	715.265
151671	stereo_d_l0.2_dp0.2	365.345
151671	stereo_d_l0.2_dp0.4	357.564
151671	stereo_d_l0.2_dp0.6	328.078
151671	stereo_d_l0.2_dp0.8	368.842
151671	tangram_d_l0.2_dp0.2	26.0857
151671	tangram_d_l0.2_dp0.4	26.6094
151671	tangram_d_l0.2_dp0.6	32.012
151671	tangram_d_l0.2_dp0.8	278.898
151672	CARD_d_l0.2_dp0.2	146.994
151672	CARD_d_l0.2_dp0.4	139.192
151672	CARD_d_l0.2_dp0.6	163.257
151672	CARD_d_l0.2_dp0.8	570.669
151672	DSTG_d_l0.2_dp0.2	1669.63
151672	DSTG_d_l0.2_dp0.4	1669.63
151672	DSTG_d_l0.2_dp0.6	629.931
151672	DSTG_d_l0.2_dp0.8	629.417
151672	RCTD_d_l0.2_dp0.2	140.661
151672	RCTD_d_l0.2_dp0.4	174.888
151672	RCTD_d_l0.2_dp0.6	242.328
151672	RCTD_d_l0.2_dp0.8	241.676
151672	c2l_d_l0.2_dp0.2	150.873
151672	c2l_d_l0.2_dp0.4	403.026
151672	c2l_d_l0.2_dp0.6	470.227
151672	c2l_d_l0.2_dp0.8	514.037
151672	destvi_d_l0.2_dp0.2	156.324
151672	destvi_d_l0.2_dp0.4	152.52
151672	destvi_d_l0.2_dp0.6	286.366
151672	destvi_d_l0.2_dp0.8	270.414
151672	seurat_d_l0.2_dp0.2	288.648
151672	seurat_d_l0.2_dp0.4	332.031
151672	seurat_d_l0.2_dp0.6	286.631
151672	seurat_d_l0.2_dp0.8	345.235
151672	spatialdwls_d_l0.2_dp0.2	273.508
151672	spatialdwls_d_l0.2_dp0.4	399.381
151672	spatialdwls_d_l0.2_dp0.6	407.566
151672	spatialdwls_d_l0.2_dp0.8	434.18
151672	spoint_d_l0.2_dp0.2	16.0458
151672	spoint_d_l0.2_dp0.4	16.1007
151672	spoint_d_l0.2_dp0.6	17.5028
151672	spoint_d_l0.2_dp0.8	17.4559
151672	spotlight_d_l0.2_dp0.2	661.172
151672	spotlight_d_l0.2_dp0.4	733.742
151672	spotlight_d_l0.2_dp0.6	787.418
151672	spotlight_d_l0.2_dp0.8	785.144
151672	stereo_d_l0.2_dp0.2	353.407
151672	stereo_d_l0.2_dp0.4	351.501
151672	stereo_d_l0.2_dp0.6	371.322
151672	stereo_d_l0.2_dp0.8	412.886
151672	tangram_d_l0.2_dp0.2	30.8855
151672	tangram_d_l0.2_dp0.4	30.2293
151672	tangram_d_l0.2_dp0.6	33.8193
151672	tangram_d_l0.2_dp0.8	157.524
151673	CARD_d_l0.2_dp0.2	104.508
151673	CARD_d_l0.2_dp0.4	82.671
151673	CARD_d_l0.2_dp0.6	123.563
151673	CARD_d_l0.2_dp0.8	318.273
151673	DSTG_d_l0.2_dp0.2	716.892
151673	DSTG_d_l0.2_dp0.4	715.944
151673	DSTG_d_l0.2_dp0.6	600.95
151673	DSTG_d_l0.2_dp0.8	600.95
151673	RCTD_d_l0.2_dp0.2	80.5993
151673	RCTD_d_l0.2_dp0.4	146.406
151673	RCTD_d_l0.2_dp0.6	113.552
151673	RCTD_d_l0.2_dp0.8	384.858
151673	c2l_d_l0.2_dp0.2	326.995
151673	c2l_d_l0.2_dp0.4	263.501
151673	c2l_d_l0.2_dp0.6	430.322
151673	c2l_d_l0.2_dp0.8	432.122
151673	destvi_d_l0.2_dp0.2	99.2913
151673	destvi_d_l0.2_dp0.4	107.523
151673	destvi_d_l0.2_dp0.6	487.501
151673	destvi_d_l0.2_dp0.8	477.797
151673	seurat_d_l0.2_dp0.2	179.238
151673	seurat_d_l0.2_dp0.4	268.18
151673	seurat_d_l0.2_dp0.6	387.973
151673	seurat_d_l0.2_dp0.8	294.384
151673	spatialdwls_d_l0.2_dp0.2	401.952
151673	spatialdwls_d_l0.2_dp0.4	382.889
151673	spatialdwls_d_l0.2_dp0.6	369.085
151673	spatialdwls_d_l0.2_dp0.8	371.242
151673	spoint_d_l0.2_dp0.2	50.3955
151673	spoint_d_l0.2_dp0.4	45.9444
151673	spoint_d_l0.2_dp0.6	51.2703
151673	spoint_d_l0.2_dp0.8	38.0526
151673	spotlight_d_l0.2_dp0.2	607.328
151673	spotlight_d_l0.2_dp0.4	610.594
151673	spotlight_d_l0.2_dp0.6	676.764
151673	spotlight_d_l0.2_dp0.8	733.687
151673	stereo_d_l0.2_dp0.2	388.675
151673	stereo_d_l0.2_dp0.4	385.986
151673	stereo_d_l0.2_dp0.6	442.795
151673	stereo_d_l0.2_dp0.8	294.743
151673	tangram_d_l0.2_dp0.2	57.2932
151673	tangram_d_l0.2_dp0.4	63.5371
151673	tangram_d_l0.2_dp0.6	49.8947
151673	tangram_d_l0.2_dp0.8	386.373
151674	CARD_d_l0.2_dp0.2	123.704
151674	CARD_d_l0.2_dp0.4	113.882
151674	CARD_d_l0.2_dp0.6	193.672
151674	CARD_d_l0.2_dp0.8	320.565
151674	DSTG_d_l0.2_dp0.2	762.252
151674	DSTG_d_l0.2_dp0.4	762.252
151674	DSTG_d_l0.2_dp0.6	630.009
151674	DSTG_d_l0.2_dp0.8	630.009
151674	RCTD_d_l0.2_dp0.2	71.1201
151674	RCTD_d_l0.2_dp0.4	163.585
151674	RCTD_d_l0.2_dp0.6	139.822
151674	RCTD_d_l0.2_dp0.8	463.618
151674	c2l_d_l0.2_dp0.2	397.124
151674	c2l_d_l0.2_dp0.4	360.009
151674	c2l_d_l0.2_dp0.6	597.89
151674	c2l_d_l0.2_dp0.8	532.309
151674	destvi_d_l0.2_dp0.2	115.477
151674	destvi_d_l0.2_dp0.4	98.6377
151674	destvi_d_l0.2_dp0.6	444.15
151674	destvi_d_l0.2_dp0.8	458.445
151674	seurat_d_l0.2_dp0.2	160.486
151674	seurat_d_l0.2_dp0.4	281.098
151674	seurat_d_l0.2_dp0.6	661.455
151674	seurat_d_l0.2_dp0.8	498.555
151674	spatialdwls_d_l0.2_dp0.2	399.562
151674	spatialdwls_d_l0.2_dp0.4	383.654
151674	spatialdwls_d_l0.2_dp0.6	376.81
151674	spatialdwls_d_l0.2_dp0.8	403.185
151674	spoint_d_l0.2_dp0.2	69.32
151674	spoint_d_l0.2_dp0.4	70.3568
151674	spoint_d_l0.2_dp0.6	63.9782
151674	spoint_d_l0.2_dp0.8	50.3442
151674	spotlight_d_l0.2_dp0.2	588.52
151674	spotlight_d_l0.2_dp0.4	611.941
151674	spotlight_d_l0.2_dp0.6	627.999
151674	spotlight_d_l0.2_dp0.8	721.054
151674	stereo_d_l0.2_dp0.2	451.887
151674	stereo_d_l0.2_dp0.4	464.591
151674	stereo_d_l0.2_dp0.6	379.171
151674	stereo_d_l0.2_dp0.8	372.636
151674	tangram_d_l0.2_dp0.2	76.7275
151674	tangram_d_l0.2_dp0.4	76.1927
151674	tangram_d_l0.2_dp0.6	81.723
151674	tangram_d_l0.2_dp0.8	426.936
151675	CARD_d_l0.2_dp0.2	109.262
151675	CARD_d_l0.2_dp0.4	98.1199
151675	CARD_d_l0.2_dp0.6	146.302
151675	CARD_d_l0.2_dp0.8	320.189
151675	DSTG_d_l0.2_dp0.2	536.133
151675	DSTG_d_l0.2_dp0.4	536.586
151675	DSTG_d_l0.2_dp0.6	536.174
151675	DSTG_d_l0.2_dp0.8	537.089
151675	RCTD_d_l0.2_dp0.2	97.2529
151675	RCTD_d_l0.2_dp0.4	174.83
151675	RCTD_d_l0.2_dp0.6	137.23
151675	RCTD_d_l0.2_dp0.8	423.719
151675	c2l_d_l0.2_dp0.2	300.951
151675	c2l_d_l0.2_dp0.4	223.292
151675	c2l_d_l0.2_dp0.6	490.486
151675	c2l_d_l0.2_dp0.8	433.519
151675	destvi_d_l0.2_dp0.2	480.186
151675	destvi_d_l0.2_dp0.4	82.6634
151675	destvi_d_l0.2_dp0.6	463.417
151675	destvi_d_l0.2_dp0.8	459.236
151675	seurat_d_l0.2_dp0.2	175.748
151675	seurat_d_l0.2_dp0.4	255.532
151675	seurat_d_l0.2_dp0.6	427.901
151675	seurat_d_l0.2_dp0.8	345.564
151675	spatialdwls_d_l0.2_dp0.2	390.721
151675	spatialdwls_d_l0.2_dp0.4	425.283
151675	spatialdwls_d_l0.2_dp0.6	412.498
151675	spatialdwls_d_l0.2_dp0.8	438.36
151675	spoint_d_l0.2_dp0.2	82.7657
151675	spoint_d_l0.2_dp0.4	80.3956
151675	spoint_d_l0.2_dp0.6	83.2829
151675	spoint_d_l0.2_dp0.8	69.6403
151675	spotlight_d_l0.2_dp0.2	650.518
151675	spotlight_d_l0.2_dp0.4	674.582
151675	spotlight_d_l0.2_dp0.6	701.936
151675	spotlight_d_l0.2_dp0.8	801.214
151675	stereo_d_l0.2_dp0.2	402.368
151675	stereo_d_l0.2_dp0.4	379.123
151675	stereo_d_l0.2_dp0.6	435.93
151675	stereo_d_l0.2_dp0.8	332.091
151675	tangram_d_l0.2_dp0.2	149.165
151675	tangram_d_l0.2_dp0.4	158.971
151675	tangram_d_l0.2_dp0.6	167.19
151675	tangram_d_l0.2_dp0.8	410.426
151676	CARD_d_l0.2_dp0.2	93.1637
151676	CARD_d_l0.2_dp0.4	63.6984
151676	CARD_d_l0.2_dp0.6	132.213
151676	CARD_d_l0.2_dp0.8	321.781
151676	DSTG_d_l0.2_dp0.2	1108.01
151676	DSTG_d_l0.2_dp0.4	1108.01
151676	DSTG_d_l0.2_dp0.6	645.758
151676	DSTG_d_l0.2_dp0.8	645.758
151676	RCTD_d_l0.2_dp0.2	73.9754
151676	RCTD_d_l0.2_dp0.4	152.608
151676	RCTD_d_l0.2_dp0.6	120.835
151676	RCTD_d_l0.2_dp0.8	399.639
151676	c2l_d_l0.2_dp0.2	339.433
151676	c2l_d_l0.2_dp0.4	261.079
151676	c2l_d_l0.2_dp0.6	464.7
151676	c2l_d_l0.2_dp0.8	470.761
151676	destvi_d_l0.2_dp0.2	397.884
151676	destvi_d_l0.2_dp0.4	68.9167
151676	destvi_d_l0.2_dp0.6	426.136
151676	destvi_d_l0.2_dp0.8	448.182
151676	seurat_d_l0.2_dp0.2	180.868
151676	seurat_d_l0.2_dp0.4	307.221
151676	seurat_d_l0.2_dp0.6	467.286
151676	seurat_d_l0.2_dp0.8	361.707
151676	spatialdwls_d_l0.2_dp0.2	363.064
151676	spatialdwls_d_l0.2_dp0.4	361.905
151676	spatialdwls_d_l0.2_dp0.6	349.1
151676	spatialdwls_d_l0.2_dp0.8	364.684
151676	spoint_d_l0.2_dp0.2	53.2675
151676	spoint_d_l0.2_dp0.4	50.9464
151676	spoint_d_l0.2_dp0.6	55.7998
151676	spoint_d_l0.2_dp0.8	48.4591
151676	spotlight_d_l0.2_dp0.2	633.08
151676	spotlight_d_l0.2_dp0.4	658.425
151676	spotlight_d_l0.2_dp0.6	707.24
151676	spotlight_d_l0.2_dp0.8	816.078
151676	stereo_d_l0.2_dp0.2	428.693
151676	stereo_d_l0.2_dp0.4	407.872
151676	stereo_d_l0.2_dp0.6	435.837
151676	stereo_d_l0.2_dp0.8	325.634
151676	tangram_d_l0.2_dp0.2	83.7705
151676	tangram_d_l0.2_dp0.4	85.25
151676	tangram_d_l0.2_dp0.6	86.4929
151676	tangram_d_l0.2_dp0.8	390.573
