# Supplementary material for: SPACEL: deep learning-based characterization of spatial transcriptome architectures
Source: Nat Commun. 2023 Nov 22;14:7603. doi: 10.1038/s41467-023-43220-3 (PMC10663563; doi:10.1038/s41467-023-43220-3)
Supplement: Supplementary file 8 — Source Data [file 41467_2023_43220_MOESM8_ESM.zip › SourceData/Source_Data_sFigure4.xlsx]

## Sheet: sFig.4c
PCC, SSIM, RMSE, and JSD values of the deconvolution methods for three real ST datasets with single cell resolution
method	value	metric	dataset	celltype
Spoint	0.837909	pcc	merfish_human_brain	eL2_3_IT
Spoint	0.645532	pcc	merfish_human_brain	eL4_5_IT
Spoint	0.829544	pcc	merfish_human_brain	eL5_6_NP
Spoint	0.663006	pcc	merfish_human_brain	eL5_ET
Spoint	0.66077	pcc	merfish_human_brain	eL5_IT
Spoint	0.717553	pcc	merfish_human_brain	eL6_CT
Spoint	0.724241	pcc	merfish_human_brain	eL6_IT
Spoint	0.810658	pcc	merfish_human_brain	eL6_IT_CAR3
Spoint	0.747136	pcc	merfish_human_brain	eL6b
Spoint	0.787313	pcc	merfish_human_brain	iLAMP5
Spoint	0.730252	pcc	merfish_human_brain	iPVALB
Spoint	0.712623	pcc	merfish_human_brain	iSST
Spoint	0.765533	pcc	merfish_human_brain	iVIP
Spoint	0.826221	pcc	merfish_human_brain	lASC
Spoint	0.742831	pcc	merfish_human_brain	lMGC
Spoint	0.895194	pcc	merfish_human_brain	lOGC
Spoint	0.763291	pcc	merfish_human_brain	lOPC
Spoint	0.695204	pcc	merfish_human_brain	oENDO
Cell2location	0.847006	pcc	merfish_human_brain	eL2_3_IT
Cell2location	0.605784	pcc	merfish_human_brain	eL4_5_IT
Cell2location	0.803496	pcc	merfish_human_brain	eL5_6_NP
Cell2location	0.465711	pcc	merfish_human_brain	eL5_ET
Cell2location	0.65818	pcc	merfish_human_brain	eL5_IT
Cell2location	0.768488	pcc	merfish_human_brain	eL6_CT
Cell2location	0.685646	pcc	merfish_human_brain	eL6_IT
Cell2location	0.757274	pcc	merfish_human_brain	eL6_IT_CAR3
Cell2location	0.79729	pcc	merfish_human_brain	eL6b
Cell2location	0.788713	pcc	merfish_human_brain	iLAMP5
Cell2location	0.722691	pcc	merfish_human_brain	iPVALB
Cell2location	0.710739	pcc	merfish_human_brain	iSST
Cell2location	0.767191	pcc	merfish_human_brain	iVIP
Cell2location	0.854768	pcc	merfish_human_brain	lASC
Cell2location	0.777237	pcc	merfish_human_brain	lMGC
Cell2location	0.918175	pcc	merfish_human_brain	lOGC
Cell2location	0.839373	pcc	merfish_human_brain	lOPC
Cell2location	0.70694	pcc	merfish_human_brain	oENDO
CARD	0.765565	pcc	merfish_human_brain	eL2_3_IT
CARD	0.45432	pcc	merfish_human_brain	eL4_5_IT
CARD	0.560705	pcc	merfish_human_brain	eL5_6_NP
CARD	0.222093	pcc	merfish_human_brain	eL5_ET
CARD	0.433443	pcc	merfish_human_brain	eL5_IT
CARD	0.614796	pcc	merfish_human_brain	eL6_CT
CARD	0.446034	pcc	merfish_human_brain	eL6_IT
CARD	0.611299	pcc	merfish_human_brain	eL6_IT_CAR3
CARD	0.6678	pcc	merfish_human_brain	eL6b
CARD	0.685382	pcc	merfish_human_brain	iLAMP5
CARD	0.651579	pcc	merfish_human_brain	iPVALB
CARD	0.576302	pcc	merfish_human_brain	iSST
CARD	0.672433	pcc	merfish_human_brain	iVIP
CARD	0.759981	pcc	merfish_human_brain	lASC
CARD	0.682943	pcc	merfish_human_brain	lMGC
CARD	0.914465	pcc	merfish_human_brain	lOGC
CARD	0.753244	pcc	merfish_human_brain	lOPC
CARD	0.67152	pcc	merfish_human_brain	oENDO
RCTD	0.811885	pcc	merfish_human_brain	eL2_3_IT
RCTD	0.697194	pcc	merfish_human_brain	eL4_5_IT
RCTD	0.748403	pcc	merfish_human_brain	eL5_6_NP
RCTD	0.271921	pcc	merfish_human_brain	eL5_ET
RCTD	0.434464	pcc	merfish_human_brain	eL5_IT
RCTD	0.690468	pcc	merfish_human_brain	eL6_CT
RCTD	0.70342	pcc	merfish_human_brain	eL6_IT
RCTD	0.733381	pcc	merfish_human_brain	eL6_IT_CAR3
RCTD	0.716142	pcc	merfish_human_brain	eL6b
RCTD	0.790968	pcc	merfish_human_brain	iLAMP5
RCTD	0.692385	pcc	merfish_human_brain	iPVALB
RCTD	0.61465	pcc	merfish_human_brain	iSST
RCTD	0.725444	pcc	merfish_human_brain	iVIP
RCTD	0.863044	pcc	merfish_human_brain	lASC
RCTD	0.692163	pcc	merfish_human_brain	lMGC
RCTD	0.928443	pcc	merfish_human_brain	lOGC
RCTD	0.832901	pcc	merfish_human_brain	lOPC
RCTD	0.736305	pcc	merfish_human_brain	oENDO
Tangram	0.623815	pcc	merfish_human_brain	eL2_3_IT
Tangram	0.627152	pcc	merfish_human_brain	eL4_5_IT
Tangram	0.485058	pcc	merfish_human_brain	eL5_6_NP
Tangram	0.441431	pcc	merfish_human_brain	eL5_ET
Tangram	0.493177	pcc	merfish_human_brain	eL5_IT
Tangram	0.59605	pcc	merfish_human_brain	eL6_CT
Tangram	0.596127	pcc	merfish_human_brain	eL6_IT
Tangram	0.59437	pcc	merfish_human_brain	eL6_IT_CAR3
Tangram	0.578204	pcc	merfish_human_brain	eL6b
Tangram	0.649202	pcc	merfish_human_brain	iLAMP5
Tangram	0.650888	pcc	merfish_human_brain	iPVALB
Tangram	0.646811	pcc	merfish_human_brain	iSST
Tangram	0.529981	pcc	merfish_human_brain	iVIP
Tangram	0.736755	pcc	merfish_human_brain	lASC
Tangram	0.461095	pcc	merfish_human_brain	lMGC
Tangram	0.705549	pcc	merfish_human_brain	lOGC
Tangram	0.696353	pcc	merfish_human_brain	lOPC
Tangram	0.492378	pcc	merfish_human_brain	oENDO
DestVI	0.0143256	pcc	merfish_human_brain	eL2_3_IT
DestVI	0.0111488	pcc	merfish_human_brain	eL4_5_IT
DestVI	0.0693006	pcc	merfish_human_brain	eL5_6_NP
DestVI	0.0752661	pcc	merfish_human_brain	eL5_ET
DestVI	0.0563217	pcc	merfish_human_brain	eL5_IT
DestVI	0.0668018	pcc	merfish_human_brain	eL6_CT
DestVI	0.0292788	pcc	merfish_human_brain	eL6_IT
DestVI	0.0146187	pcc	merfish_human_brain	eL6_IT_CAR3
DestVI	0.0475259	pcc	merfish_human_brain	eL6b
DestVI	0.114958	pcc	merfish_human_brain	iLAMP5
DestVI	0.0692166	pcc	merfish_human_brain	iPVALB
DestVI	0.0198508	pcc	merfish_human_brain	iSST
DestVI	0.112001	pcc	merfish_human_brain	iVIP
DestVI	0.302072	pcc	merfish_human_brain	lASC
DestVI	0.150222	pcc	merfish_human_brain	lMGC
DestVI	0.19398	pcc	merfish_human_brain	lOGC
DestVI	0.329778	pcc	merfish_human_brain	lOPC
DestVI	0.148896	pcc	merfish_human_brain	oENDO
Spotlight	0.615017	pcc	merfish_human_brain	eL2_3_IT
Spotlight	0.0141271	pcc	merfish_human_brain	eL4_5_IT
Spotlight	0.574995	pcc	merfish_human_brain	eL5_6_NP
Spotlight	0.243599	pcc	merfish_human_brain	eL5_ET
Spotlight	0.516561	pcc	merfish_human_brain	eL5_IT
Spotlight	0.43228	pcc	merfish_human_brain	eL6_CT
Spotlight	0.275785	pcc	merfish_human_brain	eL6_IT
Spotlight	0.592299	pcc	merfish_human_brain	eL6_IT_CAR3
Spotlight	0.560692	pcc	merfish_human_brain	eL6b
Spotlight	0.701815	pcc	merfish_human_brain	iLAMP5
Spotlight	0.688616	pcc	merfish_human_brain	iPVALB
Spotlight	0.630271	pcc	merfish_human_brain	iSST
Spotlight	0.630125	pcc	merfish_human_brain	iVIP
Spotlight	0.784156	pcc	merfish_human_brain	lASC
Spotlight	0.57121	pcc	merfish_human_brain	lMGC
Spotlight	0.860018	pcc	merfish_human_brain	lOGC
Spotlight	0.721321	pcc	merfish_human_brain	lOPC
Spotlight	0.7061	pcc	merfish_human_brain	oENDO
SpatialDWLS	0.648755	pcc	merfish_human_brain	eL2_3_IT
SpatialDWLS	0.577798	pcc	merfish_human_brain	eL4_5_IT
SpatialDWLS	0.586689	pcc	merfish_human_brain	eL5_6_NP
SpatialDWLS	0.110417	pcc	merfish_human_brain	eL5_ET
SpatialDWLS	0.230512	pcc	merfish_human_brain	eL5_IT
SpatialDWLS	0.611323	pcc	merfish_human_brain	eL6_CT
SpatialDWLS	0.415894	pcc	merfish_human_brain	eL6_IT
SpatialDWLS	0.531683	pcc	merfish_human_brain	eL6_IT_CAR3
SpatialDWLS	0.487796	pcc	merfish_human_brain	eL6b
SpatialDWLS	0.654406	pcc	merfish_human_brain	iLAMP5
SpatialDWLS	0.606037	pcc	merfish_human_brain	iPVALB
SpatialDWLS	0.21839	pcc	merfish_human_brain	iSST
SpatialDWLS	0.644403	pcc	merfish_human_brain	iVIP
SpatialDWLS	0.799083	pcc	merfish_human_brain	lASC
SpatialDWLS	0.478907	pcc	merfish_human_brain	lMGC
SpatialDWLS	0.796052	pcc	merfish_human_brain	lOGC
SpatialDWLS	0.75328	pcc	merfish_human_brain	lOPC
SpatialDWLS	0.683488	pcc	merfish_human_brain	oENDO
Seurat	0.607339	pcc	merfish_human_brain	eL2_3_IT
Seurat	0.035058	pcc	merfish_human_brain	eL4_5_IT
Seurat	0.109432	pcc	merfish_human_brain	eL5_6_NP
Seurat	-0.00415737	pcc	merfish_human_brain	eL5_ET
Seurat	0.0196381	pcc	merfish_human_brain	eL5_IT
Seurat	0.0794618	pcc	merfish_human_brain	eL6_CT
Seurat	0.022087	pcc	merfish_human_brain	eL6_IT
Seurat	0	pcc	merfish_human_brain	eL6_IT_CAR3
Seurat	0.0508536	pcc	merfish_human_brain	eL6b
Seurat	0.291218	pcc	merfish_human_brain	iLAMP5
Seurat	0.414888	pcc	merfish_human_brain	iPVALB
Seurat	0.222107	pcc	merfish_human_brain	iSST
Seurat	0.454602	pcc	merfish_human_brain	iVIP
Seurat	0.584176	pcc	merfish_human_brain	lASC
Seurat	0.284851	pcc	merfish_human_brain	lMGC
Seurat	0.8024	pcc	merfish_human_brain	lOGC
Seurat	0.282877	pcc	merfish_human_brain	lOPC
Seurat	0.272614	pcc	merfish_human_brain	oENDO
DSTG	0.33141	pcc	merfish_human_brain	eL2_3_IT
DSTG	0.326457	pcc	merfish_human_brain	eL4_5_IT
DSTG	0.0292076	pcc	merfish_human_brain	eL5_6_NP
DSTG	-0.0109305	pcc	merfish_human_brain	eL5_ET
DSTG	0.0196943	pcc	merfish_human_brain	eL5_IT
DSTG	0.199842	pcc	merfish_human_brain	eL6_CT
DSTG	0.324446	pcc	merfish_human_brain	eL6_IT
DSTG	-0.0521329	pcc	merfish_human_brain	eL6_IT_CAR3
DSTG	0.051483	pcc	merfish_human_brain	eL6b
DSTG	0.498434	pcc	merfish_human_brain	iLAMP5
DSTG	0.23826	pcc	merfish_human_brain	iPVALB
DSTG	0.215705	pcc	merfish_human_brain	iSST
DSTG	0.390545	pcc	merfish_human_brain	iVIP
DSTG	0.369222	pcc	merfish_human_brain	lASC
DSTG	0.163501	pcc	merfish_human_brain	lMGC
DSTG	0.720626	pcc	merfish_human_brain	lOGC
DSTG	0.326422	pcc	merfish_human_brain	lOPC
DSTG	0.141611	pcc	merfish_human_brain	oENDO
STRIDE	0.732858	pcc	merfish_human_brain	eL2_3_IT
STRIDE	0.568687	pcc	merfish_human_brain	eL4_5_IT
STRIDE	0.58137	pcc	merfish_human_brain	eL5_6_NP
STRIDE	0.0670445	pcc	merfish_human_brain	eL5_ET
STRIDE	0.57982	pcc	merfish_human_brain	eL5_IT
STRIDE	0.647498	pcc	merfish_human_brain	eL6_CT
STRIDE	0.577694	pcc	merfish_human_brain	eL6_IT
STRIDE	0.320086	pcc	merfish_human_brain	eL6_IT_CAR3
STRIDE	0.643109	pcc	merfish_human_brain	eL6b
STRIDE	0.656098	pcc	merfish_human_brain	iLAMP5
STRIDE	0.605027	pcc	merfish_human_brain	iPVALB
STRIDE	0.56785	pcc	merfish_human_brain	iSST
STRIDE	0.587939	pcc	merfish_human_brain	iVIP
STRIDE	0.76493	pcc	merfish_human_brain	lASC
STRIDE	0.62899	pcc	merfish_human_brain	lMGC
STRIDE	0.83489	pcc	merfish_human_brain	lOGC
STRIDE	0.652176	pcc	merfish_human_brain	lOPC
STRIDE	0.449037	pcc	merfish_human_brain	oENDO
Stereoscope	0.488285	pcc	merfish_human_brain	eL2_3_IT
Stereoscope	0.114512	pcc	merfish_human_brain	eL4_5_IT
Stereoscope	0.151316	pcc	merfish_human_brain	eL5_6_NP
Stereoscope	0.086203	pcc	merfish_human_brain	eL5_ET
Stereoscope	0.330815	pcc	merfish_human_brain	eL5_IT
Stereoscope	0.127385	pcc	merfish_human_brain	eL6_CT
Stereoscope	0.246362	pcc	merfish_human_brain	eL6_IT
Stereoscope	0.0705071	pcc	merfish_human_brain	eL6_IT_CAR3
Stereoscope	0.407766	pcc	merfish_human_brain	eL6b
Stereoscope	0.637653	pcc	merfish_human_brain	iLAMP5
Stereoscope	0.506752	pcc	merfish_human_brain	iPVALB
Stereoscope	0.278345	pcc	merfish_human_brain	iSST
Stereoscope	0.547148	pcc	merfish_human_brain	iVIP
Stereoscope	0.757775	pcc	merfish_human_brain	lASC
Stereoscope	0.486201	pcc	merfish_human_brain	lMGC
Stereoscope	0.706028	pcc	merfish_human_brain	lOGC
Stereoscope	0.646045	pcc	merfish_human_brain	lOPC
Stereoscope	0.275053	pcc	merfish_human_brain	oENDO
Spoint	0.628618	pcc	stereo_mouse_brain	Astro
Spoint	0.567266	pcc	stereo_mouse_brain	EX_CA
Spoint	0.461567	pcc	stereo_mouse_brain	EX_L2_3
Spoint	0.48427	pcc	stereo_mouse_brain	EX_L4
Spoint	0.551622	pcc	stereo_mouse_brain	EX_L5_6
Spoint	0.295946	pcc	stereo_mouse_brain	Endothelium
Spoint	0.841432	pcc	stereo_mouse_brain	GN_DG
Spoint	0.371295	pcc	stereo_mouse_brain	IN_Pvalb_
Spoint	0.577683	pcc	stereo_mouse_brain	IN_Sst_
Spoint	0.420595	pcc	stereo_mouse_brain	IN_Vip_
Spoint	0.511578	pcc	stereo_mouse_brain	Microglia
Spoint	0.846418	pcc	stereo_mouse_brain	Oligo
Spoint	0.506603	pcc	stereo_mouse_brain	Smooth_muscle_cells
Cell2location	0.831052	pcc	stereo_mouse_brain	Astro
Cell2location	0.608041	pcc	stereo_mouse_brain	EX_CA
Cell2location	0.565021	pcc	stereo_mouse_brain	EX_L2_3
Cell2location	0.507488	pcc	stereo_mouse_brain	EX_L4
Cell2location	0.571776	pcc	stereo_mouse_brain	EX_L5_6
Cell2location	0.171778	pcc	stereo_mouse_brain	Endothelium
Cell2location	0.815987	pcc	stereo_mouse_brain	GN_DG
Cell2location	0.28559	pcc	stereo_mouse_brain	IN_Pvalb_
Cell2location	-0.065994	pcc	stereo_mouse_brain	IN_Sst_
Cell2location	0.187663	pcc	stereo_mouse_brain	IN_Vip_
Cell2location	0.432671	pcc	stereo_mouse_brain	Microglia
Cell2location	0.939987	pcc	stereo_mouse_brain	Oligo
Cell2location	0.320839	pcc	stereo_mouse_brain	Smooth_muscle_cells
CARD	0.733565	pcc	stereo_mouse_brain	Astro
CARD	0.665844	pcc	stereo_mouse_brain	EX_CA
CARD	0.508393	pcc	stereo_mouse_brain	EX_L2_3
CARD	0.5553	pcc	stereo_mouse_brain	EX_L4
CARD	0.608255	pcc	stereo_mouse_brain	EX_L5_6
CARD	0.288829	pcc	stereo_mouse_brain	Endothelium
CARD	0.857899	pcc	stereo_mouse_brain	GN_DG
CARD	0.325487	pcc	stereo_mouse_brain	IN_Pvalb_
CARD	0.370615	pcc	stereo_mouse_brain	IN_Sst_
CARD	0.246974	pcc	stereo_mouse_brain	IN_Vip_
CARD	0.341023	pcc	stereo_mouse_brain	Microglia
CARD	0.920027	pcc	stereo_mouse_brain	Oligo
CARD	0.692676	pcc	stereo_mouse_brain	Smooth_muscle_cells
RCTD	0.787326	pcc	stereo_mouse_brain	Astro
RCTD	0.536775	pcc	stereo_mouse_brain	EX_CA
RCTD	0.483943	pcc	stereo_mouse_brain	EX_L2_3
RCTD	0.479871	pcc	stereo_mouse_brain	EX_L4
RCTD	0.576289	pcc	stereo_mouse_brain	EX_L5_6
RCTD	0.094406	pcc	stereo_mouse_brain	Endothelium
RCTD	0.87164	pcc	stereo_mouse_brain	GN_DG
RCTD	0.20643	pcc	stereo_mouse_brain	IN_Pvalb_
RCTD	0.521003	pcc	stereo_mouse_brain	IN_Sst_
RCTD	0.44487	pcc	stereo_mouse_brain	IN_Vip_
RCTD	0.39957	pcc	stereo_mouse_brain	Microglia
RCTD	0.913413	pcc	stereo_mouse_brain	Oligo
RCTD	0	pcc	stereo_mouse_brain	Smooth_muscle_cells
Tangram	0.611789	pcc	stereo_mouse_brain	Astro
Tangram	0.57049	pcc	stereo_mouse_brain	EX_CA
Tangram	0.355672	pcc	stereo_mouse_brain	EX_L2_3
Tangram	0.470025	pcc	stereo_mouse_brain	EX_L4
Tangram	0.511375	pcc	stereo_mouse_brain	EX_L5_6
Tangram	0.385488	pcc	stereo_mouse_brain	Endothelium
Tangram	0.848918	pcc	stereo_mouse_brain	GN_DG
Tangram	0.263483	pcc	stereo_mouse_brain	IN_Pvalb_
Tangram	0.480651	pcc	stereo_mouse_brain	IN_Sst_
Tangram	0.327321	pcc	stereo_mouse_brain	IN_Vip_
Tangram	0.580704	pcc	stereo_mouse_brain	Microglia
Tangram	0.874908	pcc	stereo_mouse_brain	Oligo
Tangram	0.671735	pcc	stereo_mouse_brain	Smooth_muscle_cells
DestVI	0.77122	pcc	stereo_mouse_brain	Astro
DestVI	0.572491	pcc	stereo_mouse_brain	EX_CA
DestVI	0.257328	pcc	stereo_mouse_brain	EX_L2_3
DestVI	0.570709	pcc	stereo_mouse_brain	EX_L4
DestVI	0.399857	pcc	stereo_mouse_brain	EX_L5_6
DestVI	0.169084	pcc	stereo_mouse_brain	Endothelium
DestVI	0.786141	pcc	stereo_mouse_brain	GN_DG
DestVI	0.336092	pcc	stereo_mouse_brain	IN_Pvalb_
DestVI	0.402295	pcc	stereo_mouse_brain	IN_Sst_
DestVI	0.304214	pcc	stereo_mouse_brain	IN_Vip_
DestVI	0.41342	pcc	stereo_mouse_brain	Microglia
DestVI	0.936107	pcc	stereo_mouse_brain	Oligo
DestVI	0.567975	pcc	stereo_mouse_brain	Smooth_muscle_cells
Spotlight	0.752474	pcc	stereo_mouse_brain	Astro
Spotlight	0.196999	pcc	stereo_mouse_brain	EX_CA
Spotlight	0.0516683	pcc	stereo_mouse_brain	EX_L2_3
Spotlight	-0.140164	pcc	stereo_mouse_brain	EX_L4
Spotlight	0.109477	pcc	stereo_mouse_brain	EX_L5_6
Spotlight	-0.0411883	pcc	stereo_mouse_brain	Endothelium
Spotlight	-0.0413505	pcc	stereo_mouse_brain	GN_DG
Spotlight	0.0388031	pcc	stereo_mouse_brain	IN_Pvalb_
Spotlight	0.376802	pcc	stereo_mouse_brain	IN_Sst_
Spotlight	-0.114532	pcc	stereo_mouse_brain	IN_Vip_
Spotlight	-0.0936712	pcc	stereo_mouse_brain	Microglia
Spotlight	0.876867	pcc	stereo_mouse_brain	Oligo
Spotlight	-0.113427	pcc	stereo_mouse_brain	Smooth_muscle_cells
SpatialDWLS	0.697202	pcc	stereo_mouse_brain	Astro
SpatialDWLS	0.540112	pcc	stereo_mouse_brain	EX_CA
SpatialDWLS	0.459518	pcc	stereo_mouse_brain	EX_L2_3
SpatialDWLS	0.381845	pcc	stereo_mouse_brain	EX_L4
SpatialDWLS	0.585087	pcc	stereo_mouse_brain	EX_L5_6
SpatialDWLS	0.251685	pcc	stereo_mouse_brain	Endothelium
SpatialDWLS	0.817869	pcc	stereo_mouse_brain	GN_DG
SpatialDWLS	0.269968	pcc	stereo_mouse_brain	IN_Pvalb_
SpatialDWLS	0.674141	pcc	stereo_mouse_brain	IN_Sst_
SpatialDWLS	0.299742	pcc	stereo_mouse_brain	IN_Vip_
SpatialDWLS	0.421682	pcc	stereo_mouse_brain	Microglia
SpatialDWLS	0.876114	pcc	stereo_mouse_brain	Oligo
SpatialDWLS	0.579425	pcc	stereo_mouse_brain	Smooth_muscle_cells
Seurat	0.419386	pcc	stereo_mouse_brain	Astro
Seurat	0.536665	pcc	stereo_mouse_brain	EX_CA
Seurat	0.0532442	pcc	stereo_mouse_brain	EX_L2_3
Seurat	0.0798227	pcc	stereo_mouse_brain	EX_L4
Seurat	0	pcc	stereo_mouse_brain	EX_L5_6
Seurat	0.193354	pcc	stereo_mouse_brain	Endothelium
Seurat	0.845788	pcc	stereo_mouse_brain	GN_DG
Seurat	0.114084	pcc	stereo_mouse_brain	IN_Pvalb_
Seurat	0.272292	pcc	stereo_mouse_brain	IN_Sst_
Seurat	0	pcc	stereo_mouse_brain	IN_Vip_
Seurat	0.448901	pcc	stereo_mouse_brain	Microglia
Seurat	0.875975	pcc	stereo_mouse_brain	Oligo
Seurat	0.443245	pcc	stereo_mouse_brain	Smooth_muscle_cells
DSTG	0.450717	pcc	stereo_mouse_brain	Astro
DSTG	-0.563818	pcc	stereo_mouse_brain	EX_CA
DSTG	0.42917	pcc	stereo_mouse_brain	EX_L2_3
DSTG	0.394434	pcc	stereo_mouse_brain	EX_L4
DSTG	0.385441	pcc	stereo_mouse_brain	EX_L5_6
DSTG	-0.129197	pcc	stereo_mouse_brain	Endothelium
DSTG	-0.142147	pcc	stereo_mouse_brain	GN_DG
DSTG	-0.215726	pcc	stereo_mouse_brain	IN_Pvalb_
DSTG	-0.240016	pcc	stereo_mouse_brain	IN_Sst_
DSTG	-0.0348915	pcc	stereo_mouse_brain	IN_Vip_
DSTG	-0.110014	pcc	stereo_mouse_brain	Microglia
DSTG	0.541772	pcc	stereo_mouse_brain	Oligo
DSTG	0.205815	pcc	stereo_mouse_brain	Smooth_muscle_cells
STRIDE	0.756141	pcc	stereo_mouse_brain	Astro
STRIDE	0.471314	pcc	stereo_mouse_brain	EX_CA
STRIDE	0.408262	pcc	stereo_mouse_brain	EX_L2_3
STRIDE	0.47663	pcc	stereo_mouse_brain	EX_L4
STRIDE	0.495476	pcc	stereo_mouse_brain	EX_L5_6
STRIDE	0.173523	pcc	stereo_mouse_brain	Endothelium
STRIDE	0.798408	pcc	stereo_mouse_brain	GN_DG
STRIDE	0.212481	pcc	stereo_mouse_brain	IN_Pvalb_
STRIDE	0.471807	pcc	stereo_mouse_brain	IN_Sst_
STRIDE	0.34627	pcc	stereo_mouse_brain	IN_Vip_
STRIDE	0.456311	pcc	stereo_mouse_brain	Microglia
STRIDE	0.894632	pcc	stereo_mouse_brain	Oligo
STRIDE	0.543404	pcc	stereo_mouse_brain	Smooth_muscle_cells
Stereoscope	0.796057	pcc	stereo_mouse_brain	Astro
Stereoscope	0.521786	pcc	stereo_mouse_brain	EX_CA
Stereoscope	0.430819	pcc	stereo_mouse_brain	EX_L2_3
Stereoscope	0.498344	pcc	stereo_mouse_brain	EX_L4
Stereoscope	0.603675	pcc	stereo_mouse_brain	EX_L5_6
Stereoscope	0.0870746	pcc	stereo_mouse_brain	Endothelium
Stereoscope	0.824647	pcc	stereo_mouse_brain	GN_DG
Stereoscope	0.142817	pcc	stereo_mouse_brain	IN_Pvalb_
Stereoscope	0.606213	pcc	stereo_mouse_brain	IN_Sst_
Stereoscope	0.442591	pcc	stereo_mouse_brain	IN_Vip_
Stereoscope	0.440074	pcc	stereo_mouse_brain	Microglia
Stereoscope	0.907099	pcc	stereo_mouse_brain	Oligo
Stereoscope	0.62995	pcc	stereo_mouse_brain	Smooth_muscle_cells
Spoint	0.252419	pcc	stereo_mouse_dev_brain	Cajal_Retzius_
Spoint	0.923076	pcc	stereo_mouse_dev_brain	Choroid_plexus_Choroid_plexus
Spoint	0.744889	pcc	stereo_mouse_dev_brain	Cortical_or_hippocampal_glutamatergic_Neuron
Spoint	0.14998	pcc	stereo_mouse_dev_brain	Diencephalon_glutamatergic_Neuron
Spoint	0.393723	pcc	stereo_mouse_dev_brain	Dorsal_hindbrain_Radial_glia
Spoint	0.274247	pcc	stereo_mouse_dev_brain	Endothelial_Vascular
Spoint	0.210016	pcc	stereo_mouse_dev_brain	Erythrocyte_Blood
Spoint	0.659025	pcc	stereo_mouse_dev_brain	Forebrain_GABAergic_Neuroblast
Spoint	0.290964	pcc	stereo_mouse_dev_brain	Forebrain_GABAergic_Neuron
Spoint	0.423992	pcc	stereo_mouse_dev_brain	Forebrain_Neuroblast
Spoint	0.593838	pcc	stereo_mouse_dev_brain	Forebrain_Radial_glia
Spoint	0.777973	pcc	stereo_mouse_dev_brain	Forebrain_glutamatergic_Neuroblast
Spoint	0.314798	pcc	stereo_mouse_dev_brain	Hindbrain_Glioblast
Spoint	0.0833177	pcc	stereo_mouse_dev_brain	Hindbrain_Neuroblast
Spoint	0.088054	pcc	stereo_mouse_dev_brain	Hindbrain_glutamatergic_Neuroblast
Spoint	0.300546	pcc	stereo_mouse_dev_brain	Hindbrain_glutamatergic_Neuron
Spoint	0.701048	pcc	stereo_mouse_dev_brain	Hypothalamus_Neuron
Spoint	0.772512	pcc	stereo_mouse_dev_brain	Midbrain_Radial_glia
Spoint	0.620697	pcc	stereo_mouse_dev_brain	Midbrain_dopaminergic_Neuron
Spoint	0.619063	pcc	stereo_mouse_dev_brain	Midbrain_glutamatergic_Neuroblast
Spoint	0.550408	pcc	stereo_mouse_dev_brain	Midbrain_glutamatergic_Neuron
Spoint	0.307419	pcc	stereo_mouse_dev_brain	Mixed_region_GABAergic_Neuron
Spoint	0.157977	pcc	stereo_mouse_dev_brain	Mixed_region_Glioblast
Spoint	-0.0342088	pcc	stereo_mouse_dev_brain	Mixed_region_Neuron
Spoint	0.747879	pcc	stereo_mouse_dev_brain	Motor_neuron_Neuron
Spoint	0.0789889	pcc	stereo_mouse_dev_brain	Neuronal_intermediate_progenitor_Neuroblast
Spoint	0.890106	pcc	stereo_mouse_dev_brain	_Fibroblast
Cell2location	0.0389851	pcc	stereo_mouse_dev_brain	Cajal_Retzius_
Cell2location	0.910686	pcc	stereo_mouse_dev_brain	Choroid_plexus_Choroid_plexus
Cell2location	0.791246	pcc	stereo_mouse_dev_brain	Cortical_or_hippocampal_glutamatergic_Neuron
Cell2location	0.291346	pcc	stereo_mouse_dev_brain	Diencephalon_glutamatergic_Neuron
Cell2location	0.350806	pcc	stereo_mouse_dev_brain	Dorsal_hindbrain_Radial_glia
Cell2location	0.364027	pcc	stereo_mouse_dev_brain	Endothelial_Vascular
Cell2location	0.563993	pcc	stereo_mouse_dev_brain	Erythrocyte_Blood
Cell2location	0.580598	pcc	stereo_mouse_dev_brain	Forebrain_GABAergic_Neuroblast
Cell2location	0.0520483	pcc	stereo_mouse_dev_brain	Forebrain_GABAergic_Neuron
Cell2location	0.593862	pcc	stereo_mouse_dev_brain	Forebrain_Neuroblast
Cell2location	0.821467	pcc	stereo_mouse_dev_brain	Forebrain_Radial_glia
Cell2location	0.510116	pcc	stereo_mouse_dev_brain	Forebrain_glutamatergic_Neuroblast
Cell2location	0.313397	pcc	stereo_mouse_dev_brain	Hindbrain_Glioblast
Cell2location	-0.13262	pcc	stereo_mouse_dev_brain	Hindbrain_Neuroblast
Cell2location	0.061063	pcc	stereo_mouse_dev_brain	Hindbrain_glutamatergic_Neuroblast
Cell2location	0.331029	pcc	stereo_mouse_dev_brain	Hindbrain_glutamatergic_Neuron
Cell2location	0.536665	pcc	stereo_mouse_dev_brain	Hypothalamus_Neuron
Cell2location	0.363484	pcc	stereo_mouse_dev_brain	Midbrain_Radial_glia
Cell2location	0.316462	pcc	stereo_mouse_dev_brain	Midbrain_dopaminergic_Neuron
Cell2location	0.410418	pcc	stereo_mouse_dev_brain	Midbrain_glutamatergic_Neuroblast
Cell2location	0.399605	pcc	stereo_mouse_dev_brain	Midbrain_glutamatergic_Neuron
Cell2location	0.318401	pcc	stereo_mouse_dev_brain	Mixed_region_GABAergic_Neuron
Cell2location	0.07602	pcc	stereo_mouse_dev_brain	Mixed_region_Glioblast
Cell2location	-0.0592389	pcc	stereo_mouse_dev_brain	Mixed_region_Neuron
Cell2location	0.525239	pcc	stereo_mouse_dev_brain	Motor_neuron_Neuron
Cell2location	0.19581	pcc	stereo_mouse_dev_brain	Neuronal_intermediate_progenitor_Neuroblast
Cell2location	0.911529	pcc	stereo_mouse_dev_brain	_Fibroblast
CARD	0.137919	pcc	stereo_mouse_dev_brain	Cajal_Retzius_
CARD	0.895082	pcc	stereo_mouse_dev_brain	Choroid_plexus_Choroid_plexus
CARD	0.725004	pcc	stereo_mouse_dev_brain	Cortical_or_hippocampal_glutamatergic_Neuron
CARD	0.20061	pcc	stereo_mouse_dev_brain	Diencephalon_glutamatergic_Neuron
CARD	0.424405	pcc	stereo_mouse_dev_brain	Dorsal_hindbrain_Radial_glia
CARD	0.357201	pcc	stereo_mouse_dev_brain	Endothelial_Vascular
CARD	0.488321	pcc	stereo_mouse_dev_brain	Erythrocyte_Blood
CARD	0.610527	pcc	stereo_mouse_dev_brain	Forebrain_GABAergic_Neuroblast
CARD	0.0765154	pcc	stereo_mouse_dev_brain	Forebrain_GABAergic_Neuron
CARD	0.108027	pcc	stereo_mouse_dev_brain	Forebrain_Neuroblast
CARD	0.417578	pcc	stereo_mouse_dev_brain	Forebrain_Radial_glia
CARD	0.63684	pcc	stereo_mouse_dev_brain	Forebrain_glutamatergic_Neuroblast
CARD	0.277582	pcc	stereo_mouse_dev_brain	Hindbrain_Glioblast
CARD	0.0396561	pcc	stereo_mouse_dev_brain	Hindbrain_Neuroblast
CARD	0.0501135	pcc	stereo_mouse_dev_brain	Hindbrain_glutamatergic_Neuroblast
CARD	0.289325	pcc	stereo_mouse_dev_brain	Hindbrain_glutamatergic_Neuron
CARD	0.521526	pcc	stereo_mouse_dev_brain	Hypothalamus_Neuron
CARD	0.539048	pcc	stereo_mouse_dev_brain	Midbrain_Radial_glia
CARD	0.44986	pcc	stereo_mouse_dev_brain	Midbrain_dopaminergic_Neuron
CARD	0.413912	pcc	stereo_mouse_dev_brain	Midbrain_glutamatergic_Neuroblast
CARD	0.458898	pcc	stereo_mouse_dev_brain	Midbrain_glutamatergic_Neuron
CARD	0.298354	pcc	stereo_mouse_dev_brain	Mixed_region_GABAergic_Neuron
CARD	0.622911	pcc	stereo_mouse_dev_brain	Mixed_region_Glioblast
CARD	0.279221	pcc	stereo_mouse_dev_brain	Mixed_region_Neuron
CARD	0.582171	pcc	stereo_mouse_dev_brain	Motor_neuron_Neuron
CARD	0.356328	pcc	stereo_mouse_dev_brain	Neuronal_intermediate_progenitor_Neuroblast
CARD	0.897345	pcc	stereo_mouse_dev_brain	_Fibroblast
RCTD	0.17401	pcc	stereo_mouse_dev_brain	Cajal_Retzius_
RCTD	0.944355	pcc	stereo_mouse_dev_brain	Choroid_plexus_Choroid_plexus
RCTD	0.805251	pcc	stereo_mouse_dev_brain	Cortical_or_hippocampal_glutamatergic_Neuron
RCTD	0.0517296	pcc	stereo_mouse_dev_brain	Diencephalon_glutamatergic_Neuron
RCTD	0.442232	pcc	stereo_mouse_dev_brain	Dorsal_hindbrain_Radial_glia
RCTD	0.374202	pcc	stereo_mouse_dev_brain	Endothelial_Vascular
RCTD	0.575345	pcc	stereo_mouse_dev_brain	Erythrocyte_Blood
RCTD	0.613591	pcc	stereo_mouse_dev_brain	Forebrain_GABAergic_Neuroblast
RCTD	0.170906	pcc	stereo_mouse_dev_brain	Forebrain_GABAergic_Neuron
RCTD	0.00463738	pcc	stereo_mouse_dev_brain	Forebrain_Neuroblast
RCTD	0.503509	pcc	stereo_mouse_dev_brain	Forebrain_Radial_glia
RCTD	0.692886	pcc	stereo_mouse_dev_brain	Forebrain_glutamatergic_Neuroblast
RCTD	0.289205	pcc	stereo_mouse_dev_brain	Hindbrain_Glioblast
RCTD	-0.0332279	pcc	stereo_mouse_dev_brain	Hindbrain_Neuroblast
RCTD	0.00557642	pcc	stereo_mouse_dev_brain	Hindbrain_glutamatergic_Neuroblast
RCTD	0.370788	pcc	stereo_mouse_dev_brain	Hindbrain_glutamatergic_Neuron
RCTD	0.496484	pcc	stereo_mouse_dev_brain	Hypothalamus_Neuron
RCTD	0.720019	pcc	stereo_mouse_dev_brain	Midbrain_Radial_glia
RCTD	0.585582	pcc	stereo_mouse_dev_brain	Midbrain_dopaminergic_Neuron
RCTD	0.558268	pcc	stereo_mouse_dev_brain	Midbrain_glutamatergic_Neuroblast
RCTD	0.577517	pcc	stereo_mouse_dev_brain	Midbrain_glutamatergic_Neuron
RCTD	0.292983	pcc	stereo_mouse_dev_brain	Mixed_region_GABAergic_Neuron
RCTD	0.0845191	pcc	stereo_mouse_dev_brain	Mixed_region_Glioblast
RCTD	0	pcc	stereo_mouse_dev_brain	Mixed_region_Neuron
RCTD	0	pcc	stereo_mouse_dev_brain	Motor_neuron_Neuron
RCTD	0.0265428	pcc	stereo_mouse_dev_brain	Neuronal_intermediate_progenitor_Neuroblast
RCTD	0.903365	pcc	stereo_mouse_dev_brain	_Fibroblast
Tangram	0.233562	pcc	stereo_mouse_dev_brain	Cajal_Retzius_
Tangram	0.843766	pcc	stereo_mouse_dev_brain	Choroid_plexus_Choroid_plexus
Tangram	0.728139	pcc	stereo_mouse_dev_brain	Cortical_or_hippocampal_glutamatergic_Neuron
Tangram	0.107592	pcc	stereo_mouse_dev_brain	Diencephalon_glutamatergic_Neuron
Tangram	0.402823	pcc	stereo_mouse_dev_brain	Dorsal_hindbrain_Radial_glia
Tangram	0.313648	pcc	stereo_mouse_dev_brain	Endothelial_Vascular
Tangram	0.179812	pcc	stereo_mouse_dev_brain	Erythrocyte_Blood
Tangram	0.643383	pcc	stereo_mouse_dev_brain	Forebrain_GABAergic_Neuroblast
Tangram	0.454261	pcc	stereo_mouse_dev_brain	Forebrain_GABAergic_Neuron
Tangram	0.357357	pcc	stereo_mouse_dev_brain	Forebrain_Neuroblast
Tangram	0.433002	pcc	stereo_mouse_dev_brain	Forebrain_Radial_glia
Tangram	0.760892	pcc	stereo_mouse_dev_brain	Forebrain_glutamatergic_Neuroblast
Tangram	0.317058	pcc	stereo_mouse_dev_brain	Hindbrain_Glioblast
Tangram	-0.084049	pcc	stereo_mouse_dev_brain	Hindbrain_Neuroblast
Tangram	-0.00910377	pcc	stereo_mouse_dev_brain	Hindbrain_glutamatergic_Neuroblast
Tangram	0.295609	pcc	stereo_mouse_dev_brain	Hindbrain_glutamatergic_Neuron
Tangram	0.630496	pcc	stereo_mouse_dev_brain	Hypothalamus_Neuron
Tangram	0.494946	pcc	stereo_mouse_dev_brain	Midbrain_Radial_glia
Tangram	0.551581	pcc	stereo_mouse_dev_brain	Midbrain_dopaminergic_Neuron
Tangram	0.460146	pcc	stereo_mouse_dev_brain	Midbrain_glutamatergic_Neuroblast
Tangram	0.447526	pcc	stereo_mouse_dev_brain	Midbrain_glutamatergic_Neuron
Tangram	0.278696	pcc	stereo_mouse_dev_brain	Mixed_region_GABAergic_Neuron
Tangram	0.144311	pcc	stereo_mouse_dev_brain	Mixed_region_Glioblast
Tangram	0.0257726	pcc	stereo_mouse_dev_brain	Mixed_region_Neuron
Tangram	0.80798	pcc	stereo_mouse_dev_brain	Motor_neuron_Neuron
Tangram	-0.00891215	pcc	stereo_mouse_dev_brain	Neuronal_intermediate_progenitor_Neuroblast
Tangram	0.836553	pcc	stereo_mouse_dev_brain	_Fibroblast
DestVI	0.166297	pcc	stereo_mouse_dev_brain	Cajal_Retzius_
DestVI	0.86965	pcc	stereo_mouse_dev_brain	Choroid_plexus_Choroid_plexus
DestVI	0.869605	pcc	stereo_mouse_dev_brain	Cortical_or_hippocampal_glutamatergic_Neuron
DestVI	-0.0865337	pcc	stereo_mouse_dev_brain	Diencephalon_glutamatergic_Neuron
DestVI	0.417568	pcc	stereo_mouse_dev_brain	Dorsal_hindbrain_Radial_glia
DestVI	0.380129	pcc	stereo_mouse_dev_brain	Endothelial_Vascular
DestVI	0.599992	pcc	stereo_mouse_dev_brain	Erythrocyte_Blood
DestVI	0.581776	pcc	stereo_mouse_dev_brain	Forebrain_GABAergic_Neuroblast
DestVI	0.419781	pcc	stereo_mouse_dev_brain	Forebrain_GABAergic_Neuron
DestVI	0.593788	pcc	stereo_mouse_dev_brain	Forebrain_Neuroblast
DestVI	0.0568359	pcc	stereo_mouse_dev_brain	Forebrain_Radial_glia
DestVI	0.453718	pcc	stereo_mouse_dev_brain	Forebrain_glutamatergic_Neuroblast
DestVI	0.271906	pcc	stereo_mouse_dev_brain	Hindbrain_Glioblast
DestVI	-0.0507593	pcc	stereo_mouse_dev_brain	Hindbrain_Neuroblast
DestVI	0.0229094	pcc	stereo_mouse_dev_brain	Hindbrain_glutamatergic_Neuroblast
DestVI	0.356332	pcc	stereo_mouse_dev_brain	Hindbrain_glutamatergic_Neuron
DestVI	0.600407	pcc	stereo_mouse_dev_brain	Hypothalamus_Neuron
DestVI	0.777213	pcc	stereo_mouse_dev_brain	Midbrain_Radial_glia
DestVI	0.569248	pcc	stereo_mouse_dev_brain	Midbrain_dopaminergic_Neuron
DestVI	0.551913	pcc	stereo_mouse_dev_brain	Midbrain_glutamatergic_Neuroblast
DestVI	0.380275	pcc	stereo_mouse_dev_brain	Midbrain_glutamatergic_Neuron
DestVI	0.339165	pcc	stereo_mouse_dev_brain	Mixed_region_GABAergic_Neuron
DestVI	0.144475	pcc	stereo_mouse_dev_brain	Mixed_region_Glioblast
DestVI	0.177283	pcc	stereo_mouse_dev_brain	Mixed_region_Neuron
DestVI	0.619573	pcc	stereo_mouse_dev_brain	Motor_neuron_Neuron
DestVI	0.51026	pcc	stereo_mouse_dev_brain	Neuronal_intermediate_progenitor_Neuroblast
DestVI	0.902352	pcc	stereo_mouse_dev_brain	_Fibroblast
Spotlight	0.0614019	pcc	stereo_mouse_dev_brain	Cajal_Retzius_
Spotlight	-0.0139461	pcc	stereo_mouse_dev_brain	Choroid_plexus_Choroid_plexus
Spotlight	0.0131973	pcc	stereo_mouse_dev_brain	Cortical_or_hippocampal_glutamatergic_Neuron
Spotlight	-0.0585661	pcc	stereo_mouse_dev_brain	Diencephalon_glutamatergic_Neuron
Spotlight	-0.00417166	pcc	stereo_mouse_dev_brain	Dorsal_hindbrain_Radial_glia
Spotlight	0.00846586	pcc	stereo_mouse_dev_brain	Endothelial_Vascular
Spotlight	-0.0375857	pcc	stereo_mouse_dev_brain	Erythrocyte_Blood
Spotlight	-0.0723622	pcc	stereo_mouse_dev_brain	Forebrain_GABAergic_Neuroblast
Spotlight	0.0403102	pcc	stereo_mouse_dev_brain	Forebrain_GABAergic_Neuron
Spotlight	-0.14483	pcc	stereo_mouse_dev_brain	Forebrain_Neuroblast
Spotlight	-0.293079	pcc	stereo_mouse_dev_brain	Forebrain_Radial_glia
Spotlight	-0.0814954	pcc	stereo_mouse_dev_brain	Forebrain_glutamatergic_Neuroblast
Spotlight	-0.0369286	pcc	stereo_mouse_dev_brain	Hindbrain_Glioblast
Spotlight	0.263874	pcc	stereo_mouse_dev_brain	Hindbrain_Neuroblast
Spotlight	-0.0265198	pcc	stereo_mouse_dev_brain	Hindbrain_glutamatergic_Neuroblast
Spotlight	0.0697957	pcc	stereo_mouse_dev_brain	Hindbrain_glutamatergic_Neuron
Spotlight	-0.0504579	pcc	stereo_mouse_dev_brain	Hypothalamus_Neuron
Spotlight	-0.0253719	pcc	stereo_mouse_dev_brain	Midbrain_Radial_glia
Spotlight	-0.0146018	pcc	stereo_mouse_dev_brain	Midbrain_dopaminergic_Neuron
Spotlight	0.0796654	pcc	stereo_mouse_dev_brain	Midbrain_glutamatergic_Neuroblast
Spotlight	0.345423	pcc	stereo_mouse_dev_brain	Midbrain_glutamatergic_Neuron
Spotlight	0.048583	pcc	stereo_mouse_dev_brain	Mixed_region_GABAergic_Neuron
Spotlight	-0.0871666	pcc	stereo_mouse_dev_brain	Mixed_region_Glioblast
Spotlight	-0.0278802	pcc	stereo_mouse_dev_brain	Mixed_region_Neuron
Spotlight	-0.0337706	pcc	stereo_mouse_dev_brain	Motor_neuron_Neuron
Spotlight	0.0268288	pcc	stereo_mouse_dev_brain	Neuronal_intermediate_progenitor_Neuroblast
Spotlight	-0.0861212	pcc	stereo_mouse_dev_brain	_Fibroblast
SpatialDWLS	0.0568762	pcc	stereo_mouse_dev_brain	Cajal_Retzius_
SpatialDWLS	0.920416	pcc	stereo_mouse_dev_brain	Choroid_plexus_Choroid_plexus
SpatialDWLS	0.0241706	pcc	stereo_mouse_dev_brain	Cortical_or_hippocampal_glutamatergic_Neuron
SpatialDWLS	0.543092	pcc	stereo_mouse_dev_brain	Diencephalon_glutamatergic_Neuron
SpatialDWLS	0.00648167	pcc	stereo_mouse_dev_brain	Dorsal_hindbrain_Radial_glia
SpatialDWLS	0.178408	pcc	stereo_mouse_dev_brain	Endothelial_Vascular
SpatialDWLS	0.450716	pcc	stereo_mouse_dev_brain	Erythrocyte_Blood
SpatialDWLS	0.511646	pcc	stereo_mouse_dev_brain	Forebrain_GABAergic_Neuroblast
SpatialDWLS	-0.0453805	pcc	stereo_mouse_dev_brain	Forebrain_GABAergic_Neuron
SpatialDWLS	0.153019	pcc	stereo_mouse_dev_brain	Forebrain_Neuroblast
SpatialDWLS	-0.00626974	pcc	stereo_mouse_dev_brain	Forebrain_Radial_glia
SpatialDWLS	0.584549	pcc	stereo_mouse_dev_brain	Forebrain_glutamatergic_Neuroblast
SpatialDWLS	0.261683	pcc	stereo_mouse_dev_brain	Hindbrain_Glioblast
SpatialDWLS	-0.00252899	pcc	stereo_mouse_dev_brain	Hindbrain_Neuroblast
SpatialDWLS	0.0327425	pcc	stereo_mouse_dev_brain	Hindbrain_glutamatergic_Neuroblast
SpatialDWLS	0.155664	pcc	stereo_mouse_dev_brain	Hindbrain_glutamatergic_Neuron
SpatialDWLS	0.466482	pcc	stereo_mouse_dev_brain	Hypothalamus_Neuron
SpatialDWLS	0.424431	pcc	stereo_mouse_dev_brain	Midbrain_Radial_glia
SpatialDWLS	0.224304	pcc	stereo_mouse_dev_brain	Midbrain_dopaminergic_Neuron
SpatialDWLS	0.482155	pcc	stereo_mouse_dev_brain	Midbrain_glutamatergic_Neuroblast
SpatialDWLS	0.367777	pcc	stereo_mouse_dev_brain	Midbrain_glutamatergic_Neuron
SpatialDWLS	0.0560594	pcc	stereo_mouse_dev_brain	Mixed_region_GABAergic_Neuron
SpatialDWLS	0.206796	pcc	stereo_mouse_dev_brain	Mixed_region_Glioblast
SpatialDWLS	-0.0119415	pcc	stereo_mouse_dev_brain	Mixed_region_Neuron
SpatialDWLS	0.51356	pcc	stereo_mouse_dev_brain	Motor_neuron_Neuron
SpatialDWLS	0.0132054	pcc	stereo_mouse_dev_brain	Neuronal_intermediate_progenitor_Neuroblast
SpatialDWLS	0.84972	pcc	stereo_mouse_dev_brain	_Fibroblast
Seurat	0.246046	pcc	stereo_mouse_dev_brain	Cajal_Retzius_
Seurat	0.926765	pcc	stereo_mouse_dev_brain	Choroid_plexus_Choroid_plexus
Seurat	0.804183	pcc	stereo_mouse_dev_brain	Cortical_or_hippocampal_glutamatergic_Neuron
Seurat	-0.0666115	pcc	stereo_mouse_dev_brain	Diencephalon_glutamatergic_Neuron
Seurat	0.307718	pcc	stereo_mouse_dev_brain	Dorsal_hindbrain_Radial_glia
Seurat	0.274895	pcc	stereo_mouse_dev_brain	Endothelial_Vascular
Seurat	0	pcc	stereo_mouse_dev_brain	Erythrocyte_Blood
Seurat	0.640092	pcc	stereo_mouse_dev_brain	Forebrain_GABAergic_Neuroblast
Seurat	0.0770538	pcc	stereo_mouse_dev_brain	Forebrain_GABAergic_Neuron
Seurat	0.336934	pcc	stereo_mouse_dev_brain	Forebrain_Neuroblast
Seurat	0.525614	pcc	stereo_mouse_dev_brain	Forebrain_Radial_glia
Seurat	-0.00557502	pcc	stereo_mouse_dev_brain	Forebrain_glutamatergic_Neuroblast
Seurat	0.165685	pcc	stereo_mouse_dev_brain	Hindbrain_Glioblast
Seurat	-0.0227347	pcc	stereo_mouse_dev_brain	Hindbrain_Neuroblast
Seurat	0.0520717	pcc	stereo_mouse_dev_brain	Hindbrain_glutamatergic_Neuroblast
Seurat	0.346487	pcc	stereo_mouse_dev_brain	Hindbrain_glutamatergic_Neuron
Seurat	0.541309	pcc	stereo_mouse_dev_brain	Hypothalamus_Neuron
Seurat	0.463486	pcc	stereo_mouse_dev_brain	Midbrain_Radial_glia
Seurat	0.129806	pcc	stereo_mouse_dev_brain	Midbrain_dopaminergic_Neuron
Seurat	0.659916	pcc	stereo_mouse_dev_brain	Midbrain_glutamatergic_Neuroblast
Seurat	0.783658	pcc	stereo_mouse_dev_brain	Midbrain_glutamatergic_Neuron
Seurat	0.31217	pcc	stereo_mouse_dev_brain	Mixed_region_GABAergic_Neuron
Seurat	0.38585	pcc	stereo_mouse_dev_brain	Mixed_region_Glioblast
Seurat	0	pcc	stereo_mouse_dev_brain	Mixed_region_Neuron
Seurat	0.349386	pcc	stereo_mouse_dev_brain	Motor_neuron_Neuron
Seurat	0.0338836	pcc	stereo_mouse_dev_brain	Neuronal_intermediate_progenitor_Neuroblast
Seurat	0.765391	pcc	stereo_mouse_dev_brain	_Fibroblast
DSTG	-0.0948218	pcc	stereo_mouse_dev_brain	Cajal_Retzius_
DSTG	0.395974	pcc	stereo_mouse_dev_brain	Choroid_plexus_Choroid_plexus
DSTG	0.168805	pcc	stereo_mouse_dev_brain	Cortical_or_hippocampal_glutamatergic_Neuron
DSTG	0.309557	pcc	stereo_mouse_dev_brain	Diencephalon_glutamatergic_Neuron
DSTG	0.170229	pcc	stereo_mouse_dev_brain	Dorsal_hindbrain_Radial_glia
DSTG	0.355566	pcc	stereo_mouse_dev_brain	Endothelial_Vascular
DSTG	0.311164	pcc	stereo_mouse_dev_brain	Erythrocyte_Blood
DSTG	0.401986	pcc	stereo_mouse_dev_brain	Forebrain_GABAergic_Neuroblast
DSTG	0.0443979	pcc	stereo_mouse_dev_brain	Forebrain_GABAergic_Neuron
DSTG	0.408877	pcc	stereo_mouse_dev_brain	Forebrain_Neuroblast
DSTG	0.553196	pcc	stereo_mouse_dev_brain	Forebrain_Radial_glia
DSTG	0.299174	pcc	stereo_mouse_dev_brain	Forebrain_glutamatergic_Neuroblast
DSTG	0.115173	pcc	stereo_mouse_dev_brain	Hindbrain_Glioblast
DSTG	-0.17605	pcc	stereo_mouse_dev_brain	Hindbrain_Neuroblast
DSTG	0.160173	pcc	stereo_mouse_dev_brain	Hindbrain_glutamatergic_Neuroblast
DSTG	0.280938	pcc	stereo_mouse_dev_brain	Hindbrain_glutamatergic_Neuron
DSTG	0.340456	pcc	stereo_mouse_dev_brain	Hypothalamus_Neuron
DSTG	0.267989	pcc	stereo_mouse_dev_brain	Midbrain_Radial_glia
DSTG	0.00194801	pcc	stereo_mouse_dev_brain	Midbrain_dopaminergic_Neuron
DSTG	0.0579029	pcc	stereo_mouse_dev_brain	Midbrain_glutamatergic_Neuroblast
DSTG	0.37384	pcc	stereo_mouse_dev_brain	Midbrain_glutamatergic_Neuron
DSTG	0.26974	pcc	stereo_mouse_dev_brain	Mixed_region_GABAergic_Neuron
DSTG	0.385649	pcc	stereo_mouse_dev_brain	Mixed_region_Glioblast
DSTG	-0.534539	pcc	stereo_mouse_dev_brain	Mixed_region_Neuron
DSTG	0.0849828	pcc	stereo_mouse_dev_brain	Motor_neuron_Neuron
DSTG	0.148623	pcc	stereo_mouse_dev_brain	Neuronal_intermediate_progenitor_Neuroblast
DSTG	0.879828	pcc	stereo_mouse_dev_brain	_Fibroblast
STRIDE	0	pcc	stereo_mouse_dev_brain	Cajal_Retzius_
STRIDE	0	pcc	stereo_mouse_dev_brain	Choroid_plexus_Choroid_plexus
STRIDE	0	pcc	stereo_mouse_dev_brain	Cortical_or_hippocampal_glutamatergic_Neuron
STRIDE	0	pcc	stereo_mouse_dev_brain	Diencephalon_glutamatergic_Neuron
STRIDE	0	pcc	stereo_mouse_dev_brain	Dorsal_hindbrain_Radial_glia
STRIDE	0	pcc	stereo_mouse_dev_brain	Endothelial_Vascular
STRIDE	0	pcc	stereo_mouse_dev_brain	Erythrocyte_Blood
STRIDE	0	pcc	stereo_mouse_dev_brain	Forebrain_GABAergic_Neuroblast
STRIDE	0	pcc	stereo_mouse_dev_brain	Forebrain_GABAergic_Neuron
STRIDE	0	pcc	stereo_mouse_dev_brain	Forebrain_Neuroblast
STRIDE	0	pcc	stereo_mouse_dev_brain	Forebrain_Radial_glia
STRIDE	0	pcc	stereo_mouse_dev_brain	Forebrain_glutamatergic_Neuroblast
STRIDE	0	pcc	stereo_mouse_dev_brain	Hindbrain_Glioblast
STRIDE	0	pcc	stereo_mouse_dev_brain	Hindbrain_Neuroblast
STRIDE	0	pcc	stereo_mouse_dev_brain	Hindbrain_glutamatergic_Neuroblast
STRIDE	0	pcc	stereo_mouse_dev_brain	Hindbrain_glutamatergic_Neuron
STRIDE	0	pcc	stereo_mouse_dev_brain	Hypothalamus_Neuron
STRIDE	0	pcc	stereo_mouse_dev_brain	Midbrain_Radial_glia
STRIDE	0	pcc	stereo_mouse_dev_brain	Midbrain_dopaminergic_Neuron
STRIDE	0	pcc	stereo_mouse_dev_brain	Midbrain_glutamatergic_Neuroblast
STRIDE	0	pcc	stereo_mouse_dev_brain	Midbrain_glutamatergic_Neuron
STRIDE	0	pcc	stereo_mouse_dev_brain	Mixed_region_GABAergic_Neuron
STRIDE	0	pcc	stereo_mouse_dev_brain	Mixed_region_Glioblast
STRIDE	0	pcc	stereo_mouse_dev_brain	Mixed_region_Neuron
STRIDE	0	pcc	stereo_mouse_dev_brain	Motor_neuron_Neuron
STRIDE	0	pcc	stereo_mouse_dev_brain	Neuronal_intermediate_progenitor_Neuroblast
STRIDE	0	pcc	stereo_mouse_dev_brain	_Fibroblast
Stereoscope	0.217261	pcc	stereo_mouse_dev_brain	Cajal_Retzius_
Stereoscope	0.882651	pcc	stereo_mouse_dev_brain	Choroid_plexus_Choroid_plexus
Stereoscope	0.898875	pcc	stereo_mouse_dev_brain	Cortical_or_hippocampal_glutamatergic_Neuron
Stereoscope	0.151806	pcc	stereo_mouse_dev_brain	Diencephalon_glutamatergic_Neuron
Stereoscope	0.430992	pcc	stereo_mouse_dev_brain	Dorsal_hindbrain_Radial_glia
Stereoscope	0.400119	pcc	stereo_mouse_dev_brain	Endothelial_Vascular
Stereoscope	0.57023	pcc	stereo_mouse_dev_brain	Erythrocyte_Blood
Stereoscope	0.663955	pcc	stereo_mouse_dev_brain	Forebrain_GABAergic_Neuroblast
Stereoscope	0.442983	pcc	stereo_mouse_dev_brain	Forebrain_GABAergic_Neuron
Stereoscope	0.0917254	pcc	stereo_mouse_dev_brain	Forebrain_Neuroblast
Stereoscope	0.743037	pcc	stereo_mouse_dev_brain	Forebrain_Radial_glia
Stereoscope	0.716199	pcc	stereo_mouse_dev_brain	Forebrain_glutamatergic_Neuroblast
Stereoscope	0.323464	pcc	stereo_mouse_dev_brain	Hindbrain_Glioblast
Stereoscope	0.0133749	pcc	stereo_mouse_dev_brain	Hindbrain_Neuroblast
Stereoscope	0.00284145	pcc	stereo_mouse_dev_brain	Hindbrain_glutamatergic_Neuroblast
Stereoscope	0.278049	pcc	stereo_mouse_dev_brain	Hindbrain_glutamatergic_Neuron
Stereoscope	0.687531	pcc	stereo_mouse_dev_brain	Hypothalamus_Neuron
Stereoscope	0.777978	pcc	stereo_mouse_dev_brain	Midbrain_Radial_glia
Stereoscope	0.671424	pcc	stereo_mouse_dev_brain	Midbrain_dopaminergic_Neuron
Stereoscope	0.55277	pcc	stereo_mouse_dev_brain	Midbrain_glutamatergic_Neuroblast
Stereoscope	0.590303	pcc	stereo_mouse_dev_brain	Midbrain_glutamatergic_Neuron
Stereoscope	0.299734	pcc	stereo_mouse_dev_brain	Mixed_region_GABAergic_Neuron
Stereoscope	0.1069	pcc	stereo_mouse_dev_brain	Mixed_region_Glioblast
Stereoscope	0.0257599	pcc	stereo_mouse_dev_brain	Mixed_region_Neuron
Stereoscope	0.807744	pcc	stereo_mouse_dev_brain	Motor_neuron_Neuron
Stereoscope	0.0358751	pcc	stereo_mouse_dev_brain	Neuronal_intermediate_progenitor_Neuroblast
Stereoscope	0.897822	pcc	stereo_mouse_dev_brain	_Fibroblast
Spoint	0.0827592	rmse	merfish_human_brain	eL2_3_IT
Spoint	0.0986392	rmse	merfish_human_brain	eL4_5_IT
Spoint	0.0249817	rmse	merfish_human_brain	eL5_6_NP
Spoint	0.00924219	rmse	merfish_human_brain	eL5_ET
Spoint	0.0945562	rmse	merfish_human_brain	eL5_IT
Spoint	0.0501195	rmse	merfish_human_brain	eL6_CT
Spoint	0.0779904	rmse	merfish_human_brain	eL6_IT
Spoint	0.0300576	rmse	merfish_human_brain	eL6_IT_CAR3
Spoint	0.0398112	rmse	merfish_human_brain	eL6b
Spoint	0.0440176	rmse	merfish_human_brain	iLAMP5
Spoint	0.0545033	rmse	merfish_human_brain	iPVALB
Spoint	0.0601832	rmse	merfish_human_brain	iSST
Spoint	0.0566613	rmse	merfish_human_brain	iVIP
Spoint	0.100338	rmse	merfish_human_brain	lASC
Spoint	0.092252	rmse	merfish_human_brain	lMGC
Spoint	0.168389	rmse	merfish_human_brain	lOGC
Spoint	0.0944626	rmse	merfish_human_brain	lOPC
Spoint	0.103567	rmse	merfish_human_brain	oENDO
Cell2location	0.0735847	rmse	merfish_human_brain	eL2_3_IT
Cell2location	0.0962377	rmse	merfish_human_brain	eL4_5_IT
Cell2location	0.0284303	rmse	merfish_human_brain	eL5_6_NP
Cell2location	0.0295761	rmse	merfish_human_brain	eL5_ET
Cell2location	0.0882653	rmse	merfish_human_brain	eL5_IT
Cell2location	0.0365199	rmse	merfish_human_brain	eL6_CT
Cell2location	0.0875459	rmse	merfish_human_brain	eL6_IT
Cell2location	0.0409079	rmse	merfish_human_brain	eL6_IT_CAR3
Cell2location	0.0341361	rmse	merfish_human_brain	eL6b
Cell2location	0.0330513	rmse	merfish_human_brain	iLAMP5
Cell2location	0.0543643	rmse	merfish_human_brain	iPVALB
Cell2location	0.0532802	rmse	merfish_human_brain	iSST
Cell2location	0.0577662	rmse	merfish_human_brain	iVIP
Cell2location	0.0839321	rmse	merfish_human_brain	lASC
Cell2location	0.0817801	rmse	merfish_human_brain	lMGC
Cell2location	0.144809	rmse	merfish_human_brain	lOGC
Cell2location	0.0879446	rmse	merfish_human_brain	lOPC
Cell2location	0.0972572	rmse	merfish_human_brain	oENDO
CARD	0.0901219	rmse	merfish_human_brain	eL2_3_IT
CARD	0.159009	rmse	merfish_human_brain	eL4_5_IT
CARD	0.0661475	rmse	merfish_human_brain	eL5_6_NP
CARD	0.0159984	rmse	merfish_human_brain	eL5_ET
CARD	0.115534	rmse	merfish_human_brain	eL5_IT
CARD	0.0454935	rmse	merfish_human_brain	eL6_CT
CARD	0.118623	rmse	merfish_human_brain	eL6_IT
CARD	0.0510272	rmse	merfish_human_brain	eL6_IT_CAR3
CARD	0.0341796	rmse	merfish_human_brain	eL6b
CARD	0.0505744	rmse	merfish_human_brain	iLAMP5
CARD	0.0583132	rmse	merfish_human_brain	iPVALB
CARD	0.0643481	rmse	merfish_human_brain	iSST
CARD	0.0635042	rmse	merfish_human_brain	iVIP
CARD	0.131439	rmse	merfish_human_brain	lASC
CARD	0.115597	rmse	merfish_human_brain	lMGC
CARD	0.149883	rmse	merfish_human_brain	lOGC
CARD	0.0981561	rmse	merfish_human_brain	lOPC
CARD	0.101819	rmse	merfish_human_brain	oENDO
RCTD	0.0821732	rmse	merfish_human_brain	eL2_3_IT
RCTD	0.111927	rmse	merfish_human_brain	eL4_5_IT
RCTD	0.040834	rmse	merfish_human_brain	eL5_6_NP
RCTD	0.0428917	rmse	merfish_human_brain	eL5_ET
RCTD	0.108004	rmse	merfish_human_brain	eL5_IT
RCTD	0.0520076	rmse	merfish_human_brain	eL6_CT
RCTD	0.0821448	rmse	merfish_human_brain	eL6_IT
RCTD	0.0481002	rmse	merfish_human_brain	eL6_IT_CAR3
RCTD	0.0609292	rmse	merfish_human_brain	eL6b
RCTD	0.0463451	rmse	merfish_human_brain	iLAMP5
RCTD	0.0666918	rmse	merfish_human_brain	iPVALB
RCTD	0.0666659	rmse	merfish_human_brain	iSST
RCTD	0.0589926	rmse	merfish_human_brain	iVIP
RCTD	0.0806993	rmse	merfish_human_brain	lASC
RCTD	0.0952125	rmse	merfish_human_brain	lMGC
RCTD	0.14767	rmse	merfish_human_brain	lOGC
RCTD	0.0745827	rmse	merfish_human_brain	lOPC
RCTD	0.0985904	rmse	merfish_human_brain	oENDO
Tangram	0.109744	rmse	merfish_human_brain	eL2_3_IT
Tangram	0.0794737	rmse	merfish_human_brain	eL4_5_IT
Tangram	0.0951974	rmse	merfish_human_brain	eL5_6_NP
Tangram	0.0878084	rmse	merfish_human_brain	eL5_ET
Tangram	0.109389	rmse	merfish_human_brain	eL5_IT
Tangram	0.0825895	rmse	merfish_human_brain	eL6_CT
Tangram	0.0883118	rmse	merfish_human_brain	eL6_IT
Tangram	0.0855316	rmse	merfish_human_brain	eL6_IT_CAR3
Tangram	0.0919113	rmse	merfish_human_brain	eL6b
Tangram	0.0896207	rmse	merfish_human_brain	iLAMP5
Tangram	0.0721321	rmse	merfish_human_brain	iPVALB
Tangram	0.072901	rmse	merfish_human_brain	iSST
Tangram	0.0872511	rmse	merfish_human_brain	iVIP
Tangram	0.124572	rmse	merfish_human_brain	lASC
Tangram	0.11403	rmse	merfish_human_brain	lMGC
Tangram	0.341991	rmse	merfish_human_brain	lOGC
Tangram	0.107841	rmse	merfish_human_brain	lOPC
Tangram	0.120038	rmse	merfish_human_brain	oENDO
DestVI	0.145192	rmse	merfish_human_brain	eL2_3_IT
DestVI	0.106869	rmse	merfish_human_brain	eL4_5_IT
DestVI	0.0761876	rmse	merfish_human_brain	eL5_6_NP
DestVI	0.0512567	rmse	merfish_human_brain	eL5_ET
DestVI	0.118814	rmse	merfish_human_brain	eL5_IT
DestVI	0.0786685	rmse	merfish_human_brain	eL6_CT
DestVI	0.106019	rmse	merfish_human_brain	eL6_IT
DestVI	0.063893	rmse	merfish_human_brain	eL6_IT_CAR3
DestVI	0.07943	rmse	merfish_human_brain	eL6b
DestVI	0.0769301	rmse	merfish_human_brain	iLAMP5
DestVI	0.0856942	rmse	merfish_human_brain	iPVALB
DestVI	0.0899892	rmse	merfish_human_brain	iSST
DestVI	0.0992834	rmse	merfish_human_brain	iVIP
DestVI	0.159495	rmse	merfish_human_brain	lASC
DestVI	0.13109	rmse	merfish_human_brain	lMGC
DestVI	0.387501	rmse	merfish_human_brain	lOGC
DestVI	0.139836	rmse	merfish_human_brain	lOPC
DestVI	0.133766	rmse	merfish_human_brain	oENDO
Spotlight	0.118475	rmse	merfish_human_brain	eL2_3_IT
Spotlight	0.164163	rmse	merfish_human_brain	eL4_5_IT
Spotlight	0.0394399	rmse	merfish_human_brain	eL5_6_NP
Spotlight	0.0387233	rmse	merfish_human_brain	eL5_ET
Spotlight	0.100828	rmse	merfish_human_brain	eL5_IT
Spotlight	0.0497755	rmse	merfish_human_brain	eL6_CT
Spotlight	0.112245	rmse	merfish_human_brain	eL6_IT
Spotlight	0.0426353	rmse	merfish_human_brain	eL6_IT_CAR3
Spotlight	0.0554119	rmse	merfish_human_brain	eL6b
Spotlight	0.0489275	rmse	merfish_human_brain	iLAMP5
Spotlight	0.0549899	rmse	merfish_human_brain	iPVALB
Spotlight	0.0586707	rmse	merfish_human_brain	iSST
Spotlight	0.0692999	rmse	merfish_human_brain	iVIP
Spotlight	0.114573	rmse	merfish_human_brain	lASC
Spotlight	0.106929	rmse	merfish_human_brain	lMGC
Spotlight	0.25841	rmse	merfish_human_brain	lOGC
Spotlight	0.104741	rmse	merfish_human_brain	lOPC
Spotlight	0.0953809	rmse	merfish_human_brain	oENDO
SpatialDWLS	0.11124	rmse	merfish_human_brain	eL2_3_IT
SpatialDWLS	0.175541	rmse	merfish_human_brain	eL4_5_IT
SpatialDWLS	0.0423352	rmse	merfish_human_brain	eL5_6_NP
SpatialDWLS	0.0471591	rmse	merfish_human_brain	eL5_ET
SpatialDWLS	0.12115	rmse	merfish_human_brain	eL5_IT
SpatialDWLS	0.061901	rmse	merfish_human_brain	eL6_CT
SpatialDWLS	0.097808	rmse	merfish_human_brain	eL6_IT
SpatialDWLS	0.0517379	rmse	merfish_human_brain	eL6_IT_CAR3
SpatialDWLS	0.0886523	rmse	merfish_human_brain	eL6b
SpatialDWLS	0.0978545	rmse	merfish_human_brain	iLAMP5
SpatialDWLS	0.115086	rmse	merfish_human_brain	iPVALB
SpatialDWLS	0.0812697	rmse	merfish_human_brain	iSST
SpatialDWLS	0.0804048	rmse	merfish_human_brain	iVIP
SpatialDWLS	0.186657	rmse	merfish_human_brain	lASC
SpatialDWLS	0.132958	rmse	merfish_human_brain	lMGC
SpatialDWLS	0.207576	rmse	merfish_human_brain	lOGC
SpatialDWLS	0.103265	rmse	merfish_human_brain	lOPC
SpatialDWLS	0.104593	rmse	merfish_human_brain	oENDO
Seurat	0.113383	rmse	merfish_human_brain	eL2_3_IT
Seurat	0.119289	rmse	merfish_human_brain	eL4_5_IT
Seurat	0.0434097	rmse	merfish_human_brain	eL5_6_NP
Seurat	0.0118805	rmse	merfish_human_brain	eL5_ET
Seurat	0.12331	rmse	merfish_human_brain	eL5_IT
Seurat	0.0552154	rmse	merfish_human_brain	eL6_CT
Seurat	0.104189	rmse	merfish_human_brain	eL6_IT
Seurat	0.0479418	rmse	merfish_human_brain	eL6_IT_CAR3
Seurat	0.0454119	rmse	merfish_human_brain	eL6b
Seurat	0.0979402	rmse	merfish_human_brain	iLAMP5
Seurat	0.0752619	rmse	merfish_human_brain	iPVALB
Seurat	0.107003	rmse	merfish_human_brain	iSST
Seurat	0.126323	rmse	merfish_human_brain	iVIP
Seurat	0.322093	rmse	merfish_human_brain	lASC
Seurat	0.138968	rmse	merfish_human_brain	lMGC
Seurat	0.327701	rmse	merfish_human_brain	lOGC
Seurat	0.157665	rmse	merfish_human_brain	lOPC
Seurat	0.14858	rmse	merfish_human_brain	oENDO
DSTG	0.141311	rmse	merfish_human_brain	eL2_3_IT
DSTG	0.138167	rmse	merfish_human_brain	eL4_5_IT
DSTG	0.0469913	rmse	merfish_human_brain	eL5_6_NP
DSTG	0.0150606	rmse	merfish_human_brain	eL5_ET
DSTG	0.116338	rmse	merfish_human_brain	eL5_IT
DSTG	0.0788657	rmse	merfish_human_brain	eL6_CT
DSTG	0.101785	rmse	merfish_human_brain	eL6_IT
DSTG	0.0477315	rmse	merfish_human_brain	eL6_IT_CAR3
DSTG	0.0501574	rmse	merfish_human_brain	eL6b
DSTG	0.0698826	rmse	merfish_human_brain	iLAMP5
DSTG	0.0822016	rmse	merfish_human_brain	iPVALB
DSTG	0.0871642	rmse	merfish_human_brain	iSST
DSTG	0.0955152	rmse	merfish_human_brain	iVIP
DSTG	0.165588	rmse	merfish_human_brain	lASC
DSTG	0.13681	rmse	merfish_human_brain	lMGC
DSTG	0.283744	rmse	merfish_human_brain	lOGC
DSTG	0.152228	rmse	merfish_human_brain	lOPC
DSTG	0.149673	rmse	merfish_human_brain	oENDO
STRIDE	0.116961	rmse	merfish_human_brain	eL2_3_IT
STRIDE	0.130021	rmse	merfish_human_brain	eL4_5_IT
STRIDE	0.0365153	rmse	merfish_human_brain	eL5_6_NP
STRIDE	0.0117856	rmse	merfish_human_brain	eL5_ET
STRIDE	0.116018	rmse	merfish_human_brain	eL5_IT
STRIDE	0.0466193	rmse	merfish_human_brain	eL6_CT
STRIDE	0.0846475	rmse	merfish_human_brain	eL6_IT
STRIDE	0.0468148	rmse	merfish_human_brain	eL6_IT_CAR3
STRIDE	0.0371718	rmse	merfish_human_brain	eL6b
STRIDE	0.0551408	rmse	merfish_human_brain	iLAMP5
STRIDE	0.0638467	rmse	merfish_human_brain	iPVALB
STRIDE	0.0664396	rmse	merfish_human_brain	iSST
STRIDE	0.0946749	rmse	merfish_human_brain	iVIP
STRIDE	0.116213	rmse	merfish_human_brain	lASC
STRIDE	0.107006	rmse	merfish_human_brain	lMGC
STRIDE	0.284199	rmse	merfish_human_brain	lOGC
STRIDE	0.119752	rmse	merfish_human_brain	lOPC
STRIDE	0.146343	rmse	merfish_human_brain	oENDO
Stereoscope	0.125409	rmse	merfish_human_brain	eL2_3_IT
Stereoscope	0.145524	rmse	merfish_human_brain	eL4_5_IT
Stereoscope	0.102271	rmse	merfish_human_brain	eL5_6_NP
Stereoscope	0.0992815	rmse	merfish_human_brain	eL5_ET
Stereoscope	0.11342	rmse	merfish_human_brain	eL5_IT
Stereoscope	0.0823368	rmse	merfish_human_brain	eL6_CT
Stereoscope	0.103431	rmse	merfish_human_brain	eL6_IT
Stereoscope	0.115149	rmse	merfish_human_brain	eL6_IT_CAR3
Stereoscope	0.082379	rmse	merfish_human_brain	eL6b
Stereoscope	0.0413847	rmse	merfish_human_brain	iLAMP5
Stereoscope	0.0808696	rmse	merfish_human_brain	iPVALB
Stereoscope	0.0928107	rmse	merfish_human_brain	iSST
Stereoscope	0.0719194	rmse	merfish_human_brain	iVIP
Stereoscope	0.104311	rmse	merfish_human_brain	lASC
Stereoscope	0.121673	rmse	merfish_human_brain	lMGC
Stereoscope	0.259055	rmse	merfish_human_brain	lOGC
Stereoscope	0.123497	rmse	merfish_human_brain	lOPC
Stereoscope	0.129578	rmse	merfish_human_brain	oENDO
Spoint	0.244266	rmse	stereo_mouse_brain	Astro
Spoint	0.157411	rmse	stereo_mouse_brain	EX_CA
Spoint	0.121244	rmse	stereo_mouse_brain	EX_L2_3
Spoint	0.0740442	rmse	stereo_mouse_brain	EX_L4
Spoint	0.118055	rmse	stereo_mouse_brain	EX_L5_6
Spoint	0.132051	rmse	stereo_mouse_brain	Endothelium
Spoint	0.0755379	rmse	stereo_mouse_brain	GN_DG
Spoint	0.07043	rmse	stereo_mouse_brain	IN_Pvalb_
Spoint	0.0966306	rmse	stereo_mouse_brain	IN_Sst_
Spoint	0.055778	rmse	stereo_mouse_brain	IN_Vip_
Spoint	0.0875942	rmse	stereo_mouse_brain	Microglia
Spoint	0.155978	rmse	stereo_mouse_brain	Oligo
Spoint	0.0793972	rmse	stereo_mouse_brain	Smooth_muscle_cells
Cell2location	0.171394	rmse	stereo_mouse_brain	Astro
Cell2location	0.149033	rmse	stereo_mouse_brain	EX_CA
Cell2location	0.105378	rmse	stereo_mouse_brain	EX_L2_3
Cell2location	0.0670954	rmse	stereo_mouse_brain	EX_L4
Cell2location	0.0717789	rmse	stereo_mouse_brain	EX_L5_6
Cell2location	0.0823656	rmse	stereo_mouse_brain	Endothelium
Cell2location	0.0670354	rmse	stereo_mouse_brain	GN_DG
Cell2location	0.101203	rmse	stereo_mouse_brain	IN_Pvalb_
Cell2location	0.125325	rmse	stereo_mouse_brain	IN_Sst_
Cell2location	0.0694923	rmse	stereo_mouse_brain	IN_Vip_
Cell2location	0.0876622	rmse	stereo_mouse_brain	Microglia
Cell2location	0.144013	rmse	stereo_mouse_brain	Oligo
Cell2location	0.0904661	rmse	stereo_mouse_brain	Smooth_muscle_cells
CARD	0.200964	rmse	stereo_mouse_brain	Astro
CARD	0.147367	rmse	stereo_mouse_brain	EX_CA
CARD	0.0815348	rmse	stereo_mouse_brain	EX_L2_3
CARD	0.0653267	rmse	stereo_mouse_brain	EX_L4
CARD	0.0692291	rmse	stereo_mouse_brain	EX_L5_6
CARD	0.0965706	rmse	stereo_mouse_brain	Endothelium
CARD	0.0515077	rmse	stereo_mouse_brain	GN_DG
CARD	0.0670292	rmse	stereo_mouse_brain	IN_Pvalb_
CARD	0.116891	rmse	stereo_mouse_brain	IN_Sst_
CARD	0.0522681	rmse	stereo_mouse_brain	IN_Vip_
CARD	0.0924704	rmse	stereo_mouse_brain	Microglia
CARD	0.127895	rmse	stereo_mouse_brain	Oligo
CARD	0.0747176	rmse	stereo_mouse_brain	Smooth_muscle_cells
RCTD	0.250783	rmse	stereo_mouse_brain	Astro
RCTD	0.165876	rmse	stereo_mouse_brain	EX_CA
RCTD	0.174438	rmse	stereo_mouse_brain	EX_L2_3
RCTD	0.098845	rmse	stereo_mouse_brain	EX_L4
RCTD	0.152599	rmse	stereo_mouse_brain	EX_L5_6
RCTD	0.0877871	rmse	stereo_mouse_brain	Endothelium
RCTD	0.0714524	rmse	stereo_mouse_brain	GN_DG
RCTD	0.128839	rmse	stereo_mouse_brain	IN_Pvalb_
RCTD	0.0995834	rmse	stereo_mouse_brain	IN_Sst_
RCTD	0.0486968	rmse	stereo_mouse_brain	IN_Vip_
RCTD	0.0993828	rmse	stereo_mouse_brain	Microglia
RCTD	0.152544	rmse	stereo_mouse_brain	Oligo
RCTD	0.0939111	rmse	stereo_mouse_brain	Smooth_muscle_cells
Tangram	0.342555	rmse	stereo_mouse_brain	Astro
Tangram	0.169843	rmse	stereo_mouse_brain	EX_CA
Tangram	0.128127	rmse	stereo_mouse_brain	EX_L2_3
Tangram	0.113294	rmse	stereo_mouse_brain	EX_L4
Tangram	0.107278	rmse	stereo_mouse_brain	EX_L5_6
Tangram	0.111383	rmse	stereo_mouse_brain	Endothelium
Tangram	0.0841152	rmse	stereo_mouse_brain	GN_DG
Tangram	0.115966	rmse	stereo_mouse_brain	IN_Pvalb_
Tangram	0.113514	rmse	stereo_mouse_brain	IN_Sst_
Tangram	0.118336	rmse	stereo_mouse_brain	IN_Vip_
Tangram	0.0922701	rmse	stereo_mouse_brain	Microglia
Tangram	0.214099	rmse	stereo_mouse_brain	Oligo
Tangram	0.095911	rmse	stereo_mouse_brain	Smooth_muscle_cells
DestVI	0.208493	rmse	stereo_mouse_brain	Astro
DestVI	0.160711	rmse	stereo_mouse_brain	EX_CA
DestVI	0.102912	rmse	stereo_mouse_brain	EX_L2_3
DestVI	0.141061	rmse	stereo_mouse_brain	EX_L4
DestVI	0.0865379	rmse	stereo_mouse_brain	EX_L5_6
DestVI	0.0869688	rmse	stereo_mouse_brain	Endothelium
DestVI	0.0976359	rmse	stereo_mouse_brain	GN_DG
DestVI	0.0697964	rmse	stereo_mouse_brain	IN_Pvalb_
DestVI	0.108234	rmse	stereo_mouse_brain	IN_Sst_
DestVI	0.0619753	rmse	stereo_mouse_brain	IN_Vip_
DestVI	0.0979672	rmse	stereo_mouse_brain	Microglia
DestVI	0.0982541	rmse	stereo_mouse_brain	Oligo
DestVI	0.0761524	rmse	stereo_mouse_brain	Smooth_muscle_cells
Spotlight	0.262543	rmse	stereo_mouse_brain	Astro
Spotlight	0.179769	rmse	stereo_mouse_brain	EX_CA
Spotlight	0.122539	rmse	stereo_mouse_brain	EX_L2_3
Spotlight	0.0929596	rmse	stereo_mouse_brain	EX_L4
Spotlight	0.0962688	rmse	stereo_mouse_brain	EX_L5_6
Spotlight	0.09634	rmse	stereo_mouse_brain	Endothelium
Spotlight	0.0951992	rmse	stereo_mouse_brain	GN_DG
Spotlight	0.117234	rmse	stereo_mouse_brain	IN_Pvalb_
Spotlight	0.142603	rmse	stereo_mouse_brain	IN_Sst_
Spotlight	0.060608	rmse	stereo_mouse_brain	IN_Vip_
Spotlight	0.130284	rmse	stereo_mouse_brain	Microglia
Spotlight	0.261299	rmse	stereo_mouse_brain	Oligo
Spotlight	0.141271	rmse	stereo_mouse_brain	Smooth_muscle_cells
SpatialDWLS	0.203343	rmse	stereo_mouse_brain	Astro
SpatialDWLS	0.167707	rmse	stereo_mouse_brain	EX_CA
SpatialDWLS	0.142915	rmse	stereo_mouse_brain	EX_L2_3
SpatialDWLS	0.0990058	rmse	stereo_mouse_brain	EX_L4
SpatialDWLS	0.137097	rmse	stereo_mouse_brain	EX_L5_6
SpatialDWLS	0.0964319	rmse	stereo_mouse_brain	Endothelium
SpatialDWLS	0.09676	rmse	stereo_mouse_brain	GN_DG
SpatialDWLS	0.0957239	rmse	stereo_mouse_brain	IN_Pvalb_
SpatialDWLS	0.112659	rmse	stereo_mouse_brain	IN_Sst_
SpatialDWLS	0.0533251	rmse	stereo_mouse_brain	IN_Vip_
SpatialDWLS	0.114669	rmse	stereo_mouse_brain	Microglia
SpatialDWLS	0.137914	rmse	stereo_mouse_brain	Oligo
SpatialDWLS	0.0792959	rmse	stereo_mouse_brain	Smooth_muscle_cells
Seurat	0.362724	rmse	stereo_mouse_brain	Astro
Seurat	0.163047	rmse	stereo_mouse_brain	EX_CA
Seurat	0.10215	rmse	stereo_mouse_brain	EX_L2_3
Seurat	0.0827946	rmse	stereo_mouse_brain	EX_L4
Seurat	0.0883879	rmse	stereo_mouse_brain	EX_L5_6
Seurat	0.0896348	rmse	stereo_mouse_brain	Endothelium
Seurat	0.0443678	rmse	stereo_mouse_brain	GN_DG
Seurat	0.0766241	rmse	stereo_mouse_brain	IN_Pvalb_
Seurat	0.118165	rmse	stereo_mouse_brain	IN_Sst_
Seurat	0.0548019	rmse	stereo_mouse_brain	IN_Vip_
Seurat	0.175506	rmse	stereo_mouse_brain	Microglia
Seurat	0.262659	rmse	stereo_mouse_brain	Oligo
Seurat	0.0995896	rmse	stereo_mouse_brain	Smooth_muscle_cells
DSTG	0.430111	rmse	stereo_mouse_brain	Astro
DSTG	0.206193	rmse	stereo_mouse_brain	EX_CA
DSTG	0.182898	rmse	stereo_mouse_brain	EX_L2_3
DSTG	0.222655	rmse	stereo_mouse_brain	EX_L4
DSTG	0.275142	rmse	stereo_mouse_brain	EX_L5_6
DSTG	0.0882751	rmse	stereo_mouse_brain	Endothelium
DSTG	0.0926863	rmse	stereo_mouse_brain	GN_DG
DSTG	0.0712585	rmse	stereo_mouse_brain	IN_Pvalb_
DSTG	0.117415	rmse	stereo_mouse_brain	IN_Sst_
DSTG	0.0674236	rmse	stereo_mouse_brain	IN_Vip_
DSTG	0.110357	rmse	stereo_mouse_brain	Microglia
DSTG	0.333444	rmse	stereo_mouse_brain	Oligo
DSTG	0.0928342	rmse	stereo_mouse_brain	Smooth_muscle_cells
STRIDE	0.347413	rmse	stereo_mouse_brain	Astro
STRIDE	0.173053	rmse	stereo_mouse_brain	EX_CA
STRIDE	0.163192	rmse	stereo_mouse_brain	EX_L2_3
STRIDE	0.129027	rmse	stereo_mouse_brain	EX_L4
STRIDE	0.236443	rmse	stereo_mouse_brain	EX_L5_6
STRIDE	0.0862329	rmse	stereo_mouse_brain	Endothelium
STRIDE	0.0842042	rmse	stereo_mouse_brain	GN_DG
STRIDE	0.0738322	rmse	stereo_mouse_brain	IN_Pvalb_
STRIDE	0.104571	rmse	stereo_mouse_brain	IN_Sst_
STRIDE	0.0690902	rmse	stereo_mouse_brain	IN_Vip_
STRIDE	0.102679	rmse	stereo_mouse_brain	Microglia
STRIDE	0.210509	rmse	stereo_mouse_brain	Oligo
STRIDE	0.0929194	rmse	stereo_mouse_brain	Smooth_muscle_cells
Stereoscope	0.224757	rmse	stereo_mouse_brain	Astro
Stereoscope	0.173699	rmse	stereo_mouse_brain	EX_CA
Stereoscope	0.17626	rmse	stereo_mouse_brain	EX_L2_3
Stereoscope	0.135266	rmse	stereo_mouse_brain	EX_L4
Stereoscope	0.150107	rmse	stereo_mouse_brain	EX_L5_6
Stereoscope	0.0876176	rmse	stereo_mouse_brain	Endothelium
Stereoscope	0.103945	rmse	stereo_mouse_brain	GN_DG
Stereoscope	0.117147	rmse	stereo_mouse_brain	IN_Pvalb_
Stereoscope	0.0964805	rmse	stereo_mouse_brain	IN_Sst_
Stereoscope	0.0723324	rmse	stereo_mouse_brain	IN_Vip_
Stereoscope	0.103006	rmse	stereo_mouse_brain	Microglia
Stereoscope	0.146068	rmse	stereo_mouse_brain	Oligo
Stereoscope	0.0841575	rmse	stereo_mouse_brain	Smooth_muscle_cells
Spoint	0.0499374	rmse	stereo_mouse_dev_brain	Cajal_Retzius_
Spoint	0.0449159	rmse	stereo_mouse_dev_brain	Choroid_plexus_Choroid_plexus
Spoint	0.111397	rmse	stereo_mouse_dev_brain	Cortical_or_hippocampal_glutamatergic_Neuron
Spoint	0.155821	rmse	stereo_mouse_dev_brain	Diencephalon_glutamatergic_Neuron
Spoint	0.0990251	rmse	stereo_mouse_dev_brain	Dorsal_hindbrain_Radial_glia
Spoint	0.110175	rmse	stereo_mouse_dev_brain	Endothelial_Vascular
Spoint	0.197805	rmse	stereo_mouse_dev_brain	Erythrocyte_Blood
Spoint	0.104668	rmse	stereo_mouse_dev_brain	Forebrain_GABAergic_Neuroblast
Spoint	0.16549	rmse	stereo_mouse_dev_brain	Forebrain_GABAergic_Neuron
Spoint	0.0535997	rmse	stereo_mouse_dev_brain	Forebrain_Neuroblast
Spoint	0.150557	rmse	stereo_mouse_dev_brain	Forebrain_Radial_glia
Spoint	0.0443578	rmse	stereo_mouse_dev_brain	Forebrain_glutamatergic_Neuroblast
Spoint	0.105364	rmse	stereo_mouse_dev_brain	Hindbrain_Glioblast
Spoint	0.121227	rmse	stereo_mouse_dev_brain	Hindbrain_Neuroblast
Spoint	0.030874	rmse	stereo_mouse_dev_brain	Hindbrain_glutamatergic_Neuroblast
Spoint	0.0791918	rmse	stereo_mouse_dev_brain	Hindbrain_glutamatergic_Neuron
Spoint	0.0977918	rmse	stereo_mouse_dev_brain	Hypothalamus_Neuron
Spoint	0.0591744	rmse	stereo_mouse_dev_brain	Midbrain_Radial_glia
Spoint	0.0502113	rmse	stereo_mouse_dev_brain	Midbrain_dopaminergic_Neuron
Spoint	0.0503769	rmse	stereo_mouse_dev_brain	Midbrain_glutamatergic_Neuroblast
Spoint	0.16785	rmse	stereo_mouse_dev_brain	Midbrain_glutamatergic_Neuron
Spoint	0.215928	rmse	stereo_mouse_dev_brain	Mixed_region_GABAergic_Neuron
Spoint	0.146988	rmse	stereo_mouse_dev_brain	Mixed_region_Glioblast
Spoint	0.268179	rmse	stereo_mouse_dev_brain	Mixed_region_Neuron
Spoint	0.0492689	rmse	stereo_mouse_dev_brain	Motor_neuron_Neuron
Spoint	0.13175	rmse	stereo_mouse_dev_brain	Neuronal_intermediate_progenitor_Neuroblast
Spoint	0.163745	rmse	stereo_mouse_dev_brain	_Fibroblast
Cell2location	0.051592	rmse	stereo_mouse_dev_brain	Cajal_Retzius_
Cell2location	0.0701078	rmse	stereo_mouse_dev_brain	Choroid_plexus_Choroid_plexus
Cell2location	0.08598	rmse	stereo_mouse_dev_brain	Cortical_or_hippocampal_glutamatergic_Neuron
Cell2location	0.154248	rmse	stereo_mouse_dev_brain	Diencephalon_glutamatergic_Neuron
Cell2location	0.0961174	rmse	stereo_mouse_dev_brain	Dorsal_hindbrain_Radial_glia
Cell2location	0.0860018	rmse	stereo_mouse_dev_brain	Endothelial_Vascular
Cell2location	0.156924	rmse	stereo_mouse_dev_brain	Erythrocyte_Blood
Cell2location	0.0769513	rmse	stereo_mouse_dev_brain	Forebrain_GABAergic_Neuroblast
Cell2location	0.0954993	rmse	stereo_mouse_dev_brain	Forebrain_GABAergic_Neuron
Cell2location	0.0510717	rmse	stereo_mouse_dev_brain	Forebrain_Neuroblast
Cell2location	0.143099	rmse	stereo_mouse_dev_brain	Forebrain_Radial_glia
Cell2location	0.066888	rmse	stereo_mouse_dev_brain	Forebrain_glutamatergic_Neuroblast
Cell2location	0.139933	rmse	stereo_mouse_dev_brain	Hindbrain_Glioblast
Cell2location	0.122047	rmse	stereo_mouse_dev_brain	Hindbrain_Neuroblast
Cell2location	0.0283835	rmse	stereo_mouse_dev_brain	Hindbrain_glutamatergic_Neuroblast
Cell2location	0.0779279	rmse	stereo_mouse_dev_brain	Hindbrain_glutamatergic_Neuron
Cell2location	0.115386	rmse	stereo_mouse_dev_brain	Hypothalamus_Neuron
Cell2location	0.0832942	rmse	stereo_mouse_dev_brain	Midbrain_Radial_glia
Cell2location	0.0593976	rmse	stereo_mouse_dev_brain	Midbrain_dopaminergic_Neuron
Cell2location	0.0550442	rmse	stereo_mouse_dev_brain	Midbrain_glutamatergic_Neuroblast
Cell2location	0.18776	rmse	stereo_mouse_dev_brain	Midbrain_glutamatergic_Neuron
Cell2location	0.172783	rmse	stereo_mouse_dev_brain	Mixed_region_GABAergic_Neuron
Cell2location	0.148171	rmse	stereo_mouse_dev_brain	Mixed_region_Glioblast
Cell2location	0.266823	rmse	stereo_mouse_dev_brain	Mixed_region_Neuron
Cell2location	0.0606314	rmse	stereo_mouse_dev_brain	Motor_neuron_Neuron
Cell2location	0.0836057	rmse	stereo_mouse_dev_brain	Neuronal_intermediate_progenitor_Neuroblast
Cell2location	0.149483	rmse	stereo_mouse_dev_brain	_Fibroblast
CARD	0.0492583	rmse	stereo_mouse_dev_brain	Cajal_Retzius_
CARD	0.0689151	rmse	stereo_mouse_dev_brain	Choroid_plexus_Choroid_plexus
CARD	0.0912947	rmse	stereo_mouse_dev_brain	Cortical_or_hippocampal_glutamatergic_Neuron
CARD	0.152632	rmse	stereo_mouse_dev_brain	Diencephalon_glutamatergic_Neuron
CARD	0.09453	rmse	stereo_mouse_dev_brain	Dorsal_hindbrain_Radial_glia
CARD	0.0847279	rmse	stereo_mouse_dev_brain	Endothelial_Vascular
CARD	0.161702	rmse	stereo_mouse_dev_brain	Erythrocyte_Blood
CARD	0.146078	rmse	stereo_mouse_dev_brain	Forebrain_GABAergic_Neuroblast
CARD	0.119282	rmse	stereo_mouse_dev_brain	Forebrain_GABAergic_Neuron
CARD	0.0600554	rmse	stereo_mouse_dev_brain	Forebrain_Neuroblast
CARD	0.158537	rmse	stereo_mouse_dev_brain	Forebrain_Radial_glia
CARD	0.0563391	rmse	stereo_mouse_dev_brain	Forebrain_glutamatergic_Neuroblast
CARD	0.0453912	rmse	stereo_mouse_dev_brain	Hindbrain_Glioblast
CARD	0.118837	rmse	stereo_mouse_dev_brain	Hindbrain_Neuroblast
CARD	0.0319564	rmse	stereo_mouse_dev_brain	Hindbrain_glutamatergic_Neuroblast
CARD	0.0752498	rmse	stereo_mouse_dev_brain	Hindbrain_glutamatergic_Neuron
CARD	0.132284	rmse	stereo_mouse_dev_brain	Hypothalamus_Neuron
CARD	0.0841986	rmse	stereo_mouse_dev_brain	Midbrain_Radial_glia
CARD	0.0444536	rmse	stereo_mouse_dev_brain	Midbrain_dopaminergic_Neuron
CARD	0.0603931	rmse	stereo_mouse_dev_brain	Midbrain_glutamatergic_Neuroblast
CARD	0.192519	rmse	stereo_mouse_dev_brain	Midbrain_glutamatergic_Neuron
CARD	0.0581954	rmse	stereo_mouse_dev_brain	Mixed_region_GABAergic_Neuron
CARD	0.131803	rmse	stereo_mouse_dev_brain	Mixed_region_Glioblast
CARD	0.227015	rmse	stereo_mouse_dev_brain	Mixed_region_Neuron
CARD	0.058911	rmse	stereo_mouse_dev_brain	Motor_neuron_Neuron
CARD	0.101903	rmse	stereo_mouse_dev_brain	Neuronal_intermediate_progenitor_Neuroblast
CARD	0.203534	rmse	stereo_mouse_dev_brain	_Fibroblast
RCTD	0.0607618	rmse	stereo_mouse_dev_brain	Cajal_Retzius_
RCTD	0.0429884	rmse	stereo_mouse_dev_brain	Choroid_plexus_Choroid_plexus
RCTD	0.0828416	rmse	stereo_mouse_dev_brain	Cortical_or_hippocampal_glutamatergic_Neuron
RCTD	0.158745	rmse	stereo_mouse_dev_brain	Diencephalon_glutamatergic_Neuron
RCTD	0.0953272	rmse	stereo_mouse_dev_brain	Dorsal_hindbrain_Radial_glia
RCTD	0.0897312	rmse	stereo_mouse_dev_brain	Endothelial_Vascular
RCTD	0.156498	rmse	stereo_mouse_dev_brain	Erythrocyte_Blood
RCTD	0.131829	rmse	stereo_mouse_dev_brain	Forebrain_GABAergic_Neuroblast
RCTD	0.176121	rmse	stereo_mouse_dev_brain	Forebrain_GABAergic_Neuron
RCTD	0.0627571	rmse	stereo_mouse_dev_brain	Forebrain_Neuroblast
RCTD	0.153497	rmse	stereo_mouse_dev_brain	Forebrain_Radial_glia
RCTD	0.0645403	rmse	stereo_mouse_dev_brain	Forebrain_glutamatergic_Neuroblast
RCTD	0.0834729	rmse	stereo_mouse_dev_brain	Hindbrain_Glioblast
RCTD	0.126564	rmse	stereo_mouse_dev_brain	Hindbrain_Neuroblast
RCTD	0.0318122	rmse	stereo_mouse_dev_brain	Hindbrain_glutamatergic_Neuroblast
RCTD	0.0971473	rmse	stereo_mouse_dev_brain	Hindbrain_glutamatergic_Neuron
RCTD	0.119209	rmse	stereo_mouse_dev_brain	Hypothalamus_Neuron
RCTD	0.0622297	rmse	stereo_mouse_dev_brain	Midbrain_Radial_glia
RCTD	0.0519802	rmse	stereo_mouse_dev_brain	Midbrain_dopaminergic_Neuron
RCTD	0.0555765	rmse	stereo_mouse_dev_brain	Midbrain_glutamatergic_Neuroblast
RCTD	0.165215	rmse	stereo_mouse_dev_brain	Midbrain_glutamatergic_Neuron
RCTD	0.184324	rmse	stereo_mouse_dev_brain	Mixed_region_GABAergic_Neuron
RCTD	0.148298	rmse	stereo_mouse_dev_brain	Mixed_region_Glioblast
RCTD	0.268541	rmse	stereo_mouse_dev_brain	Mixed_region_Neuron
RCTD	0.0681089	rmse	stereo_mouse_dev_brain	Motor_neuron_Neuron
RCTD	0.112816	rmse	stereo_mouse_dev_brain	Neuronal_intermediate_progenitor_Neuroblast
RCTD	0.208363	rmse	stereo_mouse_dev_brain	_Fibroblast
Tangram	0.108417	rmse	stereo_mouse_dev_brain	Cajal_Retzius_
Tangram	0.0638516	rmse	stereo_mouse_dev_brain	Choroid_plexus_Choroid_plexus
Tangram	0.0914638	rmse	stereo_mouse_dev_brain	Cortical_or_hippocampal_glutamatergic_Neuron
Tangram	0.165372	rmse	stereo_mouse_dev_brain	Diencephalon_glutamatergic_Neuron
Tangram	0.102212	rmse	stereo_mouse_dev_brain	Dorsal_hindbrain_Radial_glia
Tangram	0.113505	rmse	stereo_mouse_dev_brain	Endothelial_Vascular
Tangram	0.180502	rmse	stereo_mouse_dev_brain	Erythrocyte_Blood
Tangram	0.0718235	rmse	stereo_mouse_dev_brain	Forebrain_GABAergic_Neuroblast
Tangram	0.102426	rmse	stereo_mouse_dev_brain	Forebrain_GABAergic_Neuron
Tangram	0.0717466	rmse	stereo_mouse_dev_brain	Forebrain_Neuroblast
Tangram	0.158364	rmse	stereo_mouse_dev_brain	Forebrain_Radial_glia
Tangram	0.0775347	rmse	stereo_mouse_dev_brain	Forebrain_glutamatergic_Neuroblast
Tangram	0.0926147	rmse	stereo_mouse_dev_brain	Hindbrain_Glioblast
Tangram	0.136669	rmse	stereo_mouse_dev_brain	Hindbrain_Neuroblast
Tangram	0.106408	rmse	stereo_mouse_dev_brain	Hindbrain_glutamatergic_Neuroblast
Tangram	0.10065	rmse	stereo_mouse_dev_brain	Hindbrain_glutamatergic_Neuron
Tangram	0.105378	rmse	stereo_mouse_dev_brain	Hypothalamus_Neuron
Tangram	0.0784243	rmse	stereo_mouse_dev_brain	Midbrain_Radial_glia
Tangram	0.0845169	rmse	stereo_mouse_dev_brain	Midbrain_dopaminergic_Neuron
Tangram	0.0777316	rmse	stereo_mouse_dev_brain	Midbrain_glutamatergic_Neuroblast
Tangram	0.182949	rmse	stereo_mouse_dev_brain	Midbrain_glutamatergic_Neuron
Tangram	0.104423	rmse	stereo_mouse_dev_brain	Mixed_region_GABAergic_Neuron
Tangram	0.150645	rmse	stereo_mouse_dev_brain	Mixed_region_Glioblast
Tangram	0.270015	rmse	stereo_mouse_dev_brain	Mixed_region_Neuron
Tangram	0.0462058	rmse	stereo_mouse_dev_brain	Motor_neuron_Neuron
Tangram	0.110523	rmse	stereo_mouse_dev_brain	Neuronal_intermediate_progenitor_Neuroblast
Tangram	0.23306	rmse	stereo_mouse_dev_brain	_Fibroblast
DestVI	0.0660706	rmse	stereo_mouse_dev_brain	Cajal_Retzius_
DestVI	0.0588383	rmse	stereo_mouse_dev_brain	Choroid_plexus_Choroid_plexus
DestVI	0.060629	rmse	stereo_mouse_dev_brain	Cortical_or_hippocampal_glutamatergic_Neuron
DestVI	0.160702	rmse	stereo_mouse_dev_brain	Diencephalon_glutamatergic_Neuron
DestVI	0.0944077	rmse	stereo_mouse_dev_brain	Dorsal_hindbrain_Radial_glia
DestVI	0.0880045	rmse	stereo_mouse_dev_brain	Endothelial_Vascular
DestVI	0.144736	rmse	stereo_mouse_dev_brain	Erythrocyte_Blood
DestVI	0.066839	rmse	stereo_mouse_dev_brain	Forebrain_GABAergic_Neuroblast
DestVI	0.0852335	rmse	stereo_mouse_dev_brain	Forebrain_GABAergic_Neuron
DestVI	0.115661	rmse	stereo_mouse_dev_brain	Forebrain_Neuroblast
DestVI	0.17684	rmse	stereo_mouse_dev_brain	Forebrain_Radial_glia
DestVI	0.0634842	rmse	stereo_mouse_dev_brain	Forebrain_glutamatergic_Neuroblast
DestVI	0.0807522	rmse	stereo_mouse_dev_brain	Hindbrain_Glioblast
DestVI	0.126878	rmse	stereo_mouse_dev_brain	Hindbrain_Neuroblast
DestVI	0.0336764	rmse	stereo_mouse_dev_brain	Hindbrain_glutamatergic_Neuroblast
DestVI	0.0850531	rmse	stereo_mouse_dev_brain	Hindbrain_glutamatergic_Neuron
DestVI	0.105573	rmse	stereo_mouse_dev_brain	Hypothalamus_Neuron
DestVI	0.0571118	rmse	stereo_mouse_dev_brain	Midbrain_Radial_glia
DestVI	0.0461327	rmse	stereo_mouse_dev_brain	Midbrain_dopaminergic_Neuron
DestVI	0.0477699	rmse	stereo_mouse_dev_brain	Midbrain_glutamatergic_Neuroblast
DestVI	0.204396	rmse	stereo_mouse_dev_brain	Midbrain_glutamatergic_Neuron
DestVI	0.189808	rmse	stereo_mouse_dev_brain	Mixed_region_GABAergic_Neuron
DestVI	0.146554	rmse	stereo_mouse_dev_brain	Mixed_region_Glioblast
DestVI	0.247884	rmse	stereo_mouse_dev_brain	Mixed_region_Neuron
DestVI	0.0540709	rmse	stereo_mouse_dev_brain	Motor_neuron_Neuron
DestVI	0.0800963	rmse	stereo_mouse_dev_brain	Neuronal_intermediate_progenitor_Neuroblast
DestVI	0.173893	rmse	stereo_mouse_dev_brain	_Fibroblast
Spotlight	0.0517117	rmse	stereo_mouse_dev_brain	Cajal_Retzius_
Spotlight	0.10971	rmse	stereo_mouse_dev_brain	Choroid_plexus_Choroid_plexus
Spotlight	0.126063	rmse	stereo_mouse_dev_brain	Cortical_or_hippocampal_glutamatergic_Neuron
Spotlight	0.159237	rmse	stereo_mouse_dev_brain	Diencephalon_glutamatergic_Neuron
Spotlight	0.10432	rmse	stereo_mouse_dev_brain	Dorsal_hindbrain_Radial_glia
Spotlight	0.387072	rmse	stereo_mouse_dev_brain	Endothelial_Vascular
Spotlight	0.197128	rmse	stereo_mouse_dev_brain	Erythrocyte_Blood
Spotlight	0.0849934	rmse	stereo_mouse_dev_brain	Forebrain_GABAergic_Neuroblast
Spotlight	0.0905171	rmse	stereo_mouse_dev_brain	Forebrain_GABAergic_Neuron
Spotlight	0.0689245	rmse	stereo_mouse_dev_brain	Forebrain_Neuroblast
Spotlight	0.183776	rmse	stereo_mouse_dev_brain	Forebrain_Radial_glia
Spotlight	0.0819362	rmse	stereo_mouse_dev_brain	Forebrain_glutamatergic_Neuroblast
Spotlight	0.0532302	rmse	stereo_mouse_dev_brain	Hindbrain_Glioblast
Spotlight	0.110537	rmse	stereo_mouse_dev_brain	Hindbrain_Neuroblast
Spotlight	0.0389604	rmse	stereo_mouse_dev_brain	Hindbrain_glutamatergic_Neuroblast
Spotlight	0.0707293	rmse	stereo_mouse_dev_brain	Hindbrain_glutamatergic_Neuron
Spotlight	0.137066	rmse	stereo_mouse_dev_brain	Hypothalamus_Neuron
Spotlight	0.0960782	rmse	stereo_mouse_dev_brain	Midbrain_Radial_glia
Spotlight	0.0547408	rmse	stereo_mouse_dev_brain	Midbrain_dopaminergic_Neuron
Spotlight	0.0507293	rmse	stereo_mouse_dev_brain	Midbrain_glutamatergic_Neuroblast
Spotlight	0.192225	rmse	stereo_mouse_dev_brain	Midbrain_glutamatergic_Neuron
Spotlight	0.0595185	rmse	stereo_mouse_dev_brain	Mixed_region_GABAergic_Neuron
Spotlight	0.157363	rmse	stereo_mouse_dev_brain	Mixed_region_Glioblast
Spotlight	0.268322	rmse	stereo_mouse_dev_brain	Mixed_region_Neuron
Spotlight	0.211642	rmse	stereo_mouse_dev_brain	Motor_neuron_Neuron
Spotlight	0.0747063	rmse	stereo_mouse_dev_brain	Neuronal_intermediate_progenitor_Neuroblast
Spotlight	0.34931	rmse	stereo_mouse_dev_brain	_Fibroblast
SpatialDWLS	0.0670974	rmse	stereo_mouse_dev_brain	Cajal_Retzius_
SpatialDWLS	0.0576749	rmse	stereo_mouse_dev_brain	Choroid_plexus_Choroid_plexus
SpatialDWLS	0.1269	rmse	stereo_mouse_dev_brain	Cortical_or_hippocampal_glutamatergic_Neuron
SpatialDWLS	0.145675	rmse	stereo_mouse_dev_brain	Diencephalon_glutamatergic_Neuron
SpatialDWLS	0.105549	rmse	stereo_mouse_dev_brain	Dorsal_hindbrain_Radial_glia
SpatialDWLS	0.0911361	rmse	stereo_mouse_dev_brain	Endothelial_Vascular
SpatialDWLS	0.464024	rmse	stereo_mouse_dev_brain	Erythrocyte_Blood
SpatialDWLS	0.0911386	rmse	stereo_mouse_dev_brain	Forebrain_GABAergic_Neuroblast
SpatialDWLS	0.187475	rmse	stereo_mouse_dev_brain	Forebrain_GABAergic_Neuron
SpatialDWLS	0.0667559	rmse	stereo_mouse_dev_brain	Forebrain_Neuroblast
SpatialDWLS	0.179233	rmse	stereo_mouse_dev_brain	Forebrain_Radial_glia
SpatialDWLS	0.0854637	rmse	stereo_mouse_dev_brain	Forebrain_glutamatergic_Neuroblast
SpatialDWLS	0.0625229	rmse	stereo_mouse_dev_brain	Hindbrain_Glioblast
SpatialDWLS	0.125393	rmse	stereo_mouse_dev_brain	Hindbrain_Neuroblast
SpatialDWLS	0.028297	rmse	stereo_mouse_dev_brain	Hindbrain_glutamatergic_Neuroblast
SpatialDWLS	0.128714	rmse	stereo_mouse_dev_brain	Hindbrain_glutamatergic_Neuron
SpatialDWLS	0.12833	rmse	stereo_mouse_dev_brain	Hypothalamus_Neuron
SpatialDWLS	0.126645	rmse	stereo_mouse_dev_brain	Midbrain_Radial_glia
SpatialDWLS	0.107724	rmse	stereo_mouse_dev_brain	Midbrain_dopaminergic_Neuron
SpatialDWLS	0.0513399	rmse	stereo_mouse_dev_brain	Midbrain_glutamatergic_Neuroblast
SpatialDWLS	0.205068	rmse	stereo_mouse_dev_brain	Midbrain_glutamatergic_Neuron
SpatialDWLS	0.0641823	rmse	stereo_mouse_dev_brain	Mixed_region_GABAergic_Neuron
SpatialDWLS	0.147358	rmse	stereo_mouse_dev_brain	Mixed_region_Glioblast
SpatialDWLS	0.269959	rmse	stereo_mouse_dev_brain	Mixed_region_Neuron
SpatialDWLS	0.0640149	rmse	stereo_mouse_dev_brain	Motor_neuron_Neuron
SpatialDWLS	0.0919507	rmse	stereo_mouse_dev_brain	Neuronal_intermediate_progenitor_Neuroblast
SpatialDWLS	0.222674	rmse	stereo_mouse_dev_brain	_Fibroblast
Seurat	0.0719267	rmse	stereo_mouse_dev_brain	Cajal_Retzius_
Seurat	0.0425033	rmse	stereo_mouse_dev_brain	Choroid_plexus_Choroid_plexus
Seurat	0.138745	rmse	stereo_mouse_dev_brain	Cortical_or_hippocampal_glutamatergic_Neuron
Seurat	0.160855	rmse	stereo_mouse_dev_brain	Diencephalon_glutamatergic_Neuron
Seurat	0.110021	rmse	stereo_mouse_dev_brain	Dorsal_hindbrain_Radial_glia
Seurat	0.133458	rmse	stereo_mouse_dev_brain	Endothelial_Vascular
Seurat	0.20325	rmse	stereo_mouse_dev_brain	Erythrocyte_Blood
Seurat	0.111048	rmse	stereo_mouse_dev_brain	Forebrain_GABAergic_Neuroblast
Seurat	0.309684	rmse	stereo_mouse_dev_brain	Forebrain_GABAergic_Neuron
Seurat	0.0572561	rmse	stereo_mouse_dev_brain	Forebrain_Neuroblast
Seurat	0.152067	rmse	stereo_mouse_dev_brain	Forebrain_Radial_glia
Seurat	0.0723327	rmse	stereo_mouse_dev_brain	Forebrain_glutamatergic_Neuroblast
Seurat	0.139703	rmse	stereo_mouse_dev_brain	Hindbrain_Glioblast
Seurat	0.127788	rmse	stereo_mouse_dev_brain	Hindbrain_Neuroblast
Seurat	0.0331824	rmse	stereo_mouse_dev_brain	Hindbrain_glutamatergic_Neuroblast
Seurat	0.0834663	rmse	stereo_mouse_dev_brain	Hindbrain_glutamatergic_Neuron
Seurat	0.120296	rmse	stereo_mouse_dev_brain	Hypothalamus_Neuron
Seurat	0.0809196	rmse	stereo_mouse_dev_brain	Midbrain_Radial_glia
Seurat	0.0467439	rmse	stereo_mouse_dev_brain	Midbrain_dopaminergic_Neuron
Seurat	0.0449618	rmse	stereo_mouse_dev_brain	Midbrain_glutamatergic_Neuroblast
Seurat	0.143642	rmse	stereo_mouse_dev_brain	Midbrain_glutamatergic_Neuron
Seurat	0.329592	rmse	stereo_mouse_dev_brain	Mixed_region_GABAergic_Neuron
Seurat	0.137567	rmse	stereo_mouse_dev_brain	Mixed_region_Glioblast
Seurat	0.268541	rmse	stereo_mouse_dev_brain	Mixed_region_Neuron
Seurat	0.0636514	rmse	stereo_mouse_dev_brain	Motor_neuron_Neuron
Seurat	0.176196	rmse	stereo_mouse_dev_brain	Neuronal_intermediate_progenitor_Neuroblast
Seurat	0.21771	rmse	stereo_mouse_dev_brain	_Fibroblast
DSTG	0.0493931	rmse	stereo_mouse_dev_brain	Cajal_Retzius_
DSTG	0.107279	rmse	stereo_mouse_dev_brain	Choroid_plexus_Choroid_plexus
DSTG	0.200724	rmse	stereo_mouse_dev_brain	Cortical_or_hippocampal_glutamatergic_Neuron
DSTG	0.154108	rmse	stereo_mouse_dev_brain	Diencephalon_glutamatergic_Neuron
DSTG	0.103266	rmse	stereo_mouse_dev_brain	Dorsal_hindbrain_Radial_glia
DSTG	0.0900473	rmse	stereo_mouse_dev_brain	Endothelial_Vascular
DSTG	0.196734	rmse	stereo_mouse_dev_brain	Erythrocyte_Blood
DSTG	0.0704858	rmse	stereo_mouse_dev_brain	Forebrain_GABAergic_Neuroblast
DSTG	0.139703	rmse	stereo_mouse_dev_brain	Forebrain_GABAergic_Neuron
DSTG	0.0574369	rmse	stereo_mouse_dev_brain	Forebrain_Neuroblast
DSTG	0.175966	rmse	stereo_mouse_dev_brain	Forebrain_Radial_glia
DSTG	0.0686788	rmse	stereo_mouse_dev_brain	Forebrain_glutamatergic_Neuroblast
DSTG	0.050261	rmse	stereo_mouse_dev_brain	Hindbrain_Glioblast
DSTG	0.121653	rmse	stereo_mouse_dev_brain	Hindbrain_Neuroblast
DSTG	0.0294543	rmse	stereo_mouse_dev_brain	Hindbrain_glutamatergic_Neuroblast
DSTG	0.0672974	rmse	stereo_mouse_dev_brain	Hindbrain_glutamatergic_Neuron
DSTG	0.122397	rmse	stereo_mouse_dev_brain	Hypothalamus_Neuron
DSTG	0.088941	rmse	stereo_mouse_dev_brain	Midbrain_Radial_glia
DSTG	0.0465563	rmse	stereo_mouse_dev_brain	Midbrain_dopaminergic_Neuron
DSTG	0.0504079	rmse	stereo_mouse_dev_brain	Midbrain_glutamatergic_Neuroblast
DSTG	0.194346	rmse	stereo_mouse_dev_brain	Midbrain_glutamatergic_Neuron
DSTG	0.0888089	rmse	stereo_mouse_dev_brain	Mixed_region_GABAergic_Neuron
DSTG	0.140732	rmse	stereo_mouse_dev_brain	Mixed_region_Glioblast
DSTG	0.268387	rmse	stereo_mouse_dev_brain	Mixed_region_Neuron
DSTG	0.0678075	rmse	stereo_mouse_dev_brain	Motor_neuron_Neuron
DSTG	0.0790924	rmse	stereo_mouse_dev_brain	Neuronal_intermediate_progenitor_Neuroblast
DSTG	0.202358	rmse	stereo_mouse_dev_brain	_Fibroblast
STRIDE	0.0492481	rmse	stereo_mouse_dev_brain	Cajal_Retzius_
STRIDE	0.108765	rmse	stereo_mouse_dev_brain	Choroid_plexus_Choroid_plexus
STRIDE	0.126541	rmse	stereo_mouse_dev_brain	Cortical_or_hippocampal_glutamatergic_Neuron
STRIDE	0.160837	rmse	stereo_mouse_dev_brain	Diencephalon_glutamatergic_Neuron
STRIDE	0.10445	rmse	stereo_mouse_dev_brain	Dorsal_hindbrain_Radial_glia
STRIDE	0.0925555	rmse	stereo_mouse_dev_brain	Endothelial_Vascular
STRIDE	0.20325	rmse	stereo_mouse_dev_brain	Erythrocyte_Blood
STRIDE	0.0775023	rmse	stereo_mouse_dev_brain	Forebrain_GABAergic_Neuroblast
STRIDE	0.0908274	rmse	stereo_mouse_dev_brain	Forebrain_GABAergic_Neuron
STRIDE	0.0600105	rmse	stereo_mouse_dev_brain	Forebrain_Neuroblast
STRIDE	0.178511	rmse	stereo_mouse_dev_brain	Forebrain_Radial_glia
STRIDE	0.0718195	rmse	stereo_mouse_dev_brain	Forebrain_glutamatergic_Neuroblast
STRIDE	0.0414617	rmse	stereo_mouse_dev_brain	Hindbrain_Glioblast
STRIDE	0.121905	rmse	stereo_mouse_dev_brain	Hindbrain_Neuroblast
STRIDE	0.0257074	rmse	stereo_mouse_dev_brain	Hindbrain_glutamatergic_Neuroblast
STRIDE	0.0721878	rmse	stereo_mouse_dev_brain	Hindbrain_glutamatergic_Neuron
STRIDE	0.137856	rmse	stereo_mouse_dev_brain	Hypothalamus_Neuron
STRIDE	0.089591	rmse	stereo_mouse_dev_brain	Midbrain_Radial_glia
STRIDE	0.0468786	rmse	stereo_mouse_dev_brain	Midbrain_dopaminergic_Neuron
STRIDE	0.0508257	rmse	stereo_mouse_dev_brain	Midbrain_glutamatergic_Neuroblast
STRIDE	0.219637	rmse	stereo_mouse_dev_brain	Midbrain_glutamatergic_Neuron
STRIDE	0.0600928	rmse	stereo_mouse_dev_brain	Mixed_region_GABAergic_Neuron
STRIDE	0.150719	rmse	stereo_mouse_dev_brain	Mixed_region_Glioblast
STRIDE	0.268541	rmse	stereo_mouse_dev_brain	Mixed_region_Neuron
STRIDE	0.0681089	rmse	stereo_mouse_dev_brain	Motor_neuron_Neuron
STRIDE	0.0745652	rmse	stereo_mouse_dev_brain	Neuronal_intermediate_progenitor_Neuroblast
STRIDE	0.354288	rmse	stereo_mouse_dev_brain	_Fibroblast
Stereoscope	0.0494484	rmse	stereo_mouse_dev_brain	Cajal_Retzius_
Stereoscope	0.0601815	rmse	stereo_mouse_dev_brain	Choroid_plexus_Choroid_plexus
Stereoscope	0.0538004	rmse	stereo_mouse_dev_brain	Cortical_or_hippocampal_glutamatergic_Neuron
Stereoscope	0.154254	rmse	stereo_mouse_dev_brain	Diencephalon_glutamatergic_Neuron
Stereoscope	0.0953418	rmse	stereo_mouse_dev_brain	Dorsal_hindbrain_Radial_glia
Stereoscope	0.0892783	rmse	stereo_mouse_dev_brain	Endothelial_Vascular
Stereoscope	0.192332	rmse	stereo_mouse_dev_brain	Erythrocyte_Blood
Stereoscope	0.0888861	rmse	stereo_mouse_dev_brain	Forebrain_GABAergic_Neuroblast
Stereoscope	0.0926908	rmse	stereo_mouse_dev_brain	Forebrain_GABAergic_Neuron
Stereoscope	0.0619748	rmse	stereo_mouse_dev_brain	Forebrain_Neuroblast
Stereoscope	0.134234	rmse	stereo_mouse_dev_brain	Forebrain_Radial_glia
Stereoscope	0.0534998	rmse	stereo_mouse_dev_brain	Forebrain_glutamatergic_Neuroblast
Stereoscope	0.0909485	rmse	stereo_mouse_dev_brain	Hindbrain_Glioblast
Stereoscope	0.123579	rmse	stereo_mouse_dev_brain	Hindbrain_Neuroblast
Stereoscope	0.0281611	rmse	stereo_mouse_dev_brain	Hindbrain_glutamatergic_Neuroblast
Stereoscope	0.0742245	rmse	stereo_mouse_dev_brain	Hindbrain_glutamatergic_Neuron
Stereoscope	0.0942296	rmse	stereo_mouse_dev_brain	Hypothalamus_Neuron
Stereoscope	0.0614746	rmse	stereo_mouse_dev_brain	Midbrain_Radial_glia
Stereoscope	0.0418519	rmse	stereo_mouse_dev_brain	Midbrain_dopaminergic_Neuron
Stereoscope	0.0524325	rmse	stereo_mouse_dev_brain	Midbrain_glutamatergic_Neuroblast
Stereoscope	0.17388	rmse	stereo_mouse_dev_brain	Midbrain_glutamatergic_Neuron
Stereoscope	0.281872	rmse	stereo_mouse_dev_brain	Mixed_region_GABAergic_Neuron
Stereoscope	0.147612	rmse	stereo_mouse_dev_brain	Mixed_region_Glioblast
Stereoscope	0.265721	rmse	stereo_mouse_dev_brain	Mixed_region_Neuron
Stereoscope	0.0460633	rmse	stereo_mouse_dev_brain	Motor_neuron_Neuron
Stereoscope	0.116215	rmse	stereo_mouse_dev_brain	Neuronal_intermediate_progenitor_Neuroblast
Stereoscope	0.186947	rmse	stereo_mouse_dev_brain	_Fibroblast
Spoint	0.388333	jsd	merfish_human_brain	eL2_3_IT
Spoint	0.511235	jsd	merfish_human_brain	eL4_5_IT
Spoint	0.363662	jsd	merfish_human_brain	eL5_6_NP
Spoint	0.539126	jsd	merfish_human_brain	eL5_ET
Spoint	0.399433	jsd	merfish_human_brain	eL5_IT
Spoint	0.441417	jsd	merfish_human_brain	eL6_CT
Spoint	0.463719	jsd	merfish_human_brain	eL6_IT
Spoint	0.35544	jsd	merfish_human_brain	eL6_IT_CAR3
Spoint	0.417823	jsd	merfish_human_brain	eL6b
Spoint	0.382771	jsd	merfish_human_brain	iLAMP5
Spoint	0.37357	jsd	merfish_human_brain	iPVALB
Spoint	0.405813	jsd	merfish_human_brain	iSST
Spoint	0.41033	jsd	merfish_human_brain	iVIP
Spoint	0.247454	jsd	merfish_human_brain	lASC
Spoint	0.403627	jsd	merfish_human_brain	lMGC
Spoint	0.184033	jsd	merfish_human_brain	lOGC
Spoint	0.291581	jsd	merfish_human_brain	lOPC
Spoint	0.428721	jsd	merfish_human_brain	oENDO
Cell2location	0.341805	jsd	merfish_human_brain	eL2_3_IT
Cell2location	0.545007	jsd	merfish_human_brain	eL4_5_IT
Cell2location	0.535835	jsd	merfish_human_brain	eL5_6_NP
Cell2location	0.772405	jsd	merfish_human_brain	eL5_ET
Cell2location	0.431676	jsd	merfish_human_brain	eL5_IT
Cell2location	0.478727	jsd	merfish_human_brain	eL6_CT
Cell2location	0.504129	jsd	merfish_human_brain	eL6_IT
Cell2location	0.611039	jsd	merfish_human_brain	eL6_IT_CAR3
Cell2location	0.483426	jsd	merfish_human_brain	eL6b
Cell2location	0.371159	jsd	merfish_human_brain	iLAMP5
Cell2location	0.397228	jsd	merfish_human_brain	iPVALB
Cell2location	0.413277	jsd	merfish_human_brain	iSST
Cell2location	0.378981	jsd	merfish_human_brain	iVIP
Cell2location	0.248835	jsd	merfish_human_brain	lASC
Cell2location	0.401758	jsd	merfish_human_brain	lMGC
Cell2location	0.176889	jsd	merfish_human_brain	lOGC
Cell2location	0.254889	jsd	merfish_human_brain	lOPC
Cell2location	0.447234	jsd	merfish_human_brain	oENDO
CARD	0.431862	jsd	merfish_human_brain	eL2_3_IT
CARD	0.601816	jsd	merfish_human_brain	eL4_5_IT
CARD	0.627721	jsd	merfish_human_brain	eL5_6_NP
CARD	0.775465	jsd	merfish_human_brain	eL5_ET
CARD	0.53637	jsd	merfish_human_brain	eL5_IT
CARD	0.574126	jsd	merfish_human_brain	eL6_CT
CARD	0.587596	jsd	merfish_human_brain	eL6_IT
CARD	0.627333	jsd	merfish_human_brain	eL6_IT_CAR3
CARD	0.532847	jsd	merfish_human_brain	eL6b
CARD	0.542651	jsd	merfish_human_brain	iLAMP5
CARD	0.453597	jsd	merfish_human_brain	iPVALB
CARD	0.509723	jsd	merfish_human_brain	iSST
CARD	0.524547	jsd	merfish_human_brain	iVIP
CARD	0.301732	jsd	merfish_human_brain	lASC
CARD	0.433108	jsd	merfish_human_brain	lMGC
CARD	0.16924	jsd	merfish_human_brain	lOGC
CARD	0.337908	jsd	merfish_human_brain	lOPC
CARD	0.411298	jsd	merfish_human_brain	oENDO
RCTD	0.363946	jsd	merfish_human_brain	eL2_3_IT
RCTD	0.460956	jsd	merfish_human_brain	eL4_5_IT
RCTD	0.492262	jsd	merfish_human_brain	eL5_6_NP
RCTD	0.769162	jsd	merfish_human_brain	eL5_ET
RCTD	0.593598	jsd	merfish_human_brain	eL5_IT
RCTD	0.497886	jsd	merfish_human_brain	eL6_CT
RCTD	0.455014	jsd	merfish_human_brain	eL6_IT
RCTD	0.545865	jsd	merfish_human_brain	eL6_IT_CAR3
RCTD	0.535015	jsd	merfish_human_brain	eL6b
RCTD	0.44214	jsd	merfish_human_brain	iLAMP5
RCTD	0.415394	jsd	merfish_human_brain	iPVALB
RCTD	0.485487	jsd	merfish_human_brain	iSST
RCTD	0.435014	jsd	merfish_human_brain	iVIP
RCTD	0.243184	jsd	merfish_human_brain	lASC
RCTD	0.421015	jsd	merfish_human_brain	lMGC
RCTD	0.15143	jsd	merfish_human_brain	lOGC
RCTD	0.271916	jsd	merfish_human_brain	lOPC
RCTD	0.383756	jsd	merfish_human_brain	oENDO
Tangram	0.541021	jsd	merfish_human_brain	eL2_3_IT
Tangram	0.586285	jsd	merfish_human_brain	eL4_5_IT
Tangram	0.639886	jsd	merfish_human_brain	eL5_6_NP
Tangram	0.669157	jsd	merfish_human_brain	eL5_ET
Tangram	0.556478	jsd	merfish_human_brain	eL5_IT
Tangram	0.623279	jsd	merfish_human_brain	eL6_CT
Tangram	0.528195	jsd	merfish_human_brain	eL6_IT
Tangram	0.534768	jsd	merfish_human_brain	eL6_IT_CAR3
Tangram	0.585165	jsd	merfish_human_brain	eL6b
Tangram	0.588486	jsd	merfish_human_brain	iLAMP5
Tangram	0.504331	jsd	merfish_human_brain	iPVALB
Tangram	0.50132	jsd	merfish_human_brain	iSST
Tangram	0.597779	jsd	merfish_human_brain	iVIP
Tangram	0.296519	jsd	merfish_human_brain	lASC
Tangram	0.466082	jsd	merfish_human_brain	lMGC
Tangram	0.287871	jsd	merfish_human_brain	lOGC
Tangram	0.310532	jsd	merfish_human_brain	lOPC
Tangram	0.46861	jsd	merfish_human_brain	oENDO
DestVI	0.675689	jsd	merfish_human_brain	eL2_3_IT
DestVI	0.729945	jsd	merfish_human_brain	eL4_5_IT
DestVI	0.768287	jsd	merfish_human_brain	eL5_6_NP
DestVI	0.814675	jsd	merfish_human_brain	eL5_ET
DestVI	0.66092	jsd	merfish_human_brain	eL5_IT
DestVI	0.743462	jsd	merfish_human_brain	eL6_CT
DestVI	0.699606	jsd	merfish_human_brain	eL6_IT
DestVI	0.765216	jsd	merfish_human_brain	eL6_IT_CAR3
DestVI	0.760996	jsd	merfish_human_brain	eL6b
DestVI	0.722998	jsd	merfish_human_brain	iLAMP5
DestVI	0.662099	jsd	merfish_human_brain	iPVALB
DestVI	0.667828	jsd	merfish_human_brain	iSST
DestVI	0.68708	jsd	merfish_human_brain	iVIP
DestVI	0.460545	jsd	merfish_human_brain	lASC
DestVI	0.540172	jsd	merfish_human_brain	lMGC
DestVI	0.402687	jsd	merfish_human_brain	lOGC
DestVI	0.479972	jsd	merfish_human_brain	lOPC
DestVI	0.544884	jsd	merfish_human_brain	oENDO
Spotlight	0.498067	jsd	merfish_human_brain	eL2_3_IT
Spotlight	0.740469	jsd	merfish_human_brain	eL4_5_IT
Spotlight	0.632947	jsd	merfish_human_brain	eL5_6_NP
Spotlight	0.790133	jsd	merfish_human_brain	eL5_ET
Spotlight	0.495464	jsd	merfish_human_brain	eL5_IT
Spotlight	0.623992	jsd	merfish_human_brain	eL6_CT
Spotlight	0.62785	jsd	merfish_human_brain	eL6_IT
Spotlight	0.649657	jsd	merfish_human_brain	eL6_IT_CAR3
Spotlight	0.668617	jsd	merfish_human_brain	eL6b
Spotlight	0.59983	jsd	merfish_human_brain	iLAMP5
Spotlight	0.447181	jsd	merfish_human_brain	iPVALB
Spotlight	0.509249	jsd	merfish_human_brain	iSST
Spotlight	0.586573	jsd	merfish_human_brain	iVIP
Spotlight	0.295926	jsd	merfish_human_brain	lASC
Spotlight	0.45903	jsd	merfish_human_brain	lMGC
Spotlight	0.219107	jsd	merfish_human_brain	lOGC
Spotlight	0.366944	jsd	merfish_human_brain	lOPC
Spotlight	0.433789	jsd	merfish_human_brain	oENDO
SpatialDWLS	1	jsd	merfish_human_brain	eL2_3_IT
SpatialDWLS	1	jsd	merfish_human_brain	eL4_5_IT
SpatialDWLS	1	jsd	merfish_human_brain	eL5_6_NP
SpatialDWLS	0.779296	jsd	merfish_human_brain	eL5_ET
SpatialDWLS	1	jsd	merfish_human_brain	eL5_IT
SpatialDWLS	1	jsd	merfish_human_brain	eL6_CT
SpatialDWLS	1	jsd	merfish_human_brain	eL6_IT
SpatialDWLS	1	jsd	merfish_human_brain	eL6_IT_CAR3
SpatialDWLS	1	jsd	merfish_human_brain	eL6b
SpatialDWLS	1	jsd	merfish_human_brain	iLAMP5
SpatialDWLS	0.480993	jsd	merfish_human_brain	iPVALB
SpatialDWLS	1	jsd	merfish_human_brain	iSST
SpatialDWLS	1	jsd	merfish_human_brain	iVIP
SpatialDWLS	0.25831	jsd	merfish_human_brain	lASC
SpatialDWLS	0.721813	jsd	merfish_human_brain	lMGC
SpatialDWLS	1	jsd	merfish_human_brain	lOGC
SpatialDWLS	0.364508	jsd	merfish_human_brain	lOPC
SpatialDWLS	0.448461	jsd	merfish_human_brain	oENDO
Seurat	0.532724	jsd	merfish_human_brain	eL2_3_IT
Seurat	0.767506	jsd	merfish_human_brain	eL4_5_IT
Seurat	0.79593	jsd	merfish_human_brain	eL5_6_NP
Seurat	0.832555	jsd	merfish_human_brain	eL5_ET
Seurat	0.795286	jsd	merfish_human_brain	eL5_IT
Seurat	0.782915	jsd	merfish_human_brain	eL6_CT
Seurat	0.783282	jsd	merfish_human_brain	eL6_IT
Seurat	0	jsd	merfish_human_brain	eL6_IT_CAR3
Seurat	0.795946	jsd	merfish_human_brain	eL6b
Seurat	0.652394	jsd	merfish_human_brain	iLAMP5
Seurat	0.620719	jsd	merfish_human_brain	iPVALB
Seurat	0.669611	jsd	merfish_human_brain	iSST
Seurat	0.572217	jsd	merfish_human_brain	iVIP
Seurat	0.405642	jsd	merfish_human_brain	lASC
Seurat	0.686387	jsd	merfish_human_brain	lMGC
Seurat	0.218162	jsd	merfish_human_brain	lOGC
Seurat	0.626576	jsd	merfish_human_brain	lOPC
Seurat	0.749342	jsd	merfish_human_brain	oENDO
DSTG	0.630838	jsd	merfish_human_brain	eL2_3_IT
DSTG	0.693424	jsd	merfish_human_brain	eL4_5_IT
DSTG	0.76862	jsd	merfish_human_brain	eL5_6_NP
DSTG	0.821044	jsd	merfish_human_brain	eL5_ET
DSTG	0.651071	jsd	merfish_human_brain	eL5_IT
DSTG	0.731149	jsd	merfish_human_brain	eL6_CT
DSTG	0.659966	jsd	merfish_human_brain	eL6_IT
DSTG	0.77489	jsd	merfish_human_brain	eL6_IT_CAR3
DSTG	0.760173	jsd	merfish_human_brain	eL6b
DSTG	0.660294	jsd	merfish_human_brain	iLAMP5
DSTG	0.634697	jsd	merfish_human_brain	iPVALB
DSTG	0.642931	jsd	merfish_human_brain	iSST
DSTG	0.639984	jsd	merfish_human_brain	iVIP
DSTG	0.425127	jsd	merfish_human_brain	lASC
DSTG	0.519019	jsd	merfish_human_brain	lMGC
DSTG	0.281925	jsd	merfish_human_brain	lOGC
DSTG	0.465218	jsd	merfish_human_brain	lOPC
DSTG	0.539101	jsd	merfish_human_brain	oENDO
STRIDE	0.55985	jsd	merfish_human_brain	eL2_3_IT
STRIDE	0.643869	jsd	merfish_human_brain	eL4_5_IT
STRIDE	0.669931	jsd	merfish_human_brain	eL5_6_NP
STRIDE	0.816831	jsd	merfish_human_brain	eL5_ET
STRIDE	0.569325	jsd	merfish_human_brain	eL5_IT
STRIDE	0.628906	jsd	merfish_human_brain	eL6_CT
STRIDE	0.597726	jsd	merfish_human_brain	eL6_IT
STRIDE	0.713267	jsd	merfish_human_brain	eL6_IT_CAR3
STRIDE	0.62293	jsd	merfish_human_brain	eL6b
STRIDE	0.618319	jsd	merfish_human_brain	iLAMP5
STRIDE	0.556577	jsd	merfish_human_brain	iPVALB
STRIDE	0.575367	jsd	merfish_human_brain	iSST
STRIDE	0.627817	jsd	merfish_human_brain	iVIP
STRIDE	0.342876	jsd	merfish_human_brain	lASC
STRIDE	0.456056	jsd	merfish_human_brain	lMGC
STRIDE	0.245516	jsd	merfish_human_brain	lOGC
STRIDE	0.385347	jsd	merfish_human_brain	lOPC
STRIDE	0.496136	jsd	merfish_human_brain	oENDO
Stereoscope	0.534848	jsd	merfish_human_brain	eL2_3_IT
Stereoscope	0.702597	jsd	merfish_human_brain	eL4_5_IT
Stereoscope	0.73892	jsd	merfish_human_brain	eL5_6_NP
Stereoscope	0.806869	jsd	merfish_human_brain	eL5_ET
Stereoscope	0.58599	jsd	merfish_human_brain	eL5_IT
Stereoscope	0.727236	jsd	merfish_human_brain	eL6_CT
Stereoscope	0.662418	jsd	merfish_human_brain	eL6_IT
Stereoscope	0.753758	jsd	merfish_human_brain	eL6_IT_CAR3
Stereoscope	0.661862	jsd	merfish_human_brain	eL6b
Stereoscope	0.483429	jsd	merfish_human_brain	iLAMP5
Stereoscope	0.527219	jsd	merfish_human_brain	iPVALB
Stereoscope	0.608921	jsd	merfish_human_brain	iSST
Stereoscope	0.531457	jsd	merfish_human_brain	iVIP
Stereoscope	0.270187	jsd	merfish_human_brain	lASC
Stereoscope	0.435725	jsd	merfish_human_brain	lMGC
Stereoscope	0.290148	jsd	merfish_human_brain	lOGC
Stereoscope	0.323033	jsd	merfish_human_brain	lOPC
Stereoscope	0.506521	jsd	merfish_human_brain	oENDO
Spoint	0.235712	jsd	stereo_mouse_brain	Astro
Spoint	0.546093	jsd	stereo_mouse_brain	EX_CA
Spoint	0.525154	jsd	stereo_mouse_brain	EX_L2_3
Spoint	0.547594	jsd	stereo_mouse_brain	EX_L4
Spoint	0.529161	jsd	stereo_mouse_brain	EX_L5_6
Spoint	0.546398	jsd	stereo_mouse_brain	Endothelium
Spoint	0.47034	jsd	stereo_mouse_brain	GN_DG
Spoint	0.569405	jsd	stereo_mouse_brain	IN_Pvalb_
Spoint	0.485248	jsd	stereo_mouse_brain	IN_Sst_
Spoint	0.579042	jsd	stereo_mouse_brain	IN_Vip_
Spoint	0.467002	jsd	stereo_mouse_brain	Microglia
Spoint	0.294584	jsd	stereo_mouse_brain	Oligo
Spoint	0.591029	jsd	stereo_mouse_brain	Smooth_muscle_cells
Cell2location	0.192571	jsd	stereo_mouse_brain	Astro
Cell2location	0.448433	jsd	stereo_mouse_brain	EX_CA
Cell2location	0.465553	jsd	stereo_mouse_brain	EX_L2_3
Cell2location	0.523364	jsd	stereo_mouse_brain	EX_L4
Cell2location	0.526611	jsd	stereo_mouse_brain	EX_L5_6
Cell2location	0.566143	jsd	stereo_mouse_brain	Endothelium
Cell2location	0.538284	jsd	stereo_mouse_brain	GN_DG
Cell2location	0.600392	jsd	stereo_mouse_brain	IN_Pvalb_
Cell2location	0.684559	jsd	stereo_mouse_brain	IN_Sst_
Cell2location	0.702772	jsd	stereo_mouse_brain	IN_Vip_
Cell2location	0.490799	jsd	stereo_mouse_brain	Microglia
Cell2location	0.182272	jsd	stereo_mouse_brain	Oligo
Cell2location	0.712923	jsd	stereo_mouse_brain	Smooth_muscle_cells
CARD	0.226409	jsd	stereo_mouse_brain	Astro
CARD	0.422848	jsd	stereo_mouse_brain	EX_CA
CARD	0.48261	jsd	stereo_mouse_brain	EX_L2_3
CARD	0.496936	jsd	stereo_mouse_brain	EX_L4
CARD	0.50505	jsd	stereo_mouse_brain	EX_L5_6
CARD	0.556774	jsd	stereo_mouse_brain	Endothelium
CARD	0.51025	jsd	stereo_mouse_brain	GN_DG
CARD	0.592093	jsd	stereo_mouse_brain	IN_Pvalb_
CARD	0.555149	jsd	stereo_mouse_brain	IN_Sst_
CARD	0.660229	jsd	stereo_mouse_brain	IN_Vip_
CARD	0.516318	jsd	stereo_mouse_brain	Microglia
CARD	0.299653	jsd	stereo_mouse_brain	Oligo
CARD	0.552086	jsd	stereo_mouse_brain	Smooth_muscle_cells
RCTD	0.19421	jsd	stereo_mouse_brain	Astro
RCTD	0.50354	jsd	stereo_mouse_brain	EX_CA
RCTD	0.512724	jsd	stereo_mouse_brain	EX_L2_3
RCTD	0.568236	jsd	stereo_mouse_brain	EX_L4
RCTD	0.5439	jsd	stereo_mouse_brain	EX_L5_6
RCTD	0.590948	jsd	stereo_mouse_brain	Endothelium
RCTD	0.431355	jsd	stereo_mouse_brain	GN_DG
RCTD	0.610793	jsd	stereo_mouse_brain	IN_Pvalb_
RCTD	0.515357	jsd	stereo_mouse_brain	IN_Sst_
RCTD	0.612866	jsd	stereo_mouse_brain	IN_Vip_
RCTD	0.491103	jsd	stereo_mouse_brain	Microglia
RCTD	0.265342	jsd	stereo_mouse_brain	Oligo
RCTD	1	jsd	stereo_mouse_brain	Smooth_muscle_cells
Tangram	0.273245	jsd	stereo_mouse_brain	Astro
Tangram	0.594363	jsd	stereo_mouse_brain	EX_CA
Tangram	0.572844	jsd	stereo_mouse_brain	EX_L2_3
Tangram	0.562639	jsd	stereo_mouse_brain	EX_L4
Tangram	0.576337	jsd	stereo_mouse_brain	EX_L5_6
Tangram	0.529318	jsd	stereo_mouse_brain	Endothelium
Tangram	0.484078	jsd	stereo_mouse_brain	GN_DG
Tangram	0.606199	jsd	stereo_mouse_brain	IN_Pvalb_
Tangram	0.545794	jsd	stereo_mouse_brain	IN_Sst_
Tangram	0.682885	jsd	stereo_mouse_brain	IN_Vip_
Tangram	0.434118	jsd	stereo_mouse_brain	Microglia
Tangram	0.228259	jsd	stereo_mouse_brain	Oligo
Tangram	0.479611	jsd	stereo_mouse_brain	Smooth_muscle_cells
DestVI	0.202521	jsd	stereo_mouse_brain	Astro
DestVI	0.447756	jsd	stereo_mouse_brain	EX_CA
DestVI	0.564018	jsd	stereo_mouse_brain	EX_L2_3
DestVI	0.499622	jsd	stereo_mouse_brain	EX_L4
DestVI	0.572011	jsd	stereo_mouse_brain	EX_L5_6
DestVI	0.571145	jsd	stereo_mouse_brain	Endothelium
DestVI	0.570866	jsd	stereo_mouse_brain	GN_DG
DestVI	0.572041	jsd	stereo_mouse_brain	IN_Pvalb_
DestVI	0.556602	jsd	stereo_mouse_brain	IN_Sst_
DestVI	0.668606	jsd	stereo_mouse_brain	IN_Vip_
DestVI	0.469209	jsd	stereo_mouse_brain	Microglia
DestVI	0.1962	jsd	stereo_mouse_brain	Oligo
DestVI	0.591535	jsd	stereo_mouse_brain	Smooth_muscle_cells
Spotlight	0.207311	jsd	stereo_mouse_brain	Astro
Spotlight	0.516006	jsd	stereo_mouse_brain	EX_CA
Spotlight	0.603302	jsd	stereo_mouse_brain	EX_L2_3
Spotlight	0.688489	jsd	stereo_mouse_brain	EX_L4
Spotlight	0.624395	jsd	stereo_mouse_brain	EX_L5_6
Spotlight	0.772586	jsd	stereo_mouse_brain	Endothelium
Spotlight	0.770655	jsd	stereo_mouse_brain	GN_DG
Spotlight	0.635457	jsd	stereo_mouse_brain	IN_Pvalb_
Spotlight	0.583044	jsd	stereo_mouse_brain	IN_Sst_
Spotlight	0.748059	jsd	stereo_mouse_brain	IN_Vip_
Spotlight	0.788057	jsd	stereo_mouse_brain	Microglia
Spotlight	0.295974	jsd	stereo_mouse_brain	Oligo
Spotlight	0.752647	jsd	stereo_mouse_brain	Smooth_muscle_cells
SpatialDWLS	1	jsd	stereo_mouse_brain	Astro
SpatialDWLS	0.588039	jsd	stereo_mouse_brain	EX_CA
SpatialDWLS	1	jsd	stereo_mouse_brain	EX_L2_3
SpatialDWLS	0.655253	jsd	stereo_mouse_brain	EX_L4
SpatialDWLS	1	jsd	stereo_mouse_brain	EX_L5_6
SpatialDWLS	0.637952	jsd	stereo_mouse_brain	Endothelium
SpatialDWLS	1	jsd	stereo_mouse_brain	GN_DG
SpatialDWLS	1	jsd	stereo_mouse_brain	IN_Pvalb_
SpatialDWLS	0.441742	jsd	stereo_mouse_brain	IN_Sst_
SpatialDWLS	0.705611	jsd	stereo_mouse_brain	IN_Vip_
SpatialDWLS	0.51413	jsd	stereo_mouse_brain	Microglia
SpatialDWLS	0.244401	jsd	stereo_mouse_brain	Oligo
SpatialDWLS	0.615423	jsd	stereo_mouse_brain	Smooth_muscle_cells
Seurat	0.360114	jsd	stereo_mouse_brain	Astro
Seurat	0.495916	jsd	stereo_mouse_brain	EX_CA
Seurat	0.716374	jsd	stereo_mouse_brain	EX_L2_3
Seurat	0.773572	jsd	stereo_mouse_brain	EX_L4
Seurat	1	jsd	stereo_mouse_brain	EX_L5_6
Seurat	0.72046	jsd	stereo_mouse_brain	Endothelium
Seurat	0.429535	jsd	stereo_mouse_brain	GN_DG
Seurat	0.781578	jsd	stereo_mouse_brain	IN_Pvalb_
Seurat	0.638216	jsd	stereo_mouse_brain	IN_Sst_
Seurat	1	jsd	stereo_mouse_brain	IN_Vip_
Seurat	0.497217	jsd	stereo_mouse_brain	Microglia
Seurat	0.216017	jsd	stereo_mouse_brain	Oligo
Seurat	0.617748	jsd	stereo_mouse_brain	Smooth_muscle_cells
DSTG	0.286992	jsd	stereo_mouse_brain	Astro
DSTG	0.564494	jsd	stereo_mouse_brain	EX_CA
DSTG	0.605051	jsd	stereo_mouse_brain	EX_L2_3
DSTG	0.638401	jsd	stereo_mouse_brain	EX_L4
DSTG	0.634594	jsd	stereo_mouse_brain	EX_L5_6
DSTG	0.595752	jsd	stereo_mouse_brain	Endothelium
DSTG	0.755539	jsd	stereo_mouse_brain	GN_DG
DSTG	0.642265	jsd	stereo_mouse_brain	IN_Pvalb_
DSTG	0.63235	jsd	stereo_mouse_brain	IN_Sst_
DSTG	0.729495	jsd	stereo_mouse_brain	IN_Vip_
DSTG	0.55744	jsd	stereo_mouse_brain	Microglia
DSTG	0.494892	jsd	stereo_mouse_brain	Oligo
DSTG	0.733898	jsd	stereo_mouse_brain	Smooth_muscle_cells
STRIDE	0.200688	jsd	stereo_mouse_brain	Astro
STRIDE	0.541737	jsd	stereo_mouse_brain	EX_CA
STRIDE	0.554589	jsd	stereo_mouse_brain	EX_L2_3
STRIDE	0.575823	jsd	stereo_mouse_brain	EX_L4
STRIDE	0.590828	jsd	stereo_mouse_brain	EX_L5_6
STRIDE	0.574145	jsd	stereo_mouse_brain	Endothelium
STRIDE	0.577474	jsd	stereo_mouse_brain	GN_DG
STRIDE	0.61257	jsd	stereo_mouse_brain	IN_Pvalb_
STRIDE	0.558009	jsd	stereo_mouse_brain	IN_Sst_
STRIDE	0.668512	jsd	stereo_mouse_brain	IN_Vip_
STRIDE	0.476625	jsd	stereo_mouse_brain	Microglia
STRIDE	0.286684	jsd	stereo_mouse_brain	Oligo
STRIDE	0.654151	jsd	stereo_mouse_brain	Smooth_muscle_cells
Stereoscope	0.192058	jsd	stereo_mouse_brain	Astro
Stereoscope	0.540453	jsd	stereo_mouse_brain	EX_CA
Stereoscope	0.565406	jsd	stereo_mouse_brain	EX_L2_3
Stereoscope	0.545584	jsd	stereo_mouse_brain	EX_L4
Stereoscope	0.512839	jsd	stereo_mouse_brain	EX_L5_6
Stereoscope	0.599243	jsd	stereo_mouse_brain	Endothelium
Stereoscope	0.483023	jsd	stereo_mouse_brain	GN_DG
Stereoscope	0.645364	jsd	stereo_mouse_brain	IN_Pvalb_
Stereoscope	0.496247	jsd	stereo_mouse_brain	IN_Sst_
Stereoscope	0.627221	jsd	stereo_mouse_brain	IN_Vip_
Stereoscope	0.47581	jsd	stereo_mouse_brain	Microglia
Stereoscope	0.26817	jsd	stereo_mouse_brain	Oligo
Stereoscope	0.572516	jsd	stereo_mouse_brain	Smooth_muscle_cells
Spoint	0.73209	jsd	stereo_mouse_dev_brain	Cajal_Retzius_
Spoint	0.39227	jsd	stereo_mouse_dev_brain	Choroid_plexus_Choroid_plexus
Spoint	0.561108	jsd	stereo_mouse_dev_brain	Cortical_or_hippocampal_glutamatergic_Neuron
Spoint	0.706052	jsd	stereo_mouse_dev_brain	Diencephalon_glutamatergic_Neuron
Spoint	0.6145	jsd	stereo_mouse_dev_brain	Dorsal_hindbrain_Radial_glia
Spoint	0.676936	jsd	stereo_mouse_dev_brain	Endothelial_Vascular
Spoint	0.624309	jsd	stereo_mouse_dev_brain	Erythrocyte_Blood
Spoint	0.503601	jsd	stereo_mouse_dev_brain	Forebrain_GABAergic_Neuroblast
Spoint	0.738604	jsd	stereo_mouse_dev_brain	Forebrain_GABAergic_Neuron
Spoint	0.568276	jsd	stereo_mouse_dev_brain	Forebrain_Neuroblast
Spoint	0.436238	jsd	stereo_mouse_dev_brain	Forebrain_Radial_glia
Spoint	0.473071	jsd	stereo_mouse_dev_brain	Forebrain_glutamatergic_Neuroblast
Spoint	0.644683	jsd	stereo_mouse_dev_brain	Hindbrain_Glioblast
Spoint	0.71604	jsd	stereo_mouse_dev_brain	Hindbrain_Neuroblast
Spoint	0.774266	jsd	stereo_mouse_dev_brain	Hindbrain_glutamatergic_Neuroblast
Spoint	0.635364	jsd	stereo_mouse_dev_brain	Hindbrain_glutamatergic_Neuron
Spoint	0.450671	jsd	stereo_mouse_dev_brain	Hypothalamus_Neuron
Spoint	0.487136	jsd	stereo_mouse_dev_brain	Midbrain_Radial_glia
Spoint	0.62021	jsd	stereo_mouse_dev_brain	Midbrain_dopaminergic_Neuron
Spoint	0.585484	jsd	stereo_mouse_dev_brain	Midbrain_glutamatergic_Neuroblast
Spoint	0.468219	jsd	stereo_mouse_dev_brain	Midbrain_glutamatergic_Neuron
Spoint	0.637018	jsd	stereo_mouse_dev_brain	Mixed_region_GABAergic_Neuron
Spoint	0.6876	jsd	stereo_mouse_dev_brain	Mixed_region_Glioblast
Spoint	0.807775	jsd	stereo_mouse_dev_brain	Mixed_region_Neuron
Spoint	0.561403	jsd	stereo_mouse_dev_brain	Motor_neuron_Neuron
Spoint	0.74213	jsd	stereo_mouse_dev_brain	Neuronal_intermediate_progenitor_Neuroblast
Spoint	0.278064	jsd	stereo_mouse_dev_brain	_Fibroblast
Cell2location	0.786703	jsd	stereo_mouse_dev_brain	Cajal_Retzius_
Cell2location	0.495564	jsd	stereo_mouse_dev_brain	Choroid_plexus_Choroid_plexus
Cell2location	0.526946	jsd	stereo_mouse_dev_brain	Cortical_or_hippocampal_glutamatergic_Neuron
Cell2location	0.571169	jsd	stereo_mouse_dev_brain	Diencephalon_glutamatergic_Neuron
Cell2location	0.641167	jsd	stereo_mouse_dev_brain	Dorsal_hindbrain_Radial_glia
Cell2location	0.663622	jsd	stereo_mouse_dev_brain	Endothelial_Vascular
Cell2location	0.518123	jsd	stereo_mouse_dev_brain	Erythrocyte_Blood
Cell2location	0.534795	jsd	stereo_mouse_dev_brain	Forebrain_GABAergic_Neuroblast
Cell2location	0.781775	jsd	stereo_mouse_dev_brain	Forebrain_GABAergic_Neuron
Cell2location	0.527831	jsd	stereo_mouse_dev_brain	Forebrain_Neuroblast
Cell2location	0.380265	jsd	stereo_mouse_dev_brain	Forebrain_Radial_glia
Cell2location	0.605716	jsd	stereo_mouse_dev_brain	Forebrain_glutamatergic_Neuroblast
Cell2location	0.673958	jsd	stereo_mouse_dev_brain	Hindbrain_Glioblast
Cell2location	0.768581	jsd	stereo_mouse_dev_brain	Hindbrain_Neuroblast
Cell2location	0.769311	jsd	stereo_mouse_dev_brain	Hindbrain_glutamatergic_Neuroblast
Cell2location	0.636623	jsd	stereo_mouse_dev_brain	Hindbrain_glutamatergic_Neuron
Cell2location	0.547162	jsd	stereo_mouse_dev_brain	Hypothalamus_Neuron
Cell2location	0.678788	jsd	stereo_mouse_dev_brain	Midbrain_Radial_glia
Cell2location	0.741006	jsd	stereo_mouse_dev_brain	Midbrain_dopaminergic_Neuron
Cell2location	0.666125	jsd	stereo_mouse_dev_brain	Midbrain_glutamatergic_Neuroblast
Cell2location	0.525325	jsd	stereo_mouse_dev_brain	Midbrain_glutamatergic_Neuron
Cell2location	0.635952	jsd	stereo_mouse_dev_brain	Mixed_region_GABAergic_Neuron
Cell2location	0.713196	jsd	stereo_mouse_dev_brain	Mixed_region_Glioblast
Cell2location	0.634833	jsd	stereo_mouse_dev_brain	Mixed_region_Neuron
Cell2location	0.718771	jsd	stereo_mouse_dev_brain	Motor_neuron_Neuron
Cell2location	0.704138	jsd	stereo_mouse_dev_brain	Neuronal_intermediate_progenitor_Neuroblast
Cell2location	0.317075	jsd	stereo_mouse_dev_brain	_Fibroblast
CARD	0.770732	jsd	stereo_mouse_dev_brain	Cajal_Retzius_
CARD	0.673308	jsd	stereo_mouse_dev_brain	Choroid_plexus_Choroid_plexus
CARD	0.606923	jsd	stereo_mouse_dev_brain	Cortical_or_hippocampal_glutamatergic_Neuron
CARD	0.590493	jsd	stereo_mouse_dev_brain	Diencephalon_glutamatergic_Neuron
CARD	0.623563	jsd	stereo_mouse_dev_brain	Dorsal_hindbrain_Radial_glia
CARD	0.667491	jsd	stereo_mouse_dev_brain	Endothelial_Vascular
CARD	0.516456	jsd	stereo_mouse_dev_brain	Erythrocyte_Blood
CARD	0.59881	jsd	stereo_mouse_dev_brain	Forebrain_GABAergic_Neuroblast
CARD	0.781683	jsd	stereo_mouse_dev_brain	Forebrain_GABAergic_Neuron
CARD	0.72915	jsd	stereo_mouse_dev_brain	Forebrain_Neuroblast
CARD	0.592827	jsd	stereo_mouse_dev_brain	Forebrain_Radial_glia
CARD	0.560702	jsd	stereo_mouse_dev_brain	Forebrain_glutamatergic_Neuroblast
CARD	0.66634	jsd	stereo_mouse_dev_brain	Hindbrain_Glioblast
CARD	0.655163	jsd	stereo_mouse_dev_brain	Hindbrain_Neuroblast
CARD	0.77888	jsd	stereo_mouse_dev_brain	Hindbrain_glutamatergic_Neuroblast
CARD	0.642555	jsd	stereo_mouse_dev_brain	Hindbrain_glutamatergic_Neuron
CARD	0.516795	jsd	stereo_mouse_dev_brain	Hypothalamus_Neuron
CARD	0.685717	jsd	stereo_mouse_dev_brain	Midbrain_Radial_glia
CARD	0.719099	jsd	stereo_mouse_dev_brain	Midbrain_dopaminergic_Neuron
CARD	0.691358	jsd	stereo_mouse_dev_brain	Midbrain_glutamatergic_Neuroblast
CARD	0.514717	jsd	stereo_mouse_dev_brain	Midbrain_glutamatergic_Neuron
CARD	0.634321	jsd	stereo_mouse_dev_brain	Mixed_region_GABAergic_Neuron
CARD	0.554221	jsd	stereo_mouse_dev_brain	Mixed_region_Glioblast
CARD	0.461146	jsd	stereo_mouse_dev_brain	Mixed_region_Neuron
CARD	0.706842	jsd	stereo_mouse_dev_brain	Motor_neuron_Neuron
CARD	0.682991	jsd	stereo_mouse_dev_brain	Neuronal_intermediate_progenitor_Neuroblast
CARD	0.295045	jsd	stereo_mouse_dev_brain	_Fibroblast
RCTD	0.752056	jsd	stereo_mouse_dev_brain	Cajal_Retzius_
RCTD	0.529173	jsd	stereo_mouse_dev_brain	Choroid_plexus_Choroid_plexus
RCTD	0.529587	jsd	stereo_mouse_dev_brain	Cortical_or_hippocampal_glutamatergic_Neuron
RCTD	0.740854	jsd	stereo_mouse_dev_brain	Diencephalon_glutamatergic_Neuron
RCTD	0.626913	jsd	stereo_mouse_dev_brain	Dorsal_hindbrain_Radial_glia
RCTD	0.669116	jsd	stereo_mouse_dev_brain	Endothelial_Vascular
RCTD	0.514033	jsd	stereo_mouse_dev_brain	Erythrocyte_Blood
RCTD	0.566304	jsd	stereo_mouse_dev_brain	Forebrain_GABAergic_Neuroblast
RCTD	0.756135	jsd	stereo_mouse_dev_brain	Forebrain_GABAergic_Neuron
RCTD	0.779087	jsd	stereo_mouse_dev_brain	Forebrain_Neuroblast
RCTD	0.549818	jsd	stereo_mouse_dev_brain	Forebrain_Radial_glia
RCTD	0.523825	jsd	stereo_mouse_dev_brain	Forebrain_glutamatergic_Neuroblast
RCTD	0.664133	jsd	stereo_mouse_dev_brain	Hindbrain_Glioblast
RCTD	0.783114	jsd	stereo_mouse_dev_brain	Hindbrain_Neuroblast
RCTD	0.797074	jsd	stereo_mouse_dev_brain	Hindbrain_glutamatergic_Neuroblast
RCTD	0.620088	jsd	stereo_mouse_dev_brain	Hindbrain_glutamatergic_Neuron
RCTD	0.614559	jsd	stereo_mouse_dev_brain	Hypothalamus_Neuron
RCTD	0.570484	jsd	stereo_mouse_dev_brain	Midbrain_Radial_glia
RCTD	0.666275	jsd	stereo_mouse_dev_brain	Midbrain_dopaminergic_Neuron
RCTD	0.624313	jsd	stereo_mouse_dev_brain	Midbrain_glutamatergic_Neuroblast
RCTD	0.480913	jsd	stereo_mouse_dev_brain	Midbrain_glutamatergic_Neuron
RCTD	0.633792	jsd	stereo_mouse_dev_brain	Mixed_region_GABAergic_Neuron
RCTD	0.7434	jsd	stereo_mouse_dev_brain	Mixed_region_Glioblast
RCTD	1	jsd	stereo_mouse_dev_brain	Mixed_region_Neuron
RCTD	1	jsd	stereo_mouse_dev_brain	Motor_neuron_Neuron
RCTD	0.777726	jsd	stereo_mouse_dev_brain	Neuronal_intermediate_progenitor_Neuroblast
RCTD	0.351294	jsd	stereo_mouse_dev_brain	_Fibroblast
Tangram	0.731438	jsd	stereo_mouse_dev_brain	Cajal_Retzius_
Tangram	0.560374	jsd	stereo_mouse_dev_brain	Choroid_plexus_Choroid_plexus
Tangram	0.623805	jsd	stereo_mouse_dev_brain	Cortical_or_hippocampal_glutamatergic_Neuron
Tangram	0.712627	jsd	stereo_mouse_dev_brain	Diencephalon_glutamatergic_Neuron
Tangram	0.640564	jsd	stereo_mouse_dev_brain	Dorsal_hindbrain_Radial_glia
Tangram	0.693433	jsd	stereo_mouse_dev_brain	Endothelial_Vascular
Tangram	0.569103	jsd	stereo_mouse_dev_brain	Erythrocyte_Blood
Tangram	0.510591	jsd	stereo_mouse_dev_brain	Forebrain_GABAergic_Neuroblast
Tangram	0.706392	jsd	stereo_mouse_dev_brain	Forebrain_GABAergic_Neuron
Tangram	0.615639	jsd	stereo_mouse_dev_brain	Forebrain_Neuroblast
Tangram	0.566557	jsd	stereo_mouse_dev_brain	Forebrain_Radial_glia
Tangram	0.398734	jsd	stereo_mouse_dev_brain	Forebrain_glutamatergic_Neuroblast
Tangram	0.663702	jsd	stereo_mouse_dev_brain	Hindbrain_Glioblast
Tangram	0.751327	jsd	stereo_mouse_dev_brain	Hindbrain_Neuroblast
Tangram	0.799956	jsd	stereo_mouse_dev_brain	Hindbrain_glutamatergic_Neuroblast
Tangram	0.635584	jsd	stereo_mouse_dev_brain	Hindbrain_glutamatergic_Neuron
Tangram	0.504798	jsd	stereo_mouse_dev_brain	Hypothalamus_Neuron
Tangram	0.606208	jsd	stereo_mouse_dev_brain	Midbrain_Radial_glia
Tangram	0.601557	jsd	stereo_mouse_dev_brain	Midbrain_dopaminergic_Neuron
Tangram	0.624204	jsd	stereo_mouse_dev_brain	Midbrain_glutamatergic_Neuroblast
Tangram	0.509464	jsd	stereo_mouse_dev_brain	Midbrain_glutamatergic_Neuron
Tangram	0.631438	jsd	stereo_mouse_dev_brain	Mixed_region_GABAergic_Neuron
Tangram	0.711339	jsd	stereo_mouse_dev_brain	Mixed_region_Glioblast
Tangram	0.805649	jsd	stereo_mouse_dev_brain	Mixed_region_Neuron
Tangram	0.449834	jsd	stereo_mouse_dev_brain	Motor_neuron_Neuron
Tangram	0.797242	jsd	stereo_mouse_dev_brain	Neuronal_intermediate_progenitor_Neuroblast
Tangram	0.38414	jsd	stereo_mouse_dev_brain	_Fibroblast
DestVI	0.752181	jsd	stereo_mouse_dev_brain	Cajal_Retzius_
DestVI	0.547976	jsd	stereo_mouse_dev_brain	Choroid_plexus_Choroid_plexus
DestVI	0.388038	jsd	stereo_mouse_dev_brain	Cortical_or_hippocampal_glutamatergic_Neuron
DestVI	0.750651	jsd	stereo_mouse_dev_brain	Diencephalon_glutamatergic_Neuron
DestVI	0.641699	jsd	stereo_mouse_dev_brain	Dorsal_hindbrain_Radial_glia
DestVI	0.654556	jsd	stereo_mouse_dev_brain	Endothelial_Vascular
DestVI	0.467166	jsd	stereo_mouse_dev_brain	Erythrocyte_Blood
DestVI	0.560565	jsd	stereo_mouse_dev_brain	Forebrain_GABAergic_Neuroblast
DestVI	0.686832	jsd	stereo_mouse_dev_brain	Forebrain_GABAergic_Neuron
DestVI	0.490098	jsd	stereo_mouse_dev_brain	Forebrain_Neuroblast
DestVI	0.728685	jsd	stereo_mouse_dev_brain	Forebrain_Radial_glia
DestVI	0.623497	jsd	stereo_mouse_dev_brain	Forebrain_glutamatergic_Neuroblast
DestVI	0.674036	jsd	stereo_mouse_dev_brain	Hindbrain_Glioblast
DestVI	0.759558	jsd	stereo_mouse_dev_brain	Hindbrain_Neuroblast
DestVI	0.790272	jsd	stereo_mouse_dev_brain	Hindbrain_glutamatergic_Neuroblast
DestVI	0.619721	jsd	stereo_mouse_dev_brain	Hindbrain_glutamatergic_Neuron
DestVI	0.520417	jsd	stereo_mouse_dev_brain	Hypothalamus_Neuron
DestVI	0.542022	jsd	stereo_mouse_dev_brain	Midbrain_Radial_glia
DestVI	0.688651	jsd	stereo_mouse_dev_brain	Midbrain_dopaminergic_Neuron
DestVI	0.626194	jsd	stereo_mouse_dev_brain	Midbrain_glutamatergic_Neuroblast
DestVI	0.540573	jsd	stereo_mouse_dev_brain	Midbrain_glutamatergic_Neuron
DestVI	0.609956	jsd	stereo_mouse_dev_brain	Mixed_region_GABAergic_Neuron
DestVI	0.716847	jsd	stereo_mouse_dev_brain	Mixed_region_Glioblast
DestVI	0.520194	jsd	stereo_mouse_dev_brain	Mixed_region_Neuron
DestVI	0.655147	jsd	stereo_mouse_dev_brain	Motor_neuron_Neuron
DestVI	0.583516	jsd	stereo_mouse_dev_brain	Neuronal_intermediate_progenitor_Neuroblast
DestVI	0.297947	jsd	stereo_mouse_dev_brain	_Fibroblast
Spotlight	0.771421	jsd	stereo_mouse_dev_brain	Cajal_Retzius_
Spotlight	0.816595	jsd	stereo_mouse_dev_brain	Choroid_plexus_Choroid_plexus
Spotlight	0.744876	jsd	stereo_mouse_dev_brain	Cortical_or_hippocampal_glutamatergic_Neuron
Spotlight	0.657968	jsd	stereo_mouse_dev_brain	Diencephalon_glutamatergic_Neuron
Spotlight	0.799158	jsd	stereo_mouse_dev_brain	Dorsal_hindbrain_Radial_glia
Spotlight	0.758176	jsd	stereo_mouse_dev_brain	Endothelial_Vascular
Spotlight	0.659768	jsd	stereo_mouse_dev_brain	Erythrocyte_Blood
Spotlight	0.740656	jsd	stereo_mouse_dev_brain	Forebrain_GABAergic_Neuroblast
Spotlight	0.774807	jsd	stereo_mouse_dev_brain	Forebrain_GABAergic_Neuron
Spotlight	0.813913	jsd	stereo_mouse_dev_brain	Forebrain_Neuroblast
Spotlight	0.803718	jsd	stereo_mouse_dev_brain	Forebrain_Radial_glia
Spotlight	0.795528	jsd	stereo_mouse_dev_brain	Forebrain_glutamatergic_Neuroblast
Spotlight	0.801769	jsd	stereo_mouse_dev_brain	Hindbrain_Glioblast
Spotlight	0.581176	jsd	stereo_mouse_dev_brain	Hindbrain_Neuroblast
Spotlight	0.806008	jsd	stereo_mouse_dev_brain	Hindbrain_glutamatergic_Neuroblast
Spotlight	0.729425	jsd	stereo_mouse_dev_brain	Hindbrain_glutamatergic_Neuron
Spotlight	0.751588	jsd	stereo_mouse_dev_brain	Hypothalamus_Neuron
Spotlight	0.793442	jsd	stereo_mouse_dev_brain	Midbrain_Radial_glia
Spotlight	0.787321	jsd	stereo_mouse_dev_brain	Midbrain_dopaminergic_Neuron
Spotlight	0.761583	jsd	stereo_mouse_dev_brain	Midbrain_glutamatergic_Neuroblast
Spotlight	0.540898	jsd	stereo_mouse_dev_brain	Midbrain_glutamatergic_Neuron
Spotlight	0.763382	jsd	stereo_mouse_dev_brain	Mixed_region_GABAergic_Neuron
Spotlight	0.782977	jsd	stereo_mouse_dev_brain	Mixed_region_Glioblast
Spotlight	0.802104	jsd	stereo_mouse_dev_brain	Mixed_region_Neuron
Spotlight	0.81186	jsd	stereo_mouse_dev_brain	Motor_neuron_Neuron
Spotlight	0.771389	jsd	stereo_mouse_dev_brain	Neuronal_intermediate_progenitor_Neuroblast
Spotlight	0.700301	jsd	stereo_mouse_dev_brain	_Fibroblast
SpatialDWLS	1	jsd	stereo_mouse_dev_brain	Cajal_Retzius_
SpatialDWLS	0.278545	jsd	stereo_mouse_dev_brain	Choroid_plexus_Choroid_plexus
SpatialDWLS	1	jsd	stereo_mouse_dev_brain	Cortical_or_hippocampal_glutamatergic_Neuron
SpatialDWLS	1	jsd	stereo_mouse_dev_brain	Diencephalon_glutamatergic_Neuron
SpatialDWLS	1	jsd	stereo_mouse_dev_brain	Dorsal_hindbrain_Radial_glia
SpatialDWLS	0.741652	jsd	stereo_mouse_dev_brain	Endothelial_Vascular
SpatialDWLS	0.536916	jsd	stereo_mouse_dev_brain	Erythrocyte_Blood
SpatialDWLS	1	jsd	stereo_mouse_dev_brain	Forebrain_GABAergic_Neuroblast
SpatialDWLS	1	jsd	stereo_mouse_dev_brain	Forebrain_GABAergic_Neuron
SpatialDWLS	1	jsd	stereo_mouse_dev_brain	Forebrain_Neuroblast
SpatialDWLS	1	jsd	stereo_mouse_dev_brain	Forebrain_Radial_glia
SpatialDWLS	0.520067	jsd	stereo_mouse_dev_brain	Forebrain_glutamatergic_Neuroblast
SpatialDWLS	1	jsd	stereo_mouse_dev_brain	Hindbrain_Glioblast
SpatialDWLS	1	jsd	stereo_mouse_dev_brain	Hindbrain_Neuroblast
SpatialDWLS	1	jsd	stereo_mouse_dev_brain	Hindbrain_glutamatergic_Neuroblast
SpatialDWLS	1	jsd	stereo_mouse_dev_brain	Hindbrain_glutamatergic_Neuron
SpatialDWLS	1	jsd	stereo_mouse_dev_brain	Hypothalamus_Neuron
SpatialDWLS	1	jsd	stereo_mouse_dev_brain	Midbrain_Radial_glia
SpatialDWLS	1	jsd	stereo_mouse_dev_brain	Midbrain_dopaminergic_Neuron
SpatialDWLS	1	jsd	stereo_mouse_dev_brain	Midbrain_glutamatergic_Neuroblast
SpatialDWLS	1	jsd	stereo_mouse_dev_brain	Midbrain_glutamatergic_Neuron
SpatialDWLS	1	jsd	stereo_mouse_dev_brain	Mixed_region_GABAergic_Neuron
SpatialDWLS	1	jsd	stereo_mouse_dev_brain	Mixed_region_Glioblast
SpatialDWLS	1	jsd	stereo_mouse_dev_brain	Mixed_region_Neuron
SpatialDWLS	1	jsd	stereo_mouse_dev_brain	Motor_neuron_Neuron
SpatialDWLS	1	jsd	stereo_mouse_dev_brain	Neuronal_intermediate_progenitor_Neuroblast
SpatialDWLS	0.28808	jsd	stereo_mouse_dev_brain	_Fibroblast
Seurat	0.720532	jsd	stereo_mouse_dev_brain	Cajal_Retzius_
Seurat	0.194298	jsd	stereo_mouse_dev_brain	Choroid_plexus_Choroid_plexus
Seurat	0.45614	jsd	stereo_mouse_dev_brain	Cortical_or_hippocampal_glutamatergic_Neuron
Seurat	0.821001	jsd	stereo_mouse_dev_brain	Diencephalon_glutamatergic_Neuron
Seurat	0.669022	jsd	stereo_mouse_dev_brain	Dorsal_hindbrain_Radial_glia
Seurat	0.661651	jsd	stereo_mouse_dev_brain	Endothelial_Vascular
Seurat	1	jsd	stereo_mouse_dev_brain	Erythrocyte_Blood
Seurat	0.538068	jsd	stereo_mouse_dev_brain	Forebrain_GABAergic_Neuroblast
Seurat	0.772185	jsd	stereo_mouse_dev_brain	Forebrain_GABAergic_Neuron
Seurat	0.586593	jsd	stereo_mouse_dev_brain	Forebrain_Neuroblast
Seurat	0.538943	jsd	stereo_mouse_dev_brain	Forebrain_Radial_glia
Seurat	0.821662	jsd	stereo_mouse_dev_brain	Forebrain_glutamatergic_Neuroblast
Seurat	0.714752	jsd	stereo_mouse_dev_brain	Hindbrain_Glioblast
Seurat	0.785694	jsd	stereo_mouse_dev_brain	Hindbrain_Neuroblast
Seurat	0.785706	jsd	stereo_mouse_dev_brain	Hindbrain_glutamatergic_Neuroblast
Seurat	0.615476	jsd	stereo_mouse_dev_brain	Hindbrain_glutamatergic_Neuron
Seurat	0.590498	jsd	stereo_mouse_dev_brain	Hypothalamus_Neuron
Seurat	0.598204	jsd	stereo_mouse_dev_brain	Midbrain_Radial_glia
[truncated: 786 more rows]

## Sheet: sFig.4d
Accuracy score of the 12 methods for three real ST datasets with single cell resolution
	value	dataset
CARD	0.979167	stereo_mouse_brain
Spoint	0.854167	stereo_mouse_brain
Tangram	0.583333	stereo_mouse_brain
Stereoscope	0.6875	stereo_mouse_brain
SpatialDWLS	0.604167	stereo_mouse_brain
STRIDE	0.375	stereo_mouse_brain
DestVI	0.666667	stereo_mouse_brain
RCTD	0.541667	stereo_mouse_brain
Cell2location	0.5625	stereo_mouse_brain
Seurat	0.270833	stereo_mouse_brain
Spotlight	0.229167	stereo_mouse_brain
DSTG	0.145833	stereo_mouse_brain
Stereoscope	0.9375	stereo_mouse_dev_brain
Spoint	0.854167	stereo_mouse_dev_brain
DestVI	0.854167	stereo_mouse_dev_brain
CARD	0.708333	stereo_mouse_dev_brain
Tangram	0.583333	stereo_mouse_dev_brain
Cell2location	0.645833	stereo_mouse_dev_brain
RCTD	0.5	stereo_mouse_dev_brain
Seurat	0.4375	stereo_mouse_dev_brain
SpatialDWLS	0.270833	stereo_mouse_dev_brain
DSTG	0.354167	stereo_mouse_dev_brain
STRIDE	0.1875	stereo_mouse_dev_brain
Spotlight	0.166667	stereo_mouse_dev_brain
Spoint	0.979167	merfish_human_brain
Cell2location	0.9375	merfish_human_brain
RCTD	0.833333	merfish_human_brain
CARD	0.75	merfish_human_brain
Tangram	0.541667	merfish_human_brain
STRIDE	0.5	merfish_human_brain
Spotlight	0.583333	merfish_human_brain
SpatialDWLS	0.416667	merfish_human_brain
Stereoscope	0.354167	merfish_human_brain
Seurat	0.1875	merfish_human_brain
DSTG	0.270833	merfish_human_brain
DestVI	0.145833	merfish_human_brain

## Sheet: sFig.4e
Relative error (the ratio of predicted cell type proportion summed over all spots versus ground truth) of each deconvolution methods
celltype	rel_err	method	dataset
eL2_3_IT	0.540997	Spoint	merfish_human_brain
eL2_3_IT	0.00760199	Cell2location	merfish_human_brain
eL2_3_IT	0.131208	CARD	merfish_human_brain
eL2_3_IT	0.0218818	RCTD	merfish_human_brain
eL2_3_IT	0.158201	Tangram	merfish_human_brain
eL2_3_IT	0.0512411	DestVI	merfish_human_brain
eL2_3_IT	0.49082	Spotlight	merfish_human_brain
eL2_3_IT	0.495333	SpatialDWLS	merfish_human_brain
eL2_3_IT	0.492892	Seurat	merfish_human_brain
eL2_3_IT	0.972235	DSTG	merfish_human_brain
eL2_3_IT	1.15815	STRIDE	merfish_human_brain
eL2_3_IT	0.0960918	Stereoscope	merfish_human_brain
eL4_5_IT	1.48036	Spoint	merfish_human_brain
eL4_5_IT	1.4339	Cell2location	merfish_human_brain
eL4_5_IT	2.98091	CARD	merfish_human_brain
eL4_5_IT	1.47059	RCTD	merfish_human_brain
eL4_5_IT	1.08455	Tangram	merfish_human_brain
eL4_5_IT	1.11776	DestVI	merfish_human_brain
eL4_5_IT	2.72099	Spotlight	merfish_human_brain
eL4_5_IT	2.24995	SpatialDWLS	merfish_human_brain
eL4_5_IT	0.0525781	Seurat	merfish_human_brain
eL4_5_IT	3.75997	DSTG	merfish_human_brain
eL4_5_IT	3.64939	STRIDE	merfish_human_brain
eL4_5_IT	1.61921	Stereoscope	merfish_human_brain
eL5_6_NP	0.184928	Spoint	merfish_human_brain
eL5_6_NP	1.12544	Cell2location	merfish_human_brain
eL5_6_NP	3.93013	CARD	merfish_human_brain
eL5_6_NP	1.4233	RCTD	merfish_human_brain
eL5_6_NP	5.38622	Tangram	merfish_human_brain
eL5_6_NP	6.3144	DestVI	merfish_human_brain
eL5_6_NP	1.78508	Spotlight	merfish_human_brain
eL5_6_NP	0.238111	SpatialDWLS	merfish_human_brain
eL5_6_NP	0.885366	Seurat	merfish_human_brain
eL5_6_NP	2.2078	DSTG	merfish_human_brain
eL5_6_NP	1.32801	STRIDE	merfish_human_brain
eL5_6_NP	5.07335	Stereoscope	merfish_human_brain
eL5_ET	0.179494	Spoint	merfish_human_brain
eL5_ET	20.8379	Cell2location	merfish_human_brain
eL5_ET	2.62424	CARD	merfish_human_brain
eL5_ET	16.8886	RCTD	merfish_human_brain
eL5_ET	17.156	Tangram	merfish_human_brain
eL5_ET	46.076	DestVI	merfish_human_brain
eL5_ET	26.6091	Spotlight	merfish_human_brain
eL5_ET	4.20428	SpatialDWLS	merfish_human_brain
eL5_ET	0.916719	Seurat	merfish_human_brain
eL5_ET	7.68614	DSTG	merfish_human_brain
eL5_ET	1.09107	STRIDE	merfish_human_brain
eL5_ET	58.7757	Stereoscope	merfish_human_brain
eL5_IT	0.59517	Spoint	merfish_human_brain
eL5_IT	0.268141	Cell2location	merfish_human_brain
eL5_IT	0.8009	CARD	merfish_human_brain
eL5_IT	0.656356	RCTD	merfish_human_brain
eL5_IT	0.440987	Tangram	merfish_human_brain
eL5_IT	0.0911135	DestVI	merfish_human_brain
eL5_IT	0.494132	Spotlight	merfish_human_brain
eL5_IT	0.886748	SpatialDWLS	merfish_human_brain
eL5_IT	0.984063	Seurat	merfish_human_brain
eL5_IT	0.466013	DSTG	merfish_human_brain
eL5_IT	0.760567	STRIDE	merfish_human_brain
eL5_IT	0.0665247	Stereoscope	merfish_human_brain
eL6_CT	1.10167	Spoint	merfish_human_brain
eL6_CT	0.642773	Cell2location	merfish_human_brain
eL6_CT	0.449769	CARD	merfish_human_brain
eL6_CT	1.10624	RCTD	merfish_human_brain
eL6_CT	4.19038	Tangram	merfish_human_brain
eL6_CT	3.60174	DestVI	merfish_human_brain
eL6_CT	0.344827	Spotlight	merfish_human_brain
eL6_CT	0.119268	SpatialDWLS	merfish_human_brain
eL6_CT	0.753587	Seurat	merfish_human_brain
eL6_CT	4.50186	DSTG	merfish_human_brain
eL6_CT	1.81186	STRIDE	merfish_human_brain
eL6_CT	1.5386	Stereoscope	merfish_human_brain
eL6_IT	0.805059	Spoint	merfish_human_brain
eL6_IT	1.12159	Cell2location	merfish_human_brain
eL6_IT	1.41319	CARD	merfish_human_brain
eL6_IT	0.462735	RCTD	merfish_human_brain
eL6_IT	0.777465	Tangram	merfish_human_brain
eL6_IT	0.590683	DestVI	merfish_human_brain
eL6_IT	0.912073	Spotlight	merfish_human_brain
eL6_IT	0.697012	SpatialDWLS	merfish_human_brain
eL6_IT	0.898963	Seurat	merfish_human_brain
eL6_IT	1.25769	DSTG	merfish_human_brain
eL6_IT	0.648999	STRIDE	merfish_human_brain
eL6_IT	0.0595108	Stereoscope	merfish_human_brain
eL6_IT_CAR3	0.258735	Spoint	merfish_human_brain
eL6_IT_CAR3	2.55202	Cell2location	merfish_human_brain
eL6_IT_CAR3	2.56324	CARD	merfish_human_brain
eL6_IT_CAR3	2.10095	RCTD	merfish_human_brain
eL6_IT_CAR3	2.19969	Tangram	merfish_human_brain
eL6_IT_CAR3	3.34372	DestVI	merfish_human_brain
eL6_IT_CAR3	1.92797	Spotlight	merfish_human_brain
eL6_IT_CAR3	0.0362122	SpatialDWLS	merfish_human_brain
eL6_IT_CAR3	1	Seurat	merfish_human_brain
eL6_IT_CAR3	0.200153	DSTG	merfish_human_brain
eL6_IT_CAR3	0.747424	STRIDE	merfish_human_brain
eL6_IT_CAR3	5.39336	Stereoscope	merfish_human_brain
eL6b	1.00569	Spoint	merfish_human_brain
eL6b	1.17682	Cell2location	merfish_human_brain
eL6b	0.289633	CARD	merfish_human_brain
eL6b	2.99778	RCTD	merfish_human_brain
eL6b	4.87285	Tangram	merfish_human_brain
eL6b	5.56054	DestVI	merfish_human_brain
eL6b	4.31035	Spotlight	merfish_human_brain
eL6b	2.09879	SpatialDWLS	merfish_human_brain
eL6b	0.917882	Seurat	merfish_human_brain
eL6b	2.50735	DSTG	merfish_human_brain
eL6b	1.65053	STRIDE	merfish_human_brain
eL6b	4.56077	Stereoscope	merfish_human_brain
iLAMP5	0.826929	Spoint	merfish_human_brain
iLAMP5	0.277645	Cell2location	merfish_human_brain
iLAMP5	1.43854	CARD	merfish_human_brain
iLAMP5	1.28785	RCTD	merfish_human_brain
iLAMP5	4.05883	Tangram	merfish_human_brain
iLAMP5	2.9326	DestVI	merfish_human_brain
iLAMP5	2.09818	Spotlight	merfish_human_brain
iLAMP5	1.63871	SpatialDWLS	merfish_human_brain
iLAMP5	0.68739	Seurat	merfish_human_brain
iLAMP5	3.2528	DSTG	merfish_human_brain
iLAMP5	2.52862	STRIDE	merfish_human_brain
iLAMP5	0.159859	Stereoscope	merfish_human_brain
iPVALB	0.00510851	Spoint	merfish_human_brain
iPVALB	0.0238444	Cell2location	merfish_human_brain
iPVALB	0.272922	CARD	merfish_human_brain
iPVALB	0.440383	RCTD	merfish_human_brain
iPVALB	1.04616	Tangram	merfish_human_brain
iPVALB	0.910845	DestVI	merfish_human_brain
iPVALB	0.0592202	Spotlight	merfish_human_brain
iPVALB	0.759042	SpatialDWLS	merfish_human_brain
iPVALB	0.301846	Seurat	merfish_human_brain
iPVALB	1.16653	DSTG	merfish_human_brain
iPVALB	0.72918	STRIDE	merfish_human_brain
iPVALB	0.797608	Stereoscope	merfish_human_brain
iSST	0.306677	Spoint	merfish_human_brain
iSST	0.223972	Cell2location	merfish_human_brain
iSST	0.198587	CARD	merfish_human_brain
iSST	0.276867	RCTD	merfish_human_brain
iSST	1.04501	Tangram	merfish_human_brain
iSST	1.10994	DestVI	merfish_human_brain
iSST	0.208319	Spotlight	merfish_human_brain
iSST	0.903546	SpatialDWLS	merfish_human_brain
iSST	0.3283	Seurat	merfish_human_brain
iSST	1.52146	DSTG	merfish_human_brain
iSST	0.847189	STRIDE	merfish_human_brain
iSST	0.478774	Stereoscope	merfish_human_brain
iVIP	0.319614	Spoint	merfish_human_brain
iVIP	0.459566	Cell2location	merfish_human_brain
iVIP	0.185804	CARD	merfish_human_brain
iVIP	0.224562	RCTD	merfish_human_brain
iVIP	1.50497	Tangram	merfish_human_brain
iVIP	1.27453	DestVI	merfish_human_brain
iVIP	0.708155	Spotlight	merfish_human_brain
iVIP	0.0872922	SpatialDWLS	merfish_human_brain
iVIP	0.816621	Seurat	merfish_human_brain
iVIP	1.87445	DSTG	merfish_human_brain
iVIP	2.31231	STRIDE	merfish_human_brain
iVIP	0.0263959	Stereoscope	merfish_human_brain
lASC	0.31468	Spoint	merfish_human_brain
lASC	0.166243	Cell2location	merfish_human_brain
lASC	0.530896	CARD	merfish_human_brain
lASC	0.102836	RCTD	merfish_human_brain
lASC	0.447984	Tangram	merfish_human_brain
lASC	0.434287	DestVI	merfish_human_brain
lASC	0.365013	Spotlight	merfish_human_brain
lASC	0.719308	SpatialDWLS	merfish_human_brain
lASC	1.13281	Seurat	merfish_human_brain
lASC	0.599817	DSTG	merfish_human_brain
lASC	0.220633	STRIDE	merfish_human_brain
lASC	0.121169	Stereoscope	merfish_human_brain
lMGC	0.442694	Spoint	merfish_human_brain
lMGC	0.107075	Cell2location	merfish_human_brain
lMGC	0.777943	CARD	merfish_human_brain
lMGC	0.316998	RCTD	merfish_human_brain
lMGC	0.153038	Tangram	merfish_human_brain
lMGC	0.365377	DestVI	merfish_human_brain
lMGC	0.237201	Spotlight	merfish_human_brain
lMGC	0.914547	SpatialDWLS	merfish_human_brain
lMGC	0.835993	Seurat	merfish_human_brain
lMGC	0.6711	DSTG	merfish_human_brain
lMGC	0.186759	STRIDE	merfish_human_brain
lMGC	0.619769	Stereoscope	merfish_human_brain
lOGC	0.318278	Spoint	merfish_human_brain
lOGC	0.267104	Cell2location	merfish_human_brain
lOGC	0.278676	CARD	merfish_human_brain
lOGC	0.288295	RCTD	merfish_human_brain
lOGC	0.762865	Tangram	merfish_human_brain
lOGC	0.805864	DestVI	merfish_human_brain
lOGC	0.52937	Spotlight	merfish_human_brain
lOGC	0.021309	SpatialDWLS	merfish_human_brain
lOGC	0.552252	Seurat	merfish_human_brain
lOGC	0.567398	DSTG	merfish_human_brain
lOGC	0.575845	STRIDE	merfish_human_brain
lOGC	0.479624	Stereoscope	merfish_human_brain
lOPC	0.0802976	Spoint	merfish_human_brain
lOPC	0.410939	Cell2location	merfish_human_brain
lOPC	0.475059	CARD	merfish_human_brain
lOPC	0.102815	RCTD	merfish_human_brain
lOPC	0.370213	Tangram	merfish_human_brain
lOPC	0.44608	DestVI	merfish_human_brain
lOPC	0.166963	Spotlight	merfish_human_brain
lOPC	0.147557	SpatialDWLS	merfish_human_brain
lOPC	0.693099	Seurat	merfish_human_brain
lOPC	0.709996	DSTG	merfish_human_brain
lOPC	0.39948	STRIDE	merfish_human_brain
lOPC	0.569478	Stereoscope	merfish_human_brain
oENDO	0.534112	Spoint	merfish_human_brain
oENDO	0.348282	Cell2location	merfish_human_brain
oENDO	0.451463	CARD	merfish_human_brain
oENDO	0.449035	RCTD	merfish_human_brain
oENDO	0.338817	Tangram	merfish_human_brain
oENDO	0.293517	DestVI	merfish_human_brain
oENDO	0.091489	Spotlight	merfish_human_brain
oENDO	0.42885	SpatialDWLS	merfish_human_brain
oENDO	0.960659	Seurat	merfish_human_brain
oENDO	0.912429	DSTG	merfish_human_brain
oENDO	0.890321	STRIDE	merfish_human_brain
oENDO	0.15439	Stereoscope	merfish_human_brain
Cajal_Retzius_	0.00840026	spoint	stereo_mouse_dev_brain
Cajal_Retzius_	0.534795	CARD	stereo_mouse_dev_brain
Cajal_Retzius_	0.87967	c2l	stereo_mouse_dev_brain
Cajal_Retzius_	0.249246	stereo	stereo_mouse_dev_brain
Cajal_Retzius_	1.92077	RCTD	stereo_mouse_dev_brain
Cajal_Retzius_	4.20303	tangram	stereo_mouse_dev_brain
Cajal_Retzius_	1.92853	destvi	stereo_mouse_dev_brain
Cajal_Retzius_	0.0991666	spatialdwls	stereo_mouse_dev_brain
Cajal_Retzius_		STRIDE	stereo_mouse_dev_brain
Cajal_Retzius_	0.825471	spotlight	stereo_mouse_dev_brain
Cajal_Retzius_	0.287013	seurat	stereo_mouse_dev_brain
Cajal_Retzius_	0.653851	DSTG	stereo_mouse_dev_brain
Choroid_plexus_Choroid_plexus	0.153865	spoint	stereo_mouse_dev_brain
Choroid_plexus_Choroid_plexus	1.99214	CARD	stereo_mouse_dev_brain
Choroid_plexus_Choroid_plexus	0.193552	c2l	stereo_mouse_dev_brain
Choroid_plexus_Choroid_plexus	0.243115	stereo	stereo_mouse_dev_brain
Choroid_plexus_Choroid_plexus	0.89448	RCTD	stereo_mouse_dev_brain
Choroid_plexus_Choroid_plexus	1.62107	tangram	stereo_mouse_dev_brain
Choroid_plexus_Choroid_plexus	0.632422	destvi	stereo_mouse_dev_brain
Choroid_plexus_Choroid_plexus	0.343993	spatialdwls	stereo_mouse_dev_brain
Choroid_plexus_Choroid_plexus		STRIDE	stereo_mouse_dev_brain
Choroid_plexus_Choroid_plexus	0.335844	spotlight	stereo_mouse_dev_brain
Choroid_plexus_Choroid_plexus	0.04368	seurat	stereo_mouse_dev_brain
Choroid_plexus_Choroid_plexus	0.487064	DSTG	stereo_mouse_dev_brain
Cortical_or_hippocampal_glutamatergic_Neuron	1.90777	spoint	stereo_mouse_dev_brain
Cortical_or_hippocampal_glutamatergic_Neuron	0.842938	CARD	stereo_mouse_dev_brain
Cortical_or_hippocampal_glutamatergic_Neuron	0.163326	c2l	stereo_mouse_dev_brain
Cortical_or_hippocampal_glutamatergic_Neuron	0.0235881	stereo	stereo_mouse_dev_brain
Cortical_or_hippocampal_glutamatergic_Neuron	0.954209	RCTD	stereo_mouse_dev_brain
Cortical_or_hippocampal_glutamatergic_Neuron	1.13188	tangram	stereo_mouse_dev_brain
Cortical_or_hippocampal_glutamatergic_Neuron	0.0145192	destvi	stereo_mouse_dev_brain
Cortical_or_hippocampal_glutamatergic_Neuron	0.983944	spatialdwls	stereo_mouse_dev_brain
Cortical_or_hippocampal_glutamatergic_Neuron		STRIDE	stereo_mouse_dev_brain
Cortical_or_hippocampal_glutamatergic_Neuron	0.316336	spotlight	stereo_mouse_dev_brain
Cortical_or_hippocampal_glutamatergic_Neuron	1.57836	seurat	stereo_mouse_dev_brain
Cortical_or_hippocampal_glutamatergic_Neuron	5.04803	DSTG	stereo_mouse_dev_brain
Diencephalon_glutamatergic_Neuron	0.734133	spoint	stereo_mouse_dev_brain
Diencephalon_glutamatergic_Neuron	0.722362	CARD	stereo_mouse_dev_brain
Diencephalon_glutamatergic_Neuron	0.804571	c2l	stereo_mouse_dev_brain
Diencephalon_glutamatergic_Neuron	0.720934	stereo	stereo_mouse_dev_brain
Diencephalon_glutamatergic_Neuron	0.878022	RCTD	stereo_mouse_dev_brain
Diencephalon_glutamatergic_Neuron	0.466079	tangram	stereo_mouse_dev_brain
Diencephalon_glutamatergic_Neuron	0.790907	destvi	stereo_mouse_dev_brain
Diencephalon_glutamatergic_Neuron	0.287298	spatialdwls	stereo_mouse_dev_brain
Diencephalon_glutamatergic_Neuron		STRIDE	stereo_mouse_dev_brain
Diencephalon_glutamatergic_Neuron	0.152027	spotlight	stereo_mouse_dev_brain
Diencephalon_glutamatergic_Neuron	0.975995	seurat	stereo_mouse_dev_brain
Diencephalon_glutamatergic_Neuron	0.726346	DSTG	stereo_mouse_dev_brain
Dorsal_hindbrain_Radial_glia	0.240763	spoint	stereo_mouse_dev_brain
Dorsal_hindbrain_Radial_glia	0.613157	CARD	stereo_mouse_dev_brain
Dorsal_hindbrain_Radial_glia	0.300345	c2l	stereo_mouse_dev_brain
Dorsal_hindbrain_Radial_glia	0.111526	stereo	stereo_mouse_dev_brain
Dorsal_hindbrain_Radial_glia	0.0416576	RCTD	stereo_mouse_dev_brain
Dorsal_hindbrain_Radial_glia	0.404034	tangram	stereo_mouse_dev_brain
Dorsal_hindbrain_Radial_glia	0.479995	destvi	stereo_mouse_dev_brain
Dorsal_hindbrain_Radial_glia	0.981386	spatialdwls	stereo_mouse_dev_brain
Dorsal_hindbrain_Radial_glia		STRIDE	stereo_mouse_dev_brain
Dorsal_hindbrain_Radial_glia	0.953459	spotlight	stereo_mouse_dev_brain
Dorsal_hindbrain_Radial_glia	0.0245675	seurat	stereo_mouse_dev_brain
Dorsal_hindbrain_Radial_glia	0.788169	DSTG	stereo_mouse_dev_brain
Endothelial_Vascular	1.51736	spoint	stereo_mouse_dev_brain
Endothelial_Vascular	0.00502523	CARD	stereo_mouse_dev_brain
Endothelial_Vascular	0.530815	c2l	stereo_mouse_dev_brain
Endothelial_Vascular	1.1875	stereo	stereo_mouse_dev_brain
Endothelial_Vascular	1.11298	RCTD	stereo_mouse_dev_brain
Endothelial_Vascular	2.62695	tangram	stereo_mouse_dev_brain
Endothelial_Vascular	0.876286	destvi	stereo_mouse_dev_brain
Endothelial_Vascular	0.833563	spatialdwls	stereo_mouse_dev_brain
Endothelial_Vascular		STRIDE	stereo_mouse_dev_brain
Endothelial_Vascular	16.9335	spotlight	stereo_mouse_dev_brain
Endothelial_Vascular	0.464097	seurat	stereo_mouse_dev_brain
Endothelial_Vascular	1.11029	DSTG	stereo_mouse_dev_brain
Erythrocyte_Blood	0.933406	spoint	stereo_mouse_dev_brain
Erythrocyte_Blood	0.255108	CARD	stereo_mouse_dev_brain
Erythrocyte_Blood	0.0650313	c2l	stereo_mouse_dev_brain
Erythrocyte_Blood	1.11758	stereo	stereo_mouse_dev_brain
Erythrocyte_Blood	0.130432	RCTD	stereo_mouse_dev_brain
Erythrocyte_Blood	0.379718	tangram	stereo_mouse_dev_brain
Erythrocyte_Blood	0.102168	destvi	stereo_mouse_dev_brain
Erythrocyte_Blood	4.41068	spatialdwls	stereo_mouse_dev_brain
Erythrocyte_Blood		STRIDE	stereo_mouse_dev_brain
Erythrocyte_Blood	0.61341	spotlight	stereo_mouse_dev_brain
Erythrocyte_Blood	1	seurat	stereo_mouse_dev_brain
Erythrocyte_Blood	0.85811	DSTG	stereo_mouse_dev_brain
Forebrain_GABAergic_Neuroblast	1.18637	spoint	stereo_mouse_dev_brain
Forebrain_GABAergic_Neuroblast	4.85263	CARD	stereo_mouse_dev_brain
Forebrain_GABAergic_Neuroblast	0.902314	c2l	stereo_mouse_dev_brain
Forebrain_GABAergic_Neuroblast	0.976152	stereo	stereo_mouse_dev_brain
Forebrain_GABAergic_Neuroblast	2.84436	RCTD	stereo_mouse_dev_brain
Forebrain_GABAergic_Neuroblast	0.0665524	tangram	stereo_mouse_dev_brain
Forebrain_GABAergic_Neuroblast	0.253974	destvi	stereo_mouse_dev_brain
Forebrain_GABAergic_Neuroblast	0.357151	spatialdwls	stereo_mouse_dev_brain
Forebrain_GABAergic_Neuroblast		STRIDE	stereo_mouse_dev_brain
Forebrain_GABAergic_Neuroblast	0.524812	spotlight	stereo_mouse_dev_brain
Forebrain_GABAergic_Neuroblast	0.637062	seurat	stereo_mouse_dev_brain
Forebrain_GABAergic_Neuroblast	0.731001	DSTG	stereo_mouse_dev_brain
Forebrain_GABAergic_Neuron	6.49564	spoint	stereo_mouse_dev_brain
Forebrain_GABAergic_Neuron	3.73838	CARD	stereo_mouse_dev_brain
Forebrain_GABAergic_Neuron	1.48788	c2l	stereo_mouse_dev_brain
Forebrain_GABAergic_Neuron	1.07217	stereo	stereo_mouse_dev_brain
Forebrain_GABAergic_Neuron	5.81975	RCTD	stereo_mouse_dev_brain
Forebrain_GABAergic_Neuron	3.14335	tangram	stereo_mouse_dev_brain
Forebrain_GABAergic_Neuron	0.915759	destvi	stereo_mouse_dev_brain
Forebrain_GABAergic_Neuron	2.62432	spatialdwls	stereo_mouse_dev_brain
Forebrain_GABAergic_Neuron		STRIDE	stereo_mouse_dev_brain
Forebrain_GABAergic_Neuron	0.728272	spotlight	stereo_mouse_dev_brain
Forebrain_GABAergic_Neuron	9.96599	seurat	stereo_mouse_dev_brain
Forebrain_GABAergic_Neuron	6.79	DSTG	stereo_mouse_dev_brain
Forebrain_Neuroblast	0.489445	spoint	stereo_mouse_dev_brain
Forebrain_Neuroblast	0.725732	CARD	stereo_mouse_dev_brain
Forebrain_Neuroblast	0.389603	c2l	stereo_mouse_dev_brain
Forebrain_Neuroblast	0.485022	stereo	stereo_mouse_dev_brain
Forebrain_Neuroblast	0.555019	RCTD	stereo_mouse_dev_brain
Forebrain_Neuroblast	0.0280832	tangram	stereo_mouse_dev_brain
Forebrain_Neuroblast	2.82057	destvi	stereo_mouse_dev_brain
Forebrain_Neuroblast	0.701643	spatialdwls	stereo_mouse_dev_brain
Forebrain_Neuroblast		STRIDE	stereo_mouse_dev_brain
Forebrain_Neuroblast	0.593422	spotlight	stereo_mouse_dev_brain
Forebrain_Neuroblast	0.358647	seurat	stereo_mouse_dev_brain
Forebrain_Neuroblast	0.441288	DSTG	stereo_mouse_dev_brain
Forebrain_Radial_glia	0.751831	spoint	stereo_mouse_dev_brain
Forebrain_Radial_glia	0.442023	CARD	stereo_mouse_dev_brain
Forebrain_Radial_glia	0.648727	c2l	stereo_mouse_dev_brain
Forebrain_Radial_glia	0.60834	stereo	stereo_mouse_dev_brain
Forebrain_Radial_glia	0.613136	RCTD	stereo_mouse_dev_brain
Forebrain_Radial_glia	0.728842	tangram	stereo_mouse_dev_brain
Forebrain_Radial_glia	0.670829	destvi	stereo_mouse_dev_brain
Forebrain_Radial_glia	0.994098	spatialdwls	stereo_mouse_dev_brain
Forebrain_Radial_glia		STRIDE	stereo_mouse_dev_brain
Forebrain_Radial_glia	0.328433	spotlight	stereo_mouse_dev_brain
Forebrain_Radial_glia	0.611453	seurat	stereo_mouse_dev_brain
Forebrain_Radial_glia	0.900815	DSTG	stereo_mouse_dev_brain
Forebrain_glutamatergic_Neuroblast	0.228265	spoint	stereo_mouse_dev_brain
Forebrain_glutamatergic_Neuroblast	0.707668	CARD	stereo_mouse_dev_brain
Forebrain_glutamatergic_Neuroblast	1.13008	c2l	stereo_mouse_dev_brain
Forebrain_glutamatergic_Neuroblast	0.25605	stereo	stereo_mouse_dev_brain
Forebrain_glutamatergic_Neuroblast	0.853276	RCTD	stereo_mouse_dev_brain
Forebrain_glutamatergic_Neuroblast	0.665119	tangram	stereo_mouse_dev_brain
Forebrain_glutamatergic_Neuroblast	0.25706	destvi	stereo_mouse_dev_brain
Forebrain_glutamatergic_Neuroblast	0.657068	spatialdwls	stereo_mouse_dev_brain
Forebrain_glutamatergic_Neuroblast		STRIDE	stereo_mouse_dev_brain
Forebrain_glutamatergic_Neuroblast	0.917382	spotlight	stereo_mouse_dev_brain
Forebrain_glutamatergic_Neuroblast	0.825746	seurat	stereo_mouse_dev_brain
Forebrain_glutamatergic_Neuroblast	0.766783	DSTG	stereo_mouse_dev_brain
Hindbrain_Glioblast	4.42699	spoint	stereo_mouse_dev_brain
Hindbrain_Glioblast	0.365409	CARD	stereo_mouse_dev_brain
Hindbrain_Glioblast	8.06076	c2l	stereo_mouse_dev_brain
Hindbrain_Glioblast	4.1976	stereo	stereo_mouse_dev_brain
Hindbrain_Glioblast	3.34134	RCTD	stereo_mouse_dev_brain
Hindbrain_Glioblast	4.5297	tangram	stereo_mouse_dev_brain
Hindbrain_Glioblast	3.97671	destvi	stereo_mouse_dev_brain
Hindbrain_Glioblast	0.854417	spatialdwls	stereo_mouse_dev_brain
Hindbrain_Glioblast		STRIDE	stereo_mouse_dev_brain
Hindbrain_Glioblast	1.76833	spotlight	stereo_mouse_dev_brain
Hindbrain_Glioblast	4.54636	seurat	stereo_mouse_dev_brain
Hindbrain_Glioblast	4.04848	DSTG	stereo_mouse_dev_brain
Hindbrain_Neuroblast	0.75162	spoint	stereo_mouse_dev_brain
Hindbrain_Neuroblast	0.734888	CARD	stereo_mouse_dev_brain
Hindbrain_Neuroblast	0.757228	c2l	stereo_mouse_dev_brain
Hindbrain_Neuroblast	0.723586	stereo	stereo_mouse_dev_brain
Hindbrain_Neuroblast	0.777799	RCTD	stereo_mouse_dev_brain
Hindbrain_Neuroblast	0.119634	tangram	stereo_mouse_dev_brain
Hindbrain_Neuroblast	0.537928	destvi	stereo_mouse_dev_brain
Hindbrain_Neuroblast	0.941246	spatialdwls	stereo_mouse_dev_brain
Hindbrain_Neuroblast		STRIDE	stereo_mouse_dev_brain
Hindbrain_Neuroblast	0.0748849	spotlight	stereo_mouse_dev_brain
Hindbrain_Neuroblast	0.718641	seurat	stereo_mouse_dev_brain
Hindbrain_Neuroblast	0.0308729	DSTG	stereo_mouse_dev_brain
Hindbrain_glutamatergic_Neuroblast	0.476779	spoint	stereo_mouse_dev_brain
Hindbrain_glutamatergic_Neuroblast	2.53219	CARD	stereo_mouse_dev_brain
Hindbrain_glutamatergic_Neuroblast	0.625595	c2l	stereo_mouse_dev_brain
Hindbrain_glutamatergic_Neuroblast	0.0367572	stereo	stereo_mouse_dev_brain
Hindbrain_glutamatergic_Neuroblast	0.35722	RCTD	stereo_mouse_dev_brain
Hindbrain_glutamatergic_Neuroblast	11.2494	tangram	stereo_mouse_dev_brain
Hindbrain_glutamatergic_Neuroblast	0.784329	destvi	stereo_mouse_dev_brain
Hindbrain_glutamatergic_Neuroblast	0.847535	spatialdwls	stereo_mouse_dev_brain
Hindbrain_glutamatergic_Neuroblast		STRIDE	stereo_mouse_dev_brain
Hindbrain_glutamatergic_Neuroblast	1.06445	spotlight	stereo_mouse_dev_brain
Hindbrain_glutamatergic_Neuroblast	0.696496	seurat	stereo_mouse_dev_brain
Hindbrain_glutamatergic_Neuroblast	3.26639	DSTG	stereo_mouse_dev_brain
Hindbrain_glutamatergic_Neuron	0.519827	spoint	stereo_mouse_dev_brain
Hindbrain_glutamatergic_Neuron	1.1758	CARD	stereo_mouse_dev_brain
Hindbrain_glutamatergic_Neuron	1.61606	c2l	stereo_mouse_dev_brain
Hindbrain_glutamatergic_Neuron	0.0592302	stereo	stereo_mouse_dev_brain
Hindbrain_glutamatergic_Neuron	1.70406	RCTD	stereo_mouse_dev_brain
Hindbrain_glutamatergic_Neuron	0.865597	tangram	stereo_mouse_dev_brain
Hindbrain_glutamatergic_Neuron	1.10136	destvi	stereo_mouse_dev_brain
Hindbrain_glutamatergic_Neuron	0.643322	spatialdwls	stereo_mouse_dev_brain
Hindbrain_glutamatergic_Neuron		STRIDE	stereo_mouse_dev_brain
Hindbrain_glutamatergic_Neuron	0.619098	spotlight	stereo_mouse_dev_brain
Hindbrain_glutamatergic_Neuron	0.219151	seurat	stereo_mouse_dev_brain
Hindbrain_glutamatergic_Neuron	0.0627397	DSTG	stereo_mouse_dev_brain
Hypothalamus_Neuron	0.425534	spoint	stereo_mouse_dev_brain
Hypothalamus_Neuron	0.905808	CARD	stereo_mouse_dev_brain
Hypothalamus_Neuron	0.278089	c2l	stereo_mouse_dev_brain
Hypothalamus_Neuron	0.0931788	stereo	stereo_mouse_dev_brain
Hypothalamus_Neuron	0.788706	RCTD	stereo_mouse_dev_brain
Hypothalamus_Neuron	0.274219	tangram	stereo_mouse_dev_brain
Hypothalamus_Neuron	0.0705035	destvi	stereo_mouse_dev_brain
Hypothalamus_Neuron	0.267053	spatialdwls	stereo_mouse_dev_brain
Hypothalamus_Neuron		STRIDE	stereo_mouse_dev_brain
Hypothalamus_Neuron	0.868533	spotlight	stereo_mouse_dev_brain
Hypothalamus_Neuron	0.854111	seurat	stereo_mouse_dev_brain
Hypothalamus_Neuron	0.0722821	DSTG	stereo_mouse_dev_brain
Midbrain_Radial_glia	0.171571	spoint	stereo_mouse_dev_brain
Midbrain_Radial_glia	2.61801	CARD	stereo_mouse_dev_brain
Midbrain_Radial_glia	0.459385	c2l	stereo_mouse_dev_brain
Midbrain_Radial_glia	0.137731	stereo	stereo_mouse_dev_brain
Midbrain_Radial_glia	0.683514	RCTD	stereo_mouse_dev_brain
Midbrain_Radial_glia	0.62867	tangram	stereo_mouse_dev_brain
Midbrain_Radial_glia	0.459204	destvi	stereo_mouse_dev_brain
Midbrain_Radial_glia	2.19427	spatialdwls	stereo_mouse_dev_brain
Midbrain_Radial_glia		STRIDE	stereo_mouse_dev_brain
Midbrain_Radial_glia	0.892792	spotlight	stereo_mouse_dev_brain
Midbrain_Radial_glia	0.614561	seurat	stereo_mouse_dev_brain
Midbrain_Radial_glia	0.831446	DSTG	stereo_mouse_dev_brain
Midbrain_dopaminergic_Neuron	1.51471	spoint	stereo_mouse_dev_brain
Midbrain_dopaminergic_Neuron	2.42514	CARD	stereo_mouse_dev_brain
Midbrain_dopaminergic_Neuron	5.19356	c2l	stereo_mouse_dev_brain
Midbrain_dopaminergic_Neuron	1.82618	stereo	stereo_mouse_dev_brain
Midbrain_dopaminergic_Neuron	2.4527	RCTD	stereo_mouse_dev_brain
Midbrain_dopaminergic_Neuron	1.62102	tangram	stereo_mouse_dev_brain
Midbrain_dopaminergic_Neuron	2.84552	destvi	stereo_mouse_dev_brain
Midbrain_dopaminergic_Neuron	3.2032	spatialdwls	stereo_mouse_dev_brain
Midbrain_dopaminergic_Neuron		STRIDE	stereo_mouse_dev_brain
Midbrain_dopaminergic_Neuron	2.24734	spotlight	stereo_mouse_dev_brain
Midbrain_dopaminergic_Neuron	0.246074	seurat	stereo_mouse_dev_brain
Midbrain_dopaminergic_Neuron	0.412181	DSTG	stereo_mouse_dev_brain
Midbrain_glutamatergic_Neuroblast	0.726559	spoint	stereo_mouse_dev_brain
Midbrain_glutamatergic_Neuroblast	2.39564	CARD	stereo_mouse_dev_brain
Midbrain_glutamatergic_Neuroblast	1.91389	c2l	stereo_mouse_dev_brain
Midbrain_glutamatergic_Neuroblast	0.822647	stereo	stereo_mouse_dev_brain
Midbrain_glutamatergic_Neuroblast	0.997083	RCTD	stereo_mouse_dev_brain
Midbrain_glutamatergic_Neuroblast	1.40799	tangram	stereo_mouse_dev_brain
Midbrain_glutamatergic_Neuroblast	0.668969	destvi	stereo_mouse_dev_brain
Midbrain_glutamatergic_Neuroblast	0.258001	spatialdwls	stereo_mouse_dev_brain
Midbrain_glutamatergic_Neuroblast		STRIDE	stereo_mouse_dev_brain
Midbrain_glutamatergic_Neuroblast	0.488601	spotlight	stereo_mouse_dev_brain
Midbrain_glutamatergic_Neuroblast	0.326962	seurat	stereo_mouse_dev_brain
Midbrain_glutamatergic_Neuroblast	0.80453	DSTG	stereo_mouse_dev_brain
Midbrain_glutamatergic_Neuron	0.083017	spoint	stereo_mouse_dev_brain
Midbrain_glutamatergic_Neuron	0.557448	CARD	stereo_mouse_dev_brain
Midbrain_glutamatergic_Neuron	0.328342	c2l	stereo_mouse_dev_brain
Midbrain_glutamatergic_Neuron	0.574679	stereo	stereo_mouse_dev_brain
Midbrain_glutamatergic_Neuron	0.236577	RCTD	stereo_mouse_dev_brain
Midbrain_glutamatergic_Neuron	0.39431	tangram	stereo_mouse_dev_brain
Midbrain_glutamatergic_Neuron	0.283044	destvi	stereo_mouse_dev_brain
Midbrain_glutamatergic_Neuron	0.584007	spatialdwls	stereo_mouse_dev_brain
Midbrain_glutamatergic_Neuron		STRIDE	stereo_mouse_dev_brain
Midbrain_glutamatergic_Neuron	0.393065	spotlight	stereo_mouse_dev_brain
Midbrain_glutamatergic_Neuron	0.169019	seurat	stereo_mouse_dev_brain
Midbrain_glutamatergic_Neuron	0.30009	DSTG	stereo_mouse_dev_brain
Mixed_region_GABAergic_Neuron	7.77933	spoint	stereo_mouse_dev_brain
Mixed_region_GABAergic_Neuron	0.605148	CARD	stereo_mouse_dev_brain
Mixed_region_GABAergic_Neuron	6.61572	c2l	stereo_mouse_dev_brain
Mixed_region_GABAergic_Neuron	9.71845	stereo	stereo_mouse_dev_brain
Mixed_region_GABAergic_Neuron	5.93035	RCTD	stereo_mouse_dev_brain
Mixed_region_GABAergic_Neuron	2.44224	tangram	stereo_mouse_dev_brain
Mixed_region_GABAergic_Neuron	5.33647	destvi	stereo_mouse_dev_brain
Mixed_region_GABAergic_Neuron	0.889937	spatialdwls	stereo_mouse_dev_brain
Mixed_region_GABAergic_Neuron		STRIDE	stereo_mouse_dev_brain
Mixed_region_GABAergic_Neuron	0.886911	spotlight	stereo_mouse_dev_brain
Mixed_region_GABAergic_Neuron	11.2036	seurat	stereo_mouse_dev_brain
Mixed_region_GABAergic_Neuron	3.75581	DSTG	stereo_mouse_dev_brain
Mixed_region_Glioblast	0.73606	spoint	stereo_mouse_dev_brain
Mixed_region_Glioblast	0.625912	CARD	stereo_mouse_dev_brain
Mixed_region_Glioblast	0.732678	c2l	stereo_mouse_dev_brain
Mixed_region_Glioblast	0.601719	stereo	stereo_mouse_dev_brain
Mixed_region_Glioblast	0.614276	RCTD	stereo_mouse_dev_brain
Mixed_region_Glioblast	0.150544	tangram	stereo_mouse_dev_brain
Mixed_region_Glioblast	0.561163	destvi	stereo_mouse_dev_brain
Mixed_region_Glioblast	0.799106	spatialdwls	stereo_mouse_dev_brain
Mixed_region_Glioblast		STRIDE	stereo_mouse_dev_brain
Mixed_region_Glioblast	0.214223	spotlight	stereo_mouse_dev_brain
Mixed_region_Glioblast	0.706024	seurat	stereo_mouse_dev_brain
Mixed_region_Glioblast	0.325691	DSTG	stereo_mouse_dev_brain
Mixed_region_Neuron	0.993175	spoint	stereo_mouse_dev_brain
Mixed_region_Neuron	0.570653	CARD	stereo_mouse_dev_brain
Mixed_region_Neuron	0.960862	c2l	stereo_mouse_dev_brain
Mixed_region_Neuron	0.969731	stereo	stereo_mouse_dev_brain
Mixed_region_Neuron	1	RCTD	stereo_mouse_dev_brain
Mixed_region_Neuron	0.983887	tangram	stereo_mouse_dev_brain
Mixed_region_Neuron	0.795629	destvi	stereo_mouse_dev_brain
Mixed_region_Neuron	0.938874	spatialdwls	stereo_mouse_dev_brain
Mixed_region_Neuron		STRIDE	stereo_mouse_dev_brain
Mixed_region_Neuron	0.996838	spotlight	stereo_mouse_dev_brain
Mixed_region_Neuron	1	seurat	stereo_mouse_dev_brain
Mixed_region_Neuron	0.996972	DSTG	stereo_mouse_dev_brain
Motor_neuron_Neuron	0.111814	spoint	stereo_mouse_dev_brain
Motor_neuron_Neuron	0.612558	CARD	stereo_mouse_dev_brain
Motor_neuron_Neuron	0.707816	c2l	stereo_mouse_dev_brain
Motor_neuron_Neuron	0.316641	stereo	stereo_mouse_dev_brain
Motor_neuron_Neuron	1	RCTD	stereo_mouse_dev_brain
Motor_neuron_Neuron	0.0694398	tangram	stereo_mouse_dev_brain
Motor_neuron_Neuron	1.10203	destvi	stereo_mouse_dev_brain
Motor_neuron_Neuron	0.34132	spatialdwls	stereo_mouse_dev_brain
Motor_neuron_Neuron		STRIDE	stereo_mouse_dev_brain
Motor_neuron_Neuron	14.9145	spotlight	stereo_mouse_dev_brain
Motor_neuron_Neuron	0.37806	seurat	stereo_mouse_dev_brain
Motor_neuron_Neuron	0.684014	DSTG	stereo_mouse_dev_brain
Neuronal_intermediate_progenitor_Neuroblast	1.67862	spoint	stereo_mouse_dev_brain
Neuronal_intermediate_progenitor_Neuroblast	3.40708	CARD	stereo_mouse_dev_brain
Neuronal_intermediate_progenitor_Neuroblast	1.14087	c2l	stereo_mouse_dev_brain
Neuronal_intermediate_progenitor_Neuroblast	0.869299	stereo	stereo_mouse_dev_brain
Neuronal_intermediate_progenitor_Neuroblast	0.679285	RCTD	stereo_mouse_dev_brain
Neuronal_intermediate_progenitor_Neuroblast	0.543876	tangram	stereo_mouse_dev_brain
Neuronal_intermediate_progenitor_Neuroblast	0.97103	destvi	stereo_mouse_dev_brain
Neuronal_intermediate_progenitor_Neuroblast	0.438531	spatialdwls	stereo_mouse_dev_brain
Neuronal_intermediate_progenitor_Neuroblast		STRIDE	stereo_mouse_dev_brain
Neuronal_intermediate_progenitor_Neuroblast	0.0916453	spotlight	stereo_mouse_dev_brain
Neuronal_intermediate_progenitor_Neuroblast	2.52317	seurat	stereo_mouse_dev_brain
Neuronal_intermediate_progenitor_Neuroblast	2.05004	DSTG	stereo_mouse_dev_brain
_Fibroblast	0.236377	spoint	stereo_mouse_dev_brain
_Fibroblast	0.440956	CARD	stereo_mouse_dev_brain
_Fibroblast	0.0824726	c2l	stereo_mouse_dev_brain
_Fibroblast	0.372092	stereo	stereo_mouse_dev_brain
_Fibroblast	0.363982	RCTD	stereo_mouse_dev_brain
_Fibroblast	0.424122	tangram	stereo_mouse_dev_brain
_Fibroblast	0.265433	destvi	stereo_mouse_dev_brain
_Fibroblast	0.542409	spatialdwls	stereo_mouse_dev_brain
_Fibroblast		STRIDE	stereo_mouse_dev_brain
_Fibroblast	0.834452	spotlight	stereo_mouse_dev_brain
_Fibroblast	0.175501	seurat	stereo_mouse_dev_brain
_Fibroblast	0.230012	DSTG	stereo_mouse_dev_brain
Astro	0.323348	spoint	stereo_mouse_brain
Astro	0.143438	c2l	stereo_mouse_brain
Astro	0.464804	RCTD	stereo_mouse_brain
Astro	0.0996119	CARD	stereo_mouse_brain
Astro	0.742884	tangram	stereo_mouse_brain
Astro	0.474407	spotlight	stereo_mouse_brain
Astro	0.156668	spatialdwls	stereo_mouse_brain
Astro	0.216598	seurat	stereo_mouse_brain
Astro	0.310841	destvi	stereo_mouse_brain
Astro	0.977829	DSTG	stereo_mouse_brain
Astro	0.75718	STRIDE	stereo_mouse_brain
Astro	0.398544	stereo	stereo_mouse_brain
EX_CA	0.466712	spoint	stereo_mouse_brain
EX_CA	0.384289	c2l	stereo_mouse_brain
EX_CA	0.127114	RCTD	stereo_mouse_brain
EX_CA	0.384292	CARD	stereo_mouse_brain
EX_CA	0.662533	tangram	stereo_mouse_brain
EX_CA	0.20913	spotlight	stereo_mouse_brain
EX_CA	0.540341	spatialdwls	stereo_mouse_brain
EX_CA	0.54609	seurat	stereo_mouse_brain
EX_CA	0.45905	destvi	stereo_mouse_brain
EX_CA	0.900489	DSTG	stereo_mouse_brain
EX_CA	0.62177	STRIDE	stereo_mouse_brain
EX_CA	0.0541018	stereo	stereo_mouse_brain
EX_L2_3	0.721506	spoint	stereo_mouse_brain
EX_L2_3	0.914487	c2l	stereo_mouse_brain
EX_L2_3	1.49	RCTD	stereo_mouse_brain
EX_L2_3	0.153696	CARD	stereo_mouse_brain
EX_L2_3	0.979129	tangram	stereo_mouse_brain
EX_L2_3	1.0732	spotlight	stereo_mouse_brain
EX_L2_3	0.15779	spatialdwls	stereo_mouse_brain
EX_L2_3	0.898313	seurat	stereo_mouse_brain
EX_L2_3	0.255511	destvi	stereo_mouse_brain
EX_L2_3	3.39776	DSTG	stereo_mouse_brain
EX_L2_3	2.37127	STRIDE	stereo_mouse_brain
EX_L2_3	0.869316	stereo	stereo_mouse_brain
EX_L4	0.212537	spoint	stereo_mouse_brain
EX_L4	0.254073	c2l	stereo_mouse_brain
EX_L4	0.25457	RCTD	stereo_mouse_brain
EX_L4	0.368716	CARD	stereo_mouse_brain
EX_L4	1.92954	tangram	stereo_mouse_brain
EX_L4	0.352368	spotlight	stereo_mouse_brain
EX_L4	0.37207	spatialdwls	stereo_mouse_brain
EX_L4	0.904222	seurat	stereo_mouse_brain
EX_L4	2.55543	destvi	stereo_mouse_brain
EX_L4	6.36498	DSTG	stereo_mouse_brain
EX_L4	2.79593	STRIDE	stereo_mouse_brain
EX_L4	1.00667	stereo	stereo_mouse_brain
EX_L5_6	1.49729	spoint	stereo_mouse_brain
EX_L5_6	0.339154	c2l	stereo_mouse_brain
EX_L5_6	2.3057	RCTD	stereo_mouse_brain
EX_L5_6	0.529698	CARD	stereo_mouse_brain
EX_L5_6	1.61068	tangram	stereo_mouse_brain
EX_L5_6	0.57401	spotlight	stereo_mouse_brain
EX_L5_6	1.21323	spatialdwls	stereo_mouse_brain
EX_L5_6	1	seurat	stereo_mouse_brain
EX_L5_6	0.772391	destvi	stereo_mouse_brain
EX_L5_6	7.21339	DSTG	stereo_mouse_brain
EX_L5_6	5.63985	STRIDE	stereo_mouse_brain
EX_L5_6	1.55053	stereo	stereo_mouse_brain
Endothelium	1.48699	spoint	stereo_mouse_brain
Endothelium	0.0180945	c2l	stereo_mouse_brain
Endothelium	0.273667	RCTD	stereo_mouse_brain
Endothelium	1.18012	CARD	stereo_mouse_brain
Endothelium	0.851015	tangram	stereo_mouse_brain
Endothelium	0.790463	spotlight	stereo_mouse_brain
Endothelium	0.268048	spatialdwls	stereo_mouse_brain
Endothelium	0.788125	seurat	stereo_mouse_brain
Endothelium	0.402172	destvi	stereo_mouse_brain
Endothelium	0.819851	DSTG	stereo_mouse_brain
Endothelium	0.776066	STRIDE	stereo_mouse_brain
Endothelium	0.709754	stereo	stereo_mouse_brain
GN_DG	1.37701	spoint	stereo_mouse_brain
GN_DG	2.13299	c2l	stereo_mouse_brain
GN_DG	1.13246	RCTD	stereo_mouse_brain
GN_DG	1.46786	CARD	stereo_mouse_brain
GN_DG	1.83886	tangram	stereo_mouse_brain
GN_DG	1.92176	spotlight	stereo_mouse_brain
GN_DG	1.45357	spatialdwls	stereo_mouse_brain
GN_DG	0.0415927	seurat	stereo_mouse_brain
GN_DG	3.72315	destvi	stereo_mouse_brain
GN_DG	3.66786	DSTG	stereo_mouse_brain
GN_DG	3.08322	STRIDE	stereo_mouse_brain
GN_DG	2.26294	stereo	stereo_mouse_brain
IN_Pvalb_	0.0363975	spoint	stereo_mouse_brain
IN_Pvalb_	2.16637	c2l	stereo_mouse_brain
IN_Pvalb_	2.57339	RCTD	stereo_mouse_brain
IN_Pvalb_	0.0237827	CARD	stereo_mouse_brain
IN_Pvalb_	1.71262	tangram	stereo_mouse_brain
IN_Pvalb_	2.79966	spotlight	stereo_mouse_brain
IN_Pvalb_	0.101172	spatialdwls	stereo_mouse_brain
IN_Pvalb_	0.984229	seurat	stereo_mouse_brain
IN_Pvalb_	0.116548	destvi	stereo_mouse_brain
IN_Pvalb_	0.125938	DSTG	stereo_mouse_brain
IN_Pvalb_	0.310262	STRIDE	stereo_mouse_brain
IN_Pvalb_	1.48295	stereo	stereo_mouse_brain
IN_Sst_	0.2898	spoint	stereo_mouse_brain
IN_Sst_	0.413694	c2l	stereo_mouse_brain
IN_Sst_	0.0232765	RCTD	stereo_mouse_brain
IN_Sst_	0.709361	CARD	stereo_mouse_brain
IN_Sst_	0.696612	tangram	stereo_mouse_brain
IN_Sst_	1.67854	spotlight	stereo_mouse_brain
IN_Sst_	0.788141	spatialdwls	stereo_mouse_brain
IN_Sst_	0.7087	seurat	stereo_mouse_brain
IN_Sst_	0.197311	destvi	stereo_mouse_brain
IN_Sst_	0.0279914	DSTG	stereo_mouse_brain
IN_Sst_	0.350811	STRIDE	stereo_mouse_brain
IN_Sst_	0.437677	stereo	stereo_mouse_brain
IN_Vip_	0.631859	spoint	stereo_mouse_brain
IN_Vip_	2.65582	c2l	stereo_mouse_brain
IN_Vip_	0.311997	RCTD	stereo_mouse_brain
IN_Vip_	0.0930741	CARD	stereo_mouse_brain
IN_Vip_	6.22042	tangram	stereo_mouse_brain
IN_Vip_	1.30929	spotlight	stereo_mouse_brain
IN_Vip_	0.733441	spatialdwls	stereo_mouse_brain
IN_Vip_	1	seurat	stereo_mouse_brain
IN_Vip_	1.69976	destvi	stereo_mouse_brain
IN_Vip_	3.10322	DSTG	stereo_mouse_brain
IN_Vip_	2.91705	STRIDE	stereo_mouse_brain
IN_Vip_	2.57964	stereo	stereo_mouse_brain
Microglia	0.140697	spoint	stereo_mouse_brain
Microglia	0.169344	c2l	stereo_mouse_brain
Microglia	0.695983	RCTD	stereo_mouse_brain
Microglia	0.301149	CARD	stereo_mouse_brain
Microglia	0.409185	tangram	stereo_mouse_brain
Microglia	0.634092	spotlight	stereo_mouse_brain
Microglia	0.408035	spatialdwls	stereo_mouse_brain
Microglia	1.14167	seurat	stereo_mouse_brain
Microglia	0.689668	destvi	stereo_mouse_brain
Microglia	0.907646	DSTG	stereo_mouse_brain
Microglia	0.799248	STRIDE	stereo_mouse_brain
Microglia	0.812016	stereo	stereo_mouse_brain
Oligo	0.0122307	spoint	stereo_mouse_brain
Oligo	0.31994	c2l	stereo_mouse_brain
Oligo	0.238287	RCTD	stereo_mouse_brain
Oligo	0.171068	CARD	stereo_mouse_brain
Oligo	0.600961	tangram	stereo_mouse_brain
Oligo	0.695088	spotlight	stereo_mouse_brain
Oligo	0.145005	spatialdwls	stereo_mouse_brain
Oligo	0.659897	seurat	stereo_mouse_brain
Oligo	0.00303024	destvi	stereo_mouse_brain
Oligo	0.959458	DSTG	stereo_mouse_brain
Oligo	0.484369	STRIDE	stereo_mouse_brain
Oligo	0.165898	stereo	stereo_mouse_brain
Smooth_muscle_cells	0.35358	spoint	stereo_mouse_brain
Smooth_muscle_cells	0.725946	c2l	stereo_mouse_brain
Smooth_muscle_cells	1	RCTD	stereo_mouse_brain
Smooth_muscle_cells	0.566732	CARD	stereo_mouse_brain
Smooth_muscle_cells	0.740642	tangram	stereo_mouse_brain
Smooth_muscle_cells	4.39091	spotlight	stereo_mouse_brain
Smooth_muscle_cells	0.810292	spatialdwls	stereo_mouse_brain
Smooth_muscle_cells	0.694178	seurat	stereo_mouse_brain
Smooth_muscle_cells	0.151893	destvi	stereo_mouse_brain
Smooth_muscle_cells	0.772075	DSTG	stereo_mouse_brain
Smooth_muscle_cells	0.9392	STRIDE	stereo_mouse_brain
Smooth_muscle_cells	0.713303	stereo	stereo_mouse_brain
