# Supplementary material for: SPACEL: deep learning-based characterization of spatial transcriptome architectures
Source: Nat Commun. 2023 Nov 22;14:7603. doi: 10.1038/s41467-023-43220-3 (PMC10663563; doi:10.1038/s41467-023-43220-3)
Supplement: Supplementary file 8 — Source Data [file 41467_2023_43220_MOESM8_ESM.zip › SourceData/Source_Data_sFigure13.xlsx]

## Sheet: sFig.13a
﻿Hyperparameter tuning of PASTE for 3D alignment in STARmap dataset
PASTE
crop	alpha	PCC	SSIM
0	0	0.977065	0.970628
0	0.001	0.895361	0.889933
0	0.01	0.978141	0.971337
0	0.1	0.977874	0.971084
0	0.5	0.900478	0.892608
0	1	0.741359	0.736182
5	0	0.895091	0.875253
5	0.001	0.96115	0.949985
5	0.01	0.958401	0.946401
5	0.1	0.957558	0.945153
5	0.5	0.824805	0.811168
5	1	0.490221	0.484106
10	0	0.831325	0.813664
10	0.001	0.844971	0.82227
10	0.01	0.784393	0.761286
10	0.1	0.785306	0.762149
10	0.5	0.638215	0.620755
10	1	0.317055	0.312679
15	0	0.793048	0.773239
15	0.001	0.660702	0.644438
15	0.01	0.652105	0.634415
15	0.1	0.569287	0.55418
15	0.5	0.548872	0.534927
15	1	0.301459	0.30122
20	0	0.761379	0.741727
20	0.001	0.523339	0.511834
20	0.01	0.510822	0.498098
20	0.1	0.492427	0.482298
20	0.5	0.512394	0.49966
20	1	0.357069	0.352693
25	0	0.747146	0.724412
25	0.001	0.456779	0.448748
25	0.01	0.4334	0.425342
25	0.1	0.433212	0.425237
25	0.5	0.455642	0.448248
25	1	0.323787	0.322216

## Sheet: sFig.13b
﻿Hyperparameter tuning of STAligner for 3D alignment in STARmap dataset
STAligner
crop	landmark_domain	PCC	SSIM
0	All	0.802995	0.782544
0	D0	0.74774	0.725809
0	D1	0.848956	0.82612
0	D2	0.884774	0.875544
0	D3	0.56188	0.549345
0	Overlap	0.804733	0.784289
5	All	0.912926	0.898333
5	D0	0.861195	0.843863
5	D1	0.498008	0.486372
5	D2	0.663961	0.654431
5	D3	0.826984	0.811749
5	Overlap	0.911008	0.895897
10	All	0.708342	0.685726
10	D0	0.803461	0.788743
10	D1	0.479213	0.461931
10	D2	0.704627	0.690706
10	Overlap	0.70358	0.681142
15	All	0.761183	0.744366
15	D0	0.808626	0.789412
15	D1	0.663645	0.64522
15	D2	0.548505	0.534986
15	D3	0.66283	0.646504
15	D4	0.743442	0.727894
15	Overlap	0.770065	0.754097
20	All	0.731308	0.71411
20	D0	0.509323	0.495352
20	D1	0.673738	0.657456
20	D2	0.646793	0.633796
20	Overlap	0.734161	0.718246
25	All	0.734985	0.717629
25	D0	0.556816	0.540945
25	D1	0.665366	0.645923
25	D2	0.77353	0.761824
25	D3	0.616429	0.597287
25	Overlap	0.736613	0.71953
