# Supplementary material for: SPACEL: deep learning-based characterization of spatial transcriptome architectures
Source: Nat Commun. 2023 Nov 22;14:7603. doi: 10.1038/s41467-023-43220-3 (PMC10663563; doi:10.1038/s41467-023-43220-3)
Supplement: Supplementary file 8 — Source Data [file 41467_2023_43220_MOESM8_ESM.zip › SourceData/Source_Data_Figure3.xlsx]

## Sheet: Fig.3a
Spatial domains identified by Splane, STAligner, PRECAST, and STACI
	Splane	STAligner	PRECAST	STACI
AAACAACGAATAGTTC-1_151507	5	1	0	3
AAACAAGTATCTCCCA-1_151507	4	3	1	1
AAACAATCTACTAGCA-1_151507	5	0	5	3
AAACACCAATAACTGC-1_151507	3	6	4	5
AAACAGCTTTCAGAAG-1_151507	2	5	6	4
AAACAGGGTCTATATT-1_151507	2	5	6	4
AAACAGTGTTCCTGGG-1_151507	3	6	4	6
AAACATTTCCCGGATT-1_151507	0	4	3	2
AAACCACTACACAGAT-1_151507	1	1	1	1
AAACCCGAACGAAATC-1_151507	4	2	1	0
AAACCGGGTAGGTACC-1_151507	0	4	3	1
AAACCGTTCGTCCAGG-1_151507	0	5	3	4
AAACCTAAGCAGCCGG-1_151507	0	5	3	2
AAACCTCATGAAGTTG-1_151507	0	4	3	4
AAACGAAGAACATACC-1_151507	5	0	5	3
AAACGACAGTCTTGCC-1_151507	1	1	1	2
AAACGAGACGGTTGAT-1_151507	4	2	2	0
AAACGCCCGAGATCGG-1_151507	1	1	1	1
AAACGGGCGTACGGGT-1_151507	0	4	3	2
AAACGGGTTGGTATCC-1_151507	5	1	5	3
AAACGGTTGCGAACTG-1_151507	3	6	0	4
AAACGTGTTCGCCCTA-1_151507	5	0	5	3
AAACTAACGTGGCGAC-1_151507	1	1	1	0
AAACTCGGTTCGCAAT-1_151507	2	5	3	4
AAACTCGTGATATAAG-1_151507	5	0	5	3
AAACTGCTGGCTCCAA-1_151507	6	3	2	1
AAACTTGCAAACGTAT-1_151507	2	5	3	1
AAAGAATGTGGACTAA-1_151507	2	5	3	2
AAAGACATGAAGTTTA-1_151507	1	1	1	6
AAAGACCCAAGTCGCG-1_151507	1	1	2	0
AAAGACTGGGCGCTTT-1_151507	6	4	6	1
AAAGGCTACGGACCAT-1_151507	2	5	3	4
AAAGGCTCTCGCGCCG-1_151507	0	4	3	4
AAAGGGATGTAGCAAG-1_151507	1	2	2	0
AAAGGGCAGCTTGAAT-1_151507	4	3	2	0
AAAGGTAAGCTGTACC-1_151507	5	0	5	3
AAAGGTCAACGACATG-1_151507	1	1	1	6
AAAGTAGCATTGCTCA-1_151507	2	5	3	4
AAAGTCACTGATGTAA-1_151507	1	1	2	0
AAAGTCGACCCTCAGT-1_151507	0	4	3	4
AAAGTGTGATTTATCT-1_151507	4	2	2	0
AAAGTTGACTCCCGTA-1_151507	4	2	1	1
AAATAACCATACGGGA-1_151507	5	0	5	3
AAATAAGGTAGTGCCC-1_151507	5	0	5	3
AAATACCTATAAGCAT-1_151507	6	3	2	1
AAATAGCTTAGACTTT-1_151507	1	1	1	1
AAATAGGGTGCTATTG-1_151507	6	4	6	1
AAATCACTCCTAAACG-1_151507	1	1	1	6
AAATCCGATACACGCC-1_151507	0	4	3	1
AAATCGTGTACCACAA-1_151507	0	3	2	1
AAATCTAGCCCTGCTA-1_151507	4	3	1	1
AAATGATTCGATCAGC-1_151507	5	0	5	3
AAATGCTCGTTACGTT-1_151507	4	2	2	0
AAATGGCATGTCTTGT-1_151507	5	0	5	3
AAATGGCCCGTGCCCT-1_151507	2	5	3	4
AAATGGTCAATGTGCC-1_151507	4	3	2	1
AAATGTATCTTATCCC-1_151507	0	4	6	6
AAATGTGGGTGCTCCT-1_151507	5	0	5	3
AAATTAACGGGTAGCT-1_151507	4	3	2	1
AAATTAATAAGCGCGA-1_151507	0	4	6	4
AAATTACACGACTCTG-1_151507	5	0	5	3
AAATTACCTATCGATG-1_151507	1	1	1	3
AAATTCCAGGTCCAAA-1_151507	1	1	1	1
AAATTGATAGTCCTTT-1_151507	2	5	3	4
AAATTGCGGCGGTTCT-1_151507	1	1	2	0
AAATTGGTGAGAAGCA-1_151507	5	0	5	3
AAATTTACCGAAATCC-1_151507	5	0	5	3
AAATTTGCGGGTGTGG-1_151507	0	5	6	4
AACAACTGGTAGTTGC-1_151507	4	3	2	0
AACAATACATTGTCGA-1_151507	3	6	0	4
AACAATTACTCTACGC-1_151507	6	3	6	1
AACACACGCTCGCCGC-1_151507	4	3	2	1
AACACGACTGTACTGA-1_151507	5	0	5	3
AACACGAGACGCGGCC-1_151507	2	5	3	4
AACACGCGGCCGCGAA-1_151507	1	1	2	0
AACAGCTGTGTGGCAA-1_151507	3	6	0	4
AACAGGAAATCGAATA-1_151507	5	1	5	3
AACAGGATGGGCCGCG-1_151507	6	3	6	4
AACAGGTAGTATGGAT-1_151507	4	2	1	1
AACATAGCGTGTATCG-1_151507	0	5	6	1
AACATATCAACTGGTG-1_151507	1	1	1	3
AACATCGATACGTCTA-1_151507	5	0	5	3
AACATTGGTCAGCCGT-1_151507	1	1	1	0
AACATTGTGACTCGAG-1_151507	2	5	5	4
AACCAAGACTTCTCTG-1_151507	0	4	3	2
AACCAGTATCACTCTT-1_151507	5	0	5	3
AACCATGGGATCGCTA-1_151507	1	2	2	0
AACCCAGAGACGGAGA-1_151507	1	2	2	0
AACCCGACAACCCGTG-1_151507	3	6	4	5
AACCCGAGCAGAATCG-1_151507	6	3	6	4
AACCCGATAGGGCTTC-1_151507	1	1	1	1
AACCCTACTGTCAATA-1_151507	1	2	1	1
AACCCTGGTGGAACCA-1_151507	5	0	5	3
AACCGAGCTTGGTCAT-1_151507	1	1	1	0
AACCGCTAAGGGATGC-1_151507	4	2	2	0
AACCGTTGTGTTTGCT-1_151507	5	0	5	3
AACCTAAAGCCGTCCG-1_151507	5	0	5	3
AACCTCGCTTTAGCCC-1_151507	0	4	3	2
AACCTGTCACGGAATT-1_151507	1	1	1	0
AACCTTTAAATACGGT-1_151507	0	4	3	2
AACCTTTACGACGTCT-1_151507	5	0	5	3
AACGATAATGCCGTAG-1_151507	0	4	6	1
AACGATAGAAGGGCCG-1_151507	1	1	2	0
AACGATATGTCAACTG-1_151507	1	1	2	0
AACGCATGATCTGGGT-1_151507	5	0	5	3
AACGCGAACGGCAACA-1_151507	1	1	2	0
AACGCGACCTTGGGCG-1_151507	3	6	0	4
AACGCGGTCTCCAGCC-1_151507	1	2	1	0
AACGCTGTTGCTGAAA-1_151507	6	3	2	1
AACGGACGTACGTATA-1_151507	4	3	2	1
AACGGCCATCTCCGGT-1_151507	0	4	3	4
AACGTACTGTGGGTAC-1_151507	0	4	3	1
AACGTAGTCTACCCAT-1_151507	5	0	5	3
AACGTCAGACTAGTGG-1_151507	4	2	2	0
AACGTGATGAAGGACA-1_151507	5	0	5	3
AACGTGCGAAAGTCTC-1_151507	4	2	2	0
AACGTTATCAGCACCT-1_151507	6	3	6	3
AACTACCCGTTTGTCA-1_151507	4	2	1	1
AACTAGCGTATCGCAC-1_151507	5	0	5	3
AACTAGGCTTGGGTGT-1_151507	0	4	3	1
AACTCAAGTTAATTGC-1_151507	6	3	2	1
AACTCCAGAGCGTGTT-1_151507	0	4	3	1
AACTCCTAATCCCATG-1_151507	5	0	5	3
AACTCGATAAACACGT-1_151507	1	2	0	6
AACTCGATGGCGCAGT-1_151507	1	1	2	0
AACTCTCAATAGAGCG-1_151507	1	1	1	0
AACTCTCAGTGTGCTC-1_151507	2	5	3	4
AACTGAGGTCAGCGTC-1_151507	1	1	1	0
AACTGATATTAGGCCT-1_151507	1	1	2	0
AACTGGGTCCCGACGT-1_151507	1	1	1	0
AACTGGGTTCGAGCCG-1_151507	5	1	1	3
AACTGGTGTGGGCCTT-1_151507	5	1	5	3
AACTTCTGCGTCTATC-1_151507	4	2	2	3
AACTTGCCCGTATGCA-1_151507	6	3	6	4
AACTTGCGTTCTCGCG-1_151507	4	2	2	0
AACTTTACGGGAGCTT-1_151507	0	4	3	1
AACTTTAGCTGCTGAG-1_151507	5	0	5	3
AACTTTCTCGATCATG-1_151507	5	0	5	3
AAGAAATCACCAGATT-1_151507	5	0	5	3
AAGAAGGATCAGTTAG-1_151507	4	2	2	0
AAGACATACGTGGTTT-1_151507	2	4	3	1
AAGACCCAACTGAACA-1_151507	2	5	3	1
AAGACTAACCCGTTGT-1_151507	1	1	2	0
AAGACTCACGCCCACT-1_151507	1	1	1	1
AAGACTGCAAGCTACT-1_151507	4	2	2	1
AAGAGATGAATCGGTA-1_151507	4	3	2	0
AAGAGCTCTTTATCGG-1_151507	4	2	2	0
AAGAGGATGTACGCGA-1_151507	0	4	3	1
AAGAGGCATGGATCGC-1_151507	4	2	2	1
AAGAGGCCCTTTGGAA-1_151507	6	3	1	1
AAGATGGCACCGGACC-1_151507	3	6	3	4
AAGATTGGCGGAACGT-1_151507	1	1	2	0
AAGCACCCTGCGTATC-1_151507	0	4	3	4
AAGCATACTCTCCTGA-1_151507	0	4	6	1
AAGCCGAAGCGGTTTA-1_151507	4	2	1	0
AAGCCGCTTTACCTTG-1_151507	5	0	5	3
AAGCGCAGGGCTTTGA-1_151507	2	5	3	4
AAGCGGAGTGCGCGCA-1_151507	1	1	2	6
AAGCGGCGTCATGGGT-1_151507	5	0	5	3
AAGCGTCCCTCATCGA-1_151507	2	5	5	4
AAGCTAGATCGAGTAA-1_151507	6	3	2	1
AAGCTCGTGCCAAGTC-1_151507	4	2	2	0
AAGCTCTTTCATGGTG-1_151507	0	4	3	1
AAGGAGAACTTATAAG-1_151507	5	0	5	3
AAGGAGCGGTTGGTGC-1_151507	4	3	2	0
AAGGATCGATCGCTTG-1_151507	1	1	1	1
AAGGATGAGGGACCTC-1_151507	1	1	2	0
AAGGCAGGCTGTCTCC-1_151507	1	1	1	0
AAGGCGCGTAAAGCTT-1_151507	4	2	2	0
AAGGCTGTGCTCATCG-1_151507	4	3	2	1
AAGGGACAGATTCTGT-1_151507	1	1	2	3
AAGGGACTATGCATTC-1_151507	3	6	4	4
AAGGTATCCTAATATA-1_151507	1	1	2	0
AAGGTGATAAACCAGC-1_151507	4	2	2	0
AAGTAAGCTTCCAAAC-1_151507	5	0	5	3
AAGTAGAAGACCGGGT-1_151507	1	2	2	0
AAGTAGTGACGCGAGG-1_151507	6	3	2	4
AAGTCAATTGTCGTCA-1_151507	4	2	1	1
AAGTCTAGTAGCTGCC-1_151507	5	0	5	3
AAGTCTTCTGTGGCCT-1_151507	2	5	6	3
AAGTGACGACCGAATT-1_151507	0	4	3	4
AAGTGAGTCGGGTTTA-1_151507	2	5	3	4
AAGTGCAAAGGTAGAC-1_151507	0	4	6	4
AAGTGCCTTGACTGTA-1_151507	4	2	1	1
AAGTGCGTTAGAATCT-1_151507	2	5	3	4
AAGTGCTTCTCTATTG-1_151507	3	6	4	5
AAGTGTTTGGAGACGG-1_151507	6	3	2	1
AAGTTCACTCCAAGCT-1_151507	0	4	3	1
AAGTTCAGTCTGCGTA-1_151507	5	0	5	3
AAGTTCGGCCAACAGG-1_151507	0	4	3	4
AAGTTGTGATGTTATA-1_151507	0	4	3	2
AAGTTTACTAATGGCA-1_151507	5	0	5	3
AAGTTTATGGGCCCAA-1_151507	2	5	3	4
AATAACAACGCTCGGC-1_151507	0	4	3	1
AATAACACTAGAACAA-1_151507	2	5	3	4
AATAAGTCCTCGAGAC-1_151507	5	0	5	3
AATACAATGTTTCAGG-1_151507	4	3	6	0
AATACCGGAGGGCTGT-1_151507	3	6	4	5
AATACCTGATGTGAAC-1_151507	2	5	3	1
AATAGAACAGAGTGGC-1_151507	0	5	3	1
AATAGAATCTGTTTCA-1_151507	4	3	2	1
AATAGCAAGCCTCCTG-1_151507	1	1	1	0
AATAGCTACCGCGTGC-1_151507	5	0	5	3
AATAGTCCGTCCCGAC-1_151507	0	5	3	4
AATAGTCGCGAGTCGG-1_151507	6	3	6	0
AATATCAAGGTCGGAT-1_151507	1	1	2	0
AATATCGAATCAATGC-1_151507	4	2	1	0
AATATCGAGGGTTCTC-1_151507	5	1	5	3
AATATTGGAGTATTGA-1_151507	0	4	3	1
AATCAGACTGCAGGAC-1_151507	1	1	2	0
AATCAGGTTTCATTTA-1_151507	3	6	4	5
AATCATGTAAAGACTC-1_151507	6	3	1	1
AATCCAAGGGCCTGAG-1_151507	1	1	2	0
AATCCATGCAAGGGTG-1_151507	1	1	2	0
AATCGAGGTCTCAAGG-1_151507	0	5	3	2
AATCGCCTCAGCGCCA-1_151507	4	2	2	0
AATCGCGCAGAGGACT-1_151507	1	2	1	1
AATCGGGACACTACGA-1_151507	5	0	5	3
AATCGGTATAGCCCTC-1_151507	2	3	3	6
AATCGTGAGCCGAGCA-1_151507	2	5	3	4
AATCTAGGTTTACTTG-1_151507	3	6	0	4
AATCTATGCCGGAGCC-1_151507	5	0	5	3
AATCTCTACTGTGGTT-1_151507	0	5	3	4
AATCTGCGTTGGGACG-1_151507	1	1	1	0
AATCTGGCTTTCTAGT-1_151507	3	6	6	4
AATCTGGGTAGACCCT-1_151507	5	1	5	3
AATGACAGCAATGTCT-1_151507	2	5	3	4
AATGACGTAGGATGTC-1_151507	4	3	2	0
AATGACTGTCAGCCGG-1_151507	4	2	2	0
AATGAGTTCGCATATG-1_151507	4	2	2	0
AATGATGATACGCTAT-1_151507	5	0	5	3
AATGATGCGACTCCTG-1_151507	5	0	5	3
AATGCAACCGGGTACC-1_151507	4	2	2	0
AATGCACCAAGCAATG-1_151507	5	0	5	3
AATGGCCGCCAATGCG-1_151507	1	1	1	2
AATGGTCCACCGTTCA-1_151507	0	4	6	1
AATGGTTCTCACAAGC-1_151507	4	2	2	0
AATGTGCCCGAGGTGT-1_151507	3	6	3	4
AATGTGCTAATCTGAG-1_151507	3	6	4	5
AATGTTAAGACCCTGA-1_151507	0	5	6	1
AATGTTGTCGTGAGAC-1_151507	2	3	3	1
AATTAAAGGTCGGCGT-1_151507	6	3	2	1
AATTAACGGATTTCCA-1_151507	0	4	3	2
AATTACTCGTACGCTC-1_151507	4	3	6	0
AATTAGCGCTGCAGCG-1_151507	0	4	3	1
AATTATACCCAGCAAG-1_151507	2	5	3	1
AATTCATAAGGGATCT-1_151507	5	0	5	3
AATTCCAACTTGGTGA-1_151507	1	1	6	6
AATTCCAAGCATGTAC-1_151507	3	6	0	4
AATTCGATTCGAGGAT-1_151507	2	5	3	4
AATTCTAGAGTTAGGC-1_151507	0	3	2	1
AATTGAACGCTCTGGT-1_151507	4	3	2	1
AATTGCAGCAATCGAC-1_151507	0	4	3	2
AATTGTGGTTGCCAAA-1_151507	0	4	2	6
AATTTGGGACATAGTA-1_151507	5	0	5	3
AATTTGGTTCCAAAGA-1_151507	5	0	5	3
ACAAACCGACAAGGCG-1_151507	5	0	5	3
ACAAAGAAGGTAGGCC-1_151507	2	5	6	6
ACAAAGCATGACCTAG-1_151507	0	4	3	2
ACAAATCGCACCGAAT-1_151507	4	3	2	1
ACAAATGGTAGTGTTT-1_151507	4	2	2	0
ACAAATTCAGATCTGA-1_151507	5	1	5	3
ACAACAGCATGAGCTA-1_151507	4	2	2	0
ACAACGGTCCCTGCGA-1_151507	4	3	2	0
ACAAGCAGTGCCTAGC-1_151507	6	3	6	1
ACAAGCTATATGGAAG-1_151507	2	5	3	4
ACAAGGAAATCCGCCC-1_151507	6	3	6	1
ACAAGGACAAGAGGTT-1_151507	6	3	2	0
ACAAGGATGCTTTAGG-1_151507	0	4	3	2
ACAAGGCCTACCAGCC-1_151507	1	1	1	0
ACAAGGGCAGGCTCTG-1_151507	6	3	2	0
ACAATAGTCGTACGTT-1_151507	2	5	3	4
ACAATCCATTTAAACC-1_151507	0	4	3	4
ACAATCGATCTTTATA-1_151507	5	0	5	3
ACAATGAATACGGAGA-1_151507	3	6	3	4
ACAATGATTCTTCTAC-1_151507	1	1	1	0
ACAATTGTGTCTCTTT-1_151507	4	3	2	1
ACAATTTAGGAGGCTC-1_151507	0	4	3	1
ACAATTTGAGCAGTGG-1_151507	1	1	2	0
ACACAAAGACGGGTGG-1_151507	1	2	2	0
ACACAAATATTCCTAG-1_151507	5	0	5	3
ACACACCAGGACCAGT-1_151507	4	2	2	1
ACACACTTTCTACACG-1_151507	5	1	2	3
ACACATTGACGCAACA-1_151507	4	2	6	6
ACACATTTCCGTAGAC-1_151507	2	5	6	4
ACACCACATAATTAGC-1_151507	5	0	5	3
ACACCCAGCATGCAGC-1_151507	4	2	2	0
ACACCCGAGAAATCCG-1_151507	4	2	2	0
ACACCCGTAAATCTGT-1_151507	1	1	1	6
ACACCGAGCGCTCTTT-1_151507	4	2	6	0
ACACCTTAAGTAGGGC-1_151507	4	3	2	0
ACACCTTACTACTTGC-1_151507	1	2	1	1
ACACGAGACTCCTTCT-1_151507	4	2	2	0
ACACGGCACTATGCAT-1_151507	5	0	5	3
ACACGGGAACTTAGGG-1_151507	1	2	2	0
ACACGTAGGCCACAAG-1_151507	6	3	1	1
ACACTCCAATGTCACT-1_151507	4	2	2	0
ACACTGATCAAGGTGT-1_151507	0	4	3	1
ACACTGGGACAGTCGT-1_151507	6	3	6	4
ACAGAACTGAGAACAA-1_151507	2	5	3	4
ACAGATTAGGTTAGTG-1_151507	5	0	5	3
ACAGCATAGAGCCAGT-1_151507	5	0	5	3
ACAGCGACATTCTCAT-1_151507	0	3	3	1
ACAGCGCACCCGCAGC-1_151507	5	0	5	3
ACAGGCACGGATCCTT-1_151507	2	5	3	1
ACAGGCTTGCCCGACT-1_151507	6	3	2	1
ACAGGTGGAGGTGAGG-1_151507	0	5	6	4
ACAGGTGTGTTGTTGC-1_151507	2	5	6	6
ACAGTAATACAACTTG-1_151507	2	5	4	4
ACAGTATACCGTGGGA-1_151507	5	0	5	3
ACAGTGCAGCGCATTT-1_151507	1	1	1	6
ACATAATAAGGCGGTG-1_151507	1	2	2	0
ACATCAGCTGGGACGC-1_151507	0	4	6	1
ACATCCCGGCCATACG-1_151507	0	4	3	4
ACATCCTGGTAACTGT-1_151507	1	2	1	1
ACATCGATCGTTTACC-1_151507	6	3	2	1
ACATCGGTCAGCCGCG-1_151507	0	4	3	4
ACATCGTATGCAATGG-1_151507	4	3	2	1
ACATCGTTAACCTAGT-1_151507	5	0	5	3
ACATCTCAACGCGTAA-1_151507	5	0	5	3
ACATGGCGCCAAAGTA-1_151507	1	2	1	1
ACATGGCTCAATTTAG-1_151507	1	2	2	0
ACATTAGTTTATATCC-1_151507	0	4	3	1
ACATTTGAAACCTAAC-1_151507	2	5	3	1
ACCAAACACCCAGCGA-1_151507	5	0	5	3
ACCAAACTAGAAATCC-1_151507	5	0	5	3
ACCAACACCACACACT-1_151507	5	0	5	3
ACCAACCGCACTCCAC-1_151507	0	4	3	2
ACCAACGCTTATTTAT-1_151507	0	5	3	1
ACCAAGAACGCGTGTC-1_151507	1	1	2	0
ACCAAGTCATCGGCAG-1_151507	2	5	3	1
ACCAATATGCAAGTTA-1_151507	0	4	6	4
ACCACAACTCAGAACA-1_151507	5	0	5	3
ACCACAAGTTTCTATC-1_151507	4	3	2	1
ACCACACGGTTGATGG-1_151507	2	5	6	4
ACCACCAATGTAACAA-1_151507	1	2	1	1
ACCACCCTCTCTTCTA-1_151507	5	0	5	3
ACCACGTGCAGCTATA-1_151507	6	3	2	1
ACCACTGTTCAAGAAG-1_151507	4	3	6	0
ACCAGACCATAACAAC-1_151507	2	5	6	3
ACCAGCCCGGTCTTTG-1_151507	5	0	5	3
ACCAGGAGTGTGATCT-1_151507	5	0	5	3
ACCAGTGCCCGGTCAA-1_151507	5	0	5	3
ACCAGTGCGGGAGACG-1_151507	4	3	2	1
ACCATATCCGCAATAA-1_151507	6	3	2	1
ACCATCCGCCAACTAG-1_151507	2	5	6	4
ACCATCGTATATGGTA-1_151507	0	4	3	1
ACCATTAAGGGTGTCA-1_151507	4	3	6	0
ACCCAACGCCCGTGGC-1_151507	1	1	2	0
ACCCACCTACATGCTC-1_151507	4	3	2	0
ACCCATCTTGAGGGTA-1_151507	0	3	2	1
ACCCATTTGTCCCTCT-1_151507	0	4	3	1
ACCCGAGCGAAATTAC-1_151507	3	6	0	5
ACCCGATTGGTTCCGA-1_151507	3	6	4	5
ACCCGGAAACTCCCAG-1_151507	0	4	3	1
ACCCGGATGACGCATC-1_151507	1	1	1	1
ACCCGGTTACACTTCC-1_151507	0	4	3	1
ACCCGTAGTCTAGTTG-1_151507	0	4	3	6
ACCCGTGTCATCAGTA-1_151507	2	5	3	4
ACCCTATAGGACTGAG-1_151507	4	2	2	0
ACCCTATGCCATATCG-1_151507	2	5	3	4
ACCCTCCCGTCAGGGC-1_151507	2	5	3	2
ACCCTCCCTTGCTATT-1_151507	4	3	2	1
ACCCTGGTAACGCCCT-1_151507	5	0	5	3
ACCCTTCATCTGCGAA-1_151507	5	0	5	3
ACCCTTGCCTGGGTCG-1_151507	5	0	5	3
ACCCTTTAGTTCTCCA-1_151507	5	0	5	3
ACCGAAAGGGCCCTGC-1_151507	5	1	5	3
ACCGACACATCTCCCA-1_151507	0	5	3	1
ACCGACTGAGTCCCAC-1_151507	1	2	2	0
ACCGAGTCTCCTTATT-1_151507	2	5	6	4
ACCGATAGGCATAACC-1_151507	6	4	6	6
ACCGATGGTAGCATCG-1_151507	1	1	1	0
ACCGCAATAACTGCCT-1_151507	6	3	2	1
ACCGCGGTGGAAGTCG-1_151507	4	2	1	1
ACCGGGCCTTTGTTGA-1_151507	4	3	2	0
ACCGGTCTGAGTACGG-1_151507	1	1	1	0
ACCGTGACCACGTGGG-1_151507	3	6	0	4
ACCGTTCCCGCTCTGA-1_151507	5	0	5	3
ACCTAAGTACCTTTCA-1_151507	2	5	3	4
ACCTAATCGACTTCCT-1_151507	6	3	2	1
ACCTACAGTATGTGGT-1_151507	1	1	1	1
ACCTACTATAAATCTA-1_151507	3	6	0	4
ACCTCCGCCCTCGCTG-1_151507	4	3	1	2
ACCTCCGTTATTCACC-1_151507	1	1	1	0
ACCTGCGTGTCATGTT-1_151507	2	5	3	4
ACCTTTCCTTTAGAAG-1_151507	5	0	5	3
ACGAAATGGGCGGCAC-1_151507	6	4	3	1
ACGACTCTAGGGCCGA-1_151507	2	5	3	1
ACGACTGGTCATACTC-1_151507	3	6	4	5
ACGAGAACCCATCACG-1_151507	1	1	2	0
ACGAGATATTTGCTTA-1_151507	5	0	5	3
ACGAGGATACCACTCT-1_151507	2	5	3	4
ACGAGTACGGATGCCC-1_151507	5	0	5	3
ACGATACATAGAACTA-1_151507	1	1	1	0
ACGATACCTATCCTGA-1_151507	0	5	6	6
ACGATCATACATAGAG-1_151507	1	2	1	0
ACGATCATCTTGTAAA-1_151507	1	1	1	1
ACGATGCATATGTTAT-1_151507	6	3	2	1
ACGATGGATCCGATGC-1_151507	5	0	5	3
ACGCAAACTAATAGAT-1_151507	2	6	0	4
ACGCAATCACTACAGC-1_151507	5	0	5	3
ACGCATAAATGACATG-1_151507	1	1	1	1
ACGCATACGTTTACTA-1_151507	6	3	1	1
ACGCATTCGTGAGTAC-1_151507	4	3	2	1
ACGCCACTCGAAACAG-1_151507	2	3	6	4
ACGCCAGATGATTTCT-1_151507	5	1	5	3
ACGCCAGTGCGTTTGC-1_151507	2	5	3	1
ACGCCCAGCTGTCGAT-1_151507	5	0	5	3
ACGCCGCTAGACGACC-1_151507	6	3	2	1
ACGCGAAGTCAGACGA-1_151507	0	4	3	1
ACGCGCTACACAGGGT-1_151507	0	4	3	1
ACGCGGGCCAAGGACA-1_151507	4	3	2	0
ACGCGTTTCTTAAGAG-1_151507	0	4	6	4
ACGCTAGTATCAGTGC-1_151507	1	1	1	6
ACGCTAGTGATACACT-1_151507	1	1	1	0
ACGCTGTGAGGCGTAG-1_151507	0	5	6	4
ACGCTTAGTGTCTCTC-1_151507	5	0	5	3
ACGGAACACGAGTGCC-1_151507	2	5	3	1
ACGGAATTTAGCAAAT-1_151507	4	2	2	0
ACGGACTCTCAAAGCG-1_151507	0	4	3	2
ACGGAGCGCAAATTAC-1_151507	5	0	5	3
ACGGATGGTGCGGATA-1_151507	0	4	3	1
ACGGCACTTGCTTGGG-1_151507	0	4	3	1
ACGGCCAACATGGACT-1_151507	0	4	3	4
ACGGCGACGATGGGAA-1_151507	6	3	2	1
ACGGCGGGTTGCCCTG-1_151507	1	1	2	0
ACGGGAGTGTCGGCCC-1_151507	2	5	3	4
ACGGGCGTATGCGACA-1_151507	5	0	5	3
ACGGGTCATGTGACTT-1_151507	4	3	6	0
ACGGTACAGTTCAATG-1_151507	2	5	3	1
ACGTACAGATTTCTCT-1_151507	5	0	5	3
ACGTACTTTGGCACGG-1_151507	3	6	4	4
ACGTAGATTGCTGATG-1_151507	4	3	2	0
ACGTAGGAGAGTCGCT-1_151507	3	5	6	4
ACGTATTACTCCGATC-1_151507	1	2	1	1
ACGTCCTAAACGAGAT-1_151507	5	0	5	3
ACGTCTCGTTCCGGGA-1_151507	2	5	6	4
ACGTGCGCCTCGTGCA-1_151507	1	1	2	0
ACGTGGTCGAATGTGC-1_151507	5	0	5	3
ACGTTAATGTCGAAGA-1_151507	6	3	2	1
ACGTTAGATTTGCCCG-1_151507	0	4	2	4
ACGTTATTGGTCACTC-1_151507	4	2	6	3
ACGTTCCGCGCTCCGT-1_151507	5	0	5	3
ACGTTCGCAATCAATT-1_151507	1	1	1	0
ACGTTCGTTCAGGAAA-1_151507	2	5	3	4
ACGTTCTGTACAAGTC-1_151507	0	4	3	2
ACGTTTAGTTGTGATC-1_151507	5	0	5	3
ACTAAGGACGCACACC-1_151507	1	1	2	6
ACTAATACGTCAGGCG-1_151507	5	0	5	3
ACTACAAAGAGAGGTG-1_151507	3	6	4	6
ACTACCAGCTCTCTGG-1_151507	4	3	2	0
ACTACGCGTTAGAATT-1_151507	2	5	3	4
ACTAGTTGCGATCGTC-1_151507	4	2	1	0
ACTATATGCTGTGTTC-1_151507	5	0	5	3
ACTATCCAGGGCATGG-1_151507	1	1	1	1
ACTATCGCCGGCTAAA-1_151507	4	3	0	4
ACTATCTGCCCGCGTA-1_151507	4	3	1	1
ACTATTCGTCCGTGGT-1_151507	5	0	5	3
ACTATTTCCGGGCCCA-1_151507	2	5	3	4
ACTCAACGAATGTATT-1_151507	1	1	2	0
ACTCAAGTGCAAGGCT-1_151507	0	4	3	2
ACTCAATAAAGGCACG-1_151507	1	2	1	0
ACTCAGACCTGCTTCT-1_151507	1	1	2	0
ACTCCAATATCATCAT-1_151507	3	6	4	5
ACTCCCATTCCTAAAG-1_151507	2	5	3	4
ACTCCCGAATTCGTTT-1_151507	1	1	1	0
ACTCCCGTAGACTAGG-1_151507	5	0	5	3
ACTCCCTAATGCTAAA-1_151507	0	4	3	2
ACTCCCTAGAATAGTA-1_151507	6	3	2	1
ACTCCGGCCGACCACT-1_151507	2	5	3	4
ACTCGATGTATTTCAT-1_151507	4	2	0	3
ACTCGCCGTTCGATAA-1_151507	0	4	3	1
ACTCGCGATCTGACGC-1_151507	1		2	6
ACTCGTAACCCGTCCT-1_151507	2	5	3	4
ACTCGTCAGTAATCCC-1_151507	4	2	2	1
ACTCTAAACCTGGGAT-1_151507	0	4	6	6
ACTCTCTGACTTAGGT-1_151507	4	3	2	0
ACTCTCTTATACACGA-1_151507	5	0	5	3
ACTCTGACCTAATAGA-1_151507	2	5	3	2
ACTCTTGTATAGTAAC-1_151507	4	2	2	0
ACTGAAACGCCGTTAG-1_151507	6	3	3	1
ACTGAATGGCGAAAGT-1_151507	4	3	2	1
ACTGATTTAGTGATTC-1_151507	5	0	5	3
ACTGCCCGCCATTCTC-1_151507	3	6	0	4
ACTGCCGTCGTAACTC-1_151507	5	0	2	3
ACTGCGGACACACCGT-1_151507	1	1	1	6
ACTGGCGAACCTGCGT-1_151507	1	1	2	6
ACTGTACGATACACAT-1_151507	1	1	2	0
ACTGTAGCACTTTGGA-1_151507	4	3	2	0
ACTGTATACGCGAGCA-1_151507	1	1	2	0
ACTGTCCAGGATTATA-1_151507	4	3	2	1
ACTGTCTTCTTTAGAA-1_151507	4	2	2	0
ACTGTGCTAGTAGATC-1_151507	1	1	2	0
ACTGTTTAGTGTAGGC-1_151507	5	0	5	3
ACTTACCGGGCGCGCA-1_151507	5	0	5	3
ACTTACGCATCCACGC-1_151507	0	4	3	2
ACTTAGTACGACAAGA-1_151507	1	2	2	0
ACTTATACTTACCCGG-1_151507	1	1	1	0
ACTTATCTGATCTATA-1_151507	5	0	5	3
ACTTATTAGGATCGGT-1_151507	6	3	2	1
ACTTATTTATGTGCCA-1_151507	4	2	2	1
ACTTCAGGCTGATCCC-1_151507	6	3	2	1
ACTTCCATGCGGGACA-1_151507	0	4	3	2
ACTTCCTGTCGTGCGA-1_151507	1	1	1	6
ACTTCGCCATACGCAC-1_151507	1	1	2	0
ACTTGACTCCCTCTTT-1_151507	6	3	2	0
ACTTGCCATATTGTAC-1_151507	5	0	5	3
ACTTGGGACCCGGTGG-1_151507	4	3	2	0
ACTTGTAGTCCCTTCA-1_151507	2	5	6	4
ACTTGTGGATGGAACG-1_151507	4	2	1	1
ACTTTACCCTCATGAA-1_151507	1	1	1	0
ACTTTCCTATAGCTTC-1_151507	4	2	2	0
ACTTTGACTGCATCCT-1_151507	2	5	6	4
AGAAATTATGACTCGC-1_151507	4	3	1	4
AGAACGTGGTACATTC-1_151507	1	2	2	0
AGAACTGTACTTTGTA-1_151507	2	5	3	1
AGAAGAGCGCCGTTCC-1_151507	1	2	0	0
AGAAGGTACACTTCAC-1_151507	3	6	0	4
AGAAGGTTGCCGAATT-1_151507	0	4	3	1
AGAAGGTTGTAGGTCG-1_151507	0	5	3	1
AGAAGTGATTCGTGAT-1_151507	2	5	3	4
AGAATAAATCTTCAGG-1_151507	0	4	3	4
AGAATACAGGCTATCC-1_151507	2	5	3	6
AGAATGCGGGTTCGGA-1_151507	5	0	5	3
AGAATTATGGATTCGA-1_151507	1	1	1	0
AGAATTGTTTGACATA-1_151507	4	2	2	0
AGACAGCTCAGAATCC-1_151507	6	3	6	0
AGACATAGATCCTTCC-1_151507	5	1	5	3
AGACCATGGGATACAA-1_151507	4	3	2	0
AGACCCACCGCTGATC-1_151507	6	3	2	1
AGACCCGCCCTCCTCG-1_151507	4	2	2	0
AGACCGCTCCGCGGTT-1_151507	4	2	1	0
AGACCGGGAAACCCTG-1_151507	2	5	3	4
AGACGAAGTGCCGGTC-1_151507	4	3	2	1
AGACGACGATGCCGCT-1_151507	2	5	3	4
AGACGGGATTGGTATA-1_151507	5	0	5	3
AGACGGGCCGATTTAA-1_151507	5	0	5	3
AGACTAGCCTTCCAGA-1_151507	4	3	2	0
AGACTGTTACCGGGTC-1_151507	3	6	0	4
AGAGAAACACCAGAAA-1_151507	3	6	4	5
AGAGAACCGTCTAGGA-1_151507	1	1	2	0
AGAGAAGGAGTACAAT-1_151507	3	6	3	4
AGAGATCTCTAAAGCG-1_151507	0	4	3	4
AGAGCAGTTATGAGAC-1_151507	6	3	6	4
AGAGCCGCCGAGATTT-1_151507	6	3	6	4
AGAGCGCTTGTAACGG-1_151507	5	0	5	3
AGAGCGGGCTAATCAT-1_151507	1	1	2	0
AGAGCGTACAAGCTCG-1_151507	4	3	2	0
AGAGCTACGAAAGCAT-1_151507	1	2	2	0
AGAGGCTTCGGAAACC-1_151507	4	3	1	1
AGAGGGACAATTGTCC-1_151507	1	1	1	2
AGAGGTATCTCGGTCC-1_151507	5	0	5	3
AGAGTAAACTTCACTA-1_151507	4	2	1	0
AGAGTGAACAGACACC-1_151507	1	1	1	2
AGAGTTAGAGACCGAT-1_151507	5	0	6	3
AGAGTTGCAGGCCTCC-1_151507	1	1	2	0
AGATAACTTCAGGGCC-1_151507	6	3	2	1
AGATACCAATAGAACC-1_151507	0	4	3	1
AGATACCAGCACTTCA-1_151507	5	0	5	3
AGATACCGGTGTTCAC-1_151507	0	4	3	4
AGATACGACTTCATAT-1_151507	1	2	2	0
AGATACTCAAGATCGA-1_151507	4	3	2	1
AGATATAATACGACTA-1_151507	2	5	3	4
AGATCGTGCATAAGAT-1_151507	5	0	5	3
AGATCTCAGGTGTGAT-1_151507	1	2	2	0
AGATGACTCGCCCACG-1_151507	1	2	2	0
AGATGAGGGTTGCGAT-1_151507	5	0	5	3
AGATGATGGAGTCTGG-1_151507	1	1	1	1
AGATGCAAGACGTGCA-1_151507	3	6	0	4
AGATGCTATAACGAGC-1_151507	4	3	6	0
AGATTATAGGACGTTT-1_151507	6	3	2	1
AGATTCAAGCGGGTCG-1_151507	1	1	1	2
AGATTCACAACCGATA-1_151507	3	6	0	6
AGCAAAGGCCGCTAGT-1_151507	0	4	3	4
AGCAACATATCTTATT-1_151507	1	2	1	0
AGCAACCGAAAGTAAT-1_151507	3	6	0	4
AGCACCAGTACTCACG-1_151507	1	2	1	0
AGCACTACCGGCCTGT-1_151507	0	4	3	1
AGCACTACCTCACCAG-1_151507	6	3	6	1
AGCACTTAAGGACGCC-1_151507	6	3	2	0
AGCAGAAGGAGAAAGA-1_151507	2	5	3	1
AGCAGCCAGATGAATA-1_151507	0	4	3	4
AGCAGTCGAAGCATGC-1_151507	2	5	6	4
AGCATATCAATATGCT-1_151507	4	3	2	1
AGCATCATTTCGAAAG-1_151507	3	6	0	4
AGCATCGTCGATAATT-1_151507	1	2	2	0
AGCATTACGAGGCAAG-1_151507	0	5	3	2
AGCCAAGCTTTGTGTC-1_151507	2	5	3	4
AGCCACAGGTTACCCG-1_151507	0	4	3	2
AGCCACTCCCGTGCTT-1_151507	1	1	2	0
AGCCATATAGTATGTG-1_151507	3	5	0	4
AGCCCATACATGTAAG-1_151507	0	4	3	1
AGCCCGCAACAAGCAG-1_151507	3	6	0	4
AGCCCGGCATTAGAGG-1_151507	3	6	4	5
AGCCCGGTAGCCTGTA-1_151507	2	5	3	4
AGCCCTAAGCGAAGTT-1_151507	1	1	2	0
AGCCCTTCTAATCCGA-1_151507	5	0	5	3
AGCCCTTGGACATCCC-1_151507	6	3	6	6
AGCCGCAAATTCAAAT-1_151507	2	5	3	4
AGCCGCTTGATTAGCG-1_151507	4	3	0	3
AGCCGTGGCTAAATGT-1_151507	2	5	3	4
AGCCTAATACCCACGT-1_151507	2	5	4	4
AGCCTTAAAGCGGAAG-1_151507	4	2	6	3
AGCGACAGGAACGGTC-1_151507	2	5	6	4
AGCGACATCCCATTCA-1_151507	1	1	2	0
AGCGACCAACGATATT-1_151507	4	2	2	0
AGCGATGCGCCTAATA-1_151507	0	4	3	1
AGCGCATAATGAATCG-1_151507	0	5	3	4
AGCGCGGGTGCCAATG-1_151507	5	0	5	3
AGCGCTTATGGGCAAG-1_151507	5	0	5	3
AGCGGACACTTCGTAG-1_151507	2	5	3	1
AGCGGCGGTTAGCGGT-1_151507	3	5	6	4
AGCGGGAAGGGTCCAT-1_151507	1	1	2	0
AGCGGGTCTGACACTC-1_151507	2	5	3	4
AGCGGTTGAGATGTAC-1_151507	1	1	1	6
AGCGGTTGCCGCTCTG-1_151507	5	0	5	3
AGCGTACGAGAGCTAG-1_151507	1	1	2	0
AGCGTAGCGCTAGACC-1_151507	1	1	2	3
AGCGTCTGAACCCGCA-1_151507	1	1	2	0
AGCGTGGTATTCTACT-1_151507	6	3	2	1
AGCGTTCCGATTTAAA-1_151507	1	1	1	0
AGCTAACAAGCAATGT-1_151507	3	6	0	4
AGCTAAGTACGCAGGC-1_151507	0	4	3	1
AGCTAGAAGCAGAAGT-1_151507	5	0	5	3
AGCTATTTAATCCAAC-1_151507	5	0	5	3
AGCTCCATATATGTTC-1_151507	6	3	1	1
AGCTCCTTCGCACATC-1_151507	6	3	2	1
AGCTCGTTGATGGAAA-1_151507	5	0	5	3
AGCTCTAGACGTTCCA-1_151507	4	2	2	0
AGCTCTTCCCAGTGCA-1_151507	5	0	5	3
AGCTCTTCGTAACCTT-1_151507	1	1	1	1
AGCTCTTTACTCAGTT-1_151507	0	4	2	1
AGCTGAAGTAAACCAA-1_151507	5	0	5	3
AGCTGCATTTGAGGTG-1_151507	1	1	1	2
AGCTGCTGTGCCGAAT-1_151507	1	1	1	2
AGCTGTAACCTCAATC-1_151507	2	5	3	4
AGCTTATAGAGACCTG-1_151507	5	0	5	3
AGCTTCAATACTTTGA-1_151507	5	0	5	3
AGCTTCTTCTCGAGCA-1_151507	2	5	3	2
AGCTTGATCTTAACTT-1_151507	0	4	3	4
AGGAAAGCCTCTGATG-1_151507	1	2	2	0
AGGAAGCTGTCCGCCG-1_151507	0	5	3	1
AGGACAGTCGAATCCC-1_151507	4	2	2	0
AGGACATCGCACGTCG-1_151507	4	2	2	0
AGGACGACCCATTAGA-1_151507	0	4	3	1
AGGACGCTCGATGTTG-1_151507	5	0	5	3
AGGACTTATAGGAGAA-1_151507	4	3	6	4
AGGAGGCCTTCGCGCG-1_151507	4	3	2	1
AGGATAAAGTCGGGAT-1_151507	0	4	3	1
AGGATATAGGGATTTA-1_151507	4	3	2	0
AGGATATCCGACTGCA-1_151507	2	5	3	1
AGGATCACGCGATCTG-1_151507	2	5	3	4
AGGCAAAGAGGAATCA-1_151507	5	0	5	3
AGGCACGTGACTGTCC-1_151507	6	3	1	4
AGGCAGATGCGTAAAC-1_151507	1	1	2	0
AGGCAGGGAGCGTACT-1_151507	2	5	3	4
AGGCATTGTCGTAGGG-1_151507	4	3	2	1
AGGCCACCCGTTATGA-1_151507	6	3	2	0
AGGCCCAGTGACTGGT-1_151507	1	2	2	0
AGGCCCATTGTACAGG-1_151507	1	1	2	0
AGGCCCTAGAACGCCA-1_151507	2	5	3	4
AGGCCTATCATACCAA-1_151507	3	6	6	6
AGGCCTGAGAATCTCG-1_151507	0	4	3	2
AGGCGGTTTGTCCCGC-1_151507	3	6	0	6
AGGCGTCTATGGACGG-1_151507	5	0	5	3
AGGCTATGGTTAGCTT-1_151507	4	3	2	0
AGGCTTCCCGAAGAAG-1_151507	0	5	3	4
AGGCTTGCTAGACACC-1_151507	6	3	6	0
AGGGAAACGAGGTACT-1_151507	5	0	5	3
AGGGACAGCACGGCGG-1_151507	5	0	5	3
AGGGACCGGCTGCGTT-1_151507	1	1	1	1
AGGGACTCTACGCGAC-1_151507	0	4	3	1
AGGGAGACATACTTCG-1_151507	5	0	5	3
AGGGCAGCGGCGTGGT-1_151507	5	0	5	3
AGGGCGAGCAGCTGAT-1_151507	2	5	3	1
AGGGCGTGATCGGCTA-1_151507	1	2	2	0
AGGGCTGCAGTTACAG-1_151507	4	3	2	1
AGGGTCAGAGCACTCG-1_151507	3	6	4	5
AGGGTCAGTAACCCTA-1_151507	5	0	5	3
AGGGTCGATGCGAACT-1_151507	1	1	1	1
AGGGTGCCGTTCTTTA-1_151507	3	6	4	5
AGGGTGCTCTCGAGGG-1_151507	1	1	1	0
AGGGTGGATAGTGCAT-1_151507	0	4	6	4
AGGGTGTGCTACACGC-1_151507	1	1	1	1
AGGGTTCAGACGGTCC-1_151507	3	6	4	5
AGGGTTCCCTTTGGTT-1_151507	1	1	2	0
AGGGTTTAGTTCGGGA-1_151507	4	3	2	0
AGGTAACCTCCTATTC-1_151507	1	1	2	0
AGGTACGATATTGCCA-1_151507	5	0	5	3
AGGTAGATCGAGATAT-1_151507	3	6	0	4
AGGTAGGTACAAAGCT-1_151507	0	4	3	4
AGGTATAATTGATAGT-1_151507	1	1	1	1
AGGTCAGGTGAGAGTG-1_151507	2	5	3	4
AGGTCGCCACTTCGGT-1_151507	5	1	2	3
AGGTCGCGGAGTTACT-1_151507	5	0	5	3
AGGTGCACGTCCACAT-1_151507	2	5	3	1
AGGTGGTGACCTTCGC-1_151507	2	5	3	4
AGGTGTATCGCCATGA-1_151507	0	4	3	4
AGGTTACACCATGCCG-1_151507	1	2	1	1
AGGTTGAGGCACGCTT-1_151507	1	1	1	0
AGGTTTCACACACCTT-1_151507	6	3	2	1
AGTAACGTTCATCCTG-1_151507	5	0	5	3
AGTAACTATAGCAGCC-1_151507	2	5	3	6
AGTAATCTAAGGGTGG-1_151507	2	5	3	1
AGTAATGTCTTGCCGC-1_151507	1	1	2	0
AGTACAGAAGCTTATA-1_151507	2	5	6	4
AGTACATCATTTATCA-1_151507	5	0	5	3
AGTACCTTCGAGTGCT-1_151507	5	0	5	3
AGTACGGCCCGTATCG-1_151507	0	4	3	1
AGTACGGGCACCTGGC-1_151507	1	1	2	0
AGTACGTGGCCTGTCT-1_151507	5	0	5	3
AGTACTCTTATGCCCA-1_151507	6	3	2	1
AGTAGAAGGCGCCTCA-1_151507	3	6	4	5
AGTAGCGTGAACGAAC-1_151507	5	0	5	3
AGTAGCTAGACGCCGA-1_151507	1	1	1	0
AGTAGGAAGGAAGTTG-1_151507	5	0	5	3
AGTAGGTAACATACAT-1_151507	1	1	2	0
AGTATAATACTAGGCA-1_151507	4	3	2	0
AGTATACACAGCGACA-1_151507	3	6	0	4
AGTATCCATAATAACG-1_151507	1	1	2	0
AGTATGCTGGAGACCA-1_151507	3	6	0	4
AGTATTTGGCACGACC-1_151507	2	5	3	4
AGTCAAATGATGTGAT-1_151507	3	6	4	5
AGTCAACACCACCATC-1_151507	6	4	2	1
AGTCAAGATGACACTT-1_151507	4	3	2	1
AGTCACTAGCTCTCGA-1_151507	6	3	1	1
AGTCACTCCGCCTCAT-1_151507	1	1	2	0
AGTCAGCCACCGCCTG-1_151507	4	2	2	0
AGTCCAGCGGGTACGT-1_151507	1	1	2	0
AGTCCATTGGCTGATG-1_151507	1	2	1	1
AGTCCCGCCTTTAATT-1_151507	5	0	5	3
AGTCGACGGTCTCAAG-1_151507	1	1	1	0
AGTCGGCCCAAACGAC-1_151507	4	3	2	0
AGTCGGCTCAACTTTA-1_151507	2	5	3	4
AGTCGGTTGCGTGAGA-1_151507	1	1	1	1
AGTCGTATAAAGCAGA-1_151507	0	5	3	2
AGTCGTCGACCACCAA-1_151507	0	3	3	1
AGTCGTGGGCATTACG-1_151507	2	5	3	4
AGTCTAAAGTATACTC-1_151507	5	0	5	3
AGTCTCACAAGACTAC-1_151507	2	5	3	4
AGTCTGGACATCCTTG-1_151507	4	2	2	0
AGTCTTCTCCTCAAAT-1_151507	1	2	1	0
AGTCTTTAAAGTGTCC-1_151507	2	5	3	4
AGTGAACAAACTTCTC-1_151507	4	2	1	1
AGTGAAGATGGTGTCC-1_151507	5	0	5	3
AGTGACCTACTTTACG-1_151507	0	4	2	4
AGTGACTGTGACACAA-1_151507	3	6	4	5
AGTGAGACTTCCAGTA-1_151507	1	1	2	0
AGTGAGCCTCGCCGCC-1_151507	1	1	2	0
AGTGAGGGTTTCTGAC-1_151507	5	0	5	3
AGTGAGTCGAATTAAC-1_151507	0	4	3	1
AGTGATAACCTGCGCG-1_151507	0	4	3	1
AGTGATATGAGTAGTT-1_151507	0	4	3	1
AGTGATTCAAGCAGGA-1_151507	1	1	1	0
AGTGCACGCTTAAGAA-1_151507	4	3	2	1
AGTGCGTAGCTCGTAA-1_151507	0	4	3	1
AGTGCTAAACACAGCA-1_151507	0	4	3	1
AGTGCTTGCACGAATA-1_151507	4	2	2	0
AGTGGCCCGCAAATGG-1_151507	2	5	3	1
AGTGGCGGCAATTTGA-1_151507	5	0	5	3
AGTGGCGTCTGAAGGT-1_151507	0	4	3	2
AGTGGCTCCGTCGGCC-1_151507	2	5	6	4
AGTGGTGTTACCCGTG-1_151507	2	5	6	4
AGTGGTTGCGTATAGG-1_151507	0	5	3	1
AGTGTATTGCGCATTG-1_151507	5	0	5	3
AGTGTGCTAAGATCGC-1_151507	4	3	6	0
AGTGTGGTCTATTGTG-1_151507	4	2	5	0
AGTTAAACACTTGCGA-1_151507	0	4	2	1
AGTTAAGCGGTCCCGG-1_151507	5	0	5	3
AGTTAAGTCAACCGCT-1_151507	2	5	3	4
AGTTACCCTTAAGACT-1_151507	6	3	6	0
AGTTACCGCACATGGT-1_151507	6	3	6	1
AGTTACTCTATCGTGG-1_151507	5	0	5	3
AGTTATTGAAAGGTAA-1_151507	5	0	5	3
AGTTCACCGGTTGGAC-1_151507	6	2	0	3
AGTTCCTACAGAATTA-1_151507	4	3	2	1
AGTTCCTATTTATGTT-1_151507	6	3	2	1
AGTTCTGCGTTGTATC-1_151507	4	2	2	0
AGTTGACATCGGCTGG-1_151507	1	1	2	0
AGTTGACGGTCCTTGC-1_151507	2	5	3	1
AGTTGCTGACTGATAT-1_151507	4	2	2	0
AGTTGGCAAGGCTAGA-1_151507	2	5	3	1
AGTTTCGCAGGTCGGA-1_151507	5	0	5	3
AGTTTGCACCTGCCTC-1_151507	0	4	3	1
AGTTTGGCACGGGTTG-1_151507	4	2	2	0
AGTTTGGCCAGACCTA-1_151507	2	5	3	4
ATAAACCATTGGACGG-1_151507	5	0	5	3
ATAAACGGACCCGTAA-1_151507	6	5	6	1
ATAAACGTTGCACCAC-1_151507	6	3	1	1
ATAAAGGCTCGGTCGT-1_151507	4	3	2	1
ATAAAGGTCAAGTACG-1_151507	5	0	5	3
ATAAATATTAGCAGCT-1_151507	0	4	3	1
ATAACGCCGGAGGGTC-1_151507	4	2	2	0
ATAACGGAGTCCAACG-1_151507	1	1	2	0
ATAACGTTACCTCCAC-1_151507	1	1	1	0
ATAAGCAAACACCGAG-1_151507	1	1	2	0
ATAAGGTGGAGAACAT-1_151507	6	3	2	1
ATAAGTACCCGATTGT-1_151507	1	1	1	0
ATAAGTAGGATTCAGA-1_151507	5	0	5	3
ATAAGTAGGGCGACTC-1_151507	1	1	1	1
ATAAGTTACCGCGACG-1_151507	0	4	3	1
ATAATACCGTTAGCCG-1_151507	4	2	2	0
ATAATAGCTGTTGAAT-1_151507	6	3	2	1
ATAATAGTGTAGGGAC-1_151507	4	2	2	0
ATAATCTTGGAGAACC-1_151507	0	4	3	2
ATAATTAGCTAAGTAG-1_151507	2	5	3	1
ATACAGGCCCTCCAAT-1_151507	0	4	6	1
ATACCACGGGCAACTT-1_151507	0	4	3	1
ATACCAGCAAATTGCT-1_151507	5	0	5	3
ATACCAGGCTAATAGA-1_151507	5	0	5	3
ATACCAGGTGAGCGAT-1_151507	5	0	5	3
ATACCGTCATCCATAA-1_151507	5	0	5	3
ATACCTAACCAAGAAA-1_151507	0	4	3	1
ATACGACAGATGGGTA-1_151507	1	1	1	2
ATACGCCGATCTACCG-1_151507	5	0	5	3
ATACGCCGGCGAAACC-1_151507	4	2	2	0
ATACGGAACGTCGTTT-1_151507	3	6	0	4
ATACGGGTTTCGATTG-1_151507	1	1	2	0
ATACGGTGAAGATGCA-1_151507	0	4	3	1
ATACGTACTTAGCCAC-1_151507	0	4	6	4
ATACGTCCACTCCTGT-1_151507	4	3	2	1
ATACGTTATGCACGGA-1_151507	2	5	3	1
ATACTACCCGTACCAC-1_151507	6	3	1	1
ATACTAGCATGACCCT-1_151507	1	2	2	0
ATACTCTCGCCACTCT-1_151507	1	1	2	0
ATACTGCCTTACACCG-1_151507	0	4	3	2
ATACTTGTTCTCGAGC-1_151507	0	4	6	1
ATAGACAACGGGACCT-1_151507	1	1	1	0
ATAGACGAAGAGAAAG-1_151507	6	3	2	1
ATAGAGTACTGGGACA-1_151507	4	2	2	0
ATAGAGTTATCAACTT-1_151507	1	1	1	0
ATAGATTTGCAGTCGG-1_151507	5	0	5	3
ATAGCAACTAGGGAAG-1_151507	0	4	3	2
ATAGCCTCAGTACCCA-1_151507	4	2	6	3
ATAGCTGCTCTTGTTA-1_151507	4	2	6	0
ATAGGAATCTAAGCTT-1_151507	1	1	1	0
ATAGGCGGCTATAGAA-1_151507	0	4	3	1
ATAGGCTAGCTTCGCA-1_151507	5	0	5	3
ATAGGGATATCCTTGA-1_151507	1	1	1	0
ATAGGTTGGGCAGATG-1_151507	4	2	2	0
ATAGTCTTTGACGTGC-1_151507	5	0	5	3
ATAGTGAAGCGTTCTC-1_151507	6	3	2	1
ATAGTTCCACCCACTC-1_151507	1	1	1	1
ATATAAAGCGCTCGTG-1_151507	0	4	3	2
ATATAAATGTAGCTGC-1_151507	0	4	6	4
ATATAACACGGGCGCA-1_151507	0	4	3	1
ATATACGCTCGTGACG-1_151507	0	4	3	1
ATATCAACCTACAGAG-1_151507	1	1	1	1
ATATCGGTAGGGAGAT-1_151507	1	1	1	1
ATATCGTGCCAGACCC-1_151507	5	0	5	3
ATATCGTTCCTCGAAC-1_151507	0	3	3	1
ATATCTCCCTCGTTAA-1_151507	5	0	5	3
ATATCTTAGGGCCTTC-1_151507	4	3	2	0
ATATGGGATAGCAACT-1_151507	3	6	4	5
ATATGTCTAGAGCGTG-1_151507	2	5	6	4
ATATGTCTCCCTAGCC-1_151507	1	1	1	0
ATATGTGCACAAACCA-1_151507	1	1	1	0
ATATTCAGTTAAACCT-1_151507	0	4	3	1
ATATTCCACATAGTGA-1_151507	6	3	6	1
ATATTCCCACAGGTCA-1_151507	5	0	5	3
ATATTGCTGTCAAAGT-1_151507	4	2	2	0
ATATTTAACCCTCAAG-1_151507	4	3	2	1
ATCAAACACTGTTCCA-1_151507	4	2	1	1
ATCAAACGAAGGTTTG-1_151507	2	5	6	4
ATCAAGATCCCAGGAC-1_151507	3	6	6	5
ATCAATCTGGGCTGCA-1_151507	4	3	2	0
ATCACATTAGAATATC-1_151507	5	0	5	3
ATCACGTGCTAATTAA-1_151507	0	4	3	4
ATCACTTCATCCTCGC-1_151507	1	1	1	0
ATCAGACGGCACGCCG-1_151507	0	4	3	1
ATCAGCCTCATGCTGC-1_151507	0	3	3	1
ATCAGCTCGTCCACTA-1_151507	2	5	3	4
ATCAGGTCGCCATTGC-1_151507	5	0	5	3
ATCAGTAGGCAGGGAT-1_151507	1	1	2	0
ATCATAGCCCTATGTA-1_151507	0	4	3	1
ATCATCCAATATTTGT-1_151507	6	3	2	0
ATCATCTGCCCAGTGT-1_151507	5	0	5	3
ATCCAACGCAGTCATA-1_151507	4	3	2	0
ATCCAATGGAGGGTCC-1_151507	0	4	3	1
ATCCAATGGTACCGAA-1_151507	0	5	3	4
ATCCACATCGACAGAA-1_151507	0	5	3	1
ATCCACGCTAAATGTT-1_151507	5	0	5	3
ATCCACTTTCAGACTA-1_151507	1	1	1	0
ATCCAGAGCAACAACC-1_151507	0	4	3	1
ATCCAGGATTCGTGAA-1_151507	6	3	2	1
ATCCCATTTCCGTGGG-1_151507	3	6	4	5
ATCCTACCTAAGCTCT-1_151507	0	4	3	1
ATCCTGAATCGCTGCG-1_151507	0	4	3	1
ATCCTGCGTGGAATGG-1_151507	0	4	3	1
ATCCTGCTGCAGATAG-1_151507	5	1	5	3
ATCGACCCAATACAGA-1_151507	6	3	2	1
ATCGACTCTTTCCGTT-1_151507	1	2	2	0
ATCGCACGATTGTTCA-1_151507	1	1	2	0
ATCGCACGCCGGGAGA-1_151507	4	2	2	0
ATCGCCAGTCAACATT-1_151507	4	2	1	1
ATCGCTGCGTGCAGCA-1_151507	5	0	5	3
ATCGGAGACAGACGGC-1_151507	6	4	6	1
ATCGGCAAGCAGTCCA-1_151507	5	0	5	3
ATCGGTTACCTAGTAA-1_151507	0	4	3	1
ATCGTATTCCGAGAAC-1_151507	0	4	6	4
ATCGTCCAATCGAGTC-1_151507	1	2	6	0
ATCGTTAGCTAGCGGA-1_151507	0	3	3	1
ATCGTTCACTTTCGCC-1_151507	5	0	5	3
ATCTAACGTCCCTATG-1_151507	4	3	0	6
ATCTAATATCCTACGG-1_151507	0	4	3	2
ATCTACCATCTGCTCC-1_151507	2	5	3	4
ATCTAGCTTGTGAGGG-1_151507	2	5	3	4
ATCTCATAAACCTACC-1_151507	1	1	1	6
ATCTCCCACGGAATAT-1_151507	6	3	1	1
ATCTCCCTGCAATCTA-1_151507	5	0	5	3
ATCTCGTGAGCGAAAC-1_151507	4	2	1	1
ATCTGACATGGAAGGA-1_151507	3	6	0	4
ATCTGATAGTGTCTTA-1_151507	4	2	6	0
ATCTGCACCTCTGCGA-1_151507	1	1	1	0
ATCTGCTGTTATCGCC-1_151507	3	6	0	4
ATCTGGGCTGTTCTTG-1_151507	0	5	3	1
ATCTGGTTAAGACTGT-1_151507	1	1	2	0
ATCTGTAATTGTACCC-1_151507	1	1	2	0
ATCTTATCGCACACCC-1_151507	0	4	3	2
ATCTTGACCTGCAACG-1_151507	4	3	2	0
ATCTTGACTTGTCCAA-1_151507	5	0	5	3
ATCTTTCGTATAACCA-1_151507	5	0	5	3
ATGAAGCCAAGGAGCC-1_151507	4	2	2	0
ATGAAGTGGACCCAGC-1_151507	0	4	0	4
ATGACGCCGGCTCTAA-1_151507	1	1	2	0
ATGACGCGTTCTATCC-1_151507	2	5	3	4
ATGACTATCAGCTGTG-1_151507	3	6	0	4
ATGACTATGCGACATT-1_151507	4	3	2	1
ATGAGGAGTGTTAATC-1_151507	4	3	2	0
ATGAGGGCAGCGGCTA-1_151507	1	2	1	0
ATGATCGGGAATAGAC-1_151507	1	1	2	0
ATGATGCAATGGTACA-1_151507	0	4	3	1
ATGCACCTTCCTTAAT-1_151507	0	3	0	3
ATGCACTACCGCATTG-1_151507	4	3	2	0
ATGCATGATCCAGGAT-1_151507	1	2	1	0
ATGCATTCCGTGATGG-1_151507	5	0	5	3
ATGCCAATCGCTCTGC-1_151507	5	0	5	3
ATGCCATTTGCGACCA-1_151507	4	2	2	1
ATGCCGGTCTTGCATA-1_151507	4	2	2	0
ATGCCGGTTGATGGGA-1_151507	5	0	5	3
ATGCGACAATTGGTCC-1_151507	5	0	5	3
ATGCGACAGTCCCATT-1_151507	4	2	2	0
ATGCGAGTCCCACCAC-1_151507	4	2	1	0
ATGCTCAGTGTTGCAT-1_151507	4	3	2	0
ATGCTCTGGCGCGGTA-1_151507	0	4	3	2
ATGCTTAGGAGTTGAT-1_151507	6	3	1	1
ATGGAACAGAATAAAC-1_151507	1	1	1	2
ATGGAGCAGGCCGTGA-1_151507	4	3	2	1
ATGGATCCGGCGTCCG-1_151507	5	0	5	3
ATGGATTGACCAAACG-1_151507	4	2	2	0
ATGGCAGCCGAGAAAC-1_151507	0	4	3	1
ATGGCTGGAAATGGCC-1_151507	5	0	5	3
ATGGGAACGGAAGCGG-1_151507	5	1	5	3
ATGGGACCTGCTGAAC-1_151507	3	6	0	4
ATGGGCCTCGGCCTCT-1_151507	4	2	2	1
ATGGTATTGGGAACCG-1_151507	2	5	6	4
ATGGTCGCGTGGTTTC-1_151507	4	2	2	1
ATGGTGCTCAAAGCCA-1_151507	5	0	5	3
ATGGTTACGAAACATG-1_151507	1	1	1	1
ATGTAAGGCTGCTCTT-1_151507	1	1	1	3
ATGTACATGCGGTGAG-1_151507	0	4	3	1
ATGTACGATGACGTCG-1_151507	2	5	3	4
ATGTAGCGCGCGTAGG-1_151507	2	5	3	4
ATGTCATTTCCCATTG-1_151507	0	2	0	3
ATGTGAAAGCCTAATG-1_151507	2	5	3	4
ATGTGCATCCGACGCA-1_151507	1	2	2	0
ATGTGGACATCTTGAT-1_151507	6	3	2	1
ATGTGTAGTTTAGTCA-1_151507	5	0	0	3
ATGTTACGAGCAATAC-1_151507	4	2	2	0
ATGTTCCTGCCCACCT-1_151507	4	3	6	0
ATGTTCGTCGACCCAC-1_151507	0	4	6	1
ATGTTGATTAGAGACT-1_151507	2	5	3	4
ATGTTGTAGTCTGTTT-1_151507	3	6	0	4
ATGTTTGTAAGATCAT-1_151507	1	1	1	1
ATTAAACATGCGGACC-1_151507	6	3	2	1
ATTAACACCTGAGATA-1_151507	0	2	6	3
ATTAATACTACGCGGG-1_151507	1	2	1	0
ATTAATGAACCAGTCG-1_151507	1	1	1	0
ATTAATTCGGTCACTC-1_151507	5	1	5	3
ATTACAACTACCGGCC-1_151507	5	0	5	3
ATTACATGTCAGTCTT-1_151507	4	2	1	0
ATTACCACACTGCCTG-1_151507	4	2	1	6
ATTACGACTCCACAGT-1_151507	5	0	5	3
ATTACGCGCTGGCAGG-1_151507	0	4	3	1
ATTACTAGCCTCTTGC-1_151507	4	2	2	0
ATTACTTACTGGGCAT-1_151507	5	0	5	3
ATTAGATTCCTCAGCA-1_151507	5	0	5	3
ATTAGATTGATAGCGG-1_151507	1	2	2	0
ATTAGGCGATGCTTTC-1_151507	4	2	2	0
ATTATACTTTGCTCGT-1_151507	5	0	5	3
ATTATAGCTACTTTAC-1_151507	1	1	1	3
ATTATCGGAATGTACG-1_151507	3	6	0	4
ATTATCTCGACAGATC-1_151507	5	0	5	3
ATTATGCCATAGGGAG-1_151507	1	1	2	0
ATTATGCTCAGTATTG-1_151507	1	1	1	1
ATTATTATGTCCGTCA-1_151507	3	6	0	4
ATTATTCAGAGTCACT-1_151507	2	5	3	2
ATTCAACCATTTAAGG-1_151507	0	3	1	4
ATTCACTGATGTTGGA-1_151507	0	4	3	2
ATTCAGATGAATCCCT-1_151507	1	1	1	2
ATTCAGGACCTATTTC-1_151507	5	0	5	3
ATTCAGGATCGCCTCT-1_151507	1	1	1	3
ATTCAGTAGCAGGGTC-1_151507	4	3	6	0
ATTCATATACTGTCCA-1_151507	6	5	6	1
ATTCATCGTTGAGGCA-1_151507	0	4	3	2
ATTCCCACATAAACAA-1_151507	6	3	6	0
ATTCCTAAGACGTGGA-1_151507	5	0	5	3
ATTCCTCCGCCAGTGC-1_151507	4	2	2	0
ATTCCTTCCAGGCGGT-1_151507	1	1	2	0
ATTCGACGCCGGGCCT-1_151507	0	4	3	1
ATTCGCAGAGGACACT-1_151507	5	0	5	3
ATTCGCGCCTTGAGAG-1_151507	0	4	3	1
ATTCGTGCTATCTCTT-1_151507	1	2	1	1
ATTCTCGTCTCTTTAG-1_151507	1	1	2	0
ATTCTGAGTATGAACT-1_151507	5	0	5	3
ATTCTTCGTACTTATG-1_151507	5	0	5	3
ATTGAAGATCTTAGTG-1_151507	4	3	2	1
ATTGACCGGCGATGAC-1_151507	5	0	5	3
ATTGACGTAACTCGGT-1_151507	5	0	5	3
ATTGATAGCAACGAGA-1_151507	4	2	2	0
ATTGATGAGTCCTAAC-1_151507	1	1	1	1
ATTGCCTTTATGTTTG-1_151507	0	4	3	1
ATTGCGATCAGTAACT-1_151507	4	3	2	1
ATTGCTGCTCCTCCAT-1_151507	6	3	2	1
ATTGGATTACAGCGTA-1_151507	4	3	1	1
ATTGGGAATATCTTGG-1_151507	1	1	2	0
ATTGGGAGTTCTGTAA-1_151507	1	1	1	0
ATTGGTAGGATCCGCT-1_151507	0	3	6	3
ATTGGTTGTGCATTAC-1_151507	2	5	3	1
ATTGTACAACTCGGCT-1_151507	1	1	1	1
ATTGTCGCAATACCTT-1_151507	5	0	5	3
ATTGTCTGTTTCATGT-1_151507	3	6	4	5
ATTGTGACTTCGCTGC-1_151507	5	0	5	3
ATTTAACTCGTATTAC-1_151507	1	1	2	0
ATTTACAGTTTACTGG-1_151507	6	3	2	0
ATTTACTAAGTCCATT-1_151507	5	1	5	3
ATTTATACTGGTAAAG-1_151507	2	5	6	4
ATTTCATTATTTCGCG-1_151507	5	0	5	3
ATTTCCGGGTTCTGCG-1_151507	2	5	3	4
ATTTGCCTAGTTACGA-1_151507	5	0	5	3
ATTTGCGCGAGTAGCT-1_151507	2	5	3	4
ATTTGTCTTGGGAGCT-1_151507	4	2	2	0
ATTTGTTCCAGGGCTC-1_151507	1	1	1	0
CAAACCAGGTCTGCAT-1_151507	2	5	3	6
CAAACCCTCCGGCGGG-1_151507	3	5	0	4
CAAACGAGTATCGCAG-1_151507	0	4	3	1
CAAACGGTCGCACTTT-1_151507	6	3	2	0
CAAACGTGGTCTTGCG-1_151507	5	0	5	3
CAAACTACGATAGAGA-1_151507	5	0	5	3
CAAACTATTGAGCTTC-1_151507	5	0	5	3
CAAACTCGCGACGCCG-1_151507	4	2	1	1
CAAAGATTATTGGGCC-1_151507	3	5	3	4
CAAAGGTTAAATTCAG-1_151507	1	1	1	0
CAAAGTCAGGTTAGCT-1_151507	4	2	6	0
CAAATCTCTCACAAGG-1_151507	2	5	3	4
CAAATGCGGAGTGTTC-1_151507	5	0	5	3
CAAATGTCCTTCCGTG-1_151507	0	4	3	1
CAAATTGGATTATGCC-1_151507	5	0	5	3
CAAATTGTCAGCAAGC-1_151507	5	0	5	3
CAACACATCTCCTGCC-1_151507	5	1	5	3
CAACAGAATAACGCTA-1_151507	1	1	1	0
CAACAGTGCCAAACGG-1_151507	5	0	5	3
CAACATGGCCTGATAA-1_151507	1	2	2	0
CAACCAGTGGCCTACC-1_151507	0	4	3	1
CAACCGCACCTAGACA-1_151507	4	3	6	0
CAACCTACCGAGCAGT-1_151507	0	4	1	1
CAACGACCCGTTTACA-1_151507	1	1	2	0
CAACGGTTCTTGATAC-1_151507	4	2	2	0
CAACGTGGTGGAGTCT-1_151507	4	3	1	1
CAACTATATCGAATGC-1_151507	5	0	5	3
CAACTCCAACGTTTAG-1_151507	5	0	5	3
CAACTCCGTAACTTGC-1_151507	5	0	5	3
CAACTCCTTGATCCCG-1_151507	1	2	2	0
CAACTGAGGGTATGAC-1_151507	1	1	1	0
CAACTGCTCATCCGAT-1_151507	2	5	3	4
CAACTTGTAGTGGGCA-1_151507	1	1	2	0
CAAGAAACCCTAAACT-1_151507	1	1	1	2
CAAGAGGGCGGAGTAC-1_151507	6	3	2	1
CAAGATATTATAACGT-1_151507	4	2	2	1
CAAGCAACGTCGGAGT-1_151507	6	3	2	1
CAAGCACCAAATGCCT-1_151507	1	1	2	0
CAAGCGGCACATAATT-1_151507	0	4	6	1
CAAGGATCGCATGTTC-1_151507	6	3	2	1
CAAGGCCAGTGGTGCA-1_151507	0	4	3	2
CAAGGGAGTGTATTTG-1_151507	5	1	5	3
CAAGGTCCTATAGGCT-1_151507	1	1	1	0
CAAGTAAGTGATAGAC-1_151507	3	6	4	5
CAAGTGAACTTTGGTT-1_151507	5	0	5	3
CAAGTGTGGTTGCAAA-1_151507	1	2	1	1
CAATAAACCTTGGCCC-1_151507	1	2	2	0
CAATACGAGAGTCTGA-1_151507	1	2	1	0
CAATACGCTCTGAGGC-1_151507	2	5	6	4
CAATATGTAGATTTAC-1_151507	1	1	1	0
CAATATTCTTGACCTA-1_151507	2	5	3	4
CAATATTGGACTAGTG-1_151507	1	2	2	0
CAATCCATTATCCGTT-1_151507	1	1	1	6
CAATCCCTATACCAGC-1_151507	5	0	5	3
CAATCCTGCCGTGGAG-1_151507	4	2	2	0
CAATGACCCTTAATTT-1_151507	2	5	4	4
CAATGAGGTTCGACTA-1_151507	5	0	5	3
CAATGCGAGAAGTATC-1_151507	6	3	6	1
CAATGGAATCTACATA-1_151507	5	0	5	3
CAATGGATCTCTACCA-1_151507	1	1	2	0
CAATGGTCGGCCTGGG-1_151507	5	0	5	3
CAATGTGCCAACCCTT-1_151507	1	1	1	1
CAATTAAGGGTGATGA-1_151507	4	2	2	0
CAATTTCGTATAAGGG-1_151507	4	3	2	1
CAATTTGACCGGGAAG-1_151507	1	2	2	0
CACAAGAAAGATATTA-1_151507	5	0	5	3
CACAATGAGCTGCTAT-1_151507	0	4	2	1
CACACACGCTAACGAG-1_151507	4	3	1	1
CACACAGCTTGCGCTC-1_151507	4	2	1	1
CACACAGGGATAGATT-1_151507	4	3	2	0
CACACGCGCTGTCTTA-1_151507	1	1	1	0
CACACGTTTCAATGGG-1_151507	5	0	5	3
CACACTTGTATTGCGA-1_151507	1	1	1	0
CACAGCACCCACGGCA-1_151507	4	3	2	1
CACAGCTAGGGAGTGA-1_151507	1	2	2	0
CACAGGGCCATATAGT-1_151507	6	3	3	1
CACAGGGCCGTTGTCA-1_151507	2	5	3	1
CACAGTCCCGCTTCGC-1_151507	6	4	3	1
CACAGTTCGCTTCCCA-1_151507	4	3	1	4
CACATAAGGCGACCGT-1_151507	5	0	5	3
CACATATTAGCAGGAT-1_151507	6	3	2	1
CACATCGTGCACGCGC-1_151507	3	6	0	4
CACATCTCACCGACGA-1_151507	0	4	3	1
CACATGATTCAGCAAC-1_151507	6	3	2	1
CACATGTTTGGACATG-1_151507	1	2	2	0
CACATTCTTTCGATGG-1_151507	5	0	5	3
CACATTTCTTGTCAGA-1_151507	4	2	1	1
CACCACGCCACACAGA-1_151507	2	5	6	4
CACCAGTCAGCATGCA-1_151507	3	6	4	5
CACCATCGGAGGAGAC-1_151507	5	0	5	3
CACCATGATCGCAAAG-1_151507	5	0	5	3
CACCCAAATCTTATGT-1_151507	1	1	1	1
CACCCACACGTCACCC-1_151507	4	2	2	0
CACCCACGAGGCAATT-1_151507	5	0	5	3
CACCCGGTTTGTGACT-1_151507	2	5	3	4
CACCCTAACAAGATCT-1_151507	0	4	6	1
CACCCTTGGTGAGACC-1_151507	2	5	3	4
CACCCTTTCCTCGCTC-1_151507	1	1	2	0
CACCGATACACCGAGC-1_151507	5	0	5	3
CACCGCCAGAAGGTTT-1_151507	4	2	2	1
CACCGCCGACCAGCGA-1_151507	5	0	5	3
CACCGCGTCCACTCTA-1_151507	5	0	5	3
CACCGGAGATATCTCC-1_151507	5	0	5	3
CACCGGGCATCACAAG-1_151507	2	5	3	1
CACCGTATCCCATCCG-1_151507	4	2	1	1
CACCGTTAGGGATCAC-1_151507	2	5	3	4
CACCGTTGCGCGATAT-1_151507	2	5	3	4
CACCTAATAGAGTCGT-1_151507	4	2	2	0
CACCTAATCAGTTTAC-1_151507	1	1	1	0
CACCTCGATGGTGGAC-1_151507	1	1	1	0
CACCTCTACGAGTGTG-1_151507	1	2	1	6
CACCTTGCGAAACTCG-1_151507	1	1	2	0
CACCTTGGCGCCTTTG-1_151507	4	2	1	1
CACGAAAGTTAGTCCC-1_151507	6	3	2	1
CACGACCACAGACTTT-1_151507	1	1	1	1
CACGACGTAATAGTAA-1_151507	1	1	1	0
CACGACTAAAGTTCTG-1_151507	5	0	4	3
CACGATTGGTCGTTAA-1_151507	5	0	5	3
CACGCACAGCGCAGCT-1_151507	1	1	1	0
CACGCAGCGAGGCTTT-1_151507	6	3	2	1
CACGCGGAACTGTTGC-1_151507	1	2	1	1
CACGGCGCGCCAAAGG-1_151507	5	0	5	3
CACGGGATTGAGGGTT-1_151507	0	4	6	1
CACGTCAATCAATGGA-1_151507	0	4	3	2
CACGTCGGCAACCTCT-1_151507	0	5	6	4
CACGTCGGGTTCTAGA-1_151507	6	3	6	3
CACGTCTATGATGTGG-1_151507	5	0	5	3
CACGTTCGTGCTCTAG-1_151507	4	2	2	1
CACGTTTCGTACACAC-1_151507	6	3	2	1
CACTAAAGTTGCCTAT-1_151507	4	3	2	1
CACTACGGGAGCTGCC-1_151507	6	3	1	1
CACTACTCAGTTCTGT-1_151507	5	0	5	3
CACTCAAGAGCTATGG-1_151507	6	3	2	4
CACTCAGCTCTTGAGG-1_151507	5	0	5	3
CACTCCTATGTAAGAT-1_151507	2	5	3	4
CACTCCTCTCGGTCGG-1_151507	5	0	5	3
CACTCGAGCTGAACAA-1_151507	6	3	2	1
CACTCGGTTAGGAGGA-1_151507	0	4	6	1
CACTCTCAAGCATCGA-1_151507	3	6	4	5
CACTCTTCTGCTAGCC-1_151507	0	3	3	4
CACTGACGATTGTGGA-1_151507	3	6	0	4
CACTGTCCAAGTGAGA-1_151507	4	2	2	0
CACTTAATCAGACGGA-1_151507	4	3	2	1
CACTTCGCCACAGGCT-1_151507	4	2	2	0
CACTTCGTCTTATCTC-1_151507	4	2	2	0
CAGAACTTAGCCCTCT-1_151507	6	3	2	1
CAGAATAACACACGGA-1_151507	4	3	1	1
CAGACACCGATCGCTG-1_151507	0	4	3	1
CAGACCTGTAAGTGTT-1_151507	1	1	1	0
CAGACGAACCTGATAC-1_151507	0	4	3	1
CAGAGACGGTCACCCA-1_151507	0	4	3	1
CAGAGCATGAGCTTGC-1_151507	1	2	1	0
CAGAGGCGATGCATGA-1_151507	0	5	3	4
CAGAGTGATTTAACGT-1_151507	5	0	5	3
CAGATAATGGGCGGGT-1_151507	0	4	3	2
CAGATACTAACATAGT-1_151507	4	3	2	0
CAGATCATTTAAAGTC-1_151507	5	0	5	3
CAGATCCTGGTTTGAA-1_151507	3	6	0	4
CAGCAGCCCGTTCCTT-1_151507	1	1	2	0
CAGCAGTCCAGACTAT-1_151507	4	3	2	1
CAGCAGTCTGTGCTGC-1_151507	0	4	3	1
CAGCCCTCACAGGCAG-1_151507	5	0	5	3
CAGCCGGGCCCTCTAT-1_151507	5	0	5	3
CAGCCTCCTGCAGAGG-1_151507	1	1	1	0
CAGCCTCTCCTCAAGA-1_151507	5	0	5	3
CAGCGATTCCCTTCAA-1_151507	2	5	3	4
CAGCGCCAACACGATA-1_151507	2	5	3	4
CAGCTCACTGAGACAT-1_151507	4	3	2	1
CAGCTCGACAAGTTAA-1_151507	1	1	2	0
CAGCTCGTGCTTGTGT-1_151507	1	2	2	0
CAGCTGGCGTAACCGT-1_151507	2	5	3	4
CAGCTTAGTAGGTAGC-1_151507	6	3	2	1
CAGGAAGACTTTATAT-1_151507	5	0	5	3
CAGGATATATCGTTGT-1_151507	6	3	2	1
CAGGATCCGCCCGACC-1_151507	5	0	0	3
CAGGCAGTCTTACCAG-1_151507	0	4	3	1
CAGGCCGTTTGGGTGT-1_151507	6	4	2	1
CAGGCGCACGGTGGTC-1_151507	3	6	3	4
CAGGCGCCATGCTAGG-1_151507	6	3	2	1
CAGGTTTAGTACTACA-1_151507	5	1	5	3
CAGTAACTATTTATTG-1_151507	5	0	5	3
CAGTAATCCCTCCCAG-1_151507	4	3	2	0
CAGTACATTCTCTAAA-1_151507	5	0	5	3
CAGTACCAGTTTACGT-1_151507	2	5	3	4
CAGTAGATGATGTCCG-1_151507	6	2	6	3
CAGTAGCCCACGCGGT-1_151507	1	1	2	3
CAGTAGCGAGGTAGTA-1_151507	5	1	2	3
CAGTCCAACGCCTTCT-1_151507	1	1	1	1
CAGTCGAGGATGCAAT-1_151507	5	0	0	3
CAGTCGGCCTAGATAT-1_151507	2	5	6	6
CAGTCTCTCGGCTAAT-1_151507	1	1	2	0
CAGTCTGTATACTGGG-1_151507	6	3	2	1
CAGTGAATAAATGACT-1_151507	1	1	2	0
CAGTGGTTGCACATGA-1_151507	4	2	2	0
CAGTGTCCGCAGAATG-1_151507	1	2	2	0
CAGTGTCGGCTGGCCC-1_151507	4	3	2	1
CAGTTCAAATTGACAC-1_151507	4	3	2	0
CAGTTCCGCGGGTCGA-1_151507	4	3	2	0
CAGTTCGAGGACCCGA-1_151507	3	6	4	5
CATAACGGACAGTCGT-1_151507	1	1	1	0
CATAAGAAGCTTGGCT-1_151507	0	4	3	4
CATAAGCTCTCCGTCT-1_151507	2	5	6	4
CATAATGAGCGGGCGA-1_151507	5	0	5	3
CATACAAAGCCGAACC-1_151507	1	1	2	0
CATACACGGTTCCCAC-1_151507	2	5	3	1
CATACCCGTACCCAGT-1_151507	0	4	3	1
CATACGAACTAGCTGG-1_151507	3	6	4	5
CATACGGCGTCTGGGC-1_151507	6	3	2	0
CATACGGGTGCATGAT-1_151507	1	1	2	0
CATACTATGTAATTGT-1_151507	6	3	2	1
CATACTTAGGCAATAC-1_151507	1	1	1	1
CATACTTCTTTCTCCG-1_151507	3	6	0	4
CATAGAGGAGATACTA-1_151507	2	5	3	4
CATAGCCGCCCGGGAT-1_151507	6	3	6	0
CATAGCGTTGCCCACC-1_151507	2	5	3	4
CATAGTACATTGAGAG-1_151507	5	0	5	3
CATAGTAGCATAGTAG-1_151507	4	2	2	0
CATAGTCAAATACATA-1_151507	0	4	3	2
CATAGTCCACAAGAAC-1_151507	0	4	3	4
CATATACTACTGATAA-1_151507	5	0	5	3
CATATAGGTACAGTCA-1_151507	0	3	2	1
CATATGTCAGGCTACG-1_151507	2	5	3	4
CATATTATTTGCCCTA-1_151507	5	0	5	3
CATCAAACTGGCGCCC-1_151507	5	0	5	3
CATCAACACCTACTAA-1_151507	4	2	6	0
CATCATCTACCCGGAC-1_151507	5	0	5	3
CATCATTACCCTGAGG-1_151507	4	3	2	1
CATCCCGAGATTCATA-1_151507	2	3	3	6
CATCCGCAGGCCCGAA-1_151507	4	2	2	0
CATCCTCTCAAAGATC-1_151507	6	3	2	1
CATCGAATGGATCTCT-1_151507	1	1	1	0
CATCGCCCGCGGCCAA-1_151507	1	2	2	0
CATCGGACGGGTTAAT-1_151507	6	3	2	1
CATCGTCCGGTTACTA-1_151507	6	3	6	0
CATCTACCCGAGAACG-1_151507	1	1	1	0
CATCTATCCCGTGTCT-1_151507	5	0	5	3
CATCTGCAGGATCATT-1_151507	0	4	6	4
CATCTTACACCACCTC-1_151507	1	1	1	1
CATGAACCGACATTTG-1_151507	1	1	2	0
CATGAACCTCTTATCA-1_151507	5	0	5	3
CATGACTTCGCTGAAT-1_151507	1	2	1	1
CATGAGATGCACTCTC-1_151507	0	4	3	2
CATGATACGGTGAAAC-1_151507	2	5	6	4
CATGATCGCTTTGAGA-1_151507	0	4	3	1
CATGATGCACAATTCT-1_151507	1	1	1	0
CATGATGGAAGTTAGC-1_151507	4	2	1	1
CATGCACGTGTTACTG-1_151507	5	1	1	3
CATGCATGGAGACCCT-1_151507	5	0	5	3
CATGCCAACTCGCAAA-1_151507	2	5	3	1
CATGCGACCAGTTTAA-1_151507	5	0	5	3
CATGCGTTAGACAGAA-1_151507	1	1	2	0
CATGCTGGCTCCAATT-1_151507	5	1	5	3
CATGGAAATGGGACCA-1_151507	1	1	1	3
CATGGATTGTCTTCCG-1_151507	6	3	1	1
CATGGCAGGAAGATCG-1_151507	1	1	2	0
CATGGCTCCCTATGTC-1_151507	0	3	0	3
CATGGGTATGCCTTAT-1_151507	0	4	6	1
CATGGGTCGGGTGTGG-1_151507	5	0	2	3
CATGGTAAGTAGCGTT-1_151507	6	3	2	1
CATGGTCTAGATACCG-1_151507	1	2	1	0
CATGGTTTATTAATCA-1_151507	2	5	3	1
CATGTAAGAGACATTT-1_151507	6	3	2	1
CATGTAGGAGCGCCAA-1_151507	5	0	5	3
CATGTCTCATTTATGG-1_151507	4	3	2	1
CATGTGGGCTCATCAC-1_151507	2	5	3	2
CATTACATAGATTGTG-1_151507	5	0	5	3
CATTACGCAGGAAGGG-1_151507	2	5	3	1
CATTACGTCGGCCCGT-1_151507	1	1	2	0
CATTATAACAGGGTCC-1_151507	5	0	5	3
CATTATCCCATTAACG-1_151507	3	6	4	4
CATTATGCTTGTTGTG-1_151507	4	2	2	0
CATTCACTGACAGCTA-1_151507	5	0	5	3
CATTCAGGTCAGTGCG-1_151507	1	1	2	0
CATTCCCATTCCGTCG-1_151507	5	1	5	3
CATTCCCTAAGTACAA-1_151507	4	2	2	0
CATTGATGAACACGCC-1_151507	5	0	5	3
CATTGCAAAGCATAAT-1_151507	5	0	5	3
CATTGCGAAATGGGCG-1_151507	0	4	3	1
CATTGCGGGTCAATTC-1_151507	5	0	5	3
CATTGTGTGCTAGATC-1_151507	4	2	2	0
CATTTAGCGGACCATG-1_151507	1	1	2	0
CATTTATCGTTCAAGA-1_151507	5	0	5	3
CATTTCTAGCAGACTA-1_151507	4	2	2	0
CATTTGAGTGGTACGT-1_151507	0	4	3	1
CCAAACAGAACCCTCG-1_151507	4	2	2	0
CCAAAGCAGTTGGTTG-1_151507	4	2	6	0
CCAAAGTCCCGCTAAC-1_151507	5	0	5	3
CCAAATAACAAGATTC-1_151507	4	2	1	1
CCAACCTTATGTAACT-1_151507	3	6	4	5
CCAACGATGCACTGAT-1_151507	6	3	2	0
CCAACGCTTGCCAGGG-1_151507	5	0	5	3
CCAAGAAAGTGGGCGA-1_151507	0	4	3	1
CCAAGACTTCTGCGAA-1_151507	1	2	2	0
CCAAGCGTAACTCGTA-1_151507	4	2	2	0
CCAAGCTTGATCTCCT-1_151507	5	1	5	3
CCAAGGAACAGAGAGG-1_151507	1	1	2	0
CCAAGGTTGCCCTTTC-1_151507	2	5	3	1
CCAAGTTTCTACAGAT-1_151507	4	3	6	0
CCAATAGATTTCATCT-1_151507	0	4	0	6
CCAATAGTGCCGTCGA-1_151507	6	3	2	1
CCAATCGGTAGATCGA-1_151507	5	0	5	3
CCAATGTCACAGCAAG-1_151507	6	3	2	1
CCAATTACGGGTCGAG-1_151507	5	0	5	3
CCAATTGAATGTTAAT-1_151507	4	2	2	0
CCACAATGTACGTCTT-1_151507	1	1	2	0
CCACACTGAGATATTA-1_151507	6	3	2	1
CCACAGCTGAAATCAT-1_151507	1	1	2	0
CCACAGTACCCATCCT-1_151507	4	3	2	1
CCACATACTGCACCCA-1_151507	4	3	1	6
CCACCAACTTTACTGT-1_151507	0	5	3	4
CCACCCAAGGAAAGTG-1_151507	4	2	2	0
CCACGAATTTAACCTC-1_151507	1	2	1	1
CCACGAGAAGAGAATC-1_151507	5	0	5	3
CCACGGAGCCATAAGA-1_151507	2	5	3	4
CCACGGTGCCCGGTAG-1_151507	1	1	1	1
CCACTAAACTGAATCG-1_151507	1	1	1	0
CCACTATCCGGGTCAC-1_151507	5	0	0	3
CCACTCAGATCCGCAA-1_151507	2	5	6	4
CCACTGGTGGCTGGTT-1_151507	0	4	3	1
CCACTGTTTGGATTAA-1_151507	6	3	1	1
CCAGAAACTGATGCGA-1_151507	0	4	3	6
CCAGAAAGCAACTCAT-1_151507	2	5	3	4
CCAGAGACAAAGCCGG-1_151507	4	3	6	0
CCAGATAGTTGAGTGA-1_151507	1	1	2	0
CCAGATGTAAATGGGT-1_151507	5	0	5	3
CCAGCCTGGACCAATA-1_151507	4	3	2	1
CCAGCTACGCCTCATA-1_151507	1	1	2	0
CCAGCTCGAACGCATT-1_151507	2	5	3	1
CCAGCTGATGGTACTT-1_151507	0	4	3	1
CCAGCTTCCGCCCGCA-1_151507	6	3	6	1
CCAGGGACGTGGCCTC-1_151507	4	2	2	0
CCAGTAGTCTGATCCA-1_151507	1	1	2	0
CCAGTCAAATCTCTTA-1_151507	2	5	6	4
CCAGTCCATTATTCGA-1_151507	1	1	2	0
CCAGTCTAGACGGCGC-1_151507	1	1	2	0
CCAGTCTTGTCATAGA-1_151507	0	5	3	4
CCAGTTCGGTAACTCA-1_151507	2	5	3	4
CCATAAACAACCCGAC-1_151507	5	0	5	3
CCATACCTTTACTTGT-1_151507	1	1	1	0
CCATACTCGCCTCTCC-1_151507	0	4	6	6
CCATAGGTTGGCGTGG-1_151507	1	1	2	0
CCATAGTCAGTAACCC-1_151507	4	2	2	0
CCATATGGAAACTATA-1_151507	4	3	1	1
CCATATTGGATCATGA-1_151507	4	2	6	0
CCATCATAAGAACAGG-1_151507	1	1	1	2
CCATCCATACCAAGTC-1_151507	1	1	2	0
CCATCGCAGTTAAACT-1_151507	0	3	3	1
CCATCTCACCAGTGAA-1_151507	1	1	1	1
CCATCTTGTTCACAAT-1_151507	1	1	2	0
CCATGCCCTAGATTTC-1_151507	6	3	1	1
CCATGCCTGTTTAGTA-1_151507	4	3	2	1
CCATGCTCTGCAGGAA-1_151507	4	2	2	0
CCATGGCCCTTGTACC-1_151507	0	4	3	1
CCATTAGCGATAATCC-1_151507	6	3	2	1
CCATTCCCTGCCCACA-1_151507	6	3	2	1
CCATTTCTACCTATTA-1_151507	0	4	6	2
CCCAAACATGCTGCTC-1_151507	1	1	1	0
CCCAACATACGTCGCG-1_151507	0	4	3	1
CCCAACCACACTAACA-1_151507	5	0	5	3
CCCAAGAATGCACGGT-1_151507	5	1	1	3
CCCAAGACAGAGTATG-1_151507	5	0	5	3
CCCAAGTCATTACACT-1_151507	2	5	3	2
CCCAATGAGATTTGCA-1_151507	3	6	5	4
CCCAATTTCACAACTT-1_151507	0	4	3	4
CCCAGAGGAGGGCGTA-1_151507	5	0	5	3
CCCAGGAAGAATTCGA-1_151507	2	5	6	4
CCCAGGTCTGAAGGCT-1_151507	4	2	1	1
CCCAGTAAACTTGGGA-1_151507	3	6	0	6
CCCAGTTAAGGCGCCG-1_151507	4	2	2	0
CCCATATAGGTCGATT-1_151507	0	4	3	4
CCCGAAGTTTCGCGAA-1_151507	2	5	6	4
CCCGACCATAGTCCGC-1_151507	1	1	1	0
CCCGAGTTTCTCCGTA-1_151507	4	2	1	1
CCCGCAGCGCGAACTA-1_151507	6	3	2	1
CCCGCAGGGCCCAAAG-1_151507	5	0	5	3
CCCGCCATGCTCCCGT-1_151507	4	2	2	0
CCCGCGCAATGCACCC-1_151507	4	3	2	0
CCCGCTAGAGGGTTAA-1_151507	5	0	5	3
CCCGCTTGCCCTCGTC-1_151507	5	0	5	3
CCCGGGTCGTTCAGGG-1_151507	2	5	3	4
CCCGGTGGAAGAACCT-1_151507	6	3	6	0
CCCGGTGTATCGGAAT-1_151507	3	6	0	4
CCCGTAAGTCTAGGCC-1_151507	0	4	3	1
CCCGTAGCTGGGAAGA-1_151507	2	5	3	4
CCCGTCAGCGTCTGAC-1_151507	4	2	2	0
CCCGTGAGGGCGGTGA-1_151507	2	5	6	4
CCCGTTTCGCAGATGT-1_151507	4	2	1	1
CCCTACCCACACCCAG-1_151507	2	5	3	1
CCCTACTTGAACAATG-1_151507	2	5	3	4
CCCTAGTGTCAGGTGT-1_151507	1	2	2	0
CCCTATGTAGAGCAGA-1_151507	3	6	4	5
CCCTCAAGCTCTTAGT-1_151507	0	3	0	3
CCCTCATTCTGGAATT-1_151507	1	2	2	0
CCCTCCTCGCTCGTAT-1_151507	4	2	1	0
CCCTCGATAATACACA-1_151507	3	6	4	6
CCCTCGGGAGCCTTGT-1_151507	5	0	5	3
CCCTGAAATGAGTTGA-1_151507	6	3	2	1
CCCTGACTAACAAATT-1_151507	0	5	3	4
CCCTGATGTAACTCGT-1_151507	4	2	2	0
CCCTGCCCAATCCGCT-1_151507	2	5	3	4
CCCTGCGCTACGCATA-1_151507	0	4	3	1
CCCTGGTATGGGCGGC-1_151507	5	0	5	3
CCCTGTTGGCAAAGAC-1_151507	4	2	6	0
CCCTTCTCGTACGCGA-1_151507	5	0	5	3
CCCTTTAATGGAGTTC-1_151507	0	4	3	1
CCCTTTGACAGGTCTT-1_151507	0	4	3	1
CCGAAAGTGGTGAGCA-1_151507	4	2	2	0
CCGAACACTGGGCCTC-1_151507	2	5	6	1
CCGAACCTTCCCGGCC-1_151507	6	3	2	1
CCGAAGTATATTGTTC-1_151507	4	3	6	0
CCGACAAACACATGAG-1_151507	4	2	2	0
CCGACAAAGGGAGTGC-1_151507	0	4	3	1
CCGACAATAGGCCGCC-1_151507	6	3	1	1
CCGACGGGCATGAGGT-1_151507	3	5	3	4
CCGACGTAAACACAAC-1_151507	5	0	5	3
CCGACTCGCATAGTCT-1_151507	5	0	5	3
CCGAGAAGTCGCATAA-1_151507	4	2	1	1
CCGAGCTGTGCTTGTC-1_151507	5	0	5	3
CCGAGGGATGTTAGGC-1_151507	5	0	5	3
CCGATCTCAACCTTAT-1_151507	1	1	1	1
CCGATCTTAAGAGGCT-1_151507	1	1	1	0
CCGATTCGAGGGACCC-1_151507	0	4	3	4
CCGATTGGTCAATGAA-1_151507	1	1	1	0
CCGCACAAAGACCAAC-1_151507	4	2	2	0
CCGCACGTGACCTCGG-1_151507	4	3	6	4
CCGCACTTGCAATGAC-1_151507	2	5	3	1
CCGCATGTGGTACGAT-1_151507	0	4	3	2
CCGCCACCACAATCCA-1_151507	5	0	5	3
CCGCCGGTCAACACAC-1_151507	1	1	2	0
CCGCCGTTGAGGATAA-1_151507	1	2	1	6
CCGCCTGCGAATTGGT-1_151507	5	0	5	3
CCGCCTTGCGATGTCG-1_151507	2	5	6	4
CCGCGATTTGGTAGGT-1_151507	2	5	6	4
CCGCGGAATGCGTCAC-1_151507	0	5	3	4
CCGCGGGTACGAAGAA-1_151507	6	3	3	1
CCGCGTAGGTAAGGGC-1_151507	6	3	4	4
CCGCTATCAGCACCAG-1_151507	6	3	2	1
CCGCTCCAGGGCGATC-1_151507	3	5	0	4
CCGCTCTTCCGAACTA-1_151507	0	4	3	2
CCGCTGGTGCCATTCA-1_151507	5	0	5	3
CCGCTTACCTCACTCT-1_151507	0	4	6	4
CCGCTTCGCGGTTAAC-1_151507	5	0	5	3
CCGCTTGCTGACATGG-1_151507	5	0	5	3
CCGGAATGGTTTCAGT-1_151507	4	3	2	0
CCGGAGCGTACTTTCT-1_151507	2	5	3	4
CCGGAGGTCTTATGGT-1_151507	5	0	5	3
CCGGCACGACCGTTTC-1_151507	1	1	1	1
CCGGCGCATATTGGAT-1_151507	1	1	2	0
CCGGCGTGAGACTCTG-1_151507	2	5	6	4
CCGGGACCCGCAGAGA-1_151507	1	1	2	0
CCGGGCGGTCTCGTCA-1_151507	4	2	2	0
CCGGGCTGCTCCATAC-1_151507	1	2	2	0
CCGGGTTCGAGGTTAC-1_151507	0	4	3	4
CCGGTAATGGCTAGTC-1_151507	1	1	1	1
CCGGTTTGTAATTGTG-1_151507	2	5	3	4
CCGTAAGTTGGTCCCA-1_151507	4	2	2	0
CCGTACCCAAGCGCCA-1_151507	1	1	2	0
CCGTAGGAAATCCCTG-1_151507	0	4	3	1
CCGTAGGGTTGTTTAC-1_151507	6	4	1	1
CCGTATCTCGTCGTAG-1_151507	2	5	3	4
CCGTATTAGCGCAGTT-1_151507	5	0	5	3
CCGTGAGGCATTCATG-1_151507	1	1	1	6
CCGTGCCCATGACGGC-1_151507	1	1	2	0
CCGTGGAACGATCCAA-1_151507	5	0	5	3
CCGTGTTAAATTCCAT-1_151507	0	5	6	4
CCGTTACGTTAGAACA-1_151507	5	0	5	3
CCGTTCCGAATCTCGG-1_151507	0	4	3	4
CCTAAACAGGGTCCGT-1_151507	5	0	5	3
CCTAAAGGCTGACGCT-1_151507	5	0	5	3
CCTAAATTAACGGTTC-1_151507	6	3	2	1
CCTAAATTGTATCCTA-1_151507	4	3	1	1
CCTAACCCAAACAAGT-1_151507	4	3	2	1
CCTAACTAAGGCTCTA-1_151507	5	0	5	3
CCTAAGTGTCTAACCG-1_151507	1	1	5	3
CCTACAAGTCCGGAAT-1_151507	5	0	5	3
CCTACAGTTGAGGGAG-1_151507	0	5	3	2
CCTACATTCACAGACG-1_151507	2	5	3	4
CCTACGCGACCTTACA-1_151507	1	1	1	3
CCTACGGCTCAGTCGA-1_151507	4	2	2	0
CCTACTCAACACGATT-1_151507	0	4	3	6
CCTACTGCGGCGGCCA-1_151507	5	0	5	3
CCTACTGCTTACACTT-1_151507	4	3	2	0
CCTAGGCGTAGCGATC-1_151507	1	1	2	0
CCTAGGTAAAGGTAGC-1_151507	3	6	0	6
CCTAGTTAGTCGCATG-1_151507	5	0	5	3
CCTATAATGAGTGCCC-1_151507	6	4	6	1
CCTATACCGTCCTGTC-1_151507	2	5	3	4
CCTATATTTGTCCTGG-1_151507	2	5	3	4
CCTATCTATATCGGAA-1_151507	1	1	5	0
CCTATGAAGTGGTGCC-1_151507	1	1	1	1
CCTATGGCTCCTAGTG-1_151507	3	6	4	4
CCTATGGGTTACCGTC-1_151507	4	2	2	0
CCTATGGTCAAAGCTG-1_151507	2	5	3	4
CCTATGTCCACTCCAC-1_151507	0	4	3	1
CCTCACCAATCTTGAC-1_151507	4	2	2	0
CCTCACCTGAGGGAGC-1_151507	1	1	6	3
CCTCACCTTAGCATCG-1_151507	1	1	1	3
CCTCATGCAGCTACGA-1_151507	1	1	2	0
CCTCCCGACAATCCCT-1_151507	5	0	5	3
CCTCCGACAATTCAAG-1_151507	6	3	2	0
CCTCCTGAGCCCACAT-1_151507	2	5	3	4
CCTCCTGTTGTGTCGT-1_151507	0	4	3	2
CCTCGAAGTGGACGGG-1_151507	5	0	5	3
CCTCGACCCACTGCCT-1_151507	5	0	5	3
CCTCGCCAGCAAATTA-1_151507	1	1	3	3
CCTCGCGCGATATAGG-1_151507	5	0	5	3
CCTCGCGCTGTGCGAT-1_151507	0	4	3	4
CCTCGGACCGGGATAG-1_151507	4	2	2	0
CCTCGGATGCTACCTG-1_151507	0	4	3	1
CCTCGGTTTCCTTGCC-1_151507	3	6	4	5
CCTCGTTACGCCTGTT-1_151507	1	1	1	1
CCTCTAATCTGCCAAG-1_151507	1	1	1	0
CCTCTATCGATTAGCA-1_151507	2	5	3	4
CCTCTCTCCCATCTAG-1_151507	6	3	2	0
CCTCTGGCCTAGACGG-1_151507	5	0	5	3
CCTCTGTACTATTCTA-1_151507	0	4	3	1
CCTGAACGATATATTC-1_151507	1	2	2	0
CCTGAATATTTACATA-1_151507	1	1	1	0
CCTGACAAACTCGCGC-1_151507	0	2	0	3
CCTGACCACCGATGGT-1_151507	6	5	2	1
CCTGACGCAACCTTTA-1_151507	5	0	5	3
CCTGAGAATAAATGCA-1_151507	3	6	4	4
CCTGCCCGTTGTCTAG-1_151507	0	4	3	1
CCTGCGATAGAACTGT-1_151507	1	1	2	0
CCTGCGTTCTACGCTT-1_151507	0	4	6	1
CCTGCTATTTGAGAAG-1_151507	4	2	2	0
CCTGGAAACGTTCTGC-1_151507	1	1	1	1
CCTGGCTAGACCCGCC-1_151507	6	3	2	0
CCTGGTCGAATGTGGG-1_151507	0	4	3	1
CCTGTAAGACATGATA-1_151507	6	3	2	1
CCTGTACTCACGCCCA-1_151507	0	4	3	4
CCTGTCACCCGGGCTC-1_151507	4	2	2	0
CCTGTCCCTCACGTTA-1_151507	1	1	1	1
CCTGTCGCCCGTAAAT-1_151507	4	3	2	0
CCTGTGAAACCGTAAC-1_151507	2	5	6	4
CCTGTGCATAGGAGAC-1_151507	1	1	1	0
CCTGTGCGGATTGTAA-1_151507	1	1	1	0
CCTGTTCAACCTCGGG-1_151507	3	6	4	5
CCTGTTTGAAGACACG-1_151507	0	3	3	1
CCTTAAGTACGCAATT-1_151507	2	5	3	6
CCTTCAGTTAAAGTGA-1_151507	2	5	3	4
CCTTCGTATAGAATCC-1_151507	3	6	0	4
CCTTCTCAGCGTTCCT-1_151507	2	5	6	4
CCTTCTTGATCCAGTG-1_151507	1	1	1	0
CCTTGACCACTTTATT-1_151507	4	3	1	2
CCTTTAAGGGAGCACT-1_151507	2	5	3	4
CCTTTCAATGAAGAAA-1_151507	5	0	5	3
CGAAACATAGATGGCA-1_151507	5	0	5	3
CGAAACGCAATTCATG-1_151507	0	4	3	4
CGAACAGTATGGGCGT-1_151507	4	3	2	1
CGAACATAGTCAGAAA-1_151507	1	1	1	0
CGAACCCGCATGCGTC-1_151507	0	4	3	1
CGAACGCCCAGTGCCG-1_151507	5	0	5	3
CGAACGGCCGGACAAC-1_151507	2	5	3	4
CGAAGACGGTGAGTGC-1_151507	0	4	6	4
CGAAGACTGCCCGGGA-1_151507	5	0	5	3
CGAAGATCAGTTTCAT-1_151507	2	5	6	4
CGAAGCTATAAATTCA-1_151507	5	0	5	3
CGAAGTTGCTCTGTGT-1_151507	6	3	2	0
CGAATCTGCTCGACGC-1_151507	3	6	0	4
CGAATGACGCATAATG-1_151507	2	5	3	4
CGAATTACATGGTGTT-1_151507	1	1	1	0
CGACAATTTGATCTAA-1_151507	4	2	1	1
CGACACCGCTTAAGGA-1_151507	1	1	1	0
CGACACGCTCCGACAG-1_151507	4	3	2	0
CGACACGGATGCCCAC-1_151507	1	1	1	6
CGACAGTTCGCGTTAT-1_151507	6	3	2	1
CGACATGCGATCTTCT-1_151507	5	0	5	3
CGACCCTTAACGCCGG-1_151507	2	5	6	4
CGACGCATCCGTACCT-1_151507	3	5	0	6
CGACTCAGGATGTTAT-1_151507	5	1	2	3
CGACTCGGTACACGGT-1_151507	1	1	2	3
CGACTTTGTATAGCCT-1_151507	1	1	1	0
CGAGACCCTAGAGTGT-1_151507	6	3	2	1
CGAGACTACTGCTGCT-1_151507	2	5	3	1
CGAGAGATGTGAACCT-1_151507	1	2	2	0
CGAGAGCGCGTAGATA-1_151507	2	5	6	4
CGAGAGCTTTCACTAC-1_151507	0	4	3	2
CGAGAGGGTAGCCGCG-1_151507	6	3	1	1
CGAGATGTTGCCTATA-1_151507	5	0	5	3
CGAGATTTCGCTCGGG-1_151507	1	2	1	0
CGAGCACTTCAAGTTT-1_151507	4	3	6	0
CGAGCCGAGCACTCGA-1_151507	4	3	0	3
CGAGCGTTGATCAGCC-1_151507	1	1	2	0
CGAGCTGGGCTTTAGG-1_151507	1	1	2	0
CGAGGAGCTTCCATAT-1_151507	5	0	5	3
CGAGGATCGGGAACGA-1_151507	5	0	5	3
CGAGGCCAGGCATTGG-1_151507	4	2	2	0
CGAGGCTAAATATGGC-1_151507	4	2	2	0
CGAGGGACTGCGGTCG-1_151507	4	2	2	1
CGAGGGTATCCAGGTG-1_151507	2	5	3	4
CGAGTACTAAAGAGGA-1_151507	0	4	3	4
CGAGTGAAGGTACCAG-1_151507	3	5	3	4
CGAGTGCTATAGTTCG-1_151507	1	1	2	0
CGAGTTCTGTCCCACC-1_151507	1	1	2	0
CGAGTTTATCGGACTG-1_151507	1	1	1	0
CGATAACCAATTTGAG-1_151507	1	1	1	2
CGATAATACTCAGGTT-1_151507	1	2	1	0
CGATACCTCGCGGACA-1_151507	6	3	2	1
CGATAGTCGTACTGCA-1_151507	2	5	3	4
CGATATTAGCCGCAGG-1_151507	1	1	2	0
CGATCATTAGAGGCAC-1_151507	5	1	5	3
CGATCCACCATTGTTG-1_151507	3	6	4	4
CGATCCGACCCAGTGC-1_151507	6	3	2	1
CGATCCTCGCAACATA-1_151507	3	6	4	5
CGATCGAGAAGCACCA-1_151507	2	5	6	4
CGATCTGTTGGAGGAC-1_151507	2	5	3	4
CGATGGACCCTACGCC-1_151507	5	0	5	3
CGATTAAATATCTCCT-1_151507	0	4	3	1
CGATTCGCCTGGCTGC-1_151507	0	4	3	1
CGCAAACACGAGTTAC-1_151507	6	3	2	1
CGCAATCGATCATTAG-1_151507	0	3	6	6
CGCAATTACTTTCGGT-1_151507	4	3	2	0
CGCAATTAGGGTAATA-1_151507	4	3	2	0
CGCAATTCTACAATAA-1_151507	4	3	2	0
CGCACATGTCCACTAC-1_151507	4	2	2	0
CGCACGTCTGTTTATG-1_151507	3	6	4	4
CGCACGTGCGCTATCA-1_151507	1	2	1	1
CGCAGAAACATTTGCG-1_151507	5	0	5	3
CGCAGATCTTCACCCG-1_151507	5	0	5	3
CGCAGGCGATCCAAAC-1_151507	4	3	1	1
CGCATCATGGCTTCAG-1_151507	5	0	5	3
CGCATCCATCAGCCAG-1_151507	5	0	5	3
CGCATGCCGAATGCGT-1_151507	2	5	3	4
CGCATGGTGCGATGCT-1_151507	6	3	2	1
CGCATTAGCTAATAGG-1_151507	4	2	2	0
CGCCAAGAAGCCGAGT-1_151507	0	4	3	4
CGCCACAGGTCGCGAT-1_151507	3	5	0	6
CGCCACCCGCATTAAC-1_151507	1	1	2	0
CGCCATCCGATTATGA-1_151507	1	1	2	0
CGCCCAGCACGCCTAG-1_151507	2	5	3	4
CGCCCAGCGTTTCACG-1_151507	0	4	3	1
CGCCCGCTTCCGTACA-1_151507	5	0	5	3
CGCCCTTACATCCACC-1_151507	1	1	1	6
CGCCCTTGAAGGCTGA-1_151507	6	3	6	0
CGCCGACTATTCGCTA-1_151507	0	5	3	4
CGCCGCCCATGCCTGT-1_151507	4	2	2	0
CGCCGCGTTCTGAACG-1_151507	2	6	6	6
CGCCGGTGTCGCAGTA-1_151507	1	1	2	6
CGCCGTTCAGCATAGT-1_151507	6	3	1	1
CGCCTCCCTCCTCTAT-1_151507	6	3	2	0
CGCCTGGCCTACGTAA-1_151507	0	4	3	1
CGCCTTTAGCATGCTC-1_151507	4	2	1	0
CGCGAAGTGGCATACT-1_151507	0	4	3	2
CGCGACACTGCGCAGC-1_151507	6	3	6	0
CGCGACCGCGACAGAT-1_151507	0	4	3	2
CGCGAGAGGGACTTGT-1_151507	5	0	5	3
CGCGAGTCTGCCGGGT-1_151507	3	6	3	4
CGCGCAAATGTCCAGA-1_151507	3	6	0	4
CGCGCAAGGAACTACA-1_151507	1	1	2	0
CGCGCATGTTTGATTG-1_151507	0	4	3	1
CGCGCCCGACTTAATA-1_151507	1	1	1	0
CGCGGCAGTATTACGG-1_151507	1	2	2	0
CGCGGCTCAACTTGAA-1_151507	4	2	1	0
CGCGGGAATTAGGCAG-1_151507	1	1	2	0
CGCGGGAATTCCTTTC-1_151507	2	5	6	4
CGCGGTAAGTCTAGCT-1_151507	5	0	5	3
CGCGGTACGGTATACA-1_151507	0	4	3	6
CGCGGTCACAAACCAA-1_151507	5	0	5	3
CGCGTACATTCTGGAA-1_151507	1	1	1	2
CGCGTCATATTAAACC-1_151507	5	0	5	3
CGCGTGCTATCAACGA-1_151507	5	1	5	3
CGCGTTCATGAAATAC-1_151507	4	3	2	0
CGCTACCGCCCTATGA-1_151507	5	0	5	3
CGCTACGGGACATTTA-1_151507	6	3	2	1
CGCTAGAGACCGCTGC-1_151507	1	2	1	1
CGCTATACCGCCCACT-1_151507	1	1	2	0
CGCTATCGTGGCTTTA-1_151507	1	1	1	1
CGCTATTCAATGTATG-1_151507	4	2	2	0
CGCTATTCTTAGGCTC-1_151507	6	3	2	1
CGCTCGACATAATGAT-1_151507	4	2	2	0
CGCTCTCCGTAGATTA-1_151507	6	3	2	1
CGCTGAGGACGTCCAA-1_151507	5	0	5	3
CGCTGGTGACTACCCT-1_151507	4	3	2	1
CGCTGTGACGCCGCAC-1_151507	4	2	2	0
CGCTGTGTGGATGTTG-1_151507	2	5	3	4
CGCTTAGTATTGATAC-1_151507	3	6	0	4
CGCTTATTCCCGGTCG-1_151507	0	4	3	1
CGCTTCCACTGAAATC-1_151507	4	2	2	0
CGCTTCGGTCTAAGAC-1_151507	0	4	3	2
CGCTTGGACGGATAGA-1_151507	0	4	3	1
CGCTTTCATACCGGTG-1_151507	1	1	2	0
CGCTTTCCGCCAAGGT-1_151507	2	5	6	4
CGCTTTCTTGCATTCG-1_151507	1	1	2	0
CGGAAAGAATCAAACG-1_151507	2	5	3	4
CGGAAAGCAAATGTGC-1_151507	6	2	0	3
CGGAAATTTCACATCC-1_151507	5	0	5	3
CGGAACGTAAACATAG-1_151507	0	4	3	1
CGGACCTTTACGTCCC-1_151507	3	5	0	4
CGGACGTTACTTGAAG-1_151507	2	5	6	4
CGGAGCAATTTAATCG-1_151507	0	4	3	1
CGGAGCATGGCGATCC-1_151507	6	3	2	1
CGGAGCTTATAACACC-1_151507	5	0	5	3
CGGAGTCCTAACCTGG-1_151507	1	1	1	6
CGGAGTTTGAGAGACA-1_151507	6	3	2	4
CGGATAAGCGGACATG-1_151507	4	2	5	3
CGGATCCTCAAGGACT-1_151507	0	4	3	2
CGGCAAACATCGTGCG-1_151507	0	4	3	4
CGGCAATAAGATCGCC-1_151507	4	3	1	1
CGGCACCGTTAGCGCC-1_151507	5	0	5	3
CGGCACTCAAGAAAGT-1_151507	1	1	2	0
CGGCAGGGTCGGGTTG-1_151507	1	1	1	0
CGGCCACGCACAAAGT-1_151507	4	3	2	1
CGGCCAGAGCGACCAT-1_151507	3	6	4	4
CGGCCCAACCTGTAGT-1_151507	5	0	5	3
CGGCCCAGGTATATCC-1_151507	4	2	1	1
CGGCGCCATCAATCCC-1_151507	0	3	3	1
CGGCTCTAAAGCTGCA-1_151507	4	2	1	1
CGGCTCTTCGTCGAAC-1_151507	5	0	5	3
CGGCTGAAGGTTACGC-1_151507	1	1	1	2
CGGCTGCAAGATTAAG-1_151507	5	0	5	3
CGGCTTTGTATGATAA-1_151507	5	0	5	3
CGGGAATATAGTATAC-1_151507	4	2	1	1
CGGGAATTTATGTAAA-1_151507	6	3	2	1
CGGGAGCTTCAGTGTA-1_151507	4	3	2	1
CGGGAGTATACCGCCG-1_151507	4	2	6	3
CGGGATCAATGTAAGA-1_151507	1	2	2	0
CGGGCAGCTAAACCGC-1_151507	4	3	2	1
CGGGCCATAGCCGCAC-1_151507	4	2	2	0
CGGGCCTTCTTTGTAA-1_151507	6	3	2	1
CGGGCGATGGATCACG-1_151507	2	5	3	4
CGGGCTACTTAAATTG-1_151507	1	1	1	1
CGGGTGTACCCATTTA-1_151507	1	1	2	0
CGGGTTCGGCACGTAT-1_151507	1	1	1	3
CGGGTTGTAGCTTTGG-1_151507	1	1	2	0
CGGGTTTGTTAGGGCT-1_151507	6	3	1	1
CGGTACTAGAATCAAA-1_151507	4	2	2	0
CGGTAGAGGTGCAGGT-1_151507	5	0	5	3
CGGTATAGGTATTAGC-1_151507	5	0	5	3
CGGTATGGGCACTCTG-1_151507	2	5	6	4
CGGTCAAGTGGGAACC-1_151507	1	1	2	0
CGGTCCATGAGACTCC-1_151507	5	0	5	3
CGGTCCGTCGCAAGCC-1_151507	2	5	3	4
CGGTCTATCAACCCGT-1_151507	5	0	5	3
CGGTGAAGACTAAAGT-1_151507	0	4	3	1
CGGTGCAGATAGAACG-1_151507	0	4	3	4
CGGTGCGCGTTGGTCC-1_151507	0	5	6	4
CGGTGGGCTCCAGCCT-1_151507	5	0	5	3
CGGTGTACTTGATCCC-1_151507	4	2	2	0
CGGTTATCCAACAGTG-1_151507	1	1	1	0
CGGTTCAAGTAGGTGT-1_151507	5	0	5	3
CGGTTCCGGCTTCTTG-1_151507	1	1	2	0
CGGTTGACCTGGCATA-1_151507	0	4	3	1
CGGTTGAGTATCCTTC-1_151507	3	6	4	5
CGGTTGGGCAGGGTCC-1_151507	2	5	6	4
CGGTTGGGTTCAAGTT-1_151507	5	0	5	3
CGGTTTATGAAGGAAC-1_151507	5	0	5	3
CGTAAACGCTTGAGTG-1_151507	1	1	2	0
CGTAACGGAACGATCA-1_151507	1	1	1	2
CGTAACTTCGACACTT-1_151507	3	6	4	4
CGTAATAATTACGAGT-1_151507	4	3	6	0
CGTACCGAAAGTCTAG-1_151507	4	2	6	0
CGTACCTGATAGGCCT-1_151507	1	1	1	0
CGTAGAGAGTAATTAT-1_151507	2	5	3	4
CGTAGCGAATTGTCAG-1_151507	5	0	5	3
CGTAGCGCCGACGTTG-1_151507	5	0	5	3
CGTATTAAGAGATCTA-1_151507	4	3	2	1
CGTCAAATGGTCGCAG-1_151507	5	0	5	3
CGTCAAGGCTATAAAT-1_151507	0	4	6	1
CGTCAATCTTTAACAT-1_151507	4	3	6	0
CGTCACGTCCATTGGT-1_151507	0	4	3	1
CGTCAGCTATTTACTC-1_151507	4	2	6	3
CGTCAGTGCGCACAAG-1_151507	1	1	2	0
CGTCAGTTTATCGTCT-1_151507	5	0	5	3
CGTCATACCATATCCA-1_151507	4	2	2	0
CGTCCAGATGGCTCCA-1_151507	1	3	0	6
CGTCGCATGTGAGCCA-1_151507	2	5	3	4
CGTCGCGGCGGGATTT-1_151507	4	2	2	0
CGTCGCTTGGTTATAC-1_151507	3	6	4	5
CGTCGGATAGTGTTGA-1_151507	1	1	1	0
CGTCGGGTCTAAGCGC-1_151507	3	6	0	4
CGTCGTCCTTCGCGAA-1_151507	0	4	3	4
CGTCTCTCGCCGAGGC-1_151507	1	1	1	6
CGTCTGGAAGGGCCCG-1_151507	1	1	2	0
CGTCTTGAGTGTGACG-1_151507	1		2	6
CGTGAAGTTAATTCAC-1_151507	6	3	2	1
CGTGACATTGGGTCGT-1_151507	5	0	5	3
CGTGACCAGTCCTCTG-1_151507	2	5	3	4
CGTGCACACCACTGTA-1_151507	2	5	3	4
CGTGCAGACTGGGACA-1_151507	4	2	2	0
CGTGCATTGTCGACGC-1_151507	0	4	3	4
CGTGCCCGACATTTGT-1_151507	5	0	5	3
CGTGCCCTCCCGAAGA-1_151507	4	3	2	0
CGTGCTGGCCTAGTCG-1_151507	1	1	2	0
CGTGCTTCTACCTAAA-1_151507	3	6	4	5
CGTGGCCGAATATCTA-1_151507	4	2	2	0
CGTGGTACCCAAAGGC-1_151507	3	6	4	5
CGTGTATGGGAGCTGA-1_151507	0	4	0	1
CGTGTCCCATTCGCGA-1_151507	6	3	2	0
CGTGTCTCGTTACGAC-1_151507	3	6	0	4
CGTGTGTTAAACCCTG-1_151507	5	1	5	3
CGTTAAACTAGTTAGG-1_151507	4	2	1	1
CGTTAATGTCCCGACG-1_151507	0	4	3	1
CGTTAGCTCACAACTG-1_151507	5	0	5	3
CGTTCAAGGAAACGGA-1_151507	3	6	4	5
CGTTCAGACCCGCGAA-1_151507	2	5	3	4
CGTTCATGGTGCGCGT-1_151507	2	5	3	4
CGTTCTTCGCACACCT-1_151507	5	0	0	3
CGTTGAATACCGCGCT-1_151507	0	4	3	1
CGTTGAGCGACCGTCG-1_151507	6	3	2	1
CGTTGAGTAATTGCGT-1_151507	5	0	5	3
CGTTGCCCGCGTGGGA-1_151507	3	6	4	4
CGTTGTAAACGTCAGG-1_151507	6	2	6	3
CGTTGTAAGATTGATT-1_151507	5	0	5	3
CGTTGTCGGCAATTGA-1_151507	2	5	3	1
CGTTGTTTCAATTCCC-1_151507	6	3	2	1
CGTTTAAGCGGAGCAC-1_151507	5	1	2	0
CGTTTACAAGGCAGCT-1_151507	5	0	5	3
CGTTTCACTTCGGGCG-1_151507	5	0	5	3
CGTTTCGCTCATTACA-1_151507	6	3	2	1
CGTTTGTGTAGAGGGT-1_151507	2	5	3	4
CTAAACGGGTGTAATC-1_151507	5	0	5	3
CTAAAGAATGCCTACT-1_151507	0	3	2	1
CTAAAGGGAAATAGGA-1_151507	6	3	2	1
CTAAAGTCCGAAGCTA-1_151507	1	1	2	0
CTAAATCCGGTGTACA-1_151507	3	6	0	4
CTAAATCCTATTCCGG-1_151507	1	1	2	0
CTAACCGCGCGCCCGT-1_151507	0	4	2	1
CTAACGAAACTTGCTG-1_151507	1	1	1	0
CTAACTGATAATCGCC-1_151507	6	3	1	4
CTAACTGGTCCGGTTC-1_151507	2	5	6	4
CTAAGGGAATGATTGG-1_151507	6	3	2	1
CTAAGTACAGGGCTAC-1_151507	5	1	5	3
CTAATTATGAAGCGTA-1_151507	1	1	1	0
CTAATTCGCACGCGCT-1_151507	6	3	2	0
CTAATTCTCAGATATT-1_151507	5	0	5	3
CTAATTTCAACAACAC-1_151507	4	3	2	0
CTACAAGAAATAACCC-1_151507	2	5	3	4
CTACACTAGCTTGTTC-1_151507	5	0	5	3
CTACACTCGCAGATGG-1_151507	6	3	1	1
CTACCCTAAGGTCATA-1_151507	1	1	1	0
CTACGAACTAGGTCGA-1_151507	5	0	5	3
CTACGACTAGCTATAA-1_151507	0	4	3	1
CTACGCACGGAGTACC-1_151507	4	3	2	1
CTACGCCATTTCCGAT-1_151507	5	0	5	3
CTACGTGTTGCCACCA-1_151507	1	1	2	0
CTACTATCATAGGTTT-1_151507	2	5	3	4
CTACTATCTTTCAGAG-1_151507	1	1	1	0
CTACTCAAGGTATAGT-1_151507	3	6	3	4
CTACTCTAGGCCCGGC-1_151507	6	3	6	1
CTACTGCCACCTGACC-1_151507	4	2	2	0
CTAGACATATATGTAG-1_151507	1	1	1	3
CTAGACTGCATTTCGT-1_151507	5	0	5	3
CTAGATAAACTCCTCG-1_151507	1	1	2	0
CTAGATGTGAGTGTAA-1_151507	1	1	1	0
CTAGATTTACGACGGC-1_151507	4	3	2	0
CTAGCAACTAATTTAC-1_151507	5	1	5	3
CTAGCATAGTATAATG-1_151507	4	3	2	0
CTAGCCACAGGCGAGC-1_151507	6	3	6	4
CTAGCCGATGTTATGA-1_151507	5	0	5	3
CTAGCGCCAATCCTAC-1_151507	1	1	1	6
CTAGGCGCCCTATCAG-1_151507	4	3	2	1
CTAGGCGGCAGAGAAT-1_151507	5	1	2	3
CTAGGGATAGGGACAA-1_151507	3	6	4	5
CTAGGTCTGAAGGAAT-1_151507	1	1	1	1
CTAGGTTCGGACGTGA-1_151507	0	4	3	1
CTAGTAGAAAGGGATT-1_151507	0	4	3	2
CTAGTATTCGGAATTA-1_151507	5	0	5	3
CTAGTCACGTCTTAAG-1_151507	4	2	2	1
CTAGTGAAGGACAGGA-1_151507	6	3	2	1
CTAGTTACAACCCGGT-1_151507	0	4	3	1
CTAGTTGGGCCCGGTA-1_151507	1	2	1	0
CTATAAGAGCCAATCG-1_151507	5	0	5	3
CTATAGGCGTTGATGT-1_151507	3	6	0	4
CTATATCCAGCCTGGC-1_151507	3	6	4	4
CTATCACAACGCTGGA-1_151507	2	5	6	4
CTATCGACGAAATACA-1_151507	6	3	2	1
CTATCGCGTAGAGAAC-1_151507	6	3	6	6
CTATCGGGTCTCAACA-1_151507	4	2	2	0
CTATGCCCGAATGCAA-1_151507	2	5	3	4
CTATGGGAAGCGGAAT-1_151507	4	3	1	1
CTATGTCACTAGCCCA-1_151507	4	2	2	0
CTATGTCTATTGAAAC-1_151507	5	1	5	3
CTATGTGAGTCACGGC-1_151507	2	5	6	1
CTATTCATGTGTCCCA-1_151507	0	4	3	1
CTATTGTGTTTGGTCA-1_151507	5	0	5	3
CTATTTGCTTGGAGGA-1_151507	3	6	0	4
CTATTTGGTTACGGAT-1_151507	4	2	2	1
CTCAAACCACTGCCCG-1_151507	3	6	0	4
CTCAACTAACCCGGAT-1_151507	0	4	3	2
CTCAAGACATTAGCGC-1_151507	5	0	5	3
CTCACACGCAAGCCTA-1_151507	5	0	5	3
CTCACATTTACTAAAT-1_151507	0	5	3	1
CTCACCAGTACAAGTG-1_151507	0	4	6	4
CTCACCGATCCAAACT-1_151507	1	1	1	1
CTCACTGTGATACTTA-1_151507	0	5	3	1
CTCACTTGGCTGGTAA-1_151507	0	4	3	4
CTCAGAGCTAATGTCG-1_151507	2	5	6	4
CTCAGATTGTGATAAG-1_151507	2	5	6	4
CTCAGCAGACTGCCGA-1_151507	1	1	1	2
CTCAGGACTCACCTGT-1_151507	4	2	2	0
CTCAGTCACGACAAAT-1_151507	5	0	5	3
CTCATGGCTCACAATC-1_151507	5	1	5	3
CTCATGGTAATTTGCG-1_151507	2	5	3	4
CTCATTCGTGAACATC-1_151507	0	4	6	4
CTCATTGCTCTAACAA-1_151507	0	4	3	2
CTCATTTGATGGGCGG-1_151507	1	2	2	0
CTCCCAATGAGTCGCG-1_151507	4	2	1	0
CTCCCTCCTTTCGATC-1_151507	2	5	3	4
CTCCGAGTAAATCCGC-1_151507	1	1	1	2
CTCCGCCCACATGAGG-1_151507	0	4	3	1
CTCCGGCCTAATATGC-1_151507	1	2	2	0
CTCCGGCTTGTAGACA-1_151507	4	2	2	0
CTCCTAAGTTATGTCT-1_151507	1	1	2	0
CTCCTCCAGCTCACAC-1_151507	2	5	3	4
CTCCTGTTCAAGGCAG-1_151507	6	3	1	1
CTCCTTTACGCAAGTC-1_151507	5	0	5	3
CTCGAATGGAACGTAT-1_151507	5	1	0	3
CTCGAGATCCAAAGCA-1_151507	4	2	6	0
CTCGAGGTCGAACAGT-1_151507	4	2	2	0
CTCGATATTTGCGAGC-1_151507	5	0	5	3
CTCGCACCTATATAGT-1_151507	1	1	1	0
CTCGCCGAATGTAGGG-1_151507	0	5	3	1
CTCGCTAGGTAAGCGA-1_151507	2	5	3	1
CTCGGGCATCGTCGGG-1_151507	5	0	5	3
CTCGGGTTCTCTGGCC-1_151507	3	6	4	5
CTCGGTACCACTGCTC-1_151507	4	2	2	0
CTCGGTCCGTAGCCTG-1_151507	1	1	2	0
CTCGGTTGTCGGCCCT-1_151507	3	6	0	4
CTCGTCTGTGCCTTCG-1_151507	2	5	3	4
CTCGTTACGGCTACCA-1_151507	3	6	4	5
CTCGTTTCTAATGTTT-1_151507	5	0	5	3
CTCTAATGCATTGATC-1_151507	5	0	5	3
CTCTACACTGGCGATT-1_151507	2	5	6	4
CTCTACATCCTGCGTG-1_151507	3	5	6	4
CTCTAGCCCTCGGAAA-1_151507	2	4	3	1
CTCTATTTGGCTGCAG-1_151507	6	3	2	1
CTCTCACAATCGATGA-1_151507	4	2	2	0
CTCTCGATGTGCGCCT-1_151507	5	0	5	3
CTCTCGCTGTACTATG-1_151507	6	3	6	3
CTCTCTAACTGCCTAG-1_151507	3	6	0	5
CTCTGCGAAGCAAGCA-1_151507	1	1	2	0
CTCTGGACGCCTGGTG-1_151507	4	3	2	0
CTCTGTCCATGCACCA-1_151507	2	5	3	1
CTCTGTGCCTGCTATG-1_151507	5	0	5	3
CTCTGTTTGAGGATTC-1_151507	5	0	5	3
CTCTTCTATTGACTGG-1_151507	4	2	1	1
CTCTTCTGGAAGTTAG-1_151507	3	6	0	4
CTCTTGTCCCGCTTGG-1_151507	0	4	3	4
CTGAAACGGCCCTCAG-1_151507	1	1	1	1
CTGAAAGAGATCCGAC-1_151507	1	1	1	0
CTGAATCCGAGACCTC-1_151507	0	4	3	1
CTGAATTTATTGCCAG-1_151507	5	0	5	3
CTGACTGCGCAGCTCG-1_151507	1	1	1	0
CTGAGAAAGTTCGGCG-1_151507	4	2	1	6
CTGAGCAAGTAACAAG-1_151507	4	2	2	0
CTGATAGTGTATCTCA-1_151507	0	4	6	1
CTGCAAATGGGCTCCA-1_151507	5	0	5	3
CTGCAAGCACGTTCCG-1_151507	0	4	3	1
CTGCACAACTACATAT-1_151507	6	3	6	1
CTGCACCTAGTCCACA-1_151507	5	0	5	3
CTGCACCTGGAACCGC-1_151507	1	1	2	0
CTGCACTCCAGTACAG-1_151507	0	4	6	1
CTGCAGAGAATCAGAG-1_151507	0	4	3	2
[truncated: 45,683 more rows]

## Sheet: Fig.3b
﻿Spatial domains identified by Splane-single, STAGATE, SpaGCN, BayerSpace, and stLearn
	Splane_single	STAGATE	BayesSpace	stLearn	SpaGCN
AAACAACGAATAGTTC-1_151507	4	2	4	0	6
AAACAAGTATCTCCCA-1_151507	2	4	5	4	1
AAACAATCTACTAGCA-1_151507	4	2	2	3	3
AAACACCAATAACTGC-1_151507	3	5	0	5	4
AAACAGCTTTCAGAAG-1_151507	0	6	3	4	0
AAACAGGGTCTATATT-1_151507	0	6	3	4	0
AAACAGTGTTCCTGGG-1_151507	0	5	1	5	4
AAACATTTCCCGGATT-1_151507	5	6	3	4	0
AAACCACTACACAGAT-1_151507	1	3	4	2	2
AAACCCGAACGAAATC-1_151507	6	4	5	2	0
AAACCGGGTAGGTACC-1_151507	5	6	3	4	1
AAACCGTTCGTCCAGG-1_151507	5	6	3	4	0
AAACCTAAGCAGCCGG-1_151507	5	6	3	4	0
AAACCTCATGAAGTTG-1_151507	5	6	3	4	0
AAACGAAGAACATACC-1_151507	4	2	2	3	3
AAACGACAGTCTTGCC-1_151507	1	3	4	2	2
AAACGAGACGGTTGAT-1_151507	6	4	5	2	2
AAACGCCCGAGATCGG-1_151507	1	3	4	2	2
AAACGGGCGTACGGGT-1_151507	5	6	3	4	1
AAACGGGTTGGTATCC-1_151507	4	2	4	0	3
AAACGGTTGCGAACTG-1_151507	3	5	6	5	4
AAACGTGTTCGCCCTA-1_151507	4	2	2	3	3
AAACTAACGTGGCGAC-1_151507	1	3	4	2	2
AAACTCGGTTCGCAAT-1_151507	0	6	3	4	0
AAACTCGTGATATAAG-1_151507	4	2	2	3	3
AAACTGCTGGCTCCAA-1_151507	2	0	3	4	1
AAACTTGCAAACGTAT-1_151507	0	6	3	4	1
AAAGAATGTGGACTAA-1_151507	0	6	3	4	0
AAAGACATGAAGTTTA-1_151507	1	3	4	2	2
AAAGACCCAAGTCGCG-1_151507	1	3	4	2	2
AAAGACTGGGCGCTTT-1_151507	5	6	3	4	1
AAAGGCTACGGACCAT-1_151507	0	6	3	4	1
AAAGGCTCTCGCGCCG-1_151507	5	6	3	0	0
AAAGGGATGTAGCAAG-1_151507	1	3	4	2	2
AAAGGGCAGCTTGAAT-1_151507	2	4	5	2	1
AAAGGTAAGCTGTACC-1_151507	4	2	2	3	3
AAAGGTCAACGACATG-1_151507	1	3	4	2	2
AAAGTAGCATTGCTCA-1_151507	0	6	3	4	1
AAAGTCACTGATGTAA-1_151507	1	3	4	2	2
AAAGTCGACCCTCAGT-1_151507	5	6	3	0	0
AAAGTGTGATTTATCT-1_151507	6	4	5	2	2
AAAGTTGACTCCCGTA-1_151507	6	4	5	0	2
AAATAACCATACGGGA-1_151507	4	2	2	3	3
AAATAAGGTAGTGCCC-1_151507	4	2	4	3	3
AAATACCTATAAGCAT-1_151507	2	0	3	4	1
AAATAGCTTAGACTTT-1_151507	1	3	4	2	2
AAATAGGGTGCTATTG-1_151507	2	0	3	4	1
AAATCACTCCTAAACG-1_151507	1	3	4	2	2
AAATCCGATACACGCC-1_151507	5	6	3	4	0
AAATCGTGTACCACAA-1_151507	2	0	3	4	1
AAATCTAGCCCTGCTA-1_151507	2	0	5	4	1
AAATGATTCGATCAGC-1_151507	4	2	2	3	3
AAATGCTCGTTACGTT-1_151507	6	4	5	2	6
AAATGGCATGTCTTGT-1_151507	4	2	2	3	3
AAATGGCCCGTGCCCT-1_151507	0	6	3	0	0
AAATGGTCAATGTGCC-1_151507	2	0	5	4	1
AAATGTATCTTATCCC-1_151507	5	1	3	0	0
AAATGTGGGTGCTCCT-1_151507	4	2	2	3	3
AAATTAACGGGTAGCT-1_151507	2	0	5	4	1
AAATTAATAAGCGCGA-1_151507	5	6	3	4	0
AAATTACACGACTCTG-1_151507	4	2	2	3	3
AAATTACCTATCGATG-1_151507	1	3	4	2	2
AAATTCCAGGTCCAAA-1_151507	1	3	4	2	2
AAATTGATAGTCCTTT-1_151507	0	6	3	5	0
AAATTGCGGCGGTTCT-1_151507	1	3	4	2	2
AAATTGGTGAGAAGCA-1_151507	4	2	2	3	3
AAATTTACCGAAATCC-1_151507	4	2	2	3	3
AAATTTGCGGGTGTGG-1_151507	5	6	3	4	6
AACAACTGGTAGTTGC-1_151507	2	0	5	0	1
AACAATACATTGTCGA-1_151507	3	5	6	5	4
AACAATTACTCTACGC-1_151507	2	0	5	4	6
AACACACGCTCGCCGC-1_151507	2	0	5	4	1
AACACGACTGTACTGA-1_151507	4	2	2	3	3
AACACGAGACGCGGCC-1_151507	0	6	3	4	0
AACACGCGGCCGCGAA-1_151507	1	3	4	2	2
AACAGCTGTGTGGCAA-1_151507	3	5	6	5	4
AACAGGAAATCGAATA-1_151507	4	2	4	3	6
AACAGGATGGGCCGCG-1_151507	2	0	5	0	6
AACAGGTAGTATGGAT-1_151507	2	4	5	4	1
AACATAGCGTGTATCG-1_151507	0	6	3	4	0
AACATATCAACTGGTG-1_151507	4	3	4	0	3
AACATCGATACGTCTA-1_151507	4	2	2	3	3
AACATTGGTCAGCCGT-1_151507	1	3	4	0	2
AACATTGTGACTCGAG-1_151507	0	5	3	0	0
AACCAAGACTTCTCTG-1_151507	5	6	3	4	1
AACCAGTATCACTCTT-1_151507	4	2	2	3	3
AACCATGGGATCGCTA-1_151507	1	4	4	0	2
AACCCAGAGACGGAGA-1_151507	1	3	4	2	2
AACCCGACAACCCGTG-1_151507	3	5	0	5	4
AACCCGAGCAGAATCG-1_151507	2	0	3	4	0
AACCCGATAGGGCTTC-1_151507	1	3	4	2	2
AACCCTACTGTCAATA-1_151507	1	3	4	2	2
AACCCTGGTGGAACCA-1_151507	4	2	2	3	3
AACCGAGCTTGGTCAT-1_151507	1	3	4	0	2
AACCGCTAAGGGATGC-1_151507	2	4	5	2	1
AACCGTTGTGTTTGCT-1_151507	4	2	2	3	3
AACCTAAAGCCGTCCG-1_151507	4	2	2	3	3
AACCTCGCTTTAGCCC-1_151507	5	6	3	4	1
AACCTGTCACGGAATT-1_151507	1	3	4	2	2
AACCTTTAAATACGGT-1_151507	5	6	3	4	1
AACCTTTACGACGTCT-1_151507	4	2	2	3	3
AACGATAATGCCGTAG-1_151507	5	6	3	4	0
AACGATAGAAGGGCCG-1_151507	1	3	4	2	2
AACGATATGTCAACTG-1_151507	1	3	4	2	2
AACGCATGATCTGGGT-1_151507	4	2	2	3	3
AACGCGAACGGCAACA-1_151507	1	4	4	2	2
AACGCGACCTTGGGCG-1_151507	3	5	6	5	4
AACGCGGTCTCCAGCC-1_151507	1	3	4	2	2
AACGCTGTTGCTGAAA-1_151507	2	0	3	4	1
AACGGACGTACGTATA-1_151507	2	0	5	4	1
AACGGCCATCTCCGGT-1_151507	5	6	3	4	1
AACGTACTGTGGGTAC-1_151507	5	6	3	4	1
AACGTAGTCTACCCAT-1_151507	4	2	2	3	3
AACGTCAGACTAGTGG-1_151507	2	4	5	0	6
AACGTGATGAAGGACA-1_151507	4	2	2	3	3
AACGTGCGAAAGTCTC-1_151507	6	4	5	0	2
AACGTTATCAGCACCT-1_151507	2	1	5	0	6
AACTACCCGTTTGTCA-1_151507	6	4	5	2	1
AACTAGCGTATCGCAC-1_151507	4	2	2	3	3
AACTAGGCTTGGGTGT-1_151507	5	6	3	4	1
AACTCAAGTTAATTGC-1_151507	2	0	5	4	1
AACTCCAGAGCGTGTT-1_151507	5	6	3	4	1
AACTCCTAATCCCATG-1_151507	4	2	2	3	3
AACTCGATAAACACGT-1_151507	1	3	4	6	2
AACTCGATGGCGCAGT-1_151507	1	4	4	2	2
AACTCTCAATAGAGCG-1_151507	1	3	4	2	2
AACTCTCAGTGTGCTC-1_151507	0	6	3	4	0
AACTGAGGTCAGCGTC-1_151507	1	3	4	0	2
AACTGATATTAGGCCT-1_151507	1	3	4	2	2
AACTGGGTCCCGACGT-1_151507	1	3	4	2	2
AACTGGGTTCGAGCCG-1_151507	4	2	2	3	3
AACTGGTGTGGGCCTT-1_151507	4	2	4	3	3
AACTTCTGCGTCTATC-1_151507	2	4	5	0	6
AACTTGCCCGTATGCA-1_151507	2	0	5	0	6
AACTTGCGTTCTCGCG-1_151507	6	4	5	2	1
AACTTTACGGGAGCTT-1_151507	5	6	3	4	1
AACTTTAGCTGCTGAG-1_151507	4	2	2	3	3
AACTTTCTCGATCATG-1_151507	4	2	2	3	3
AAGAAATCACCAGATT-1_151507	4	2	2	3	3
AAGAAGGATCAGTTAG-1_151507	6	4	4	2	2
AAGACATACGTGGTTT-1_151507	0	6	3	4	0
AAGACCCAACTGAACA-1_151507	0	6	3	4	1
AAGACTAACCCGTTGT-1_151507	1	3	4	2	2
AAGACTCACGCCCACT-1_151507	1	3	4	2	2
AAGACTGCAAGCTACT-1_151507	2	4	5	4	1
AAGAGATGAATCGGTA-1_151507	2	0	5	4	1
AAGAGCTCTTTATCGG-1_151507	6	4	5	2	2
AAGAGGATGTACGCGA-1_151507	5	6	3	0	6
AAGAGGCATGGATCGC-1_151507	6	4	5	2	2
AAGAGGCCCTTTGGAA-1_151507	2	0	3	4	1
AAGATGGCACCGGACC-1_151507	3	5	1	5	4
AAGATTGGCGGAACGT-1_151507	1	3	4	2	2
AAGCACCCTGCGTATC-1_151507	5	6	3	4	0
AAGCATACTCTCCTGA-1_151507	5	6	3	4	0
AAGCCGAAGCGGTTTA-1_151507	6	4	5	2	1
AAGCCGCTTTACCTTG-1_151507	4	2	2	3	3
AAGCGCAGGGCTTTGA-1_151507	0	6	3	4	0
AAGCGGAGTGCGCGCA-1_151507	4	3	4	2	2
AAGCGGCGTCATGGGT-1_151507	4	2	2	3	3
AAGCGTCCCTCATCGA-1_151507	0	6	3	0	3
AAGCTAGATCGAGTAA-1_151507	2	0	3	4	1
AAGCTCGTGCCAAGTC-1_151507	6	4	5	2	2
AAGCTCTTTCATGGTG-1_151507	5	0	3	4	0
AAGGAGAACTTATAAG-1_151507	4	2	2	3	3
AAGGAGCGGTTGGTGC-1_151507	2	4	5	0	6
AAGGATCGATCGCTTG-1_151507	1	3	4	2	2
AAGGATGAGGGACCTC-1_151507	1	3	4	2	2
AAGGCAGGCTGTCTCC-1_151507	1	4	5	2	2
AAGGCGCGTAAAGCTT-1_151507	2	4	5	0	6
AAGGCTGTGCTCATCG-1_151507	2	4	5	4	6
AAGGGACAGATTCTGT-1_151507	1	3	4	0	2
AAGGGACTATGCATTC-1_151507	3	5	6	5	4
AAGGTATCCTAATATA-1_151507	1	3	4	2	2
AAGGTGATAAACCAGC-1_151507	6	4	5	2	2
AAGTAAGCTTCCAAAC-1_151507	4	2	2	3	3
AAGTAGAAGACCGGGT-1_151507	1	4	4	2	2
AAGTAGTGACGCGAGG-1_151507	5	0	5	4	6
AAGTCAATTGTCGTCA-1_151507	6	4	5	2	1
AAGTCTAGTAGCTGCC-1_151507	4	2	2	3	3
AAGTCTTCTGTGGCCT-1_151507	0	6	3	0	0
AAGTGACGACCGAATT-1_151507	5	6	3	4	1
AAGTGAGTCGGGTTTA-1_151507	0	6	3	4	0
AAGTGCAAAGGTAGAC-1_151507	5	6	3	4	0
AAGTGCCTTGACTGTA-1_151507	6	4	5	2	1
AAGTGCGTTAGAATCT-1_151507	0	6	3	4	0
AAGTGCTTCTCTATTG-1_151507	3	5	0	5	4
AAGTGTTTGGAGACGG-1_151507	2	0	3	4	1
AAGTTCACTCCAAGCT-1_151507	2	0	3	4	0
AAGTTCAGTCTGCGTA-1_151507	4	2	2	3	3
AAGTTCGGCCAACAGG-1_151507	5	6	3	4	6
AAGTTGTGATGTTATA-1_151507	5	6	3	4	0
AAGTTTACTAATGGCA-1_151507	4	2	2	3	3
AAGTTTATGGGCCCAA-1_151507	0	6	3	4	0
AATAACAACGCTCGGC-1_151507	5	6	3	4	6
AATAACACTAGAACAA-1_151507	0	6	3	4	1
AATAAGTCCTCGAGAC-1_151507	4	2	2	3	3
AATACAATGTTTCAGG-1_151507	2	4	5	0	6
AATACCGGAGGGCTGT-1_151507	3	5	0	5	4
AATACCTGATGTGAAC-1_151507	0	6	3	4	0
AATAGAACAGAGTGGC-1_151507	5	6	3	4	0
AATAGAATCTGTTTCA-1_151507	2	0	5	4	1
AATAGCAAGCCTCCTG-1_151507	1	3	4	2	2
AATAGCTACCGCGTGC-1_151507	4	2	2	3	3
AATAGTCCGTCCCGAC-1_151507	5	6	3	4	0
AATAGTCGCGAGTCGG-1_151507	2	0	5	0	0
AATATCAAGGTCGGAT-1_151507	1	3	4	2	2
AATATCGAATCAATGC-1_151507	6	4	5	2	0
AATATCGAGGGTTCTC-1_151507	4	2	4	2	3
AATATTGGAGTATTGA-1_151507	5	6	3	4	1
AATCAGACTGCAGGAC-1_151507	1	3	4	2	2
AATCAGGTTTCATTTA-1_151507	3	5	1	5	4
AATCATGTAAAGACTC-1_151507	2	0	5	4	1
AATCCAAGGGCCTGAG-1_151507	1	3	4	2	2
AATCCATGCAAGGGTG-1_151507	1	3	4	2	2
AATCGAGGTCTCAAGG-1_151507	5	6	3	4	0
AATCGCCTCAGCGCCA-1_151507	6	4	5	2	1
AATCGCGCAGAGGACT-1_151507	6	4	5	2	2
AATCGGGACACTACGA-1_151507	4	2	2	3	3
AATCGGTATAGCCCTC-1_151507	0	6	3	4	0
AATCGTGAGCCGAGCA-1_151507	0	6	3	4	0
AATCTAGGTTTACTTG-1_151507	3	5	6	1	4
AATCTATGCCGGAGCC-1_151507	4	2	2	3	3
AATCTCTACTGTGGTT-1_151507	5	6	3	4	1
AATCTGCGTTGGGACG-1_151507	1	3	4	2	2
AATCTGGCTTTCTAGT-1_151507	3	5	6	3	0
AATCTGGGTAGACCCT-1_151507	4	2	4	2	3
AATGACAGCAATGTCT-1_151507	0	6	3	4	0
AATGACGTAGGATGTC-1_151507	2	4	5	4	1
AATGACTGTCAGCCGG-1_151507	6	4	5	2	2
AATGAGTTCGCATATG-1_151507	6	4	5	2	2
AATGATGATACGCTAT-1_151507	4	2	2	3	3
AATGATGCGACTCCTG-1_151507	4	2	2	3	3
AATGCAACCGGGTACC-1_151507	6	4	5	2	2
AATGCACCAAGCAATG-1_151507	4	2	2	3	3
AATGGCCGCCAATGCG-1_151507	1	3	4	2	2
AATGGTCCACCGTTCA-1_151507	5	6	3	4	0
AATGGTTCTCACAAGC-1_151507	6	4	5	0	6
AATGTGCCCGAGGTGT-1_151507	3	5	6	5	4
AATGTGCTAATCTGAG-1_151507	3	5	0	5	4
AATGTTAAGACCCTGA-1_151507	0	6	3	4	0
AATGTTGTCGTGAGAC-1_151507	0	6	3	4	0
AATTAAAGGTCGGCGT-1_151507	2	0	3	4	1
AATTAACGGATTTCCA-1_151507	5	6	3	4	1
AATTACTCGTACGCTC-1_151507	6	4	5	0	0
AATTAGCGCTGCAGCG-1_151507	5	6	3	4	1
AATTATACCCAGCAAG-1_151507	0	6	3	4	0
AATTCATAAGGGATCT-1_151507	4	2	2	3	3
AATTCCAACTTGGTGA-1_151507	1	3	4	0	2
AATTCCAAGCATGTAC-1_151507	3	5	6	5	4
AATTCGATTCGAGGAT-1_151507	0	6	3	4	1
AATTCTAGAGTTAGGC-1_151507	2	0	3	4	1
AATTGAACGCTCTGGT-1_151507	2	4	5	4	1
AATTGCAGCAATCGAC-1_151507	5	6	3	4	1
AATTGTGGTTGCCAAA-1_151507	5	6	3	4	0
AATTTGGGACATAGTA-1_151507	4	2	2	3	3
AATTTGGTTCCAAAGA-1_151507	4	2	2	3	3
ACAAACCGACAAGGCG-1_151507	4	2	2	3	3
ACAAAGAAGGTAGGCC-1_151507	0	6	3	0	0
ACAAAGCATGACCTAG-1_151507	5	6	3	4	0
ACAAATCGCACCGAAT-1_151507	2	0	3	4	1
ACAAATGGTAGTGTTT-1_151507	6	4	5	2	2
ACAAATTCAGATCTGA-1_151507	4	2	4	3	3
ACAACAGCATGAGCTA-1_151507	6	4	5	2	2
ACAACGGTCCCTGCGA-1_151507	2	4	5	4	6
ACAAGCAGTGCCTAGC-1_151507	2	0	5	4	6
ACAAGCTATATGGAAG-1_151507	0	6	3	4	1
ACAAGGAAATCCGCCC-1_151507	2	0	3	4	1
ACAAGGACAAGAGGTT-1_151507	2	0	5	4	6
ACAAGGATGCTTTAGG-1_151507	5	6	3	4	1
ACAAGGCCTACCAGCC-1_151507	1	3	4	2	2
ACAAGGGCAGGCTCTG-1_151507	2	0	5	4	1
ACAATAGTCGTACGTT-1_151507	0	6	3	4	6
ACAATCCATTTAAACC-1_151507	5	0	3	4	6
ACAATCGATCTTTATA-1_151507	4	2	2	3	3
ACAATGAATACGGAGA-1_151507	3	5	3	4	4
ACAATGATTCTTCTAC-1_151507	1	3	4	2	2
ACAATTGTGTCTCTTT-1_151507	2	0	5	4	1
ACAATTTAGGAGGCTC-1_151507	5	6	3	4	1
ACAATTTGAGCAGTGG-1_151507	1	3	4	2	2
ACACAAAGACGGGTGG-1_151507	6	4	5	2	2
ACACAAATATTCCTAG-1_151507	4	2	4	3	3
ACACACCAGGACCAGT-1_151507	6	4	5	2	1
ACACACTTTCTACACG-1_151507	4	2	4	3	3
ACACATTGACGCAACA-1_151507	6	4	5	0	0
ACACATTTCCGTAGAC-1_151507	0	6	1	4	0
ACACCACATAATTAGC-1_151507	4	2	2	3	3
ACACCCAGCATGCAGC-1_151507	6	4	5	2	2
ACACCCGAGAAATCCG-1_151507	6	4	5	2	6
ACACCCGTAAATCTGT-1_151507	1	3	4	2	2
ACACCGAGCGCTCTTT-1_151507	2	1	5	0	0
ACACCTTAAGTAGGGC-1_151507	2	4	5	0	6
ACACCTTACTACTTGC-1_151507	1	4	5	2	2
ACACGAGACTCCTTCT-1_151507	6	4	5	2	2
ACACGGCACTATGCAT-1_151507	4	2	2	3	3
ACACGGGAACTTAGGG-1_151507	1	4	4	2	2
ACACGTAGGCCACAAG-1_151507	2	0	3	4	0
ACACTCCAATGTCACT-1_151507	6	4	5	0	6
ACACTGATCAAGGTGT-1_151507	5	6	3	0	0
ACACTGGGACAGTCGT-1_151507	2	0	3	4	0
ACAGAACTGAGAACAA-1_151507	0	6	3	5	4
ACAGATTAGGTTAGTG-1_151507	4	2	2	3	3
ACAGCATAGAGCCAGT-1_151507	4	2	2	3	3
ACAGCGACATTCTCAT-1_151507	5	0	3	4	0
ACAGCGCACCCGCAGC-1_151507	4	2	2	3	3
ACAGGCACGGATCCTT-1_151507	0	6	3	4	0
ACAGGCTTGCCCGACT-1_151507	2	0	3	0	0
ACAGGTGGAGGTGAGG-1_151507	5	6	3	0	0
ACAGGTGTGTTGTTGC-1_151507	0	6	3	0	0
ACAGTAATACAACTTG-1_151507	0	6	3	0	0
ACAGTATACCGTGGGA-1_151507	4	2	2	3	3
ACAGTGCAGCGCATTT-1_151507	1	3	4	2	2
ACATAATAAGGCGGTG-1_151507	1	3	4	2	2
ACATCAGCTGGGACGC-1_151507	5	6	3	4	1
ACATCCCGGCCATACG-1_151507	5	6	3	0	0
ACATCCTGGTAACTGT-1_151507	6	4	5	2	2
ACATCGATCGTTTACC-1_151507	2	0	5	4	1
ACATCGGTCAGCCGCG-1_151507	5	6	3	4	6
ACATCGTATGCAATGG-1_151507	2	4	5	4	1
ACATCGTTAACCTAGT-1_151507	4	2	2	3	3
ACATCTCAACGCGTAA-1_151507	4	2	2	3	3
ACATGGCGCCAAAGTA-1_151507	1	3	4	2	2
ACATGGCTCAATTTAG-1_151507	1	4	5	2	2
ACATTAGTTTATATCC-1_151507	5	6	3	4	1
ACATTTGAAACCTAAC-1_151507	0	6	3	4	0
ACCAAACACCCAGCGA-1_151507	4	2	2	3	3
ACCAAACTAGAAATCC-1_151507	4	2	2	3	3
ACCAACACCACACACT-1_151507	4	2	2	3	3
ACCAACCGCACTCCAC-1_151507	5	6	3	4	1
ACCAACGCTTATTTAT-1_151507	5	6	3	4	1
ACCAAGAACGCGTGTC-1_151507	1	4	4	2	2
ACCAAGTCATCGGCAG-1_151507	0	6	3	4	0
ACCAATATGCAAGTTA-1_151507	5	0	3	4	0
ACCACAACTCAGAACA-1_151507	4	2	2	3	3
ACCACAAGTTTCTATC-1_151507	2	4	5	4	1
ACCACACGGTTGATGG-1_151507	0	6	1	4	0
ACCACCAATGTAACAA-1_151507	6	4	4	2	2
ACCACCCTCTCTTCTA-1_151507	4	2	2	3	3
ACCACGTGCAGCTATA-1_151507	2	0	5	4	1
ACCACTGTTCAAGAAG-1_151507	2	4	5	0	0
ACCAGACCATAACAAC-1_151507	0	6	3	0	0
ACCAGCCCGGTCTTTG-1_151507	4	2	2	3	3
ACCAGGAGTGTGATCT-1_151507	4	2	2	3	3
ACCAGTGCCCGGTCAA-1_151507	4	2	2	3	3
ACCAGTGCGGGAGACG-1_151507	2	0	5	4	1
ACCATATCCGCAATAA-1_151507	2	0	5	4	6
ACCATCCGCCAACTAG-1_151507	0	6	3	4	1
ACCATCGTATATGGTA-1_151507	5	6	3	4	6
ACCATTAAGGGTGTCA-1_151507	2	1	5	0	1
ACCCAACGCCCGTGGC-1_151507	1	3	4	2	2
ACCCACCTACATGCTC-1_151507	2	4	5	0	6
ACCCATCTTGAGGGTA-1_151507	5	6	5	4	6
ACCCATTTGTCCCTCT-1_151507	5	0	3	4	1
ACCCGAGCGAAATTAC-1_151507	3	5	6	5	4
ACCCGATTGGTTCCGA-1_151507	3	5	0	5	4
ACCCGGAAACTCCCAG-1_151507	5	6	3	4	1
ACCCGGATGACGCATC-1_151507	1	3	4	2	2
ACCCGGTTACACTTCC-1_151507	2	0	3	4	6
ACCCGTAGTCTAGTTG-1_151507	0	6	3	4	0
ACCCGTGTCATCAGTA-1_151507	0	6	3	4	1
ACCCTATAGGACTGAG-1_151507	6	4	4	2	2
ACCCTATGCCATATCG-1_151507	0	6	3	4	0
ACCCTCCCGTCAGGGC-1_151507	0	6	3	4	1
ACCCTCCCTTGCTATT-1_151507	2	0	5	4	1
ACCCTGGTAACGCCCT-1_151507	4	2	2	3	3
ACCCTTCATCTGCGAA-1_151507	4	2	2	3	3
ACCCTTGCCTGGGTCG-1_151507	4	2	2	3	3
ACCCTTTAGTTCTCCA-1_151507	4	2	2	3	3
ACCGAAAGGGCCCTGC-1_151507	4	2	2	3	3
ACCGACACATCTCCCA-1_151507	5	6	3	4	1
ACCGACTGAGTCCCAC-1_151507	1	4	5	2	2
ACCGAGTCTCCTTATT-1_151507	0	6	1	0	0
ACCGATAGGCATAACC-1_151507	5	6	3	4	0
ACCGATGGTAGCATCG-1_151507	1	3	4	2	2
ACCGCAATAACTGCCT-1_151507	2	0	3	4	0
ACCGCGGTGGAAGTCG-1_151507	6	4	5	0	1
ACCGGGCCTTTGTTGA-1_151507	6	4	5	2	2
ACCGGTCTGAGTACGG-1_151507	1	3	4	2	2
ACCGTGACCACGTGGG-1_151507	3	5	6	5	4
ACCGTTCCCGCTCTGA-1_151507	4	2	2	3	3
ACCTAAGTACCTTTCA-1_151507	0	6	3	4	0
ACCTAATCGACTTCCT-1_151507	2	0	5	4	1
ACCTACAGTATGTGGT-1_151507	1	4	5	2	2
ACCTACTATAAATCTA-1_151507	3	5	6	5	4
ACCTCCGCCCTCGCTG-1_151507	2	0	3	4	1
ACCTCCGTTATTCACC-1_151507	1	3	4	2	2
ACCTGCGTGTCATGTT-1_151507	0	6	3	0	1
ACCTTTCCTTTAGAAG-1_151507	4	2	2	3	3
ACGAAATGGGCGGCAC-1_151507	5	0	3	4	6
ACGACTCTAGGGCCGA-1_151507	0	6	3	4	0
ACGACTGGTCATACTC-1_151507	3	5	0	5	4
ACGAGAACCCATCACG-1_151507	1	3	4	2	2
ACGAGATATTTGCTTA-1_151507	4	2	2	3	3
ACGAGGATACCACTCT-1_151507	0	6	3	0	3
ACGAGTACGGATGCCC-1_151507	4	2	2	3	3
ACGATACATAGAACTA-1_151507	1	3	4	2	2
ACGATACCTATCCTGA-1_151507	5	6	3	0	0
ACGATCATACATAGAG-1_151507	1	4	4	2	2
ACGATCATCTTGTAAA-1_151507	1	3	4	2	2
ACGATGCATATGTTAT-1_151507	2	0	5	4	6
ACGATGGATCCGATGC-1_151507	4	2	2	3	3
ACGCAAACTAATAGAT-1_151507	3	5	6	5	4
ACGCAATCACTACAGC-1_151507	4	2	2	3	3
ACGCATAAATGACATG-1_151507	1	3	4	2	2
ACGCATACGTTTACTA-1_151507	2	0	3	4	1
ACGCATTCGTGAGTAC-1_151507	2	4	5	2	1
ACGCCACTCGAAACAG-1_151507	0	6	1	4	0
ACGCCAGATGATTTCT-1_151507	4	2	2	3	3
ACGCCAGTGCGTTTGC-1_151507	0	6	3	4	0
ACGCCCAGCTGTCGAT-1_151507	4	2	2	3	3
ACGCCGCTAGACGACC-1_151507	2	0	5	4	1
ACGCGAAGTCAGACGA-1_151507	5	6	3	4	1
ACGCGCTACACAGGGT-1_151507	5	6	3	4	1
ACGCGGGCCAAGGACA-1_151507	2	4	5	2	1
ACGCGTTTCTTAAGAG-1_151507	5	6	3	4	0
ACGCTAGTATCAGTGC-1_151507	1	3	4	2	2
ACGCTAGTGATACACT-1_151507	1	3	4	2	2
ACGCTGTGAGGCGTAG-1_151507	5	6	3	4	1
ACGCTTAGTGTCTCTC-1_151507	4	2	2	3	3
ACGGAACACGAGTGCC-1_151507	0	6	3	4	0
ACGGAATTTAGCAAAT-1_151507	6	4	4	2	2
ACGGACTCTCAAAGCG-1_151507	5	6	3	4	1
ACGGAGCGCAAATTAC-1_151507	4	2	2	3	3
ACGGATGGTGCGGATA-1_151507	5	6	3	4	1
ACGGCACTTGCTTGGG-1_151507	5	6	3	0	0
ACGGCCAACATGGACT-1_151507	5	6	3	0	0
ACGGCGACGATGGGAA-1_151507	2	0	3	4	1
ACGGCGGGTTGCCCTG-1_151507	1	3	4	2	2
ACGGGAGTGTCGGCCC-1_151507	0	6	3	4	1
ACGGGCGTATGCGACA-1_151507	4	2	2	3	3
ACGGGTCATGTGACTT-1_151507	2	1	5	0	0
ACGGTACAGTTCAATG-1_151507	0	6	3	4	0
ACGTACAGATTTCTCT-1_151507	4	2	2	3	3
ACGTACTTTGGCACGG-1_151507	3	5	1	5	0
ACGTAGATTGCTGATG-1_151507	6	4	5	4	1
ACGTAGGAGAGTCGCT-1_151507	3	5	1	0	0
ACGTATTACTCCGATC-1_151507	1	4	5	2	2
ACGTCCTAAACGAGAT-1_151507	4	2	2	3	3
ACGTCTCGTTCCGGGA-1_151507	0	6	3	0	0
ACGTGCGCCTCGTGCA-1_151507	1	3	4	2	2
ACGTGGTCGAATGTGC-1_151507	4	2	2	3	3
ACGTTAATGTCGAAGA-1_151507	2	0	5	4	1
ACGTTAGATTTGCCCG-1_151507	5	6	3	0	6
ACGTTATTGGTCACTC-1_151507	2	1	5	0	0
ACGTTCCGCGCTCCGT-1_151507	4	2	2	3	3
ACGTTCGCAATCAATT-1_151507	1	3	4	2	2
ACGTTCGTTCAGGAAA-1_151507	0	6	3	0	0
ACGTTCTGTACAAGTC-1_151507	5	6	3	4	0
ACGTTTAGTTGTGATC-1_151507	4	2	2	3	3
ACTAAGGACGCACACC-1_151507	1	3	4	2	2
ACTAATACGTCAGGCG-1_151507	4	2	2	3	3
ACTACAAAGAGAGGTG-1_151507	3	5	1	5	4
ACTACCAGCTCTCTGG-1_151507	2	4	5	0	6
ACTACGCGTTAGAATT-1_151507	0	6	3	4	0
ACTAGTTGCGATCGTC-1_151507	2	4	5	0	6
ACTATATGCTGTGTTC-1_151507	4	2	2	3	3
ACTATCCAGGGCATGG-1_151507	1	3	4	2	2
ACTATCGCCGGCTAAA-1_151507	2	1	5	0	0
ACTATCTGCCCGCGTA-1_151507	2	0	5	4	0
ACTATTCGTCCGTGGT-1_151507	4	2	2	3	3
ACTATTTCCGGGCCCA-1_151507	0	6	1	0	6
ACTCAACGAATGTATT-1_151507	1	3	4	2	2
ACTCAAGTGCAAGGCT-1_151507	5	6	3	4	1
ACTCAATAAAGGCACG-1_151507	1	3	4	2	2
ACTCAGACCTGCTTCT-1_151507	1	3	4	2	2
ACTCCAATATCATCAT-1_151507	3	5	0	5	4
ACTCCCATTCCTAAAG-1_151507	0	6	3	4	0
ACTCCCGAATTCGTTT-1_151507	1	3	4	2	2
ACTCCCGTAGACTAGG-1_151507	4	2	2	3	3
ACTCCCTAATGCTAAA-1_151507	5	6	3	4	1
ACTCCCTAGAATAGTA-1_151507	2	0	3	4	1
ACTCCGGCCGACCACT-1_151507	0	6	3	4	1
ACTCGATGTATTTCAT-1_151507	2	1	5	0	4
ACTCGCCGTTCGATAA-1_151507	5	6	3	4	0
ACTCGCGATCTGACGC-1_151507	6	3	4	2	2
ACTCGTAACCCGTCCT-1_151507	0	6	3	0	0
ACTCGTCAGTAATCCC-1_151507	6	4	5	2	1
ACTCTAAACCTGGGAT-1_151507	5	1	3	0	0
ACTCTCTGACTTAGGT-1_151507	2	4	5	0	6
ACTCTCTTATACACGA-1_151507	4	2	2	3	3
ACTCTGACCTAATAGA-1_151507	0	6	3	4	1
ACTCTTGTATAGTAAC-1_151507	6	4	5	2	1
ACTGAAACGCCGTTAG-1_151507	2	0	3	4	0
ACTGAATGGCGAAAGT-1_151507	2	0	5	4	1
ACTGATTTAGTGATTC-1_151507	4	2	2	3	3
ACTGCCCGCCATTCTC-1_151507	3	5	1	5	4
ACTGCCGTCGTAACTC-1_151507	4	2	4	0	3
ACTGCGGACACACCGT-1_151507	1	3	4	2	2
ACTGGCGAACCTGCGT-1_151507	1	3	4	2	2
ACTGTACGATACACAT-1_151507	6	3	4	0	2
ACTGTAGCACTTTGGA-1_151507	2	0	5	0	1
ACTGTATACGCGAGCA-1_151507	1	3	4	2	2
ACTGTCCAGGATTATA-1_151507	2	0	5	4	1
ACTGTCTTCTTTAGAA-1_151507	6	4	5	2	2
ACTGTGCTAGTAGATC-1_151507	1	4	4	2	2
ACTGTTTAGTGTAGGC-1_151507	4	2	2	3	3
ACTTACCGGGCGCGCA-1_151507	4	2	2	3	3
ACTTACGCATCCACGC-1_151507	5	6	3	4	1
ACTTAGTACGACAAGA-1_151507	1	4	4	2	2
ACTTATACTTACCCGG-1_151507	1	3	4	2	2
ACTTATCTGATCTATA-1_151507	4	2	2	3	3
ACTTATTAGGATCGGT-1_151507	2	0	5	4	1
ACTTATTTATGTGCCA-1_151507	2	4	5	4	1
ACTTCAGGCTGATCCC-1_151507	2	0	3	0	1
ACTTCCATGCGGGACA-1_151507	5	6	3	4	1
ACTTCCTGTCGTGCGA-1_151507	1	3	4	2	2
ACTTCGCCATACGCAC-1_151507	1	3	4	2	2
ACTTGACTCCCTCTTT-1_151507	2	0	5	0	0
ACTTGCCATATTGTAC-1_151507	4	2	2	3	3
ACTTGGGACCCGGTGG-1_151507	2	4	5	0	6
ACTTGTAGTCCCTTCA-1_151507	0	6	3	0	0
ACTTGTGGATGGAACG-1_151507	2	0	5	0	0
ACTTTACCCTCATGAA-1_151507	1	3	4	2	2
ACTTTCCTATAGCTTC-1_151507	6	4	5	2	2
ACTTTGACTGCATCCT-1_151507	5	6	3	0	0
AGAAATTATGACTCGC-1_151507	2	0	5	4	0
AGAACGTGGTACATTC-1_151507	1	4	4	2	2
AGAACTGTACTTTGTA-1_151507	0	6	3	4	0
AGAAGAGCGCCGTTCC-1_151507	6	4	4	0	2
AGAAGGTACACTTCAC-1_151507	3	5	6	1	4
AGAAGGTTGCCGAATT-1_151507	5	6	3	4	1
AGAAGGTTGTAGGTCG-1_151507	5	6	3	4	0
AGAAGTGATTCGTGAT-1_151507	0	6	3	4	0
AGAATAAATCTTCAGG-1_151507	5	6	3	4	1
AGAATACAGGCTATCC-1_151507	0	6	3	4	0
AGAATGCGGGTTCGGA-1_151507	4	2	2	3	3
AGAATTATGGATTCGA-1_151507	1	3	4	2	2
AGAATTGTTTGACATA-1_151507	6	4	5	2	6
AGACAGCTCAGAATCC-1_151507	2	0	5	0	0
AGACATAGATCCTTCC-1_151507	4	2	4	3	3
AGACCATGGGATACAA-1_151507	2	4	5	2	1
AGACCCACCGCTGATC-1_151507	2	0	3	4	1
AGACCCGCCCTCCTCG-1_151507	6	4	5	0	2
AGACCGCTCCGCGGTT-1_151507	2	0	5	0	0
AGACCGGGAAACCCTG-1_151507	5	6	3	4	0
AGACGAAGTGCCGGTC-1_151507	2	0	5	4	1
AGACGACGATGCCGCT-1_151507	0	6	3	4	1
AGACGGGATTGGTATA-1_151507	4	2	2	3	3
AGACGGGCCGATTTAA-1_151507	4	2	2	3	3
AGACTAGCCTTCCAGA-1_151507	2	4	5	0	6
AGACTGTTACCGGGTC-1_151507	3	5	6	5	4
AGAGAAACACCAGAAA-1_151507	3	5	0	5	4
AGAGAACCGTCTAGGA-1_151507	1	3	4	2	2
AGAGAAGGAGTACAAT-1_151507	0	5	3	4	4
AGAGATCTCTAAAGCG-1_151507	5	6	3	4	0
AGAGCAGTTATGAGAC-1_151507	2	0	3	4	6
AGAGCCGCCGAGATTT-1_151507	2	0	3	4	0
AGAGCGCTTGTAACGG-1_151507	4	2	2	3	3
AGAGCGGGCTAATCAT-1_151507	1	3	4	2	2
AGAGCGTACAAGCTCG-1_151507	2	4	5	4	1
AGAGCTACGAAAGCAT-1_151507	6	4	5	2	2
AGAGGCTTCGGAAACC-1_151507	2	4	5	4	1
AGAGGGACAATTGTCC-1_151507	1	3	4	2	2
AGAGGTATCTCGGTCC-1_151507	4	2	2	3	3
AGAGTAAACTTCACTA-1_151507	6	4	5	2	1
AGAGTGAACAGACACC-1_151507	1	3	4	2	2
AGAGTTAGAGACCGAT-1_151507	4	2	4	3	3
AGAGTTGCAGGCCTCC-1_151507	1	3	4	2	2
AGATAACTTCAGGGCC-1_151507	2	0	5	4	6
AGATACCAATAGAACC-1_151507	5	6	3	4	0
AGATACCAGCACTTCA-1_151507	4	2	2	3	3
AGATACCGGTGTTCAC-1_151507	5	6	3	4	6
AGATACGACTTCATAT-1_151507	6	4	4	2	2
AGATACTCAAGATCGA-1_151507	2	0	5	4	1
AGATATAATACGACTA-1_151507	0	6	3	4	1
AGATCGTGCATAAGAT-1_151507	4	2	2	3	3
AGATCTCAGGTGTGAT-1_151507	1	3	4	2	2
AGATGACTCGCCCACG-1_151507	1	3	4	2	2
AGATGAGGGTTGCGAT-1_151507	4	2	2	3	3
AGATGATGGAGTCTGG-1_151507	1	3	4	2	2
AGATGCAAGACGTGCA-1_151507	3	5	6	5	4
AGATGCTATAACGAGC-1_151507	2	4	5	0	2
AGATTATAGGACGTTT-1_151507	2	0	5	4	1
AGATTCAAGCGGGTCG-1_151507	1	3	4	2	2
AGATTCACAACCGATA-1_151507	3	5	6	1	4
AGCAAAGGCCGCTAGT-1_151507	5	6	3	4	0
AGCAACATATCTTATT-1_151507	6	4	4	2	2
AGCAACCGAAAGTAAT-1_151507	3	5	6	1	4
AGCACCAGTACTCACG-1_151507	1	4	5	0	2
AGCACTACCGGCCTGT-1_151507	5	6	3	4	6
AGCACTACCTCACCAG-1_151507	2	0	3	4	0
AGCACTTAAGGACGCC-1_151507	2	0	5	0	6
AGCAGAAGGAGAAAGA-1_151507	0	6	3	4	1
AGCAGCCAGATGAATA-1_151507	5	6	3	4	0
AGCAGTCGAAGCATGC-1_151507	0	6	1	4	0
AGCATATCAATATGCT-1_151507	2	0	5	4	1
AGCATCATTTCGAAAG-1_151507	3	5	6	1	4
AGCATCGTCGATAATT-1_151507	1	3	4	2	2
AGCATTACGAGGCAAG-1_151507	0	6	3	4	0
AGCCAAGCTTTGTGTC-1_151507	0	6	3	4	0
AGCCACAGGTTACCCG-1_151507	5	6	3	4	1
AGCCACTCCCGTGCTT-1_151507	1	3	4	2	2
AGCCATATAGTATGTG-1_151507	3	5	6	5	4
AGCCCATACATGTAAG-1_151507	5	6	3	4	1
AGCCCGCAACAAGCAG-1_151507	3	5	6	5	4
AGCCCGGCATTAGAGG-1_151507	3	5	0	5	4
AGCCCGGTAGCCTGTA-1_151507	0	6	3	0	4
AGCCCTAAGCGAAGTT-1_151507	4	3	4	2	2
AGCCCTTCTAATCCGA-1_151507	4	2	2	3	3
AGCCCTTGGACATCCC-1_151507	2	0	3	4	0
AGCCGCAAATTCAAAT-1_151507	0	6	3	0	0
AGCCGCTTGATTAGCG-1_151507	2	1	5	0	0
AGCCGTGGCTAAATGT-1_151507	0	6	3	0	0
AGCCTAATACCCACGT-1_151507	0	6	6	5	0
AGCCTTAAAGCGGAAG-1_151507	2	4	5	0	4
AGCGACAGGAACGGTC-1_151507	0	6	3	0	1
AGCGACATCCCATTCA-1_151507	1	3	4	2	2
AGCGACCAACGATATT-1_151507	6	4	5	2	2
AGCGATGCGCCTAATA-1_151507	5	6	3	4	0
AGCGCATAATGAATCG-1_151507	5	6	3	4	0
AGCGCGGGTGCCAATG-1_151507	4	2	2	3	3
AGCGCTTATGGGCAAG-1_151507	4	2	2	3	3
AGCGGACACTTCGTAG-1_151507	0	6	3	4	1
AGCGGCGGTTAGCGGT-1_151507	3	5	6	0	0
AGCGGGAAGGGTCCAT-1_151507	1	4	4	2	2
AGCGGGTCTGACACTC-1_151507	0	6	3	4	0
AGCGGTTGAGATGTAC-1_151507	1	3	4	2	2
AGCGGTTGCCGCTCTG-1_151507	4	2	2	3	3
AGCGTACGAGAGCTAG-1_151507	1	3	4	2	2
AGCGTAGCGCTAGACC-1_151507	1	3	4	2	2
AGCGTCTGAACCCGCA-1_151507	1	3	4	2	2
AGCGTGGTATTCTACT-1_151507	2	0	5	0	1
AGCGTTCCGATTTAAA-1_151507	1	3	4	2	2
AGCTAACAAGCAATGT-1_151507	3	5	6	5	4
AGCTAAGTACGCAGGC-1_151507	5	6	3	4	1
AGCTAGAAGCAGAAGT-1_151507	4	2	2	3	3
AGCTATTTAATCCAAC-1_151507	4	2	2	3	3
AGCTCCATATATGTTC-1_151507	2	0	3	4	1
AGCTCCTTCGCACATC-1_151507	2	0	3	4	0
AGCTCGTTGATGGAAA-1_151507	4	2	2	3	3
AGCTCTAGACGTTCCA-1_151507	6	4	5	2	2
AGCTCTTCCCAGTGCA-1_151507	4	2	2	3	3
AGCTCTTCGTAACCTT-1_151507	1	3	4	2	2
AGCTCTTTACTCAGTT-1_151507	2	0	3	4	6
AGCTGAAGTAAACCAA-1_151507	4	2	2	3	3
AGCTGCATTTGAGGTG-1_151507	1	3	4	2	2
AGCTGCTGTGCCGAAT-1_151507	1	3	4	2	2
AGCTGTAACCTCAATC-1_151507	0	6	3	4	0
AGCTTATAGAGACCTG-1_151507	4	2	2	3	3
AGCTTCAATACTTTGA-1_151507	4	2	2	3	3
AGCTTCTTCTCGAGCA-1_151507	0	6	3	4	0
AGCTTGATCTTAACTT-1_151507	5	6	3	4	6
AGGAAAGCCTCTGATG-1_151507	1	4	4	2	2
AGGAAGCTGTCCGCCG-1_151507	5	6	3	4	1
AGGACAGTCGAATCCC-1_151507	6	4	5	2	2
AGGACATCGCACGTCG-1_151507	6	4	4	2	2
AGGACGACCCATTAGA-1_151507	5	6	3	4	6
AGGACGCTCGATGTTG-1_151507	4	2	2	3	3
AGGACTTATAGGAGAA-1_151507	2	1	5	0	0
AGGAGGCCTTCGCGCG-1_151507	2	0	5	4	1
AGGATAAAGTCGGGAT-1_151507	5	6	3	4	1
AGGATATAGGGATTTA-1_151507	2	4	5	2	2
AGGATATCCGACTGCA-1_151507	0	6	3	4	1
AGGATCACGCGATCTG-1_151507	0	6	3	0	0
AGGCAAAGAGGAATCA-1_151507	4	2	2	3	3
AGGCACGTGACTGTCC-1_151507	2	0	3	4	0
AGGCAGATGCGTAAAC-1_151507	1	3	4	2	2
AGGCAGGGAGCGTACT-1_151507	0	6	3	4	0
AGGCATTGTCGTAGGG-1_151507	2	0	5	4	1
AGGCCACCCGTTATGA-1_151507	2	0	5	4	6
AGGCCCAGTGACTGGT-1_151507	1	4	5	2	2
AGGCCCATTGTACAGG-1_151507	1	3	4	2	2
AGGCCCTAGAACGCCA-1_151507	0	6	3	4	0
AGGCCTATCATACCAA-1_151507	3	5	1	5	4
AGGCCTGAGAATCTCG-1_151507	5	6	3	4	1
AGGCGGTTTGTCCCGC-1_151507	3	5	0	5	4
AGGCGTCTATGGACGG-1_151507	4	2	2	3	3
AGGCTATGGTTAGCTT-1_151507	2	0	5	0	6
AGGCTTCCCGAAGAAG-1_151507	5	6	3	0	0
AGGCTTGCTAGACACC-1_151507	2	0	5	0	1
AGGGAAACGAGGTACT-1_151507	4	2	2	3	3
AGGGACAGCACGGCGG-1_151507	4	2	2	3	3
AGGGACCGGCTGCGTT-1_151507	1	3	4	2	2
AGGGACTCTACGCGAC-1_151507	5	6	3	4	0
AGGGAGACATACTTCG-1_151507	4	2	2	3	3
AGGGCAGCGGCGTGGT-1_151507	4	2	2	3	3
AGGGCGAGCAGCTGAT-1_151507	0	6	3	4	1
AGGGCGTGATCGGCTA-1_151507	1	4	4	2	2
AGGGCTGCAGTTACAG-1_151507	2	4	5	2	1
AGGGTCAGAGCACTCG-1_151507	3	5	0	5	4
AGGGTCAGTAACCCTA-1_151507	4	2	2	3	3
AGGGTCGATGCGAACT-1_151507	1	3	4	2	2
AGGGTGCCGTTCTTTA-1_151507	3	5	0	5	4
AGGGTGCTCTCGAGGG-1_151507	1	3	4	2	2
AGGGTGGATAGTGCAT-1_151507	5	6	3	0	0
AGGGTGTGCTACACGC-1_151507	1	3	4	2	2
AGGGTTCAGACGGTCC-1_151507	3	5	0	5	4
AGGGTTCCCTTTGGTT-1_151507	1	3	4	2	2
AGGGTTTAGTTCGGGA-1_151507	6	4	5	4	1
AGGTAACCTCCTATTC-1_151507	1	3	4	2	2
AGGTACGATATTGCCA-1_151507	4	2	2	3	3
AGGTAGATCGAGATAT-1_151507	3	5	6	5	4
AGGTAGGTACAAAGCT-1_151507	5	0	3	0	6
AGGTATAATTGATAGT-1_151507	1	3	4	2	2
AGGTCAGGTGAGAGTG-1_151507	0	6	3	4	0
AGGTCGCCACTTCGGT-1_151507	4	3	4	3	6
AGGTCGCGGAGTTACT-1_151507	4	2	2	3	3
AGGTGCACGTCCACAT-1_151507	0	6	3	4	0
AGGTGGTGACCTTCGC-1_151507	0	6	3	0	0
AGGTGTATCGCCATGA-1_151507	5	6	3	4	0
AGGTTACACCATGCCG-1_151507	6	4	5	2	2
AGGTTGAGGCACGCTT-1_151507	1	3	4	2	2
AGGTTTCACACACCTT-1_151507	2	0	5	4	1
AGTAACGTTCATCCTG-1_151507	4	2	2	3	3
AGTAACTATAGCAGCC-1_151507	0	6	3	4	0
AGTAATCTAAGGGTGG-1_151507	0	6	1	4	0
AGTAATGTCTTGCCGC-1_151507	1	3	4	2	2
AGTACAGAAGCTTATA-1_151507	0	6	1	4	0
AGTACATCATTTATCA-1_151507	4	2	2	3	3
AGTACCTTCGAGTGCT-1_151507	4	2	2	3	3
AGTACGGCCCGTATCG-1_151507	5	6	3	4	1
AGTACGGGCACCTGGC-1_151507	1	3	4	2	2
AGTACGTGGCCTGTCT-1_151507	4	2	2	3	3
AGTACTCTTATGCCCA-1_151507	2	0	3	4	1
AGTAGAAGGCGCCTCA-1_151507	3	5	6	5	4
AGTAGCGTGAACGAAC-1_151507	4	2	2	3	3
AGTAGCTAGACGCCGA-1_151507	1	3	4	2	2
AGTAGGAAGGAAGTTG-1_151507	4	2	2	3	3
AGTAGGTAACATACAT-1_151507	1	3	4	2	2
AGTATAATACTAGGCA-1_151507	2	0	5	0	6
AGTATACACAGCGACA-1_151507	3	5	6	5	4
AGTATCCATAATAACG-1_151507	1	3	4	2	2
AGTATGCTGGAGACCA-1_151507	3	5	6	5	4
AGTATTTGGCACGACC-1_151507	0	6	3	4	1
AGTCAAATGATGTGAT-1_151507	3	5	0	5	4
AGTCAACACCACCATC-1_151507	2	0	3	4	1
AGTCAAGATGACACTT-1_151507	2	0	5	4	1
AGTCACTAGCTCTCGA-1_151507	2	0	5	4	1
AGTCACTCCGCCTCAT-1_151507	1	3	4	2	2
AGTCAGCCACCGCCTG-1_151507	6	4	5	2	2
AGTCCAGCGGGTACGT-1_151507	1	3	4	2	2
AGTCCATTGGCTGATG-1_151507	6	4	5	2	2
AGTCCCGCCTTTAATT-1_151507	4	2	2	3	3
AGTCGACGGTCTCAAG-1_151507	1	4	4	2	2
AGTCGGCCCAAACGAC-1_151507	2	4	5	0	0
AGTCGGCTCAACTTTA-1_151507	0	6	3	0	0
AGTCGGTTGCGTGAGA-1_151507	1	4	5	2	2
AGTCGTATAAAGCAGA-1_151507	5	6	3	4	1
AGTCGTCGACCACCAA-1_151507	2	0	3	4	1
AGTCGTGGGCATTACG-1_151507	0	6	3	0	0
AGTCTAAAGTATACTC-1_151507	4	2	2	3	3
AGTCTCACAAGACTAC-1_151507	0	6	3	4	0
AGTCTGGACATCCTTG-1_151507	2	4	5	0	6
AGTCTTCTCCTCAAAT-1_151507	1	3	4	2	2
AGTCTTTAAAGTGTCC-1_151507	0	6	3	4	1
AGTGAACAAACTTCTC-1_151507	6	4	5	2	1
AGTGAAGATGGTGTCC-1_151507	4	2	2	3	3
AGTGACCTACTTTACG-1_151507	5	0	3	4	6
AGTGACTGTGACACAA-1_151507	3	5	0	5	4
AGTGAGACTTCCAGTA-1_151507	1	3	4	2	2
AGTGAGCCTCGCCGCC-1_151507	4	3	4	2	3
AGTGAGGGTTTCTGAC-1_151507	4	2	2	3	3
AGTGAGTCGAATTAAC-1_151507	5	6	3	4	0
AGTGATAACCTGCGCG-1_151507	5	6	3	4	0
AGTGATATGAGTAGTT-1_151507	5	6	3	0	0
AGTGATTCAAGCAGGA-1_151507	1	3	4	2	2
AGTGCACGCTTAAGAA-1_151507	2	0	5	4	1
AGTGCGTAGCTCGTAA-1_151507	5	6	3	4	1
AGTGCTAAACACAGCA-1_151507	5	6	3	4	1
AGTGCTTGCACGAATA-1_151507	6	4	5	2	2
AGTGGCCCGCAAATGG-1_151507	0	6	3	4	0
AGTGGCGGCAATTTGA-1_151507	4	2	2	3	3
AGTGGCGTCTGAAGGT-1_151507	5	6	3	4	1
AGTGGCTCCGTCGGCC-1_151507	0	6	3	4	1
AGTGGTGTTACCCGTG-1_151507	0	6	3	0	3
AGTGGTTGCGTATAGG-1_151507	5	6	3	0	0
AGTGTATTGCGCATTG-1_151507	4	2	2	3	3
AGTGTGCTAAGATCGC-1_151507	2	4	5	0	0
AGTGTGGTCTATTGTG-1_151507	2	4	5	0	6
AGTTAAACACTTGCGA-1_151507	2	0	3	4	6
AGTTAAGCGGTCCCGG-1_151507	4	2	2	3	3
AGTTAAGTCAACCGCT-1_151507	0	6	3	4	1
AGTTACCCTTAAGACT-1_151507	2	0	5	0	0
AGTTACCGCACATGGT-1_151507	2	0	5	0	1
AGTTACTCTATCGTGG-1_151507	4	2	2	3	3
AGTTATTGAAAGGTAA-1_151507	4	2	2	3	3
AGTTCACCGGTTGGAC-1_151507	5	1	5	0	4
AGTTCCTACAGAATTA-1_151507	2	4	5	4	1
AGTTCCTATTTATGTT-1_151507	2	0	3	4	1
AGTTCTGCGTTGTATC-1_151507	6	4	5	0	2
AGTTGACATCGGCTGG-1_151507	1	3	4	2	2
AGTTGACGGTCCTTGC-1_151507	0	6	3	4	1
AGTTGCTGACTGATAT-1_151507	6	4	5	0	1
AGTTGGCAAGGCTAGA-1_151507	0	6	3	4	0
AGTTTCGCAGGTCGGA-1_151507	4	2	2	3	3
AGTTTGCACCTGCCTC-1_151507	5	6	3	4	0
AGTTTGGCACGGGTTG-1_151507	6	4	5	0	1
AGTTTGGCCAGACCTA-1_151507	5	6	3	4	0
ATAAACCATTGGACGG-1_151507	4	2	2	3	3
ATAAACGGACCCGTAA-1_151507	2	0	3	4	1
ATAAACGTTGCACCAC-1_151507	2	0	3	4	1
ATAAAGGCTCGGTCGT-1_151507	2	0	5	4	1
ATAAAGGTCAAGTACG-1_151507	4	2	2	3	3
ATAAATATTAGCAGCT-1_151507	5	6	3	4	1
ATAACGCCGGAGGGTC-1_151507	6	4	4	2	2
ATAACGGAGTCCAACG-1_151507	1	3	4	2	2
ATAACGTTACCTCCAC-1_151507	1	3	4	2	2
ATAAGCAAACACCGAG-1_151507	1	3	4	2	2
ATAAGGTGGAGAACAT-1_151507	2	0	3	4	1
ATAAGTACCCGATTGT-1_151507	1	3	4	2	2
ATAAGTAGGATTCAGA-1_151507	4	2	2	3	3
ATAAGTAGGGCGACTC-1_151507	1	3	4	2	2
ATAAGTTACCGCGACG-1_151507	5	6	3	4	0
ATAATACCGTTAGCCG-1_151507	6	4	5	2	1
ATAATAGCTGTTGAAT-1_151507	2	0	3	4	1
ATAATAGTGTAGGGAC-1_151507	6	4	5	2	2
ATAATCTTGGAGAACC-1_151507	5	6	3	4	1
ATAATTAGCTAAGTAG-1_151507	0	6	3	4	1
ATACAGGCCCTCCAAT-1_151507	5	6	3	4	0
ATACCACGGGCAACTT-1_151507	5	6	3	4	6
ATACCAGCAAATTGCT-1_151507	4	2	2	3	3
ATACCAGGCTAATAGA-1_151507	4	2	2	3	3
ATACCAGGTGAGCGAT-1_151507	4	2	2	3	3
ATACCGTCATCCATAA-1_151507	4	2	2	3	3
ATACCTAACCAAGAAA-1_151507	5	6	3	4	1
ATACGACAGATGGGTA-1_151507	1	3	4	2	2
ATACGCCGATCTACCG-1_151507	4	2	2	3	3
ATACGCCGGCGAAACC-1_151507	6	4	5	0	2
ATACGGAACGTCGTTT-1_151507	3	5	6	1	4
ATACGGGTTTCGATTG-1_151507	1	3	4	3	3
ATACGGTGAAGATGCA-1_151507	5	6	3	4	1
ATACGTACTTAGCCAC-1_151507	5	0	3	4	0
ATACGTCCACTCCTGT-1_151507	2	0	5	2	1
ATACGTTATGCACGGA-1_151507	0	6	3	4	1
ATACTACCCGTACCAC-1_151507	2	0	3	4	0
ATACTAGCATGACCCT-1_151507	1	3	4	2	2
ATACTCTCGCCACTCT-1_151507	1	3	4	0	2
ATACTGCCTTACACCG-1_151507	5	6	3	4	1
ATACTTGTTCTCGAGC-1_151507	5	6	3	0	1
ATAGACAACGGGACCT-1_151507	1	3	4	2	2
ATAGACGAAGAGAAAG-1_151507	2	0	5	4	6
ATAGAGTACTGGGACA-1_151507	2	4	5	4	6
ATAGAGTTATCAACTT-1_151507	1	3	4	2	2
ATAGATTTGCAGTCGG-1_151507	4	2	2	3	3
ATAGCAACTAGGGAAG-1_151507	5	6	3	4	0
ATAGCCTCAGTACCCA-1_151507	2	4	5	0	0
ATAGCTGCTCTTGTTA-1_151507	2	1	5	0	0
ATAGGAATCTAAGCTT-1_151507	1	3	4	2	2
ATAGGCGGCTATAGAA-1_151507	5	6	3	4	6
ATAGGCTAGCTTCGCA-1_151507	4	2	2	3	3
ATAGGGATATCCTTGA-1_151507	1	3	4	2	2
ATAGGTTGGGCAGATG-1_151507	6	4	5	2	2
ATAGTCTTTGACGTGC-1_151507	4	2	2	3	3
ATAGTGAAGCGTTCTC-1_151507	2	0	3	4	6
ATAGTTCCACCCACTC-1_151507	1	3	4	2	2
ATATAAAGCGCTCGTG-1_151507	5	6	3	4	1
ATATAAATGTAGCTGC-1_151507	5	6	3	4	0
ATATAACACGGGCGCA-1_151507	5	6	3	4	0
ATATACGCTCGTGACG-1_151507	5	6	3	4	1
ATATCAACCTACAGAG-1_151507	1	3	4	2	2
ATATCGGTAGGGAGAT-1_151507	1	3	4	2	2
ATATCGTGCCAGACCC-1_151507	4	2	2	3	3
ATATCGTTCCTCGAAC-1_151507	5	6	3	4	0
ATATCTCCCTCGTTAA-1_151507	4	2	2	3	3
ATATCTTAGGGCCTTC-1_151507	2	0	5	4	1
ATATGGGATAGCAACT-1_151507	3	5	1	5	4
ATATGTCTAGAGCGTG-1_151507	0	6	1	4	0
ATATGTCTCCCTAGCC-1_151507	1	3	4	2	2
ATATGTGCACAAACCA-1_151507	1	3	4	2	2
ATATTCAGTTAAACCT-1_151507	5	6	3	4	1
ATATTCCACATAGTGA-1_151507	2	0	3	4	1
ATATTCCCACAGGTCA-1_151507	4	2	4	3	3
ATATTGCTGTCAAAGT-1_151507	6	4	5	2	1
ATATTTAACCCTCAAG-1_151507	2	4	5	2	1
ATCAAACACTGTTCCA-1_151507	6	4	5	4	1
ATCAAACGAAGGTTTG-1_151507	0	6	3	0	0
ATCAAGATCCCAGGAC-1_151507	3	5	1	4	0
ATCAATCTGGGCTGCA-1_151507	6	4	5	2	1
ATCACATTAGAATATC-1_151507	4	2	4	3	3
ATCACGTGCTAATTAA-1_151507	5	6	3	4	6
ATCACTTCATCCTCGC-1_151507	1	3	4	2	2
ATCAGACGGCACGCCG-1_151507	5	6	3	4	1
ATCAGCCTCATGCTGC-1_151507	2	0	3	4	1
ATCAGCTCGTCCACTA-1_151507	0	6	3	0	0
ATCAGGTCGCCATTGC-1_151507	4	2	2	3	3
ATCAGTAGGCAGGGAT-1_151507	1	3	4	2	2
ATCATAGCCCTATGTA-1_151507	5	6	3	4	1
ATCATCCAATATTTGT-1_151507	2	0	5	4	6
ATCATCTGCCCAGTGT-1_151507	4	2	2	3	3
ATCCAACGCAGTCATA-1_151507	2	0	5	4	1
ATCCAATGGAGGGTCC-1_151507	5	6	3	4	1
ATCCAATGGTACCGAA-1_151507	5	6	3	4	0
ATCCACATCGACAGAA-1_151507	5	6	3	4	0
ATCCACGCTAAATGTT-1_151507	4	2	2	3	3
ATCCACTTTCAGACTA-1_151507	1	3	4	2	2
ATCCAGAGCAACAACC-1_151507	5	6	3	4	1
ATCCAGGATTCGTGAA-1_151507	2	0	3	4	6
ATCCCATTTCCGTGGG-1_151507	3	5	1	5	0
ATCCTACCTAAGCTCT-1_151507	5	6	3	4	0
ATCCTGAATCGCTGCG-1_151507	5	6	3	4	1
ATCCTGCGTGGAATGG-1_151507	5	6	3	4	1
ATCCTGCTGCAGATAG-1_151507	4	2	4	3	3
ATCGACCCAATACAGA-1_151507	2	0	3	4	1
ATCGACTCTTTCCGTT-1_151507	1	3	4	2	2
ATCGCACGATTGTTCA-1_151507	1	4	4	0	2
ATCGCACGCCGGGAGA-1_151507	6	4	5	2	2
ATCGCCAGTCAACATT-1_151507	6	4	5	2	1
ATCGCTGCGTGCAGCA-1_151507	4	2	2	3	3
ATCGGAGACAGACGGC-1_151507	2	0	3	4	1
ATCGGCAAGCAGTCCA-1_151507	4	2	2	3	3
ATCGGTTACCTAGTAA-1_151507	5	6	3	4	1
ATCGTATTCCGAGAAC-1_151507	5	6	3	0	0
ATCGTCCAATCGAGTC-1_151507	6	4	5	0	2
ATCGTTAGCTAGCGGA-1_151507	5	0	3	4	0
ATCGTTCACTTTCGCC-1_151507	4	2	2	3	3
ATCTAACGTCCCTATG-1_151507	2	1	5	0	0
ATCTAATATCCTACGG-1_151507	5	6	3	4	1
ATCTACCATCTGCTCC-1_151507	0	6	3	4	0
ATCTAGCTTGTGAGGG-1_151507	0	5	3	4	0
ATCTCATAAACCTACC-1_151507	1	3	4	2	2
ATCTCCCACGGAATAT-1_151507	2	0	3	4	0
ATCTCCCTGCAATCTA-1_151507	4	2	2	3	3
ATCTCGTGAGCGAAAC-1_151507	6	4	5	2	1
ATCTGACATGGAAGGA-1_151507	3	5	6	5	4
ATCTGATAGTGTCTTA-1_151507	2	4	5	0	6
ATCTGCACCTCTGCGA-1_151507	1	3	4	2	2
ATCTGCTGTTATCGCC-1_151507	3	5	6	5	4
ATCTGGGCTGTTCTTG-1_151507	5	6	3	4	1
ATCTGGTTAAGACTGT-1_151507	1	3	4	2	2
ATCTGTAATTGTACCC-1_151507	1	3	4	2	2
ATCTTATCGCACACCC-1_151507	5	6	3	4	0
ATCTTGACCTGCAACG-1_151507	2	4	5	2	6
ATCTTGACTTGTCCAA-1_151507	4	2	4	3	3
ATCTTTCGTATAACCA-1_151507	4	2	2	3	3
ATGAAGCCAAGGAGCC-1_151507	6	4	5	2	1
ATGAAGTGGACCCAGC-1_151507	5	6	3	0	0
ATGACGCCGGCTCTAA-1_151507	1	3	4	2	2
ATGACGCGTTCTATCC-1_151507	0	6	3	4	6
ATGACTATCAGCTGTG-1_151507	3	5	6	5	4
ATGACTATGCGACATT-1_151507	2	0	5	4	1
ATGAGGAGTGTTAATC-1_151507	2	0	5	0	6
ATGAGGGCAGCGGCTA-1_151507	1	4	5	2	2
ATGATCGGGAATAGAC-1_151507	1	3	4	2	2
ATGATGCAATGGTACA-1_151507	5	6	3	4	1
ATGCACCTTCCTTAAT-1_151507	0	1	5	0	4
ATGCACTACCGCATTG-1_151507	2	0	5	0	6
ATGCATGATCCAGGAT-1_151507	1	3	4	2	2
ATGCATTCCGTGATGG-1_151507	4	2	2	3	3
ATGCCAATCGCTCTGC-1_151507	4	2	2	3	3
ATGCCATTTGCGACCA-1_151507	6	4	5	2	2
ATGCCGGTCTTGCATA-1_151507	6	4	4	0	2
ATGCCGGTTGATGGGA-1_151507	4	2	2	3	3
ATGCGACAATTGGTCC-1_151507	4	2	2	3	3
ATGCGACAGTCCCATT-1_151507	6	4	5	2	2
ATGCGAGTCCCACCAC-1_151507	6	4	5	0	1
ATGCTCAGTGTTGCAT-1_151507	2	4	5	0	6
ATGCTCTGGCGCGGTA-1_151507	5	6	3	4	0
ATGCTTAGGAGTTGAT-1_151507	2	0	3	4	1
ATGGAACAGAATAAAC-1_151507	1	3	4	2	2
ATGGAGCAGGCCGTGA-1_151507	2	4	5	2	1
ATGGATCCGGCGTCCG-1_151507	4	2	4	3	3
ATGGATTGACCAAACG-1_151507	6	4	5	2	2
ATGGCAGCCGAGAAAC-1_151507	5	6	3	4	1
ATGGCTGGAAATGGCC-1_151507	4	2	2	3	3
ATGGGAACGGAAGCGG-1_151507	4	2	2	3	3
ATGGGACCTGCTGAAC-1_151507	3	5	6	5	4
ATGGGCCTCGGCCTCT-1_151507	6	4	5	0	1
ATGGTATTGGGAACCG-1_151507	0	6	1	4	0
ATGGTCGCGTGGTTTC-1_151507	2	4	5	0	1
ATGGTGCTCAAAGCCA-1_151507	4	2	2	3	3
ATGGTTACGAAACATG-1_151507	1	3	4	2	2
ATGTAAGGCTGCTCTT-1_151507	4	3	4	2	2
ATGTACATGCGGTGAG-1_151507	5	6	3	4	0
ATGTACGATGACGTCG-1_151507	0	6	3	4	1
ATGTAGCGCGCGTAGG-1_151507	0	6	3	4	0
ATGTCATTTCCCATTG-1_151507	5	1	5	0	0
ATGTGAAAGCCTAATG-1_151507	0	6	3	0	0
ATGTGCATCCGACGCA-1_151507	1	4	5	2	2
ATGTGGACATCTTGAT-1_151507	2	0	5	4	1
ATGTGTAGTTTAGTCA-1_151507	4	2	2	3	3
ATGTTACGAGCAATAC-1_151507	6	4	4	2	2
ATGTTCCTGCCCACCT-1_151507	2	1	5	0	0
ATGTTCGTCGACCCAC-1_151507	5	6	3	4	0
ATGTTGATTAGAGACT-1_151507	0	6	3	4	0
ATGTTGTAGTCTGTTT-1_151507	3	5	6	5	4
ATGTTTGTAAGATCAT-1_151507	1	3	4	2	2
ATTAAACATGCGGACC-1_151507	2	0	3	4	1
ATTAACACCTGAGATA-1_151507	5	1	5	0	0
ATTAATACTACGCGGG-1_151507	1	3	4	2	2
ATTAATGAACCAGTCG-1_151507	1	3	4	2	2
ATTAATTCGGTCACTC-1_151507	4	2	4	3	3
ATTACAACTACCGGCC-1_151507	4	2	2	3	3
ATTACATGTCAGTCTT-1_151507	2	4	5	0	0
ATTACCACACTGCCTG-1_151507	6	4	5	0	0
ATTACGACTCCACAGT-1_151507	4	2	2	3	3
ATTACGCGCTGGCAGG-1_151507	5	6	3	4	1
ATTACTAGCCTCTTGC-1_151507	6	4	4	2	2
ATTACTTACTGGGCAT-1_151507	4	2	2	3	3
ATTAGATTCCTCAGCA-1_151507	4	2	2	3	3
ATTAGATTGATAGCGG-1_151507	1	3	4	2	2
ATTAGGCGATGCTTTC-1_151507	6	4	5	2	1
ATTATACTTTGCTCGT-1_151507	4	2	4	3	3
ATTATAGCTACTTTAC-1_151507	1	3	4	2	2
ATTATCGGAATGTACG-1_151507	3	5	6	5	4
ATTATCTCGACAGATC-1_151507	4	2	2	3	3
ATTATGCCATAGGGAG-1_151507	1	3	4	2	2
ATTATGCTCAGTATTG-1_151507	1	3	4	2	2
ATTATTATGTCCGTCA-1_151507	3	5	6	5	4
ATTATTCAGAGTCACT-1_151507	0	6	3	4	1
ATTCAACCATTTAAGG-1_151507	2	0	3	4	0
ATTCACTGATGTTGGA-1_151507	5	6	3	4	1
ATTCAGATGAATCCCT-1_151507	1	3	4	2	2
ATTCAGGACCTATTTC-1_151507	4	2	2	3	3
ATTCAGGATCGCCTCT-1_151507	4	3	4	0	3
ATTCAGTAGCAGGGTC-1_151507	2	0	5	0	6
ATTCATATACTGTCCA-1_151507	2	0	3	4	1
ATTCATCGTTGAGGCA-1_151507	5	6	3	4	0
ATTCCCACATAAACAA-1_151507	2	0	5	4	6
ATTCCTAAGACGTGGA-1_151507	4	2	2	3	3
ATTCCTCCGCCAGTGC-1_151507	2	4	5	0	6
ATTCCTTCCAGGCGGT-1_151507	1	4	4	2	2
ATTCGACGCCGGGCCT-1_151507	5	6	3	4	6
ATTCGCAGAGGACACT-1_151507	4	2	4	3	3
ATTCGCGCCTTGAGAG-1_151507	5	6	3	4	0
ATTCGTGCTATCTCTT-1_151507	6	4	5	0	2
ATTCTCGTCTCTTTAG-1_151507	1	3	4	2	2
ATTCTGAGTATGAACT-1_151507	4	2	2	3	3
ATTCTTCGTACTTATG-1_151507	4	2	2	3	3
ATTGAAGATCTTAGTG-1_151507	2	4	5	4	6
ATTGACCGGCGATGAC-1_151507	4	2	2	3	3
ATTGACGTAACTCGGT-1_151507	4	2	2	3	3
ATTGATAGCAACGAGA-1_151507	6	4	4	0	2
ATTGATGAGTCCTAAC-1_151507	1	3	4	2	2
ATTGCCTTTATGTTTG-1_151507	5	6	3	4	0
ATTGCGATCAGTAACT-1_151507	2	4	5	4	1
ATTGCTGCTCCTCCAT-1_151507	2	0	5	0	6
ATTGGATTACAGCGTA-1_151507	2	0	5	4	1
ATTGGGAATATCTTGG-1_151507	1	3	4	2	2
ATTGGGAGTTCTGTAA-1_151507	1	3	4	2	2
ATTGGTAGGATCCGCT-1_151507	5	1	3	0	0
ATTGGTTGTGCATTAC-1_151507	0	6	3	4	0
ATTGTACAACTCGGCT-1_151507	1	3	4	2	2
ATTGTCGCAATACCTT-1_151507	4	2	2	3	3
ATTGTCTGTTTCATGT-1_151507	3	5	1	5	4
ATTGTGACTTCGCTGC-1_151507	4	2	2	3	3
ATTTAACTCGTATTAC-1_151507	1	3	4	2	2
ATTTACAGTTTACTGG-1_151507	2	0	5	0	6
ATTTACTAAGTCCATT-1_151507	4	2	4	3	3
ATTTATACTGGTAAAG-1_151507	0	6	1	4	0
ATTTCATTATTTCGCG-1_151507	4	2	2	3	3
ATTTCCGGGTTCTGCG-1_151507	0	6	3	0	0
ATTTGCCTAGTTACGA-1_151507	4	2	2	3	3
ATTTGCGCGAGTAGCT-1_151507	0	6	3	4	0
ATTTGTCTTGGGAGCT-1_151507	6	4	5	2	2
ATTTGTTCCAGGGCTC-1_151507	1	3	4	2	2
CAAACCAGGTCTGCAT-1_151507	0	6	3	4	1
CAAACCCTCCGGCGGG-1_151507	3	5	6	5	4
CAAACGAGTATCGCAG-1_151507	5	6	3	4	1
CAAACGGTCGCACTTT-1_151507	2	0	5	4	6
CAAACGTGGTCTTGCG-1_151507	4	2	2	3	3
CAAACTACGATAGAGA-1_151507	4	2	2	3	3
CAAACTATTGAGCTTC-1_151507	4	2	2	3	3
CAAACTCGCGACGCCG-1_151507	6	4	5	2	2
CAAAGATTATTGGGCC-1_151507	3	5	6	5	4
CAAAGGTTAAATTCAG-1_151507	1	3	4	2	2
CAAAGTCAGGTTAGCT-1_151507	6	4	5	2	2
CAAATCTCTCACAAGG-1_151507	0	6	3	4	0
CAAATGCGGAGTGTTC-1_151507	4	2	2	3	3
CAAATGTCCTTCCGTG-1_151507	5	6	3	0	0
CAAATTGGATTATGCC-1_151507	4	2	2	3	3
CAAATTGTCAGCAAGC-1_151507	4	2	2	3	3
CAACACATCTCCTGCC-1_151507	4	2	2	3	3
CAACAGAATAACGCTA-1_151507	1	3	4	2	2
CAACAGTGCCAAACGG-1_151507	4	2	2	3	3
CAACATGGCCTGATAA-1_151507	1	4	4	2	2
CAACCAGTGGCCTACC-1_151507	5	6	3	4	0
CAACCGCACCTAGACA-1_151507	2	1	5	0	0
CAACCTACCGAGCAGT-1_151507	5	6	3	4	1
CAACGACCCGTTTACA-1_151507	1	3	4	2	2
CAACGGTTCTTGATAC-1_151507	6	4	5	0	6
CAACGTGGTGGAGTCT-1_151507	2	0	3	4	0
CAACTATATCGAATGC-1_151507	4	2	2	3	3
CAACTCCAACGTTTAG-1_151507	4	2	2	3	3
CAACTCCGTAACTTGC-1_151507	4	2	2	3	3
CAACTCCTTGATCCCG-1_151507	1	4	4	2	2
CAACTGAGGGTATGAC-1_151507	1	3	4	2	2
CAACTGCTCATCCGAT-1_151507	0	6	3	4	1
CAACTTGTAGTGGGCA-1_151507	1	3	4	2	2
CAAGAAACCCTAAACT-1_151507	1	3	4	2	2
CAAGAGGGCGGAGTAC-1_151507	2	0	5	4	1
CAAGATATTATAACGT-1_151507	6	4	5	4	1
CAAGCAACGTCGGAGT-1_151507	2	0	5	4	1
CAAGCACCAAATGCCT-1_151507	1	3	4	2	2
CAAGCGGCACATAATT-1_151507	5	6	3	4	0
CAAGGATCGCATGTTC-1_151507	2	0	5	0	1
CAAGGCCAGTGGTGCA-1_151507	5	6	3	4	1
CAAGGGAGTGTATTTG-1_151507	4	2	4	0	6
CAAGGTCCTATAGGCT-1_151507	1	3	4	2	2
CAAGTAAGTGATAGAC-1_151507	3	5	0	5	4
CAAGTGAACTTTGGTT-1_151507	4	2	2	3	3
CAAGTGTGGTTGCAAA-1_151507	1	4	4	2	2
CAATAAACCTTGGCCC-1_151507	1	3	4	2	2
CAATACGAGAGTCTGA-1_151507	6	4	5	0	0
CAATACGCTCTGAGGC-1_151507	0	6	3	0	1
CAATATGTAGATTTAC-1_151507	1	3	4	2	2
CAATATTCTTGACCTA-1_151507	0	6	3	0	0
CAATATTGGACTAGTG-1_151507	1	4	4	2	2
CAATCCATTATCCGTT-1_151507	1	3	4	2	2
CAATCCCTATACCAGC-1_151507	4	2	2	3	3
CAATCCTGCCGTGGAG-1_151507	6	4	4	0	2
CAATGACCCTTAATTT-1_151507	0	6	1	5	0
CAATGAGGTTCGACTA-1_151507	4	2	2	3	3
CAATGCGAGAAGTATC-1_151507	2	0	3	4	1
CAATGGAATCTACATA-1_151507	4	2	2	3	3
CAATGGATCTCTACCA-1_151507	1	3	4	2	2
CAATGGTCGGCCTGGG-1_151507	4	2	2	3	3
CAATGTGCCAACCCTT-1_151507	1	3	4	2	2
CAATTAAGGGTGATGA-1_151507	6	4	5	2	2
CAATTTCGTATAAGGG-1_151507	2	4	5	0	1
CAATTTGACCGGGAAG-1_151507	1	4	4	2	2
CACAAGAAAGATATTA-1_151507	4	2	2	3	3
CACAATGAGCTGCTAT-1_151507	2	0	3	0	6
CACACACGCTAACGAG-1_151507	2	0	3	0	1
CACACAGCTTGCGCTC-1_151507	6	4	5	2	1
CACACAGGGATAGATT-1_151507	2	4	5	4	6
CACACGCGCTGTCTTA-1_151507	1	3	4	2	2
CACACGTTTCAATGGG-1_151507	4	2	2	3	3
CACACTTGTATTGCGA-1_151507	1	3	4	2	2
CACAGCACCCACGGCA-1_151507	2	4	5	4	1
CACAGCTAGGGAGTGA-1_151507	1	3	4	2	2
CACAGGGCCATATAGT-1_151507	2	0	3	4	1
CACAGGGCCGTTGTCA-1_151507	0	6	3	4	1
CACAGTCCCGCTTCGC-1_151507	5	0	3	4	1
CACAGTTCGCTTCCCA-1_151507	2	0	3	4	0
CACATAAGGCGACCGT-1_151507	4	2	2	3	3
CACATATTAGCAGGAT-1_151507	2	0	5	4	1
CACATCGTGCACGCGC-1_151507	3	5	6	5	4
CACATCTCACCGACGA-1_151507	5	6	3	4	0
CACATGATTCAGCAAC-1_151507	2	0	5	4	1
CACATGTTTGGACATG-1_151507	1	4	4	2	2
CACATTCTTTCGATGG-1_151507	4	2	2	3	3
CACATTTCTTGTCAGA-1_151507	6	4	5	4	2
CACCACGCCACACAGA-1_151507	0	6	3	4	0
CACCAGTCAGCATGCA-1_151507	3	5	0	5	4
CACCATCGGAGGAGAC-1_151507	4	2	2	3	3
CACCATGATCGCAAAG-1_151507	4	2	2	3	3
CACCCAAATCTTATGT-1_151507	1	3	4	2	2
CACCCACACGTCACCC-1_151507	6	4	4	2	2
CACCCACGAGGCAATT-1_151507	4	2	2	3	3
CACCCGGTTTGTGACT-1_151507	0	6	3	0	0
CACCCTAACAAGATCT-1_151507	5	0	3	4	0
CACCCTTGGTGAGACC-1_151507	0	6	3	4	0
CACCCTTTCCTCGCTC-1_151507	1	3	4	2	2
CACCGATACACCGAGC-1_151507	4	2	2	3	3
CACCGCCAGAAGGTTT-1_151507	6	4	5	2	2
CACCGCCGACCAGCGA-1_151507	4	2	2	3	3
CACCGCGTCCACTCTA-1_151507	4	2	2	3	3
CACCGGAGATATCTCC-1_151507	4	2	2	3	3
CACCGGGCATCACAAG-1_151507	0	6	3	4	0
CACCGTATCCCATCCG-1_151507	2	4	5	4	1
CACCGTTAGGGATCAC-1_151507	0	6	3	4	1
CACCGTTGCGCGATAT-1_151507	0	6	3	0	0
CACCTAATAGAGTCGT-1_151507	6	4	5	2	6
CACCTAATCAGTTTAC-1_151507	1	3	4	2	2
CACCTCGATGGTGGAC-1_151507	1	3	4	2	2
CACCTCTACGAGTGTG-1_151507	1	3	4	2	2
CACCTTGCGAAACTCG-1_151507	1	3	4	2	2
CACCTTGGCGCCTTTG-1_151507	6	4	5	2	2
CACGAAAGTTAGTCCC-1_151507	5	0	3	4	6
CACGACCACAGACTTT-1_151507	1	3	4	2	2
CACGACGTAATAGTAA-1_151507	1	3	4	2	2
CACGACTAAAGTTCTG-1_151507	4	2	2	3	3
CACGATTGGTCGTTAA-1_151507	4	2	2	3	3
CACGCACAGCGCAGCT-1_151507	1	3	4	2	2
CACGCAGCGAGGCTTT-1_151507	2	0	5	4	6
CACGCGGAACTGTTGC-1_151507	6	4	5	2	2
CACGGCGCGCCAAAGG-1_151507	4	2	2	3	3
CACGGGATTGAGGGTT-1_151507	5	6	3	4	0
CACGTCAATCAATGGA-1_151507	5	6	3	4	0
CACGTCGGCAACCTCT-1_151507	5	6	3	0	1
CACGTCGGGTTCTAGA-1_151507	2	1	5	0	0
CACGTCTATGATGTGG-1_151507	4	2	2	3	3
CACGTTCGTGCTCTAG-1_151507	6	4	5	2	2
CACGTTTCGTACACAC-1_151507	2	0	3	4	1
CACTAAAGTTGCCTAT-1_151507	2	0	5	4	1
CACTACGGGAGCTGCC-1_151507	2	0	3	4	0
CACTACTCAGTTCTGT-1_151507	4	2	2	3	3
CACTCAAGAGCTATGG-1_151507	2	0	5	4	6
CACTCAGCTCTTGAGG-1_151507	4	2	2	3	3
CACTCCTATGTAAGAT-1_151507	0	6	3	0	0
CACTCCTCTCGGTCGG-1_151507	4	2	2	3	3
CACTCGAGCTGAACAA-1_151507	2	0	5	4	1
CACTCGGTTAGGAGGA-1_151507	5	6	3	4	0
CACTCTCAAGCATCGA-1_151507	3	5	0	5	4
CACTCTTCTGCTAGCC-1_151507	5	0	3	0	0
CACTGACGATTGTGGA-1_151507	3	5	6	5	4
CACTGTCCAAGTGAGA-1_151507	6	4	5	2	2
CACTTAATCAGACGGA-1_151507	2	0	5	4	6
CACTTCGCCACAGGCT-1_151507	2	4	5	0	1
CACTTCGTCTTATCTC-1_151507	6	4	5	2	6
CAGAACTTAGCCCTCT-1_151507	2	0	3	4	0
CAGAATAACACACGGA-1_151507	2	0	3	4	0
CAGACACCGATCGCTG-1_151507	5	6	3	0	0
CAGACCTGTAAGTGTT-1_151507	1	3	4	2	2
CAGACGAACCTGATAC-1_151507	5	6	3	4	0
CAGAGACGGTCACCCA-1_151507	5	6	3	4	1
CAGAGCATGAGCTTGC-1_151507	1	3	4	2	2
CAGAGGCGATGCATGA-1_151507	5	6	3	4	1
CAGAGTGATTTAACGT-1_151507	4	2	2	3	3
CAGATAATGGGCGGGT-1_151507	5	6	3	4	0
CAGATACTAACATAGT-1_151507	2	4	5	4	6
CAGATCATTTAAAGTC-1_151507	4	2	2	3	3
CAGATCCTGGTTTGAA-1_151507	3	5	6	1	4
CAGCAGCCCGTTCCTT-1_151507	1	3	4	2	2
CAGCAGTCCAGACTAT-1_151507	2	4	5	4	1
CAGCAGTCTGTGCTGC-1_151507	5	6	3	4	1
CAGCCCTCACAGGCAG-1_151507	4	2	2	3	3
CAGCCGGGCCCTCTAT-1_151507	4	2	2	3	3
CAGCCTCCTGCAGAGG-1_151507	1	3	4	2	2
CAGCCTCTCCTCAAGA-1_151507	4	2	2	3	3
CAGCGATTCCCTTCAA-1_151507	5	6	3	0	6
CAGCGCCAACACGATA-1_151507	0	6	3	4	0
CAGCTCACTGAGACAT-1_151507	2	4	5	4	1
CAGCTCGACAAGTTAA-1_151507	1	3	4	2	2
CAGCTCGTGCTTGTGT-1_151507	1	3	4	2	2
CAGCTGGCGTAACCGT-1_151507	0	6	3	4	0
CAGCTTAGTAGGTAGC-1_151507	2	0	5	4	6
CAGGAAGACTTTATAT-1_151507	4	2	2	3	3
CAGGATATATCGTTGT-1_151507	2	0	3	0	1
CAGGATCCGCCCGACC-1_151507	4	2	2	3	3
CAGGCAGTCTTACCAG-1_151507	5	6	3	4	0
CAGGCCGTTTGGGTGT-1_151507	2	0	5	4	6
CAGGCGCACGGTGGTC-1_151507	3	5	6	5	4
CAGGCGCCATGCTAGG-1_151507	2	0	3	4	1
CAGGTTTAGTACTACA-1_151507	4	2	4	3	2
CAGTAACTATTTATTG-1_151507	4	2	2	3	3
CAGTAATCCCTCCCAG-1_151507	2	4	5	0	1
CAGTACATTCTCTAAA-1_151507	4	2	2	3	3
CAGTACCAGTTTACGT-1_151507	0	6	3	0	0
CAGTAGATGATGTCCG-1_151507	5	1	5	0	0
CAGTAGCCCACGCGGT-1_151507	1	3	4	2	2
CAGTAGCGAGGTAGTA-1_151507	4	3	4	2	2
CAGTCCAACGCCTTCT-1_151507	1	3	4	2	2
CAGTCGAGGATGCAAT-1_151507	4	2	2	3	3
CAGTCGGCCTAGATAT-1_151507	0	6	3	0	0
CAGTCTCTCGGCTAAT-1_151507	1	3	4	2	2
CAGTCTGTATACTGGG-1_151507	2	0	5	4	1
CAGTGAATAAATGACT-1_151507	1	3	4	2	2
CAGTGGTTGCACATGA-1_151507	6	4	5	2	6
CAGTGTCCGCAGAATG-1_151507	6	4	4	2	2
CAGTGTCGGCTGGCCC-1_151507	2	0	3	4	1
CAGTTCAAATTGACAC-1_151507	2	4	5	4	1
CAGTTCCGCGGGTCGA-1_151507	2	0	5	0	6
CAGTTCGAGGACCCGA-1_151507	3	5	0	5	4
CATAACGGACAGTCGT-1_151507	1	3	4	2	2
CATAAGAAGCTTGGCT-1_151507	5	6	3	4	0
CATAAGCTCTCCGTCT-1_151507	0	6	3	4	0
CATAATGAGCGGGCGA-1_151507	4	2	4	3	3
CATACAAAGCCGAACC-1_151507	1	4	4	2	2
CATACACGGTTCCCAC-1_151507	0	6	3	4	1
CATACCCGTACCCAGT-1_151507	5	6	3	4	6
CATACGAACTAGCTGG-1_151507	3	5	0	5	4
CATACGGCGTCTGGGC-1_151507	2	0	5	0	1
CATACGGGTGCATGAT-1_151507	1	3	4	2	2
CATACTATGTAATTGT-1_151507	2	0	5	4	1
CATACTTAGGCAATAC-1_151507	1	3	4	2	2
CATACTTCTTTCTCCG-1_151507	3	5	6	5	4
CATAGAGGAGATACTA-1_151507	0	6	3	4	1
CATAGCCGCCCGGGAT-1_151507	2	0	5	4	6
CATAGCGTTGCCCACC-1_151507	0	6	3	4	0
CATAGTACATTGAGAG-1_151507	4	2	2	3	3
CATAGTAGCATAGTAG-1_151507	6	4	4	2	2
CATAGTCAAATACATA-1_151507	5	6	3	4	0
CATAGTCCACAAGAAC-1_151507	5	6	3	4	1
CATATACTACTGATAA-1_151507	4	2	2	3	3
CATATAGGTACAGTCA-1_151507	2	0	3	4	1
CATATGTCAGGCTACG-1_151507	0	6	3	0	0
CATATTATTTGCCCTA-1_151507	4	2	2	3	3
CATCAAACTGGCGCCC-1_151507	4	2	2	3	3
CATCAACACCTACTAA-1_151507	2	1	5	0	0
CATCATCTACCCGGAC-1_151507	4	2	2	3	3
CATCATTACCCTGAGG-1_151507	2	0	5	4	1
CATCCCGAGATTCATA-1_151507	0	6	3	4	0
CATCCGCAGGCCCGAA-1_151507	6	4	5	0	6
CATCCTCTCAAAGATC-1_151507	2	0	3	4	1
CATCGAATGGATCTCT-1_151507	1	3	4	2	2
CATCGCCCGCGGCCAA-1_151507	1	3	4	2	2
CATCGGACGGGTTAAT-1_151507	2	0	3	4	1
CATCGTCCGGTTACTA-1_151507	2	0	5	0	6
CATCTACCCGAGAACG-1_151507	1	3	4	2	2
CATCTATCCCGTGTCT-1_151507	4	2	2	3	3
CATCTGCAGGATCATT-1_151507	5	6	3	0	0
CATCTTACACCACCTC-1_151507	1	3	4	2	2
CATGAACCGACATTTG-1_151507	1	3	4	2	2
CATGAACCTCTTATCA-1_151507	4	2	2	3	3
CATGACTTCGCTGAAT-1_151507	1	4	4	2	2
CATGAGATGCACTCTC-1_151507	5	6	3	4	1
CATGATACGGTGAAAC-1_151507	0	6	1	4	0
CATGATCGCTTTGAGA-1_151507	5	6	3	0	0
CATGATGCACAATTCT-1_151507	1	3	4	2	2
CATGATGGAAGTTAGC-1_151507	6	4	5	2	0
CATGCACGTGTTACTG-1_151507	4	2	4	3	3
CATGCATGGAGACCCT-1_151507	4	2	2	3	3
CATGCCAACTCGCAAA-1_151507	0	6	3	4	1
CATGCGACCAGTTTAA-1_151507	4	2	2	3	3
CATGCGTTAGACAGAA-1_151507	1	3	4	2	2
CATGCTGGCTCCAATT-1_151507	4	2	2	3	3
CATGGAAATGGGACCA-1_151507	4	3	4	2	2
CATGGATTGTCTTCCG-1_151507	2	0	5	4	1
CATGGCAGGAAGATCG-1_151507	1	3	4	2	2
CATGGCTCCCTATGTC-1_151507	5	1	5	0	4
CATGGGTATGCCTTAT-1_151507	2	0	3	4	0
CATGGGTCGGGTGTGG-1_151507	4	2	4	2	3
CATGGTAAGTAGCGTT-1_151507	2	0	5	0	1
CATGGTCTAGATACCG-1_151507	1	4	4	2	2
CATGGTTTATTAATCA-1_151507	0	6	3	4	0
CATGTAAGAGACATTT-1_151507	2	0	3	0	0
CATGTAGGAGCGCCAA-1_151507	4	2	2	3	3
CATGTCTCATTTATGG-1_151507	2	0	3	4	1
CATGTGGGCTCATCAC-1_151507	0	6	3	4	1
CATTACATAGATTGTG-1_151507	4	2	2	3	3
CATTACGCAGGAAGGG-1_151507	0	6	3	4	0
CATTACGTCGGCCCGT-1_151507	1	3	4	2	2
CATTATAACAGGGTCC-1_151507	4	2	2	3	3
CATTATCCCATTAACG-1_151507	3	5	0	5	4
CATTATGCTTGTTGTG-1_151507	6	4	5	2	2
CATTCACTGACAGCTA-1_151507	4	2	2	3	3
CATTCAGGTCAGTGCG-1_151507	1	3	4	2	2
CATTCCCATTCCGTCG-1_151507	4	2	2	3	3
CATTCCCTAAGTACAA-1_151507	6	4	5	2	2
CATTGATGAACACGCC-1_151507	4	2	2	3	3
CATTGCAAAGCATAAT-1_151507	4	2	2	3	3
CATTGCGAAATGGGCG-1_151507	5	6	3	4	1
CATTGCGGGTCAATTC-1_151507	4	2	2	3	3
CATTGTGTGCTAGATC-1_151507	6	4	5	0	2
CATTTAGCGGACCATG-1_151507	1	3	4	2	2
CATTTATCGTTCAAGA-1_151507	4	2	2	3	3
CATTTCTAGCAGACTA-1_151507	6	4	5	2	2
CATTTGAGTGGTACGT-1_151507	5	6	3	0	0
CCAAACAGAACCCTCG-1_151507	6	4	4	2	2
CCAAAGCAGTTGGTTG-1_151507	6	4	5	2	2
CCAAAGTCCCGCTAAC-1_151507	4	2	2	3	3
CCAAATAACAAGATTC-1_151507	2	0	5	0	1
CCAACCTTATGTAACT-1_151507	3	5	0	5	4
CCAACGATGCACTGAT-1_151507	2	0	5	4	6
CCAACGCTTGCCAGGG-1_151507	4	2	2	3	3
CCAAGAAAGTGGGCGA-1_151507	5	6	3	4	1
CCAAGACTTCTGCGAA-1_151507	1	3	4	2	2
CCAAGCGTAACTCGTA-1_151507	6	4	5	2	2
CCAAGCTTGATCTCCT-1_151507	4	2	4	0	3
CCAAGGAACAGAGAGG-1_151507	1	3	4	2	2
CCAAGGTTGCCCTTTC-1_151507	0	6	3	4	1
CCAAGTTTCTACAGAT-1_151507	2	4	5	0	1
CCAATAGATTTCATCT-1_151507	5	1	3	0	0
CCAATAGTGCCGTCGA-1_151507	2	0	5	4	1
CCAATCGGTAGATCGA-1_151507	4	2	2	3	3
CCAATGTCACAGCAAG-1_151507	2	0	5	4	1
CCAATTACGGGTCGAG-1_151507	4	2	2	3	3
CCAATTGAATGTTAAT-1_151507	6	4	4	2	2
CCACAATGTACGTCTT-1_151507	1	3	4	2	2
CCACACTGAGATATTA-1_151507	2	0	5	4	6
CCACAGCTGAAATCAT-1_151507	1	3	4	2	2
CCACAGTACCCATCCT-1_151507	2	0	5	4	1
CCACATACTGCACCCA-1_151507	2	0	5	0	0
CCACCAACTTTACTGT-1_151507	5	6	3	0	0
CCACCCAAGGAAAGTG-1_151507	6	4	5	2	2
CCACGAATTTAACCTC-1_151507	1	4	5	2	2
CCACGAGAAGAGAATC-1_151507	4	2	2	3	3
CCACGGAGCCATAAGA-1_151507	0	6	3	0	0
CCACGGTGCCCGGTAG-1_151507	1	3	4	2	2
CCACTAAACTGAATCG-1_151507	1	3	4	2	2
CCACTATCCGGGTCAC-1_151507	4	2	2	3	3
CCACTCAGATCCGCAA-1_151507	0	6	1	4	0
CCACTGGTGGCTGGTT-1_151507	5	6	3	4	1
CCACTGTTTGGATTAA-1_151507	2	0	3	4	0
CCAGAAACTGATGCGA-1_151507	0	6	3	4	0
CCAGAAAGCAACTCAT-1_151507	0	6	3	4	1
CCAGAGACAAAGCCGG-1_151507	2	4	5	0	6
CCAGATAGTTGAGTGA-1_151507	1	3	4	2	2
CCAGATGTAAATGGGT-1_151507	4	2	2	3	3
CCAGCCTGGACCAATA-1_151507	2	4	5	2	1
CCAGCTACGCCTCATA-1_151507	1	3	4	2	2
CCAGCTCGAACGCATT-1_151507	0	6	3	4	0
CCAGCTGATGGTACTT-1_151507	5	6	3	4	1
CCAGCTTCCGCCCGCA-1_151507	2	0	3	0	0
CCAGGGACGTGGCCTC-1_151507	6	4	5	2	1
CCAGTAGTCTGATCCA-1_151507	1	3	4	0	2
CCAGTCAAATCTCTTA-1_151507	0	6	3	0	0
CCAGTCCATTATTCGA-1_151507	1	4	4	2	2
CCAGTCTAGACGGCGC-1_151507	1	3	4	2	2
CCAGTCTTGTCATAGA-1_151507	5	6	3	0	0
CCAGTTCGGTAACTCA-1_151507	0	6	1	4	0
CCATAAACAACCCGAC-1_151507	4	2	2	3	3
CCATACCTTTACTTGT-1_151507	1	3	4	2	2
CCATACTCGCCTCTCC-1_151507	5	6	3	0	0
CCATAGGTTGGCGTGG-1_151507	1	3	4	2	2
CCATAGTCAGTAACCC-1_151507	6	4	5	2	1
CCATATGGAAACTATA-1_151507	2	0	5	4	1
CCATATTGGATCATGA-1_151507	6	4	5	2	6
CCATCATAAGAACAGG-1_151507	1	3	4	2	2
CCATCCATACCAAGTC-1_151507	1	4	4	2	2
CCATCGCAGTTAAACT-1_151507	5	6	3	4	1
CCATCTCACCAGTGAA-1_151507	1	3	4	2	2
CCATCTTGTTCACAAT-1_151507	1	3	4	2	2
CCATGCCCTAGATTTC-1_151507	2	0	3	4	6
CCATGCCTGTTTAGTA-1_151507	2	0	5	4	1
CCATGCTCTGCAGGAA-1_151507	6	4	5	2	2
CCATGGCCCTTGTACC-1_151507	5	0	3	4	6
CCATTAGCGATAATCC-1_151507	2	0	5	4	1
CCATTCCCTGCCCACA-1_151507	2	0	5	4	1
CCATTTCTACCTATTA-1_151507	5	6	3	4	0
CCCAAACATGCTGCTC-1_151507	1	3	4	2	2
CCCAACATACGTCGCG-1_151507	5	6	3	4	6
CCCAACCACACTAACA-1_151507	4	2	2	3	3
CCCAAGAATGCACGGT-1_151507	4	3	4	0	3
CCCAAGACAGAGTATG-1_151507	4	2	2	3	3
CCCAAGTCATTACACT-1_151507	0	6	3	4	1
CCCAATGAGATTTGCA-1_151507	3	5	6	5	4
CCCAATTTCACAACTT-1_151507	5	6	3	4	6
CCCAGAGGAGGGCGTA-1_151507	4	2	2	3	3
CCCAGGAAGAATTCGA-1_151507	0	6	1	4	0
CCCAGGTCTGAAGGCT-1_151507	2	0	5	0	0
CCCAGTAAACTTGGGA-1_151507	3	5	6	1	4
CCCAGTTAAGGCGCCG-1_151507	6	4	5	2	2
CCCATATAGGTCGATT-1_151507	5	6	3	4	0
CCCGAAGTTTCGCGAA-1_151507	0	6	3	0	0
CCCGACCATAGTCCGC-1_151507	1	3	4	2	2
CCCGAGTTTCTCCGTA-1_151507	6	4	5	0	1
CCCGCAGCGCGAACTA-1_151507	2	0	3	4	1
CCCGCAGGGCCCAAAG-1_151507	4	2	2	3	3
CCCGCCATGCTCCCGT-1_151507	6	4	5	2	2
CCCGCGCAATGCACCC-1_151507	2	4	5	0	6
CCCGCTAGAGGGTTAA-1_151507	4	2	2	3	3
CCCGCTTGCCCTCGTC-1_151507	4	2	2	3	3
CCCGGGTCGTTCAGGG-1_151507	0	5	3	5	4
CCCGGTGGAAGAACCT-1_151507	2	0	5	0	1
CCCGGTGTATCGGAAT-1_151507	3	5	6	1	4
CCCGTAAGTCTAGGCC-1_151507	5	6	3	4	6
CCCGTAGCTGGGAAGA-1_151507	0	6	3	4	0
CCCGTCAGCGTCTGAC-1_151507	6	4	5	2	2
CCCGTGAGGGCGGTGA-1_151507	0	6	3	0	0
CCCGTTTCGCAGATGT-1_151507	2	0	5	4	1
CCCTACCCACACCCAG-1_151507	0	6	1	4	0
CCCTACTTGAACAATG-1_151507	0	6	3	4	0
CCCTAGTGTCAGGTGT-1_151507	1	4	4	2	2
CCCTATGTAGAGCAGA-1_151507	3	5	6	5	4
CCCTCAAGCTCTTAGT-1_151507	0	1	5	0	4
CCCTCATTCTGGAATT-1_151507	1	3	4	2	2
CCCTCCTCGCTCGTAT-1_151507	2	4	5	0	1
CCCTCGATAATACACA-1_151507	3	5	1	5	4
CCCTCGGGAGCCTTGT-1_151507	4	2	2	3	3
CCCTGAAATGAGTTGA-1_151507	2	0	5	4	6
CCCTGACTAACAAATT-1_151507	5	6	3	4	0
CCCTGATGTAACTCGT-1_151507	6	4	5	0	2
CCCTGCCCAATCCGCT-1_151507	5	6	3	0	6
CCCTGCGCTACGCATA-1_151507	5	6	3	4	1
CCCTGGTATGGGCGGC-1_151507	4	2	2	3	3
CCCTGTTGGCAAAGAC-1_151507	6	4	5	0	6
CCCTTCTCGTACGCGA-1_151507	4	2	2	3	3
CCCTTTAATGGAGTTC-1_151507	5	6	3	4	0
CCCTTTGACAGGTCTT-1_151507	5	6	3	0	0
CCGAAAGTGGTGAGCA-1_151507	6	4	5	2	2
CCGAACACTGGGCCTC-1_151507	0	6	3	0	0
CCGAACCTTCCCGGCC-1_151507	2	0	3	4	1
CCGAAGTATATTGTTC-1_151507	2	4	5	0	6
CCGACAAACACATGAG-1_151507	6	4	5	0	6
CCGACAAAGGGAGTGC-1_151507	5	6	3	4	1
CCGACAATAGGCCGCC-1_151507	2	0	3	4	1
CCGACGGGCATGAGGT-1_151507	3	6	3	5	4
CCGACGTAAACACAAC-1_151507	4	2	2	3	3
CCGACTCGCATAGTCT-1_151507	4	2	2	3	3
CCGAGAAGTCGCATAA-1_151507	6	4	5	2	2
CCGAGCTGTGCTTGTC-1_151507	4	2	2	3	3
CCGAGGGATGTTAGGC-1_151507	4	2	2	3	3
CCGATCTCAACCTTAT-1_151507	1	3	4	2	2
CCGATCTTAAGAGGCT-1_151507	1	3	4	2	2
CCGATTCGAGGGACCC-1_151507	5	6	3	4	1
CCGATTGGTCAATGAA-1_151507	1	3	4	2	2
CCGCACAAAGACCAAC-1_151507	6	4	5	2	2
CCGCACGTGACCTCGG-1_151507	2	0	5	0	6
CCGCACTTGCAATGAC-1_151507	0	6	3	4	0
CCGCATGTGGTACGAT-1_151507	5	6	3	4	1
CCGCCACCACAATCCA-1_151507	4	2	2	3	3
CCGCCGGTCAACACAC-1_151507	1	3	4	2	2
CCGCCGTTGAGGATAA-1_151507	6	4	5	2	0
CCGCCTGCGAATTGGT-1_151507	4	2	2	3	3
CCGCCTTGCGATGTCG-1_151507	0	6	3	0	0
CCGCGATTTGGTAGGT-1_151507	0	6	3	0	0
CCGCGGAATGCGTCAC-1_151507	5	6	3	0	0
CCGCGGGTACGAAGAA-1_151507	2	0	3	4	1
CCGCGTAGGTAAGGGC-1_151507	2	0	3	0	6
CCGCTATCAGCACCAG-1_151507	2	0	3	4	1
CCGCTCCAGGGCGATC-1_151507	3	5	6	5	4
CCGCTCTTCCGAACTA-1_151507	5	6	3	4	1
CCGCTGGTGCCATTCA-1_151507	4	2	2	3	3
CCGCTTACCTCACTCT-1_151507	5	6	3	0	6
CCGCTTCGCGGTTAAC-1_151507	4	2	2	3	3
CCGCTTGCTGACATGG-1_151507	4	2	2	3	3
CCGGAATGGTTTCAGT-1_151507	2	4	5	0	6
CCGGAGCGTACTTTCT-1_151507	0	6	3	0	0
CCGGAGGTCTTATGGT-1_151507	4	2	2	3	3
CCGGCACGACCGTTTC-1_151507	1	3	4	2	2
CCGGCGCATATTGGAT-1_151507	1	3	4	2	2
CCGGCGTGAGACTCTG-1_151507	0	6	3	0	0
CCGGGACCCGCAGAGA-1_151507	1	3	4	2	2
CCGGGCGGTCTCGTCA-1_151507	6	4	4	2	2
CCGGGCTGCTCCATAC-1_151507	1	4	4	0	2
CCGGGTTCGAGGTTAC-1_151507	5	6	3	0	6
CCGGTAATGGCTAGTC-1_151507	1	3	4	2	2
CCGGTTTGTAATTGTG-1_151507	0	6	3	4	0
CCGTAAGTTGGTCCCA-1_151507	6	4	4	2	2
CCGTACCCAAGCGCCA-1_151507	1	4	4	2	2
CCGTAGGAAATCCCTG-1_151507	5	6	3	4	0
CCGTAGGGTTGTTTAC-1_151507	5	0	3	4	0
CCGTATCTCGTCGTAG-1_151507	0	6	3	0	0
CCGTATTAGCGCAGTT-1_151507	4	2	2	3	3
CCGTGAGGCATTCATG-1_151507	1	3	4	2	2
CCGTGCCCATGACGGC-1_151507	1	3	4	2	2
CCGTGGAACGATCCAA-1_151507	4	2	2	3	3
CCGTGTTAAATTCCAT-1_151507	5	6	3	0	6
CCGTTACGTTAGAACA-1_151507	4	2	2	3	3
CCGTTCCGAATCTCGG-1_151507	5	6	3	4	6
CCTAAACAGGGTCCGT-1_151507	4	2	2	3	3
CCTAAAGGCTGACGCT-1_151507	4	2	2	3	3
CCTAAATTAACGGTTC-1_151507	2	0	5	4	1
CCTAAATTGTATCCTA-1_151507	2	0	5	4	1
CCTAACCCAAACAAGT-1_151507	2	0	5	4	1
CCTAACTAAGGCTCTA-1_151507	4	2	2	3	3
CCTAAGTGTCTAACCG-1_151507	1	2	4	0	3
CCTACAAGTCCGGAAT-1_151507	4	2	2	3	3
CCTACAGTTGAGGGAG-1_151507	5	6	3	4	1
CCTACATTCACAGACG-1_151507	0	6	3	4	0
CCTACGCGACCTTACA-1_151507	4	3	4	0	3
CCTACGGCTCAGTCGA-1_151507	6	4	5	2	2
CCTACTCAACACGATT-1_151507	5	6	3	4	0
CCTACTGCGGCGGCCA-1_151507	4	2	2	3	3
CCTACTGCTTACACTT-1_151507	2	4	5	0	6
CCTAGGCGTAGCGATC-1_151507	1	3	4	2	2
CCTAGGTAAAGGTAGC-1_151507	3	5	6	1	4
CCTAGTTAGTCGCATG-1_151507	4	2	2	3	3
CCTATAATGAGTGCCC-1_151507	2	0	3	4	0
CCTATACCGTCCTGTC-1_151507	0	6	3	4	0
CCTATATTTGTCCTGG-1_151507	0	6	3	4	1
CCTATCTATATCGGAA-1_151507	4	3	4	0	3
CCTATGAAGTGGTGCC-1_151507	1	3	4	2	2
CCTATGGCTCCTAGTG-1_151507	3	5	6	5	4
CCTATGGGTTACCGTC-1_151507	1	4	4	2	2
CCTATGGTCAAAGCTG-1_151507	0	6	3	4	0
CCTATGTCCACTCCAC-1_151507	5	6	3	4	1
CCTCACCAATCTTGAC-1_151507	6	4	5	2	2
CCTCACCTGAGGGAGC-1_151507	4	2	4	3	3
CCTCACCTTAGCATCG-1_151507	1	3	4	2	2
CCTCATGCAGCTACGA-1_151507	1	3	4	0	2
CCTCCCGACAATCCCT-1_151507	4	2	2	3	3
CCTCCGACAATTCAAG-1_151507	2	0	5	4	6
CCTCCTGAGCCCACAT-1_151507	0	6	3	0	0
CCTCCTGTTGTGTCGT-1_151507	5	6	3	4	1
CCTCGAAGTGGACGGG-1_151507	4	2	2	3	3
CCTCGACCCACTGCCT-1_151507	4	2	2	3	3
CCTCGCCAGCAAATTA-1_151507	4	3	4	2	3
CCTCGCGCGATATAGG-1_151507	4	2	2	3	3
CCTCGCGCTGTGCGAT-1_151507	5	6	3	4	1
CCTCGGACCGGGATAG-1_151507	6	4	5	2	2
CCTCGGATGCTACCTG-1_151507	5	6	3	4	1
CCTCGGTTTCCTTGCC-1_151507	3	5	0	5	4
CCTCGTTACGCCTGTT-1_151507	1	3	4	2	2
CCTCTAATCTGCCAAG-1_151507	1	3	4	2	2
CCTCTATCGATTAGCA-1_151507	0	6	3	4	1
CCTCTCTCCCATCTAG-1_151507	2	0	5	4	6
CCTCTGGCCTAGACGG-1_151507	4	2	2	3	3
CCTCTGTACTATTCTA-1_151507	5	6	3	4	1
CCTGAACGATATATTC-1_151507	6	4	4	2	2
CCTGAATATTTACATA-1_151507	1	3	4	2	2
CCTGACAAACTCGCGC-1_151507	5	1	5	0	4
CCTGACCACCGATGGT-1_151507	2	0	3	4	1
CCTGACGCAACCTTTA-1_151507	4	2	2	3	3
CCTGAGAATAAATGCA-1_151507	3	5	1	5	0
CCTGCCCGTTGTCTAG-1_151507	5	6	3	4	1
CCTGCGATAGAACTGT-1_151507	1	4	4	2	2
CCTGCGTTCTACGCTT-1_151507	5	6	3	4	1
CCTGCTATTTGAGAAG-1_151507	6	4	5	2	1
CCTGGAAACGTTCTGC-1_151507	1	3	4	2	2
CCTGGCTAGACCCGCC-1_151507	2	0	5	4	1
CCTGGTCGAATGTGGG-1_151507	5	6	3	4	1
CCTGTAAGACATGATA-1_151507	2	0	5	4	1
CCTGTACTCACGCCCA-1_151507	5	6	3	4	6
CCTGTCACCCGGGCTC-1_151507	6	4	4	2	2
CCTGTCCCTCACGTTA-1_151507	1	3	4	2	2
CCTGTCGCCCGTAAAT-1_151507	2	4	5	4	1
CCTGTGAAACCGTAAC-1_151507	0	6	3	0	0
CCTGTGCATAGGAGAC-1_151507	1	3	4	2	2
CCTGTGCGGATTGTAA-1_151507	1	3	4	2	2
CCTGTTCAACCTCGGG-1_151507	3	5	1	5	4
CCTGTTTGAAGACACG-1_151507	5	0	3	4	0
CCTTAAGTACGCAATT-1_151507	0	6	3	4	0
CCTTCAGTTAAAGTGA-1_151507	0	6	3	0	0
CCTTCGTATAGAATCC-1_151507	3	5	6	5	4
CCTTCTCAGCGTTCCT-1_151507	0	6	3	0	0
CCTTCTTGATCCAGTG-1_151507	1	3	4	2	2
CCTTGACCACTTTATT-1_151507	2	0	3	4	1
CCTTTAAGGGAGCACT-1_151507	0	6	3	0	0
CCTTTCAATGAAGAAA-1_151507	4	2	4	3	3
CGAAACATAGATGGCA-1_151507	4	2	2	3	3
CGAAACGCAATTCATG-1_151507	5	6	3	4	6
CGAACAGTATGGGCGT-1_151507	2	0	5	4	1
CGAACATAGTCAGAAA-1_151507	1	3	4	2	2
CGAACCCGCATGCGTC-1_151507	5	6	3	4	0
CGAACGCCCAGTGCCG-1_151507	4	2	2	3	3
CGAACGGCCGGACAAC-1_151507	0	6	3	4	0
CGAAGACGGTGAGTGC-1_151507	5	6	3	4	0
CGAAGACTGCCCGGGA-1_151507	4	2	2	3	3
CGAAGATCAGTTTCAT-1_151507	0	6	1	0	0
CGAAGCTATAAATTCA-1_151507	4	2	2	3	3
CGAAGTTGCTCTGTGT-1_151507	2	0	5	4	6
CGAATCTGCTCGACGC-1_151507	3	5	6	5	4
CGAATGACGCATAATG-1_151507	0	6	3	0	0
CGAATTACATGGTGTT-1_151507	1	3	4	2	2
CGACAATTTGATCTAA-1_151507	6	4	5	2	2
CGACACCGCTTAAGGA-1_151507	1	3	4	2	2
CGACACGCTCCGACAG-1_151507	2	4	5	2	1
CGACACGGATGCCCAC-1_151507	1	3	4	2	2
CGACAGTTCGCGTTAT-1_151507	2	0	5	0	6
CGACATGCGATCTTCT-1_151507	4	2	2	3	3
CGACCCTTAACGCCGG-1_151507	0	6	3	0	0
CGACGCATCCGTACCT-1_151507	3	5	6	0	4
CGACTCAGGATGTTAT-1_151507	4	3	4	3	2
CGACTCGGTACACGGT-1_151507	1	3	4	2	2
CGACTTTGTATAGCCT-1_151507	1	3	4	2	2
CGAGACCCTAGAGTGT-1_151507	2	0	3	4	1
CGAGACTACTGCTGCT-1_151507	0	6	3	4	0
CGAGAGATGTGAACCT-1_151507	1	4	4	2	2
CGAGAGCGCGTAGATA-1_151507	0	6	3	0	0
CGAGAGCTTTCACTAC-1_151507	5	6	3	4	1
CGAGAGGGTAGCCGCG-1_151507	2	0	3	4	1
CGAGATGTTGCCTATA-1_151507	4	2	2	3	3
CGAGATTTCGCTCGGG-1_151507	1	4	5	2	2
CGAGCACTTCAAGTTT-1_151507	2	4	5	0	6
CGAGCCGAGCACTCGA-1_151507	2	1	5	0	0
CGAGCGTTGATCAGCC-1_151507	1	3	4	2	2
CGAGCTGGGCTTTAGG-1_151507	1	3	4	2	2
CGAGGAGCTTCCATAT-1_151507	4	2	2	3	3
CGAGGATCGGGAACGA-1_151507	4	2	2	3	3
CGAGGCCAGGCATTGG-1_151507	6	4	4	0	2
CGAGGCTAAATATGGC-1_151507	1	4	4	2	2
CGAGGGACTGCGGTCG-1_151507	6	4	5	2	2
CGAGGGTATCCAGGTG-1_151507	0	6	3	4	1
CGAGTACTAAAGAGGA-1_151507	5	6	3	0	6
CGAGTGAAGGTACCAG-1_151507	3	6	3	0	0
CGAGTGCTATAGTTCG-1_151507	1	3	4	2	2
CGAGTTCTGTCCCACC-1_151507	1	3	4	2	2
CGAGTTTATCGGACTG-1_151507	1	3	4	2	2
CGATAACCAATTTGAG-1_151507	1	3	4	2	2
CGATAATACTCAGGTT-1_151507	6	4	5	2	2
CGATACCTCGCGGACA-1_151507	2	0	3	4	6
CGATAGTCGTACTGCA-1_151507	0	6	3	4	0
CGATATTAGCCGCAGG-1_151507	1	3	4	2	2
CGATCATTAGAGGCAC-1_151507	4	2	4	2	3
CGATCCACCATTGTTG-1_151507	3	5	1	5	0
CGATCCGACCCAGTGC-1_151507	2	0	5	4	6
CGATCCTCGCAACATA-1_151507	3	5	0	5	4
CGATCGAGAAGCACCA-1_151507	0	6	1	4	0
CGATCTGTTGGAGGAC-1_151507	0	6	3	4	0
CGATGGACCCTACGCC-1_151507	4	2	2	3	3
CGATTAAATATCTCCT-1_151507	5	6	3	4	1
CGATTCGCCTGGCTGC-1_151507	5	6	3	4	0
CGCAAACACGAGTTAC-1_151507	2	0	5	4	6
CGCAATCGATCATTAG-1_151507	5	1	5	0	4
CGCAATTACTTTCGGT-1_151507	2	4	5	0	6
CGCAATTAGGGTAATA-1_151507	2	4	5	4	1
CGCAATTCTACAATAA-1_151507	2	0	5	4	1
CGCACATGTCCACTAC-1_151507	6	4	4	2	2
CGCACGTCTGTTTATG-1_151507	3	5	1	5	4
CGCACGTGCGCTATCA-1_151507	1	3	4	2	2
CGCAGAAACATTTGCG-1_151507	4	2	2	3	3
CGCAGATCTTCACCCG-1_151507	4	2	2	3	3
CGCAGGCGATCCAAAC-1_151507	2	4	5	4	1
CGCATCATGGCTTCAG-1_151507	4	2	2	3	3
CGCATCCATCAGCCAG-1_151507	4	2	2	3	3
CGCATGCCGAATGCGT-1_151507	0	6	3	4	0
CGCATGGTGCGATGCT-1_151507	2	0	5	4	1
CGCATTAGCTAATAGG-1_151507	6	4	5	2	2
CGCCAAGAAGCCGAGT-1_151507	5	6	3	4	0
CGCCACAGGTCGCGAT-1_151507	3	5	6	3	4
CGCCACCCGCATTAAC-1_151507	1	3	4	2	2
CGCCATCCGATTATGA-1_151507	1	3	4	2	2
CGCCCAGCACGCCTAG-1_151507	0	6	3	4	1
CGCCCAGCGTTTCACG-1_151507	5	6	3	4	0
CGCCCGCTTCCGTACA-1_151507	4	2	2	3	3
CGCCCTTACATCCACC-1_151507	1	3	4	2	2
CGCCCTTGAAGGCTGA-1_151507	2	0	5	4	1
CGCCGACTATTCGCTA-1_151507	5	6	3	4	0
CGCCGCCCATGCCTGT-1_151507	6	4	5	2	2
CGCCGCGTTCTGAACG-1_151507	0	5	1	5	4
CGCCGGTGTCGCAGTA-1_151507	1	3	4	2	2
CGCCGTTCAGCATAGT-1_151507	2	0	3	4	0
CGCCTCCCTCCTCTAT-1_151507	2	0	5	0	1
CGCCTGGCCTACGTAA-1_151507	5	6	3	4	1
CGCCTTTAGCATGCTC-1_151507	6	4	5	0	0
CGCGAAGTGGCATACT-1_151507	5	6	3	4	1
CGCGACACTGCGCAGC-1_151507	2	0	5	0	0
CGCGACCGCGACAGAT-1_151507	5	6	3	4	1
CGCGAGAGGGACTTGT-1_151507	4	2	2	3	3
CGCGAGTCTGCCGGGT-1_151507	3	5	6	1	4
CGCGCAAATGTCCAGA-1_151507	3	5	6	5	4
CGCGCAAGGAACTACA-1_151507	1	3	4	2	2
CGCGCATGTTTGATTG-1_151507	5	6	3	4	0
CGCGCCCGACTTAATA-1_151507	1	3	4	2	2
CGCGGCAGTATTACGG-1_151507	6	4	5	2	2
CGCGGCTCAACTTGAA-1_151507	6	4	5	2	2
CGCGGGAATTAGGCAG-1_151507	1	3	4	2	2
CGCGGGAATTCCTTTC-1_151507	0	6	1	4	0
CGCGGTAAGTCTAGCT-1_151507	4	2	2	3	3
CGCGGTACGGTATACA-1_151507	5	6	3	4	0
CGCGGTCACAAACCAA-1_151507	4	2	2	3	3
CGCGTACATTCTGGAA-1_151507	1	3	4	2	2
CGCGTCATATTAAACC-1_151507	4	2	2	3	3
CGCGTGCTATCAACGA-1_151507	4	2	2	3	3
CGCGTTCATGAAATAC-1_151507	6	4	5	2	6
CGCTACCGCCCTATGA-1_151507	4	2	2	3	3
CGCTACGGGACATTTA-1_151507	2	0	5	4	1
CGCTAGAGACCGCTGC-1_151507	1	3	4	2	2
CGCTATACCGCCCACT-1_151507	1	4	4	2	2
CGCTATCGTGGCTTTA-1_151507	1	3	4	2	2
CGCTATTCAATGTATG-1_151507	6	4	5	0	1
CGCTATTCTTAGGCTC-1_151507	2	0	5	4	1
CGCTCGACATAATGAT-1_151507	6	4	5	2	2
CGCTCTCCGTAGATTA-1_151507	2	0	5	0	6
CGCTGAGGACGTCCAA-1_151507	4	2	2	3	3
CGCTGGTGACTACCCT-1_151507	2	0	5	2	1
CGCTGTGACGCCGCAC-1_151507	6	4	5	2	6
CGCTGTGTGGATGTTG-1_151507	0	6	3	0	6
CGCTTAGTATTGATAC-1_151507	3	5	6	5	4
CGCTTATTCCCGGTCG-1_151507	5	6	3	4	1
CGCTTCCACTGAAATC-1_151507	6	4	4	2	2
CGCTTCGGTCTAAGAC-1_151507	5	6	3	4	0
CGCTTGGACGGATAGA-1_151507	5	6	3	4	0
CGCTTTCATACCGGTG-1_151507	1	3	4	2	2
CGCTTTCCGCCAAGGT-1_151507	0	6	1	0	0
CGCTTTCTTGCATTCG-1_151507	1	3	4	2	2
CGGAAAGAATCAAACG-1_151507	0	6	3	4	0
CGGAAAGCAAATGTGC-1_151507	5	1	5	0	4
CGGAAATTTCACATCC-1_151507	4	2	2	3	3
CGGAACGTAAACATAG-1_151507	5	6	3	4	1
CGGACCTTTACGTCCC-1_151507	3	5	1	5	3
CGGACGTTACTTGAAG-1_151507	0	6	3	0	0
CGGAGCAATTTAATCG-1_151507	5	6	3	4	0
CGGAGCATGGCGATCC-1_151507	2	4	5	2	1
CGGAGCTTATAACACC-1_151507	4	2	2	3	3
CGGAGTCCTAACCTGG-1_151507	1	3	4	2	2
CGGAGTTTGAGAGACA-1_151507	2	0	5	4	1
CGGATAAGCGGACATG-1_151507	2	4	5	0	6
CGGATCCTCAAGGACT-1_151507	5	6	3	4	1
CGGCAAACATCGTGCG-1_151507	5	6	3	4	0
CGGCAATAAGATCGCC-1_151507	2	0	3	4	0
CGGCACCGTTAGCGCC-1_151507	4	2	2	3	3
CGGCACTCAAGAAAGT-1_151507	1	4	4	2	2
CGGCAGGGTCGGGTTG-1_151507	1	3	4	2	2
CGGCCACGCACAAAGT-1_151507	2	0	5	2	1
CGGCCAGAGCGACCAT-1_151507	3	5	0	5	4
CGGCCCAACCTGTAGT-1_151507	4	2	2	3	3
CGGCCCAGGTATATCC-1_151507	6	4	5	2	2
CGGCGCCATCAATCCC-1_151507	5	0	3	4	1
CGGCTCTAAAGCTGCA-1_151507	6	4	5	2	2
CGGCTCTTCGTCGAAC-1_151507	4	2	2	3	3
CGGCTGAAGGTTACGC-1_151507	1	3	4	2	2
CGGCTGCAAGATTAAG-1_151507	4	2	2	3	3
CGGCTTTGTATGATAA-1_151507	4	2	2	3	3
CGGGAATATAGTATAC-1_151507	6	4	5	2	1
CGGGAATTTATGTAAA-1_151507	2	0	3	4	1
CGGGAGCTTCAGTGTA-1_151507	2	0	5	4	1
CGGGAGTATACCGCCG-1_151507	2	4	5	0	3
CGGGATCAATGTAAGA-1_151507	1	4	4	2	2
CGGGCAGCTAAACCGC-1_151507	2	4	5	4	1
CGGGCCATAGCCGCAC-1_151507	6	4	5	2	1
CGGGCCTTCTTTGTAA-1_151507	2	0	3	4	1
CGGGCGATGGATCACG-1_151507	0	6	1	0	0
CGGGCTACTTAAATTG-1_151507	1	3	4	2	2
CGGGTGTACCCATTTA-1_151507	1	3	4	2	2
CGGGTTCGGCACGTAT-1_151507	1	3	4	0	2
CGGGTTGTAGCTTTGG-1_151507	1	3	4	2	2
CGGGTTTGTTAGGGCT-1_151507	2	0	3	0	6
CGGTACTAGAATCAAA-1_151507	6	4	5	2	2
CGGTAGAGGTGCAGGT-1_151507	4	2	2	3	3
CGGTATAGGTATTAGC-1_151507	4	2	2	3	3
CGGTATGGGCACTCTG-1_151507	0	6	1	4	0
CGGTCAAGTGGGAACC-1_151507	1	3	4	2	2
CGGTCCATGAGACTCC-1_151507	4	2	2	3	3
CGGTCCGTCGCAAGCC-1_151507	0	6	3	4	0
CGGTCTATCAACCCGT-1_151507	4	2	2	3	3
CGGTGAAGACTAAAGT-1_151507	5	6	3	4	1
CGGTGCAGATAGAACG-1_151507	5	6	3	4	6
CGGTGCGCGTTGGTCC-1_151507	5	6	3	0	0
CGGTGGGCTCCAGCCT-1_151507	4	2	2	3	3
CGGTGTACTTGATCCC-1_151507	6	4	5	2	2
CGGTTATCCAACAGTG-1_151507	1	3	4	2	2
CGGTTCAAGTAGGTGT-1_151507	4	2	2	3	3
CGGTTCCGGCTTCTTG-1_151507	1	3	4	2	2
CGGTTGACCTGGCATA-1_151507	5	6	3	4	6
CGGTTGAGTATCCTTC-1_151507	3	5	0	5	4
CGGTTGGGCAGGGTCC-1_151507	0	6	1	4	0
CGGTTGGGTTCAAGTT-1_151507	4	2	2	3	3
CGGTTTATGAAGGAAC-1_151507	4	2	2	3	3
CGTAAACGCTTGAGTG-1_151507	1	4	4	2	2
CGTAACGGAACGATCA-1_151507	1	3	4	2	2
CGTAACTTCGACACTT-1_151507	3	5	0	5	4
CGTAATAATTACGAGT-1_151507	2	1	5	0	1
CGTACCGAAAGTCTAG-1_151507	6	4	5	0	6
CGTACCTGATAGGCCT-1_151507	1	3	4	2	2
CGTAGAGAGTAATTAT-1_151507	0	6	3	4	0
CGTAGCGAATTGTCAG-1_151507	4	2	2	3	3
CGTAGCGCCGACGTTG-1_151507	4	2	2	3	3
CGTATTAAGAGATCTA-1_151507	2	0	5	0	1
CGTCAAATGGTCGCAG-1_151507	4	2	2	3	3
CGTCAAGGCTATAAAT-1_151507	5	6	3	4	1
CGTCAATCTTTAACAT-1_151507	6	4	5	0	0
CGTCACGTCCATTGGT-1_151507	5	6	3	4	1
CGTCAGCTATTTACTC-1_151507	2	1	5	0	6
CGTCAGTGCGCACAAG-1_151507	1	3	4	2	2
CGTCAGTTTATCGTCT-1_151507	4	2	2	3	3
CGTCATACCATATCCA-1_151507	2	4	5	0	6
CGTCCAGATGGCTCCA-1_151507	2	1	5	0	0
CGTCGCATGTGAGCCA-1_151507	0	6	3	4	0
CGTCGCGGCGGGATTT-1_151507	6	4	5	2	2
CGTCGCTTGGTTATAC-1_151507	3	5	0	5	4
CGTCGGATAGTGTTGA-1_151507	1	3	4	2	2
CGTCGGGTCTAAGCGC-1_151507	3	5	6	5	4
CGTCGTCCTTCGCGAA-1_151507	5	6	3	4	0
CGTCTCTCGCCGAGGC-1_151507	1	3	4	2	2
CGTCTGGAAGGGCCCG-1_151507	1	3	4	2	2
CGTCTTGAGTGTGACG-1_151507	6	3	4	2	2
CGTGAAGTTAATTCAC-1_151507	2	0	3	4	6
CGTGACATTGGGTCGT-1_151507	4	2	2	3	3
CGTGACCAGTCCTCTG-1_151507	0	6	3	4	0
CGTGCACACCACTGTA-1_151507	0	6	3	4	0
CGTGCAGACTGGGACA-1_151507	2	0	5	0	6
CGTGCATTGTCGACGC-1_151507	5	6	3	4	6
CGTGCCCGACATTTGT-1_151507	4	2	2	3	3
CGTGCCCTCCCGAAGA-1_151507	2	4	5	0	1
CGTGCTGGCCTAGTCG-1_151507	1	4	4	2	2
CGTGCTTCTACCTAAA-1_151507	3	5	0	5	4
CGTGGCCGAATATCTA-1_151507	6	4	5	2	1
CGTGGTACCCAAAGGC-1_151507	3	5	0	5	4
CGTGTATGGGAGCTGA-1_151507	5	6	3	4	0
CGTGTCCCATTCGCGA-1_151507	2	0	5	0	1
CGTGTCTCGTTACGAC-1_151507	3	5	6	5	4
CGTGTGTTAAACCCTG-1_151507	4	2	4	3	3
CGTTAAACTAGTTAGG-1_151507	2	4	5	0	1
CGTTAATGTCCCGACG-1_151507	5	6	3	4	1
CGTTAGCTCACAACTG-1_151507	4	2	2	3	3
CGTTCAAGGAAACGGA-1_151507	3	5	0	5	4
CGTTCAGACCCGCGAA-1_151507	0	6	3	4	1
CGTTCATGGTGCGCGT-1_151507	0	6	3	0	0
CGTTCTTCGCACACCT-1_151507	4	2	2	3	3
CGTTGAATACCGCGCT-1_151507	5	6	3	4	0
CGTTGAGCGACCGTCG-1_151507	2	0	5	4	1
CGTTGAGTAATTGCGT-1_151507	4	2	2	3	3
CGTTGCCCGCGTGGGA-1_151507	3	5	0	5	4
CGTTGTAAACGTCAGG-1_151507	2	0	5	0	0
CGTTGTAAGATTGATT-1_151507	4	2	2	3	3
CGTTGTCGGCAATTGA-1_151507	0	6	3	4	1
CGTTGTTTCAATTCCC-1_151507	2	0	5	0	1
CGTTTAAGCGGAGCAC-1_151507	4	3	4	2	2
CGTTTACAAGGCAGCT-1_151507	4	2	2	3	3
CGTTTCACTTCGGGCG-1_151507	4	2	2	3	3
CGTTTCGCTCATTACA-1_151507	2	0	5	4	1
CGTTTGTGTAGAGGGT-1_151507	0	6	3	0	0
CTAAACGGGTGTAATC-1_151507	4	2	2	3	3
CTAAAGAATGCCTACT-1_151507	5	0	5	0	6
CTAAAGGGAAATAGGA-1_151507	2	0	3	4	1
CTAAAGTCCGAAGCTA-1_151507	1	3	4	2	2
CTAAATCCGGTGTACA-1_151507	3	5	6	5	4
CTAAATCCTATTCCGG-1_151507	1	3	4	2	2
CTAACCGCGCGCCCGT-1_151507	5	6	3	4	6
CTAACGAAACTTGCTG-1_151507	1	3	4	2	2
CTAACTGATAATCGCC-1_151507	2	0	3	4	0
CTAACTGGTCCGGTTC-1_151507	0	6	3	0	0
CTAAGGGAATGATTGG-1_151507	2	0	5	4	1
CTAAGTACAGGGCTAC-1_151507	4	2	4	3	3
CTAATTATGAAGCGTA-1_151507	1	3	4	2	2
CTAATTCGCACGCGCT-1_151507	2	0	5	4	6
CTAATTCTCAGATATT-1_151507	4	2	2	3	3
CTAATTTCAACAACAC-1_151507	2	4	5	2	1
CTACAAGAAATAACCC-1_151507	0	6	3	4	0
CTACACTAGCTTGTTC-1_151507	4	2	2	3	3
CTACACTCGCAGATGG-1_151507	2	0	3	4	1
CTACCCTAAGGTCATA-1_151507	1	3	4	2	2
CTACGAACTAGGTCGA-1_151507	4	2	2	3	3
CTACGACTAGCTATAA-1_151507	5	6	3	4	6
CTACGCACGGAGTACC-1_151507	2	0	5	4	1
CTACGCCATTTCCGAT-1_151507	4	2	2	3	3
CTACGTGTTGCCACCA-1_151507	1	3	4	2	2
CTACTATCATAGGTTT-1_151507	0	6	3	4	0
CTACTATCTTTCAGAG-1_151507	1	3	4	2	2
CTACTCAAGGTATAGT-1_151507	3	5	1	5	3
CTACTCTAGGCCCGGC-1_151507	2	0	5	4	6
CTACTGCCACCTGACC-1_151507	6	4	5	2	2
CTAGACATATATGTAG-1_151507	4	3	4	2	2
CTAGACTGCATTTCGT-1_151507	4	2	2	3	3
CTAGATAAACTCCTCG-1_151507	1	3	4	2	2
CTAGATGTGAGTGTAA-1_151507	1	3	4	2	2
CTAGATTTACGACGGC-1_151507	2	0	5	4	1
CTAGCAACTAATTTAC-1_151507	4	2	2	3	3
CTAGCATAGTATAATG-1_151507	6	4	5	0	1
CTAGCCACAGGCGAGC-1_151507	2	0	3	0	0
CTAGCCGATGTTATGA-1_151507	4	2	2	3	3
CTAGCGCCAATCCTAC-1_151507	1	3	4	2	2
CTAGGCGCCCTATCAG-1_151507	2	0	3	4	1
CTAGGCGGCAGAGAAT-1_151507	4	3	4	3	3
CTAGGGATAGGGACAA-1_151507	3	5	1	5	4
CTAGGTCTGAAGGAAT-1_151507	1	3	4	2	2
CTAGGTTCGGACGTGA-1_151507	5	6	3	4	0
CTAGTAGAAAGGGATT-1_151507	5	6	3	4	0
CTAGTATTCGGAATTA-1_151507	4	2	2	3	3
CTAGTCACGTCTTAAG-1_151507	2	4	5	2	1
CTAGTGAAGGACAGGA-1_151507	2	0	5	0	1
CTAGTTACAACCCGGT-1_151507	5	6	3	4	1
CTAGTTGGGCCCGGTA-1_151507	1	4	4	2	2
CTATAAGAGCCAATCG-1_151507	4	2	2	3	3
CTATAGGCGTTGATGT-1_151507	3	5	6	5	4
CTATATCCAGCCTGGC-1_151507	3	5	1	5	0
CTATCACAACGCTGGA-1_151507	0	6	1	4	0
CTATCGACGAAATACA-1_151507	2	0	3	4	1
CTATCGCGTAGAGAAC-1_151507	2	0	3	0	0
CTATCGGGTCTCAACA-1_151507	6	4	5	2	6
CTATGCCCGAATGCAA-1_151507	0	6	3	4	1
CTATGGGAAGCGGAAT-1_151507	2	0	5	4	1
CTATGTCACTAGCCCA-1_151507	6	4	5	2	2
CTATGTCTATTGAAAC-1_151507	4	3	4	3	2
CTATGTGAGTCACGGC-1_151507	0	6	3	4	1
CTATTCATGTGTCCCA-1_151507	5	6	3	4	1
CTATTGTGTTTGGTCA-1_151507	4	2	2	3	3
CTATTTGCTTGGAGGA-1_151507	3	5	6	5	4
CTATTTGGTTACGGAT-1_151507	6	4	5	2	2
CTCAAACCACTGCCCG-1_151507	3	5	6	5	4
CTCAACTAACCCGGAT-1_151507	5	6	3	4	1
CTCAAGACATTAGCGC-1_151507	4	2	2	3	3
CTCACACGCAAGCCTA-1_151507	4	2	2	3	3
CTCACATTTACTAAAT-1_151507	0	6	3	4	1
CTCACCAGTACAAGTG-1_151507	5	6	3	4	0
CTCACCGATCCAAACT-1_151507	1	3	4	2	2
CTCACTGTGATACTTA-1_151507	5	6	3	4	0
CTCACTTGGCTGGTAA-1_151507	5	6	3	4	6
CTCAGAGCTAATGTCG-1_151507	0	6	1	5	0
CTCAGATTGTGATAAG-1_151507	0	6	3	0	0
CTCAGCAGACTGCCGA-1_151507	1	3	4	2	2
CTCAGGACTCACCTGT-1_151507	6	4	4	2	2
CTCAGTCACGACAAAT-1_151507	4	2	2	3	3
CTCATGGCTCACAATC-1_151507	4	2	2	3	3
CTCATGGTAATTTGCG-1_151507	0	6	3	0	0
CTCATTCGTGAACATC-1_151507	5	1	3	0	0
CTCATTGCTCTAACAA-1_151507	5	6	3	4	0
CTCATTTGATGGGCGG-1_151507	1	3	4	2	2
CTCCCAATGAGTCGCG-1_151507	2	4	5	0	0
CTCCCTCCTTTCGATC-1_151507	0	6	3	0	0
CTCCGAGTAAATCCGC-1_151507	1	3	4	2	2
CTCCGCCCACATGAGG-1_151507	5	6	3	4	6
CTCCGGCCTAATATGC-1_151507	1	3	4	2	2
CTCCGGCTTGTAGACA-1_151507	6	4	5	0	1
CTCCTAAGTTATGTCT-1_151507	1	4	4	2	2
CTCCTCCAGCTCACAC-1_151507	0	6	3	4	1
CTCCTGTTCAAGGCAG-1_151507	2	0	3	4	0
CTCCTTTACGCAAGTC-1_151507	4	2	2	3	3
CTCGAATGGAACGTAT-1_151507	4	2	4	2	3
CTCGAGATCCAAAGCA-1_151507	6	4	5	0	6
CTCGAGGTCGAACAGT-1_151507	6	4	5	2	2
CTCGATATTTGCGAGC-1_151507	4	2	2	3	3
CTCGCACCTATATAGT-1_151507	1	3	4	2	2
CTCGCCGAATGTAGGG-1_151507	5	6	3	4	1
CTCGCTAGGTAAGCGA-1_151507	0	6	3	4	0
CTCGGGCATCGTCGGG-1_151507	4	2	2	3	3
CTCGGGTTCTCTGGCC-1_151507	3	5	6	5	4
CTCGGTACCACTGCTC-1_151507	6	4	5	2	2
CTCGGTCCGTAGCCTG-1_151507	1	3	4	2	2
CTCGGTTGTCGGCCCT-1_151507	3	5	6	5	4
CTCGTCTGTGCCTTCG-1_151507	0	6	3	4	0
CTCGTTACGGCTACCA-1_151507	3	5	0	5	4
CTCGTTTCTAATGTTT-1_151507	4	2	2	3	3
CTCTAATGCATTGATC-1_151507	4	2	2	3	3
CTCTACACTGGCGATT-1_151507	0	6	3	4	0
CTCTACATCCTGCGTG-1_151507	3	6	1	4	0
CTCTAGCCCTCGGAAA-1_151507	5	6	3	4	0
CTCTATTTGGCTGCAG-1_151507	2	0	3	0	1
CTCTCACAATCGATGA-1_151507	6	4	5	0	2
CTCTCGATGTGCGCCT-1_151507	4	2	2	3	3
CTCTCGCTGTACTATG-1_151507	2	1	5	0	0
CTCTCTAACTGCCTAG-1_151507	3	5	6	5	4
CTCTGCGAAGCAAGCA-1_151507	1	3	4	2	2
CTCTGGACGCCTGGTG-1_151507	6	4	5	2	1
CTCTGTCCATGCACCA-1_151507	0	6	3	4	0
CTCTGTGCCTGCTATG-1_151507	4	2	2	3	3
CTCTGTTTGAGGATTC-1_151507	4	2	2	3	3
CTCTTCTATTGACTGG-1_151507	6	4	5	2	1
CTCTTCTGGAAGTTAG-1_151507	3	5	6	5	4
CTCTTGTCCCGCTTGG-1_151507	5	6	3	4	0
CTGAAACGGCCCTCAG-1_151507	1	3	4	2	2
CTGAAAGAGATCCGAC-1_151507	1	3	4	2	2
CTGAATCCGAGACCTC-1_151507	5	6	3	4	0
CTGAATTTATTGCCAG-1_151507	4	2	2	3	3
CTGACTGCGCAGCTCG-1_151507	1	3	4	2	2
CTGAGAAAGTTCGGCG-1_151507	2	4	5	0	1
CTGAGCAAGTAACAAG-1_151507	6	4	4	2	6
CTGATAGTGTATCTCA-1_151507	5	6	3	4	1
CTGCAAATGGGCTCCA-1_151507	4	2	2	3	3
CTGCAAGCACGTTCCG-1_151507	5	6	3	4	1
CTGCACAACTACATAT-1_151507	2	0	3	4	1
CTGCACCTAGTCCACA-1_151507	4	2	2	3	3
CTGCACCTGGAACCGC-1_151507	1	3	4	2	2
CTGCACTCCAGTACAG-1_151507	5	6	3	4	0
CTGCAGAGAATCAGAG-1_151507	5	6	3	4	1
[truncated: 45,683 more rows]

## Sheet: Fig.3c
﻿Jaccard indexes between cortical layers and corresponding spatial domains identified by Splane, STAligner, PRECAST, STACI, Splane-single, STAGATE, SpaGCN, BayesSpace, and stLearn
key	sample	JI
BayesSpace	151507	0.448165
BayesSpace	151508	0.377827
BayesSpace	151509	0.558198
BayesSpace	151510	0.445409
BayesSpace	151669	0.489956
BayesSpace	151670	0.420686
BayesSpace	151671	0.533983
BayesSpace	151672	0.507295
BayesSpace	151673	0.556656
BayesSpace	151674	0.330212
BayesSpace	151675	0.353018
BayesSpace	151676	0.451863
PRECAST	151507	0.414921
PRECAST	151508	0.397311
PRECAST	151509	0.513625
PRECAST	151510	0.466597
PRECAST	151669	0.299888
PRECAST	151670	0.297865
PRECAST	151671	0.449972
PRECAST	151672	0.461269
PRECAST	151673	0.411855
PRECAST	151674	0.414022
PRECAST	151675	0.421092
PRECAST	151676	0.39841
STACI	151507	0.386054
STACI	151508	0.39355
STACI	151509	0.495314
STACI	151510	0.42174
STACI	151669	0.439849
STACI	151670	0.409994
STACI	151671	0.389529
STACI	151672	0.376168
STACI	151673	0.407303
STACI	151674	0.33235
STACI	151675	0.436569
STACI	151676	0.399924
STAGATE	151507	0.58297
STAGATE	151508	0.593898
STAGATE	151509	0.581202
STAGATE	151510	0.482729
STAGATE	151669	0.585887
STAGATE	151670	0.563507
STAGATE	151671	0.60072
STAGATE	151672	0.52131
STAGATE	151673	0.628515
STAGATE	151674	0.38497
STAGATE	151675	0.651543
STAGATE	151676	0.40064
STAligner	151507	0.606584
STAligner	151508	0.572408
STAligner	151509	0.457911
STAligner	151510	0.544998
STAligner	151669	0.540623
STAligner	151670	0.541682
STAligner	151671	0.520919
STAligner	151672	0.584111
STAligner	151673	0.480607
STAligner	151674	0.491243
STAligner	151675	0.508506
STAligner	151676	0.495223
SpaGCN	151507	0.449145
SpaGCN	151508	0.376518
SpaGCN	151509	0.514773
SpaGCN	151510	0.498531
SpaGCN	151669	0.296401
SpaGCN	151670	0.442767
SpaGCN	151671	0.58307
SpaGCN	151672	0.580886
SpaGCN	151673	0.502237
SpaGCN	151674	0.430634
SpaGCN	151675	0.491127
SpaGCN	151676	0.352049
Splane	151507	0.643176
Splane	151508	0.555328
Splane	151509	0.552286
Splane	151510	0.655553
Splane	151669	0.526378
Splane	151670	0.551599
Splane	151671	0.679422
Splane	151672	0.646267
Splane	151673	0.675919
Splane	151674	0.626588
Splane	151675	0.584255
Splane	151676	0.630032
Splane_single	151507	0.593968
Splane_single	151508	0.508049
Splane_single	151509	0.417784
Splane_single	151510	0.510149
Splane_single	151669	0.636109
Splane_single	151670	0.479649
Splane_single	151671	0.727429
Splane_single	151672	0.677024
Splane_single	151673	0.455719
Splane_single	151674	0.397134
Splane_single	151675	0.530941
Splane_single	151676	0.481321
stLearn	151507	0.452631
stLearn	151508	0.384036
stLearn	151509	0.531076
stLearn	151510	0.47828
stLearn	151669	0.40842
stLearn	151670	0.362864
stLearn	151671	0.487082
stLearn	151672	0.409353
stLearn	151673	0.427884
stLearn	151674	0.471703
stLearn	151675	0.437974
stLearn	151676	0.38581

## Sheet: Fig.3d
﻿Adjusted Random Indexes between cortical layers and corresponding spatial domains identified by Splane, STAligner, PRECAST, STACI, Splane-single, STAGATE, SpaGCN, BayesSpace, and stLearn
ARI	sample	key
0.612825	151507	Splane
0.567247	151508	Splane
0.550236	151509	Splane
0.592319	151510	Splane
0.441559	151669	Splane
0.418906	151670	Splane
0.618281	151671	Splane
0.608704	151672	Splane
0.668087	151673	Splane
0.618476	151674	Splane
0.620854	151675	Splane
0.646378	151676	Splane
0.554989	151507	Splane_single
0.557084	151508	Splane_single
0.521118	151509	Splane_single
0.472545	151510	Splane_single
0.62333	151669	Splane_single
0.657301	151670	Splane_single
0.828753	151671	Splane_single
0.799677	151672	Splane_single
0.574503	151673	Splane_single
0.489359	151674	Splane_single
0.578768	151675	Splane_single
0.513302	151676	Splane_single
0.546284	151507	STAligner
0.530033	151508	STAligner
0.414158	151509	STAligner
0.4353	151510	STAligner
0.34903	151669	STAligner
0.34603	151670	STAligner
0.453635	151671	STAligner
0.546193	151672	STAligner
0.582179	151673	STAligner
0.557946	151674	STAligner
0.590013	151675	STAligner
0.566018	151676	STAligner
0.549991	151507	STAGATE
0.510328	151508	STAGATE
0.52391	151509	STAGATE
0.523927	151510	STAGATE
0.343472	151669	STAGATE
0.357926	151670	STAGATE
0.509363	151671	STAGATE
0.527829	151672	STAGATE
0.584756	151673	STAGATE
0.397365	151674	STAGATE
0.639464	151675	STAGATE
0.445981	151676	STAGATE
0.484927	151507	BayesSpace
0.30573	151508	BayesSpace
0.44951	151509	BayesSpace
0.499804	151510	BayesSpace
0.274518	151669	BayesSpace
0.22829	151670	BayesSpace
0.467657	151671	BayesSpace
0.554684	151672	BayesSpace
0.550253	151673	BayesSpace
0.300483	151674	BayesSpace
0.369213	151675	BayesSpace
0.433027	151676	BayesSpace
0.415401	151507	SpaGCN
0.344938	151508	SpaGCN
0.464622	151509	SpaGCN
0.489048	151510	SpaGCN
0.182631	151669	SpaGCN
0.37898	151670	SpaGCN
0.525955	151671	SpaGCN
0.550126	151672	SpaGCN
0.515352	151673	SpaGCN
0.426447	151674	SpaGCN
0.487387	151675	SpaGCN
0.339746	151676	SpaGCN
0.44205	151507	PRECAST
0.443241	151508	PRECAST
0.442931	151509	PRECAST
0.394263	151510	PRECAST
0.221723	151669	PRECAST
0.236632	151670	PRECAST
0.389973	151671	PRECAST
0.414706	151672	PRECAST
0.438009	151673	PRECAST
0.464429	151674	PRECAST
0.489178	151675	PRECAST
0.44719	151676	PRECAST
0.416764	151507	stLearn
0.321927	151508	stLearn
0.454645	151509	stLearn
0.465992	151510	stLearn
0.324293	151669	stLearn
0.236462	151670	stLearn
0.496648	151671	stLearn
0.348487	151672	stLearn
0.304162	151673	stLearn
0.461347	151674	stLearn
0.448451	151675	stLearn
0.36922	151676	stLearn
0.415894	151507	STACI
0.485681	151508	STACI
0.475002	151509	STACI
0.451223	151510	STACI
0.34822	151669	STACI
0.364215	151670	STACI
0.334199	151671	STACI
0.364361	151672	STACI
0.289386	151673	STACI
0.278695	151674	STACI
0.37795	151675	STACI
0.335581	151676	STACI

## Sheet: Fig.3e
Shifting distances between cortical layers and corresponding spatial domains identified by Splane, STAligner, PRECAST, STACI, Splane-single, STAGATE, SpaGCN, BayesSpace, and stLearn
sample_name	key	depth_diff
151507	BayesSpace	113.144
151507	PRECAST	225.803
151507	STACI	401.561
151507	STAGATE	100.878
151507	STAligner	49.0156
151507	SpaGCN	249.869
151507	Splane	47.8429
151507	Splane_single	60.7779
151507	stLearn	271.788
151508	BayesSpace	133.442
151508	PRECAST	218.25
151508	STACI	496.803
151508	STAGATE	70.1914
151508	STAligner	60.6
151508	SpaGCN	377.583
151508	Splane	75.9014
151508	Splane_single	173.689
151508	stLearn	229.261
151509	BayesSpace	457.976
151509	PRECAST	194.289
151509	STACI	449.966
151509	STAGATE	575.601
151509	STAligner	110.208
151509	SpaGCN	447.024
151509	Splane	84.408
151509	Splane_single	369.279
151509	stLearn	410.655
151510	BayesSpace	629.725
151510	PRECAST	210.86
151510	STACI	400.013
151510	STAGATE	541.202
151510	STAligner	118.581
151510	SpaGCN	419.605
151510	Splane	75.4147
151510	Splane_single	448.038
151510	stLearn	1211.91
151669	BayesSpace	254.009
151669	PRECAST	374.598
151669	STACI	227.473
151669	STAGATE	364.732
151669	STAligner	84.8487
151669	SpaGCN	359.905
151669	Splane	65.8958
151669	Splane_single	210.552
151669	stLearn	316.295
151670	BayesSpace	307.188
151670	PRECAST	329.626
151670	STACI	248.616
151670	STAGATE	570.749
151670	STAligner	60.5492
151670	SpaGCN	322.503
151670	Splane	25.9455
151670	Splane_single	179.374
151670	stLearn	334.179
151671	BayesSpace	894.642
151671	PRECAST	223.667
151671	STACI	333.99
151671	STAGATE	957.526
151671	STAligner	97.1012
151671	SpaGCN	907.557
151671	Splane	15.8283
151671	Splane_single	171.045
151671	stLearn	1400.32
151672	BayesSpace	1154.58
151672	PRECAST	239.19
151672	STACI	352.052
151672	STAGATE	990.95
151672	STAligner	64.0397
151672	SpaGCN	1068.47
151672	Splane	17.6963
151672	Splane_single	149.324
151672	stLearn	1169.88
151673	BayesSpace	143.621
151673	PRECAST	254.178
151673	STACI	349.686
151673	STAGATE	41.5406
151673	STAligner	54.7737
151673	SpaGCN	141.465
151673	Splane	35.4956
151673	Splane_single	529.354
151673	stLearn	300.799
151674	BayesSpace	414.711
151674	PRECAST	302.78
151674	STACI	397.721
151674	STAGATE	525.534
151674	STAligner	68.0242
151674	SpaGCN	144.038
151674	Splane	48.7965
151674	Splane_single	486.573
151674	stLearn	343.338
151675	BayesSpace	258.667
151675	PRECAST	314.72
151675	STACI	352.606
151675	STAGATE	34.7329
151675	STAligner	71.1422
151675	SpaGCN	173.416
151675	Splane	66.6078
151675	Splane_single	180.747
151675	stLearn	316.575
151676	BayesSpace	549.415
151676	PRECAST	269.671
151676	STACI	382.533
151676	STAGATE	523.321
151676	STAligner	56.3263
151676	SpaGCN	597.695
151676	Splane	44.5989
151676	Splane_single	182.141
151676	stLearn	269.501

## Sheet: Fig.3f
﻿Proportion of SVGs identified by the spatial-domain-identification methods when using fold-change>0.5 and P-value<0.01 as cut-offs
joint methods		other methods
key	prop	key	sample	prop
Splane	1714	Splane_single	151507	486
STACI	1527	Splane_single	151508	366
STAligner	1669	Splane_single	151509	492
PRECAST	1671	Splane_single	151510	514
		Splane_single	151669	387
		Splane_single	151670	395
		Splane_single	151671	379
		Splane_single	151672	324
		Splane_single	151673	1142
		Splane_single	151674	1064
		Splane_single	151675	827
		Splane_single	151676	794
		STAGATE	151507	499
		STAGATE	151508	425
		STAGATE	151509	747
		STAGATE	151510	585
		STAGATE	151669	376
		STAGATE	151670	488
		STAGATE	151671	385
		STAGATE	151672	328
		STAGATE	151673	1223
		STAGATE	151674	1139
		STAGATE	151675	1052
		STAGATE	151676	920
		SpaGCN	151507	511
		SpaGCN	151508	436
		SpaGCN	151509	778
		SpaGCN	151510	587
		SpaGCN	151669	409
		SpaGCN	151670	422
		SpaGCN	151671	389
		SpaGCN	151672	312
		SpaGCN	151673	1241
		SpaGCN	151674	1169
		SpaGCN	151675	1083
		SpaGCN	151676	902
		BayesSpace	151507	517
		BayesSpace	151508	353
		BayesSpace	151509	736
		BayesSpace	151510	509
		BayesSpace	151669	179
		BayesSpace	151670	355
		BayesSpace	151671	412
		BayesSpace	151672	343
		BayesSpace	151673	1230
		BayesSpace	151674	1065
		BayesSpace	151675	918
		BayesSpace	151676	767
		stLearn	151507	603
		stLearn	151508	409
		stLearn	151509	852
		stLearn	151510	625
		stLearn	151669	534
		stLearn	151670	562
		stLearn	151671	430
		stLearn	151672	426
		stLearn	151673	1336
		stLearn	151674	1264
		stLearn	151675	1035
		stLearn	151676	1001

## Sheet: Fig.3g
﻿Receiver operating characteristic (ROC) curves of SVGs identified by Splane, STAligner, PRECAST, STACI, Splane-single, STAGATE, SpaGCN, BayesSpace, and stLearn.
joint methods			other methods
key	sn	sp	key	sample	topn	topp	sn	sp
Splane	0	1	STAGATE	151507	0	0	0	1
Splane	0.328467	0.972589	STAGATE	151507	3081	5	0.455162	0.906745
Splane	0.490094	0.931621	STAGATE	151507	6163	10	0.576642	0.786417
Splane	0.783629	0.847278	STAGATE	151507	12327	20	0.696559	0.535794
Splane	1	0.648604	STAGATE	151507	24655	40	1	0.039701
Splane	1	0.216201	STAGATE	151507	49310	80	1	-0.000844702
Splane	1	0	STAGATE	151507	61638	100	1	-0.000844702
STACI	0	1	STAGATE	151508	0	0	0	1
STACI	0.226277	0.964311	STAGATE	151508	2618	5	0.341502	0.917093
STACI	0.32586	0.918317	STAGATE	151508	5236	10	0.547445	0.823204
STACI	0.554223	0.828695	STAGATE	151508	10473	20	0.643379	0.60979
STACI	0.968717	0.64607	STAGATE	151508	20946	40	1	0.196351
STACI	0.999479	0.216159	STAGATE	151508	41892	80	1	-0.000844702
STACI	1	0	STAGATE	151508	52365	100	1	-0.000844702
STAligner	0	1	STAGATE	151509	0	0	0	1
STAligner	0.298227	0.97014	STAGATE	151509	3101	5	0.459854	0.90628
STAligner	0.438478	0.92744	STAGATE	151509	6203	10	0.746611	0.798496
STAligner	0.709072	0.841238	STAGATE	151509	12406	20	0.83316	0.543523
STAligner	0.998436	0.648477	STAGATE	151509	24813	40	1	0.0330278
STAligner	1	0.216201	STAGATE	151509	49626	80	1	-0.000844702
STAligner	1	0	STAGATE	151509	62033	100	1	-0.000844702
PRECAST	0	1	STAGATE	151510	0	0	0	1
PRECAST	0.324296	0.972252	STAGATE	151510	2960	5	0.445777	0.911095
PRECAST	0.468717	0.92989	STAGATE	151510	5921	10	0.671011	0.804283
PRECAST	0.739833	0.84373	STAGATE	151510	11843	20	0.753389	0.56084
PRECAST	0.997393	0.648393	STAGATE	151510	23686	40	1	0.0806268
PRECAST	1	0.216201	STAGATE	151510	47372	80	1	-0.000844702
PRECAST	1	0	STAGATE	151510	59215	100	1	-0.000844702
			STAGATE	151669	0	0	0	1
			STAGATE	151669	2875	5	0.344108	0.906449
			STAGATE	151669	5750	10	0.599062	0.805676
			STAGATE	151669	11500	20	0.800834	0.57917
			STAGATE	151669	23001	40	1	0.109558
			STAGATE	151669	46003	80	1	-0.000844702
			STAGATE	151669	57504	100	1	-0.000844702
			STAGATE	151670	0	0	0	1
			STAGATE	151670	2592	5	0.284672	0.913587
			STAGATE	151670	5185	10	0.534932	0.824344
			STAGATE	151670	10370	20	0.785714	0.62567
			STAGATE	151670	20740	40	1	0.205051
			STAGATE	151670	41480	80	1	-0.000844702
			STAGATE	151670	51851	100	1	-0.000844702
			STAGATE	151671	0	0	0	1
			STAGATE	151671	3470	5	0.386861	0.884783
			STAGATE	151671	6941	10	0.68196	0.76209
			STAGATE	151671	13883	20	0.766945	0.475778
			STAGATE	151671	27767	40	1	-0.000844702
			STAGATE	151671	55535	80	1	-0.000844702
			STAGATE	151671	69419	100	1	-0.000844702
			STAGATE	151672	0	0	0	1
			STAGATE	151672	3257	5	0.394682	0.894412
			STAGATE	151672	6514	10	0.692388	0.780969
			STAGATE	151672	13029	20	0.739312	0.509608
			STAGATE	151672	26059	40	1	-0.000844702
			STAGATE	151672	52119	80	1	-0.000844702
			STAGATE	151672	65149	100	1	-0.000844702
			STAGATE	151673	0	0	0	1
			STAGATE	151673	3219	5	0.717935	0.922203
			STAGATE	151673	6439	10	0.901981	0.801115
			STAGATE	151673	12878	20	0.947862	0.53288
			STAGATE	151673	25756	40	1	-0.000844702
			STAGATE	151673	51512	80	1	-0.000844702
			STAGATE	151673	64391	100	1	-0.000844702
			STAGATE	151674	0	0	0	1
			STAGATE	151674	3467	5	0.665798	0.907505
			STAGATE	151674	6934	10	0.862878	0.777041
			STAGATE	151674	13869	20	0.982273	0.493813
			STAGATE	151674	27738	40	1	-0.000844702
			STAGATE	151674	55476	80	1	-0.000844702
			STAGATE	151674	69346	100	1	-0.000844702
			STAGATE	151675	0	0	0	1
			STAGATE	151675	2697	5	0.557351	0.931241
			STAGATE	151675	5395	10	0.787278	0.835917
			STAGATE	151675	10790	20	0.916058	0.618491
			STAGATE	151675	21580	40	1	0.169574
			STAGATE	151675	43160	80	1	-0.000844702
			STAGATE	151675	53951	100	1	-0.000844702
			STAGATE	151676	0	0	0	1
			STAGATE	151676	3190	5	0.533889	0.908519
			STAGATE	151676	6381	10	0.764338	0.792415
			STAGATE	151676	12763	20	0.930136	0.536301
			STAGATE	151676	25527	40	1	0.00287199
			STAGATE	151676	51054	80	1	-0.000844702
			STAGATE	151676	63818	100	1	-0.000844702
			SpaGCN	151507	0	0	0	1
			SpaGCN	151507	2753	5	0.354536	0.912447
			SpaGCN	151507	5506	10	0.586027	0.814926
			SpaGCN	151507	11012	20	0.668405	0.589053
			SpaGCN	151507	22025	40	1	0.150779
			SpaGCN	151507	44050	80	1	-0.000844702
			SpaGCN	151507	55063	100	1	-0.000844702
			SpaGCN	151508	0	0	0	1
			SpaGCN	151508	2773	5	0.306569	0.907716
			SpaGCN	151508	5547	10	0.5683	0.811758
			SpaGCN	151508	11094	20	0.618352	0.581535
			SpaGCN	151508	22188	40	1	0.143895
			SpaGCN	151508	44376	80	1	-0.000844702
			SpaGCN	151508	55471	100	1	-0.000844702
			SpaGCN	151509	0	0	0	1
			SpaGCN	151509	3150	5	0.464546	0.904591
			SpaGCN	151509	6301	10	0.746611	0.794357
			SpaGCN	151509	12603	20	0.84463	0.536132
			SpaGCN	151509	25206	40	1	0.0164294
			SpaGCN	151509	50412	80	1	-0.000844702
			SpaGCN	151509	63015	100	1	-0.000844702
			SpaGCN	151510	0	0	0	1
			SpaGCN	151510	2820	5	0.387383	0.912278
			SpaGCN	151510	5640	10	0.648071	0.814292
			SpaGCN	151510	11281	20	0.749218	0.584238
			SpaGCN	151510	22563	40	1	0.128057
			SpaGCN	151510	45126	80	1	-0.000844702
			SpaGCN	151510	56408	100	1	-0.000844702
			SpaGCN	151669	0	0	0	1
			SpaGCN	151669	2519	5	0.287278	0.916881
			SpaGCN	151669	5038	10	0.519812	0.829328
			SpaGCN	151669	10076	20	0.81439	0.640411
			SpaGCN	151669	20153	40	0.955162	0.226211
			SpaGCN	151669	40307	80	1	-0.000844702
			SpaGCN	151669	50384	100	1	-0.000844702
			SpaGCN	151670	0	0	0	1
			SpaGCN	151670	2399	5	0.262774	0.919965
			SpaGCN	151670	4799	10	0.476017	0.835874
			SpaGCN	151670	9598	20	0.758081	0.656038
			SpaGCN	151670	19196	40	0.9244	0.264138
			SpaGCN	151670	38392	80	1	-0.000844702
			SpaGCN	151670	47990	100	1	-0.000844702
			SpaGCN	151671	0	0	0	1
			SpaGCN	151671	2442	5	0.297706	0.920978
			SpaGCN	151671	4885	10	0.525026	0.836212
			SpaGCN	151671	9771	20	0.793014	0.651561
			SpaGCN	151671	19542	40	0.941606	0.250919
			SpaGCN	151671	39084	80	1	-0.000844702
			SpaGCN	151671	48856	100	1	-0.000844702
			SpaGCN	151672	0	0	0	1
			SpaGCN	151672	2392	5	0.318561	0.924779
			SpaGCN	151672	4784	10	0.54171	0.84183
			SpaGCN	151672	9569	20	0.695516	0.652194
			SpaGCN	151672	19139	40	0.932221	0.267179
			SpaGCN	151672	38278	80	1	-0.000844702
			SpaGCN	151672	47848	100	1	-0.000844702
			SpaGCN	151673	0	0	0	1
			SpaGCN	151673	3179	5	0.66684	0.919753
			SpaGCN	151673	6358	10	0.885297	0.803185
			SpaGCN	151673	12717	20	0.956204	0.540356
			SpaGCN	151673	25434	40	1	0.00679985
			SpaGCN	151673	50868	80	1	-0.000844702
			SpaGCN	151673	63585	100	1	-0.000844702
			SpaGCN	151674	0	0	0	1
			SpaGCN	151674	3402	5	0.676225	0.911095
			SpaGCN	151674	6804	10	0.884776	0.784305
			SpaGCN	151674	13609	20	0.989051	0.505343
			SpaGCN	151674	27219	40	1	-0.000844702
			SpaGCN	151674	54438	80	1	-0.000844702
			SpaGCN	151674	68048	100	1	-0.000844702
			SpaGCN	151675	0	0	0	1
			SpaGCN	151675	2615	5	0.453076	0.926258
			SpaGCN	151675	5231	10	0.680396	0.834185
			SpaGCN	151675	10463	20	0.933264	0.633695
			SpaGCN	151675	20926	40	0.999479	0.197153
			SpaGCN	151675	41852	80	1	-0.000844702
			SpaGCN	151675	52315	100	1	-0.000844702
			SpaGCN	151676	0	0	0	1
			SpaGCN	151676	3230	5	0.502607	0.904295
			SpaGCN	151676	6460	10	0.734098	0.786628
			SpaGCN	151676	12920	20	0.90146	0.527347
			SpaGCN	151676	25840	40	1	-0.000844702
			SpaGCN	151676	51681	80	1	-0.000844702
			SpaGCN	151676	64602	100	1	-0.000844702
			BayesSpace	151507	0	0	0	1
			BayesSpace	151507	2974	5	0.45829	0.911518
			BayesSpace	151507	5949	10	0.593848	0.796849
			BayesSpace	151507	11899	20	0.74244	0.557588
			BayesSpace	151507	23798	40	1	0.0758964
			BayesSpace	151507	47596	80	1	-0.000844702
			BayesSpace	151507	59495	100	1	-0.000844702
			BayesSpace	151508	0	0	0	1
			BayesSpace	151508	2354	5	0.316997	0.926258
			BayesSpace	151508	4709	10	0.471846	0.839338
			BayesSpace	151508	9418	20	0.557873	0.647422
			BayesSpace	151508	18837	40	0.956726	0.281919
			BayesSpace	151508	37675	80	1	-0.000844702
			BayesSpace	151508	47094	100	1	-0.000844702
			BayesSpace	151509	0	0	0	1
			BayesSpace	151509	3158	5	0.485401	0.905942
			BayesSpace	151509	6317	10	0.765381	0.795202
			BayesSpace	151509	12634	20	0.831074	0.533725
			BayesSpace	151509	25268	40	1	0.0138109
			BayesSpace	151509	50536	80	1	-0.000844702
			BayesSpace	151509	63171	100	1	-0.000844702
			BayesSpace	151510	0	0	0	1
			BayesSpace	151510	2986	5	0.41293	0.907336
			BayesSpace	151510	5973	10	0.648592	0.80027
			BayesSpace	151510	11947	20	0.748697	0.556067
			BayesSpace	151510	23895	40	1	0.0717996
			BayesSpace	151510	47790	80	1	-0.000844702
			BayesSpace	151510	59738	100	1	-0.000844702
			BayesSpace	151669	0	0	0	1
			BayesSpace	151669	2615	5	0.26903	0.911349
			BayesSpace	151669	5231	10	0.479145	0.817882
			BayesSpace	151669	10462	20	0.528676	0.600963
			BayesSpace	151669	20924	40	0.999479	0.197238
			BayesSpace	151669	41848	80	1	-0.000844702
			BayesSpace	151669	52310	100	1	-0.000844702
			BayesSpace	151670	0	0	0	1
			BayesSpace	151670	2752	5	0.2878	0.907083
			BayesSpace	151670	5505	10	0.527112	0.810196
			BayesSpace	151670	11011	20	0.710636	0.592516
			BayesSpace	151670	22022	40	1	0.150906
			BayesSpace	151670	44044	80	1	-0.000844702
			BayesSpace	151670	55055	100	1	-0.000844702
			BayesSpace	151671	0	0	0	1
			BayesSpace	151671	3111	5	0.368092	0.898425
			BayesSpace	151671	6222	10	0.650678	0.789923
			BayesSpace	151671	12445	20	0.818561	0.540694
			BayesSpace	151671	24890	40	1	0.0297757
			BayesSpace	151671	49780	80	1	-0.000844702
			BayesSpace	151671	62226	100	1	-0.000844702
			BayesSpace	151672	0	0	0	1
			BayesSpace	151672	2914	5	0.35245	0.905478
			BayesSpace	151672	5829	10	0.623045	0.804283
			BayesSpace	151672	11659	20	0.744004	0.567851
			BayesSpace	151672	23319	40	1	0.096127
			BayesSpace	151672	46639	80	1	-0.000844702
			BayesSpace	151672	58299	100	1	-0.000844702
			BayesSpace	151673	0	0	0	1
			BayesSpace	151673	3143	5	0.678832	0.922245
			BayesSpace	151673	6287	10	0.880605	0.805803
			BayesSpace	151673	12575	20	0.95464	0.546226
			BayesSpace	151673	25151	40	1	0.0187524
			BayesSpace	151673	50302	80	1	-0.000844702
			BayesSpace	151673	62878	100	1	-0.000844702
			BayesSpace	151674	0	0	0	1
			BayesSpace	151674	3372	5	0.668926	0.911771
			BayesSpace	151674	6745	10	0.850365	0.78401
			BayesSpace	151674	13491	20	0.951512	0.507286
			BayesSpace	151674	26983	40	1	-0.000844702
			BayesSpace	151674	53967	80	1	-0.000844702
			BayesSpace	151674	67459	100	1	-0.000844702
			BayesSpace	151675	0	0	0	1
			BayesSpace	151675	2401	5	0.533368	0.9418
			BayesSpace	151675	4803	10	0.800834	0.862018
			BayesSpace	151675	9606	20	0.869135	0.664696
			BayesSpace	151675	19212	40	0.991137	0.268869
			BayesSpace	151675	38425	80	1	-0.000844702
			BayesSpace	151675	48032	100	1	-0.000844702
			BayesSpace	151676	0	0	0	1
			BayesSpace	151676	3166	5	0.527112	0.908983
			BayesSpace	151676	6333	10	0.791449	0.796638
			BayesSpace	151676	12667	20	0.910845	0.538793
			BayesSpace	151676	25335	40	1	0.0109811
			BayesSpace	151676	50670	80	1	-0.000844702
			BayesSpace	151676	63338	100	1	-0.000844702
			stLearn	151507	0	0	0	1
			stLearn	151507	2387	5	0.327424	0.925708
			stLearn	151507	4774	10	0.550052	0.842928
			stLearn	151507	9549	20	0.735141	0.656249
			stLearn	151507	19098	40	0.964546	0.271529
			stLearn	151507	38197	80	1	-0.000844702
			stLearn	151507	47747	100	1	-0.000844702
			stLearn	151508	0	0	0	1
			stLearn	151508	2396	5	0.291971	0.922456
			stLearn	151508	4792	10	0.529197	0.840478
			stLearn	151508	9585	20	0.577685	0.641973
			stLearn	151508	19170	40	0.950469	0.267348
			stLearn	151508	38340	80	1	-0.000844702
			stLearn	151508	47926	100	1	-0.000844702
			stLearn	151509	0	0	0	1
			stLearn	151509	2889	5	0.41658	0.911729
			stLearn	151509	5779	10	0.699166	0.812561
			stLearn	151509	11559	20	0.851408	0.580775
			stLearn	151509	23118	40	1	0.104616
			stLearn	151509	46236	80	1	-0.000844702
			stLearn	151509	57795	100	1	-0.000844702
			stLearn	151510	0	0	0	1
			stLearn	151510	2914	5	0.438999	0.912489
			stLearn	151510	5829	10	0.683525	0.809182
			stLearn	151510	11658	20	0.754432	0.568738
			stLearn	151510	23316	40	1	0.0962537
			stLearn	151510	46632	80	1	-0.000844702
			stLearn	151510	58290	100	1	-0.000844702
			stLearn	151669	0	0	0	1
			stLearn	151669	2116	5	0.238269	0.929932
			stLearn	151669	4232	10	0.416058	0.854965
			stLearn	151669	8464	20	0.762252	0.70427
			stLearn	151669	16929	40	0.895203	0.35752
			stLearn	151669	33859	80	1	-0.000844702
			stLearn	151669	42324	100	1	-0.000844702
			stLearn	151670	0	0	0	1
			stLearn	151670	2017	5	0.2122	0.932002
			stLearn	151670	4035	10	0.387904	0.861004
			stLearn	151670	8071	20	0.724192	0.717785
			stLearn	151670	16143	40	0.862357	0.388056
			stLearn	151670	32286	80	1	-0.000844702
			stLearn	151670	40358	100	1	-0.000844702
			stLearn	151671	0	0	0	1
			stLearn	151671	2194	5	0.224713	0.92554
			stLearn	151671	4388	10	0.408238	0.847743
			stLearn	151671	8776	20	0.801356	0.69426
			stLearn	151671	17552	40	0.915537	0.332855
			stLearn	151671	35104	80	1	-0.000844702
			stLearn	151671	43881	100	1	-0.000844702
			stLearn	151672	0	0	0	1
			stLearn	151672	2138	5	0.216893	0.927271
			stLearn	151672	4277	10	0.408759	0.852473
			stLearn	151672	8555	20	0.76121	0.700342
			stLearn	151672	17111	40	0.891554	0.349538
			stLearn	151672	34222	80	1	-0.000844702
			stLearn	151672	42778	100	1	-0.000844702
			stLearn	151673	0	0	0	1
			stLearn	151673	2869	5	0.544838	0.922963
			stLearn	151673	5739	10	0.800313	0.822444
			stLearn	151673	11478	20	0.980709	0.59467
			stLearn	151673	22956	40	1	0.111458
			stLearn	151673	45912	80	1	-0.000844702
			stLearn	151673	57390	100	1	-0.000844702
			stLearn	151674	0	0	0	1
			stLearn	151674	2955	5	0.599062	0.923723
			stLearn	151674	5910	10	0.835245	0.818051
			stLearn	151674	11821	20	0.984359	0.580479
			stLearn	151674	23642	40	1	0.0824851
			stLearn	151674	47285	80	1	-0.000844702
			stLearn	151674	59107	100	1	-0.000844702
			stLearn	151675	0	0	0	1
			stLearn	151675	2607	5	0.435349	0.925159
			stLearn	151675	5215	10	0.647028	0.832158
			stLearn	151675	10430	20	0.930136	0.634835
			stLearn	151675	20860	40	0.998436	0.199856
			stLearn	151675	41721	80	1	-0.000844702
			stLearn	151675	52152	100	1	-0.000844702
			stLearn	151676	0	0	0	1
			stLearn	151676	2951	5	0.479145	0.914178
			stLearn	151676	5903	10	0.706986	0.807957
			stLearn	151676	11807	20	0.927529	0.576467
			stLearn	151676	23614	40	1	0.0836677
			stLearn	151676	47228	80	1	-0.000844702
			stLearn	151676	59035	100	1	-0.000844702
			Splane_single	151507	0	0	0	1
			Splane_single	151507	3294	5	0.466632	0.898678
			Splane_single	151507	6589	10	0.55683	0.76682
			Splane_single	151507	13179	20	0.734098	0.502851
			Splane_single	151507	26358	40	1	-0.000844702
			Splane_single	151507	52716	80	1	-0.000844702
			Splane_single	151507	65895	100	1	-0.000844702
			Splane_single	151508	0	0	0	1
			Splane_single	151508	2801	5	0.381126	0.912573
			Splane_single	151508	5603	10	0.449948	0.799806
			Splane_single	151508	11207	20	0.590719	0.574524
			Splane_single	151508	22414	40	1	0.13435
			Splane_single	151508	44828	80	1	-0.000844702
			Splane_single	151508	56035	100	1	-0.000844702
			Splane_single	151509	0	0	0	1
			Splane_single	151509	3351	5	0.39781	0.890696
			Splane_single	151509	6702	10	0.676747	0.771762
			Splane_single	151509	13405	20	0.732534	0.493179
			Splane_single	151509	26810	40	1	-0.000844702
			Splane_single	151509	53620	80	1	-0.000844702
			Splane_single	151509	67025	100	1	-0.000844702
			Splane_single	151510	0	0	0	1
			Splane_single	151510	3257	5	0.481752	0.901466
			Splane_single	151510	6515	10	0.611575	0.77438
			Splane_single	151510	13030	20	0.769552	0.512016
			Splane_single	151510	26060	40	1	-0.000844702
			Splane_single	151510	52120	80	1	-0.000844702
			Splane_single	151510	65151	100	1	-0.000844702
			Splane_single	151669	0	0	0	1
			Splane_single	151669	2788	5	0.320647	0.908223
			Splane_single	151669	5576	10	0.568822	0.810576
			Splane_single	151669	11152	20	0.790407	0.593023
			Splane_single	151669	22304	40	1	0.138996
			Splane_single	151669	44608	80	1	-0.000844702
			Splane_single	151669	55760	100	1	-0.000844702
			Splane_single	151670	0	0	0	1
			Splane_single	151670	2649	5	0.291449	0.911729
			Splane_single	151670	5298	10	0.532847	0.819403
			Splane_single	151670	10597	20	0.720021	0.610761
			Splane_single	151670	21194	40	1	0.185877
			Splane_single	151670	42388	80	1	-0.000844702
			Splane_single	151670	52985	100	1	-0.000844702
			Splane_single	151671	0	0	0	1
			Splane_single	151671	3526	5	0.400938	0.883558
			Splane_single	151671	7053	10	0.69708	0.758584
			Splane_single	151671	14107	20	0.77633	0.467078
			Splane_single	151671	28215	40	1	-0.000844702
			Splane_single	151671	56431	80	1	-0.000844702
			Splane_single	151671	70539	100	1	-0.000844702
			Splane_single	151672	0	0	0	1
			Splane_single	151672	3414	5	0.432221	0.890822
			Splane_single	151672	6829	10	0.676225	0.766356
			Splane_single	151672	13658	20	0.731491	0.482409
			Splane_single	151672	27317	40	1	-0.000844702
			Splane_single	151672	54635	80	1	-0.000844702
			Splane_single	151672	68294	100	1	-0.000844702
			Splane_single	151673	0	0	0	1
			Splane_single	151673	3069	5	0.58707	0.917937
			Splane_single	151673	6139	10	0.821168	0.807239
			Splane_single	151673	12279	20	0.920751	0.555983
			Splane_single	151673	24558	40	1	0.0437978
			Splane_single	151673	49116	80	1	-0.000844702
			Splane_single	151673	61396	100	1	-0.000844702
			Splane_single	151674	0	0	0	1
			Splane_single	151674	2783	5	0.5756	0.929087
			Splane_single	151674	5566	10	0.81804	0.831186
			Splane_single	151674	11133	20	0.942649	0.606158
			Splane_single	151674	22267	40	0.998957	0.140474
			Splane_single	151674	44535	80	1	-0.000844702
			Splane_single	151674	55669	100	1	-0.000844702
			Splane_single	151675	0	0	0	1
			Splane_single	151675	2676	5	0.61001	0.936394
			Splane_single	151675	5353	10	0.848801	0.842674
			Splane_single	151675	10707	20	0.858707	0.61735
			Splane_single	151675	21414	40	1	0.176585
			Splane_single	151675	42828	80	1	-0.000844702
			Splane_single	151675	53535	100	1	-0.000844702
			Splane_single	151676	0	0	0	1
			Splane_single	151676	2674	5	0.63243	0.938295
			Splane_single	151676	5348	10	0.817518	0.840351
			Splane_single	151676	10696	20	0.832117	0.615661
			Splane_single	151676	21392	40	1	0.177514
			Splane_single	151676	42785	80	1	-0.000844702
			Splane_single	151676	53482	100	1	-0.000844702
