# Supplementary material for: SPACEL: deep learning-based characterization of spatial transcriptome architectures
Source: Nat Commun. 2023 Nov 22;14:7603. doi: 10.1038/s41467-023-43220-3 (PMC10663563; doi:10.1038/s41467-023-43220-3)
Supplement: Supplementary file 8 — Source Data [file 41467_2023_43220_MOESM8_ESM.zip › SourceData/Source_Data_Figure2.xlsx]

## Sheet: Fig.2a
PCC, SSIM, RMSE, and JSD values of the deconvolution methods for 32 simulated datasets from the benchmark study50
dataset	metric	method	value	celltype
1	pcc	RCTD	0	Astro_L1_6_FGFR3_AQP1
1	pcc	RCTD	0.800142	Astro_L1_6_FGFR3_PLCG1
1	pcc	RCTD	0	Astro_L1_FGFR3_SERPINI2
1	pcc	RCTD	0	Endo_L2_5_NOSTRIN_SRGN
1	pcc	RCTD	0.826717	Exc_L2_3_LINC00507_DSG3
1	pcc	RCTD	0.905843	Exc_L2_3_RORB_CCDC68
1	pcc	RCTD	0.597537	Exc_L2_3_RORB_PTPN3
1	pcc	RCTD	0.627593	Exc_L2_3_RORB_RTKN2
1	pcc	RCTD	0.673267	Exc_L2_LAMP5_KCNG3
1	pcc	RCTD	0	Exc_L2_LINC00507_ATP7B
1	pcc	RCTD	0.729345	Exc_L2_LINC00507_GLRA3
1	pcc	RCTD	0.905606	Exc_L3_5_FEZF2_ASGR2
1	pcc	RCTD	0	Exc_L3_5_FEZF2_LINC01107
1	pcc	RCTD	0.736237	Exc_L3_5_RORB_LAMA4
1	pcc	RCTD	0.838176	Exc_L3_5_RORB_LINC01202
1	pcc	RCTD	0.635053	Exc_L3_5_RORB_LNX2
1	pcc	RCTD	0.439852	Exc_L3_5_RORB_RPRM
1	pcc	RCTD	0.811085	Exc_L3_5_RORB_TNNT2
1	pcc	RCTD	0.812227	Exc_L3_LAMP5_CARM1P1
1	pcc	RCTD	0.889968	Exc_L3_RORB_OTOGL
1	pcc	RCTD	0.689256	Exc_L3_THEMIS_ENPEP
1	pcc	RCTD	0.863146	Exc_L5_6_FEZF2_C9orf135_AS1
1	pcc	RCTD	0	Exc_L5_6_FEZF2_CFTR
1	pcc	RCTD	0.507392	Exc_L5_6_FEZF2_FILIP1L
1	pcc	RCTD	0.924261	Exc_L5_6_FEZF2_IFNG_AS1
1	pcc	RCTD	0	Exc_L5_6_FEZF2_LPO
1	pcc	RCTD	0.691723	Exc_L5_6_FEZF2_OR1L8
1	pcc	RCTD	0	Exc_L5_6_FEZF2_SH2D1B
1	pcc	RCTD	0.937237	Exc_L5_6_THEMIS_SMYD1
1	pcc	RCTD	0.608378	Exc_L5_6_THEMIS_TNFAIP6
1	pcc	RCTD	0	Exc_L5_FEZF2_CSN1S1
1	pcc	RCTD	0.850784	Exc_L5_FEZF2_NREP_AS1
1	pcc	RCTD	0.591479	Exc_L5_FEZF2_PKD2L1
1	pcc	RCTD	0	Exc_L5_FEZF2_RNF144A_AS1
1	pcc	RCTD	0.694362	Exc_L5_RORB_MED8
1	pcc	RCTD	0	Exc_L5_THEMIS_FGF10
1	pcc	RCTD	0.616138	Exc_L5_THEMIS_LINC01116
1	pcc	RCTD	0	Exc_L5_THEMIS_RGPD6
1	pcc	RCTD	0.863174	Exc_L5_THEMIS_SLC22A18
1	pcc	RCTD	0	Exc_L5_THEMIS_VILL
1	pcc	RCTD	0	Exc_L6_FEZF2_FFAR4
1	pcc	RCTD	0.886095	Exc_L6_FEZF2_KLK7
1	pcc	RCTD	0	Exc_L6_FEZF2_PDYN
1	pcc	RCTD	0	Exc_L6_FEZF2_POGK
1	pcc	RCTD	0	Exc_L6_FEZF2_PROKR2
1	pcc	RCTD	0.731991	Exc_L6_THEMIS_LINC00343
1	pcc	RCTD	0.78236	Exc_L6_THEMIS_SLN
1	pcc	RCTD	0.767424	Exc_L6_THEMIS_SNTG2
1	pcc	RCTD	0	Inh_L1_2_PVALB_CDK20
1	pcc	RCTD	0.872016	Inh_L1_2_SST_CCNJL
1	pcc	RCTD	0.700552	Inh_L1_2_SST_CLIC6
1	pcc	RCTD	0.860922	Inh_L1_2_SST_PRRT4
1	pcc	RCTD	0.827088	Inh_L1_2_VIP_EXPH5
1	pcc	RCTD	0	Inh_L1_2_VIP_HTR3A
1	pcc	RCTD	0	Inh_L1_2_VIP_PTGER3
1	pcc	RCTD	0	Inh_L1_2_VIP_SCML4
1	pcc	RCTD	0	Inh_L1_2_VIP_WNT4
1	pcc	RCTD	0.71501	Inh_L1_3_SST_FAM20A
1	pcc	RCTD	0.905017	Inh_L1_3_VIP_CBLN1
1	pcc	RCTD	0.636166	Inh_L1_3_VIP_CHRNA2
1	pcc	RCTD	0	Inh_L1_3_VIP_FNDC1
1	pcc	RCTD	0.688824	Inh_L1_3_VIP_HSPB6
1	pcc	RCTD	0	Inh_L1_5_VIP_CD27_AS1
1	pcc	RCTD	0	Inh_L1_5_VIP_LINC01013
1	pcc	RCTD	0	Inh_L1_5_VIP_PHLDB3
1	pcc	RCTD	0.723068	Inh_L1_5_VIP_SMOC1
1	pcc	RCTD	0.868604	Inh_L1_6_LAMP5_AARD
1	pcc	RCTD	0.924667	Inh_L1_6_LAMP5_CA1
1	pcc	RCTD	0.816404	Inh_L1_6_LAMP5_NES
1	pcc	RCTD	0.99076	Inh_L1_6_PVALB_COL15A1
1	pcc	RCTD	0	Inh_L1_6_SST_NPY
1	pcc	RCTD	0	Inh_L1_6_VIP_SLC7A6OS
1	pcc	RCTD	0.816409	Inh_L1_LAMP5_BMP2
1	pcc	RCTD	0	Inh_L1_LAMP5_NMBR
1	pcc	RCTD	0	Inh_L1_LAMP5_PVRL2
1	pcc	RCTD	0.785614	Inh_L1_LAMP5_RAB11FIP1
1	pcc	RCTD	0	Inh_L1_PAX6_CHRFAM7A
1	pcc	RCTD	0	Inh_L1_PAX6_MIR101_1
1	pcc	RCTD	0.677383	Inh_L1_PVALB_SST_ASIC4
1	pcc	RCTD	0.873115	Inh_L1_SST_DEFB108B
1	pcc	RCTD	0	Inh_L1_SST_P4HA3
1	pcc	RCTD	0	Inh_L1_VIP_KLHDC8B
1	pcc	RCTD	0.377092	Inh_L2_3_SST_NMU
1	pcc	RCTD	0.639657	Inh_L2_5_PVALB_HHIPL1
1	pcc	RCTD	0.711124	Inh_L2_5_PVALB_RPH3AL
1	pcc	RCTD	0	Inh_L2_5_VIP_BSPRY
1	pcc	RCTD	0	Inh_L2_5_VIP_SOX11
1	pcc	RCTD	0	Inh_L2_PAX6_FREM2
1	pcc	RCTD	0	Inh_L2_PVALB_FRZB
1	pcc	RCTD	0.800744	Inh_L2_VIP_SLC6A16
1	pcc	RCTD	0.751891	Inh_L3_5_PVALB_ISG20
1	pcc	RCTD	0	Inh_L3_5_SST_CDH3
1	pcc	RCTD	0.63775	Inh_L3_5_SST_GGTLC3
1	pcc	RCTD	0.466016	Inh_L3_5_SST_OR5AH1P
1	pcc	RCTD	0	Inh_L3_5_VIP_HS3ST3A1
1	pcc	RCTD	0.900452	Inh_L3_5_VIP_IGDCC3
1	pcc	RCTD	0.76186	Inh_L3_5_VIP_TAC3
1	pcc	RCTD	0	Inh_L3_6_PAX6_LINC01497
1	pcc	RCTD	0	Inh_L3_6_VIP_UG0898H09
1	pcc	RCTD	0	Inh_L3_6_VIP_ZIM2_AS1
1	pcc	RCTD	0.829427	Inh_L3_PVALB_SAMD13
1	pcc	RCTD	0.88889	Inh_L5_6_LAMP5_CRABP1
1	pcc	RCTD	0	Inh_L5_6_PVALB_FAM150B
1	pcc	RCTD	0	Inh_L5_6_PVALB_GAPDHP60
1	pcc	RCTD	0	Inh_L5_6_PVALB_KCNIP2
1	pcc	RCTD	0.655725	Inh_L5_6_PVALB_MEPE
1	pcc	RCTD	0.959605	Inh_L5_6_PVALB_SST_CRHR2
1	pcc	RCTD	0.658935	Inh_L5_6_PVALB_ZFPM2_AS1
1	pcc	RCTD	0	Inh_L5_6_SST_BEAN1
1	pcc	RCTD	0	Inh_L5_6_SST_C4orf26
1	pcc	RCTD	0	Inh_L5_6_SST_DNAJC14
1	pcc	RCTD	0	Inh_L5_6_SST_FBN2
1	pcc	RCTD	0.871897	Inh_L5_6_SST_ISX
1	pcc	RCTD	0	Inh_L5_6_SST_KLHL1
1	pcc	RCTD	0	Inh_L5_6_SST_PAWR
1	pcc	RCTD	0	Inh_L5_6_SST_PIK3CD
1	pcc	RCTD	0	Inh_L5_6_VIP_COL4A3
1	pcc	RCTD	0.811925	Inh_L5_PVALB_LRIG3
1	pcc	RCTD	0.516797	Inh_L5_SST_RPL35AP11
1	pcc	RCTD	0	Inh_L6_SST_TH
1	pcc	RCTD	0	Micro_L1_6_TYROBP_CD74
1	pcc	RCTD	0.947609	OPC_L1_6_PDGFRA_COL20A1
1	pcc	RCTD	0.89322	Oligo_L2_6_OPALIN_FTH1P3
1	pcc	RCTD	0	Oligo_L2_6_OPALIN_MAP6D1
1	pcc	RCTD	0.806484	Oligo_L3_6_OPALIN_ENPP6
1	pcc	RCTD	0	Oligo_L3_6_OPALIN_LRP4_AS1
1	pcc	RCTD	0	Oligo_L5_6_OPALIN_LDLRAP1
1	pcc	RCTD	0	VLMC_L1_5_PDGFRA_COLEC12
2	pcc	RCTD	0.957801	Astro
2	pcc	RCTD	0.926958	CA1
2	pcc	RCTD	0.450226	CA1_ProS
2	pcc	RCTD	0	CA2_IG_FC
2	pcc	RCTD	0.878748	CA3
2	pcc	RCTD	0	CR
2	pcc	RCTD	0.360391	CT_SUB
2	pcc	RCTD	0.954581	Car3
2	pcc	RCTD	0.933069	DG
2	pcc	RCTD	0.959294	Endo
2	pcc	RCTD	0	L2_3_IT_APr
2	pcc	RCTD	0.876759	L2_3_IT_CTX
2	pcc	RCTD	0.632429	L2_3_IT_ENTl
2	pcc	RCTD	0	L2_3_IT_HATA
2	pcc	RCTD	0.630131	L2_3_IT_PPP
2	pcc	RCTD	0	L2_3_IT_ProS
2	pcc	RCTD	0	L2_3_IT_RSP
2	pcc	RCTD	0.657577	L2_3_IT_RSPv
2	pcc	RCTD	0	L2_IT_ENTl
2	pcc	RCTD	0	L2_IT_ENTm
2	pcc	RCTD	0	L2_IT_PAR
2	pcc	RCTD	0	L3_IT_ENTl
2	pcc	RCTD	0.761993	L3_IT_ENTm
2	pcc	RCTD	0.851714	L4_5_IT_CTX
2	pcc	RCTD	0.861458	L4_RSP_ACA
2	pcc	RCTD	0.834577	L5_6_IT_CTX
2	pcc	RCTD	0.881401	L5_IT_CTX
2	pcc	RCTD	0.681835	L5_IT_TPE_ENT
2	pcc	RCTD	0.935166	L5_NP_CTX
2	pcc	RCTD	0	L5_NP_CT_CTX_
2	pcc	RCTD	0	L5_PPP
2	pcc	RCTD	0.93597	L5_PT_CTX
2	pcc	RCTD	0.833973	L6_CT_CTX
2	pcc	RCTD	0.856984	L6_IT_CTX
2	pcc	RCTD	0	L6_IT_ENTl
2	pcc	RCTD	0.927522	L6b_CTX
2	pcc	RCTD	0.635552	L6b_CT_ENT
2	pcc	RCTD	0.929303	Lamp5
2	pcc	RCTD	0.923405	Lamp5_Lhx6
2	pcc	RCTD	0	Meis2_HPF
2	pcc	RCTD	0.928378	Micro_PVM
2	pcc	RCTD	0	NP_PPP
2	pcc	RCTD	0.569443	NP_SUB
2	pcc	RCTD	0.862782	Ndnf_HPF
2	pcc	RCTD	0.905554	Oligo
2	pcc	RCTD	0	Pax6
2	pcc	RCTD	0.940873	Pvalb
2	pcc	RCTD	0.90535	SMC_Peri
2	pcc	RCTD	0.82082	SUB
2	pcc	RCTD	0	SUB_ProS
2	pcc	RCTD	0.951305	Sncg
2	pcc	RCTD	0.953276	Sst
2	pcc	RCTD	0.975234	Sst_Chodl
2	pcc	RCTD	0.932919	Vip
3	pcc	RCTD	0.929706	B_cells
3	pcc	RCTD	0.852569	Endothelial
3	pcc	RCTD	0.916421	Fibroblasts
3	pcc	RCTD	0.779862	Hepatocytes
3	pcc	RCTD	0.88421	Myeloid
3	pcc	RCTD	0.801014	T_cells
4	pcc	RCTD	0.901004	B_cells
4	pcc	RCTD	0.931663	EPCAM__cells_and_cholangiocytes
4	pcc	RCTD	0.846179	Hepatocytes
4	pcc	RCTD	0.897565	LSEC
4	pcc	RCTD	0.870816	NK_NKT_and_T_cells
4	pcc	RCTD	0.887563	Stellate_cells_and_myofibroblasts
5	pcc	RCTD	0.658078	Alveolar_type_1
5	pcc	RCTD	0.916524	Alveolar_type_2
5	pcc	RCTD	0.819426	B_cells
5	pcc	RCTD	0	Ciliated_cells
5	pcc	RCTD	0.746624	Club_cells
5	pcc	RCTD	0.848551	DCs
5	pcc	RCTD	0.93271	Endothelial
5	pcc	RCTD	0.905335	Fibroblast
5	pcc	RCTD	0.871108	Mac_Mono
5	pcc	RCTD	0.921092	Mast
5	pcc	RCTD	0.850773	Neutrophils
5	pcc	RCTD	0.866573	Plasma
5	pcc	RCTD	0.831018	T_cells
6	pcc	RCTD	0.770141	B_cells
6	pcc	RCTD	0.858726	DCs
6	pcc	RCTD	0.937951	Endothelial
6	pcc	RCTD	0.925577	Epithelial
6	pcc	RCTD	0.959517	Fibroblast
6	pcc	RCTD	0.91919	Mac_Mono
6	pcc	RCTD	0.89977	Mast
6	pcc	RCTD	0.290353	Plasma
6	pcc	RCTD	0.861689	T_cells
7	pcc	RCTD	0.682801	Alveolar_Type_1
7	pcc	RCTD	0.9401	Alveolar_Type_2
7	pcc	RCTD	0.775342	B_cells
7	pcc	RCTD	0.38552	Basal
7	pcc	RCTD	0.756	CD4_T
7	pcc	RCTD	0.582918	CD8_T
7	pcc	RCTD	0.898795	Ciliated
7	pcc	RCTD	0.933949	Club_cell
7	pcc	RCTD	0.740135	DC
7	pcc	RCTD	0.86205	Endothelial
7	pcc	RCTD	0.912176	Fibroblast
7	pcc	RCTD	0.838448	Macrophage
7	pcc	RCTD	0.861787	Mast
7	pcc	RCTD	0.825552	Monocytes
7	pcc	RCTD	0.848601	Muscle_cells
7	pcc	RCTD	0.763666	NK
7	pcc	RCTD	0.894411	Plasma
7	pcc	RCTD	0.809537	Proliferating_Macrophage
7	pcc	RCTD	0.455163	Proliferating_NK_T
8	pcc	RCTD	0.742107	Connecting_Tubule
8	pcc	RCTD	0.868396	Distal_Convoluted_Tubule
8	pcc	RCTD	0.822977	Endothelial_Cell
8	pcc	RCTD	0.788674	Intercalated_Cells_Type_A
8	pcc	RCTD	0.550938	Intercalated_Cells_Type_B
8	pcc	RCTD	0.272677	Leukocyte
8	pcc	RCTD	0.62852	Mesangial_Cells
8	pcc	RCTD	0.829009	Principal_Cells
8	pcc	RCTD	0.828476	Proximal_Tubule
8	pcc	RCTD	0.89293	Thick_Ascending_Limb
9	pcc	RCTD	0.866775	Distal_convoluted_tubule
9	pcc	RCTD	0.735089	Endothelial
9	pcc	RCTD	0.947713	Intercalated_cells
9	pcc	RCTD	0.87723	Loop_of_Henle_cells
9	pcc	RCTD	0.744171	Pericytes
9	pcc	RCTD	0.668495	Podocytes
9	pcc	RCTD	0.884638	Principal_cells
9	pcc	RCTD	0.760035	Proximal_tubule_cells
10	pcc	RCTD	0.788852	Cardiomyocytes
10	pcc	RCTD	0.799026	Endothelial
10	pcc	RCTD	0.77517	Fibroblast
10	pcc	RCTD	0.560683	Lymphoid
10	pcc	RCTD	0.858887	Myeloid
10	pcc	RCTD	0.667756	Neurons
10	pcc	RCTD	0.811884	Pericyte
10	pcc	RCTD	0.824947	Smooth_muscle_cells
11	pcc	RCTD	0.896777	Cardiomyocytes
11	pcc	RCTD	0.827833	Endothelial
11	pcc	RCTD	0.87384	Fibroblast
11	pcc	RCTD	0.894209	Lymphoid
11	pcc	RCTD	0.893041	Myeloid
11	pcc	RCTD	0.869422	Neurons
11	pcc	RCTD	0.838382	Pericyte
11	pcc	RCTD	0.862237	Smooth_muscle_cells
12	pcc	RCTD	0.875689	pancreatic_A_cell
12	pcc	RCTD	0.889638	pancreatic_D_cell
12	pcc	RCTD	0.943213	pancreatic_acinar_cell
12	pcc	RCTD	0.936132	pancreatic_ductal_cell
12	pcc	RCTD	0.93936	pancreatic_stellate_cell
12	pcc	RCTD	0.870682	type_B_pancreatic_cell
13	pcc	RCTD	0	endothelial_cell
13	pcc	RCTD	0	mast_cell
13	pcc	RCTD	0.882347	pancreatic_A_cell
13	pcc	RCTD	0.894609	pancreatic_D_cell
13	pcc	RCTD	0.857661	pancreatic_PP_cell
13	pcc	RCTD	0.923681	pancreatic_acinar_cell
13	pcc	RCTD	0.814329	pancreatic_ductal_cell
13	pcc	RCTD	0	pancreatic_epsilon_cell
13	pcc	RCTD	0	pancreatic_stellate_cell
13	pcc	RCTD	0.866296	type_B_pancreatic_cell
14	pcc	RCTD	0.572682	pancreatic_A_cell
14	pcc	RCTD	0.573756	pancreatic_D_cell
14	pcc	RCTD	0.877963	pancreatic_acinar_cell
14	pcc	RCTD	0.917806	pancreatic_ductal_cell
14	pcc	RCTD	0	pancreatic_stellate_cell
14	pcc	RCTD	0.74379	type_B_pancreatic_cell
15	pcc	RCTD	0.920492	endothelial_cell
15	pcc	RCTD	0.536922	leukocyte
15	pcc	RCTD	0.875972	pancreatic_A_cell
15	pcc	RCTD	0.897724	pancreatic_D_cell
15	pcc	RCTD	0.682441	pancreatic_PP_cell
15	pcc	RCTD	0.905723	pancreatic_ductal_cell
15	pcc	RCTD	0.899146	pancreatic_stellate_cell
15	pcc	RCTD	0.816414	type_B_pancreatic_cell
16	pcc	RCTD	0.892612	basal_cell_of_epithelium_of_trachea
16	pcc	RCTD	0.945827	brush_cell_of_trachea
16	pcc	RCTD	0.973644	ciliated_columnar_cell_of_tracheobronchial_tree
16	pcc	RCTD	0.909448	club_cell
16	pcc	RCTD	0	ionocyte
16	pcc	RCTD	0.922098	lung_neuroendocrine_cell
1_r	pcc	RCTD	0.818698	Astro_L1_6_FGFR3_AQP1
1_r	pcc	RCTD	0.693295	Astro_L1_6_FGFR3_PLCG1
1_r	pcc	RCTD	0.580839	Astro_L1_FGFR3_SERPINI2
1_r	pcc	RCTD	0	Endo_L2_5_NOSTRIN_SRGN
1_r	pcc	RCTD	0.663566	Exc_L2_3_LINC00507_DSG3
1_r	pcc	RCTD	0.904518	Exc_L2_3_RORB_CCDC68
1_r	pcc	RCTD	0.541448	Exc_L2_3_RORB_PTPN3
1_r	pcc	RCTD	0.741898	Exc_L2_3_RORB_RTKN2
1_r	pcc	RCTD	0.167698	Exc_L2_LAMP5_KCNG3
1_r	pcc	RCTD	0.555501	Exc_L2_LINC00507_ATP7B
1_r	pcc	RCTD	0.719014	Exc_L2_LINC00507_GLRA3
1_r	pcc	RCTD	0.846324	Exc_L3_5_FEZF2_ASGR2
1_r	pcc	RCTD	0	Exc_L3_5_FEZF2_LINC01107
1_r	pcc	RCTD	0	Exc_L3_5_RORB_LAMA4
1_r	pcc	RCTD	0.758905	Exc_L3_5_RORB_LINC01202
1_r	pcc	RCTD	0.809389	Exc_L3_5_RORB_LNX2
1_r	pcc	RCTD	0.799964	Exc_L3_5_RORB_RPRM
1_r	pcc	RCTD	0.70583	Exc_L3_5_RORB_TNNT2
1_r	pcc	RCTD	0.778734	Exc_L3_LAMP5_CARM1P1
1_r	pcc	RCTD	0.831387	Exc_L3_RORB_OTOGL
1_r	pcc	RCTD	0.590876	Exc_L3_THEMIS_ENPEP
1_r	pcc	RCTD	0.865037	Exc_L5_6_FEZF2_C9orf135_AS1
1_r	pcc	RCTD	0	Exc_L5_6_FEZF2_CFTR
1_r	pcc	RCTD	0.500895	Exc_L5_6_FEZF2_FILIP1L
1_r	pcc	RCTD	0.844656	Exc_L5_6_FEZF2_IFNG_AS1
1_r	pcc	RCTD	0	Exc_L5_6_FEZF2_LPO
1_r	pcc	RCTD	0.915989	Exc_L5_6_FEZF2_OR1L8
1_r	pcc	RCTD	0.475708	Exc_L5_6_FEZF2_SH2D1B
1_r	pcc	RCTD	0.928723	Exc_L5_6_THEMIS_SMYD1
1_r	pcc	RCTD	0.698932	Exc_L5_6_THEMIS_TNFAIP6
1_r	pcc	RCTD	0	Exc_L5_FEZF2_CSN1S1
1_r	pcc	RCTD	0.536289	Exc_L5_FEZF2_NREP_AS1
1_r	pcc	RCTD	0.858919	Exc_L5_FEZF2_PKD2L1
1_r	pcc	RCTD	0.574773	Exc_L5_FEZF2_RNF144A_AS1
1_r	pcc	RCTD	0.811955	Exc_L5_RORB_MED8
1_r	pcc	RCTD	0.714809	Exc_L5_THEMIS_FGF10
1_r	pcc	RCTD	0.63752	Exc_L5_THEMIS_LINC01116
1_r	pcc	RCTD	0.417949	Exc_L5_THEMIS_RGPD6
1_r	pcc	RCTD	0.868017	Exc_L5_THEMIS_SLC22A18
1_r	pcc	RCTD	0.715403	Exc_L5_THEMIS_VILL
1_r	pcc	RCTD	0	Exc_L6_FEZF2_FFAR4
1_r	pcc	RCTD	0.919859	Exc_L6_FEZF2_KLK7
1_r	pcc	RCTD	0	Exc_L6_FEZF2_PDYN
1_r	pcc	RCTD	0.379719	Exc_L6_FEZF2_POGK
1_r	pcc	RCTD	0	Exc_L6_FEZF2_PROKR2
1_r	pcc	RCTD	0.851298	Exc_L6_THEMIS_LINC00343
1_r	pcc	RCTD	0.804261	Exc_L6_THEMIS_SLN
1_r	pcc	RCTD	0.909438	Exc_L6_THEMIS_SNTG2
1_r	pcc	RCTD	0	Inh_L1_2_PVALB_CDK20
1_r	pcc	RCTD	0.671836	Inh_L1_2_SST_CCNJL
1_r	pcc	RCTD	0	Inh_L1_2_SST_CLIC6
1_r	pcc	RCTD	0.508506	Inh_L1_2_SST_PRRT4
1_r	pcc	RCTD	0.589169	Inh_L1_2_VIP_EXPH5
1_r	pcc	RCTD	0	Inh_L1_2_VIP_HTR3A
1_r	pcc	RCTD	0	Inh_L1_2_VIP_PTGER3
1_r	pcc	RCTD	0	Inh_L1_2_VIP_SCML4
1_r	pcc	RCTD	0	Inh_L1_2_VIP_WNT4
1_r	pcc	RCTD	0.626526	Inh_L1_3_SST_FAM20A
1_r	pcc	RCTD	0.788537	Inh_L1_3_VIP_CBLN1
1_r	pcc	RCTD	0	Inh_L1_3_VIP_CHRNA2
1_r	pcc	RCTD	0	Inh_L1_3_VIP_FNDC1
1_r	pcc	RCTD	0.511465	Inh_L1_3_VIP_HSPB6
1_r	pcc	RCTD	0	Inh_L1_5_VIP_CD27_AS1
1_r	pcc	RCTD	0	Inh_L1_5_VIP_LINC01013
1_r	pcc	RCTD	0	Inh_L1_5_VIP_PHLDB3
1_r	pcc	RCTD	0.843192	Inh_L1_5_VIP_SMOC1
1_r	pcc	RCTD	0.83546	Inh_L1_6_LAMP5_AARD
1_r	pcc	RCTD	0.866545	Inh_L1_6_LAMP5_CA1
1_r	pcc	RCTD	0.395789	Inh_L1_6_LAMP5_NES
1_r	pcc	RCTD	0.969722	Inh_L1_6_PVALB_COL15A1
1_r	pcc	RCTD	0	Inh_L1_6_SST_NPY
1_r	pcc	RCTD	0	Inh_L1_6_VIP_SLC7A6OS
1_r	pcc	RCTD	0.736774	Inh_L1_LAMP5_BMP2
1_r	pcc	RCTD	0.648697	Inh_L1_LAMP5_NMBR
1_r	pcc	RCTD	0	Inh_L1_LAMP5_PVRL2
1_r	pcc	RCTD	0.702424	Inh_L1_LAMP5_RAB11FIP1
1_r	pcc	RCTD	0	Inh_L1_PAX6_CHRFAM7A
1_r	pcc	RCTD	0	Inh_L1_PAX6_MIR101_1
1_r	pcc	RCTD	0.737532	Inh_L1_PVALB_SST_ASIC4
1_r	pcc	RCTD	0.319886	Inh_L1_SST_DEFB108B
1_r	pcc	RCTD	0	Inh_L1_SST_P4HA3
1_r	pcc	RCTD	0	Inh_L1_VIP_KLHDC8B
1_r	pcc	RCTD	0.653698	Inh_L2_3_SST_NMU
1_r	pcc	RCTD	0	Inh_L2_5_PVALB_HHIPL1
1_r	pcc	RCTD	0.858928	Inh_L2_5_PVALB_RPH3AL
1_r	pcc	RCTD	0	Inh_L2_5_VIP_BSPRY
1_r	pcc	RCTD	0	Inh_L2_5_VIP_SOX11
1_r	pcc	RCTD	0	Inh_L2_PAX6_FREM2
1_r	pcc	RCTD	0	Inh_L2_PVALB_FRZB
1_r	pcc	RCTD	0	Inh_L2_VIP_SLC6A16
1_r	pcc	RCTD	0	Inh_L3_5_PVALB_ISG20
1_r	pcc	RCTD	0	Inh_L3_5_SST_CDH3
1_r	pcc	RCTD	0.734953	Inh_L3_5_SST_GGTLC3
1_r	pcc	RCTD	0.47096	Inh_L3_5_SST_OR5AH1P
1_r	pcc	RCTD	0.718318	Inh_L3_5_VIP_HS3ST3A1
1_r	pcc	RCTD	0.823617	Inh_L3_5_VIP_IGDCC3
1_r	pcc	RCTD	0.653663	Inh_L3_5_VIP_TAC3
1_r	pcc	RCTD	0	Inh_L3_6_PAX6_LINC01497
1_r	pcc	RCTD	0	Inh_L3_6_VIP_UG0898H09
1_r	pcc	RCTD	0	Inh_L3_6_VIP_ZIM2_AS1
1_r	pcc	RCTD	0.814256	Inh_L3_PVALB_SAMD13
1_r	pcc	RCTD	0.934165	Inh_L5_6_LAMP5_CRABP1
1_r	pcc	RCTD	0.5145	Inh_L5_6_PVALB_FAM150B
1_r	pcc	RCTD	0.854213	Inh_L5_6_PVALB_GAPDHP60
1_r	pcc	RCTD	0	Inh_L5_6_PVALB_KCNIP2
1_r	pcc	RCTD	0.672782	Inh_L5_6_PVALB_MEPE
1_r	pcc	RCTD	0.800668	Inh_L5_6_PVALB_SST_CRHR2
1_r	pcc	RCTD	0.763395	Inh_L5_6_PVALB_ZFPM2_AS1
1_r	pcc	RCTD	0	Inh_L5_6_SST_BEAN1
1_r	pcc	RCTD	0	Inh_L5_6_SST_C4orf26
1_r	pcc	RCTD	0	Inh_L5_6_SST_DNAJC14
1_r	pcc	RCTD	0	Inh_L5_6_SST_FBN2
1_r	pcc	RCTD	0.661417	Inh_L5_6_SST_ISX
1_r	pcc	RCTD	0.718161	Inh_L5_6_SST_KLHL1
1_r	pcc	RCTD	0.57621	Inh_L5_6_SST_PAWR
1_r	pcc	RCTD	0.436337	Inh_L5_6_SST_PIK3CD
1_r	pcc	RCTD	0	Inh_L5_6_VIP_COL4A3
1_r	pcc	RCTD	0.713569	Inh_L5_PVALB_LRIG3
1_r	pcc	RCTD	0.493551	Inh_L5_SST_RPL35AP11
1_r	pcc	RCTD	0	Inh_L6_SST_TH
1_r	pcc	RCTD	0.680437	Micro_L1_6_TYROBP_CD74
1_r	pcc	RCTD	0.941467	OPC_L1_6_PDGFRA_COL20A1
1_r	pcc	RCTD	0.829171	Oligo_L2_6_OPALIN_FTH1P3
1_r	pcc	RCTD	-0.0025792	Oligo_L2_6_OPALIN_MAP6D1
1_r	pcc	RCTD	0.729265	Oligo_L3_6_OPALIN_ENPP6
1_r	pcc	RCTD	0	Oligo_L3_6_OPALIN_LRP4_AS1
1_r	pcc	RCTD	0	Oligo_L5_6_OPALIN_LDLRAP1
1_r	pcc	RCTD	0	VLMC_L1_5_PDGFRA_COLEC12
2_r	pcc	RCTD	0.962115	Astro
2_r	pcc	RCTD	0.866517	CA1
2_r	pcc	RCTD	0	CA1_ProS
2_r	pcc	RCTD	0	CA2_IG_FC
2_r	pcc	RCTD	0	CA3
2_r	pcc	RCTD	0	CR
2_r	pcc	RCTD	0.657185	CT_SUB
2_r	pcc	RCTD	0.954881	Car3
2_r	pcc	RCTD	0.939343	DG
2_r	pcc	RCTD	0	Endo
2_r	pcc	RCTD	0	L2_3_IT_APr
2_r	pcc	RCTD	0.878419	L2_3_IT_CTX
2_r	pcc	RCTD	0.711289	L2_3_IT_ENTl
2_r	pcc	RCTD	0	L2_3_IT_HATA
2_r	pcc	RCTD	0.716929	L2_3_IT_PPP
2_r	pcc	RCTD	0	L2_3_IT_ProS
2_r	pcc	RCTD	0.154998	L2_3_IT_RSP
2_r	pcc	RCTD	0.155431	L2_3_IT_RSPv
2_r	pcc	RCTD	0.794863	L2_IT_ENTl
2_r	pcc	RCTD	0	L2_IT_ENTm
2_r	pcc	RCTD	0	L2_IT_PAR
2_r	pcc	RCTD	0	L3_IT_ENTl
2_r	pcc	RCTD	0.877234	L3_IT_ENTm
2_r	pcc	RCTD	0.90458	L4_5_IT_CTX
2_r	pcc	RCTD	0.592278	L4_RSP_ACA
2_r	pcc	RCTD	0.717916	L5_6_IT_CTX
2_r	pcc	RCTD	0.837462	L5_IT_CTX
2_r	pcc	RCTD	0.168351	L5_IT_TPE_ENT
2_r	pcc	RCTD	0.877637	L5_NP_CTX
2_r	pcc	RCTD	0	L5_NP_CT_CTX_
2_r	pcc	RCTD	0	L5_PPP
2_r	pcc	RCTD	0.918735	L5_PT_CTX
2_r	pcc	RCTD	0.897364	L6_CT_CTX
2_r	pcc	RCTD	0.878072	L6_IT_CTX
2_r	pcc	RCTD	0	L6_IT_ENTl
2_r	pcc	RCTD	0.920363	L6b_CTX
2_r	pcc	RCTD	0.906935	L6b_CT_ENT
2_r	pcc	RCTD	0.789152	Lamp5
2_r	pcc	RCTD	0.60371	Lamp5_Lhx6
2_r	pcc	RCTD	0	Meis2_HPF
2_r	pcc	RCTD	0	Micro_PVM
2_r	pcc	RCTD	0	NP_PPP
2_r	pcc	RCTD	0	NP_SUB
2_r	pcc	RCTD	0	Ndnf_HPF
2_r	pcc	RCTD	0.970776	Oligo
2_r	pcc	RCTD	0	Pax6
2_r	pcc	RCTD	0.865908	Pvalb
2_r	pcc	RCTD	0	SMC_Peri
2_r	pcc	RCTD	0	SUB
2_r	pcc	RCTD	0	SUB_ProS
2_r	pcc	RCTD	0.754115	Sncg
2_r	pcc	RCTD	0.824681	Sst
2_r	pcc	RCTD	0	Sst_Chodl
2_r	pcc	RCTD	0.831158	Vip
3_r	pcc	RCTD	0.921867	B_cells
3_r	pcc	RCTD	0.893384	Endothelial
3_r	pcc	RCTD	0.89426	Fibroblasts
3_r	pcc	RCTD	0.848005	Hepatocytes
3_r	pcc	RCTD	0.919152	Myeloid
3_r	pcc	RCTD	0.864655	T_cells
4_r	pcc	RCTD	0.826503	B_cells
4_r	pcc	RCTD	0.948892	EPCAM__cells_and_cholangiocytes
4_r	pcc	RCTD	0.875446	Hepatocytes
4_r	pcc	RCTD	0.88345	LSEC
4_r	pcc	RCTD	0.783083	NK_NKT_and_T_cells
4_r	pcc	RCTD	0.800692	Stellate_cells_and_myofibroblasts
5_r	pcc	RCTD	0	Alveolar_type_1
5_r	pcc	RCTD	0.64604	Alveolar_type_2
5_r	pcc	RCTD	0.425226	B_cells
5_r	pcc	RCTD	0	Ciliated_cells
5_r	pcc	RCTD	0.897503	Club_cells
5_r	pcc	RCTD	0.701319	DCs
5_r	pcc	RCTD	0.845958	Endothelial
5_r	pcc	RCTD	0.823442	Fibroblast
5_r	pcc	RCTD	0.770094	Mac_Mono
5_r	pcc	RCTD	0.887668	Mast
5_r	pcc	RCTD	0.422292	Neutrophils
5_r	pcc	RCTD	0.80949	Plasma
5_r	pcc	RCTD	0.707626	T_cells
6_r	pcc	RCTD	0.476671	B_cells
6_r	pcc	RCTD	0.335462	DCs
6_r	pcc	RCTD	0.845623	Endothelial
6_r	pcc	RCTD	0.555753	Epithelial
6_r	pcc	RCTD	0.844307	Fibroblast
6_r	pcc	RCTD	0.618485	Mac_Mono
6_r	pcc	RCTD	0.885354	Mast
6_r	pcc	RCTD	0.710183	Plasma
6_r	pcc	RCTD	0.631296	T_cells
7_r	pcc	RCTD	0.839101	Alveolar_Type_1
7_r	pcc	RCTD	0.920904	Alveolar_Type_2
7_r	pcc	RCTD	0.773073	B_cells
7_r	pcc	RCTD	0	Basal
7_r	pcc	RCTD	0.778747	CD4_T
7_r	pcc	RCTD	0.741344	CD8_T
7_r	pcc	RCTD	0.945913	Ciliated
7_r	pcc	RCTD	0.549708	Club_cell
7_r	pcc	RCTD	0.759712	DC
7_r	pcc	RCTD	0.856497	Endothelial
7_r	pcc	RCTD	0.882149	Fibroblast
7_r	pcc	RCTD	0.880338	Macrophage
7_r	pcc	RCTD	0.891199	Mast
7_r	pcc	RCTD	0.747217	Monocytes
7_r	pcc	RCTD	0.869218	Muscle_cells
7_r	pcc	RCTD	0.83013	NK
7_r	pcc	RCTD	0.915788	Plasma
7_r	pcc	RCTD	0	Proliferating_Macrophage
7_r	pcc	RCTD	0.64219	Proliferating_NK_T
8_r	pcc	RCTD	0.759457	Connecting_Tubule
8_r	pcc	RCTD	0.791577	Distal_Convoluted_Tubule
8_r	pcc	RCTD	0.869879	Endothelial_Cell
8_r	pcc	RCTD	0.876311	Intercalated_Cells_Type_A
8_r	pcc	RCTD	0.795233	Intercalated_Cells_Type_B
8_r	pcc	RCTD	0.796283	Leukocyte
8_r	pcc	RCTD	0.869767	Mesangial_Cells
8_r	pcc	RCTD	0.745046	Principal_Cells
8_r	pcc	RCTD	0.816289	Proximal_Tubule
8_r	pcc	RCTD	0.743403	Thick_Ascending_Limb
9_r	pcc	RCTD	0.970796	Distal_convoluted_tubule
9_r	pcc	RCTD	0.914797	Endothelial
9_r	pcc	RCTD	0.94155	Intercalated_cells
9_r	pcc	RCTD	0.956377	Loop_of_Henle_cells
9_r	pcc	RCTD	0.784764	Pericytes
9_r	pcc	RCTD	0.894271	Podocytes
9_r	pcc	RCTD	0.926553	Principal_cells
9_r	pcc	RCTD	0.920795	Proximal_tubule_cells
10_r	pcc	RCTD	0.897862	Cardiomyocytes
10_r	pcc	RCTD	0.895302	Endothelial
10_r	pcc	RCTD	0.89859	Fibroblast
10_r	pcc	RCTD	0.8535	Lymphoid
10_r	pcc	RCTD	0.929476	Myeloid
10_r	pcc	RCTD	0.946285	Neurons
10_r	pcc	RCTD	0.91912	Pericyte
10_r	pcc	RCTD	0.892869	Smooth_muscle_cells
11_r	pcc	RCTD	0.8534	Cardiomyocytes
11_r	pcc	RCTD	0.769068	Endothelial
11_r	pcc	RCTD	0.838909	Fibroblast
11_r	pcc	RCTD	0.861131	Lymphoid
11_r	pcc	RCTD	0.878883	Myeloid
11_r	pcc	RCTD	0.939761	Neurons
11_r	pcc	RCTD	0.881888	Pericyte
11_r	pcc	RCTD	0.880591	Smooth_muscle_cells
12_r	pcc	RCTD	0.723276	pancreatic_A_cell
12_r	pcc	RCTD	0.741103	pancreatic_D_cell
12_r	pcc	RCTD	0.904212	pancreatic_acinar_cell
12_r	pcc	RCTD	0.920583	pancreatic_ductal_cell
12_r	pcc	RCTD	0.946335	pancreatic_stellate_cell
12_r	pcc	RCTD	0.732052	type_B_pancreatic_cell
13_r	pcc	RCTD	0.937716	endothelial_cell
13_r	pcc	RCTD	0.942686	mast_cell
13_r	pcc	RCTD	0.505547	pancreatic_A_cell
13_r	pcc	RCTD	0.494039	pancreatic_D_cell
13_r	pcc	RCTD	0.743048	pancreatic_PP_cell
13_r	pcc	RCTD	0.820019	pancreatic_acinar_cell
13_r	pcc	RCTD	0.776456	pancreatic_ductal_cell
13_r	pcc	RCTD	0	pancreatic_epsilon_cell
13_r	pcc	RCTD	0.942231	pancreatic_stellate_cell
13_r	pcc	RCTD	0.554894	type_B_pancreatic_cell
14_r	pcc	RCTD	0.598157	pancreatic_A_cell
14_r	pcc	RCTD	0.724666	pancreatic_D_cell
14_r	pcc	RCTD	0.852443	pancreatic_acinar_cell
14_r	pcc	RCTD	0.854056	pancreatic_ductal_cell
14_r	pcc	RCTD	0.914175	pancreatic_stellate_cell
14_r	pcc	RCTD	0.567993	type_B_pancreatic_cell
15_r	pcc	RCTD	0.899123	endothelial_cell
15_r	pcc	RCTD	0	leukocyte
15_r	pcc	RCTD	0.477458	pancreatic_A_cell
15_r	pcc	RCTD	0.648354	pancreatic_D_cell
15_r	pcc	RCTD	0.178659	pancreatic_PP_cell
15_r	pcc	RCTD	0.77274	pancreatic_ductal_cell
15_r	pcc	RCTD	0.786611	pancreatic_stellate_cell
15_r	pcc	RCTD	0.537543	type_B_pancreatic_cell
16_r	pcc	RCTD	0.85622	basal_cell_of_epithelium_of_trachea
16_r	pcc	RCTD	0.960358	brush_cell_of_trachea
16_r	pcc	RCTD	0.961132	ciliated_columnar_cell_of_tracheobronchial_tree
16_r	pcc	RCTD	0.885096	club_cell
16_r	pcc	RCTD	0.83473	ionocyte
16_r	pcc	RCTD	0.960342	lung_neuroendocrine_cell
1	pcc	Cell2location	0.443642	Astro_L1_6_FGFR3_AQP1
1	pcc	Cell2location	0.823575	Astro_L1_6_FGFR3_PLCG1
1	pcc	Cell2location	0.54334	Astro_L1_FGFR3_SERPINI2
1	pcc	Cell2location	0.912949	Endo_L2_5_NOSTRIN_SRGN
1	pcc	Cell2location	0.802294	Exc_L2_3_LINC00507_DSG3
1	pcc	Cell2location	0.856864	Exc_L2_3_RORB_CCDC68
1	pcc	Cell2location	0.639524	Exc_L2_3_RORB_PTPN3
1	pcc	Cell2location	0.5699	Exc_L2_3_RORB_RTKN2
1	pcc	Cell2location	0.697071	Exc_L2_LAMP5_KCNG3
1	pcc	Cell2location	0.677918	Exc_L2_LINC00507_ATP7B
1	pcc	Cell2location	0.824991	Exc_L2_LINC00507_GLRA3
1	pcc	Cell2location	0.887528	Exc_L3_5_FEZF2_ASGR2
1	pcc	Cell2location	0.21939	Exc_L3_5_FEZF2_LINC01107
1	pcc	Cell2location	0.798377	Exc_L3_5_RORB_LAMA4
1	pcc	Cell2location	0.809936	Exc_L3_5_RORB_LINC01202
1	pcc	Cell2location	0.714688	Exc_L3_5_RORB_LNX2
1	pcc	Cell2location	0.440626	Exc_L3_5_RORB_RPRM
1	pcc	Cell2location	0.843187	Exc_L3_5_RORB_TNNT2
1	pcc	Cell2location	0.820817	Exc_L3_LAMP5_CARM1P1
1	pcc	Cell2location	0.835136	Exc_L3_RORB_OTOGL
1	pcc	Cell2location	0.642001	Exc_L3_THEMIS_ENPEP
1	pcc	Cell2location	0.820924	Exc_L5_6_FEZF2_C9orf135_AS1
1	pcc	Cell2location	0.334436	Exc_L5_6_FEZF2_CFTR
1	pcc	Cell2location	0.438404	Exc_L5_6_FEZF2_FILIP1L
1	pcc	Cell2location	0.83539	Exc_L5_6_FEZF2_IFNG_AS1
1	pcc	Cell2location	0.936279	Exc_L5_6_FEZF2_LPO
1	pcc	Cell2location	0.742426	Exc_L5_6_FEZF2_OR1L8
1	pcc	Cell2location	0.632486	Exc_L5_6_FEZF2_SH2D1B
1	pcc	Cell2location	0.917429	Exc_L5_6_THEMIS_SMYD1
1	pcc	Cell2location	0.634288	Exc_L5_6_THEMIS_TNFAIP6
1	pcc	Cell2location	0.598654	Exc_L5_FEZF2_CSN1S1
1	pcc	Cell2location	0.572834	Exc_L5_FEZF2_NREP_AS1
1	pcc	Cell2location	0.567436	Exc_L5_FEZF2_PKD2L1
1	pcc	Cell2location	0.634269	Exc_L5_FEZF2_RNF144A_AS1
1	pcc	Cell2location	0.787854	Exc_L5_RORB_MED8
1	pcc	Cell2location	0.564105	Exc_L5_THEMIS_FGF10
1	pcc	Cell2location	0.476092	Exc_L5_THEMIS_LINC01116
1	pcc	Cell2location	0.512282	Exc_L5_THEMIS_RGPD6
1	pcc	Cell2location	0.849042	Exc_L5_THEMIS_SLC22A18
1	pcc	Cell2location	0.489135	Exc_L5_THEMIS_VILL
1	pcc	Cell2location	0.610024	Exc_L6_FEZF2_FFAR4
1	pcc	Cell2location	0.871658	Exc_L6_FEZF2_KLK7
1	pcc	Cell2location	0	Exc_L6_FEZF2_PDYN
1	pcc	Cell2location	0.655768	Exc_L6_FEZF2_POGK
1	pcc	Cell2location	0.774875	Exc_L6_FEZF2_PROKR2
1	pcc	Cell2location	0.679717	Exc_L6_THEMIS_LINC00343
1	pcc	Cell2location	0.725411	Exc_L6_THEMIS_SLN
1	pcc	Cell2location	0.696161	Exc_L6_THEMIS_SNTG2
1	pcc	Cell2location	0.601408	Inh_L1_2_PVALB_CDK20
1	pcc	Cell2location	0.629084	Inh_L1_2_SST_CCNJL
1	pcc	Cell2location	0.497413	Inh_L1_2_SST_CLIC6
1	pcc	Cell2location	0.742356	Inh_L1_2_SST_PRRT4
1	pcc	Cell2location	0.780962	Inh_L1_2_VIP_EXPH5
1	pcc	Cell2location	0	Inh_L1_2_VIP_HTR3A
1	pcc	Cell2location	0.486904	Inh_L1_2_VIP_PTGER3
1	pcc	Cell2location	0.545999	Inh_L1_2_VIP_SCML4
1	pcc	Cell2location	0.456597	Inh_L1_2_VIP_WNT4
1	pcc	Cell2location	0.551085	Inh_L1_3_SST_FAM20A
1	pcc	Cell2location	0.710107	Inh_L1_3_VIP_CBLN1
1	pcc	Cell2location	0.699038	Inh_L1_3_VIP_CHRNA2
1	pcc	Cell2location	0.45606	Inh_L1_3_VIP_FNDC1
1	pcc	Cell2location	0.32464	Inh_L1_3_VIP_HSPB6
1	pcc	Cell2location	0.481058	Inh_L1_5_VIP_CD27_AS1
1	pcc	Cell2location	0.646042	Inh_L1_5_VIP_LINC01013
1	pcc	Cell2location	0.62267	Inh_L1_5_VIP_PHLDB3
1	pcc	Cell2location	0.701683	Inh_L1_5_VIP_SMOC1
1	pcc	Cell2location	0.736129	Inh_L1_6_LAMP5_AARD
1	pcc	Cell2location	0.849195	Inh_L1_6_LAMP5_CA1
1	pcc	Cell2location	0.687939	Inh_L1_6_LAMP5_NES
1	pcc	Cell2location	0.9605	Inh_L1_6_PVALB_COL15A1
1	pcc	Cell2location	0.819625	Inh_L1_6_SST_NPY
1	pcc	Cell2location	0.892534	Inh_L1_6_VIP_SLC7A6OS
1	pcc	Cell2location	0.80193	Inh_L1_LAMP5_BMP2
1	pcc	Cell2location	0.586715	Inh_L1_LAMP5_NMBR
1	pcc	Cell2location	0.0470624	Inh_L1_LAMP5_PVRL2
1	pcc	Cell2location	0.572381	Inh_L1_LAMP5_RAB11FIP1
1	pcc	Cell2location	0.666027	Inh_L1_PAX6_CHRFAM7A
1	pcc	Cell2location	0.898528	Inh_L1_PAX6_MIR101_1
1	pcc	Cell2location	0.793057	Inh_L1_PVALB_SST_ASIC4
1	pcc	Cell2location	0.843369	Inh_L1_SST_DEFB108B
1	pcc	Cell2location	0.358345	Inh_L1_SST_P4HA3
1	pcc	Cell2location	0.796454	Inh_L1_VIP_KLHDC8B
1	pcc	Cell2location	0.497234	Inh_L2_3_SST_NMU
1	pcc	Cell2location	0.385342	Inh_L2_5_PVALB_HHIPL1
1	pcc	Cell2location	0.736022	Inh_L2_5_PVALB_RPH3AL
1	pcc	Cell2location	0.685875	Inh_L2_5_VIP_BSPRY
1	pcc	Cell2location	0.458243	Inh_L2_5_VIP_SOX11
1	pcc	Cell2location	0.84361	Inh_L2_PAX6_FREM2
1	pcc	Cell2location	0.14529	Inh_L2_PVALB_FRZB
1	pcc	Cell2location	0.96825	Inh_L2_VIP_SLC6A16
1	pcc	Cell2location	0.680832	Inh_L3_5_PVALB_ISG20
1	pcc	Cell2location	0.660132	Inh_L3_5_SST_CDH3
1	pcc	Cell2location	0.632401	Inh_L3_5_SST_GGTLC3
1	pcc	Cell2location	0.369987	Inh_L3_5_SST_OR5AH1P
1	pcc	Cell2location	0.729961	Inh_L3_5_VIP_HS3ST3A1
1	pcc	Cell2location	0.761527	Inh_L3_5_VIP_IGDCC3
1	pcc	Cell2location	0.714271	Inh_L3_5_VIP_TAC3
1	pcc	Cell2location	0.548426	Inh_L3_6_PAX6_LINC01497
1	pcc	Cell2location	0.488429	Inh_L3_6_VIP_UG0898H09
1	pcc	Cell2location	0.985193	Inh_L3_6_VIP_ZIM2_AS1
1	pcc	Cell2location	0.720741	Inh_L3_PVALB_SAMD13
1	pcc	Cell2location	0.686778	Inh_L5_6_LAMP5_CRABP1
1	pcc	Cell2location	0.651699	Inh_L5_6_PVALB_FAM150B
1	pcc	Cell2location	0.810985	Inh_L5_6_PVALB_GAPDHP60
1	pcc	Cell2location	0.56013	Inh_L5_6_PVALB_KCNIP2
1	pcc	Cell2location	0.586477	Inh_L5_6_PVALB_MEPE
1	pcc	Cell2location	0.939169	Inh_L5_6_PVALB_SST_CRHR2
1	pcc	Cell2location	0.511601	Inh_L5_6_PVALB_ZFPM2_AS1
1	pcc	Cell2location	0.733431	Inh_L5_6_SST_BEAN1
1	pcc	Cell2location	0.738547	Inh_L5_6_SST_C4orf26
1	pcc	Cell2location	0.357122	Inh_L5_6_SST_DNAJC14
1	pcc	Cell2location	0.724932	Inh_L5_6_SST_FBN2
1	pcc	Cell2location	0.802768	Inh_L5_6_SST_ISX
1	pcc	Cell2location	0.369878	Inh_L5_6_SST_KLHL1
1	pcc	Cell2location	0.470468	Inh_L5_6_SST_PAWR
1	pcc	Cell2location	0.763591	Inh_L5_6_SST_PIK3CD
1	pcc	Cell2location	0.393897	Inh_L5_6_VIP_COL4A3
1	pcc	Cell2location	0.771981	Inh_L5_PVALB_LRIG3
1	pcc	Cell2location	0.449399	Inh_L5_SST_RPL35AP11
1	pcc	Cell2location	0.845436	Inh_L6_SST_TH
1	pcc	Cell2location	0.938539	Micro_L1_6_TYROBP_CD74
1	pcc	Cell2location	0.919126	OPC_L1_6_PDGFRA_COL20A1
1	pcc	Cell2location	0.833118	Oligo_L2_6_OPALIN_FTH1P3
1	pcc	Cell2location	-0.0114648	Oligo_L2_6_OPALIN_MAP6D1
1	pcc	Cell2location	0.530244	Oligo_L3_6_OPALIN_ENPP6
1	pcc	Cell2location	-0.0030843	Oligo_L3_6_OPALIN_LRP4_AS1
1	pcc	Cell2location	0	Oligo_L5_6_OPALIN_LDLRAP1
1	pcc	Cell2location	0.769635	VLMC_L1_5_PDGFRA_COLEC12
2	pcc	Cell2location	0.9523	Astro
2	pcc	Cell2location	0.924451	CA1
2	pcc	Cell2location	0.54169	CA1_ProS
2	pcc	Cell2location	0.89869	CA2_IG_FC
2	pcc	Cell2location	0.962049	CA3
2	pcc	Cell2location	0.695496	CR
2	pcc	Cell2location	0.398875	CT_SUB
2	pcc	Cell2location	0.960356	Car3
2	pcc	Cell2location	0.94686	DG
2	pcc	Cell2location	0.947606	Endo
2	pcc	Cell2location	0.166943	L2_3_IT_APr
2	pcc	Cell2location	0.918027	L2_3_IT_CTX
2	pcc	Cell2location	0.530336	L2_3_IT_ENTl
2	pcc	Cell2location	0.451076	L2_3_IT_HATA
2	pcc	Cell2location	0.72772	L2_3_IT_PPP
2	pcc	Cell2location	0.805956	L2_3_IT_ProS
2	pcc	Cell2location	0.477119	L2_3_IT_RSP
2	pcc	Cell2location	0.659367	L2_3_IT_RSPv
2	pcc	Cell2location	0.968419	L2_IT_ENTl
2	pcc	Cell2location	0.887953	L2_IT_ENTm
2	pcc	Cell2location	0.951046	L2_IT_PAR
2	pcc	Cell2location	0.688391	L3_IT_ENTl
2	pcc	Cell2location	0.793148	L3_IT_ENTm
2	pcc	Cell2location	0.857875	L4_5_IT_CTX
2	pcc	Cell2location	0.530739	L4_RSP_ACA
2	pcc	Cell2location	0.708667	L5_6_IT_CTX
2	pcc	Cell2location	0.893713	L5_IT_CTX
2	pcc	Cell2location	0.694076	L5_IT_TPE_ENT
2	pcc	Cell2location	0.938698	L5_NP_CTX
2	pcc	Cell2location	0.457947	L5_NP_CT_CTX_
2	pcc	Cell2location	0.824468	L5_PPP
2	pcc	Cell2location	0.929521	L5_PT_CTX
2	pcc	Cell2location	0.922475	L6_CT_CTX
2	pcc	Cell2location	0.89365	L6_IT_CTX
2	pcc	Cell2location	0.273155	L6_IT_ENTl
2	pcc	Cell2location	0.919097	L6b_CTX
2	pcc	Cell2location	0.679585	L6b_CT_ENT
2	pcc	Cell2location	0.918491	Lamp5
2	pcc	Cell2location	0.795895	Lamp5_Lhx6
2	pcc	Cell2location	0	Meis2_HPF
2	pcc	Cell2location	0.959822	Micro_PVM
2	pcc	Cell2location	0.594453	NP_PPP
2	pcc	Cell2location	0.683871	NP_SUB
2	pcc	Cell2location	0.862025	Ndnf_HPF
2	pcc	Cell2location	0.903336	Oligo
2	pcc	Cell2location	0.8804	Pax6
2	pcc	Cell2location	0.89797	Pvalb
2	pcc	Cell2location	0.98286	SMC_Peri
2	pcc	Cell2location	0.816083	SUB
2	pcc	Cell2location	0.808176	SUB_ProS
2	pcc	Cell2location	0.90026	Sncg
2	pcc	Cell2location	0.947438	Sst
2	pcc	Cell2location	0.983285	Sst_Chodl
2	pcc	Cell2location	0.90791	Vip
3	pcc	Cell2location	0.919152	B_cells
3	pcc	Cell2location	0.795595	Endothelial
3	pcc	Cell2location	0.909129	Fibroblasts
3	pcc	Cell2location	0.701292	Hepatocytes
3	pcc	Cell2location	0.871594	Myeloid
3	pcc	Cell2location	0.748221	T_cells
4	pcc	Cell2location	0.917176	B_cells
4	pcc	Cell2location	0.943661	EPCAM__cells_and_cholangiocytes
4	pcc	Cell2location	0.842182	Hepatocytes
4	pcc	Cell2location	0.914024	LSEC
4	pcc	Cell2location	0.903718	NK_NKT_and_T_cells
4	pcc	Cell2location	0.902645	Stellate_cells_and_myofibroblasts
5	pcc	Cell2location	0.711881	Alveolar_type_1
5	pcc	Cell2location	0.889583	Alveolar_type_2
5	pcc	Cell2location	0.740433	B_cells
5	pcc	Cell2location	0.950683	Ciliated_cells
5	pcc	Cell2location	0.771238	Club_cells
5	pcc	Cell2location	0.863155	DCs
5	pcc	Cell2location	0.916272	Endothelial
5	pcc	Cell2location	0.895364	Fibroblast
5	pcc	Cell2location	0.854478	Mac_Mono
5	pcc	Cell2location	0.920576	Mast
5	pcc	Cell2location	0.860448	Neutrophils
5	pcc	Cell2location	0.886904	Plasma
5	pcc	Cell2location	0.800613	T_cells
6	pcc	Cell2location	0.636845	B_cells
6	pcc	Cell2location	0.878781	DCs
6	pcc	Cell2location	0.949861	Endothelial
6	pcc	Cell2location	0.916709	Epithelial
6	pcc	Cell2location	0.957285	Fibroblast
6	pcc	Cell2location	0.922097	Mac_Mono
6	pcc	Cell2location	0.899689	Mast
6	pcc	Cell2location	0.264213	Plasma
6	pcc	Cell2location	0.847556	T_cells
7	pcc	Cell2location	0.772173	Alveolar_Type_1
7	pcc	Cell2location	0.936496	Alveolar_Type_2
7	pcc	Cell2location	0.640308	B_cells
7	pcc	Cell2location	0.255324	Basal
7	pcc	Cell2location	0.748063	CD4_T
7	pcc	Cell2location	0.494405	CD8_T
7	pcc	Cell2location	0.856946	Ciliated
7	pcc	Cell2location	0.86081	Club_cell
7	pcc	Cell2location	0.757009	DC
7	pcc	Cell2location	0.89042	Endothelial
7	pcc	Cell2location	0.917039	Fibroblast
7	pcc	Cell2location	0.792556	Macrophage
7	pcc	Cell2location	0.85255	Mast
7	pcc	Cell2location	0.872454	Monocytes
7	pcc	Cell2location	0.811432	Muscle_cells
7	pcc	Cell2location	0.774668	NK
7	pcc	Cell2location	0.870303	Plasma
7	pcc	Cell2location	0.874188	Proliferating_Macrophage
7	pcc	Cell2location	0.495575	Proliferating_NK_T
8	pcc	Cell2location	0.707871	Connecting_Tubule
8	pcc	Cell2location	0.796352	Distal_Convoluted_Tubule
8	pcc	Cell2location	0.860349	Endothelial_Cell
8	pcc	Cell2location	0.779584	Intercalated_Cells_Type_A
8	pcc	Cell2location	0.411467	Intercalated_Cells_Type_B
8	pcc	Cell2location	0.147766	Leukocyte
8	pcc	Cell2location	0.727113	Mesangial_Cells
8	pcc	Cell2location	0.794872	Principal_Cells
8	pcc	Cell2location	0.827933	Proximal_Tubule
8	pcc	Cell2location	0.872744	Thick_Ascending_Limb
9	pcc	Cell2location	0.900322	Distal_convoluted_tubule
9	pcc	Cell2location	0.72023	Endothelial
9	pcc	Cell2location	0.956757	Intercalated_cells
9	pcc	Cell2location	0.87102	Loop_of_Henle_cells
9	pcc	Cell2location	0.702048	Pericytes
9	pcc	Cell2location	0.664271	Podocytes
9	pcc	Cell2location	0.890979	Principal_cells
9	pcc	Cell2location	0.777269	Proximal_tubule_cells
10	pcc	Cell2location	0.777605	Cardiomyocytes
10	pcc	Cell2location	0.827915	Endothelial
10	pcc	Cell2location	0.793422	Fibroblast
10	pcc	Cell2location	0.648718	Lymphoid
10	pcc	Cell2location	0.870286	Myeloid
10	pcc	Cell2location	0.747508	Neurons
10	pcc	Cell2location	0.777643	Pericyte
10	pcc	Cell2location	0.809605	Smooth_muscle_cells
11	pcc	Cell2location	0.877072	Cardiomyocytes
11	pcc	Cell2location	0.846368	Endothelial
11	pcc	Cell2location	0.860273	Fibroblast
11	pcc	Cell2location	0.924709	Lymphoid
11	pcc	Cell2location	0.903537	Myeloid
11	pcc	Cell2location	0.86996	Neurons
11	pcc	Cell2location	0.72156	Pericyte
11	pcc	Cell2location	0.799195	Smooth_muscle_cells
12	pcc	Cell2location	0.879054	pancreatic_A_cell
12	pcc	Cell2location	0.805297	pancreatic_D_cell
12	pcc	Cell2location	0.928976	pancreatic_acinar_cell
12	pcc	Cell2location	0.909171	pancreatic_ductal_cell
12	pcc	Cell2location	0.930515	pancreatic_stellate_cell
12	pcc	Cell2location	0.867391	type_B_pancreatic_cell
13	pcc	Cell2location	0.95078	endothelial_cell
13	pcc	Cell2location	0.600865	mast_cell
13	pcc	Cell2location	0.908623	pancreatic_A_cell
13	pcc	Cell2location	0.847273	pancreatic_D_cell
13	pcc	Cell2location	0.713746	pancreatic_PP_cell
13	pcc	Cell2location	0.950521	pancreatic_acinar_cell
13	pcc	Cell2location	0.929675	pancreatic_ductal_cell
13	pcc	Cell2location	0.845178	pancreatic_epsilon_cell
13	pcc	Cell2location	0.923269	pancreatic_stellate_cell
13	pcc	Cell2location	0.916512	type_B_pancreatic_cell
14	pcc	Cell2location	0.85994	pancreatic_A_cell
14	pcc	Cell2location	0.864499	pancreatic_D_cell
14	pcc	Cell2location	0.903999	pancreatic_acinar_cell
14	pcc	Cell2location	0.947469	pancreatic_ductal_cell
14	pcc	Cell2location	0.958615	pancreatic_stellate_cell
14	pcc	Cell2location	0.865831	type_B_pancreatic_cell
15	pcc	Cell2location	0.935879	endothelial_cell
15	pcc	Cell2location	0.354996	leukocyte
15	pcc	Cell2location	0.934509	pancreatic_A_cell
15	pcc	Cell2location	0.91944	pancreatic_D_cell
15	pcc	Cell2location	0.767202	pancreatic_PP_cell
15	pcc	Cell2location	0.943844	pancreatic_ductal_cell
15	pcc	Cell2location	0.93021	pancreatic_stellate_cell
15	pcc	Cell2location	0.912469	type_B_pancreatic_cell
16	pcc	Cell2location	0.908194	basal_cell_of_epithelium_of_trachea
16	pcc	Cell2location	0.936231	brush_cell_of_trachea
16	pcc	Cell2location	0.972601	ciliated_columnar_cell_of_tracheobronchial_tree
16	pcc	Cell2location	0.925026	club_cell
16	pcc	Cell2location	0.822169	ionocyte
16	pcc	Cell2location	0.936916	lung_neuroendocrine_cell
1_r	pcc	Cell2location	0.895597	Astro_L1_6_FGFR3_AQP1
1_r	pcc	Cell2location	0.688021	Astro_L1_6_FGFR3_PLCG1
1_r	pcc	Cell2location	0.5501	Astro_L1_FGFR3_SERPINI2
1_r	pcc	Cell2location	0.856117	Endo_L2_5_NOSTRIN_SRGN
1_r	pcc	Cell2location	0.525848	Exc_L2_3_LINC00507_DSG3
1_r	pcc	Cell2location	0.838719	Exc_L2_3_RORB_CCDC68
1_r	pcc	Cell2location	0.436165	Exc_L2_3_RORB_PTPN3
1_r	pcc	Cell2location	0.452461	Exc_L2_3_RORB_RTKN2
1_r	pcc	Cell2location	0.159068	Exc_L2_LAMP5_KCNG3
1_r	pcc	Cell2location	0.601452	Exc_L2_LINC00507_ATP7B
1_r	pcc	Cell2location	0.845051	Exc_L2_LINC00507_GLRA3
1_r	pcc	Cell2location	0.861223	Exc_L3_5_FEZF2_ASGR2
1_r	pcc	Cell2location	0.153297	Exc_L3_5_FEZF2_LINC01107
1_r	pcc	Cell2location	0.236888	Exc_L3_5_RORB_LAMA4
1_r	pcc	Cell2location	0.676275	Exc_L3_5_RORB_LINC01202
1_r	pcc	Cell2location	0.780739	Exc_L3_5_RORB_LNX2
1_r	pcc	Cell2location	0.628153	Exc_L3_5_RORB_RPRM
1_r	pcc	Cell2location	0.651352	Exc_L3_5_RORB_TNNT2
1_r	pcc	Cell2location	0.774734	Exc_L3_LAMP5_CARM1P1
1_r	pcc	Cell2location	0.767162	Exc_L3_RORB_OTOGL
1_r	pcc	Cell2location	0.540964	Exc_L3_THEMIS_ENPEP
1_r	pcc	Cell2location	0.855496	Exc_L5_6_FEZF2_C9orf135_AS1
1_r	pcc	Cell2location	0.679799	Exc_L5_6_FEZF2_CFTR
1_r	pcc	Cell2location	0.419557	Exc_L5_6_FEZF2_FILIP1L
1_r	pcc	Cell2location	0.76674	Exc_L5_6_FEZF2_IFNG_AS1
1_r	pcc	Cell2location	0.698631	Exc_L5_6_FEZF2_LPO
1_r	pcc	Cell2location	0.725684	Exc_L5_6_FEZF2_OR1L8
1_r	pcc	Cell2location	0.32108	Exc_L5_6_FEZF2_SH2D1B
1_r	pcc	Cell2location	0.939933	Exc_L5_6_THEMIS_SMYD1
1_r	pcc	Cell2location	0.578426	Exc_L5_6_THEMIS_TNFAIP6
1_r	pcc	Cell2location	0.651954	Exc_L5_FEZF2_CSN1S1
1_r	pcc	Cell2location	0.546119	Exc_L5_FEZF2_NREP_AS1
1_r	pcc	Cell2location	0.748075	Exc_L5_FEZF2_PKD2L1
1_r	pcc	Cell2location	0.457233	Exc_L5_FEZF2_RNF144A_AS1
1_r	pcc	Cell2location	0.581073	Exc_L5_RORB_MED8
1_r	pcc	Cell2location	0.637495	Exc_L5_THEMIS_FGF10
1_r	pcc	Cell2location	0.810361	Exc_L5_THEMIS_LINC01116
1_r	pcc	Cell2location	0.374886	Exc_L5_THEMIS_RGPD6
1_r	pcc	Cell2location	0.678294	Exc_L5_THEMIS_SLC22A18
1_r	pcc	Cell2location	0.617751	Exc_L5_THEMIS_VILL
1_r	pcc	Cell2location	0.880945	Exc_L6_FEZF2_FFAR4
1_r	pcc	Cell2location	0.898186	Exc_L6_FEZF2_KLK7
1_r	pcc	Cell2location	0.487498	Exc_L6_FEZF2_PDYN
1_r	pcc	Cell2location	0.506115	Exc_L6_FEZF2_POGK
1_r	pcc	Cell2location	0.811802	Exc_L6_FEZF2_PROKR2
1_r	pcc	Cell2location	0.698399	Exc_L6_THEMIS_LINC00343
1_r	pcc	Cell2location	0.572026	Exc_L6_THEMIS_SLN
1_r	pcc	Cell2location	0.796402	Exc_L6_THEMIS_SNTG2
1_r	pcc	Cell2location	0.455547	Inh_L1_2_PVALB_CDK20
1_r	pcc	Cell2location	0.565039	Inh_L1_2_SST_CCNJL
1_r	pcc	Cell2location	0.55579	Inh_L1_2_SST_CLIC6
1_r	pcc	Cell2location	0.748985	Inh_L1_2_SST_PRRT4
1_r	pcc	Cell2location	0.567162	Inh_L1_2_VIP_EXPH5
1_r	pcc	Cell2location	0.826367	Inh_L1_2_VIP_HTR3A
1_r	pcc	Cell2location	0.741017	Inh_L1_2_VIP_PTGER3
1_r	pcc	Cell2location	0.682359	Inh_L1_2_VIP_SCML4
1_r	pcc	Cell2location	0.827693	Inh_L1_2_VIP_WNT4
1_r	pcc	Cell2location	0.551855	Inh_L1_3_SST_FAM20A
1_r	pcc	Cell2location	0.558768	Inh_L1_3_VIP_CBLN1
1_r	pcc	Cell2location	0.62682	Inh_L1_3_VIP_CHRNA2
1_r	pcc	Cell2location	0.266467	Inh_L1_3_VIP_FNDC1
1_r	pcc	Cell2location	0.288867	Inh_L1_3_VIP_HSPB6
1_r	pcc	Cell2location	0.39009	Inh_L1_5_VIP_CD27_AS1
1_r	pcc	Cell2location	0.665421	Inh_L1_5_VIP_LINC01013
1_r	pcc	Cell2location	0.384225	Inh_L1_5_VIP_PHLDB3
1_r	pcc	Cell2location	0.826471	Inh_L1_5_VIP_SMOC1
1_r	pcc	Cell2location	0.730988	Inh_L1_6_LAMP5_AARD
1_r	pcc	Cell2location	0.702755	Inh_L1_6_LAMP5_CA1
1_r	pcc	Cell2location	0.370626	Inh_L1_6_LAMP5_NES
1_r	pcc	Cell2location	0.961612	Inh_L1_6_PVALB_COL15A1
1_r	pcc	Cell2location	0.943244	Inh_L1_6_SST_NPY
1_r	pcc	Cell2location	0.0334954	Inh_L1_6_VIP_SLC7A6OS
1_r	pcc	Cell2location	0.761467	Inh_L1_LAMP5_BMP2
1_r	pcc	Cell2location	0.62894	Inh_L1_LAMP5_NMBR
1_r	pcc	Cell2location	0.519587	Inh_L1_LAMP5_PVRL2
1_r	pcc	Cell2location	0.695983	Inh_L1_LAMP5_RAB11FIP1
1_r	pcc	Cell2location	0.630047	Inh_L1_PAX6_CHRFAM7A
1_r	pcc	Cell2location	0.719723	Inh_L1_PAX6_MIR101_1
1_r	pcc	Cell2location	0.837244	Inh_L1_PVALB_SST_ASIC4
1_r	pcc	Cell2location	0.262376	Inh_L1_SST_DEFB108B
1_r	pcc	Cell2location	0.179163	Inh_L1_SST_P4HA3
1_r	pcc	Cell2location	0.728768	Inh_L1_VIP_KLHDC8B
1_r	pcc	Cell2location	0.552647	Inh_L2_3_SST_NMU
1_r	pcc	Cell2location	0.375024	Inh_L2_5_PVALB_HHIPL1
1_r	pcc	Cell2location	0.703746	Inh_L2_5_PVALB_RPH3AL
1_r	pcc	Cell2location	0.596656	Inh_L2_5_VIP_BSPRY
1_r	pcc	Cell2location	0.731414	Inh_L2_5_VIP_SOX11
1_r	pcc	Cell2location	0.917626	Inh_L2_PAX6_FREM2
1_r	pcc	Cell2location	0.304745	Inh_L2_PVALB_FRZB
1_r	pcc	Cell2location	0.710271	Inh_L2_VIP_SLC6A16
1_r	pcc	Cell2location	0.520786	Inh_L3_5_PVALB_ISG20
1_r	pcc	Cell2location	0.885177	Inh_L3_5_SST_CDH3
1_r	pcc	Cell2location	0.631429	Inh_L3_5_SST_GGTLC3
1_r	pcc	Cell2location	0.437999	Inh_L3_5_SST_OR5AH1P
1_r	pcc	Cell2location	0.756843	Inh_L3_5_VIP_HS3ST3A1
1_r	pcc	Cell2location	0.660609	Inh_L3_5_VIP_IGDCC3
1_r	pcc	Cell2location	0.695982	Inh_L3_5_VIP_TAC3
1_r	pcc	Cell2location	0.94054	Inh_L3_6_PAX6_LINC01497
1_r	pcc	Cell2location	0.534072	Inh_L3_6_VIP_UG0898H09
1_r	pcc	Cell2location	0.944107	Inh_L3_6_VIP_ZIM2_AS1
1_r	pcc	Cell2location	0.620326	Inh_L3_PVALB_SAMD13
1_r	pcc	Cell2location	0.797679	Inh_L5_6_LAMP5_CRABP1
1_r	pcc	Cell2location	0.4784	Inh_L5_6_PVALB_FAM150B
1_r	pcc	Cell2location	0.789576	Inh_L5_6_PVALB_GAPDHP60
1_r	pcc	Cell2location	0.789707	Inh_L5_6_PVALB_KCNIP2
1_r	pcc	Cell2location	0.6874	Inh_L5_6_PVALB_MEPE
1_r	pcc	Cell2location	0.72571	Inh_L5_6_PVALB_SST_CRHR2
1_r	pcc	Cell2location	0.511424	Inh_L5_6_PVALB_ZFPM2_AS1
1_r	pcc	Cell2location	0.713239	Inh_L5_6_SST_BEAN1
1_r	pcc	Cell2location	0.594214	Inh_L5_6_SST_C4orf26
1_r	pcc	Cell2location	0.0955329	Inh_L5_6_SST_DNAJC14
1_r	pcc	Cell2location	0.59121	Inh_L5_6_SST_FBN2
1_r	pcc	Cell2location	0.494134	Inh_L5_6_SST_ISX
1_r	pcc	Cell2location	0.703184	Inh_L5_6_SST_KLHL1
1_r	pcc	Cell2location	0.530968	Inh_L5_6_SST_PAWR
1_r	pcc	Cell2location	0.55606	Inh_L5_6_SST_PIK3CD
1_r	pcc	Cell2location	0.504694	Inh_L5_6_VIP_COL4A3
1_r	pcc	Cell2location	0.589572	Inh_L5_PVALB_LRIG3
1_r	pcc	Cell2location	0.470176	Inh_L5_SST_RPL35AP11
1_r	pcc	Cell2location	0.880512	Inh_L6_SST_TH
1_r	pcc	Cell2location	0.758892	Micro_L1_6_TYROBP_CD74
1_r	pcc	Cell2location	0.934201	OPC_L1_6_PDGFRA_COL20A1
1_r	pcc	Cell2location	0.840382	Oligo_L2_6_OPALIN_FTH1P3
1_r	pcc	Cell2location	-0.0007933	Oligo_L2_6_OPALIN_MAP6D1
1_r	pcc	Cell2location	0.782847	Oligo_L3_6_OPALIN_ENPP6
1_r	pcc	Cell2location	0.057724	Oligo_L3_6_OPALIN_LRP4_AS1
1_r	pcc	Cell2location	0	Oligo_L5_6_OPALIN_LDLRAP1
1_r	pcc	Cell2location	0.952482	VLMC_L1_5_PDGFRA_COLEC12
2_r	pcc	Cell2location	0.961808	Astro
2_r	pcc	Cell2location	0.905849	CA1
2_r	pcc	Cell2location	0.620529	CA1_ProS
2_r	pcc	Cell2location	0.221275	CA2_IG_FC
2_r	pcc	Cell2location	0.876673	CA3
2_r	pcc	Cell2location	0	CR
2_r	pcc	Cell2location	0.682365	CT_SUB
2_r	pcc	Cell2location	0.936253	Car3
2_r	pcc	Cell2location	0.955065	DG
2_r	pcc	Cell2location	0.871795	Endo
2_r	pcc	Cell2location	0.603504	L2_3_IT_APr
2_r	pcc	Cell2location	0.910863	L2_3_IT_CTX
2_r	pcc	Cell2location	0.655488	L2_3_IT_ENTl
2_r	pcc	Cell2location	0.206788	L2_3_IT_HATA
2_r	pcc	Cell2location	0.836754	L2_3_IT_PPP
2_r	pcc	Cell2location	0.276906	L2_3_IT_ProS
2_r	pcc	Cell2location	0.16598	L2_3_IT_RSP
2_r	pcc	Cell2location	0.469262	L2_3_IT_RSPv
2_r	pcc	Cell2location	0.728124	L2_IT_ENTl
2_r	pcc	Cell2location	0	L2_IT_ENTm
2_r	pcc	Cell2location	0.905289	L2_IT_PAR
2_r	pcc	Cell2location	0.518973	L3_IT_ENTl
2_r	pcc	Cell2location	0.916009	L3_IT_ENTm
2_r	pcc	Cell2location	0.892996	L4_5_IT_CTX
2_r	pcc	Cell2location	0.809704	L4_RSP_ACA
2_r	pcc	Cell2location	0.756515	L5_6_IT_CTX
2_r	pcc	Cell2location	0.820531	L5_IT_CTX
2_r	pcc	Cell2location	0.179714	L5_IT_TPE_ENT
2_r	pcc	Cell2location	0.926823	L5_NP_CTX
2_r	pcc	Cell2location	0.613374	L5_NP_CT_CTX_
2_r	pcc	Cell2location	0.661106	L5_PPP
2_r	pcc	Cell2location	0.902322	L5_PT_CTX
2_r	pcc	Cell2location	0.921967	L6_CT_CTX
2_r	pcc	Cell2location	0.885228	L6_IT_CTX
2_r	pcc	Cell2location	0.571388	L6_IT_ENTl
2_r	pcc	Cell2location	0.932473	L6b_CTX
2_r	pcc	Cell2location	0.869314	L6b_CT_ENT
2_r	pcc	Cell2location	0.922831	Lamp5
2_r	pcc	Cell2location	0.841489	Lamp5_Lhx6
2_r	pcc	Cell2location	0.278063	Meis2_HPF
2_r	pcc	Cell2location	0.958841	Micro_PVM
2_r	pcc	Cell2location	0.834834	NP_PPP
2_r	pcc	Cell2location	0.727316	NP_SUB
2_r	pcc	Cell2location	0.458717	Ndnf_HPF
2_r	pcc	Cell2location	0.912621	Oligo
2_r	pcc	Cell2location	0.778505	Pax6
2_r	pcc	Cell2location	0.931301	Pvalb
2_r	pcc	Cell2location	0.943772	SMC_Peri
2_r	pcc	Cell2location	0.79222	SUB
2_r	pcc	Cell2location	0.111973	SUB_ProS
2_r	pcc	Cell2location	0.876055	Sncg
2_r	pcc	Cell2location	0.924972	Sst
2_r	pcc	Cell2location	0.867591	Sst_Chodl
2_r	pcc	Cell2location	0.923248	Vip
3_r	pcc	Cell2location	0.86157	B_cells
3_r	pcc	Cell2location	0.889573	Endothelial
3_r	pcc	Cell2location	0.850183	Fibroblasts
3_r	pcc	Cell2location	0.843622	Hepatocytes
3_r	pcc	Cell2location	0.895372	Myeloid
3_r	pcc	Cell2location	0.863834	T_cells
4_r	pcc	Cell2location	0.852919	B_cells
4_r	pcc	Cell2location	0.955731	EPCAM__cells_and_cholangiocytes
4_r	pcc	Cell2location	0.917887	Hepatocytes
4_r	pcc	Cell2location	0.928808	LSEC
4_r	pcc	Cell2location	0.880329	NK_NKT_and_T_cells
4_r	pcc	Cell2location	0.742438	Stellate_cells_and_myofibroblasts
5_r	pcc	Cell2location	0.852576	Alveolar_type_1
5_r	pcc	Cell2location	0.794839	Alveolar_type_2
5_r	pcc	Cell2location	0.715468	B_cells
5_r	pcc	Cell2location	0.878691	Ciliated_cells
5_r	pcc	Cell2location	0.800407	Club_cells
5_r	pcc	Cell2location	0.804235	DCs
5_r	pcc	Cell2location	0.886427	Endothelial
5_r	pcc	Cell2location	0.891996	Fibroblast
5_r	pcc	Cell2location	0.778385	Mac_Mono
5_r	pcc	Cell2location	0.908567	Mast
5_r	pcc	Cell2location	0.801764	Neutrophils
5_r	pcc	Cell2location	0.904733	Plasma
5_r	pcc	Cell2location	0.861227	T_cells
6_r	pcc	Cell2location	0.561315	B_cells
6_r	pcc	Cell2location	0.66492	DCs
6_r	pcc	Cell2location	0.891306	Endothelial
6_r	pcc	Cell2location	0.82898	Epithelial
6_r	pcc	Cell2location	0.894332	Fibroblast
6_r	pcc	Cell2location	0.763386	Mac_Mono
6_r	pcc	Cell2location	0.880132	Mast
6_r	pcc	Cell2location	0.69857	Plasma
6_r	pcc	Cell2location	0.846165	T_cells
7_r	pcc	Cell2location	0.884154	Alveolar_Type_1
7_r	pcc	Cell2location	0.92287	Alveolar_Type_2
7_r	pcc	Cell2location	0.757459	B_cells
7_r	pcc	Cell2location	0.923827	Basal
7_r	pcc	Cell2location	0.766166	CD4_T
7_r	pcc	Cell2location	0.569218	CD8_T
7_r	pcc	Cell2location	0.964589	Ciliated
7_r	pcc	Cell2location	0.634234	Club_cell
7_r	pcc	Cell2location	0.878804	DC
7_r	pcc	Cell2location	0.877273	Endothelial
7_r	pcc	Cell2location	0.898653	Fibroblast
7_r	pcc	Cell2location	0.876059	Macrophage
7_r	pcc	Cell2location	0.944916	Mast
7_r	pcc	Cell2location	0.844213	Monocytes
7_r	pcc	Cell2location	0.872074	Muscle_cells
7_r	pcc	Cell2location	0.815016	NK
7_r	pcc	Cell2location	0.928695	Plasma
7_r	pcc	Cell2location	0.929326	Proliferating_Macrophage
7_r	pcc	Cell2location	0.734916	Proliferating_NK_T
8_r	pcc	Cell2location	0.744436	Connecting_Tubule
8_r	pcc	Cell2location	0.884708	Distal_Convoluted_Tubule
8_r	pcc	Cell2location	0.905366	Endothelial_Cell
8_r	pcc	Cell2location	0.874079	Intercalated_Cells_Type_A
8_r	pcc	Cell2location	0.840723	Intercalated_Cells_Type_B
8_r	pcc	Cell2location	0.805829	Leukocyte
8_r	pcc	Cell2location	0.88704	Mesangial_Cells
8_r	pcc	Cell2location	0.60948	Principal_Cells
8_r	pcc	Cell2location	0.834561	Proximal_Tubule
8_r	pcc	Cell2location	0.87903	Thick_Ascending_Limb
9_r	pcc	Cell2location	0.955463	Distal_convoluted_tubule
9_r	pcc	Cell2location	0.917038	Endothelial
9_r	pcc	Cell2location	0.929322	Intercalated_cells
9_r	pcc	Cell2location	0.945489	Loop_of_Henle_cells
9_r	pcc	Cell2location	0.767142	Pericytes
9_r	pcc	Cell2location	0.956313	Podocytes
9_r	pcc	Cell2location	0.925474	Principal_cells
9_r	pcc	Cell2location	0.93316	Proximal_tubule_cells
10_r	pcc	Cell2location	0.911111	Cardiomyocytes
10_r	pcc	Cell2location	0.917644	Endothelial
10_r	pcc	Cell2location	0.921811	Fibroblast
10_r	pcc	Cell2location	0.870434	Lymphoid
10_r	pcc	Cell2location	0.941409	Myeloid
10_r	pcc	Cell2location	0.935248	Neurons
10_r	pcc	Cell2location	0.946865	Pericyte
10_r	pcc	Cell2location	0.882058	Smooth_muscle_cells
11_r	pcc	Cell2location	0.913787	Cardiomyocytes
11_r	pcc	Cell2location	0.914653	Endothelial
11_r	pcc	Cell2location	0.93181	Fibroblast
11_r	pcc	Cell2location	0.888851	Lymphoid
11_r	pcc	Cell2location	0.950013	Myeloid
11_r	pcc	Cell2location	0.970641	Neurons
11_r	pcc	Cell2location	0.940341	Pericyte
11_r	pcc	Cell2location	0.489821	Smooth_muscle_cells
12_r	pcc	Cell2location	0.902533	pancreatic_A_cell
12_r	pcc	Cell2location	0.906569	pancreatic_D_cell
12_r	pcc	Cell2location	0.886801	pancreatic_acinar_cell
12_r	pcc	Cell2location	0.941728	pancreatic_ductal_cell
12_r	pcc	Cell2location	0.968218	pancreatic_stellate_cell
12_r	pcc	Cell2location	0.895505	type_B_pancreatic_cell
13_r	pcc	Cell2location	0.964046	endothelial_cell
13_r	pcc	Cell2location	0.95042	mast_cell
13_r	pcc	Cell2location	0.883053	pancreatic_A_cell
13_r	pcc	Cell2location	0.902414	pancreatic_D_cell
13_r	pcc	Cell2location	0.905946	pancreatic_PP_cell
13_r	pcc	Cell2location	0.90122	pancreatic_acinar_cell
13_r	pcc	Cell2location	0.819658	pancreatic_ductal_cell
13_r	pcc	Cell2location	0.951634	pancreatic_epsilon_cell
13_r	pcc	Cell2location	0.951892	pancreatic_stellate_cell
13_r	pcc	Cell2location	0.909885	type_B_pancreatic_cell
14_r	pcc	Cell2location	0.870477	pancreatic_A_cell
14_r	pcc	Cell2location	0.784373	pancreatic_D_cell
14_r	pcc	Cell2location	0.928325	pancreatic_acinar_cell
14_r	pcc	Cell2location	0.874104	pancreatic_ductal_cell
14_r	pcc	Cell2location	0.939471	pancreatic_stellate_cell
14_r	pcc	Cell2location	0.89406	type_B_pancreatic_cell
15_r	pcc	Cell2location	0.92896	endothelial_cell
15_r	pcc	Cell2location	0.917444	leukocyte
15_r	pcc	Cell2location	0.83462	pancreatic_A_cell
15_r	pcc	Cell2location	0.914031	pancreatic_D_cell
15_r	pcc	Cell2location	0.829214	pancreatic_PP_cell
15_r	pcc	Cell2location	0.935578	pancreatic_ductal_cell
15_r	pcc	Cell2location	0.849776	pancreatic_stellate_cell
15_r	pcc	Cell2location	0.911323	type_B_pancreatic_cell
16_r	pcc	Cell2location	0.933134	basal_cell_of_epithelium_of_trachea
16_r	pcc	Cell2location	0.971476	brush_cell_of_trachea
16_r	pcc	Cell2location	0.974899	ciliated_columnar_cell_of_tracheobronchial_tree
16_r	pcc	Cell2location	0.936018	club_cell
16_r	pcc	Cell2location	0.862468	ionocyte
16_r	pcc	Cell2location	0.975589	lung_neuroendocrine_cell
1	pcc	Tangram	0.633083	Astro_L1_6_FGFR3_AQP1
1	pcc	Tangram	0.811667	Astro_L1_6_FGFR3_PLCG1
1	pcc	Tangram	0.783866	Astro_L1_FGFR3_SERPINI2
1	pcc	Tangram	0.952476	Endo_L2_5_NOSTRIN_SRGN
1	pcc	Tangram	0.832871	Exc_L2_3_LINC00507_DSG3
1	pcc	Tangram	0.778279	Exc_L2_3_RORB_CCDC68
1	pcc	Tangram	0.642862	Exc_L2_3_RORB_PTPN3
1	pcc	Tangram	0.629207	Exc_L2_3_RORB_RTKN2
1	pcc	Tangram	0.66332	Exc_L2_LAMP5_KCNG3
1	pcc	Tangram	0.557534	Exc_L2_LINC00507_ATP7B
1	pcc	Tangram	0.642758	Exc_L2_LINC00507_GLRA3
1	pcc	Tangram	0.641338	Exc_L3_5_FEZF2_ASGR2
1	pcc	Tangram	0.00986592	Exc_L3_5_FEZF2_LINC01107
1	pcc	Tangram	0.725586	Exc_L3_5_RORB_LAMA4
1	pcc	Tangram	0.741354	Exc_L3_5_RORB_LINC01202
1	pcc	Tangram	0.718938	Exc_L3_5_RORB_LNX2
1	pcc	Tangram	0.677367	Exc_L3_5_RORB_RPRM
1	pcc	Tangram	0.682591	Exc_L3_5_RORB_TNNT2
1	pcc	Tangram	0.717932	Exc_L3_LAMP5_CARM1P1
1	pcc	Tangram	0.818548	Exc_L3_RORB_OTOGL
1	pcc	Tangram	0.595383	Exc_L3_THEMIS_ENPEP
1	pcc	Tangram	0.731153	Exc_L5_6_FEZF2_C9orf135_AS1
1	pcc	Tangram	0.416735	Exc_L5_6_FEZF2_CFTR
1	pcc	Tangram	0.302343	Exc_L5_6_FEZF2_FILIP1L
1	pcc	Tangram	0.883622	Exc_L5_6_FEZF2_IFNG_AS1
1	pcc	Tangram	0.448429	Exc_L5_6_FEZF2_LPO
1	pcc	Tangram	0.755284	Exc_L5_6_FEZF2_OR1L8
1	pcc	Tangram	0.246868	Exc_L5_6_FEZF2_SH2D1B
1	pcc	Tangram	0.700063	Exc_L5_6_THEMIS_SMYD1
1	pcc	Tangram	0.56219	Exc_L5_6_THEMIS_TNFAIP6
1	pcc	Tangram	0.164037	Exc_L5_FEZF2_CSN1S1
1	pcc	Tangram	0.470857	Exc_L5_FEZF2_NREP_AS1
1	pcc	Tangram	0.589047	Exc_L5_FEZF2_PKD2L1
1	pcc	Tangram	0.61768	Exc_L5_FEZF2_RNF144A_AS1
1	pcc	Tangram	0.784771	Exc_L5_RORB_MED8
1	pcc	Tangram	0.455821	Exc_L5_THEMIS_FGF10
1	pcc	Tangram	0.256207	Exc_L5_THEMIS_LINC01116
1	pcc	Tangram	0.474856	Exc_L5_THEMIS_RGPD6
1	pcc	Tangram	0.733472	Exc_L5_THEMIS_SLC22A18
1	pcc	Tangram	0.457147	Exc_L5_THEMIS_VILL
1	pcc	Tangram	0.489314	Exc_L6_FEZF2_FFAR4
1	pcc	Tangram	0.84012	Exc_L6_FEZF2_KLK7
1	pcc	Tangram	0	Exc_L6_FEZF2_PDYN
1	pcc	Tangram	0.849257	Exc_L6_FEZF2_POGK
1	pcc	Tangram	0.717339	Exc_L6_FEZF2_PROKR2
1	pcc	Tangram	0.629453	Exc_L6_THEMIS_LINC00343
1	pcc	Tangram	0.727135	Exc_L6_THEMIS_SLN
1	pcc	Tangram	0.604802	Exc_L6_THEMIS_SNTG2
1	pcc	Tangram	0.671015	Inh_L1_2_PVALB_CDK20
1	pcc	Tangram	0.707984	Inh_L1_2_SST_CCNJL
1	pcc	Tangram	0.655785	Inh_L1_2_SST_CLIC6
1	pcc	Tangram	0.785185	Inh_L1_2_SST_PRRT4
1	pcc	Tangram	0.822113	Inh_L1_2_VIP_EXPH5
1	pcc	Tangram	0	Inh_L1_2_VIP_HTR3A
1	pcc	Tangram	0.678543	Inh_L1_2_VIP_PTGER3
1	pcc	Tangram	0.329898	Inh_L1_2_VIP_SCML4
1	pcc	Tangram	0.249288	Inh_L1_2_VIP_WNT4
1	pcc	Tangram	0.739383	Inh_L1_3_SST_FAM20A
1	pcc	Tangram	0.7651	Inh_L1_3_VIP_CBLN1
1	pcc	Tangram	0.581725	Inh_L1_3_VIP_CHRNA2
1	pcc	Tangram	0.41699	Inh_L1_3_VIP_FNDC1
1	pcc	Tangram	0.597839	Inh_L1_3_VIP_HSPB6
1	pcc	Tangram	0.494007	Inh_L1_5_VIP_CD27_AS1
1	pcc	Tangram	0.805625	Inh_L1_5_VIP_LINC01013
1	pcc	Tangram	0.273809	Inh_L1_5_VIP_PHLDB3
1	pcc	Tangram	0.776606	Inh_L1_5_VIP_SMOC1
1	pcc	Tangram	0.793716	Inh_L1_6_LAMP5_AARD
1	pcc	Tangram	0.895814	Inh_L1_6_LAMP5_CA1
1	pcc	Tangram	0.692273	Inh_L1_6_LAMP5_NES
1	pcc	Tangram	0.961699	Inh_L1_6_PVALB_COL15A1
1	pcc	Tangram	0.61717	Inh_L1_6_SST_NPY
1	pcc	Tangram	0.820915	Inh_L1_6_VIP_SLC7A6OS
1	pcc	Tangram	0.793874	Inh_L1_LAMP5_BMP2
1	pcc	Tangram	0.615412	Inh_L1_LAMP5_NMBR
1	pcc	Tangram	0.251165	Inh_L1_LAMP5_PVRL2
1	pcc	Tangram	0.428794	Inh_L1_LAMP5_RAB11FIP1
1	pcc	Tangram	0.416993	Inh_L1_PAX6_CHRFAM7A
1	pcc	Tangram	0.822296	Inh_L1_PAX6_MIR101_1
1	pcc	Tangram	0.846573	Inh_L1_PVALB_SST_ASIC4
1	pcc	Tangram	0.875411	Inh_L1_SST_DEFB108B
1	pcc	Tangram	0.734307	Inh_L1_SST_P4HA3
1	pcc	Tangram	0.614377	Inh_L1_VIP_KLHDC8B
1	pcc	Tangram	0.426416	Inh_L2_3_SST_NMU
1	pcc	Tangram	0.707797	Inh_L2_5_PVALB_HHIPL1
1	pcc	Tangram	0.739708	Inh_L2_5_PVALB_RPH3AL
1	pcc	Tangram	0.740626	Inh_L2_5_VIP_BSPRY
1	pcc	Tangram	0.658169	Inh_L2_5_VIP_SOX11
1	pcc	Tangram	0.748544	Inh_L2_PAX6_FREM2
1	pcc	Tangram	0.329847	Inh_L2_PVALB_FRZB
1	pcc	Tangram	0.813008	Inh_L2_VIP_SLC6A16
1	pcc	Tangram	0.523829	Inh_L3_5_PVALB_ISG20
1	pcc	Tangram	0.373856	Inh_L3_5_SST_CDH3
1	pcc	Tangram	0.746481	Inh_L3_5_SST_GGTLC3
1	pcc	Tangram	0.598445	Inh_L3_5_SST_OR5AH1P
1	pcc	Tangram	0.810321	Inh_L3_5_VIP_HS3ST3A1
1	pcc	Tangram	0.785909	Inh_L3_5_VIP_IGDCC3
1	pcc	Tangram	0.710271	Inh_L3_5_VIP_TAC3
1	pcc	Tangram	0.328524	Inh_L3_6_PAX6_LINC01497
1	pcc	Tangram	0.602116	Inh_L3_6_VIP_UG0898H09
1	pcc	Tangram	0.878373	Inh_L3_6_VIP_ZIM2_AS1
1	pcc	Tangram	0.787114	Inh_L3_PVALB_SAMD13
1	pcc	Tangram	0.824757	Inh_L5_6_LAMP5_CRABP1
1	pcc	Tangram	0.83006	Inh_L5_6_PVALB_FAM150B
1	pcc	Tangram	0.937612	Inh_L5_6_PVALB_GAPDHP60
1	pcc	Tangram	0.725685	Inh_L5_6_PVALB_KCNIP2
1	pcc	Tangram	0.653788	Inh_L5_6_PVALB_MEPE
1	pcc	Tangram	0.861442	Inh_L5_6_PVALB_SST_CRHR2
1	pcc	Tangram	0.516798	Inh_L5_6_PVALB_ZFPM2_AS1
1	pcc	Tangram	0.683344	Inh_L5_6_SST_BEAN1
1	pcc	Tangram	0.705394	Inh_L5_6_SST_C4orf26
1	pcc	Tangram	0.546138	Inh_L5_6_SST_DNAJC14
1	pcc	Tangram	0.561951	Inh_L5_6_SST_FBN2
1	pcc	Tangram	0.839183	Inh_L5_6_SST_ISX
1	pcc	Tangram	0.737936	Inh_L5_6_SST_KLHL1
1	pcc	Tangram	0.477656	Inh_L5_6_SST_PAWR
1	pcc	Tangram	0.689987	Inh_L5_6_SST_PIK3CD
1	pcc	Tangram	0.698967	Inh_L5_6_VIP_COL4A3
1	pcc	Tangram	0.763174	Inh_L5_PVALB_LRIG3
1	pcc	Tangram	0.653827	Inh_L5_SST_RPL35AP11
1	pcc	Tangram	0.358564	Inh_L6_SST_TH
1	pcc	Tangram	0.90468	Micro_L1_6_TYROBP_CD74
1	pcc	Tangram	0.866027	OPC_L1_6_PDGFRA_COL20A1
1	pcc	Tangram	0.764066	Oligo_L2_6_OPALIN_FTH1P3
1	pcc	Tangram	0.0315682	Oligo_L2_6_OPALIN_MAP6D1
1	pcc	Tangram	0.78678	Oligo_L3_6_OPALIN_ENPP6
1	pcc	Tangram	-0.0070444	Oligo_L3_6_OPALIN_LRP4_AS1
1	pcc	Tangram	0	Oligo_L5_6_OPALIN_LDLRAP1
1	pcc	Tangram	0.520737	VLMC_L1_5_PDGFRA_COLEC12
2	pcc	Tangram	0.838134	Astro
2	pcc	Tangram	0.825722	CA1
2	pcc	Tangram	0.414403	CA1_ProS
2	pcc	Tangram	0.672657	CA2_IG_FC
2	pcc	Tangram	0.7015	CA3
2	pcc	Tangram	0.0955269	CR
2	pcc	Tangram	0.547353	CT_SUB
2	pcc	Tangram	0.902207	Car3
2	pcc	Tangram	0.797922	DG
2	pcc	Tangram	0.737982	Endo
2	pcc	Tangram	0.204996	L2_3_IT_APr
2	pcc	Tangram	0.7813	L2_3_IT_CTX
2	pcc	Tangram	0.737555	L2_3_IT_ENTl
2	pcc	Tangram	0.678661	L2_3_IT_HATA
2	pcc	Tangram	0.637127	L2_3_IT_PPP
2	pcc	Tangram	0.71585	L2_3_IT_ProS
2	pcc	Tangram	0.133343	L2_3_IT_RSP
2	pcc	Tangram	0.575132	L2_3_IT_RSPv
2	pcc	Tangram	0.923886	L2_IT_ENTl
2	pcc	Tangram	0.850785	L2_IT_ENTm
2	pcc	Tangram	0.845092	L2_IT_PAR
2	pcc	Tangram	0.797761	L3_IT_ENTl
2	pcc	Tangram	0.881472	L3_IT_ENTm
2	pcc	Tangram	0.72323	L4_5_IT_CTX
2	pcc	Tangram	0.900726	L4_RSP_ACA
2	pcc	Tangram	0.806577	L5_6_IT_CTX
2	pcc	Tangram	0.846007	L5_IT_CTX
2	pcc	Tangram	0.684686	L5_IT_TPE_ENT
2	pcc	Tangram	0.777932	L5_NP_CTX
2	pcc	Tangram	0.18461	L5_NP_CT_CTX_
2	pcc	Tangram	0.391048	L5_PPP
2	pcc	Tangram	0.85526	L5_PT_CTX
2	pcc	Tangram	0.787988	L6_CT_CTX
2	pcc	Tangram	0.807288	L6_IT_CTX
2	pcc	Tangram	0.406244	L6_IT_ENTl
2	pcc	Tangram	0.844031	L6b_CTX
2	pcc	Tangram	0.73496	L6b_CT_ENT
2	pcc	Tangram	0.812633	Lamp5
2	pcc	Tangram	0.790233	Lamp5_Lhx6
2	pcc	Tangram	0	Meis2_HPF
2	pcc	Tangram	0.839828	Micro_PVM
2	pcc	Tangram	0.362067	NP_PPP
2	pcc	Tangram	0.276872	NP_SUB
2	pcc	Tangram	0.573406	Ndnf_HPF
2	pcc	Tangram	0.849834	Oligo
2	pcc	Tangram	0.630621	Pax6
2	pcc	Tangram	0.818241	Pvalb
2	pcc	Tangram	0.6476	SMC_Peri
2	pcc	Tangram	0.495317	SUB
2	pcc	Tangram	0.885964	SUB_ProS
2	pcc	Tangram	0.896015	Sncg
2	pcc	Tangram	0.853367	Sst
2	pcc	Tangram	0.766074	Sst_Chodl
2	pcc	Tangram	0.804647	Vip
3	pcc	Tangram	0.86969	B_cells
3	pcc	Tangram	0.808828	Endothelial
3	pcc	Tangram	0.871738	Fibroblasts
3	pcc	Tangram	0.728908	Hepatocytes
3	pcc	Tangram	0.85034	Myeloid
3	pcc	Tangram	0.767174	T_cells
4	pcc	Tangram	0.831714	B_cells
4	pcc	Tangram	0.882313	EPCAM__cells_and_cholangiocytes
4	pcc	Tangram	0.783548	Hepatocytes
4	pcc	Tangram	0.894651	LSEC
4	pcc	Tangram	0.8031	NK_NKT_and_T_cells
4	pcc	Tangram	0.643888	Stellate_cells_and_myofibroblasts
5	pcc	Tangram	0.311544	Alveolar_type_1
5	pcc	Tangram	0.765473	Alveolar_type_2
5	pcc	Tangram	0.741192	B_cells
5	pcc	Tangram	0.902733	Ciliated_cells
5	pcc	Tangram	0.461686	Club_cells
5	pcc	Tangram	0.790993	DCs
5	pcc	Tangram	0.871669	Endothelial
5	pcc	Tangram	0.824368	Fibroblast
5	pcc	Tangram	0.794378	Mac_Mono
5	pcc	Tangram	0.891908	Mast
5	pcc	Tangram	0.811596	Neutrophils
5	pcc	Tangram	0.841882	Plasma
5	pcc	Tangram	0.76296	T_cells
6	pcc	Tangram	0.772969	B_cells
6	pcc	Tangram	0.874025	DCs
6	pcc	Tangram	0.876969	Endothelial
6	pcc	Tangram	0.872053	Epithelial
6	pcc	Tangram	0.923461	Fibroblast
6	pcc	Tangram	0.87288	Mac_Mono
6	pcc	Tangram	0.908743	Mast
6	pcc	Tangram	0.194928	Plasma
6	pcc	Tangram	0.811643	T_cells
7	pcc	Tangram	0.446778	Alveolar_Type_1
7	pcc	Tangram	0.880406	Alveolar_Type_2
7	pcc	Tangram	0.819778	B_cells
7	pcc	Tangram	0.338484	Basal
7	pcc	Tangram	0.735543	CD4_T
7	pcc	Tangram	0.550456	CD8_T
7	pcc	Tangram	0.853961	Ciliated
7	pcc	Tangram	0.554726	Club_cell
7	pcc	Tangram	0.678582	DC
7	pcc	Tangram	0.750471	Endothelial
7	pcc	Tangram	0.837327	Fibroblast
7	pcc	Tangram	0.756031	Macrophage
7	pcc	Tangram	0.852809	Mast
7	pcc	Tangram	0.761702	Monocytes
7	pcc	Tangram	0.811567	Muscle_cells
7	pcc	Tangram	0.740631	NK
7	pcc	Tangram	0.742991	Plasma
7	pcc	Tangram	0.644015	Proliferating_Macrophage
7	pcc	Tangram	0.422632	Proliferating_NK_T
8	pcc	Tangram	0.466194	Connecting_Tubule
8	pcc	Tangram	0.730234	Distal_Convoluted_Tubule
8	pcc	Tangram	0.743895	Endothelial_Cell
8	pcc	Tangram	0.748771	Intercalated_Cells_Type_A
8	pcc	Tangram	0.46439	Intercalated_Cells_Type_B
8	pcc	Tangram	0.314823	Leukocyte
8	pcc	Tangram	0.462021	Mesangial_Cells
8	pcc	Tangram	0.679311	Principal_Cells
8	pcc	Tangram	0.708644	Proximal_Tubule
8	pcc	Tangram	0.774149	Thick_Ascending_Limb
9	pcc	Tangram	0.883933	Distal_convoluted_tubule
9	pcc	Tangram	0.706103	Endothelial
9	pcc	Tangram	0.875902	Intercalated_cells
9	pcc	Tangram	0.789196	Loop_of_Henle_cells
9	pcc	Tangram	0.643888	Pericytes
9	pcc	Tangram	0.542328	Podocytes
9	pcc	Tangram	0.836908	Principal_cells
9	pcc	Tangram	0.764198	Proximal_tubule_cells
10	pcc	Tangram	0.656311	Cardiomyocytes
10	pcc	Tangram	0.78222	Endothelial
10	pcc	Tangram	0.724658	Fibroblast
10	pcc	Tangram	0.366889	Lymphoid
10	pcc	Tangram	0.76834	Myeloid
10	pcc	Tangram	0.395476	Neurons
10	pcc	Tangram	0.779762	Pericyte
10	pcc	Tangram	0.698461	Smooth_muscle_cells
11	pcc	Tangram	0.800745	Cardiomyocytes
11	pcc	Tangram	0.815902	Endothelial
11	pcc	Tangram	0.807697	Fibroblast
11	pcc	Tangram	0.872932	Lymphoid
11	pcc	Tangram	0.883023	Myeloid
11	pcc	Tangram	0.648108	Neurons
11	pcc	Tangram	0.779024	Pericyte
11	pcc	Tangram	0.79995	Smooth_muscle_cells
12	pcc	Tangram	0.820404	pancreatic_A_cell
12	pcc	Tangram	0.840319	pancreatic_D_cell
12	pcc	Tangram	0.900805	pancreatic_acinar_cell
12	pcc	Tangram	0.874605	pancreatic_ductal_cell
12	pcc	Tangram	0.927442	pancreatic_stellate_cell
12	pcc	Tangram	0.861945	type_B_pancreatic_cell
13	pcc	Tangram	0.922983	endothelial_cell
13	pcc	Tangram	0.638594	mast_cell
13	pcc	Tangram	0.722626	pancreatic_A_cell
13	pcc	Tangram	0.823498	pancreatic_D_cell
13	pcc	Tangram	0.756069	pancreatic_PP_cell
13	pcc	Tangram	0.872079	pancreatic_acinar_cell
13	pcc	Tangram	0.865394	pancreatic_ductal_cell
13	pcc	Tangram	0.44511	pancreatic_epsilon_cell
13	pcc	Tangram	0.885758	pancreatic_stellate_cell
13	pcc	Tangram	0.825014	type_B_pancreatic_cell
14	pcc	Tangram	0.855339	pancreatic_A_cell
14	pcc	Tangram	0.909462	pancreatic_D_cell
14	pcc	Tangram	0.911111	pancreatic_acinar_cell
14	pcc	Tangram	0.903177	pancreatic_ductal_cell
14	pcc	Tangram	0.9436	pancreatic_stellate_cell
14	pcc	Tangram	0.867398	type_B_pancreatic_cell
15	pcc	Tangram	0.916992	endothelial_cell
15	pcc	Tangram	0.61138	leukocyte
15	pcc	Tangram	0.848986	pancreatic_A_cell
15	pcc	Tangram	0.874932	pancreatic_D_cell
15	pcc	Tangram	0.803203	pancreatic_PP_cell
15	pcc	Tangram	0.890703	pancreatic_ductal_cell
15	pcc	Tangram	0.850451	pancreatic_stellate_cell
15	pcc	Tangram	0.855373	type_B_pancreatic_cell
16	pcc	Tangram	0.779185	basal_cell_of_epithelium_of_trachea
16	pcc	Tangram	0.932051	brush_cell_of_trachea
16	pcc	Tangram	0.925985	ciliated_columnar_cell_of_tracheobronchial_tree
16	pcc	Tangram	0.816361	club_cell
16	pcc	Tangram	0.499082	ionocyte
16	pcc	Tangram	0.888457	lung_neuroendocrine_cell
1_r	pcc	Tangram	0.712454	Astro_L1_6_FGFR3_AQP1
1_r	pcc	Tangram	0.472388	Astro_L1_6_FGFR3_PLCG1
1_r	pcc	Tangram	0.200734	Astro_L1_FGFR3_SERPINI2
1_r	pcc	Tangram	0.672588	Endo_L2_5_NOSTRIN_SRGN
1_r	pcc	Tangram	0.730106	Exc_L2_3_LINC00507_DSG3
1_r	pcc	Tangram	0.808503	Exc_L2_3_RORB_CCDC68
1_r	pcc	Tangram	0.516792	Exc_L2_3_RORB_PTPN3
1_r	pcc	Tangram	0.622177	Exc_L2_3_RORB_RTKN2
1_r	pcc	Tangram	0.0611213	Exc_L2_LAMP5_KCNG3
1_r	pcc	Tangram	0.289044	Exc_L2_LINC00507_ATP7B
1_r	pcc	Tangram	0.684839	Exc_L2_LINC00507_GLRA3
1_r	pcc	Tangram	0.798159	Exc_L3_5_FEZF2_ASGR2
1_r	pcc	Tangram	0.34174	Exc_L3_5_FEZF2_LINC01107
1_r	pcc	Tangram	0.378692	Exc_L3_5_RORB_LAMA4
1_r	pcc	Tangram	0.410076	Exc_L3_5_RORB_LINC01202
1_r	pcc	Tangram	0.795387	Exc_L3_5_RORB_LNX2
1_r	pcc	Tangram	0.673937	Exc_L3_5_RORB_RPRM
1_r	pcc	Tangram	0.675587	Exc_L3_5_RORB_TNNT2
1_r	pcc	Tangram	0.803514	Exc_L3_LAMP5_CARM1P1
1_r	pcc	Tangram	0.768126	Exc_L3_RORB_OTOGL
1_r	pcc	Tangram	0.603893	Exc_L3_THEMIS_ENPEP
1_r	pcc	Tangram	0.856615	Exc_L5_6_FEZF2_C9orf135_AS1
1_r	pcc	Tangram	0.68268	Exc_L5_6_FEZF2_CFTR
1_r	pcc	Tangram	0.476643	Exc_L5_6_FEZF2_FILIP1L
1_r	pcc	Tangram	0.697888	Exc_L5_6_FEZF2_IFNG_AS1
1_r	pcc	Tangram	0.157757	Exc_L5_6_FEZF2_LPO
1_r	pcc	Tangram	0.784795	Exc_L5_6_FEZF2_OR1L8
1_r	pcc	Tangram	0.181156	Exc_L5_6_FEZF2_SH2D1B
1_r	pcc	Tangram	0.738522	Exc_L5_6_THEMIS_SMYD1
1_r	pcc	Tangram	0.516359	Exc_L5_6_THEMIS_TNFAIP6
1_r	pcc	Tangram	0.886821	Exc_L5_FEZF2_CSN1S1
1_r	pcc	Tangram	0.517203	Exc_L5_FEZF2_NREP_AS1
1_r	pcc	Tangram	0.518959	Exc_L5_FEZF2_PKD2L1
1_r	pcc	Tangram	0.440824	Exc_L5_FEZF2_RNF144A_AS1
1_r	pcc	Tangram	0.755893	Exc_L5_RORB_MED8
1_r	pcc	Tangram	0.530557	Exc_L5_THEMIS_FGF10
1_r	pcc	Tangram	0.765974	Exc_L5_THEMIS_LINC01116
1_r	pcc	Tangram	0.45632	Exc_L5_THEMIS_RGPD6
1_r	pcc	Tangram	0.829626	Exc_L5_THEMIS_SLC22A18
1_r	pcc	Tangram	0.605441	Exc_L5_THEMIS_VILL
1_r	pcc	Tangram	0.466155	Exc_L6_FEZF2_FFAR4
1_r	pcc	Tangram	0.850223	Exc_L6_FEZF2_KLK7
1_r	pcc	Tangram	0.696938	Exc_L6_FEZF2_PDYN
1_r	pcc	Tangram	0.591195	Exc_L6_FEZF2_POGK
1_r	pcc	Tangram	0.28342	Exc_L6_FEZF2_PROKR2
1_r	pcc	Tangram	0.694682	Exc_L6_THEMIS_LINC00343
1_r	pcc	Tangram	0.41236	Exc_L6_THEMIS_SLN
1_r	pcc	Tangram	0.683242	Exc_L6_THEMIS_SNTG2
1_r	pcc	Tangram	0.491458	Inh_L1_2_PVALB_CDK20
1_r	pcc	Tangram	0.366773	Inh_L1_2_SST_CCNJL
1_r	pcc	Tangram	0.473965	Inh_L1_2_SST_CLIC6
1_r	pcc	Tangram	0.554264	Inh_L1_2_SST_PRRT4
1_r	pcc	Tangram	0.494175	Inh_L1_2_VIP_EXPH5
1_r	pcc	Tangram	0.389374	Inh_L1_2_VIP_HTR3A
1_r	pcc	Tangram	0.515998	Inh_L1_2_VIP_PTGER3
1_r	pcc	Tangram	0.341561	Inh_L1_2_VIP_SCML4
1_r	pcc	Tangram	0.131747	Inh_L1_2_VIP_WNT4
1_r	pcc	Tangram	0.463873	Inh_L1_3_SST_FAM20A
1_r	pcc	Tangram	0.577196	Inh_L1_3_VIP_CBLN1
1_r	pcc	Tangram	0.38607	Inh_L1_3_VIP_CHRNA2
1_r	pcc	Tangram	0.245819	Inh_L1_3_VIP_FNDC1
1_r	pcc	Tangram	0.227316	Inh_L1_3_VIP_HSPB6
1_r	pcc	Tangram	0.174425	Inh_L1_5_VIP_CD27_AS1
1_r	pcc	Tangram	0.615544	Inh_L1_5_VIP_LINC01013
1_r	pcc	Tangram	0.122746	Inh_L1_5_VIP_PHLDB3
1_r	pcc	Tangram	0.54645	Inh_L1_5_VIP_SMOC1
1_r	pcc	Tangram	0.80824	Inh_L1_6_LAMP5_AARD
1_r	pcc	Tangram	0.786546	Inh_L1_6_LAMP5_CA1
1_r	pcc	Tangram	0.414674	Inh_L1_6_LAMP5_NES
1_r	pcc	Tangram	0.914484	Inh_L1_6_PVALB_COL15A1
1_r	pcc	Tangram	0.980007	Inh_L1_6_SST_NPY
1_r	pcc	Tangram	-0.0060384	Inh_L1_6_VIP_SLC7A6OS
1_r	pcc	Tangram	0.652829	Inh_L1_LAMP5_BMP2
1_r	pcc	Tangram	0.223107	Inh_L1_LAMP5_NMBR
1_r	pcc	Tangram	0.231075	Inh_L1_LAMP5_PVRL2
1_r	pcc	Tangram	0.633613	Inh_L1_LAMP5_RAB11FIP1
1_r	pcc	Tangram	0.249874	Inh_L1_PAX6_CHRFAM7A
1_r	pcc	Tangram	0.618303	Inh_L1_PAX6_MIR101_1
1_r	pcc	Tangram	0.657496	Inh_L1_PVALB_SST_ASIC4
1_r	pcc	Tangram	0.200305	Inh_L1_SST_DEFB108B
1_r	pcc	Tangram	0.163223	Inh_L1_SST_P4HA3
1_r	pcc	Tangram	0.52987	Inh_L1_VIP_KLHDC8B
1_r	pcc	Tangram	0.482141	Inh_L2_3_SST_NMU
1_r	pcc	Tangram	0.545241	Inh_L2_5_PVALB_HHIPL1
1_r	pcc	Tangram	0.790157	Inh_L2_5_PVALB_RPH3AL
1_r	pcc	Tangram	0.439841	Inh_L2_5_VIP_BSPRY
1_r	pcc	Tangram	0.389052	Inh_L2_5_VIP_SOX11
1_r	pcc	Tangram	0.857543	Inh_L2_PAX6_FREM2
1_r	pcc	Tangram	0.282018	Inh_L2_PVALB_FRZB
1_r	pcc	Tangram	0.238566	Inh_L2_VIP_SLC6A16
1_r	pcc	Tangram	0.898015	Inh_L3_5_PVALB_ISG20
1_r	pcc	Tangram	0.625095	Inh_L3_5_SST_CDH3
1_r	pcc	Tangram	0.57993	Inh_L3_5_SST_GGTLC3
1_r	pcc	Tangram	0.300045	Inh_L3_5_SST_OR5AH1P
1_r	pcc	Tangram	0.669931	Inh_L3_5_VIP_HS3ST3A1
1_r	pcc	Tangram	0.471124	Inh_L3_5_VIP_IGDCC3
1_r	pcc	Tangram	0.634233	Inh_L3_5_VIP_TAC3
1_r	pcc	Tangram	0.787333	Inh_L3_6_PAX6_LINC01497
1_r	pcc	Tangram	0.258315	Inh_L3_6_VIP_UG0898H09
1_r	pcc	Tangram	0.78065	Inh_L3_6_VIP_ZIM2_AS1
1_r	pcc	Tangram	0.742249	Inh_L3_PVALB_SAMD13
1_r	pcc	Tangram	0.843552	Inh_L5_6_LAMP5_CRABP1
1_r	pcc	Tangram	0.212036	Inh_L5_6_PVALB_FAM150B
1_r	pcc	Tangram	0.390247	Inh_L5_6_PVALB_GAPDHP60
1_r	pcc	Tangram	0.638991	Inh_L5_6_PVALB_KCNIP2
1_r	pcc	Tangram	0.461369	Inh_L5_6_PVALB_MEPE
1_r	pcc	Tangram	0.617837	Inh_L5_6_PVALB_SST_CRHR2
1_r	pcc	Tangram	0.828593	Inh_L5_6_PVALB_ZFPM2_AS1
1_r	pcc	Tangram	0.46719	Inh_L5_6_SST_BEAN1
1_r	pcc	Tangram	0.109936	Inh_L5_6_SST_C4orf26
1_r	pcc	Tangram	-0.0030367	Inh_L5_6_SST_DNAJC14
1_r	pcc	Tangram	0.441605	Inh_L5_6_SST_FBN2
1_r	pcc	Tangram	0.528026	Inh_L5_6_SST_ISX
1_r	pcc	Tangram	0.67624	Inh_L5_6_SST_KLHL1
1_r	pcc	Tangram	0.567654	Inh_L5_6_SST_PAWR
1_r	pcc	Tangram	0.450848	Inh_L5_6_SST_PIK3CD
1_r	pcc	Tangram	0.537576	Inh_L5_6_VIP_COL4A3
1_r	pcc	Tangram	0.639867	Inh_L5_PVALB_LRIG3
1_r	pcc	Tangram	0.379501	Inh_L5_SST_RPL35AP11
1_r	pcc	Tangram	0.750951	Inh_L6_SST_TH
1_r	pcc	Tangram	0.653568	Micro_L1_6_TYROBP_CD74
1_r	pcc	Tangram	0.857013	OPC_L1_6_PDGFRA_COL20A1
1_r	pcc	Tangram	0.678984	Oligo_L2_6_OPALIN_FTH1P3
1_r	pcc	Tangram	-0.0171722	Oligo_L2_6_OPALIN_MAP6D1
1_r	pcc	Tangram	0.688488	Oligo_L3_6_OPALIN_ENPP6
1_r	pcc	Tangram	-0.0068514	Oligo_L3_6_OPALIN_LRP4_AS1
1_r	pcc	Tangram	0	Oligo_L5_6_OPALIN_LDLRAP1
1_r	pcc	Tangram	0.564771	VLMC_L1_5_PDGFRA_COLEC12
2_r	pcc	Tangram	0.894208	Astro
2_r	pcc	Tangram	0.843919	CA1
2_r	pcc	Tangram	0.382448	CA1_ProS
2_r	pcc	Tangram	0.171974	CA2_IG_FC
2_r	pcc	Tangram	0.825658	CA3
2_r	pcc	Tangram	0	CR
2_r	pcc	Tangram	0.358043	CT_SUB
2_r	pcc	Tangram	0.856341	Car3
2_r	pcc	Tangram	0.794454	DG
2_r	pcc	Tangram	0.950826	Endo
2_r	pcc	Tangram	0.441743	L2_3_IT_APr
2_r	pcc	Tangram	0.773953	L2_3_IT_CTX
2_r	pcc	Tangram	0.541659	L2_3_IT_ENTl
2_r	pcc	Tangram	0.560371	L2_3_IT_HATA
2_r	pcc	Tangram	0.576091	L2_3_IT_PPP
2_r	pcc	Tangram	0.723119	L2_3_IT_ProS
2_r	pcc	Tangram	0.294604	L2_3_IT_RSP
2_r	pcc	Tangram	0.612181	L2_3_IT_RSPv
2_r	pcc	Tangram	0.565787	L2_IT_ENTl
2_r	pcc	Tangram	0	L2_IT_ENTm
2_r	pcc	Tangram	0.72892	L2_IT_PAR
2_r	pcc	Tangram	0.444913	L3_IT_ENTl
2_r	pcc	Tangram	0.78917	L3_IT_ENTm
2_r	pcc	Tangram	0.673013	L4_5_IT_CTX
2_r	pcc	Tangram	0.821517	L4_RSP_ACA
2_r	pcc	Tangram	0.657865	L5_6_IT_CTX
2_r	pcc	Tangram	0.807195	L5_IT_CTX
2_r	pcc	Tangram	0.248436	L5_IT_TPE_ENT
2_r	pcc	Tangram	0.851583	L5_NP_CTX
2_r	pcc	Tangram	0.559391	L5_NP_CT_CTX_
2_r	pcc	Tangram	0.549739	L5_PPP
2_r	pcc	Tangram	0.818656	L5_PT_CTX
2_r	pcc	Tangram	0.775139	L6_CT_CTX
2_r	pcc	Tangram	0.793895	L6_IT_CTX
2_r	pcc	Tangram	0.641641	L6_IT_ENTl
2_r	pcc	Tangram	0.845962	L6b_CTX
2_r	pcc	Tangram	0.710881	L6b_CT_ENT
2_r	pcc	Tangram	0.810056	Lamp5
2_r	pcc	Tangram	0.752838	Lamp5_Lhx6
2_r	pcc	Tangram	0.328404	Meis2_HPF
2_r	pcc	Tangram	0.9323	Micro_PVM
2_r	pcc	Tangram	0.778923	NP_PPP
2_r	pcc	Tangram	0.687294	NP_SUB
2_r	pcc	Tangram	0.0743487	Ndnf_HPF
2_r	pcc	Tangram	0.791194	Oligo
2_r	pcc	Tangram	0.77178	Pax6
2_r	pcc	Tangram	0.830377	Pvalb
2_r	pcc	Tangram	0.885587	SMC_Peri
2_r	pcc	Tangram	0.856465	SUB
2_r	pcc	Tangram	0.296091	SUB_ProS
2_r	pcc	Tangram	0.864271	Sncg
2_r	pcc	Tangram	0.79198	Sst
2_r	pcc	Tangram	0.929538	Sst_Chodl
2_r	pcc	Tangram	0.798709	Vip
3_r	pcc	Tangram	0.870368	B_cells
3_r	pcc	Tangram	0.82868	Endothelial
3_r	pcc	Tangram	0.852852	Fibroblasts
3_r	pcc	Tangram	0.787655	Hepatocytes
3_r	pcc	Tangram	0.910633	Myeloid
3_r	pcc	Tangram	0.751864	T_cells
4_r	pcc	Tangram	0.704562	B_cells
4_r	pcc	Tangram	0.808968	EPCAM__cells_and_cholangiocytes
4_r	pcc	Tangram	0.838161	Hepatocytes
4_r	pcc	Tangram	0.891911	LSEC
4_r	pcc	Tangram	0.789064	NK_NKT_and_T_cells
4_r	pcc	Tangram	0.812714	Stellate_cells_and_myofibroblasts
5_r	pcc	Tangram	0.884687	Alveolar_type_1
5_r	pcc	Tangram	0.846928	Alveolar_type_2
5_r	pcc	Tangram	0.742567	B_cells
5_r	pcc	Tangram	0.838809	Ciliated_cells
5_r	pcc	Tangram	0.907094	Club_cells
5_r	pcc	Tangram	0.810425	DCs
5_r	pcc	Tangram	0.865932	Endothelial
5_r	pcc	Tangram	0.800314	Fibroblast
5_r	pcc	Tangram	0.709044	Mac_Mono
5_r	pcc	Tangram	0.930264	Mast
5_r	pcc	Tangram	0.6777	Neutrophils
5_r	pcc	Tangram	0.861414	Plasma
5_r	pcc	Tangram	0.715399	T_cells
6_r	pcc	Tangram	0.629216	B_cells
6_r	pcc	Tangram	0.748749	DCs
6_r	pcc	Tangram	0.907029	Endothelial
6_r	pcc	Tangram	0.788259	Epithelial
6_r	pcc	Tangram	0.845455	Fibroblast
6_r	pcc	Tangram	0.778339	Mac_Mono
6_r	pcc	Tangram	0.8329	Mast
6_r	pcc	Tangram	0.37868	Plasma
6_r	pcc	Tangram	0.699249	T_cells
7_r	pcc	Tangram	0.886369	Alveolar_Type_1
7_r	pcc	Tangram	0.891959	Alveolar_Type_2
7_r	pcc	Tangram	0.811668	B_cells
7_r	pcc	Tangram	0.877046	Basal
7_r	pcc	Tangram	0.662367	CD4_T
7_r	pcc	Tangram	0.674813	CD8_T
7_r	pcc	Tangram	0.929545	Ciliated
7_r	pcc	Tangram	0.581163	Club_cell
7_r	pcc	Tangram	0.785941	DC
7_r	pcc	Tangram	0.811994	Endothelial
7_r	pcc	Tangram	0.839016	Fibroblast
7_r	pcc	Tangram	0.763963	Macrophage
7_r	pcc	Tangram	0.862078	Mast
7_r	pcc	Tangram	0.617749	Monocytes
7_r	pcc	Tangram	0.891185	Muscle_cells
7_r	pcc	Tangram	0.779342	NK
7_r	pcc	Tangram	0.961499	Plasma
7_r	pcc	Tangram	0.782402	Proliferating_Macrophage
7_r	pcc	Tangram	0.480388	Proliferating_NK_T
8_r	pcc	Tangram	0.711758	Connecting_Tubule
8_r	pcc	Tangram	0.748371	Distal_Convoluted_Tubule
8_r	pcc	Tangram	0.895989	Endothelial_Cell
8_r	pcc	Tangram	0.881334	Intercalated_Cells_Type_A
8_r	pcc	Tangram	0.770153	Intercalated_Cells_Type_B
8_r	pcc	Tangram	0.82831	Leukocyte
8_r	pcc	Tangram	0.82746	Mesangial_Cells
8_r	pcc	Tangram	0.605408	Principal_Cells
8_r	pcc	Tangram	0.77847	Proximal_Tubule
8_r	pcc	Tangram	0.766796	Thick_Ascending_Limb
9_r	pcc	Tangram	0.92871	Distal_convoluted_tubule
9_r	pcc	Tangram	0.892897	Endothelial
9_r	pcc	Tangram	0.913789	Intercalated_cells
9_r	pcc	Tangram	0.879405	Loop_of_Henle_cells
9_r	pcc	Tangram	0.422251	Pericytes
9_r	pcc	Tangram	0.856412	Podocytes
9_r	pcc	Tangram	0.888875	Principal_cells
9_r	pcc	Tangram	0.872455	Proximal_tubule_cells
10_r	pcc	Tangram	0.851793	Cardiomyocytes
10_r	pcc	Tangram	0.92012	Endothelial
10_r	pcc	Tangram	0.823011	Fibroblast
10_r	pcc	Tangram	0.844115	Lymphoid
10_r	pcc	Tangram	0.919541	Myeloid
10_r	pcc	Tangram	0.9323	Neurons
10_r	pcc	Tangram	0.868541	Pericyte
10_r	pcc	Tangram	0.783646	Smooth_muscle_cells
11_r	pcc	Tangram	0.862865	Cardiomyocytes
11_r	pcc	Tangram	0.810147	Endothelial
11_r	pcc	Tangram	0.885708	Fibroblast
11_r	pcc	Tangram	0.752839	Lymphoid
11_r	pcc	Tangram	0.92158	Myeloid
11_r	pcc	Tangram	0.963495	Neurons
11_r	pcc	Tangram	0.844995	Pericyte
11_r	pcc	Tangram	0.652004	Smooth_muscle_cells
12_r	pcc	Tangram	0.863657	pancreatic_A_cell
12_r	pcc	Tangram	0.880867	pancreatic_D_cell
12_r	pcc	Tangram	0.909155	pancreatic_acinar_cell
12_r	pcc	Tangram	0.916341	pancreatic_ductal_cell
12_r	pcc	Tangram	0.932537	pancreatic_stellate_cell
12_r	pcc	Tangram	0.847711	type_B_pancreatic_cell
13_r	pcc	Tangram	0.897014	endothelial_cell
13_r	pcc	Tangram	0.721136	mast_cell
13_r	pcc	Tangram	0.827956	pancreatic_A_cell
13_r	pcc	Tangram	0.880582	pancreatic_D_cell
13_r	pcc	Tangram	0.888709	pancreatic_PP_cell
13_r	pcc	Tangram	0.865824	pancreatic_acinar_cell
13_r	pcc	Tangram	0.781536	pancreatic_ductal_cell
13_r	pcc	Tangram	0.914446	pancreatic_epsilon_cell
13_r	pcc	Tangram	0.908808	pancreatic_stellate_cell
13_r	pcc	Tangram	0.804639	type_B_pancreatic_cell
14_r	pcc	Tangram	0.872056	pancreatic_A_cell
14_r	pcc	Tangram	0.916684	pancreatic_D_cell
14_r	pcc	Tangram	0.896136	pancreatic_acinar_cell
14_r	pcc	Tangram	0.854605	pancreatic_ductal_cell
14_r	pcc	Tangram	0.928976	pancreatic_stellate_cell
14_r	pcc	Tangram	0.890797	type_B_pancreatic_cell
15_r	pcc	Tangram	0.915869	endothelial_cell
15_r	pcc	Tangram	0.919578	leukocyte
15_r	pcc	Tangram	0.82202	pancreatic_A_cell
15_r	pcc	Tangram	0.869572	pancreatic_D_cell
15_r	pcc	Tangram	0.859004	pancreatic_PP_cell
15_r	pcc	Tangram	0.875602	pancreatic_ductal_cell
15_r	pcc	Tangram	0.919251	pancreatic_stellate_cell
15_r	pcc	Tangram	0.798426	type_B_pancreatic_cell
16_r	pcc	Tangram	0.755649	basal_cell_of_epithelium_of_trachea
16_r	pcc	Tangram	0.711544	brush_cell_of_trachea
16_r	pcc	Tangram	0.939743	ciliated_columnar_cell_of_tracheobronchial_tree
16_r	pcc	Tangram	0.782427	club_cell
16_r	pcc	Tangram	0.570331	ionocyte
16_r	pcc	Tangram	0.69869	lung_neuroendocrine_cell
1	pcc	Seurat	0.242953	Astro_L1_6_FGFR3_AQP1
1	pcc	Seurat	0.708605	Astro_L1_6_FGFR3_PLCG1
1	pcc	Seurat	0.307538	Astro_L1_FGFR3_SERPINI2
1	pcc	Seurat	0.289275	Endo_L2_5_NOSTRIN_SRGN
1	pcc	Seurat	0.387184	Exc_L2_3_LINC00507_DSG3
1	pcc	Seurat	0.496987	Exc_L2_3_RORB_CCDC68
1	pcc	Seurat	0.077286	Exc_L2_3_RORB_PTPN3
1	pcc	Seurat	0.111878	Exc_L2_3_RORB_RTKN2
1	pcc	Seurat	0	Exc_L2_LAMP5_KCNG3
1	pcc	Seurat	0	Exc_L2_LINC00507_ATP7B
1	pcc	Seurat	0.451673	Exc_L2_LINC00507_GLRA3
1	pcc	Seurat	0.498454	Exc_L3_5_FEZF2_ASGR2
1	pcc	Seurat	0	Exc_L3_5_FEZF2_LINC01107
1	pcc	Seurat	0	Exc_L3_5_RORB_LAMA4
1	pcc	Seurat	0.287094	Exc_L3_5_RORB_LINC01202
1	pcc	Seurat	0.462876	Exc_L3_5_RORB_LNX2
1	pcc	Seurat	0.311151	Exc_L3_5_RORB_RPRM
1	pcc	Seurat	0.0839664	Exc_L3_5_RORB_TNNT2
1	pcc	Seurat	0.439119	Exc_L3_LAMP5_CARM1P1
1	pcc	Seurat	0.410538	Exc_L3_RORB_OTOGL
1	pcc	Seurat	0.159565	Exc_L3_THEMIS_ENPEP
1	pcc	Seurat	0.495965	Exc_L5_6_FEZF2_C9orf135_AS1
1	pcc	Seurat	-0.0113079	Exc_L5_6_FEZF2_CFTR
1	pcc	Seurat	0.112137	Exc_L5_6_FEZF2_FILIP1L
1	pcc	Seurat	0.518478	Exc_L5_6_FEZF2_IFNG_AS1
1	pcc	Seurat	0.0993915	Exc_L5_6_FEZF2_LPO
1	pcc	Seurat	0	Exc_L5_6_FEZF2_OR1L8
1	pcc	Seurat	0	Exc_L5_6_FEZF2_SH2D1B
1	pcc	Seurat	0	Exc_L5_6_THEMIS_SMYD1
1	pcc	Seurat	0.126348	Exc_L5_6_THEMIS_TNFAIP6
1	pcc	Seurat	0	Exc_L5_FEZF2_CSN1S1
1	pcc	Seurat	0	Exc_L5_FEZF2_NREP_AS1
1	pcc	Seurat	0.0275971	Exc_L5_FEZF2_PKD2L1
1	pcc	Seurat	0.251315	Exc_L5_FEZF2_RNF144A_AS1
1	pcc	Seurat	0.0459227	Exc_L5_RORB_MED8
1	pcc	Seurat	0.110772	Exc_L5_THEMIS_FGF10
1	pcc	Seurat	0	Exc_L5_THEMIS_LINC01116
1	pcc	Seurat	0	Exc_L5_THEMIS_RGPD6
1	pcc	Seurat	0	Exc_L5_THEMIS_SLC22A18
1	pcc	Seurat	0	Exc_L5_THEMIS_VILL
1	pcc	Seurat	0.126629	Exc_L6_FEZF2_FFAR4
1	pcc	Seurat	0.659323	Exc_L6_FEZF2_KLK7
1	pcc	Seurat	0	Exc_L6_FEZF2_PDYN
1	pcc	Seurat	0.183318	Exc_L6_FEZF2_POGK
1	pcc	Seurat	0	Exc_L6_FEZF2_PROKR2
1	pcc	Seurat	0.251853	Exc_L6_THEMIS_LINC00343
1	pcc	Seurat	0.117478	Exc_L6_THEMIS_SLN
1	pcc	Seurat	0	Exc_L6_THEMIS_SNTG2
1	pcc	Seurat	0	Inh_L1_2_PVALB_CDK20
1	pcc	Seurat	0	Inh_L1_2_SST_CCNJL
1	pcc	Seurat	0.326759	Inh_L1_2_SST_CLIC6
1	pcc	Seurat	0	Inh_L1_2_SST_PRRT4
1	pcc	Seurat	0.320182	Inh_L1_2_VIP_EXPH5
1	pcc	Seurat	0	Inh_L1_2_VIP_HTR3A
1	pcc	Seurat	0	Inh_L1_2_VIP_PTGER3
1	pcc	Seurat	0	Inh_L1_2_VIP_SCML4
1	pcc	Seurat	0	Inh_L1_2_VIP_WNT4
1	pcc	Seurat	0.167665	Inh_L1_3_SST_FAM20A
1	pcc	Seurat	0.508282	Inh_L1_3_VIP_CBLN1
1	pcc	Seurat	0.216796	Inh_L1_3_VIP_CHRNA2
1	pcc	Seurat	0	Inh_L1_3_VIP_FNDC1
1	pcc	Seurat	0.0732325	Inh_L1_3_VIP_HSPB6
1	pcc	Seurat	0.167856	Inh_L1_5_VIP_CD27_AS1
1	pcc	Seurat	0.579991	Inh_L1_5_VIP_LINC01013
1	pcc	Seurat	0.315274	Inh_L1_5_VIP_PHLDB3
1	pcc	Seurat	0.521831	Inh_L1_5_VIP_SMOC1
1	pcc	Seurat	0.652292	Inh_L1_6_LAMP5_AARD
1	pcc	Seurat	0.180413	Inh_L1_6_LAMP5_CA1
1	pcc	Seurat	0.329994	Inh_L1_6_LAMP5_NES
1	pcc	Seurat	0.517929	Inh_L1_6_PVALB_COL15A1
1	pcc	Seurat	0	Inh_L1_6_SST_NPY
1	pcc	Seurat	0.525315	Inh_L1_6_VIP_SLC7A6OS
1	pcc	Seurat	0.669155	Inh_L1_LAMP5_BMP2
1	pcc	Seurat	0.497375	Inh_L1_LAMP5_NMBR
1	pcc	Seurat	-0.0081294	Inh_L1_LAMP5_PVRL2
1	pcc	Seurat	0	Inh_L1_LAMP5_RAB11FIP1
1	pcc	Seurat	0.400473	Inh_L1_PAX6_CHRFAM7A
1	pcc	Seurat	0	Inh_L1_PAX6_MIR101_1
1	pcc	Seurat	0.341883	Inh_L1_PVALB_SST_ASIC4
1	pcc	Seurat	0	Inh_L1_SST_DEFB108B
1	pcc	Seurat	0	Inh_L1_SST_P4HA3
1	pcc	Seurat	-0.0035997	Inh_L1_VIP_KLHDC8B
1	pcc	Seurat	0.254987	Inh_L2_3_SST_NMU
1	pcc	Seurat	0.162535	Inh_L2_5_PVALB_HHIPL1
1	pcc	Seurat	0.426682	Inh_L2_5_PVALB_RPH3AL
1	pcc	Seurat	0	Inh_L2_5_VIP_BSPRY
1	pcc	Seurat	0.265275	Inh_L2_5_VIP_SOX11
1	pcc	Seurat	0.524567	Inh_L2_PAX6_FREM2
1	pcc	Seurat	0	Inh_L2_PVALB_FRZB
1	pcc	Seurat	0.521291	Inh_L2_VIP_SLC6A16
1	pcc	Seurat	0.321726	Inh_L3_5_PVALB_ISG20
1	pcc	Seurat	0	Inh_L3_5_SST_CDH3
1	pcc	Seurat	0.275747	Inh_L3_5_SST_GGTLC3
1	pcc	Seurat	0.199811	Inh_L3_5_SST_OR5AH1P
1	pcc	Seurat	0.165757	Inh_L3_5_VIP_HS3ST3A1
1	pcc	Seurat	0.233369	Inh_L3_5_VIP_IGDCC3
1	pcc	Seurat	0.299982	Inh_L3_5_VIP_TAC3
1	pcc	Seurat	-0.0061534	Inh_L3_6_PAX6_LINC01497
1	pcc	Seurat	0.142858	Inh_L3_6_VIP_UG0898H09
1	pcc	Seurat	0.532402	Inh_L3_6_VIP_ZIM2_AS1
1	pcc	Seurat	0.325738	Inh_L3_PVALB_SAMD13
1	pcc	Seurat	0.499612	Inh_L5_6_LAMP5_CRABP1
1	pcc	Seurat	0.266499	Inh_L5_6_PVALB_FAM150B
1	pcc	Seurat	0.417486	Inh_L5_6_PVALB_GAPDHP60
1	pcc	Seurat	0	Inh_L5_6_PVALB_KCNIP2
1	pcc	Seurat	0.257545	Inh_L5_6_PVALB_MEPE
1	pcc	Seurat	0.314275	Inh_L5_6_PVALB_SST_CRHR2
1	pcc	Seurat	0.00873064	Inh_L5_6_PVALB_ZFPM2_AS1
1	pcc	Seurat	0	Inh_L5_6_SST_BEAN1
1	pcc	Seurat	0.371265	Inh_L5_6_SST_C4orf26
1	pcc	Seurat	0	Inh_L5_6_SST_DNAJC14
1	pcc	Seurat	0	Inh_L5_6_SST_FBN2
1	pcc	Seurat	0.381683	Inh_L5_6_SST_ISX
1	pcc	Seurat	0.166534	Inh_L5_6_SST_KLHL1
1	pcc	Seurat	0	Inh_L5_6_SST_PAWR
1	pcc	Seurat	0	Inh_L5_6_SST_PIK3CD
1	pcc	Seurat	0	Inh_L5_6_VIP_COL4A3
1	pcc	Seurat	0.16414	Inh_L5_PVALB_LRIG3
1	pcc	Seurat	0.247104	Inh_L5_SST_RPL35AP11
1	pcc	Seurat	0	Inh_L6_SST_TH
1	pcc	Seurat	0.651204	Micro_L1_6_TYROBP_CD74
1	pcc	Seurat	0.697258	OPC_L1_6_PDGFRA_COL20A1
1	pcc	Seurat	0.735334	Oligo_L2_6_OPALIN_FTH1P3
1	pcc	Seurat	0	Oligo_L2_6_OPALIN_MAP6D1
1	pcc	Seurat	0.413788	Oligo_L3_6_OPALIN_ENPP6
1	pcc	Seurat	-0.0101502	Oligo_L3_6_OPALIN_LRP4_AS1
1	pcc	Seurat	0	Oligo_L5_6_OPALIN_LDLRAP1
1	pcc	Seurat	0.0631963	VLMC_L1_5_PDGFRA_COLEC12
2	pcc	Seurat	0.938375	Astro
2	pcc	Seurat	0.833909	CA1
2	pcc	Seurat	0.0770681	CA1_ProS
2	pcc	Seurat	-0.0077134	CA2_IG_FC
2	pcc	Seurat	0.257422	CA3
2	pcc	Seurat	0.261922	CR
2	pcc	Seurat	-0.0005195	CT_SUB
2	pcc	Seurat	0.835457	Car3
2	pcc	Seurat	0.740786	DG
2	pcc	Seurat	0.941693	Endo
2	pcc	Seurat	-0.0167849	L2_3_IT_APr
2	pcc	Seurat	0.371046	L2_3_IT_CTX
2	pcc	Seurat	0.0611854	L2_3_IT_ENTl
2	pcc	Seurat	0	L2_3_IT_HATA
2	pcc	Seurat	0.154908	L2_3_IT_PPP
2	pcc	Seurat	0.184044	L2_3_IT_ProS
2	pcc	Seurat	0	L2_3_IT_RSP
2	pcc	Seurat	0	L2_3_IT_RSPv
2	pcc	Seurat	0.0254051	L2_IT_ENTl
2	pcc	Seurat	0.12554	L2_IT_ENTm
2	pcc	Seurat	0.492302	L2_IT_PAR
2	pcc	Seurat	0.220147	L3_IT_ENTl
2	pcc	Seurat	0.641984	L3_IT_ENTm
2	pcc	Seurat	0.60114	L4_5_IT_CTX
2	pcc	Seurat	0.535192	L4_RSP_ACA
2	pcc	Seurat	0.197653	L5_6_IT_CTX
2	pcc	Seurat	0.33895	L5_IT_CTX
2	pcc	Seurat	0.179791	L5_IT_TPE_ENT
2	pcc	Seurat	0.790685	L5_NP_CTX
2	pcc	Seurat	0.00670627	L5_NP_CT_CTX_
2	pcc	Seurat	0.382136	L5_PPP
2	pcc	Seurat	0.717161	L5_PT_CTX
2	pcc	Seurat	0.666764	L6_CT_CTX
2	pcc	Seurat	0.668423	L6_IT_CTX
2	pcc	Seurat	0	L6_IT_ENTl
2	pcc	Seurat	0.861129	L6b_CTX
2	pcc	Seurat	0.22958	L6b_CT_ENT
2	pcc	Seurat	0.795677	Lamp5
2	pcc	Seurat	0.625785	Lamp5_Lhx6
2	pcc	Seurat	0	Meis2_HPF
[truncated: 24,842 more rows]

## Sheet: Fig.2b
Accuracy scores of the deconvolution methods for the 32 simulated datasets.
	value	dataset
Cell2location	0.909091	1
Tangram	0.772727	1
Spoint	0.909091	1
SPOTlight	0.568182	1
DestVI	0.5	1
Stereoscope	0.659091	1
STRIDE	0.431818	1
RCTD	0.568182	1
SpatialDWLS	0.363636	1
Seurat	0.159091	1
DSTG	0.159091	1
Spoint	1	2
Cell2location	0.863636	2
Stereoscope	0.772727	2
Tangram	0.636364	2
RCTD	0.613636	2
SpatialDWLS	0.568182	2
SPOTlight	0.454545	2
Seurat	0.386364	2
DestVI	0.318182	2
DSTG	0.272727	2
STRIDE	0.113636	2
Spoint	1	3
RCTD	0.909091	3
STRIDE	0.75	3
SpatialDWLS	0.75	3
SPOTlight	0.386364	3
Cell2location	0.590909	3
DestVI	0.545455	3
Tangram	0.340909	3
Stereoscope	0.340909	3
DSTG	0.227273	3
Seurat	0.159091	3
Cell2location	0.977273	4
RCTD	0.863636	4
Spoint	0.818182	4
STRIDE	0.681818	4
SpatialDWLS	0.75	4
SPOTlight	0.318182	4
Tangram	0.409091	4
DestVI	0.477273	4
Seurat	0.340909	4
DSTG	0.204545	4
Stereoscope	0.159091	4
Spoint	1	5
STRIDE	0.659091	5
Cell2location	0.818182	5
Stereoscope	0.75	5
SpatialDWLS	0.727273	5
RCTD	0.613636	5
SPOTlight	0.318182	5
Tangram	0.340909	5
Seurat	0.386364	5
DSTG	0.295455	5
DestVI	0.0909091	5
Spoint	1	6
STRIDE	0.772727	6
RCTD	0.886364	6
Cell2location	0.772727	6
Tangram	0.522727	6
Stereoscope	0.613636	6
SPOTlight	0.295455	6
DSTG	0.431818	6
SpatialDWLS	0.340909	6
Seurat	0.272727	6
DestVI	0.0909091	6
Spoint	1	7
RCTD	0.795455	7
Stereoscope	0.659091	7
Cell2location	0.772727	7
SpatialDWLS	0.727273	7
DestVI	0.590909	7
STRIDE	0.454545	7
Tangram	0.363636	7
SPOTlight	0.295455	7
Seurat	0.204545	7
DSTG	0.136364	7
STRIDE	0.75	8
Seurat	0.772727	8
RCTD	0.886364	8
Spoint	0.659091	8
Cell2location	0.5	8
Stereoscope	0.545455	8
DestVI	0.659091	8
SpatialDWLS	0.636364	8
SPOTlight	0.25	8
Tangram	0.181818	8
DSTG	0.159091	8
STRIDE	0.909091	9
Spoint	0.931818	9
RCTD	0.772727	9
Cell2location	0.772727	9
DestVI	0.568182	9
SPOTlight	0.318182	9
Stereoscope	0.568182	9
Tangram	0.295455	9
SpatialDWLS	0.431818	9
Seurat	0.25	9
DSTG	0.181818	9
STRIDE	0.727273	10
Cell2location	0.886364	10
RCTD	0.795455	10
Seurat	0.704545	10
Spoint	0.659091	10
SpatialDWLS	0.727273	10
Stereoscope	0.545455	10
SPOTlight	0.318182	10
Tangram	0.272727	10
DestVI	0.181818	10
DSTG	0.181818	10
STRIDE	0.840909	11
Spoint	0.909091	11
RCTD	0.886364	11
Cell2location	0.772727	11
Stereoscope	0.636364	11
SpatialDWLS	0.590909	11
SPOTlight	0.386364	11
Tangram	0.409091	11
Seurat	0.272727	11
DestVI	0.159091	11
DSTG	0.136364	11
Spoint	1	12
SpatialDWLS	0.909091	12
RCTD	0.818182	12
Cell2location	0.704545	12
Tangram	0.636364	12
DestVI	0.454545	12
STRIDE	0.477273	12
SPOTlight	0.204545	12
DSTG	0.409091	12
Stereoscope	0.272727	12
Seurat	0.113636	12
SpatialDWLS	0.954545	13
Cell2location	0.863636	13
Spoint	0.909091	13
Tangram	0.613636	13
DestVI	0.681818	13
DSTG	0.522727	13
SPOTlight	0.431818	13
Seurat	0.204545	13
STRIDE	0.340909	13
RCTD	0.295455	13
Stereoscope	0.181818	13
Spoint	0.954545	14
SpatialDWLS	0.954545	14
DestVI	0.704545	14
Cell2location	0.795455	14
Tangram	0.681818	14
SPOTlight	0.318182	14
DSTG	0.477273	14
Seurat	0.318182	14
STRIDE	0.181818	14
Stereoscope	0.363636	14
RCTD	0.25	14
Spoint	1	15
SpatialDWLS	0.886364	15
DestVI	0.704545	15
Cell2location	0.818182	15
DSTG	0.5	15
Tangram	0.545455	15
RCTD	0.590909	15
Seurat	0.318182	15
STRIDE	0.340909	15
SPOTlight	0.136364	15
Stereoscope	0.159091	15
STRIDE	0.931818	16
Spoint	0.886364	16
Cell2location	0.795455	16
SpatialDWLS	0.75	16
DestVI	0.568182	16
SPOTlight	0.340909	16
Tangram	0.431818	16
RCTD	0.613636	16
Stereoscope	0.340909	16
Seurat	0.204545	16
DSTG	0.136364	16
Cell2location	0.931818	1_r
Spoint	0.954545	1_r
Tangram	0.704545	1_r
Stereoscope	0.772727	1_r
DestVI	0.590909	1_r
RCTD	0.613636	1_r
SPOTlight	0.454545	1_r
STRIDE	0.318182	1_r
SpatialDWLS	0.318182	1_r
Seurat	0.181818	1_r
DSTG	0.159091	1_r
Spoint	1	2_r
Cell2location	0.909091	2_r
Tangram	0.659091	2_r
DestVI	0.659091	2_r
SPOTlight	0.613636	2_r
SpatialDWLS	0.568182	2_r
STRIDE	0.477273	2_r
RCTD	0.477273	2_r
Stereoscope	0.295455	2_r
Seurat	0.181818	2_r
DSTG	0.159091	2_r
STRIDE	0.840909	3_r
Spoint	0.954545	3_r
RCTD	0.840909	3_r
Cell2location	0.727273	3_r
SPOTlight	0.568182	3_r
DestVI	0.545455	3_r
SpatialDWLS	0.454545	3_r
Tangram	0.454545	3_r
Stereoscope	0.340909	3_r
DSTG	0.181818	3_r
Seurat	0.0909091	3_r
Spoint	1	4_r
SPOTlight	0.522727	4_r
Cell2location	0.886364	4_r
STRIDE	0.659091	4_r
RCTD	0.727273	4_r
DestVI	0.590909	4_r
SpatialDWLS	0.613636	4_r
Tangram	0.25	4_r
Seurat	0.318182	4_r
Stereoscope	0.272727	4_r
DSTG	0.159091	4_r
Spoint	0.977273	5_r
SPOTlight	0.568182	5_r
Cell2location	0.863636	5_r
SpatialDWLS	0.727273	5_r
Tangram	0.613636	5_r
STRIDE	0.613636	5_r
Stereoscope	0.477273	5_r
DestVI	0.590909	5_r
Seurat	0.204545	5_r
RCTD	0.25	5_r
DSTG	0.113636	5_r
Spoint	1	6_r
STRIDE	0.863636	6_r
SpatialDWLS	0.795455	6_r
Cell2location	0.75	6_r
SPOTlight	0.454545	6_r
DestVI	0.659091	6_r
Tangram	0.431818	6_r
Stereoscope	0.431818	6_r
RCTD	0.318182	6_r
Seurat	0.136364	6_r
DSTG	0.159091	6_r
Spoint	1	7_r
Cell2location	0.886364	7_r
SpatialDWLS	0.75	7_r
Tangram	0.568182	7_r
DestVI	0.681818	7_r
Stereoscope	0.522727	7_r
SPOTlight	0.431818	7_r
STRIDE	0.431818	7_r
RCTD	0.454545	7_r
Seurat	0.159091	7_r
DSTG	0.113636	7_r
Spoint	0.931818	8_r
Cell2location	0.931818	8_r
Stereoscope	0.727273	8_r
RCTD	0.545455	8_r
STRIDE	0.477273	8_r
SpatialDWLS	0.545455	8_r
Tangram	0.454545	8_r
SPOTlight	0.340909	8_r
DestVI	0.590909	8_r
Seurat	0.25	8_r
DSTG	0.204545	8_r
Cell2location	0.931818	9_r
RCTD	0.863636	9_r
Spoint	0.886364	9_r
STRIDE	0.5	9_r
SpatialDWLS	0.75	9_r
Seurat	0.454545	9_r
Tangram	0.568182	9_r
SPOTlight	0.295455	9_r
Stereoscope	0.386364	9_r
DestVI	0.25	9_r
DSTG	0.113636	9_r
Cell2location	0.977273	10_r
RCTD	0.840909	10_r
SpatialDWLS	0.863636	10_r
STRIDE	0.477273	10_r
Spoint	0.727273	10_r
Tangram	0.431818	10_r
Seurat	0.409091	10_r
SPOTlight	0.25	10_r
Stereoscope	0.477273	10_r
DestVI	0.386364	10_r
DSTG	0.159091	10_r
Spoint	1	11_r
Cell2location	0.863636	11_r
STRIDE	0.590909	11_r
Stereoscope	0.704545	11_r
RCTD	0.704545	11_r
Tangram	0.363636	11_r
Seurat	0.318182	11_r
DestVI	0.545455	11_r
SpatialDWLS	0.545455	11_r
SPOTlight	0.204545	11_r
DSTG	0.159091	11_r
Spoint	1	12_r
STRIDE	0.772727	12_r
Cell2location	0.886364	12_r
DestVI	0.727273	12_r
SpatialDWLS	0.659091	12_r
Tangram	0.431818	12_r
SPOTlight	0.25	12_r
DSTG	0.386364	12_r
RCTD	0.522727	12_r
Stereoscope	0.272727	12_r
Seurat	0.0909091	12_r
Spoint	1	13_r
Cell2location	0.886364	13_r
DestVI	0.772727	13_r
SpatialDWLS	0.795455	13_r
STRIDE	0.613636	13_r
Tangram	0.409091	13_r
SPOTlight	0.25	13_r
Stereoscope	0.522727	13_r
DSTG	0.272727	13_r
RCTD	0.340909	13_r
Seurat	0.136364	13_r
Spoint	1	14_r
Tangram	0.795455	14_r
Cell2location	0.840909	14_r
STRIDE	0.613636	14_r
DestVI	0.5	14_r
SPOTlight	0.25	14_r
SpatialDWLS	0.704545	14_r
DSTG	0.409091	14_r
Stereoscope	0.295455	14_r
Seurat	0.181818	14_r
RCTD	0.409091	14_r
Spoint	1	15_r
Cell2location	0.886364	15_r
DestVI	0.75	15_r
SpatialDWLS	0.818182	15_r
Tangram	0.636364	15_r
SPOTlight	0.409091	15_r
DSTG	0.5	15_r
Seurat	0.318182	15_r
STRIDE	0.340909	15_r
Stereoscope	0.204545	15_r
RCTD	0.136364	15_r
Cell2location	0.909091	16_r
Spoint	0.954545	16_r
STRIDE	0.590909	16_r
RCTD	0.704545	16_r
SPOTlight	0.477273	16_r
SpatialDWLS	0.727273	16_r
Seurat	0.545455	16_r
Tangram	0.409091	16_r
Stereoscope	0.159091	16_r
DSTG	0.363636	16_r
DestVI	0.159091	16_r

## Sheet: Fig.2d
Accuracy scores of the deconvolution methods for the DLPFC dataset.
	Spoint	Cell2location	RCTD	Stereoscope	Tangram	DestVI	Seurat	CARD	SPOTlight	SpatialDWLS	DSTG
Exc_L2_3_LINC00507_RPL9P17_151507	0.765104	0.523399	0.92074	0.677178	0.674914	0.812139	0.42731	0.886509	0.826104	0.945439	0.414378
Exc_L2_3_LINC00507_RPL9P17_151508	0.756181	0.521154	0.909863	0.685593	0.666165	0.803099	0.422783	0.891057	0.541542	0.884149	0.389801
Exc_L2_3_LINC00507_RPL9P17_151509	0.85973	0.735737	0.935425	0.825209	0.770049	0.825427	0.59329	0.875158	0.95689	0.794149	0.638512
Exc_L2_3_LINC00507_RPL9P17_151510	0.838574	0.703954	0.850249	0.791098	0.770369	0.760025	0.603774	0.835959	0.802251	0.749432	0.52589
Exc_L2_3_LINC00507_RPL9P17_151669	0.900117	0.700429	0.995861	0.735786	0.880801	0.917729	0.610066	0.969105	0.973189	0.920803	0.649178
Exc_L2_3_LINC00507_RPL9P17_151670	0.926355	0.786015	0.996199	0.818351	0.911202	0.951505	0.651099	0.974666	0.983846	0.982126	0.667341
Exc_L2_3_LINC00507_RPL9P17_151671	0.80078	0.56162	0.97326	0.626047	0.70019	0.816947	0.526422	0.884476	0.838387	0.956331	0.467594
Exc_L2_3_LINC00507_RPL9P17_151672	0.742752	0.541944	0.904313	0.566526	0.595079	0.793515	0.406991	0.852365	0.868578	0.731789	0.456913
Exc_L2_3_LINC00507_RPL9P17_151673	0.754767	0.48728	0.909817	0.73676	0.621276	0.899021	0.444141	0.862913	0.531092	0.814096	0.341709
Exc_L2_3_LINC00507_RPL9P17_151674	0.738958	0.474467	0.853084	0.6765	0.552935	0.710729	0.393481	0.831137	0.697853	0.852586	0.311782
Exc_L2_3_LINC00507_RPL9P17_151675	0.669256	0.427634	0.833107	0.684393	0.519845	0.664846	0.370768	0.787149	0.516987	0.758376	0.289605
Exc_L2_3_LINC00507_RPL9P17_151676	0.687763	0.446715	0.842108	0.681601	0.548199	0.735577	0.411522	0.771115	0.591849	0.773696	0.315172
Exc_L2_4_RORB_GRIK1_151507	0.840351	0.626647	0.686851	0.597433	0.813196	0.551379	0.643795	0.694936	0.392176	0.844745	0.504323
Exc_L2_4_RORB_GRIK1_151508	0.816834	0.626772	0.810509	0.540324	0.781729	0.686176	0.620282	0.6608	0.367551	0.838875	0.47097
Exc_L2_4_RORB_GRIK1_151509	0.912906	0.842884	0.84823	0.768425	0.88503	0.818825	0.764819	0.808601	0.477392	0.847677	0.656234
Exc_L2_4_RORB_GRIK1_151510	0.909616	0.78446	0.808838	0.783789	0.904344	0.760983	0.811611	0.792692	0.485563	0.885657	0.593538
Exc_L2_4_RORB_GRIK1_151669	0.954589	0.748112	0.996915	0.745189	0.902581	0.821148	0.817029	0.891361	0.829049	1	0.644018
Exc_L2_4_RORB_GRIK1_151670	0.965848	0.776252	0.998884	0.722233	0.920357	0.870108	0.737646	0.8729	0.736218	1	0.707969
Exc_L2_4_RORB_GRIK1_151671	0.920384	0.615744	0.993301	0.608339	0.886533	0.750466	0.564176	0.716035	0.67627	0.924025	0.525855
Exc_L2_4_RORB_GRIK1_151672	0.865628	0.60834	0.902667	0.596998	0.880464	0.797944	0.510014	0.675003	0.582437	0.94713	0.511538
Exc_L2_4_RORB_GRIK1_151673	0.839268	0.567946	0.76369	0.490961	0.838358	0.820715	0.597136	0.663146	0.437003	0.96026	0.402237
Exc_L2_4_RORB_GRIK1_151674	0.788826	0.572263	0.767019	0.456704	0.714212	0.781155	0.673924	0.61622	0.333961	0.744409	0.380045
Exc_L2_4_RORB_GRIK1_151675	0.738619	0.511838	0.782753	0.405196	0.75384	0.708375	0.625766	0.579914	0.477633	0.809399	0.366119
Exc_L2_4_RORB_GRIK1_151676	0.775939	0.537461	0.809725	0.450004	0.772382	0.612596	0.657449	0.568642	0.378239	0.85558	0.388296
Exc_L3_LINC00507_CTXN3_151507	0.613281	0.399102	0.543864	0.425318	0.42851	0.443347	0.452836	0.484998	0.185266	0	0.313919
Exc_L3_LINC00507_CTXN3_151508	0.645642	0.407871	0.566671	0.447389	0.424488	0.480519	0.527396	0.502315	0.165772	0.306212	0.31426
Exc_L3_LINC00507_CTXN3_151509	0.662194	0.563381	0.574844	0.402835	0.556805	0.528043	0.492137	0.535801	0.297363	0	0.453193
Exc_L3_LINC00507_CTXN3_151510	0.621531	0.508198	0.556338	0.455088	0.589865	0.497766	0.545996	0.557213	0.355555	1	0.380686
Exc_L3_LINC00507_CTXN3_151669	0.883456	0.612721	0.894108	0.860265	0.542859	0.763898	0.849247	0.895007	0.568153	1	0.596277
Exc_L3_LINC00507_CTXN3_151670	0.927494	0.658293	0.947756	0.893313	0.601034	0.728678	0.911055	0.894597	0.674438	0.999673	0.575383
Exc_L3_LINC00507_CTXN3_151671	0.832981	0.520742	0.82653	0.733928	0.574348	0.72757	0.592323	0.815921	0.553312	0.593256	0.466193
Exc_L3_LINC00507_CTXN3_151672	0.844545	0.460335	0.747027	0.656046	0.67719	0.529035	0.843461	0.765973	0.399924	0.00911483	0.425131
Exc_L3_LINC00507_CTXN3_151673	0.65876	0.38778	0.637644	0.361338	0.518712	0.425888	0.510568	0.542252	0.0815179	0	0.269984
Exc_L3_LINC00507_CTXN3_151674	0.542151	0.38887	0.656408	0.340142	0.476342	0.454788	0.39951	0.518059	0.207624	0	0.251563
Exc_L3_LINC00507_CTXN3_151675	0.472541	0.301167	0.510611	0.328169	0.365628	0.351475	0.340692	0.406434	0.266563	0	0.213568
Exc_L3_LINC00507_CTXN3_151676	0.585524	0.336508	0.494808	0.342098	0.45354	0.445787	0.160583	0.413865	0.24595	0.00380666	0.241343
Exc_L3_LINC00507_PSRC1_151507	0.622022	0.388481	0.776552	0.40042	0.591439	0.251442	0.270521	0.537929			0.27947
Exc_L3_LINC00507_PSRC1_151508	0.685078	0.403147	0.760522	0.400486	0.549973	0.335879	0.318037	0.642642	0	0	0.314634
Exc_L3_LINC00507_PSRC1_151509	0.642044	0.555855	0.727698	0.50418	0.612425	0.665655	0.291609	0.524726		0	0.375823
Exc_L3_LINC00507_PSRC1_151510	0.614462	0.504206	0.620111	0.458371	0.614333	0.466086	0.358151	0.397337			0.381435
Exc_L3_LINC00507_PSRC1_151669	0.980046	0.636592	0.979224	0.779549	0.77034	0.650046	0.647577	0.975239	1		0.643875
Exc_L3_LINC00507_PSRC1_151670	0.982307	0.706173	0.993528	0.82182	0.838946	0.828955	0.785293	0.921061	1		0.579434
Exc_L3_LINC00507_PSRC1_151671	0.931311	0.526557	0.931171	0.656124	0.723936	0.614254	0.367287	0.876458		1	0.466147
Exc_L3_LINC00507_PSRC1_151672	0.891467	0.474048	0.833588	0.613218	0.615182	0.431004	0.495585	0.643366			0.355837
Exc_L3_LINC00507_PSRC1_151673	0.676291	0.354202	0.808526	0.477303	0.518951	0.330136	0.421657	0.504305			0.271289
Exc_L3_LINC00507_PSRC1_151674	0.665061	0.374452	0.740591	0.427486	0.484597	0.271006	0.395882	0.490698			0.251802
Exc_L3_LINC00507_PSRC1_151675	0.56197	0.303652	0.630103	0.359344	0.410285	0.255967	0.269487	0.427611			0.215101
Exc_L3_LINC00507_PSRC1_151676	0.602522	0.33241	0.614125	0.397919	0.461389	0.348143	0.410845	0.431247			0.241791
Exc_L3_RORB_CARTPT_151507	0.779126	0.396118	0.610627	0.585895	0.637198	0.626706	0.332288	0.619795	1	0	0.294317
Exc_L3_RORB_CARTPT_151508	0.833085	0.413147	0.62228	0.586464	0.647631	0.732935	0.37836	0.456572	0	0.993073	0.314007
Exc_L3_RORB_CARTPT_151509	0.764862	0.573236	0.633573	0.586688	0.777846	0.727816	0.492613	0.566983	0	0	0.40118
Exc_L3_RORB_CARTPT_151510	0.84248	0.519308	0.630354	0.476174	0.76461	0.667845	0.474957	0.670171	0		0.380777
Exc_L3_RORB_CARTPT_151669	0.956875	0.655387	0.920096	0.857849	0.861706	0.904289	0.90851	0.956899	1	0.00636492	0.607437
Exc_L3_RORB_CARTPT_151670	0.967229	0.716514	0.969209	0.931984	0.938117	0.939245	0.857942	0.895172	0.849012	1	0.628206
Exc_L3_RORB_CARTPT_151671	0.97877	0.547693	0.850559	0.823084	0.905368	0.875995	0.710277	0.753435	1	1	0.467006
Exc_L3_RORB_CARTPT_151672	0.894771	0.508748	0.780985	0.740222	0.802571	0.811625	0.594181	0.673749	0.684824	0.404815	0.454388
Exc_L3_RORB_CARTPT_151673	0.849688	0.385085	0.579188	0.282752	0.774509	0.678368	0.369197	0.674016	0	0.0229123	0.270682
Exc_L3_RORB_CARTPT_151674	0.823839	0.400203	0.490301	0.247508	0.686555	0.591156	0.64135	0.616823	0	0.999571	0.25196
Exc_L3_RORB_CARTPT_151675	0.705057	0.313041	0.515298	0.159046	0.631455	0.643879	0.38442	0.403388			0.215654
Exc_L3_RORB_CARTPT_151676	0.716068	0.345445	0.506434	0.238852	0.633856	0.616413	0.349653	0.512126		1	0.242417
Exc_L3_THEMIS_PLA2G7_151507	0.297466	0.360758	0.293406	0.219589	0.241636	0.381421	0.465292	0.680997	0	0	0.268187
Exc_L3_THEMIS_PLA2G7_151508	0.261069	0.376649	0.310329	0.294086	0.410991	0.355331	0.229255	0.441648		0.696028	0.311234
Exc_L3_THEMIS_PLA2G7_151509	0.565397	0.518619	0.431772	0.484842	0.530649	0.565672		0.385707			0.447546
Exc_L3_THEMIS_PLA2G7_151510	0.574208	0.478531	0.506608	0.409184	0.337369	0.536539		0.481402		0.347187	0.379312
Exc_L3_THEMIS_PLA2G7_151669	0.46688	0.570421	0.697634	0.381621	0.297516	0.625792		0.666655			0.56964
Exc_L3_THEMIS_PLA2G7_151670	0.506686	0.592583	0.759095	0.505456	0.467028	0.72407	0.387217	0.652741		0.76681	0.609921
Exc_L3_THEMIS_PLA2G7_151671	0.692735	0.495208	0.544912	0.331112	0.48672	0.551863		0.533774		1	0.46599
Exc_L3_THEMIS_PLA2G7_151672	0.781238	0.412768	0.504839	0.272947	0.466116	0.542876	0.295346	0.610702		1	0.296395
Exc_L3_THEMIS_PLA2G7_151673	0.530821	0.385892	0.440963	0.112645	0.363658	0.495675		0.552359	0	0.805912	0.270954
Exc_L3_THEMIS_PLA2G7_151674	0.43595	0.367177	0.321253	0.115164	0.349446	0.328987	0.594012	0.38988		0	0.252114
Exc_L3_THEMIS_PLA2G7_151675	0.322653	0.290338	0.216673	0.113951	0.199022	0.291516	0.577034	0.245969	0	0	0.217359
Exc_L3_THEMIS_PLA2G7_151676	0.482287	0.325819	0.370026	0.154441	0.467936	0.265827	0.330012	0.442755		0.692153	0.242747
Exc_L3_4_RORB_FOLH1B_151507	0.884941	0.515756	0.864722	0.433812	0.606103	0.680279	0.498124	0.783437	0.21463		0.390118
Exc_L3_4_RORB_FOLH1B_151508	0.890151	0.519413	0.826505	0.329562	0.766028	0.575629	0.502279	0.449502	0.34554		0.39841
Exc_L3_4_RORB_FOLH1B_151509	0.978307	0.684955	0.8612	0.486944	0.865461	0.874291	0.524969	0.746049	0.463721		0.442033
Exc_L3_4_RORB_FOLH1B_151510	0.966914	0.601787	0.896677	0.464231	0.867021	0.842855	0.611466	0.671658	0.394084	0	0.450015
Exc_L3_4_RORB_FOLH1B_151669	0.928072	0.704375	0.979332	0.636126	0.8645	0.800548	0.865693	0.965019	0.851721		0.747867
Exc_L3_4_RORB_FOLH1B_151670	0.968592	0.688783	0.894752	0.57369	0.824793	0.909899	0.847116	0.920242	0.765346	0	0.658193
Exc_L3_4_RORB_FOLH1B_151671	0.973539	0.578414	0.956772	0.556314	0.818362	0.743697	0.446906	0.890915	0.483481	1	0.526532
Exc_L3_4_RORB_FOLH1B_151672	0.883536	0.532131	0.847407	0.436809	0.787826	0.734503	0.493405	0.508941	0.446482	1	0.421827
Exc_L3_4_RORB_FOLH1B_151673	0.974616	0.478097	0.828494	0.213021	0.866332	0.779558	0.232001	0.722083	0.221168	1	0.331938
Exc_L3_4_RORB_FOLH1B_151674	0.972574	0.491258	0.856085	0.204674	0.734894	0.712353	0.428289	0.628007	0.163166		0.318818
Exc_L3_4_RORB_FOLH1B_151675	0.81125	0.408856	0.527884	0.192456	0.687091	0.756481	0.317626	0.399672	0.182963	1	0.290659
Exc_L3_4_RORB_FOLH1B_151676	0.870679	0.43727	0.639248	0.192413	0.659512	0.724131	0.263469	0.587984	0.207729		0.315855
Exc_L3_4_RORB_PRSS12_151507	0.824081	0.524052	0.949686	0.524111	0.69645	0.629187	0.365158	0.688458	0.335331	0.996008	0.388428
Exc_L3_4_RORB_PRSS12_151508	0.833816	0.530003	0.918435	0.515798	0.733629	0.699971	0.359361	0.716229	0.383146	0.780883	0.401582
Exc_L3_4_RORB_PRSS12_151509	0.873498	0.690572	0.953262	0.655908	0.828627	0.802986	0.676694	0.797579	0.444409	0.48561	0.511045
Exc_L3_4_RORB_PRSS12_151510	0.875395	0.607525	0.91452	0.636336	0.800187	0.709951	0.583206	0.783716	0.404849	0.99814	0.450591
Exc_L3_4_RORB_PRSS12_151669	0.962748	0.711892	0.970592	0.797283	0.901525	0.884348	0.686835	0.845847	0.630647	0.423511	0.694666
Exc_L3_4_RORB_PRSS12_151670	0.933159	0.704702	0.979749	0.815072	0.887023	0.893159	0.527108	0.806247	0.598376	0.997527	0.658301
Exc_L3_4_RORB_PRSS12_151671	0.929429	0.59425	0.969628	0.700225	0.86992	0.819001	0.402125	0.748938	0.447244	0.999732	0.526003
Exc_L3_4_RORB_PRSS12_151672	0.895533	0.560068	0.911706	0.661041	0.82625	0.810227	0.362894	0.735424	0.411225	0.686023	0.510434
Exc_L3_4_RORB_PRSS12_151673	0.860339	0.505542	0.929005	0.410843	0.824768	0.784466	0.340754	0.662879	0.25692	0.849502	0.332252
Exc_L3_4_RORB_PRSS12_151674	0.816736	0.504846	0.939225	0.280237	0.701669	0.720844	0.693948	0.605295	0.227202	0.999363	0.318883
Exc_L3_4_RORB_PRSS12_151675	0.764663	0.422963	0.895559	0.357086	0.674137	0.658122	0.354121	0.576318	0.228	0.775178	0.29169
Exc_L3_4_RORB_PRSS12_151676	0.770227	0.450378	0.937464	0.349999	0.718817	0.662888	0.359244	0.599192	0.262282	0.819699	0.315643
Exc_L3_4_RORB_RPS3P6_151507	0.853121	0.522101	0.724568	0.410201	0.619939	0.503784		0.580741	0.388544	0.651905	0.394014
Exc_L3_4_RORB_RPS3P6_151508	0.863543	0.526907	0.721574	0.384527	0.57727	0.487116	0.399754	0.583685	0.401755	0.636498	0.391814
Exc_L3_4_RORB_RPS3P6_151509	0.876652	0.670866	0.771095	0.433389	0.714218	0.491009	0.513475	0.608074	0.471131	0.658499	0.512019
Exc_L3_4_RORB_RPS3P6_151510	0.888082	0.590205	0.701203	0.430419	0.691314	0.55259	0.513243	0.617742	0.461471	0.56777	0.447262
Exc_L3_4_RORB_RPS3P6_151669	0.978845	0.758405	0.954268	0.710244	0.861915	0.788072		0.909296	0.821168	1	0.642131
Exc_L3_4_RORB_RPS3P6_151670	0.949275	0.771816	0.9391	0.719799	0.773039	0.642993	0.467275	0.857886	0.778899	1	0.701109
Exc_L3_4_RORB_RPS3P6_151671	0.970006	0.610851	0.878795	0.483769	0.774678	0.589398	0.490296	0.791339	0.694788	0.343199	0.525046
Exc_L3_4_RORB_RPS3P6_151672	0.940974	0.580429	0.837498	0.426468	0.709344	0.621343	0.579963	0.748936	0.581341	0.914272	0.479163
Exc_L3_4_RORB_RPS3P6_151673	0.904012	0.493571	0.731259	0.334244	0.594082	0.546347	0.60061	0.582861	0.372935	0.724767	0.330554
Exc_L3_4_RORB_RPS3P6_151674	0.798822	0.491726	0.71064	0.20653	0.539322	0.446779	0.487259	0.564421	0.379698	0.622534	0.31923
Exc_L3_4_RORB_RPS3P6_151675	0.845641	0.411396	0.613945	0.31004	0.477553	0.456984	0.306286	0.499159	0.310158	0.644544	0.293065
Exc_L3_4_RORB_RPS3P6_151676	0.820074	0.44495	0.661932	0.32336	0.51912	0.477074	0.522606	0.546549	0.357889	0.830851	0.315593
Exc_L3_4_RORB_SEMA6D_151507	0.773927	0.49619	0.851769	0.307317	0.685001	0.639499	0.323541	0.609101	0.36575		0.385224
Exc_L3_4_RORB_SEMA6D_151508	0.849229	0.509572	0.71881	0.432165	0.7576	0.638496	0.359306	0.665689	0.397515	0	0.400448
Exc_L3_4_RORB_SEMA6D_151509	0.918606	0.658668	0.883203	0.485742	0.907869	0.804662	0.447981	0.714457	0.430691		0.521063
Exc_L3_4_RORB_SEMA6D_151510	0.858179	0.590233	0.784154	0.498025	0.846019	0.813699	0.524697	0.666601	0.459579		0.450592
Exc_L3_4_RORB_SEMA6D_151669	0.967665	0.705421	0.938123	0.645432	0.863738	0.893891	0.599986	0.863461	0.631123		0.678649
Exc_L3_4_RORB_SEMA6D_151670	0.938233	0.705328	0.959629	0.602576	0.764474	0.853817	0.646633	0.847091	0.648458	1	0.683448
Exc_L3_4_RORB_SEMA6D_151671	0.952471	0.580106	0.93997	0.519267	0.830928	0.888409	0.558459	0.718237	0.501105	1	0.526149
Exc_L3_4_RORB_SEMA6D_151672	0.900221	0.538224	0.793341	0.400839	0.837346	0.815073	0.462684	0.711901	0.431717	0	0.536788
Exc_L3_4_RORB_SEMA6D_151673	0.893164	0.45714	0.837547	0.442564	0.801535	0.809014	0.422484	0.601535	0.280419		0.33202
Exc_L3_4_RORB_SEMA6D_151674	0.842873	0.474448	0.844819	0.355694	0.730679	0.707315	0.522229	0.552051	0.261606		0.318838
Exc_L3_4_RORB_SEMA6D_151675	0.794444	0.401149	0.628877	0.343898	0.668012	0.630807	0.366646	0.435241	0.245984		0.292213
Exc_L3_4_RORB_SEMA6D_151676	0.803103	0.426019	0.73854	0.364931	0.702984	0.646525	0.43673	0.519792	0.268583		0.313985
Exc_L3_5_FEZF2_DCN_151507	0.672319	0.670735	0.680505	0.390777	0.567637	0.75747		0.726323	0.65925	0.955555	0.511386
Exc_L3_5_FEZF2_DCN_151508	0.622502	0.687159	0.640102	0.428163	0.74783	0.736082		0.765581	0.68999	0.742467	0.556627
Exc_L3_5_FEZF2_DCN_151509	0.846661	0.704401	0.702207	0.393828	0.674818	0.74987		0.742657	0.764171	0.397918	0.634126
Exc_L3_5_FEZF2_DCN_151510	1	0.641919	0.657162	0.400301	0.816117	0.710472		0.746169	0.617916	0.530806	0.513671
Exc_L3_5_FEZF2_DCN_151669	1	0.828399	0.937131	0.886212	0.886807	0.882069		0.942188	0.873584	1	0.823224
Exc_L3_5_FEZF2_DCN_151670	0.840145	0.840095	0.925641	0.878814	0.978038	0.885968		0.968908	0.890351	1	0.853646
Exc_L3_5_FEZF2_DCN_151671	0.829232	0.755152	0.688949	0.707081	0.634031	0.820868		0.842805	0.789817	0.610822	0.699059
Exc_L3_5_FEZF2_DCN_151672	0.873784	0.692547	0.711751	0.634128	0.73581	0.829272		0.597135	0.719444	0.941362	0.668152
Exc_L3_5_FEZF2_DCN_151673	1	0.736487	0.730573	0.381147	0.630708	0.763647		0.857364	0.672364	0.352493	0.515888
Exc_L3_5_FEZF2_DCN_151674	1	0.662872	0.639494	0.393277	0.385196	0.680284		0.780335	0.702329	0.794494	0.489219
Exc_L3_5_FEZF2_DCN_151675	1	0.665262	0.625901	0.376252	0.687318	0.766564		0.626664	0.57586	0.0440139	0.501812
Exc_L3_5_FEZF2_DCN_151676	0.974195	0.674125	0.635927	0.421084	0.636162	0.77252		0.888397	0.74819	0.48237	0.504354
Exc_L3_5_FEZF2_ONECUT1_151507	0.938282	0.629438		0.446807	0.657487	0.590266	0.641258	0.866416			0.516824
Exc_L3_5_FEZF2_ONECUT1_151508	0.840262	0.641542		0.432872	0.5522	0.549274	0.1053	0.729009		0.00318732	0.555366
Exc_L3_5_FEZF2_ONECUT1_151509	0.797934	0.646848		0.412614	0.616064	0.478366	0.260166	0.824831	0		0.608384
Exc_L3_5_FEZF2_ONECUT1_151510	0.945468	0.591319		0.39811	0.485004	0.443905	0.350342	0.828826	0		0.5134
Exc_L3_5_FEZF2_ONECUT1_151669	1	0.833203		0.800254	0.490304	0.893685	0.637814	0.938779	1		0.83082
Exc_L3_5_FEZF2_ONECUT1_151670	0.873927	0.834513		0.785403	0.909619	0.912323		0.971793			0.853668
Exc_L3_5_FEZF2_ONECUT1_151671	0.761759	0.721124		0.486961	0.831064	0.760314	0.383078	0.225814	0	1	0.698448
Exc_L3_5_FEZF2_ONECUT1_151672	0.792325	0.646608		0.45162	0.713288	0.708348		0.258383			0.674737
Exc_L3_5_FEZF2_ONECUT1_151673	0.96648	0.649259		0.212936	0.455692	0.478476	0.340409	0.155403			0.514433
Exc_L3_5_FEZF2_ONECUT1_151674	0.946405	0.545859		0.215053	0.333606	0.378616	0.49025	0.72032			0.489441
Exc_L3_5_FEZF2_ONECUT1_151675	0.740995	0.609988		0.240568	0.628665	0.56837		0.78935			0.502768
Exc_L3_5_FEZF2_ONECUT1_151676	0.900919	0.625572		0.239453	0.475422	0.496241		0.689014			0.505698
Exc_L3_5_LINC00507_SLN_151507	0.548145	0.634845	0.626981	0.486165	0.664628	0.51449	0.652674	0.665417	0.331201	1	0.555165
Exc_L3_5_LINC00507_SLN_151508	0.515172	0.670166	0.564826	0.506001	0.768709	0.516126	0.823491	0.601174	0.306148		0.562204
Exc_L3_5_LINC00507_SLN_151509	0.491327	0.686882	0.531735	0.499374	0.673181	0.586251	0.643225	0.55414	0.373183		0.57023
Exc_L3_5_LINC00507_SLN_151510	0.539287	0.635093	0.58453	0.433507	0.567518	0.581936	0.383544	0.608308	0.328718		0.513836
Exc_L3_5_LINC00507_SLN_151669	0.814088	0.832426	0.957447	0.766214	0.83414	0.749978	0.976354	0.951986	0.854785		0.82257
Exc_L3_5_LINC00507_SLN_151670	1	0.863784	0.937223	0.855976	0.856178	0.83768		0.929514	0.818004	1	0.82449
Exc_L3_5_LINC00507_SLN_151671	0.621258	0.756351	0.743768	0.548003	0.829481	0.559073		0.484071	0.664937		0.699286
Exc_L3_5_LINC00507_SLN_151672	0.908902	0.697588	0.730987	0.545957	0.782673	0.684958	0.794776	0.350454	0.574406		0.669069
Exc_L3_5_LINC00507_SLN_151673	0.529666	0.601591	0.754282	0.327517	0.702866	0.523042	0.854574	0.638912	0.339441		0.514353
Exc_L3_5_LINC00507_SLN_151674	1	0.602637	0.436632	0.356212	0.59805	0.509363	0.570568	0.526421	0.389406		0.489135
Exc_L3_5_LINC00507_SLN_151675	0.584785	0.612721	0.608028	0.281734	0.686492	0.542668		0.422237	0.305983		0.50199
Exc_L3_5_LINC00507_SLN_151676	0.754814	0.613931	0.535908	0.324872	0.691598	0.577685		0.502751	0.403108		0.504387
Exc_L3_5_RORB_CD24_151507	0.543141	0.637533	0.611331	0.466942	0.651424	0.554246	0.690249	0.663919	0.631866	0.629759	0.551005
Exc_L3_5_RORB_CD24_151508	0.46216	0.661512	0.681007	0.550796	0.721151	0.62815	0.239079	0.691473	0.534235	0.889242	0.563722
Exc_L3_5_RORB_CD24_151509	0.591876	0.632082	0.608634	0.518445	0.565199	0.580153	0.333561	0.612589	0.371597	0.704721	0.573267
Exc_L3_5_RORB_CD24_151510	0.649946	0.60522	0.565795	0.494607	0.575193	0.534669	0.81927	0.676011	0.387801	0.621589	0.514337
Exc_L3_5_RORB_CD24_151669	0.901695	0.830351	0.908965	0.766549	0.858023	0.816195	0.997063	0.821894	0.854951		0.831266
Exc_L3_5_RORB_CD24_151670	0.871485	0.84718	0.888796	0.824052	0.81509	0.824659	0.943426	0.885159	0.87839	1	0.849261
Exc_L3_5_RORB_CD24_151671	0.63055	0.69682	0.523312	0.668551	0.785014	0.662192	1	0.538943	0.60949	0.995171	0.699198
Exc_L3_5_RORB_CD24_151672	0.665357	0.617706	0.589722	0.582561	0.764322	0.58726	0.6655	0.503461	0.554142	0.746935	0.667893
Exc_L3_5_RORB_CD24_151673	0.705959	0.56113	0.573889	0.50074	0.690591	0.736334	0.856835	0.69972	0.451717	0.97708	0.51316
Exc_L3_5_RORB_CD24_151674	0.666029	0.473365	0.528905	0.450124	0.627937	0.590696	1	0.591175	0.398442	1	0.488488
Exc_L3_5_RORB_CD24_151675	0.631478	0.564976	0.575825	0.480534	0.655905	0.523341	0.711185	0.669403	0.565927	0.817226	0.5
Exc_L3_5_RORB_CD24_151676	0.779054	0.554665	0.545688	0.512248	0.51399	0.610586	0.560234	0.658286	0.574575	0.510579	0.503418
Exc_L3_5_RORB_CMAHP_151507	0.669349	0.675971	0.655936	0.45042	0.590484	0.701135	0.426165	0.686646	0.496033	0.769381	0.61854
Exc_L3_5_RORB_CMAHP_151508	0.686761	0.713766	0.645131	0.471073	0.592885	0.727213	0.414945	0.688094	0.554146	0.619004	0.567323
Exc_L3_5_RORB_CMAHP_151509	0.741004	0.68945	0.613354	0.507534	0.577437	0.6478	0.490469	0.617601	0.459655	0.77895	0.627574
Exc_L3_5_RORB_CMAHP_151510	0.656767	0.65225	0.555545	0.449123	0.551484	0.64036	0.411884	0.615219	0.381565	0.782064	0.517205
Exc_L3_5_RORB_CMAHP_151669	0.906511	0.831576	0.898624	0.873376	0.912923	0.803421	0.8127	0.875587	0.941945	0.835418	0.827537
Exc_L3_5_RORB_CMAHP_151670	0.907522	0.865554	0.9522	0.918837	0.925545	0.859174	0.911602	0.911943	0.981823	0.931881	0.860123
Exc_L3_5_RORB_CMAHP_151671	0.840266	0.777592	0.885753	0.754164	0.799028	0.496942	0.764472	0.668355	0.85533	0.69919	0.701324
Exc_L3_5_RORB_CMAHP_151672	0.815935	0.734898	0.915825	0.718476	0.821986	0.707764	0.77311	0.722655	0.751905	0.756205	0.672627
Exc_L3_5_RORB_CMAHP_151673	0.792992	0.663637	0.698342	0.530332	0.610051	0.432658	0.529578	0.735711	0.593736	0.763819	0.517417
Exc_L3_5_RORB_CMAHP_151674	0.69578	0.612783	0.630604	0.479092	0.579894	0.49101	0.550303	0.607816	0.457904	0.623528	0.488414
Exc_L3_5_RORB_CMAHP_151675	0.7012	0.644077	0.687397	0.499793	0.656422	0.643568	0.596809	0.663242	0.500668	0.942947	0.493047
Exc_L3_5_RORB_CMAHP_151676	0.76031	0.635278	0.705762	0.491108	0.576425	0.423699	0.56449	0.703377	0.514383	0.812753	0.5037
Exc_L3_5_RORB_HSPB3_151507	0.688769	0.666985	0.844622	0.508582	0.686723	0.798937	0.194441	0.715109	0.533473		0.566337
Exc_L3_5_RORB_HSPB3_151508	0.82745	0.699777	0.732298	0.535232	0.746149	0.747508	0.458499	0.50576	0.529643		0.565718
Exc_L3_5_RORB_HSPB3_151509	0.808044	0.709593	0.815331	0.480102	0.753027	0.773944	0.188834	0.764498	0.233947		0.592919
Exc_L3_5_RORB_HSPB3_151510	0.828722	0.654513	0.712802	0.497138	0.761864	0.743356	0.1594	0.604588	0.358708		0.514559
Exc_L3_5_RORB_HSPB3_151669	0.983059	0.838103	0.961686	0.808529	0.91242	0.883087	0.908566	0.917318	1		0.827368
Exc_L3_5_RORB_HSPB3_151670	0.993838	0.863825	0.966854	0.832115	0.945468	0.926731	0.967598	0.953036	1	1	0.839629
Exc_L3_5_RORB_HSPB3_151671	0.935703	0.774712	0.846096	0.759966	0.894401	0.915784	0.77689	0.656436	0.627967		0.700696
Exc_L3_5_RORB_HSPB3_151672	0.921524	0.726056	0.744587	0.738184	0.893002	0.879966	0.792714	0.54607	0.726554		0.679353
Exc_L3_5_RORB_HSPB3_151673	0.906495	0.693425	0.871429	0.560494	0.834932	0.737102	0.820419	0.741289	0		0.515325
Exc_L3_5_RORB_HSPB3_151674	0.846866	0.673572	0.700639	0.374472	0.693492	0.712905	0.244618	0.630676	0.24312		0.488779
Exc_L3_5_RORB_HSPB3_151675	0.803051	0.656741	0.861847	0.520506	0.726605	0.701693	0.416752	0.623608	0.608777		0.49603
Exc_L3_5_RORB_HSPB3_151676	0.929929	0.655806	0.649842	0.416027	0.655432	0.695379	0.188354	0.505743	0.469075		0.503542
Exc_L3_5_THEMIS_ELOF1_151507	0.940857	0.728812	0.925425	0.63959	0.897637	0.808233	0.812309	0.792178	0.509725	0.999474	0.371197
Exc_L3_5_THEMIS_ELOF1_151508	0.965523	0.750221	0.914279	0.67189	0.861198	0.72095	0.759381	0.807855	0.561177	0.353484	0.563482
Exc_L3_5_THEMIS_ELOF1_151509	0.969792	0.769838	0.918705	0.530916	0.814674	0.797439	0.25907	0.823098	0.624486	1	0.581313
Exc_L3_5_THEMIS_ELOF1_151510	0.965898	0.68799	0.905106	0.610519	0.859255	0.820107	0.135828	0.792895	0.522405	0.982867	0.514545
Exc_L3_5_THEMIS_ELOF1_151669	0.968808	0.83646	0.973333	0.845804	0.878637	0.725333	0.86673	0.906029	0.836662	0.420356	0.800313
Exc_L3_5_THEMIS_ELOF1_151670	0.970512	0.860017	0.984898	0.884148	0.853523	0.924232	0.972666	0.926326	0.834513	1	0.838544
Exc_L3_5_THEMIS_ELOF1_151671	0.950619	0.786128	0.945104	0.745788	0.852563	0.809366	0.328188	0.848763	0.670321	0.811866	0.700243
Exc_L3_5_THEMIS_ELOF1_151672	0.964831	0.748158	0.915075	0.690072	0.841487	0.783657	0.837094	0.811735	0.55578	0.999165	0.663528
Exc_L3_5_THEMIS_ELOF1_151673	0.982425	0.78432	0.952397	0.457168	0.960483	0.849139	0.465159	0.805845	0.583279	0.865895	0.515368
Exc_L3_5_THEMIS_ELOF1_151674	0.950626	0.729572	0.928338	0.384746	0.88333	0.747587	0.24907	0.744282	0.56104	0.777602	0.488831
Exc_L3_5_THEMIS_ELOF1_151675	0.952906	0.71187	0.90389	0.471847	0.939134	0.738876	0.795248	0.74949	0.421782	0.998983	0.498063
Exc_L3_5_THEMIS_ELOF1_151676	0.946546	0.712356	0.906629	0.570026	0.93276	0.766537		0.778495	0.470135	1	0.504823
Exc_L3_5_THEMIS_UBE2F_151507	0.877176	0.720565	0.810087	0.638982	0.852073	0.622928	0.505254	0.763396	0.773667	0.781964	0.529694
Exc_L3_5_THEMIS_UBE2F_151508	0.899694	0.744669	0.820547	0.631475	0.928508	0.700186	0.158183	0.772372	0.686974	0.949914	0.562979
Exc_L3_5_THEMIS_UBE2F_151509	0.906546	0.757013	0.729335	0.605875	0.960901	0.862552	0.104429	0.747716	0.643719	0.818604	0.627316
Exc_L3_5_THEMIS_UBE2F_151510	0.955852	0.688917	0.781033	0.647437	0.824184	0.540343	0.662572	0.762054	0.599081	0.926406	0.51352
Exc_L3_5_THEMIS_UBE2F_151669	0.960511	0.808636	0.93983	0.883987	0.915717	0.853555		0.87879	0.964547	0.843476	0.824208
Exc_L3_5_THEMIS_UBE2F_151670	0.920753	0.82994	0.926947	0.903266	0.953605	0.793613		0.874272	0.921452	0.999352	0.811895
Exc_L3_5_THEMIS_UBE2F_151671	0.920266	0.781513	0.898229	0.796291	0.914989	0.820576	0.85475	0.75384	0.948401	0.940856	0.699476
Exc_L3_5_THEMIS_UBE2F_151672	0.907631	0.724486	0.867799	0.72099	0.954121	0.658798	0.759223	0.741654	0.795177	0.920166	0.642309
Exc_L3_5_THEMIS_UBE2F_151673	0.961197	0.798075	0.888357	0.496955	0.954395	0.61378		0.789623	0.577053	0.999694	0.514159
Exc_L3_5_THEMIS_UBE2F_151674	0.968037	0.740703	0.759518	0.516688	0.912776	0.843568	0.781771	0.690961	0.72668	0.815724	0.488979
Exc_L3_5_THEMIS_UBE2F_151675	0.996408	0.723316	0.909363	0.591597	0.923162	0.502216	0.69968	0.752418	0.697446	0.999556	0.497806
Exc_L3_5_THEMIS_UBE2F_151676	0.967021	0.721277	0.911757	0.575069	0.978022	0.631593	0.724972	0.752833	0.782767	1	0.503728
Exc_L4_RORB_BHLHE22_151507	0.15445	0.120009	0.0797129	0.0763933	0.108634	0.0796354		0.102461	0	0.155726	0.120261
Exc_L4_RORB_BHLHE22_151508	0.165951	0.116185	0.0976718	0.0930375	0.108367	0.0755607		0.110875	0.187416	0.161927	0.085197
Exc_L4_RORB_BHLHE22_151509	0.0945967	0.110871	0.0666038	0.0673561	0.0775406	0.0543869		0.123272		0.164216	0.101956
Exc_L4_RORB_BHLHE22_151510	0.0920131	0.0891853	0.0597453	0.0512902	0.0670485	0.087783		0.0883371	0	0.116452	0.0686767
Exc_L4_RORB_BHLHE22_151669	0.149928	0.117357	0.128871	0.112	0.105933	0.0779957		0.119084	0	0.15179	0.121229
Exc_L4_RORB_BHLHE22_151670	0.110387	0.0669393	0.0960033	0.0712934	0.0633559	0.0583778		0.0659078	0	0.071354	0.0661994
Exc_L4_RORB_BHLHE22_151671	0.0996208	0.0744086	0.0838568	0.0523699	0.0618037	0.0865497		0.0884236		0.0842929	0.059638
Exc_L4_RORB_BHLHE22_151672	0.143959	0.0953011	0.161454	0.0840775	0.0859667	0.0953326		0.139657	0	0.134582	0.0775123
Exc_L4_RORB_BHLHE22_151673	0.127182	0.0891162	0.0727661	0.0742505	0.081504	0.110261	0.367558	0.100482	0	0.117085	0.0600409
Exc_L4_RORB_BHLHE22_151674	0.123467	0.0991546	0.0976261	0.0672776	0.0692424	0.0747668		0.107139		0.114944	0.0673026
Exc_L4_RORB_BHLHE22_151675	0.181655	0.111307	0.117299	0.0655644	0.0787847	0.124959		0.0912595	0	0.125668	0.0763813
Exc_L4_RORB_BHLHE22_151676	0.144662	0.102532	0.120831	0.0716334	0.0859875	0.0564697		0.115052	0.473724	0.131112	0.0734439
Exc_L4_RORB_CACNG5_151507	0.260858	0.121068	0.124344	0.0797983	0.108145	0.0846944	0	0.13074	0	0	0.115493
Exc_L4_RORB_CACNG5_151508	0.251627	0.117715	0.132283	0.0990253	0.0697442	0.110528	0.177012	0.168246	0	0.000811551	0.0851818
Exc_L4_RORB_CACNG5_151509	0.125622	0.11169	0.122064	0.0739406	0.0952829	0.0898734	0	0.146432	0	0.043902	0.08425
Exc_L4_RORB_CACNG5_151510	0.134964	0.0891369	0.0854196	0.0563543	0.0617712	0.054681		0.130532	0	0	0.0683122
Exc_L4_RORB_CACNG5_151669	0.242556	0.122897	0.142454	0.100181	0.0991027	0.131908		0.153441	0	0	0.147389
Exc_L4_RORB_CACNG5_151670	0.169503	0.070262	0.0721146	0.0471928	0.0329674	0.0733162		0.070439	0	0	0.0711238
Exc_L4_RORB_CACNG5_151671	0.096949	0.0753583	0.0833895	0.0728382	0.0551718	0.0555527		0.112113		0	0.05952
Exc_L4_RORB_CACNG5_151672	0.17359	0.0920787	0.0799014	0.0573022	0.0669294	0.0592165	0.175446	0.0947847	0	0	0.0826539
Exc_L4_RORB_CACNG5_151673	0.156779	0.0895899	0.121628	0.0425866	0.0518438	0.0554446		0.148688		0	0.0597224
Exc_L4_RORB_CACNG5_151674	0.21624	0.0968766	0.0859087	0.0326015	0.0527431	0.0805667		0.113108	0	0	0.0673712
Exc_L4_RORB_CACNG5_151675	0.218394	0.109158	0.130026	0.0623401	0.064567	0.0969079		0.12098	0	0	0.0774317
Exc_L4_RORB_CACNG5_151676	0.191882	0.102604	0.0930347	0.0488824	0.077233	0.106175		0.141681		0	0.0733566
Exc_L4_RORB_CCDC168_151507	0.296728	0.121557	0.250319	0.0856366	0.222825	0.135351		0.1213	0.0403034	0.309809	0.0955083
Exc_L4_RORB_CCDC168_151508	0.314049	0.115953	0.231041	0.100867	0.255385	0.118535	0.140632	0.130662	0.122909	0.378011	0.0849619
Exc_L4_RORB_CCDC168_151509	0.188079	0.112949	0.194688	0.0976466	0.181936	0.136583	0.26205	0.116369	0.119278	0.268539	0.101252
Exc_L4_RORB_CCDC168_151510	0.139124	0.0888984	0.160985	0.112222	0.223332	0.0934445		0.100273	0.0489989	0.22227	0.068612
Exc_L4_RORB_CCDC168_151669	0.270897	0.11929	0.203824	0.131549	0.23571	0.152862		0.146945	0.108857	0.356569	0.116217
Exc_L4_RORB_CCDC168_151670	0.199235	0.068376	0.143114	0.125403	0.118584	0.0776448		0.0806202	0.0365197	0.183337	0.0676535
Exc_L4_RORB_CCDC168_151671	0.137699	0.0731061	0.141586	0.0830659	0.138674	0.0883044		0.101108	0.0636648	0.0919267	0.0594765
Exc_L4_RORB_CCDC168_151672	0.166706	0.0887437	0.174509	0.120716	0.17597	0.129829	0.22999	0.136281	0.0501815	0.255831	0.0867859
Exc_L4_RORB_CCDC168_151673	0.174015	0.0955683	0.158726	0.106466	0.193553	0.161289		0.10292	0.11044	0.076872	0.0599122
Exc_L4_RORB_CCDC168_151674	0.226823	0.10233	0.162249	0.0888687	0.131916	0.103718	0.290769	0.115097	0.0602099	0.20127	0.067353
Exc_L4_RORB_CCDC168_151675	0.265084	0.111629	0.207724	0.0848091	0.170397	0.127462		0.109117	0.163654	0.166511	0.0780336
Exc_L4_RORB_CCDC168_151676	0.252934	0.104764	0.186982	0.112161	0.211585	0.160549		0.1085	0.0402233	0.154154	0.0734659
Exc_L4_5_RORB_AIM2_151507	0.647041	0.327642	0.335579	0.233243	0.37069	0.228684		0.490858	0	0.265714	0.244329
Exc_L4_5_RORB_AIM2_151508	0.560092	0.343096	0.335225	0.238237	0.367774	0.2103		0.459282	0	0.444637	0.250393
Exc_L4_5_RORB_AIM2_151509	0.641438	0.197268	0.256989	0.149634	0.213525	0.135106		0.34711	0	0.00729034	0.159772
Exc_L4_5_RORB_AIM2_151510	0.524451	0.177698	0.239518	0.176122	0.145536	0.174386		0.35043	0	0.21431	0.134786
Exc_L4_5_RORB_AIM2_151669	0.753313	0.311494	0.377363	0.308134	0.353768	0.119131		0.496326	0.223444	1	0.327656
Exc_L4_5_RORB_AIM2_151670	0.755536	0.303992	0.345743	0.318011	0.319239	0.183566		0.522076	0	0.000440525	0.227725
Exc_L4_5_RORB_AIM2_151671	0.451631	0.300026	0.250972	0.253646	0.228353	0.203424		0.350723	0	0.0744991	0.233287
Exc_L4_5_RORB_AIM2_151672	0.347225	0.308489	0.324553	0.285832	0.229049	0.280279	0.0126489	0.412133	0	0.0152641	0.275725
Exc_L4_5_RORB_AIM2_151673	0.823618	0.367904	0.305292	0.23484	0.225787	0.237863		0.515597		0	0.244487
Exc_L4_5_RORB_AIM2_151674	0.498397	0.337029	0.289839	0.232753	0.26136	0.284196		0.445913		0.173514	0.237009
Exc_L4_5_RORB_AIM2_151675	0.821093	0.390545	0.332449	0.300764	0.35435	0.277976		0.558019	1	0.310126	0.28417
Exc_L4_5_RORB_AIM2_151676	0.637284	0.355025	0.288651	0.276118	0.310195	0.216979		0.518075	1	0	0.261956
Exc_L4_5_RORB_ASCL1_151507	0.668547	0.330068	0.373173	0.277916	0.305548	0.355619		0.42212	0	0	0.312191
Exc_L4_5_RORB_ASCL1_151508	0.579295	0.340376	0.37587	0.27846	0.378662	0.280325		0.42128	0.137719	0	0.251516
Exc_L4_5_RORB_ASCL1_151509	0.540429	0.19003	0.256013	0.121784	0.227059	0.184439		0.375042	0.263222	0	0.135082
Exc_L4_5_RORB_ASCL1_151510	0.37447	0.17041	0.184698	0.105234	0.196999	0.134022		0.282407	0.301671	0.225332	0.13487
Exc_L4_5_RORB_ASCL1_151669	0.581382	0.291473	0.324102	0.224062	0.263593	0.325036		0.352498	0	0	0.295557
Exc_L4_5_RORB_ASCL1_151670	0.585385	0.282978	0.279736	0.281744	0.28424	0.229427		0.384823	0	0.0564775	0.223896
Exc_L4_5_RORB_ASCL1_151671	0.32239	0.288452	0.277575	0.218996	0.22675	0.269465		0.275079	0	0.0652551	0.234149
Exc_L4_5_RORB_ASCL1_151672	0.415085	0.297944	0.291067	0.276782	0.317402	0.286355		0.328224	0	0	0.247117
Exc_L4_5_RORB_ASCL1_151673	0.676346	0.353906	0.3756	0.209451	0.245266	0.309716		0.418925	0	0	0.244525
Exc_L4_5_RORB_ASCL1_151674	0.657471	0.325856	0.293707	0.211248	0.348641	0.315133		0.396319	0.319451		0.236724
Exc_L4_5_RORB_ASCL1_151675	0.676429	0.382563	0.377645	0.253929	0.380896	0.353309		0.427205	0.280732	0.248291	0.281776
Exc_L4_5_RORB_ASCL1_151676	0.561143	0.351569	0.378592	0.223317	0.354987	0.350299		0.445321	0	0	0.261673
Exc_L4_5_RORB_HNRNPA1P46_151507	0.752551	0.337915	0.653072	0.332869	0.534155	0.464508	0.0234593	0.332133	0.349824	0.35586	0.298257
Exc_L4_5_RORB_HNRNPA1P46_151508	0.782208	0.347188	0.664894	0.364594	0.582768	0.4391	0.13361	0.379057	0.293202	0.699552	0.253712
Exc_L4_5_RORB_HNRNPA1P46_151509	0.478797	0.202337	0.462019	0.28802	0.306294	0.225894	0.181401	0.276882	0.183445	1	0.182454
Exc_L4_5_RORB_HNRNPA1P46_151510	0.484675	0.177531	0.377659	0.223782	0.273274	0.179899	0.0526405	0.212682	0.149769	0.446651	0.135288
Exc_L4_5_RORB_HNRNPA1P46_151669	0.844521	0.331839	0.676907	0.27602	0.547641	0.444887		0.324806	0.208349	1	0.286227
Exc_L4_5_RORB_HNRNPA1P46_151670	0.835681	0.324022	0.722686	0.289215	0.584432	0.433241	0.175993	0.351855	0.0504372	0.999206	0.228364
Exc_L4_5_RORB_HNRNPA1P46_151671	0.913152	0.318221	0.707626	0.314548	0.650084	0.524813	0.40643	0.30261	0.288849	0.493265	0.23479
Exc_L4_5_RORB_HNRNPA1P46_151672	0.853027	0.324756	0.699701	0.299579	0.577628	0.442908	0.141178	0.356929	0.0396502	0.243859	0.288138
Exc_L4_5_RORB_HNRNPA1P46_151673	0.854027	0.390764	0.720988	0.246193	0.609079	0.510228		0.383957	0.0624353	0.997516	0.246359
Exc_L4_5_RORB_HNRNPA1P46_151674	0.851318	0.363951	0.648496	0.214965	0.501357	0.383149	0.448265	0.291325	0.347171		0.236044
Exc_L4_5_RORB_HNRNPA1P46_151675	0.922329	0.41891	0.675863	0.296766	0.570357	0.462556	0.773516	0.34129	0.072066	0.99708	0.282292
Exc_L4_5_RORB_HNRNPA1P46_151676	0.899056	0.385603	0.584984	0.190058	0.472553	0.472003		0.298854	0.147236	0.73895	0.261792
Exc_L4_5_RORB_LCN15_151507	0.645415	0.328399	0.561367	0.403902	0.432346	0.529493	0.253037	0.415456	0.641275	0.449453	0.245714
Exc_L4_5_RORB_LCN15_151508	0.601406	0.338125	0.62106	0.343421	0.423828	0.386783	0.359514	0.402838	0.633953	0.712383	0.25377
Exc_L4_5_RORB_LCN15_151509	0.422978	0.192811	0.432289	0.229183	0.264333	0.242571	0.172581	0.307039	0.43834	0.574372	0.176195
Exc_L4_5_RORB_LCN15_151510	0.408633	0.174063	0.376839	0.205735	0.215693	0.335077	0.115	0.225387	0.352212	0.578236	0.135726
Exc_L4_5_RORB_LCN15_151669	0.710146	0.330942	0.869729	0.268279	0.549751	0.41306	0.336583	0.35917	0.330968	1	0.272253
Exc_L4_5_RORB_LCN15_151670	0.714634	0.332246	0.735521	0.358537	0.531304	0.670707	0.25367	0.443959	1	0.412079	0.269923
Exc_L4_5_RORB_LCN15_151671	0.712837	0.311925	0.79341	0.327681	0.614206	0.565234	0.508637	0.333494	0.303947	0.720991	0.234981
Exc_L4_5_RORB_LCN15_151672	0.710601	0.320717	0.810784	0.455027	0.65835	0.720286	0.38315	0.346642	0.770334	0.995329	0.268412
Exc_L4_5_RORB_LCN15_151673	0.742532	0.387313	0.742412	0.457365	0.579462	0.792492	0.538553	0.440323	0.450843	0.89675	0.24561
Exc_L4_5_RORB_LCN15_151674	0.785	0.351083	0.730498	0.312366	0.526002	0.451374	0.356774	0.359739	1	1	0.236782
Exc_L4_5_RORB_LCN15_151675	0.861677	0.409362	0.675154	0.412369	0.539361	0.66924	0.563967	0.396052	0.568131	0.544286	0.279599
Exc_L4_5_RORB_LCN15_151676	0.76303	0.374072	0.719253	0.355444	0.529065	0.560361	0.484565	0.398161	0.497087	1	0.261264
Exc_L4_5_RORB_LINC01474_151507	0.395388	0.325579	0.308763	0.278045	0.344917	0.339329	0.305797	0.267959	0.376481	0.00243982	0.30662
Exc_L4_5_RORB_LINC01474_151508	0.355771	0.331261	0.289327	0.251205	0.338939	0.358245	0.282505	0.226364	0.210335	0.184632	0.254074
Exc_L4_5_RORB_LINC01474_151509	0.19566	0.194215	0.138445	0.152554	0.213289	0.239403	0.242232	0.164725	0.0673552		0.1813
Exc_L4_5_RORB_LINC01474_151510	0.186416	0.16784	0.165666	0.150608	0.178619	0.205805	0.230017	0.119574	0.402675	0.167805	0.135755
Exc_L4_5_RORB_LINC01474_151669	0.313837	0.282575	0.280827	0.218349	0.325407	0.327644	0.256881	0.233233	0.109081	0.0107792	0.255452
Exc_L4_5_RORB_LINC01474_151670	0.338545	0.256159	0.331366	0.192638	0.295982	0.444454	0.250472	0.197043	0.164156	0.344326	0.21862
Exc_L4_5_RORB_LINC01474_151671	0.3614	0.285033	0.313614	0.258741	0.324386	0.379115	0.284441	0.211226	0	0.178704	0.235351
Exc_L4_5_RORB_LINC01474_151672	0.411	0.2969	0.408088	0.277585	0.38685	0.339611	0.290547	0.276181	0.155388	0.195201	0.271336
Exc_L4_5_RORB_LINC01474_151673	0.404818	0.322282	0.325518	0.249569	0.36409	0.247783	0.327415	0.287062	0	0.813239	0.244855
Exc_L4_5_RORB_LINC01474_151674	0.379377	0.324576	0.341753	0.273555	0.352866	0.406616	0.370801	0.25809	0.350523	0	0.236307
Exc_L4_5_RORB_LINC01474_151675	0.421675	0.387017	0.361984	0.309514	0.384386	0.538186	0.438459	0.273798	0.531506	0.321838	0.278828
Exc_L4_5_RORB_LINC01474_151676	0.409318	0.34744	0.282111	0.276924	0.348338	0.411427	0.432631	0.238241	0.301186	1	0.260738
Exc_L4_5_RORB_RPL31P31_151507	0.669703	0.350734	0.76046	0.378283	0.529383	0.508555	0.148358	0.49657	0.354887	0.820401	0.298674
Exc_L4_5_RORB_RPL31P31_151508	0.62944	0.360746	0.799159	0.411163	0.544125	0.455905	0.23346	0.521418	0.41921	0.713541	0.254765
Exc_L4_5_RORB_RPL31P31_151509	0.482375	0.213319	0.695569	0.301714	0.320043	0.305111	0.170119	0.339498	0.355264	0.740171	0.195783
Exc_L4_5_RORB_RPL31P31_151510	0.455182	0.189772	0.654996	0.253129	0.287499	0.239369	0.139619	0.320967	0.167257	0.750589	0.135962
Exc_L4_5_RORB_RPL31P31_151669	0.708192	0.367979	0.926589	0.331745	0.601777	0.459444	0.141743	0.493934	0.365224	0.865199	0.356684
Exc_L4_5_RORB_RPL31P31_151670	0.736769	0.369885	0.907608	0.289553	0.606018	0.261736	0.175046	0.507073	0.441424	0.836117	0.266932
Exc_L4_5_RORB_RPL31P31_151671	0.716842	0.339351	0.922493	0.293797	0.610939	0.51859	0.10801	0.457183	0.403211	0.715525	0.235593
Exc_L4_5_RORB_RPL31P31_151672	0.724233	0.335963	0.867129	0.304013	0.642097	0.484577	0.0654536	0.504334	0.342203	0.71493	0.298207
Exc_L4_5_RORB_RPL31P31_151673	0.742547	0.435767	0.92232	0.407766	0.589051	0.443544	0.279447	0.512069	0.478972	0.868581	0.245832
Exc_L4_5_RORB_RPL31P31_151674	0.736871	0.391305	0.857277	0.343073	0.561326	0.369799	0.334711	0.414978	0.484608	0.872698	0.236623
Exc_L4_5_RORB_RPL31P31_151675	0.763176	0.452444	0.914734	0.384667	0.61342	0.407619	0.278519	0.518787	0.402459	0.806122	0.279528
Exc_L4_5_RORB_RPL31P31_151676	0.745459	0.409191	0.869625	0.341494	0.552728	0.47203	0.285317	0.457794	0.40477	0.813957	0.26095
Exc_L4_6_RORB_HPCA_151507	0.834074	0.482264	0.619038	0.389446	0.551747	0.437714	0.29708	0.51994	0.112782	0.646884	0.386365
Exc_L4_6_RORB_HPCA_151508	0.739859	0.461143	0.603293	0.377944	0.554463	0.500923	0.400043	0.514554	0.208686	0.647155	0.37221
Exc_L4_6_RORB_HPCA_151509	0.504098	0.232972	0.432355	0.29307	0.269654	0.286747	0.0838039	0.279939	0.162959	0.481337	0.225575
Exc_L4_6_RORB_HPCA_151510	0.51339	0.223793	0.361519	0.253573	0.300272	0.255972	0.153714	0.26585	0.087837	0.365465	0.173757
Exc_L4_6_RORB_HPCA_151669	0.762804	0.496974	0.63592	0.179711	0.702041	0.55546	0.183164	0.494554	0.262218	0.673605	0.454159
Exc_L4_6_RORB_HPCA_151670	0.776591	0.465185	0.603303	0.159507	0.722536	0.436587	0.194074	0.466711	0.477805	0.677304	0.362279
Exc_L4_6_RORB_HPCA_151671	0.766011	0.508117	0.641497	0.288245	0.648134	0.386638	0.225569	0.539958	0.350665	0.626727	0.418409
Exc_L4_6_RORB_HPCA_151672	0.81729	0.538631	0.702678	0.347136	0.70291	0.510057	0.240952	0.60626	0.283943	0.687845	0.499603
Exc_L4_6_RORB_HPCA_151673	0.870551	0.57248	0.724697	0.542371	0.695423	0.645349	0.279781	0.575043		0.797624	0.43378
Exc_L4_6_RORB_HPCA_151674	0.828959	0.536009	0.712095	0.469615	0.685989	0.581868	0.0125298	0.532597	0.833382	0.669151	0.404282
Exc_L4_6_RORB_HPCA_151675	0.883669	0.593523	0.735267	0.583622	0.657941	0.595171	0.2876	0.599304	0	0.811498	0.430806
Exc_L4_6_RORB_HPCA_151676	0.84185	0.567089	0.703685	0.586539	0.720259	0.538138	0.151552	0.572922	0.280818	0.73802	0.439483
Exc_L5_FEZF2_DYRK2_151507	0.575224	0.197393	0.267858	0.234773	0.456257	0.194223		0.217878	0.135527	1	0.173991
Exc_L5_FEZF2_DYRK2_151508	0.732352	0.205259	0.267401	0.233763	0.258449	0.238948	0.168243	0.192018	0.144046	0	0.165941
Exc_L5_FEZF2_DYRK2_151509	0.629796	0.0822514	0.157593	0.110212	0.121138	0.100947		0.188839	0.0929723	0.00114353	0.0938139
Exc_L5_FEZF2_DYRK2_151510	0.590312	0.0789806	0.18593	0.10841	0.164857	0.0964351		0.116947	0.0198844	0	0.0667598
Exc_L5_FEZF2_DYRK2_151669	0.967793	0.174522	0.364157	0.198112	0.440776	0.179843		0.184968	0.0932468	1	0.199197
Exc_L5_FEZF2_DYRK2_151670	0.781461	0.214451	0.254338	0.290322	0.518626	0.224992		0.130739	0.0419284	0	0.144988
Exc_L5_FEZF2_DYRK2_151671	0.82484	0.210663	0.346674	0.223474	0.489112	0.240706		0.24303	0.0737289	1	0.17425
Exc_L5_FEZF2_DYRK2_151672	0.814553	0.22145	0.40703	0.237102	0.432752	0.268328		0.250066	0.0765224	0.55487	0.200496
Exc_L5_FEZF2_DYRK2_151673	0.899091	0.272317	0.506996	0.177825	0.47119	0.362723		0.349452	0.0794599		0.185097
Exc_L5_FEZF2_DYRK2_151674	0.838012	0.223756	0.425974	0.147144	0.299646	0.275036		0.276588	0.13445	0.984252	0.169657
Exc_L5_FEZF2_DYRK2_151675	0.939115	0.277497	0.490972	0.183387	0.580938	0.394309		0.272444	0.163576	1	0.207094
Exc_L5_FEZF2_DYRK2_151676	0.88561	0.254746	0.49172	0.185426	0.481606	0.278957		0.437521	0.0989796	0.550612	0.188474
Exc_L5_FEZF2_MORN2_151507	0.273959	0.204157	0.123427	0.12691	0.284621	0.130891	0.248261	0.0652573		0.343676	0.161777
Exc_L5_FEZF2_MORN2_151508	0.353842	0.213973	0.143215	0.115352	0.329319	0.118416	0.144569	0.388234		0.315301	0.166381
Exc_L5_FEZF2_MORN2_151509	0.0807738	0.0791881	0.0910147	0.0614749	0.116598	0.0515239	0.179659	0.10203	0	0	0.0805623
Exc_L5_FEZF2_MORN2_151510	0.0600278	0.0806843	0.0242091	0.0599242	0.137539	0.0464302	0.0456424	0.0527477		0	0.0667387
Exc_L5_FEZF2_MORN2_151669	0.477299	0.17805	0.0737584	0.088227	0.196323	0.0550894	0.0979853	0.239634	0	0	0.171328
Exc_L5_FEZF2_MORN2_151670	0.11512	0.222352	0.0672122	0.109734	0.326763	0.0819355	0.068142	0.188865	0	0.0497638	0.15831
Exc_L5_FEZF2_MORN2_151671	0.79766	0.219056	0.12525	0.109866	0.430985	0.16852	0.0639006	0.690167		0.000147058	0.174281
Exc_L5_FEZF2_MORN2_151672	0.554597	0.222891	0.146126	0.158208	0.241024	0.21205	0.0985433	0.124406		0.0389066	0.187551
Exc_L5_FEZF2_MORN2_151673	0.574117	0.261111	0.186778	0.156343	0.279322	0.24009	0.118743	0.185215	0	1	0.184443
Exc_L5_FEZF2_MORN2_151674	0.546393	0.234276	0.037859	0.13643	0.208178	0.20512	0.200501	0.179441			0.169771
Exc_L5_FEZF2_MORN2_151675	0.776932	0.284672	0.0697006	0.135018	0.367928	0.155806	0.213681	0.272181		0.000211219	0.207774
Exc_L5_FEZF2_MORN2_151676	0.362178	0.259333	0.108113	0.149849	0.233611	0.158936	0.124843	0.24491		0.0932852	0.188864
Exc_L5_FEZF2_SCN7A_151507	0.436906	0.208445	0.189907	0.21037	0.206395	0.181048	0.701143	0.240218	0.201061	0.0748164	0.14634
Exc_L5_FEZF2_SCN7A_151508	0.629894	0.217137	0.507609	0.249376	0.313704	0.210806	0	0.333712	0.0602307	0.207521	0.166774
Exc_L5_FEZF2_SCN7A_151509	0.0577581	0.0813592	0.0447845	0.0913231	0.0264322	0.0668446	0	0.0862714	0.0397025	0	0.0837844
Exc_L5_FEZF2_SCN7A_151510	0.147032	0.0806948	0.0359328	0.0434753	0.095407	0.0690232	0.00912622	0.15128	0.0254497	0	0.0667534
Exc_L5_FEZF2_SCN7A_151669	0.776498	0.177399	0.257495	0.149677	0.327819	0.314591	0.273296	0.429464	0.0294556	0.804095	0.163741
Exc_L5_FEZF2_SCN7A_151670	0.243418	0.226061	0.20153	0.13565	0.368914	0.206418		0.177584	0.020415	0.14887	0.159611
Exc_L5_FEZF2_SCN7A_151671	0.660225	0.219023	0.48828	0.148687	0.560687	0.281315	0.0561055	0.733253	0.0310079	0.340757	0.174108
Exc_L5_FEZF2_SCN7A_151672	0.502892	0.224401	0.212949	0.166196	0.33982	0.313712	0.575807	0.328468	0.107875	0.286324	0.165245
Exc_L5_FEZF2_SCN7A_151673	0.411715	0.286473	0.48816	0.0958834	0.39195	0.287669	0.0167847	0.195425	0.0444849	0.479278	0.184762
Exc_L5_FEZF2_SCN7A_151674	0.472211	0.243985	0.826309	0.12148	0.228352	0.245116	0.125483	0.243562	0.0478759	0.442809	0.169618
Exc_L5_FEZF2_SCN7A_151675	0.659087	0.298315	0.350253	0.129485	0.319675	0.292168	0	0.30396	0.164179	0.621864	0.206988
Exc_L5_FEZF2_SCN7A_151676	0.288825	0.26814	0.257085	0.121144	0.317216	0.255605	0.157044	0.267795	0.0510856	0.106547	0.188752
Exc_L5_RORB_LINC01202_151507	0.496999	0.212789	0.334605	0.214462	0.327651	0.242912	0.103916	0.236033	0.167976	0.15049	0.178429
Exc_L5_RORB_LINC01202_151508	0.394746	0.224622	0.286075	0.186522	0.333315	0.403978	0.14691	0.246247	0.0242794	0	0.167691
Exc_L5_RORB_LINC01202_151509	0.261115	0.0888803	0.114974	0.115223	0.192858	0.132031	0.0713076	0.101204	0.163139	0	0.0932391
Exc_L5_RORB_LINC01202_151510	0.220802	0.0860411	0.130876	0.0881032	0.157472	0.162574	0.0129808	0.080567	0.211338	0	0.0668185
Exc_L5_RORB_LINC01202_151669	0.345025	0.198321	0.32208	0.165345	0.311757	0.304641	0.168044	0.17358	0.0326236		0.130016
Exc_L5_RORB_LINC01202_151670	0.552182	0.248693	0.292096	0.236057	0.478837	0.426527	0.0831292	0.221319	0	1	0.181905
Exc_L5_RORB_LINC01202_151671	0.403185	0.228141	0.323432	0.213018	0.316333	0.301397	0.0757524	0.235669	0	0.00250721	0.175205
Exc_L5_RORB_LINC01202_151672	0.46406	0.234088	0.226197	0.204181	0.390931	0.262442	0.13082	0.218047	0.0538083	0	0.195721
Exc_L5_RORB_LINC01202_151673	0.55916	0.26594	0.366465	0.266774	0.430178	0.366637	0.222176	0.236167	0.205793	0	0.184853
Exc_L5_RORB_LINC01202_151674	0.349773	0.244643	0.240891	0.176408	0.263244	0.267575	0.0831216	0.181897	0.177234		0.169558
Exc_L5_RORB_LINC01202_151675	0.52694	0.292051	0.367932	0.238979	0.376547	0.339246	0.165244	0.255554	0.165077	0	0.203536
Exc_L5_RORB_LINC01202_151676	0.527782	0.262864	0.270282	0.21262	0.401475	0.311086	0.222503	0.224429	0.12654	0	0.188218
Exc_L5_RORB_SNHG7_151507	0.56243	0.217631	0.459123	0.231638	0.421162	0.178166	0.16551	0.294201	1	0	0.171596
Exc_L5_RORB_SNHG7_151508	0.58186	0.231381	0.50106	0.288793	0.37011	0.379877	0.185491	0.308463		0	0.168099
Exc_L5_RORB_SNHG7_151509	0.339157	0.0876332	0.221271	0.111155	0.135248	0.196396	0.0587596	0.136722	0		0.0992068
Exc_L5_RORB_SNHG7_151510	0.300744	0.0871965	0.195076	0.108829	0.1222	0.177441	0.0478347	0.0872294		0	0.066854
Exc_L5_RORB_SNHG7_151669	0.598601	0.213258	0.621537	0.174511	0.487845	0.228448	0.114682	0.258982	0		0.157112
Exc_L5_RORB_SNHG7_151670	0.807226	0.270526	0.599868	0.206161	0.477835	0.329437	0.0924298	0.314071			0.177473
Exc_L5_RORB_SNHG7_151671	0.71301	0.239586	0.605668	0.163205	0.514317	0.426965	0.121012	0.365842		0	0.175113
Exc_L5_RORB_SNHG7_151672	0.728055	0.24096	0.513632	0.172163	0.506994	0.393018	0.147975	0.256268		0.00517242	0.207782
Exc_L5_RORB_SNHG7_151673	0.752658	0.293142	0.586315	0.176222	0.455018	0.33409	0.114843	0.333145	0		0.185558
Exc_L5_RORB_SNHG7_151674	0.838084	0.255479	0.410374	0.198626	0.37647	0.298075	0.147205	0.246431			0.169503
Exc_L5_RORB_SNHG7_151675	0.802058	0.305934	0.563033	0.241	0.484797	0.531896	0.273532	0.308813			0.204873
Exc_L5_RORB_SNHG7_151676	0.712056	0.275664	0.458313	0.173644	0.419509	0.352725	0.217361	0.295778			0.187729
Exc_L5_6_FEZF2_ANKRD20A1_151507	0.769646	0.325259	0.488366	0.240028	0.461533	0.323139	0.13192	0.376043	0.491815	1	0.292698
Exc_L5_6_FEZF2_ANKRD20A1_151508	0.826733	0.313873	0.497856	0.25387	0.475449	0.375823	0.0728075	0.419671	0.487323	1	0.287008
Exc_L5_6_FEZF2_ANKRD20A1_151509	0.330246	0.107247	0.268179	0.108497	0.151692	0.0543773	0.0215596	0.217375	0	1	0.124898
Exc_L5_6_FEZF2_ANKRD20A1_151510	0.539616	0.117399	0.324937	0.0795493	0.206085	0.173019	0	0.186264	0.359859		0.105547
Exc_L5_6_FEZF2_ANKRD20A1_151669	0.755663	0.309461	0.472802	0.215777	0.515449	0.477184	0.100752	0.324852	0		0.249888
Exc_L5_6_FEZF2_ANKRD20A1_151670	0.839195	0.32071	0.220772	0.207103	0.503217	0.313358	0.102529	0.351488	0		0.259643
Exc_L5_6_FEZF2_ANKRD20A1_151671	0.93256	0.428639	0.572345	0.294828	0.655149	0.638852	0.177317	0.464293	0	0	0.359912
Exc_L5_6_FEZF2_ANKRD20A1_151672	0.940334	0.507873	0.547601	0.344284	0.65992	0.582872	0.326696	0.510655	0.405313		0.405178
Exc_L5_6_FEZF2_ANKRD20A1_151673	0.854476	0.392124	0.583182	0.416602	0.663806	0.547447	0.261909	0.552752	1		0.37422
Exc_L5_6_FEZF2_ANKRD20A1_151674	0.729664	0.370923	0.529611	0.330017	0.570882	0.409417	0.16787	0.45265	0.71222		0.336518
Exc_L5_6_FEZF2_ANKRD20A1_151675	0.770078	0.402603	0.431941	0.338194	0.621677	0.473537	0.0480996	0.53934	0.497816		0.352896
Exc_L5_6_FEZF2_ANKRD20A1_151676	0.894799	0.397997	0.596768	0.343275	0.551052	0.435821	0.222897	0.559285	0.189532		0.365852
Exc_L5_6_FEZF2_CABP7_151507	1	0.345568	0.455437	0.308383	0.28276	0.365608		0.375805	0.211797	1	0.314199
Exc_L5_6_FEZF2_CABP7_151508	0.801352	0.338541	0.467834	0.325245	0.328957	0.416192		0.555073	0.172143	1	0.285477
Exc_L5_6_FEZF2_CABP7_151509	0.847399	0.120156	0.269166	0.110502	0.217722	0.0895212		0.338032	0.0925001		0.146015
Exc_L5_6_FEZF2_CABP7_151510	0.941421	0.121111	0.220556	0.0944356	0.122476	0.164206		0.239362	0.0619296		0.105572
Exc_L5_6_FEZF2_CABP7_151669	1	0.321456	0.489579	0.215255	0.365355	0.430708		0.356396	0.0643277		0.2279
Exc_L5_6_FEZF2_CABP7_151670	0.944172	0.355971	0.434923	0.201174	0.354535	0.45303		0.395162	0.120048	0	0.268341
Exc_L5_6_FEZF2_CABP7_151671	0.911528	0.421159	0.537605	0.334737	0.470799	0.529915		0.372908	0.197441	0	0.358552
Exc_L5_6_FEZF2_CABP7_151672	0.858814	0.50533	0.55223	0.396981	0.506565	0.532178		0.362126	0.199244	0.000103726	0.423013
Exc_L5_6_FEZF2_CABP7_151673	1	0.443781	0.640477	0.353797	0.376175	0.490818		0.617312	0.228045		0.374244
Exc_L5_6_FEZF2_CABP7_151674	0.856832	0.394421	0.567925	0.316575	0.362748	0.399049		0.606682	0.244013		0.337143
Exc_L5_6_FEZF2_CABP7_151675	0.913487	0.439374	0.607264	0.287591	0.417791	0.500602		0.613802	0.250749	1	0.355708
Exc_L5_6_FEZF2_CABP7_151676	1	0.429779	0.612649	0.356598	0.415351	0.482902		0.643724	0.231464		0.36611
Exc_L5_6_FEZF2_CYP26B1_151507	0.693776	0.299459	0.366826	0.364044	0.289065	0.338118		0.389317		0.999712	0.279131
Exc_L5_6_FEZF2_CYP26B1_151508	0.695682	0.298796	0.479345	0.389628	0.39673	0.372472		0.420034	0	0.853668	0.287317
Exc_L5_6_FEZF2_CYP26B1_151509	0.698965	0.112552	0.280901	0.146638	0.165028	0.136943		0.325357			0.130825
Exc_L5_6_FEZF2_CYP26B1_151510	0.516285	0.112323	0.100304	0.0956705	0.185194	0.0801665		0.134381	1	0	0.105649
Exc_L5_6_FEZF2_CYP26B1_151669	0.854115	0.288333	0.354749	0.421041	0.442693	0.340481		0.441034			0.255166
Exc_L5_6_FEZF2_CYP26B1_151670	0.667837	0.329533	0.406147	0.347519	0.456005	0.311623		0.353627	0		0.249453
Exc_L5_6_FEZF2_CYP26B1_151671	0.948903	0.392427	0.460036	0.561934	0.498074	0.395115		0.338885		0	0.358675
Exc_L5_6_FEZF2_CYP26B1_151672	0.927949	0.465399	0.562377	0.556566	0.482638	0.590114		0.433029		0	0.419229
Exc_L5_6_FEZF2_CYP26B1_151673	0.926607	0.424613	0.494404	0.426367	0.509245	0.395287		0.574329			0.374215
Exc_L5_6_FEZF2_CYP26B1_151674	0.852077	0.382743	0.435821	0.449066	0.466625	0.373162		0.54689			0.336868
Exc_L5_6_FEZF2_CYP26B1_151675	0.868077	0.411034	0.566351	0.477961	0.487544	0.388803		0.617265		1	0.354079
Exc_L5_6_FEZF2_CYP26B1_151676	0.914353	0.415207	0.525505	0.435268	0.404373	0.408596		0.63194			0.366123
Exc_L5_6_FEZF2_MYBPHL_151507	0.601815	0.340915	0.309115	0.319839	0.306807	0.359761	0.19261	0.379885	0.21042		0.296062
Exc_L5_6_FEZF2_MYBPHL_151508	0.648147	0.331339	0.428904	0.326245	0.341647	0.236022	0.217864	0.531151	0.0704037		0.287742
Exc_L5_6_FEZF2_MYBPHL_151509	0.471316	0.116714	0.26065	0.11098	0.211553	0.12913	0.0570295	0.277446	0.788576		0.110152
Exc_L5_6_FEZF2_MYBPHL_151510	0.352466	0.125551	0.121572	0.100807	0.101277	0.100393	0.0362726	0.144987	0.607969		0.10554
Exc_L5_6_FEZF2_MYBPHL_151669	0.595323	0.34387	0.508262	0.276972	0.223705	0.363191	0.0995564	0.422902	0	1	0.272081
Exc_L5_6_FEZF2_MYBPHL_151670	0.537699	0.368432	0.488863	0.322134	0.223735	0.324915	0.19476	0.277455	0		0.295501
Exc_L5_6_FEZF2_MYBPHL_151671	0.854029	0.444989	0.532789	0.388824	0.293063	0.351901	0.209964	0.359557		0	0.360158
Exc_L5_6_FEZF2_MYBPHL_151672	0.757717	0.514424	0.623636	0.443035	0.349027	0.444817	0.396233	0.319541			0.461295
Exc_L5_6_FEZF2_MYBPHL_151673	0.833352	0.419336	0.578678	0.483673	0.434183	0.388251	0.203325	0.657619	0.57673		0.375205
Exc_L5_6_FEZF2_MYBPHL_151674	0.709938	0.372009	0.375668	0.367668	0.386188	0.438621	0.086635	0.529535			0.336374
Exc_L5_6_FEZF2_MYBPHL_151675	0.781224	0.418097	0.468477	0.424442	0.402615	0.385874	0.229227	0.620902	1		0.352623
Exc_L5_6_FEZF2_MYBPHL_151676	0.772822	0.410618	0.521593	0.377498	0.416454	0.423365	0.230667	0.609492		1	0.365553
Exc_L5_6_FEZF2_RSAD2_151507	0.727909	0.350067	0.487422	0.405662	0.395349	0.292224		0.357027	0.192444	0.516686	0.306368
Exc_L5_6_FEZF2_RSAD2_151508	0.753919	0.341098	0.457865	0.448387	0.481204	0.347864		0.407377	0.3022		0.286133
Exc_L5_6_FEZF2_RSAD2_151509	0.464039	0.113304	0.211564	0.155264	0.201975	0.136765		0.205163	0.158216	1	0.146022
Exc_L5_6_FEZF2_RSAD2_151510	0.41456	0.123472	0.173758	0.16486	0.206399	0.125165		0.151284	0.178076		0.105634
Exc_L5_6_FEZF2_RSAD2_151669	0.734698	0.333656	0.401176	0.337287	0.354359	0.243964		0.299156	0.178722		0.295901
Exc_L5_6_FEZF2_RSAD2_151670	0.772806	0.373868	0.376243	0.383075	0.548378	0.264312		0.282137	0.18558		0.234524
Exc_L5_6_FEZF2_RSAD2_151671	0.805298	0.427668	0.564389	0.510912	0.508961	0.444605		0.377684	0.197028		0.358874
Exc_L5_6_FEZF2_RSAD2_151672	0.866769	0.494448	0.603259	0.554204	0.579582	0.432896		0.396131	0.353808	0	0.423942
Exc_L5_6_FEZF2_RSAD2_151673	0.662574	0.45134	0.578902	0.433118	0.450925	0.388936		0.408655	0.302921		0.374361
Exc_L5_6_FEZF2_RSAD2_151674	0.647708	0.410281	0.577261	0.399926	0.447708	0.32989		0.401031	0.381283	1	0.337196
Exc_L5_6_FEZF2_RSAD2_151675	0.900907	0.45403	0.641874	0.420966	0.442978	0.326485		0.43007	0.312612		0.355007
Exc_L5_6_FEZF2_RSAD2_151676	0.734504	0.441432	0.558785	0.457113	0.347985	0.349399		0.452592	0.446412	1	0.366166
Exc_L5_6_RORB_LINC00320_151507	0.752484	0.337928	0.370465	0.306307	0.588783	0.396388	0.162341	0.327668		0	0.301658
Exc_L5_6_RORB_LINC00320_151508	0.689115	0.324634	0.291909	0.310866	0.391503	0.369475	0.284522	0.342451	0	0.0936616	0.287423
Exc_L5_6_RORB_LINC00320_151509	0.302278	0.109953	0.0510793	0.126549	0.116735	0.100054	0.137119	0.192684	1		0.14587
Exc_L5_6_RORB_LINC00320_151510	0.376696	0.120377	0.104176	0.10649	0.161429	0.107899	0.120126	0.101162	1	0	0.105614
Exc_L5_6_RORB_LINC00320_151669	0.638121	0.320565	0.252281	0.288746	0.508692	0.305178	0.309888	0.328529			0.273986
Exc_L5_6_RORB_LINC00320_151670	0.776879	0.34159	0.257406	0.305217	0.508765	0.441034	0.305832	0.277265	0	0	0.281638
Exc_L5_6_RORB_LINC00320_151671	0.80655	0.435284	0.530532	0.435462	0.590267	0.517643	0.424243	0.519587	0	0	0.359973
Exc_L5_6_RORB_LINC00320_151672	0.909424	0.503171	0.599762	0.479954	0.692586	0.530521	0.427858	0.459059			0.396938
Exc_L5_6_RORB_LINC00320_151673	0.775803	0.402443	0.509121	0.456185	0.545686	0.52831	0.258971	0.417081	1	0.00722813	0.374518
Exc_L5_6_RORB_LINC00320_151674	0.794124	0.384992	0.321564	0.336472	0.449408	0.476474	0.886927	0.342183		1	0.336502
Exc_L5_6_RORB_LINC00320_151675	0.869024	0.423164	0.437224	0.367821	0.55601	0.509525	0.753683	0.507436	0.297385	0	0.353939
Exc_L5_6_RORB_LINC00320_151676	0.783804	0.414427	0.540218	0.379175	0.475456	0.525763	0.687867	0.400145	1		0.365578
Exc_L5_6_THEMIS_GPR21_151507	0.324941	0.254127	0.206584	0.259241	0.40406	0.29644	0.260866	0.281853	0.182064	0.996441	0.280258
Exc_L5_6_THEMIS_GPR21_151508	0.374874	0.277187	0.316163	0.366241	0.443929	0.385715	0.400193	0.352225	0.253378	0.612981	0.287506
Exc_L5_6_THEMIS_GPR21_151509	0.284702	0.107974	0.238453	0.26018	0.274444	0.243562	0.0863733	0.159275	0.153601	0.00122182	0.129143
Exc_L5_6_THEMIS_GPR21_151510	0.132271	0.106304	0.130844	0.147156	0.174452	0.155221	0.0160077	0.137426	0.0932915	0.152959	0.105523
Exc_L5_6_THEMIS_GPR21_151669	0.232854	0.26056	0.330227	0.219729	0.441713	0.535676	0.0682927	0.25583	0.145451	0.000701435	0.173348
Exc_L5_6_THEMIS_GPR21_151670	0.33415	0.238241	0.226366	0.207485	0.465792	0.306618	0.113241	0.268135	0.147168	0.309199	0.267807
Exc_L5_6_THEMIS_GPR21_151671	0.408867	0.39268	0.335172	0.259321	0.65592	0.298056	0.0306196	0.382726	0.197959	0.138452	0.359855
Exc_L5_6_THEMIS_GPR21_151672	0.492067	0.438583	0.351238	0.35891	0.687061	0.543972	0.0663137	0.42143	0.276144	0.550893	0.394274
Exc_L5_6_THEMIS_GPR21_151673	0.549284	0.3301	0.545693	0.336271	0.542617	0.568474	0.123885	0.525075	0.306956	0.767501	0.374615
Exc_L5_6_THEMIS_GPR21_151674	0.515367	0.295662	0.488876	0.35155	0.508957	0.379916	0.0435889	0.406048	0.332066	0.0341161	0.336867
Exc_L5_6_THEMIS_GPR21_151675	0.523997	0.307895	0.431394	0.313443	0.476751	0.398339	0.0677456	0.487112	0.24791	0.29008	0.351724
Exc_L5_6_THEMIS_GPR21_151676	0.508831	0.313554	0.310328	0.355923	0.492262	0.436757	0.446482	0.494681	0.27437	0.479426	0.365846
Exc_L5_6_THEMIS_IL7R_151507	0.451664	0.236527	0.150556	0.29673	0.292113	0.288209	0.147311	0.33774	0.198863	0.250987	0.348384
Exc_L5_6_THEMIS_IL7R_151508	0.434451	0.270467	0.311747	0.361748	0.376351	0.363836		0.346954	0.197856	0.458149	0.287568
Exc_L5_6_THEMIS_IL7R_151509	0.27637	0.102778	0.177043	0.212173	0.25153	0.200802		0.184263	0.332903	0.70644	0.166474
Exc_L5_6_THEMIS_IL7R_151510	0.206142	0.102395	0.0889493	0.138266	0.143661	0.149657		0.133579	0.148666	0.267862	0.105541
Exc_L5_6_THEMIS_IL7R_151669	0.333445	0.254296	0.161737	0.223816	0.161892	0.221896		0.285093	0.0370919	0.00557768	0.268233
Exc_L5_6_THEMIS_IL7R_151670	0.46087	0.232186	0.153143	0.302091	0.237791	0.255737		0.287218	0.114426	0.460187	0.252017
Exc_L5_6_THEMIS_IL7R_151671	0.508092	0.376997	0.255866	0.351051	0.273018	0.479103		0.378771	0.131258	0.0734589	0.359901
Exc_L5_6_THEMIS_IL7R_151672	0.539625	0.41915	0.300861	0.410911	0.39965	0.298253	0	0.442562	0.384557	0.130678	0.366586
Exc_L5_6_THEMIS_IL7R_151673	0.659517	0.338226	0.287834	0.426839	0.422877	0.465314		0.462914	0.399083	0.869355	0.375752
Exc_L5_6_THEMIS_IL7R_151674	0.498273	0.285959	0.208414	0.372229	0.351141	0.386137	0.68647	0.389016	0.5868	0.545235	0.336283
Exc_L5_6_THEMIS_IL7R_151675	0.613887	0.29821	0.211272	0.414518	0.410944	0.392858		0.454137	0.315206	0.440369	0.352418
Exc_L5_6_THEMIS_IL7R_151676	0.601127	0.318253	0.238924	0.427476	0.467563	0.4788		0.435504	0.223305	0.999617	0.36528
Exc_L5_6_THEMIS_OR1J1_151507	0.644177	0.343852	0.444648	0.380088	0.610649	0.415071	0.261384	0.409633	0.373863	0.471356	0.286029
Exc_L5_6_THEMIS_OR1J1_151508	0.532509	0.3426	0.375985	0.380931	0.44001	0.388722	0.450025	0.395117	0.295166	0.440446	0.286201
Exc_L5_6_THEMIS_OR1J1_151509	0.211995	0.115313	0.110577	0.141488	0.118835	0.122444	0.266906	0.164724	0.0265925	0.178732	0.148144
Exc_L5_6_THEMIS_OR1J1_151510	0.128028	0.121056	0.134451	0.10037	0.108635	0.132053	0.102909	0.15086	0.0835248	0.0415147	0.10553
Exc_L5_6_THEMIS_OR1J1_151669	0.587221	0.331194	0.278555	0.319606	0.677345	0.494015	0.266757	0.382039	0.06397	0.0916345	0.260002
Exc_L5_6_THEMIS_OR1J1_151670	0.652477	0.336938	0.293646	0.351737	0.554585	0.488176	0.322486	0.389191	0.267399	0.17733	0.289804
Exc_L5_6_THEMIS_OR1J1_151671	0.76329	0.420946	0.409162	0.493919	0.670108	0.512192	0.164147	0.470842	0.266679	0.493571	0.358702
Exc_L5_6_THEMIS_OR1J1_151672	0.788231	0.47838	0.457627	0.546682	0.665103	0.457161	0.423626	0.519348	0.243073	0.35466	0.39317
Exc_L5_6_THEMIS_OR1J1_151673	0.664427	0.427181	0.421028	0.460222	0.502567	0.476813	0.334193	0.449093	0.263647	0.508339	0.37413
Exc_L5_6_THEMIS_OR1J1_151674	0.696928	0.393815	0.330306	0.384089	0.461834	0.42212	0.0449479	0.410197	0.624818	0.402112	0.33683
Exc_L5_6_THEMIS_OR1J1_151675	0.645098	0.440075	0.395268	0.406543	0.635515	0.493236	0.542529	0.474107	0.360859	0.450492	0.35465
Exc_L5_6_THEMIS_OR1J1_151676	0.877085	0.420724	0.41	0.501323	0.459892	0.422856	0.217155	0.442146	0.241412	0.394443	0.366269
Exc_L5_6_THEMIS_THTPA_151507	0.144759	0.188308	0.149876	0.27928	0.413729	0.341278		0.294908	0.26178	0.00219209	0.284507
Exc_L5_6_THEMIS_THTPA_151508	0.403481	0.216558	0.279121	0.330311	0.287306	0.350669		0.336718	0.270772	0.457749	0.286376
Exc_L5_6_THEMIS_THTPA_151509	0.420671	0.114342	0.200035	0.184617	0.100472	0.169657		0.194551	0.0988603	0.13298	0.130948
Exc_L5_6_THEMIS_THTPA_151510	0.15587	0.110538	0.0788594	0.132165	0.135226	0.116533		0.119087	0.0972011	0.00136016	0.105591
Exc_L5_6_THEMIS_THTPA_151669	0.071444	0.232113	0.142474	0.189325	0.348199	0.183292		0.218656	0.189182	0	0.259449
Exc_L5_6_THEMIS_THTPA_151670	0.190112	0.21868	0.087478	0.233828	0.403587	0.340377		0.196458	0.184738	0	0.262481
Exc_L5_6_THEMIS_THTPA_151671	0.177143	0.350762	0.167223	0.254147	0.554187	0.349247		0.269924	0.265317	7.2697e-05	0.358878
Exc_L5_6_THEMIS_THTPA_151672	0.230718	0.410898	0.261908	0.28391	0.532164	0.497764	0	0.346661	0.343029	0	0.386851
Exc_L5_6_THEMIS_THTPA_151673	0.384199	0.310184	0.248045	0.312295	0.500483	0.448034		0.396965	0.302664	0	0.3744
Exc_L5_6_THEMIS_THTPA_151674	0.361731	0.244578	0.226837	0.340235	0.396974	0.393661		0.288345	0.32861	0	0.337269
Exc_L5_6_THEMIS_THTPA_151675	0.43058	0.202715	0.201316	0.341876	0.396959	0.434813		0.344795	0.308408	0	0.355133
Exc_L5_6_THEMIS_THTPA_151676	0.418105	0.274791	0.204621	0.334867	0.400856	0.472324		0.336716	0.321347	1	0.366209
Exc_L5_6_THEMIS_TMEM233_151507	0.21846	0.312791	0.0535096	0.302153	0.190915	0.241437	0.295695	0.20242	0.253454	0.241467	0.269269
Exc_L5_6_THEMIS_TMEM233_151508	0.177662	0.310953	0.190983	0.304209	0.287245	0.255652	0.275398	0.227676	0.301195	0.136912	0.286976
Exc_L5_6_THEMIS_TMEM233_151509	0.0858007	0.107458	0.0885999	0.149725	0.156358	0.127283	0.121908	0.0773365	0.17475	0.212076	0.143213
Exc_L5_6_THEMIS_TMEM233_151510	0.0256699	0.112169	0.0577484	0.097787	0.0966656	0.123832	0.141132	0.0623263	0.10361	0	0.105605
Exc_L5_6_THEMIS_TMEM233_151669	0.241628	0.280718	0.0977121	0.151834	0.19965	0.190355	0.319923	0.205543	0.201733	0	0.215658
Exc_L5_6_THEMIS_TMEM233_151670	0.271525	0.261827	0.082375	0.161506	0.134201	0.34911	0.326511	0.179669	0.194736	0.274543	0.279513
Exc_L5_6_THEMIS_TMEM233_151671	0.388787	0.410667	0.289188	0.262331	0.283963	0.3143	0.460061	0.331304	0.288493	0.00214066	0.359935
Exc_L5_6_THEMIS_TMEM233_151672	0.57232	0.461493	0.463821	0.332487	0.456712	0.586507	0.537176	0.400132	0.343792	0.223334	0.38459
Exc_L5_6_THEMIS_TMEM233_151673	0.480103	0.341398	0.29079	0.341668	0.324139	0.304436	0.501994	0.272664	0.397676	0.0143178	0.375403
Exc_L5_6_THEMIS_TMEM233_151674	0.354759	0.3405	0.258369	0.315475	0.248327	0.292626	0.455209	0.274118	0.330616	0.0115046	0.336191
Exc_L5_6_THEMIS_TMEM233_151675	0.27976	0.378885	0.148423	0.272972	0.316898	0.349629	0.485783	0.30616	0.306206	0.219807	0.35418
Exc_L5_6_THEMIS_TMEM233_151676	0.478726	0.372434	0.192912	0.368106	0.339402	0.317941	0.344203	0.270198	0.40482	0.00835746	0.365678
Exc_L6_FEZF2_CPZ_151507	0.410787	0.142884	0.503187	0.18105	0.170001	0.241034	0.0357351	0.249371			0.121561
Exc_L6_FEZF2_CPZ_151508	0.358499	0.119631	0.372393	0.214874	0.153007	0.195901	0.307718	0.252303	0		0.119639
Exc_L6_FEZF2_CPZ_151509	0.267251	0.0277839	0.117995	0.128601	0.0183119	0.0710047	0.34397	0.108051	0.465538		0.0614943
Exc_L6_FEZF2_CPZ_151510	0.326025	0.0405895	0.154719	0.110382	0.0517872	0.0836823	0.0630032	0.0908667			0.0388639
Exc_L6_FEZF2_CPZ_151669	0.363916	0.166396	0.544597	0.170306	0.230755	0.21524	0.023408	0.250453	0		0.10366
Exc_L6_FEZF2_CPZ_151670	0.416694	0.147698	0.477938	0.147134	0.154172	0.194002	0	0.202837			0.103661
Exc_L6_FEZF2_CPZ_151671	0.528385	0.232411	0.457306	0.265001	0.325492	0.226997	0.0635023	0.348627			0.184695
Exc_L6_FEZF2_CPZ_151672	0.518894	0.312655	0.619123	0.358224	0.471037	0.364458	0.108755	0.42174	1		0.238967
Exc_L6_FEZF2_CPZ_151673	0.453764	0.18273	0.466029	0.238114	0.345565	0.399102	0.0921226	0.276418	1		0.190374
Exc_L6_FEZF2_CPZ_151674	0.436412	0.168848	0.419373	0.176695	0.206992	0.206858	0	0.255619			0.167105
Exc_L6_FEZF2_CPZ_151675	0.337176	0.159499	0.39284	0.165688	0.15097	0.217125	0.519162	0.307935	0		0.148537
Exc_L6_FEZF2_CPZ_151676	0.484664	0.177056	0.522718	0.220234	0.219338	0.244979	0.169532	0.296983	0		0.178033
Exc_L6_FEZF2_ETV4_151507	0.674329	0.1404	0.394455	0.18232	0.331115	0.184003	0.200205	0.227462	0.118128		0.115528
Exc_L6_FEZF2_ETV4_151508	0.501009	0.118692	0.423835	0.125813	0.25229	0.140579	0.189593	0.439447	0.168861		0.119738
Exc_L6_FEZF2_ETV4_151509	0.0726858	0.0273057	0.0526625	0.0235974	0.0759416	0.0358738	0.12371	0.118135	0.0885855	0.477586	0.0563633
Exc_L6_FEZF2_ETV4_151510	0.222085	0.0402351	0.16446	0.0401495	0.0957814	0.0344295	0.143831	0.138588	0.023739		0.0387305
Exc_L6_FEZF2_ETV4_151669	0.501564	0.149579	0.30886	0.20024	0.286497	0.170914	0.127319	0.172134	0.0422186	0	0.106629
Exc_L6_FEZF2_ETV4_151670	0.512759	0.130553	0.304903	0.137279	0.272344	0.171993	0.191972	0.23938	0.034692		0.101599
Exc_L6_FEZF2_ETV4_151671	0.738996	0.226391	0.539698	0.335265	0.498696	0.291993	0.246902	0.416033	0.0326013		0.184718
Exc_L6_FEZF2_ETV4_151672	0.832707	0.299208	0.537888	0.372892	0.504326	0.345634	0.263466	0.459453	0.18244	0	0.227238
Exc_L6_FEZF2_ETV4_151673	0.761376	0.187771	0.613954	0.280055	0.487581	0.407909	0.526451	0.432543	0.168993		0.190162
Exc_L6_FEZF2_ETV4_151674	0.722904	0.171304	0.541892	0.240859	0.357794	0.215017	0.339287	0.351002	0.136495	1	0.167315
Exc_L6_FEZF2_ETV4_151675	0.728017	0.162935	0.595296	0.222621	0.391551	0.220296	0.12158	0.436642	0.130192	1	0.148657
Exc_L6_FEZF2_ETV4_151676	0.772358	0.179357	0.669491	0.251745	0.459495	0.305742	0.621955	0.514782	0.284512	1	0.178061
Exc_L6_FEZF2_FAM95C_151507	0.385927	0.141733	0.45875	0.13745	0.288306	0.185435	0.146326	0.220239	0.103476	0	0.118071
Exc_L6_FEZF2_FAM95C_151508	0.310056	0.119547	0.345441	0.114876	0.239455	0.180894	0.176993	0.209765	0.106152	0	0.119726
Exc_L6_FEZF2_FAM95C_151509	0.0899522	0.0294469	0.143583	0.0266458	0.0629617	0.0511938	0.0491531	0.064314	0.0384533	0	0.0390162
Exc_L6_FEZF2_FAM95C_151510	0.168384	0.0405963	0.183363	0.02966	0.0745673	0.0428867	0.0519782	0.082296	0.0460314		0.0386231
Exc_L6_FEZF2_FAM95C_151669	0.35719	0.154501	0.405672	0.0987258	0.28787	0.199334	0.0714142	0.196624	0.0823754		0.116516
Exc_L6_FEZF2_FAM95C_151670	0.34538	0.132943	0.395109	0.114247	0.235984	0.150112	0.110915	0.221219	0.0618841	0.718812	0.101815
Exc_L6_FEZF2_FAM95C_151671	0.573336	0.236819	0.689	0.21967	0.381608	0.312219	0.22384	0.413055	0.171347	1	0.184932
Exc_L6_FEZF2_FAM95C_151672	0.658129	0.317998	0.642959	0.302209	0.498525	0.371221	0.263154	0.487413	0.202476	0.0117564	0.248207
Exc_L6_FEZF2_FAM95C_151673	0.5612	0.208225	0.59078	0.29408	0.431264	0.303411	0.258214	0.360155	0.169099	0.771602	0.190117
Exc_L6_FEZF2_FAM95C_151674	0.454018	0.176759	0.401785	0.23908	0.32519	0.25602	0.364514	0.276364	0.123121	1	0.167171
Exc_L6_FEZF2_FAM95C_151675	0.417241	0.168728	0.454636	0.282712	0.318644	0.252854	0.246638	0.369039	0.142106	0.768786	0.148261
Exc_L6_FEZF2_FAM95C_151676	0.484264	0.187031	0.52818	0.288668	0.403879	0.303884	0.32106	0.371016	0.174839	0.514583	0.178064
Exc_L6_FEZF2_KRT17_151507	0.360999	0.142938	0.364515	0.142136	0.229405	0.172587	0.0644613	0.265027	0.530249	0.740799	0.117141
Exc_L6_FEZF2_KRT17_151508	0.417101	0.121488	0.402168	0.14994	0.321403	0.221811	0.0831815	0.46542	1	0.592477	0.119722
Exc_L6_FEZF2_KRT17_151509	0.0712459	0.027843	0.185749	0.0383209	0.131323	0.107765	0.029543	0.17449	0		0.053241
Exc_L6_FEZF2_KRT17_151510	0.089059	0.0409508	0.0771563	0.0463139	0.0886468	0.0404551	0.0336976	0.123135	0.197758		0.0386518
Exc_L6_FEZF2_KRT17_151669	0.285887	0.167141	0.343768	0.147209	0.212227	0.271852	0.0813273	0.200704	0	0.118557	0.117088
Exc_L6_FEZF2_KRT17_151670	0.331804	0.142313	0.345363	0.108738	0.202606	0.200119	0.0607153	0.278966		0.193729	0.0971354
Exc_L6_FEZF2_KRT17_151671	0.568924	0.246776	0.568929	0.293067	0.449295	0.382087	0.12237	0.463668	0	0.270395	0.184801
Exc_L6_FEZF2_KRT17_151672	0.741975	0.323687	0.691734	0.312931	0.552671	0.425369	0.171148	0.518157	0	0.639823	0.225595
Exc_L6_FEZF2_KRT17_151673	0.654866	0.216845	0.692027	0.218014	0.47254	0.305961	0.127011	0.432471	1	0.438287	0.190145
Exc_L6_FEZF2_KRT17_151674	0.531199	0.1841	0.508114	0.187576	0.425792	0.330501	0.162914	0.435123		0.856468	0.16722
Exc_L6_FEZF2_KRT17_151675	0.634871	0.171918	0.537288	0.166751	0.328148	0.313744	0.105189	0.57418	0.794877	0.879639	0.148501
Exc_L6_FEZF2_KRT17_151676	0.633358	0.187949	0.551069	0.198517	0.426307	0.210511	0.121769	0.559923	1	0.994453	0.177983
Exc_L6_FEZF2_P4HA3_151507	0.567863	0.140559	0.214231	0.110282	0.194898	0.218916	0.0933805	0.196852		0.49453	0.111993
Exc_L6_FEZF2_P4HA3_151508	0.474025	0.126561	0.137951	0.188009	0.211291	0.172656	0.244045	0.440205	0	1	0.119781
Exc_L6_FEZF2_P4HA3_151509	0.328827	0.0367719	0.0230911	0.0690525	0.039178	0.127891	0.11147	0.4241	0		0.0607596
Exc_L6_FEZF2_P4HA3_151510	0.27466	0.0403073	0.0556884	0.0588342	0.266713	0.086552		0.105128	0	1	0.038882
Exc_L6_FEZF2_P4HA3_151669	0.30802	0.141108	0.0929612	0.0877003	0.279383	0.211725		0.124968	0		0.115504
Exc_L6_FEZF2_P4HA3_151670	0.330057	0.12088	0.0873358	0.119617	0.130154	0.210948	0.0399397	0.170895			0.073249
Exc_L6_FEZF2_P4HA3_151671	0.526053	0.22692	0.26856	0.25281	0.384903	0.360587		0.245091		0	0.184508
Exc_L6_FEZF2_P4HA3_151672	0.451964	0.313055	0.264559	0.284151	0.340521	0.322703	0.0921086	0.163178	0	0	0.216107
Exc_L6_FEZF2_P4HA3_151673	0.47652	0.191223	0.308912	0.210189	0.328644	0.288728	0.131233	0.532617		1	0.190089
Exc_L6_FEZF2_P4HA3_151674	0.438719	0.183321	0.184562	0.183106	0.289082	0.236798	0.150379	0.403998			0.167422
Exc_L6_FEZF2_P4HA3_151675	0.491689	0.161039	0.196526	0.145766	0.112512	0.314281	0.255421	0.428428		0.572788	0.149019
Exc_L6_FEZF2_P4HA3_151676	0.422307	0.181944	0.235821	0.173306	0.300389	0.244424	0.274988	0.51592	0	0	0.177995
Exc_L6_FEZF2_SLITRK6_151507	0.372999	0.148666	0.225628	0.152795	0.295368	0.182458	0.0910338	0.221346	0.145513	0.477065	0.127087
Exc_L6_FEZF2_SLITRK6_151508	0.364182	0.122531	0.186481	0.167912	0.253645	0.159636	0.191302	0.263173	0.641541	0.23629	0.119811
Exc_L6_FEZF2_SLITRK6_151509	0.280304	0.0271675	0.0816796	0.0410789	0.144178	0.0520007	0.0842103	0.152534	0	0.00298271	0.0568185
Exc_L6_FEZF2_SLITRK6_151510	0.168867	0.0437753	0.0790406	0.0683792	0.0973687	0.0670746	0.0129457	0.0974809	0.144958	0.0766057	0.0388882
Exc_L6_FEZF2_SLITRK6_151669	0.270409	0.178528	0.195274	0.141182	0.265734	0.132452	0	0.201078	0	0.233278	0.113777
Exc_L6_FEZF2_SLITRK6_151670	0.34226	0.155071	0.213067	0.108249	0.256449	0.100617	0.0389051	0.224119	0	0.210972	0.0899523
Exc_L6_FEZF2_SLITRK6_151671	0.548899	0.237036	0.374634	0.23203	0.507393	0.26248	0.151443	0.343251	0.322456	0.248463	0.184778
Exc_L6_FEZF2_SLITRK6_151672	0.57169	0.291819	0.406211	0.24195	0.364221	0.132696	0.193707	0.412985	0.595811	0.339895	0.239729
Exc_L6_FEZF2_SLITRK6_151673	0.533562	0.202761	0.306024	0.22907	0.261488	0.237593	0.267433	0.360199	0.469784	0.589939	0.190154
Exc_L6_FEZF2_SLITRK6_151674	0.45893	0.181605	0.226672	0.232803	0.259922	0.219957	0.273588	0.276155	0.235537	0.396349	0.167296
Exc_L6_FEZF2_SLITRK6_151675	0.424779	0.175465	0.206486	0.180311	0.225647	0.194388	0.31874	0.28667	0.523014	0.379165	0.148617
Exc_L6_FEZF2_SLITRK6_151676	0.486508	0.193602	0.242994	0.221448	0.235364	0.202404	0.316046	0.332718	0.459101	0.364835	0.178063
Exc_L6_FEZF2_TBC1D26_151507	0.476761	0.138761	0.246813	0.109237	0.32951	0.225491	0.0980769	0.237779	0	0.246838	0.114134
Exc_L6_FEZF2_TBC1D26_151508	0.59532	0.121191	0.245944	0.117189	0.379316	0.226565	0.126433	0.502109	0.209587	0.00942441	0.11984
Exc_L6_FEZF2_TBC1D26_151509	0.405758	0.0295996	0.111829	0.0505792	0.0818529	0.0555655	0.146752	0.306966	0.404145	0	0.0594314
Exc_L6_FEZF2_TBC1D26_151510	0.241763	0.0400026	0.0631496	0.0495029	0.0833647	0.0779527	0.126603	0.113184	0	0.400328	0.0388854
Exc_L6_FEZF2_TBC1D26_151669	0.18106	0.152341	0.123263	0.107042	0.290476	0.161631	0.153764	0.200139	0	0.000464426	0.111951
Exc_L6_FEZF2_TBC1D26_151670	0.286312	0.127592	0.130406	0.0795157	0.169875	0.158678	0.0238365	0.238001	0	0.78953	0.114765
Exc_L6_FEZF2_TBC1D26_151671	0.467075	0.231093	0.384775	0.17881	0.549655	0.329994	0.417998	0.415522	0	0.604837	0.184476
Exc_L6_FEZF2_TBC1D26_151672	0.63854	0.312304	0.389844	0.209036	0.417061	0.375703	0.4531	0.424036	0.229254	0.525113	0.23039
Exc_L6_FEZF2_TBC1D26_151673	0.691356	0.201298	0.467814	0.20824	0.415338	0.382434	0.714324	0.528771	0	0.00278672	0.190142
Exc_L6_FEZF2_TBC1D26_151674	0.483934	0.177965	0.411299	0.182891	0.299742	0.276135	0.448112	0.407442		0.267128	0.167294
Exc_L6_FEZF2_TBC1D26_151675	0.573774	0.159975	0.325055	0.180491	0.174294	0.270706	0.196852	0.573883	0	0.307869	0.149077
Exc_L6_FEZF2_TBC1D26_151676	0.538183	0.178201	0.390125	0.201823	0.313434	0.350834	0.629751	0.536283	0	0.470571	0.178044
Exc_L6_FEZF2_TBCC_151507	0.319535	0.147659	0.19027	0.110557	0.217452	0.0681401	0.166784	0.198061	0.064692	0.308108	0.125448
Exc_L6_FEZF2_TBCC_151508	0.323906	0.120618	0.197215	0.102131	0.19257	0.132439	0.0885133	0.205806	0.362604	0.366321	0.119688
Exc_L6_FEZF2_TBCC_151509	0.292175	0.0258837	0.103387	0.022269	0.119595	0.0556135	0.0429004	0.0917353	0.143208	0.263602	0.0486576
Exc_L6_FEZF2_TBCC_151510	0.179985	0.0428973	0.0932224	0.0352743	0.0784854	0.0490944	0.0124673	0.0805306	0.111057	0.149008	0.0388522
Exc_L6_FEZF2_TBCC_151669	0.278368	0.179109	0.186948	0.0993398	0.170383	0.0419138	0.0170285	0.186599	0	0.119091	0.11182
Exc_L6_FEZF2_TBCC_151670	0.346265	0.155046	0.179158	0.0643612	0.135964	0.0533209	0.0426062	0.177689	0.0644101	0.1793	0.100144
Exc_L6_FEZF2_TBCC_151671	0.549991	0.228905	0.250563	0.157073	0.331352	0.270036	0.177041	0.297596	0.0555991	0.335992	0.184652
Exc_L6_FEZF2_TBCC_151672	0.563875	0.287038	0.343543	0.195413	0.484194	0.283746	0.116653	0.381071	0.201543	0.442817	0.220754
Exc_L6_FEZF2_TBCC_151673	0.511714	0.192104	0.335864	0.253036	0.357789	0.256332	0.313372	0.299452	0.210456	0.555312	0.19023
Exc_L6_FEZF2_TBCC_151674	0.451109	0.180637	0.3365	0.257655	0.298028	0.28626	0.236796	0.272767	0.327782	0.531003	0.16725
Exc_L6_FEZF2_TBCC_151675	0.428095	0.171574	0.259182	0.241296	0.279382	0.196435	0.0954752	0.26698	0.154647	0.453505	0.148509
Exc_L6_FEZF2_TBCC_151676	0.534446	0.18735	0.332578	0.255804	0.297905	0.295516	0.257933	0.295188	0.39946	0.603627	0.178033
Exc_L6_FEZF2_VWA2_151507	0.464944	0.140311	0.320476	0.144834	0.163868	0.118558	0.0674435	0.190951	0		0.110731
Exc_L6_FEZF2_VWA2_151508	0.250724	0.118387	0.195369	0.129351	0.17601	0.10569	0.0556356	0.237011	0.678544	1	0.119831
Exc_L6_FEZF2_VWA2_151509	0.0447806	0.0263289	0.0368552	0.0197484	0.0606552	0.0133457	0.017955	0.0667301	0	0	0.0388802
Exc_L6_FEZF2_VWA2_151510	0.181709	0.0400467	0.123439	0.0358472	0.0508607	0.0298393	0.00890804	0.0759064	0		0.0386509
Exc_L6_FEZF2_VWA2_151669	0.430937	0.14948	0.185099	0.178959	0.136121	0.199364	0	0.133662	0		0.117837
Exc_L6_FEZF2_VWA2_151670	0.431078	0.137063	0.190516	0.139038	0.12443	0.166856	0.0237736	0.141251		0	0.104088
Exc_L6_FEZF2_VWA2_151671	0.455059	0.21472	0.329864	0.231809	0.242602	0.224932	0.0814656	0.27692	0	0	0.184829
Exc_L6_FEZF2_VWA2_151672	0.529732	0.278335	0.350049	0.278957	0.292253	0.339475	0.00526968	0.258652	0.237102	0	0.222791
Exc_L6_FEZF2_VWA2_151673	0.507601	0.174312	0.323944	0.30162	0.311572	0.218271	0.0441639	0.236044	0.531674	0.00177026	0.190147
Exc_L6_FEZF2_VWA2_151674	0.499727	0.16512	0.336406	0.194851	0.239638	0.193982	0.0371525	0.238896		0	0.167271
Exc_L6_FEZF2_VWA2_151675	0.336258	0.163953	0.309044	0.17261	0.253455	0.183639		0.234301			0.148428
Exc_L6_FEZF2_VWA2_151676	0.389065	0.176319	0.405395	0.210263	0.315111	0.211891	0.0496954	0.314388	1	0	0.177999
Exc_L6_THEMIS_C6orf48_151507	0.137438	0.126637	0.154478	0.135765	0.18655	0.160615	0.135227	0.166039	0.468534	0.240385	0.0923063
Exc_L6_THEMIS_C6orf48_151508	0.303755	0.120939	0.167347	0.216962	0.151648	0.153131		0.235584	0.397279	0.185725	0.119807
Exc_L6_THEMIS_C6orf48_151509	0.357704	0.0371579	0.166472	0.164589	0.0558994	0.0820789	0.337783	0.10932	0.378333	0.40702	0.059107
Exc_L6_THEMIS_C6orf48_151510	0.122766	0.0382778	0.036728	0.0744858	0.0627731	0.0545829	0	0.0744358	0	0.204942	0.0388551
Exc_L6_THEMIS_C6orf48_151669	0.239258	0.126168	0.251197	0.129536	0.170521	0.0927533		0.186252	0	0.0562773	0.112887
Exc_L6_THEMIS_C6orf48_151670	0.278785	0.0956275	0.202089	0.107116	0.143192	0.110397		0.174922	0	0.326542	0.0970056
Exc_L6_THEMIS_C6orf48_151671	0.176377	0.221548	0.254747	0.217045	0.211471	0.210865		0.247378	0.14288	0.20653	0.184584
Exc_L6_THEMIS_C6orf48_151672	0.305423	0.269912	0.341736	0.226473	0.327273	0.176066		0.293464	0	0.449091	0.213879
Exc_L6_THEMIS_C6orf48_151673	0.382711	0.204572	0.304143	0.206132	0.25208	0.210342		0.31706	0.555558	0.631694	0.190085
Exc_L6_THEMIS_C6orf48_151674	0.451643	0.191797	0.281727	0.232993	0.25073	0.271514		0.312167		0.158382	0.167236
Exc_L6_THEMIS_C6orf48_151675	0.406172	0.152038	0.344868	0.141063	0.178568	0.195054	0.146372	0.306572	0.263843	0.33082	0.148852
Exc_L6_THEMIS_C6orf48_151676	0.433838	0.171002	0.18752	0.222576	0.154653	0.239539	0	0.291656		0.347859	0.178028
Exc_L6_THEMIS_EGR3_151507	0.229768	0.140899	0.138396	0.0667323	0.203509	0.188987	0.243438	0.12734	0.373515	0.127169	0.13681
Exc_L6_THEMIS_EGR3_151508	0.166529	0.111867	0.111386	0.0912712	0.175643	0.121735	0.105119	0.108476	0.47176	0.0975794	0.11987
Exc_L6_THEMIS_EGR3_151509	0.0336491	0.0210744	0.0269213	0.0533211	0.0530326	0.020244	0.0513769	0.0265218	0	0.0284829	0.0392545
Exc_L6_THEMIS_EGR3_151510	0.0594467	0.0397973	0.0376394	0.0272417	0.0789858	0.0529439	0.0665347	0.0371906	0.482149	0.0389953	0.0386262
Exc_L6_THEMIS_EGR3_151669	0.284274	0.162692	0.134758	0.0294046	0.336687	0.175303	0.193149	0.116272	0.403963	0.133375	0.119808
Exc_L6_THEMIS_EGR3_151670	0.219919	0.12707	0.107096	0.0279142	0.219763	0.04208	0.107104	0.098144	0.370756	0.114148	0.0920939
Exc_L6_THEMIS_EGR3_151671	0.385253	0.204463	0.214143	0.0956624	0.319919	0.409797	0.25308	0.202753	0.490005	0.217037	0.184887
Exc_L6_THEMIS_EGR3_151672	0.499265	0.235548	0.255461	0.124504	0.408964	0.547183	0.336429	0.23995	0.459336	0.254558	0.22545
Exc_L6_THEMIS_EGR3_151673	0.357249	0.177314	0.209631	0.156833	0.366434	0.291825	0.180835	0.194518	0.361796	0.167654	0.190136
Exc_L6_THEMIS_EGR3_151674	0.351474	0.17184	0.194125	0.156305	0.372349	0.272937	0.153985	0.176841	0.438427	0.175578	0.167138
Exc_L6_THEMIS_EGR3_151675	0.325508	0.163746	0.177702	0.189354	0.328016	0.29604	0.15477	0.164509	0.381934	0.161722	0.148409
Exc_L6_THEMIS_EGR3_151676	0.371853	0.178879	0.198252	0.218461	0.329399	0.297147	0.181146	0.196159	0.474075	0.182837	0.177997
Exc_L6_THEMIS_LINC00343_151507	0.197898	0.137012	0.30474	0.196179	0.233771	0.240577	0.0992931	0.1313	0	0	0.121522
Exc_L6_THEMIS_LINC00343_151508	0.143692	0.118507	0.288759	0.183179	0.233019	0.165653	0.13099	0.110346	0.314151	0.0110658	0.119837
Exc_L6_THEMIS_LINC00343_151509	0.030186	0.0259055	0.0591099	0.101185	0.0681284	0.0814397	0.0471164	0.0329289	0.0758034	0	0.0394559
Exc_L6_THEMIS_LINC00343_151510	0.0371189	0.0387741	0.0767855	0.0725023	0.0686042	0.112263	0.0343091	0.0313593	0.324591	0	0.0385535
Exc_L6_THEMIS_LINC00343_151669	0.256746	0.148982	0.364908	0.111138	0.34315	0.393921	0.124432	0.138542	0.133355	0.304739	0.113429
Exc_L6_THEMIS_LINC00343_151670	0.197529	0.114792	0.25838	0.109052	0.259925	0.173872	0.100424	0.129951	0	0.0889667	0.0972587
Exc_L6_THEMIS_LINC00343_151671	0.375931	0.221195	0.683889	0.215209	0.47554	0.457599	0.193318	0.309311	0.309715	0.242745	0.185113
Exc_L6_THEMIS_LINC00343_151672	0.471896	0.273039	0.72499	0.276845	0.561441	0.54444	0.221564	0.354463	0.455734	0.763172	0.220896
Exc_L6_THEMIS_LINC00343_151673	0.375108	0.184691	0.449802	0.265113	0.413807	0.318699	0.206936	0.180005	1	0.96257	0.190172
Exc_L6_THEMIS_LINC00343_151674	0.333006	0.163396	0.383345	0.232858	0.34257	0.275792	0.181922	0.162325	0		0.167249
Exc_L6_THEMIS_LINC00343_151675	0.259518	0.161608	0.428038	0.208206	0.339491	0.279371	0.170837	0.212359	0.219477	0.260438	0.148284
Exc_L6_THEMIS_LINC00343_151676	0.310618	0.172566	0.548766	0.250651	0.371473	0.386247	0.217505	0.202898	0.650942	1	0.178074
