# Supplementary material for: SPACEL: deep learning-based characterization of spatial transcriptome architectures
Source: Nat Commun. 2023 Nov 22;14:7603. doi: 10.1038/s41467-023-43220-3 (PMC10663563; doi:10.1038/s41467-023-43220-3)
Supplement: Supplementary file 8 — Source Data [file 41467_2023_43220_MOESM8_ESM.zip › SourceData/Source_Data_sFigure12.xlsx]

## Sheet: sFig.12
The proportion of cancer cell, CNV, and spatial domain generated by Splane, STAligner, PRECAST, and STACI in all 11 slices
	chr10p	chr10q	chr11p	chr11q	chr12p	chr12q	chr13q	chr14q	chr15q	chr16p	chr16q	chr17p	chr17q	chr18p	chr18q	chr19p	chr19q	chr1p	chr1q	chr20p	chr20q	chr21q	chr22q	chr2p	chr2q	chr3p	chr3q	chr4p	chr4q	chr5p	chr5q	chr6p	chr6q	chr7p	chr7q	chr8p	chr8q	chr9p	chr9q	chr1p_loss	chr11q_loss	slice	cancer_prop	Splane_domain	PRECAST_domain	STAligner_domain	STACI_domain	chr1q&chr8q
0-GTCGGAAGGATACCAG-1	-0.0760798	-0.349012	-0.00122332	0.0195182	-0.0347811	-0.0491108	-0.117443	-0.143492	-0.141489	-0.0347811	-0.0347811	-0.0378435	-0.0160026	0.0517117	-0.0347811	0.0526354	0.0604021	-0.0784756	-0.0347811	-0.0347811	-0.114454	-0.0574666	-0.0347811	0.0962491	-0.00883301	-0.0603421	0.0933644	-0.0347811	-0.123537	-0.0347811	-0.0556239	-0.196734	0.183221	0.0481971	-0.00773765	-0.0347811	0.138205	-0.0347811	-0.00527641	-0.190714	0.0197139	0	0.488375	0	4	5	6	0.0517122
0-GAACGGTGTAAAGCAG-1	-0.0347811	-0.077756	-0.0347811	-0.0312078	-0.0347811	-0.0367076	-0.1046	-0.201941	-0.0653985	-0.0562229	-0.0347811	-0.161422	0.0712313	-0.0347811	-0.000104159	-0.00164628	-0.0205572	-0.0347811	0.0398145	-0.0347811	-0.0347811	0.0246597	-0.0347811	0.0561631	-0.0450115	-0.00988797	0.245056	-0.0347811	-0.0805346	-0.0347811	-0.0575518	-0.104146	0.0169578	-0.0347811	-0.0347811	-0.0347811	0.00709256	-0.0347811	-0.0559412	-0.0347811	-0.0246071	0	0.401003	0	6	5	6	0.0234535
0-GCAGCTATGGACAGGT-1	-0.122408	-0.190974	-0.117383	-0.0595645	-0.0347811	-0.0469847	-0.171463	-0.153117	-0.065122	-0.0347811	-0.0347811	-0.0931144	0.0972074	-0.0347811	-0.0347811	-0.0360432	0.0163409	0.00230334	0.128272	-0.0347811	-0.0347811	-0.0347811	-0.0347811	0.130531	0.00806934	-0.0408791	0.192948	-0.0347811	-0.0347811	-0.0347811	-0.0287505	0.0189892	-0.0347811	-0.0347811	-0.0957337	-0.0853142	0.164924	0.103028	-0.0347811	-0.0931409	-0.105345	0	0.51131	0	6	5	6	0.146598
0-TAAGCCCTTACGACCA-1	-0.0347811	-0.0347811	-0.100507	-0.0347811	-0.316131	-0.0675879	-0.112376	-0.227083	-0.246469	-0.0347811	-0.0347811	-0.0347811	0.115703	-0.0347811	-0.0347811	-0.0347811	0.0265888	-0.0531568	0.0996303	-0.0347811	0.000652482	0.0184562	-0.0204272	0.104378	-0.0347811	-0.0687353	0.301425	-0.162046	-0.0647614	0.0330622	-0.0630262	-0.0255924	0.0463054	0.0760027	-0.00378577	-0.0347811	0.0655636	-0.0347811	-0.0286077	-0.102622	-0.0347811	0	0.764371	0	6	5	6	0.082597
0-GGCCCAGTTATCAGCA-1	-0.0347811	-0.0347811	-0.095386	-0.0712616	-0.0347811	-0.0347811	-0.326214	-0.189499	-0.0634464	-0.0347811	0.0689656	-0.0347811	0.0637558	-0.0347811	-0.0347811	-0.0347811	0.00460012	-0.132322	0.0533245	-0.0347811	-0.0642261	-0.0347811	0.0031966	0.0774707	-0.031561	-0.0705739	0.0241325	-0.0347811	-0.0905856	-0.0347811	-0.141966	-0.194094	0.0786724	-0.0347811	-0.0347811	-0.0347811	0.0622762	-0.0347811	0.0206818	-0.256644	-0.0347811	0	0.458449	0	6	5	6	0.0578004
0-CCTGACGCAACCTTTA-1	-0.0347811	-0.0347811	-0.0347811	-0.0216111	-0.0347811	-0.0347811	-0.0743716	-0.13351	-0.0347811	-0.0347811	-0.0347811	-0.11232	0.0231912	0.0520877	-0.0347811	-0.0725271	-0.0347811	-0.0404935	0.0776516	-0.0347811	-0.0347811	-0.140571	-0.0447597	-0.0347811	-0.0202579	-0.0968033	0.0506306	-0.0347811	-0.0347811	-0.111338	-0.0347811	0.0178795	0.0427035	-0.0347811	0.05605	-0.0428587	0.00437051	-0.0347811	-0.0347811	-0.0347811	0.00271682	0	0.395495	0	6	5	6	0.041011
0-TTCGAGCCGGCGCTAC-1	0.112725	-0.127013	-0.0140496	0.0149038	-0.079809	-0.0347811	-0.166081	-0.188572	-0.0804734	-0.0347811	-0.0150959	-0.0347811	-0.0453253	-0.0347811	0.100084	-0.0447003	-0.0347811	-0.0597699	0.0493353	-0.218969	-0.0428327	-0.0347811	-0.0690139	0.0787869	-0.0194341	0.0166301	0.220946	0.173436	0.0878497	-0.0347811	-0.0347811	0.019416	-0.023276	-0.0211282	-0.00681785	-0.0514063	0.20175	-0.0347811	-0.0750444	-0.156647	0.183862	0	0.365304	0	6	5	6	0.125543
0-CACACTTGTATTGCGA-1	-0.062318	-0.0726006	0.0662565	0.0132661	-0.168247	-0.0271095	-0.305741	-0.15599	-0.153844	0.0179516	-0.0347811	-0.0730902	-0.0358804	0.472223	0.0704828	-0.136624	-0.0347811	-0.0627769	0.182733	-0.230048	-0.0347811	0.0573277	-0.125567	-0.0179739	-0.000551674	0.00443669	0.202846	0.164056	-0.124071	-0.0347811	-0.0347811	0.0559445	0.297991	-0.0255675	-0.0379772	-0.103743	0.119682	0.169691	-0.0734778	-0.21795	0.10202	0	0.363941	0	6	5	6	0.151208
0-GAGACCCTGCAACGCC-1	-0.0576556	-0.11911	0.00786675	-0.0693599	-0.0448693	-0.0293662	-0.172566	-0.137473	-0.156942	-0.0347811	0.016145	-0.245089	-0.00797621	0.30361	-0.0347811	0.0824522	0.0302114	-0.0632213	0.0736097	-0.0347811	-0.0347811	-0.0347811	-0.0141821	-0.0164358	-0.0347811	-0.0269814	0.0178079	0.00214054	-0.130292	-0.0347811	-0.0347811	-0.207593	-0.0347811	-0.0347811	-0.0379684	-0.153978	-0.0347811	-0.0347811	0.0492723	-0.144582	0.0699549	0	0.450939	0	6	5	6	0.0194143
0-TGCGAGATGGCGGCCA-1	-0.103681	-0.27197	0.038986	-0.0231127	-0.119803	-0.0405929	-0.287421	-0.175502	-0.110382	-0.0347811	-0.0560009	-0.0675735	0.0651244	0.310382	-0.0347811	-0.0472311	0.0616228	-0.0229292	-0.00916768	-0.0347811	-0.0347811	-0.173171	-0.027066	-0.0246514	-0.00612459	-0.0347811	0.0665634	0.0767812	-0.194431	-0.0347811	-0.0704878	-0.0578181	-0.00542296	-0.0347811	-0.0508567	-0.184811	0.110723	-0.0347811	0.0394195	-0.0347811	-0.00155851	0	0.553483	0	6	5	6	0.0507778
0-CACCATGATCGCAAAG-1	-0.0347811	-0.127873	0.0161173	-0.0236445	-0.174537	-0.0135733	-0.206051	-0.15124	-0.204884	-0.0851826	-0.0347811	-0.0347811	0.0633343	-0.0347811	0.00549278	-0.0347811	0.00461042	-0.107642	0.0979871	-0.0347811	-0.0347811	-0.0347811	0.0559311	-0.0347811	-0.0861432	-0.0603868	-0.0256359	-0.0347811	-0.0945673	0.0322199	-0.0735083	0.00404058	-0.0253295	-0.0347811	-0.0584937	-0.0347811	0.111678	-0.0347811	-0.0758497	-0.316078	-0.0030726	0	0.564723	0	6	5	6	0.104833
0-GGTTTGACAAGAAGCT-1	-0.0347811	-0.0347811	-0.0347811	0.0798559	-0.0347811	0.0187528	-0.180147	-0.205778	-0.0615322	0.0131054	-0.0599888	-0.0347811	0.0899957	0.0932168	-0.0347811	-0.0153835	0.0338376	-0.0419581	0.108041	-0.0347811	-0.0347811	-0.0347811	0.0271458	-0.0347811	-0.0347811	0.112291	0.0548528	-0.0298067	-0.0714286	-0.0347811	-0.0678839	-0.110048	0.075511	-0.0347811	-0.102151	0.0425682	0.236207	-0.0347811	-0.0347811	-0.0347811	-0.0347811	0	0.497884	0	6	5	6	0.172124
0-ATAGGCTAGCTTCGCA-1	-0.0347811	-0.0347811	-0.0347811	-0.00495656	-0.0347811	0.0058247	-0.20173	-0.175186	-0.193645	0.00386713	-0.171514	-0.0347811	-0.00670595	-0.0347811	-0.00293159	-0.0360406	-0.0753237	-0.041959	0.0939329	-0.0347811	0.0393447	-0.307737	-0.0299969	0.134763	-0.0802493	-0.149754	0.0183779	-0.00235575	-0.155055	-0.0347811	-0.174332	0.0419078	-0.0146653	-0.0781912	-0.045981	-0.306052	0.204148	-0.0612169	-0.0841133	-0.0347811	0.050136	0	0.729129	0	6	5	6	0.14904
0-TCCCTTAGATTACTCG-1	-0.0400745	-0.00757516	-0.0347811	-0.0347811	-0.0347811	-0.0347811	-0.0476755	-0.110641	-0.0476922	-0.0696893	-0.0463659	-0.0347811	0.0589971	0.125561	-0.0347811	-0.146305	-0.0453625	-0.0711505	0.0287163	0.105969	0.067992	-0.0347811	-0.0986015	-0.0748526	-0.049337	-0.211305	0.0616113	-0.049991	-0.0211513	-0.0347811	-0.0857388	-0.0848002	0.247281	-0.0317552	-0.123929	-0.0100352	0.212752	-0.0347811	-0.0347811	-0.175194	-0.0347811	0	0.367708	0	6	5	6	0.120734
0-GCTTCAGTGGGATTAC-1	-0.303011	-0.140551	-0.0347811	-0.0347811	-0.216152	0.0469312	-0.237254	-0.148349	-0.0347811	-0.0347811	-0.0347811	-0.0347811	0.135089	0.290046	-0.0347811	-0.0347811	-0.0347811	-0.0582669	0.106619	-0.0347811	-0.126562	-0.0347811	-0.0102148	0.001152	-0.0325267	-0.0552516	0.173851	-0.123507	-0.0464266	-0.0347811	-0.0598669	-0.0145319	0.268624	-0.0024543	-0.00188087	-0.0347811	0.224045	-0.0347811	0.0900222	-0.144747	-0.0347811	0	0.502457	0	6	5	6	0.165332
0-TCCGGCCTAGCGTACA-1	-0.045482	-0.04809	-0.0347811	-0.0371666	-0.0347811	0.06751	-0.224388	-0.136383	-0.155969	-0.0347811	-0.0347811	-0.0347811	0.0157263	0.343995	-0.174665	-0.0320229	-0.0669741	-0.0287669	0.197093	-0.0347811	-0.0908635	-0.0347811	-0.0347811	-0.0116218	-0.0824652	-0.0347811	0.117882	0.0692922	-0.0347811	-0.0347811	-0.11737	-0.0292278	0.238014	0.0986304	-0.110217	0.0902183	0.203015	-0.0347811	-0.00720939	-0.0347811	-0.0449377	0	0.490784	0	6	5	6	0.200054
0-TTGGCCTAGAATTTCG-1	0.051109	-0.0671647	-0.0199439	0.0184253	-0.0347811	-0.0530443	-0.250748	-0.196638	-0.166601	-0.0347811	-0.0347811	0.0792358	0.0890375	-0.0347811	-0.158494	-0.0898407	0.0308733	-0.0142076	0.0176513	-0.0347811	-0.0347811	0.048389	0.0488659	0.0589201	-0.00539231	-0.0347811	0.0512192	-0.0549364	-0.0347811	-0.0347811	-0.25553	-0.065444	0.217061	-0.217483	-0.0347811	-0.137684	0.154557	-0.0347811	-0.0347811	-0.0347811	-0.0144223	0	0.555156	0	6	5	6	0.0861044
0-AGCGTGGTATTCTACT-1	-0.0347811	-0.057829	-0.0284581	-0.0347811	-0.0347811	-0.0176515	0.00143352	-0.110306	-0.133921	-0.0478782	-0.0347811	-0.0347811	-0.0233559	-0.0347811	-0.0962454	0.045608	0.0231347	-0.0608851	0.0502924	-0.0347811	0.0204211	0.0330328	-0.0363381	-0.0528524	0.0178169	-0.0389641	0.0073559	-0.0347811	-0.0347811	-0.15123	-0.0347811	-0.0486962	0.14898	-0.0347811	-0.118753	-0.0347811	0.190675	-0.0347811	-0.0347811	-0.0930653	-0.0347811	0	0.581389	0	6	5	6	0.120484
0-GAGGGCGCAGCTCTGC-1	-0.0347811	0.09825	-0.0347811	-0.0347811	-0.111943	-0.0771201	-0.0972567	-0.144063	-0.182043	-0.100214	-0.0347811	-0.201636	0.00562619	0.162068	-0.0347811	0.086658	-0.0542727	-0.0867126	0.20163	-0.0347811	-0.0347811	0.230401	-0.0279381	0.116369	-0.00518355	0.0195358	0.123201	0.100828	-0.0757201	-0.0347811	-0.0379583	-0.189832	0.320768	0.00594076	-0.119354	-0.103743	0.134354	-0.0395266	-0.130766	-0.247629	-0.0347811	0	0.764809	0	6	5	6	0.167992
0-TTACCCATTGCCGGGT-1	0.060938	-0.152478	0.0334286	0.0228664	0.253375	-0.0297848	-0.189395	-0.151297	-0.0347811	-0.0347811	-0.0976632	-0.0347811	0.121346	-0.0347811	-0.0347811	-0.0347811	-0.00480882	-0.046028	0.074016	-0.0347811	-0.122284	-0.163197	-0.00547936	-0.0861717	-0.0347811	-0.0347811	-0.0136692	0.00916126	-0.0347811	-0.0347811	-0.091331	-0.100574	0.210425	-0.0347811	-0.193028	-0.0847037	0.173931	-0.0347811	-0.100338	-0.117306	-0.0347811	0	0.548528	0	6	5	6	0.123974
0-ACCAGTGCCCGGTCAA-1	-0.0347811	-0.100013	-0.0430057	-0.0347811	-0.363368	-0.0698849	-0.012045	-0.296194	-0.153571	-0.206815	-0.0891933	-0.0347811	0.0748849	0.494888	0.0233547	0.0509292	0.0383806	-0.0365017	-0.0347811	-0.0347811	-0.0347811	-0.0347811	-0.0707583	0.094001	-0.0882801	-0.113185	0.105362	-0.0347811	-0.0567475	-0.0976391	-0.171598	0.090748	-0.0284804	-0.0317933	-0.0860319	-0.0347811	-0.0442724	-0.0347811	0.017455	-0.198278	-0.0347811	0	0.430925	0	6	5	6	-0.0395268
0-AAACGCCCGAGATCGG-1	-0.0347811	-0.0559931	-0.138464	-0.0347811	-0.0347811	-0.0347811	-0.184718	-0.320757	-0.0932038	-0.0347811	-0.0347811	-0.0347811	0.0783075	-0.0347811	-0.0347811	-0.00385877	-0.0347811	-0.0304104	-0.0267474	-0.0347811	-0.0347811	-0.0518455	-0.184812	-0.0347811	-0.0917623	-0.0347811	0.172293	-0.0347811	-0.0347811	-0.0347811	-0.151708	0.0471645	0.0374913	-0.12741	-0.0248364	-0.0347811	0.180276	-0.0347811	-0.0347811	-0.219241	-0.0347811	0	0.41025	0	6	5	6	0.0767643
0-CGGTTGGGTTCAAGTT-1	-0.0347811	-0.07009	-0.0671632	-0.0347811	-0.0347811	0.018031	-0.192572	-0.192204	-0.147489	-0.0347811	-0.0347811	-0.0347811	0.205917	0.185364	0.0350483	-0.0347811	-0.105143	-0.0394943	0.0153256	-0.171756	0.136622	-0.0219296	-0.0945652	0.00347461	-0.0717004	0.0234379	0.14678	0.0600203	-0.0631324	-0.0347811	-0.102859	0.0180848	-0.0347811	-0.0835996	-0.102176	-0.0347811	0.188285	-0.104454	-0.0600013	-0.0974259	-0.0347811	0	0.69742	0	6	5	6	0.101805
0-GAATATTCGGAGTCCC-1	-0.369397	-0.115473	0.0327726	-0.0496812	-0.273435	-0.0721992	-0.224608	-0.216211	-0.14014	0.120438	-0.172563	-0.0347811	0.107862	0.478206	0.0114032	-0.0347811	-0.0347811	-0.0440471	0.0861013	-0.0347811	-0.0981191	-0.11747	0.097656	-0.0653871	-0.0735686	-0.0347811	0.121101	-0.0887514	-0.14612	-0.0347811	-0.126645	-0.0333791	0.0146787	-0.0347811	-0.0347811	-0.0347811	0.106308	-0.0347811	-0.0347811	-0.192848	-0.0347811	0	0.620206	0	6	5	6	0.0962049
0-CATCTACCCGAGAACG-1	-0.0347811	-0.0759263	-0.0033808	-0.0347811	-0.0496649	-0.0347811	-0.210916	-0.238382	-0.0347811	-0.0643628	-0.0253452	-0.0347811	0.0498131	0.431006	-0.0191774	0.00488978	-0.0347811	-0.0703114	0.00056402	-0.0347811	-0.0347811	-0.0347811	-0.00357465	0.0224277	-0.0710083	-0.141979	0.182467	-0.0347811	0.0874001	-0.0347811	-0.105907	0.020159	-0.0347811	-0.0347811	-0.0347811	-0.0347811	0.205722	-0.0347811	-0.0347811	-0.0347811	-0.0347811	0	0.698135	0	6	5	6	0.103143
0-GAGGGCCGGCAGAGTC-1	-0.346638	-0.0996491	0.0992501	-0.0347811	-0.125344	-0.0697172	-0.165725	-0.186054	-0.123226	0.00544471	-0.021564	-0.0347811	0.0165496	0.0745396	-0.0347811	0.0103	-0.129924	-0.0675764	-0.000140693	-0.0347811	-0.207784	-0.0347811	-0.00401053	-0.0347811	-0.0347811	-0.0347811	0.072036	-0.0347811	-0.0347811	-0.342481	-0.128347	-0.0271161	-0.0281463	-0.0347811	-0.0826577	-0.0347811	0.107941	-0.0347811	-0.0347811	-0.193207	-0.0347811	0	0.419446	0	6	5	6	0.0539
0-TTCGGACTGATGCCTT-1	-0.0347811	-0.0432141	-0.071048	-0.0347811	-0.0347811	-0.0347811	-0.139235	-0.23585	-0.0561396	-0.0150807	-0.0347811	-0.0347811	0.0923422	0.238138	-0.0347811	-0.0671554	0.00534735	-0.047504	-0.0446398	-0.0347811	0.052131	-0.0347811	-0.048455	-0.0204319	-0.065662	-0.0347811	-0.0347811	-0.0347811	-0.0347811	-0.0347811	-0.0347811	-0.154442	-0.0347811	-0.0347811	-0.0347811	-0.23517	0.0906437	0.0126087	-0.0347811	-0.083901	-0.0347811	0	0.375995	0	6	5	6	0.0230019
0-GACTGATTGGTCACAA-1	-0.0347811	-0.103431	-0.0347811	-0.0395056	-0.0347811	-0.0718215	-0.114329	-0.190254	0.0171457	-0.094555	-0.0596906	-0.0347811	0.200078	-0.0260549	-0.0347811	-0.0347811	-0.0347811	-0.0347811	0.0972583	-0.0347811	0.0216936	-0.0347811	-0.0347811	0.00820138	-0.0905839	-0.0347811	0.0968595	-0.0347811	-0.00757209	-0.0347811	-0.0769946	0.0276796	0.0614744	-0.0376064	-0.0347811	-0.0347811	0.20154	-0.0347811	-0.0563056	-0.0347811	-0.0482327	0	0.626782	0	6	5	6	0.149399
0-TCGCCCAACTGACTCC-1	-0.0347811	-0.0625137	-0.0347811	-0.0347811	-0.179029	-0.0347811	-0.0981245	-0.133205	-0.0347811	-0.0347811	-0.0347811	-0.0347811	0.0274414	0.179472	-0.0347811	-0.0347811	-0.0292236	-0.0666667	0.0206002	-0.0892155	-0.136846	-0.0347811	-0.012827	0.102332	-0.0226812	-0.0347811	0.187421	-0.115249	-0.0850883	-0.0347811	-0.0347811	0.0269752	0.00182651	-0.0347811	-0.0347811	-0.0347811	-0.0132137	-0.0347811	-0.0347811	-0.0347811	-0.0347811	0	0.42746	0	6	5	6	0.00369325
0-CCTCGTTACGCCTGTT-1	-0.0347811	-0.0347811	-0.0347811	-0.0581865	-0.0347811	-0.0347811	-0.141929	-0.277888	-0.175097	-0.0434208	-0.190618	-0.0540677	0.0700633	-0.0347811	-0.0347811	0.0415133	-0.0837364	-0.0476989	0.139792	-0.0347811	-0.0347811	-0.20179	-0.0497901	0.0773695	-0.0347811	-0.102864	0.204888	-0.0347811	-0.0347811	-0.0347811	-0.104799	0.0893273	-0.0347811	-0.031973	-0.0347811	0.0190823	0.15486	-0.0347811	-0.071019	-0.224127	-0.0347811	0	0.48601	0	6	5	6	0.147326
0-TCATTCGTATAATTTG-1	-0.0819327	-0.181079	-0.0347811	0.00933595	-0.342807	-0.0897632	-0.183719	-0.180215	-0.0594966	-0.10722	-0.0406755	-0.0347811	-0.0304691	0.424952	0.215675	-0.0347811	-0.103036	-0.0706482	-0.0182002	-0.0347811	-0.100421	0.0435511	-0.0347811	0.0432533	0.0216631	-0.0347811	0.0501297	-0.200197	-0.0347811	-0.0347811	-0.0347811	-0.0719228	-0.025718	-0.0489834	-0.0446311	-0.0263591	0.147145	-0.0347811	-0.0347811	-0.172732	-0.01384	0	0.417284	0	6	5	6	0.0644724
0-CAGCTCGACAAGTTAA-1	-0.311894	-0.0804995	0.010623	0.0279998	-0.0757074	-0.0552783	-0.106799	-0.150786	-0.22001	-0.0118906	-0.0749085	-0.0347811	-0.0106831	-0.0347811	-0.0347811	-0.0347811	-0.0515021	-0.102899	0.127209	0.0749422	-0.0347811	0.381589	-0.126173	0.0823482	-0.0393249	-0.0347811	0.177686	-0.0347811	-0.0347811	-0.0347811	-0.0347811	-0.0623221	0.0694123	-0.0317767	-0.0347811	-0.0347811	-0.0347811	-0.157408	-0.0510823	-0.425851	0.0824999	0	0.786471	0	6	5	6	0.0462139
0-CATGGTAAGTAGCGTT-1	-0.208042	-0.0347811	-0.0242373	-0.0838101	-0.0347811	-0.123632	-0.238753	-0.126132	-0.0904697	-0.091951	-0.000833836	-0.0791628	-0.00215373	0.490175	-0.0178404	-0.0347811	-0.0347811	-0.0347811	0.0651851	0.0131692	-0.0893026	0.153265	-0.0101815	-0.0347811	-0.0347811	-0.0347811	0.0975829	-0.0347811	-0.0347811	-0.0347811	0.0332681	-0.118377	-0.0347811	0.0250679	-0.0373959	-0.385276	0.133774	0.350343	0.136713	-0.0347811	-0.115719	0	0.639211	0	4	5	6	0.0994795
0-GGTTCCCTAGTGTCTC-1	-0.0347811	-0.0684982	0.17066	-0.000789621	-0.21523	-0.0574517	-0.130018	-0.162683	-0.12897	-0.0638825	-0.0347811	-0.0347811	0.0708805	0.341379	-0.0202573	0.0247308	0.0136191	-0.160927	0.19389	-0.0347811	-0.0746821	0.0879029	-0.0116742	0.0239431	-0.0670399	-0.00301447	0.0464313	-0.0347811	-0.0347811	-0.0347811	-0.126289	0.0576784	0.178208	-0.0347811	-0.0625976	-0.0347811	0.146267	-0.0347811	0.0788892	-0.442402	-0.0347811	0	0.435051	0	6	5	6	0.170079
0-GATCCTAAATCGGGAC-1	-0.113742	-0.0431979	-0.0347811	0.029605	-0.259154	-0.0870306	-0.0637134	-0.219961	-0.155371	-0.0347811	0.0121672	-0.0220503	0.0367924	0.426013	-0.0138205	-0.0543075	-0.0265346	-0.0917728	0.196297	-0.0347811	-0.0347811	-0.0388896	-0.132293	-0.0764469	-0.0572745	-0.0347811	0.0391152	-0.0347811	-0.0347811	-0.0347811	-0.0990359	-0.0248963	-0.0177106	-0.0347811	-0.0957543	-0.0347811	0.259052	0.0149227	0.031392	-0.16704	0.0547295	0	0.33347	0	6	5	6	0.227675
0-CGTTGAGCGACCGTCG-1	-0.174548	-0.111801	-0.0709026	-0.0833722	-0.0347811	0.0527936	-0.17565	-0.1182	-0.136224	-0.0347811	-0.0386648	-0.0347811	0.0316125	0.310618	-0.295745	-0.0893786	0.0640414	-0.0374597	0.025165	-0.0347811	-0.0347811	0.033147	0.0152327	0.0741515	-0.0375566	-0.0317462	0.13053	-0.0347811	-0.0347811	-0.0347811	-0.0222002	-0.0380253	0.0618861	-0.0347811	-0.0176721	-0.0347811	0.184524	-0.0347811	-0.015965	-0.0606371	-0.0858348	0	0.583199	0	4	5	6	0.104844
0-CAAGAGGGCGGAGTAC-1	-0.0347811	-0.0347811	-0.0582627	-0.00118328	-0.0347811	-0.00927699	-0.309999	-0.246729	-0.0806436	-0.0347811	-0.0347811	-0.0501337	-0.0347811	0.22031	-0.222214	-0.0347811	-0.000749414	-0.0347811	0.156014	-0.0018513	-0.0347811	-0.0347811	0.0321226	0.0349714	-0.0347811	-0.100115	0.0248135	0.0644409	-0.0347811	-0.0347811	-0.0347811	-0.0062499	0.0926405	-0.102803	-0.0347811	-0.0347811	0.218614	-0.0347811	-0.0347811	-0.0347811	-0.024603	0	0.522353	0	4	5	6	0.187314
0-CGGTTATCCAACAGTG-1	-0.0347811	-0.0347811	0.0203726	-0.0347811	-0.379655	-0.0805613	-0.344565	-0.137399	-0.118608	0.0300876	-0.115443	-0.0476039	0.0892177	0.00327147	-0.0347811	-0.0347811	-0.0347811	-0.0636734	0.0137773	-0.0347811	-0.0347811	0.361466	0.0228676	-0.0171988	-0.15424	-0.0347811	0.219796	-0.0347811	-0.143629	0.115068	-0.0229064	-0.0264907	-0.0347811	-0.0347811	-0.0494993	-0.0347811	0.145298	-0.1184	0.176969	-0.245491	-0.0347811	0	0.530822	0	6	5	6	0.0795374
0-GCTTCCGTCCCTAGAC-1	-0.116706	-0.0942302	0.190712	-0.0108608	-0.0347811	-0.0776308	-0.110911	-0.18814	-0.11932	-0.0347811	-0.0347811	-0.0347811	-0.0347811	0.351187	-0.0347811	-0.0492374	0.0627786	-0.00300668	0.063504	-0.0347811	-0.0347811	0.109825	-0.0056751	-0.0347811	-0.091677	-0.0347811	0.0983442	-0.0347811	-0.0347811	-0.0347811	-0.0347811	-0.0831241	0.0382602	-0.0347811	-0.0954014	0.025485	0.320195	0.207297	-0.0332826	-0.135237	0.116255	0	0.488672	0	6	5	6	0.191849
0-GTACTGGAGTTAGACC-1	-0.0347811	-0.0347811	-0.0628523	-0.0192089	-0.0347811	-0.0121359	-0.418935	-0.10006	-0.213296	0.00224699	-0.0347811	-0.0542355	-0.0203405	-0.0347811	-0.0347811	0.00290969	-0.0176065	-0.145485	0.230323	-0.0347811	-0.186295	-0.0306522	-0.0484632	0.0114121	0.045701	-0.0347811	-0.0347811	-0.0347811	-0.0347811	-0.0347811	-0.0347811	-0.0496724	-0.0347811	0.0745337	0.03881	-0.0347811	0.252715	-0.0347811	-0.0249049	-0.349269	0.0356241	0	0.570645	0	6	5	6	0.241519
0-ACTGTACGATACACAT-1	-0.0347811	-0.0347811	-0.0481549	0.0302513	-0.0347811	0.0379983	-0.250496	-0.160937	-0.00405795	-0.0807463	-0.124947	-0.0347811	-0.0347811	0.0387359	-0.0347811	-0.0461564	0.00311754	-0.0679552	0.0222736	-0.273958	-0.108176	0.212771	-0.0347811	-0.0888258	0.0178206	0.0179458	-0.0347811	0.120723	-0.0347811	-0.0347811	-0.0278073	-0.112106	-0.0347811	-0.0347811	-0.0957808	-0.164247	0.0587036	-0.0347811	0.0458204	-0.0782045	0.0289154	0	0.373277	0	6	5	6	0.0404886
0-TTGGGCGGCGGTTGCC-1	-0.292713	-0.0783142	0.0681582	-0.0347811	-0.0347811	-0.057676	-0.108331	-0.134003	-0.0347811	-0.0347811	-0.0347811	-0.0347811	0.0627189	0.325398	-0.168533	-0.0347811	-0.0347811	-0.0633436	0.0232925	-0.0347811	-0.0347811	0.464299	-0.0347811	0.0332215	-0.0482421	-0.030167	0.0830887	-0.014191	-0.0347811	-0.00275232	-0.0496662	-0.0604067	-0.0347811	-0.0222341	0.0475139	-0.0347811	0.253689	-0.0347811	-0.0347811	-0.145054	-0.0347811	0	0.407016	0	6	5	6	0.138491
0-AAATTACCTATCGATG-1	-0.0347811	0.00995064	-0.0347811	0.0387561	-0.0347811	-0.083418	-0.191485	-0.169332	-0.0708948	-0.0347811	-0.0347811	-0.0347811	-0.014583	0.00119874	0.0948531	-0.0287889	-0.131813	-0.0265755	0.0975423	-0.0347811	-0.0740642	-0.0347811	-0.0792379	-0.0375715	-0.0152217	-0.0347811	0.000900145	-0.0347811	0.051436	-0.0347811	-0.0630078	-0.0118953	0.0161141	0.0158108	-0.0433629	-0.0347811	0.0824554	-0.0347811	-0.142082	-0.0347811	0.0701998	0	0.321504	0	6	5	6	0.0899988
0-ATAATACCGTTAGCCG-1	-0.0347811	-0.0347811	-0.0664187	-0.0133558	-0.0347811	-0.0202583	0.0617663	-0.110965	-0.192954	-0.196471	-0.110973	0.0197223	-0.00724872	0.0229554	-0.0347811	-0.0347811	-0.0847425	-0.0347811	0.0693261	-0.0347811	-0.0711137	0.0984554	-0.0347811	0.0173845	-0.0347811	-0.0632584	0.279357	-0.0347811	-0.0347811	-0.0347811	-0.0117885	-0.116997	0.0945189	-0.0347811	-0.0481643	-0.0986293	0.177163	-0.0347811	0.1089	-0.0347811	0.0262216	0	0.552093	0	6	5	6	0.123245
0-CCTATATCGTGTCACG-1	-0.0347811	-0.0955185	-0.107844	-0.0890747	-0.0347811	-0.000180135	-0.0397808	-0.112078	-0.0374139	-0.0550445	-0.23539	-0.233784	-0.0226875	0.442373	-0.19748	-0.0232916	0.0184349	-0.0347811	0.0320767	-0.256572	-0.0347811	0.519096	0.0022307	0.0129898	-0.0347811	-0.135435	0.0296746	-0.0347811	-0.0347811	-0.0347811	-0.141551	-0.166058	0.106926	-0.0228088	-0.0488047	-0.0347811	0.00377868	-0.0347811	-0.0347811	-0.0347811	0.0387309	0	0.437179	0	6	5	6	0.0179277
0-GTGCACGAAAGTGACT-1	-0.0347811	-0.158673	0.12445	0.0554396	-0.0832427	0.0980305	-0.184882	-0.0984863	-0.0979003	0.117108	-0.0347811	-0.270448	-0.0251493	0.327223	-0.0347811	0.087436	-0.0439673	-0.0766856	0.0861765	-0.0347811	-0.0347811	-0.0347811	-0.028634	0.0246065	-0.0792173	-0.104135	-0.00587389	-0.107199	-0.0321119	-0.0347811	0.0518372	0.0225297	0.160043	-0.0347811	-0.0347811	0.0525687	0.265466	-0.0347811	-0.170935	-0.228687	0.222097	0	0.342578	0	6	5	6	0.175821
0-CGTACCTGATAGGCCT-1	-0.328726	-0.0842558	0.0217986	-0.0351268	-0.276247	-0.023098	-0.0347811	-0.124058	-0.256248	-0.0223021	-0.04043	0.116989	0.00763312	0.485652	0.0219243	-0.238641	-0.0465932	-0.0378448	0.13263	0.0088244	-0.0612754	-0.153005	-0.0203988	-0.00958707	-0.083525	-0.0932288	-0.087032	0.136845	-0.0347811	-0.05761	-0.097254	-0.133639	0.344572	-0.014693	0.114558	-0.0306078	0.0700422	-0.0827738	-0.0878922	-0.0347811	0.0355963	0	0.487159	0	6	5	6	0.101336
0-GCCTTGTATATGCAGT-1	-0.0347811	-0.114829	0.0359506	0.01556	-0.0714406	0.031194	-0.0347811	-0.120344	-0.161812	-0.0875378	0.00312563	-0.265245	-0.0342753	0.118298	-0.0347811	-0.148282	-0.00516518	0.037011	0.132054	-0.0347811	-0.0740072	-0.0347811	-0.00854357	0.141848	-0.0924086	-0.0249324	0.0716894	-0.0347811	-0.0347811	-0.0347811	-0.0289008	-0.0803747	0.258532	-0.0347811	-0.0347811	-0.0717991	0.211262	0.149395	-0.0776054	-0.0347811	-0.0347811	0	0.454853	0	6	5	6	0.171658
0-GCTAAGTAGTTTCTCT-1	-0.0347811	-0.0347811	-0.199108	0.0238109	-0.301937	-0.0347811	-0.440584	-0.155701	-0.124398	-0.0347811	-0.120878	-0.0347811	0.0296007	-0.0347811	-0.0347811	0.0281172	0.0589993	-0.0846442	0.0779383	-0.0347811	-0.141763	0.180437	0.0234257	0.0655807	0.00976156	-0.0347811	0.0757192	-0.0347811	-0.0199077	-0.144743	0.102535	-0.0483579	0.325441	-0.0262146	-0.126419	-0.0347811	0.463092	-0.0917648	-0.0347811	-0.1612	0.132043	0	0.466229	0	6	5	6	0.270515
0-TCAGGGCGACTTCCTT-1	-0.0242287	-0.0445572	0.117452	-0.0552706	-0.105036	-0.0314358	-0.23979	-0.134954	-0.0314418	-0.0347811	-0.111751	0.0169674	-0.0347811	-0.0347811	0.0931237	0.0261857	-0.0347811	-0.0614401	0.0116444	-0.0791058	-0.0485935	0.226008	0.123899	-0.0522868	-0.0407284	0.0827471	0.103285	0.00724192	-0.0750554	-0.0347811	-0.0914563	0.0284356	0.302446	-0.0347811	-0.0596635	-0.0347811	0.354158	-0.0347811	-0.0902785	-0.105791	-0.0931193	0	0.465381	0	6	5	6	0.182901
0-CGGTCTATCAACCCGT-1	0.0257311	-0.113511	-0.185104	-0.0676011	-0.139329	0.040219	-0.228984	-0.230493	0.0611792	-0.0347811	-0.0550382	-0.0347811	0.0137214	0.415312	0.0107868	-0.0322373	-0.113767	-0.0925701	0.23523	-0.0347811	-0.0347811	-0.0347811	0.0423944	-0.125886	-0.0864697	-0.0207458	-0.0347811	-0.0347811	-0.0347811	-0.0685509	-0.082004	0.0701249	0.189952	-0.0116748	-0.0237704	-0.0347811	0.196864	0.0768149	-0.0856409	-0.177761	-0.0347811	0	0.493586	0	6	5	6	0.216047
0-CTAGATTTACGACGGC-1	0.299612	-0.0347811	-0.0208694	-0.0347811	-0.302015	-0.0135006	-0.204738	-0.11332	-0.14537	-0.0347811	-0.0347811	-0.0347811	-0.00724589	-0.0347811	-0.0347811	-0.0347811	0.0812224	0.0592194	0.110337	-0.0347811	-0.0347811	0.00284813	-0.0347811	-0.0436718	-0.0422367	-0.0615536	0.0619813	-0.0347811	-0.0347811	-0.0347811	-0.0347811	0.0153893	0.187631	-0.0132653	-0.0279638	0.034334	0.344177	-0.0347811	-0.0454339	-0.124998	-0.0347811	0	0.704377	0	6	5	6	0.227257
0-CAACTATATCGAATGC-1	-0.0347811	-0.0912192	0.0685993	0.117877	-0.0347811	-0.0176734	-0.158002	-0.216352	-0.00763884	-0.132867	-0.0347811	-0.0347811	-0.0228397	-0.0347811	-0.0347811	-0.102125	-0.0602478	-0.0656116	0.121234	-0.0347811	-0.0981431	-0.127715	-0.0347811	-0.0347811	0.0118778	-0.0347811	0.0931605	-0.0347811	-0.0347811	-0.0347811	-0.143021	0.00187672	0.129554	-0.0347811	-0.0347811	-0.180626	0.0235461	-0.0347811	0.0189679	-0.15381	0.182054	0	0.363837	0	6	5	6	0.0723899
0-TTAATCAGTACGTCAG-1	-0.294456	-0.0977183	0.202773	0.0323295	-0.0347811	-0.0347811	-0.212681	-0.179117	-0.114021	-0.0555938	-0.0483614	-0.0347811	0.00116368	-0.0347811	-0.0347811	-0.130517	-0.100234	-0.0474154	0.160327	-0.231102	-0.0514827	-0.0347811	0.0586492	-0.0347811	-0.0846842	-0.0332085	0.166267	-0.0347811	-0.0347811	-0.0347811	-0.0467118	-0.0391065	0.0847144	-0.312368	-0.0347811	-0.0347811	-0.021047	-0.144712	-0.127783	-0.275281	-0.063666	0	0.381931	0	6	5	6	0.0696401
0-AGCTATTTAATCCAAC-1	-0.0347811	-0.0939753	0.0619518	0.0710886	-0.164742	-0.0532809	-0.308551	-0.113734	-0.137591	-0.0347811	-0.0347811	-0.0945992	0.0534262	-0.0347811	-0.0347811	-0.065969	0.00330271	-0.0373535	0.0267033	-0.0347811	-0.119102	-0.0347811	0.0726963	0.10337	-0.0531757	-0.0305432	0.0389164	-0.0347811	-0.0606618	-0.0347811	-0.0842097	-0.1951	0.116956	-0.0347811	-0.0347811	-0.350869	0.124999	-0.0347811	-0.00587376	-0.340904	0.231053	0	0.389124	0	6	5	6	0.0758509
0-AGAATTATGGATTCGA-1	-0.0347811	-0.0347811	0.172055	-0.037381	-0.0277357	-0.0954223	-0.240493	-0.191047	-0.16985	-0.0347811	-0.0347811	-0.0347811	0.0711494	-0.0347811	0.0433647	-0.197434	-0.1223	-0.033078	0.000934197	-0.0687723	-0.0624194	0.100582	-0.0347811	0.0626069	-0.0373882	0.0153605	-0.0181735	0.04041	-0.0819366	-0.0347811	0.018219	-0.2131	-0.0192012	0.0139788	-0.0600812	-0.164813	0.15622	-0.0347811	0.119749	-0.0347811	-0.0347811	0	0.626769	0	6	5	6	0.0785769
0-CAGATCATTTAAAGTC-1	-0.0347811	-0.0924056	-0.0347811	-0.0347811	-0.0347811	0.0137889	-0.31453	-0.119754	-0.103697	-0.0904096	-0.112611	-0.0347811	0.0545948	0.0908633	-0.0347811	-0.0347811	-0.0599059	-0.079721	0.0512604	-0.0347811	-0.235979	0.174413	-0.0411899	0.00589261	-0.0408571	-0.0347811	0.105617	-0.0347811	-0.103212	-0.0347811	-0.0907229	-0.0947438	0.306088	0.0155372	-0.00348364	-0.0601658	0.210607	-0.0347811	-0.0347811	-0.246594	-0.0347811	0	0.531331	0	6	5	6	0.130934
0-CTAAGGGAATGATTGG-1	-0.0347811	-0.0757933	-0.0692296	-0.00929861	-0.0347811	-0.0668447	-0.0544024	-0.114007	-0.0347811	-0.0582223	-0.0347811	-0.0347811	0.118072	0.514046	0.0559929	-0.0347811	-0.0492408	-0.028676	0.0789385	-0.0347811	0.01012	0.0679851	-0.0461466	-0.0264228	-0.0479093	-0.0347811	-0.0347811	-0.0347811	-0.0347811	-0.0347811	-0.0860214	-0.151051	0.226786	-0.0347811	-0.0347811	-0.0573769	0.256244	0.157818	-0.0347811	-0.0697175	-0.0347811	0	0.545973	0	6	5	6	0.167591
0-CTATAAGAGCCAATCG-1	-0.170375	0.00727352	0.0563679	-0.0479773	-0.133772	-0.0844472	-0.0347811	-0.135514	-0.0706928	0.0741381	-0.0347811	0.193897	0.087317	0.290814	0.162132	-0.0555527	-0.0869077	-0.0325748	0.182443	-0.0347811	-0.0703067	-0.0347811	-0.0149472	-0.00875764	-0.045912	-0.0347811	0.13412	-0.0347811	-0.0347811	-0.0347811	-0.134497	0.0572978	-0.0347811	-0.0347811	-0.0347811	-0.0891955	0.159262	-0.0744439	0.00924187	-0.100105	-0.0180905	0	0.487415	0	6	5	6	0.170853
0-TAGTTAAGATAGGATA-1	-0.0347811	-0.0625793	-0.0347811	-0.0347811	-0.122915	0.0427551	-0.133406	-0.202107	-0.0594375	-0.0894288	-0.0347811	0.00485217	0.0550703	0.426022	0.0129959	-0.0347811	-0.0347811	-0.0811821	0.185695	-0.0444454	-0.140019	-0.0347811	-0.119878	-0.0943988	-0.0700072	-0.0952575	0.139173	-0.0247799	-0.0347811	-0.0347811	-0.0347811	-0.0587799	-0.0347811	-0.0170427	-0.0379534	-0.0347811	0.202552	-0.0347811	0.0116805	-0.183876	-0.0347811	0	0.501492	0	6	5	6	0.194123
0-CTAGTATTCGGAATTA-1	-0.0347811	-0.0347811	0.0256788	0.107068	-0.0890293	0.0115151	-0.248577	-0.16823	-0.0347811	-0.0722015	-0.0347811	-0.11088	0.00485169	0.0700781	-0.0347811	-0.0480506	-0.0026585	-0.021077	0.116579	-0.108761	-0.161294	-0.0347811	-0.0591084	-0.0347811	-0.0194805	-0.0631587	-0.0276743	0.0496203	0.00644297	-0.0347811	-0.0347811	-0.065864	0.0498439	-0.0347811	-0.129888	-0.0347811	0.20391	-0.0347811	-0.0706917	-0.0347811	-0.0347811	0	0.50011	0	6	5	6	0.160245
0-GTAGGTGATCCGTGTA-1	-0.0347811	0.0328828	0.144794	-0.0981596	-0.0689533	-0.044646	-0.0347811	-0.0997424	-0.0347811	-0.0675481	-0.186512	-0.131243	-0.0456897	0.286762	-0.0347811	-0.0347811	0.0437242	0.00778102	0.119177	-0.263909	-0.012193	0.0616852	-0.242521	-0.0347811	-0.0462023	-0.0347811	0.177782	-0.0347811	-0.0899528	-0.410378	-0.104883	-0.0521791	0.0251372	-0.0347811	-0.159497	-0.304108	0.228528	0.0125105	-0.062154	-0.151531	-0.0898798	0	0.419206	0	6	5	6	0.173853
0-CTGGCGACATAAGTCC-1	-0.0347811	-0.150129	-0.0347811	0.00813974	-0.26154	0.0477482	-0.345456	-0.149121	-0.177955	-0.0683741	-0.140288	-0.0562062	0.0543722	0.482019	0.337314	-0.0347811	-0.0347811	-0.0956796	-0.00139604	-0.0347811	-0.0347811	0.00754536	-0.088612	-0.0324268	-0.0160427	-0.0301122	0.204323	-0.0347811	0.00126036	-0.0347811	-0.125708	0.0379232	0.0672072	-0.0347811	-0.0347811	-0.10418	0.245013	-0.16296	-0.0497721	-0.244293	0.0874241	0	0.362182	0	6	5	6	0.121808
0-GGCATATCGGTTCTGC-1	-0.189699	-0.104156	-0.00587639	-0.0519534	-0.0347811	0.0129585	-0.142523	-0.241264	-0.170695	-0.0347811	-0.0347811	-0.0347811	-0.0435127	0.0597552	0.329406	-0.118302	-0.0589178	-0.096289	0.0499199	-0.0347811	-0.0347811	-0.0569514	-0.0347811	-0.0343043	-0.00957915	-0.02489	0.250707	-0.0347811	-0.0347811	-0.0347811	0.0244299	-0.130563	0.131825	-0.0347811	-0.0913587	-0.16206	0.0655083	-0.0347811	-0.122478	-0.245717	-0.0347811	0	0.505606	0	6	5	6	0.0577141
0-CGAACATAGTCAGAAA-1	-0.0347811	-0.120419	0.132371	-0.0276552	-0.0347811	0.00214277	-0.316219	-0.227333	-0.0798798	-0.102551	-0.0347811	0.0263727	-0.0485399	0.234331	-0.0347811	-0.0846018	0.00739094	-0.0978528	-0.0347811	-0.0347811	-0.0347811	-0.0347811	-0.0347811	0.0112107	-0.0347811	-0.0347811	0.03979	-0.0347811	-0.0347811	-0.0803615	-0.156425	-0.0454404	0.0306429	0.0862232	-0.0158424	-0.149227	0.111986	-0.0347811	-0.0317963	-0.332715	-0.0144921	0	0.607215	0	6	5	6	0.0386023
0-GGAAGATAAGACTGTA-1	0.0759756	-0.0347811	0.159973	0.032105	-0.0799601	-0.0470005	-0.17309	-0.107053	-0.12489	-0.104197	-0.0599453	-0.0347811	-0.0347811	0.0371431	-0.0347811	-0.0347811	-0.0189935	-0.0819853	0.122789	0.00524733	-0.12314	-0.0347811	-0.0347811	-0.044548	-0.0347811	-0.0561066	0.0754731	-0.0347811	-0.0347811	-0.0347811	-0.0668078	-0.101363	-0.0347811	-0.0347811	-0.0347811	-0.0347811	0.0759428	-0.0347811	-0.0347811	-0.217025	-0.000867316	0	0.465948	0	6	5	6	0.0993659
0-CCACGAGAAGAGAATC-1	-0.0347811	-0.0519875	0.095009	-0.0347811	-0.0347811	-0.0959106	-0.144262	-0.175179	-0.0347811	-0.0347811	-0.104898	-0.0347811	0.0431967	0.490447	0.0426613	-0.0347811	-0.099039	-0.0985156	0.104838	-0.0347811	-0.0420541	-0.0347811	-0.0347811	-0.0434386	-0.0381261	-0.0347811	0.115118	-0.0347811	-0.0623481	-0.0347811	-0.153018	-0.0339778	0.362456	-0.0347811	-0.110844	-0.0807803	0.21332	-0.0347811	-0.0347811	-0.280845	-0.0347811	0	0.397855	0	6	5	6	0.159079
0-GACCGTCAGGTCGTGA-1	-0.0347811	-0.0347811	0.103988	-0.00763518	-0.0347811	-0.0102543	-0.229013	-0.17084	-0.0347811	-0.0347811	-0.0550229	-0.0347811	-0.0347811	0.316498	-0.0204229	-0.151413	-0.0832498	-0.00358575	0.226531	-0.0882873	-0.0347811	0.0931124	-0.0295048	-0.00621984	-0.0347811	0.0241204	0.14768	-0.0347811	-0.0347811	-0.0347811	-0.0347811	-0.110884	-0.0347811	-0.0347811	-0.0347811	-0.0347811	0.22759	-0.0347811	-0.0674753	-0.134538	0.111101	0	0.49235	0	6	5	6	0.22706
0-GGCTAATGATTGAAAT-1	-0.0347811	-0.122423	0.080279	-0.0347811	-0.160169	0.0344238	-0.263305	-0.121225	-0.106347	-0.0347811	-0.0347811	-0.0943431	0.107544	0.21436	-0.0347811	-0.143125	0.0686415	-0.00715154	0.179869	-0.0347811	-0.0868076	-0.0347811	-0.0347811	-0.0320304	-0.0347811	-0.0347811	0.0839522	-0.0284335	-0.140065	-0.0347811	-0.0767987	-0.108933	-0.0347811	0.0877222	-0.0347811	-0.0347811	0.255042	-0.110445	-0.0347811	-0.0347811	-0.0347811	0	0.614935	0	6	5	6	0.217455
0-CCTACAAGTCCGGAAT-1	-0.295134	-0.0850886	-0.0347811	-0.0625079	-0.0347811	-0.0347811	-0.265912	-0.312758	-0.139167	-0.0297395	-0.0708146	-0.0347811	0.0334429	0.0990846	-0.0347811	-0.014878	0.112038	-0.0731885	-0.0347811	-0.0347811	-0.0347811	0.0167886	-0.0347811	0.0548522	-0.121081	0.0847102	0.111353	-0.0347811	-0.0347811	-0.0347811	-0.0783857	0.067422	0.121789	-0.0222178	-0.00790417	-0.0863733	0.0465535	-0.0347811	-0.0347811	-0.172185	-0.154387	0	0.559098	0	6	5	6	0.00588618
0-GACTCGGTCGGCGGAT-1	-0.0347811	-0.0347811	-0.0961889	0.0593078	-0.0347811	-0.00985017	-0.215872	-0.145728	-0.167695	-0.0347811	-0.0347811	-0.344029	0.138828	-0.0347811	-0.0347811	-0.0983163	0.0232759	-0.0703813	0.00613277	-0.0347811	0.0262737	-0.0347811	-0.0347811	0.0397295	-0.071474	-0.0347811	0.221552	-0.0347811	-0.0347811	-0.0347811	-0.100115	-0.190887	-0.00740291	0.0679256	-0.0194994	-0.0347811	0.0038329	0.166268	-0.0234724	-0.0840598	-0.0347811	0	0.481862	0	6	5	6	0.00498283
0-ATTGGGAGTTCTGTAA-1	-0.0347811	-0.0347811	0.144531	0.0560177	-0.108785	0.0269499	-0.167468	-0.217923	-0.0347811	-0.0727232	-0.0617154	-0.0347811	0.0728354	0.446442	-0.0199478	-0.0524746	0.00211267	-0.137579	0.0983591	-0.0347811	-0.0347811	-0.0347811	0.0601842	-0.0347811	0.0857922	-0.0766406	0.245631	-0.0182525	-0.0347811	-0.0681368	-0.268996	0.0530969	0.0515635	-0.0347811	-0.0360682	-0.0347811	0.175148	-0.122135	0.0628009	-0.320836	0.0737938	0	0.461931	0	6	5	6	0.136754
0-GCCCACTGGTCCACAA-1	-0.0347811	-0.0347811	0.0714431	-0.0347811	-0.119446	-0.0357666	-0.107871	-0.282382	-0.10297	-0.0277816	-0.171572	-0.0347811	-0.0103874	0.519096	0.339096	-0.0813367	-0.00405414	-0.0653621	0.0194548	-0.0347811	0.019477	-0.0347811	-0.0388354	0.00132545	-0.044229	0.0428838	0.131384	0.117356	-0.0347811	0.222082	-0.0798025	-0.0182814	0.0167536	-0.0287873	-0.00779136	-0.0347811	0.0842178	-0.0347811	0.0133874	-0.23141	-0.0347811	0	0.613313	0	6	5	6	0.0518363
0-CTGGTAACGAGCTCTT-1	-0.0347811	-0.063171	0.103172	0.0337635	-0.0347811	-0.000507313	-0.225448	-0.120799	-0.152498	0.016226	-0.10616	-0.140793	0.129986	0.0370216	0.0713221	0.0404255	-0.0105315	0.0144241	-0.0109406	-0.0347811	-0.0347811	-0.0389502	0.0791849	-0.135763	0.0288283	0.115888	0.084502	0.0867537	-0.11384	-0.0347811	-0.0442538	-0.0236626	-0.0189467	-0.0347811	-0.0395848	-0.0568289	0.0939738	-0.0347811	-0.0347811	-0.0345499	-0.0241039	0	0.71599	0	6	5	6	0.0415166
0-CCTAAAGGCTGACGCT-1	-0.0764256	-0.161486	0.163203	-0.0347811	-0.0347811	-0.0690724	-0.284982	-0.188854	-0.0907481	0.0385073	-0.249432	-0.10705	0.0143478	0.180123	-0.0347811	-0.0347811	0.0723453	-0.0177375	0.128998	-0.0347811	-0.109212	-0.0347811	-0.102723	-0.0658417	-0.00144434	-0.0347811	0.0383015	-0.0447882	-0.20769	0.171136	-0.117563	-0.106899	0.0704626	-0.0347811	-0.114979	-0.11426	0.0929899	-0.0347811	-0.0245644	-0.0347811	-0.0347811	0	0.450107	0	6	5	6	0.110994
0-GGAAGCTCGCTTACAG-1	-0.0456155	-0.0925645	-0.0347811	-0.0347811	-0.0347811	-0.106963	-0.0347811	-0.204377	-0.0347811	-0.0478969	-0.112862	-0.113968	0.0040476	0.369322	0.269584	-0.188541	0.0175519	-0.0549583	0.0381253	-0.0347811	-0.0347811	-0.0709375	0.0813678	0.00795555	-0.0761675	0.0682895	-0.00287076	-0.0347811	0.0948888	-0.0347811	-0.0767512	-0.161609	0.0237079	-0.0347811	-0.187133	-0.148107	0.287262	-0.0347811	-0.0681518	-0.0347811	-0.0347811	0	0.511245	0	6	5	6	0.162693
0-TAGGAACAGCCTCCAG-1	-0.0788079	-0.0764814	0.0353706	-0.0347811	-0.0347811	-0.0908175	-0.265683	-0.13923	-0.106009	-0.0347811	-0.0445952	-0.0347811	0.0287693	0.11898	-0.0347811	0.0613906	-0.0347811	-0.0613311	0.0745709	-0.0347811	-0.00188402	-0.0474367	-0.00637287	-0.0347811	-0.0941802	-0.0347811	0.0976735	-0.0347811	-0.0347811	-0.0347811	-0.0092101	-0.0352665	-0.0347811	-0.0347811	-0.0347811	-0.0347811	0.173951	-0.0347811	-0.0843456	-0.0347811	-0.0347811	0	0.441982	0	6	5	6	0.124261
0-GGGCGTCCACTGGCTC-1	-0.0347811	-0.0557152	-0.0347811	-0.00127186	-0.0347811	-0.03886	-0.0347811	-0.130114	-0.136402	-0.0347811	-0.0698225	-0.0347811	0.00708902	0.111085	0.162401	-0.0347811	-0.0347811	-0.0672729	-0.00687807	-0.0347811	-0.0347811	-0.0347811	-0.0347811	-0.0303342	-0.0391549	0.0111885	0.0104204	-0.0347811	-0.0347811	-0.0421915	-0.0884722	-0.101963	-0.0347811	-0.0347811	-0.0815456	-0.0347811	0.103434	-0.0347811	-0.0778842	-0.0347811	-0.00424607	0	0.240177	0	6	5	6	0.048278
0-TCATGCAGGTTCTCAT-1	-0.0347811	-0.0161715	0.297526	0.0808181	-0.205271	-0.0740089	-0.316827	-0.131197	-0.0604152	-0.130092	-0.092862	-0.116553	0.0703787	0.393987	0.0571593	-0.0492742	-0.0710847	0.0243326	-0.00618214	-0.11814	-0.0502192	-0.0347811	0.0640402	-0.0347811	-0.0487309	-0.0860041	0.148234	-0.0347811	-0.0347811	-0.0347811	-0.16017	-0.0749003	0.00241313	-0.0347811	-0.124272	-0.061894	0.0752198	-0.0252444	-0.0347811	-0.130733	0.154059	0	0.589029	0	6	5	6	0.0345188
0-GTGGAACCTACATGCG-1	-0.113339	-0.0900394	0.00996621	0.0282311	-0.160206	-0.0551713	-0.232787	-0.236076	-0.00376213	0.0883789	-0.0347811	-0.237687	0.00638424	0.437612	-0.00796954	-0.0948088	0.013613	-0.0430763	-0.0347811	-0.0347811	-0.194151	0.00655862	-0.0347811	-0.0347811	-0.0347811	0.0534314	0.151864	-0.143851	-0.0347811	-0.0347811	-0.131251	0.105107	0.128094	-0.0347811	-0.0801336	-0.1951	0.233086	-0.0347811	-0.0556425	-0.0571225	0.149144	0	0.470538	0	6	5	6	0.0991527
0-CGTGACATTGGGTCGT-1	-0.0347811	-0.0347811	0.0306965	-0.00250219	-0.412934	0.0431969	-0.304076	-0.122561	-0.0347811	0.077986	-0.155298	-0.0347811	-0.0426309	0.359789	-0.00939364	-0.030936	0.0230132	-0.0882898	-0.0204102	-0.0347811	-0.170201	-0.0347811	-0.0347811	0.0615593	-0.0347811	0.0917101	0.0450466	-0.252177	-0.112204	-0.0347811	-0.0574959	-0.11155	-0.0347811	-0.0837043	-0.102413	-0.0663167	0.361638	-0.0446076	-0.163888	-0.307849	-0.0347811	0	0.527346	0	6	5	6	0.170614
0-ATAAGCAAACACCGAG-1	-0.355156	-0.0665512	0.089394	0.0733401	-0.165954	0.0617155	-0.0347811	-0.206103	-0.0394907	-0.0347811	-0.100527	-0.0347811	0.0462956	0.0336599	-0.0347811	0.0845932	0.0839037	-0.0347811	0.0352404	-0.237726	-0.0347811	0.206303	-0.0784689	0.0179504	-0.0347811	-0.0347811	0.174442	0.156222	-0.171508	-0.0347811	-0.0969501	-0.082635	0.0321117	-0.0347811	-0.144177	-0.0347811	0.174234	0.120757	0.0426756	-0.0347811	0.102174	0	0.466434	0	6	5	6	0.104737
0-GTACTCCTGGGTATGC-1	-0.347911	-0.154359	0.0911479	-0.0347811	-0.0640193	-0.0347811	-0.143199	-0.16759	-0.0157302	-0.0918294	-0.0931177	-0.0347811	0.139914	0.204528	0.214175	-0.0142583	-0.00258791	-0.0270366	0.123628	-0.0347811	-0.0347811	-0.0347811	-0.0237858	-0.0347811	-0.0347811	-0.0347811	0.0684326	-0.0347811	-0.0347811	-0.0347811	-0.156313	-0.0316428	0.0383206	-0.149751	-0.116215	-0.0347811	0.141664	-0.0347811	-0.0347811	-0.146424	-0.0347811	0	0.551765	0	6	5	6	0.132646
0-TCTGTGCCATCATAGT-1	0.129073	-0.0347811	-0.00243321	-0.0572594	-0.130646	0.16797	-0.447059	-0.164816	-0.211015	0.0502602	0.047204	-0.0347811	0.043975	-0.0347811	-0.0347811	0.00513048	-0.00289001	-0.0490415	0.108825	-0.0347811	-0.163692	0.390058	-0.0745823	-0.00049053	0.0626226	-0.00801927	0.132692	-0.0347811	-0.0347811	-0.219175	-0.0103416	-0.134921	0.170899	-0.0317803	-0.0303808	-0.0347811	0.152674	-0.0347811	0.00408764	-0.108422	-0.109182	0	0.495533	0	6	5	6	0.13075
0-TATGTCTCATTGTGCC-1	0.0220048	-0.0494026	0.0316858	-0.0684075	-0.28471	-0.0597283	-0.490037	-0.118407	-0.119892	-0.0347811	-0.0347811	-0.0626865	0.00701308	0.198263	-0.0347811	-0.069675	-0.143173	-0.0930769	0.046063	-0.0487669	-0.0347811	0.137467	-0.0110959	-0.0347811	-0.180366	-0.0347811	0.161531	-0.0600122	0.0243791	-0.405377	-0.0955321	-0.108928	-0.0347811	-0.0347811	-0.178488	-0.0347811	0.121705	0.0298099	0.0326156	-0.350018	-0.0347811	0	0.528046	0	6	5	6	0.0838839
0-TAAAGCGTTAGGAGAA-1	0.061435	-0.0968796	0.136503	0.0730765	-0.0347811	-0.091781	-0.0347811	-0.140098	-0.0912337	-0.0366101	0.0670549	-0.0347811	-0.0568603	0.328433	-0.171632	-0.0138801	0.0843742	0.0367624	0.0826758	-0.0347811	-0.0311635	-0.0347811	-0.0945297	0.132444	-0.0474702	-0.0347811	-0.0824414	-0.0347811	-0.0347811	0.198727	-0.197652	-0.0474991	0.102505	-0.0347811	-0.086687	-0.0347811	0.254813	-0.0550715	-0.0573861	-0.0347811	-0.00209317	0	0.680977	0	6	5	6	0.168744
0-CACGCACAGCGCAGCT-1	-0.0347811	-0.108651	0.0478411	-0.0423663	-0.0347811	-0.00659855	-0.251236	-0.117482	-0.0347811	0.00434138	0.0255103	-0.0347811	-0.0874076	0.312153	-0.0347811	-0.0761536	0.0791037	-0.113676	0.148242	-0.0347811	-0.0403197	0.131448	-0.0347811	0.0786795	-0.0401414	-0.0347811	0.0450949	0.151419	-0.0347811	-0.0347811	-0.0706341	-0.0688508	0.235558	-0.128465	-0.0252837	-0.0347811	0.261956	-0.0347811	-0.0347811	-0.364374	-0.0347811	0	0.510676	0	6	5	6	0.205099
0-GCGCTGATCCAGACTC-1	-0.0514979	-0.190019	0.011956	0.0088572	-0.210725	-0.0727774	-0.31943	-0.151522	-0.103576	-0.0347811	-0.0571952	-0.0347811	-0.0101217	-0.0347811	-0.161037	-0.0347811	-0.0347811	-0.077721	0.0843857	-0.136522	-0.162434	-0.0347811	-0.072302	-0.111267	0.00693044	-0.110349	0.158508	0.196958	-0.0347811	-0.0347811	-0.0420355	-0.131394	0.161458	-0.0287427	-0.0109886	-0.12932	0.16876	0.273985	-0.046658	-0.253916	0.0894669	0	0.567162	0	6	5	6	0.126573
0-AAGATTGGCGGAACGT-1	0.000599068	-0.0635659	-0.0347811	-0.0347811	-0.08471	-0.0626632	-0.121727	-0.159329	-0.0168058	-0.082125	-0.19327	-0.0347811	-0.0228843	0.519013	0.0779306	-0.0347811	-0.022605	-0.0848458	0.0354618	-0.134826	-0.0347811	-0.0347811	-0.139406	-0.0347811	-0.0776005	-0.0965888	0.164019	0.0614957	-0.0347811	-0.0347811	-0.00137167	0.00955962	0.096558	-0.0347811	-0.0347811	-0.0347811	0.123786	-0.0347811	-0.0806605	-0.269033	-0.0347811	0	0.47704	0	6	5	6	0.0796238
0-ATAACGTTACCTCCAC-1	-0.0347811	-0.0635664	-0.0347811	0.00658082	-0.0347811	-0.0239928	-0.0347811	-0.25654	-0.189753	-0.0347811	-0.111793	-0.0409773	0.0105254	0.0285052	-0.0347811	-0.0423234	0.0610739	-0.0602213	-0.0226446	-0.206689	-0.0347811	-0.0347811	-0.0246593	-0.017899	-0.0699075	-0.0486014	0.0631935	-0.0347811	-0.0347811	-0.0347811	-0.0795143	-0.141491	0.198431	0.0185069	0.0323376	-0.0347811	0.131817	0.143559	-0.0471905	-0.132999	0.0829855	0	0.356717	0	6	5	6	0.0545862
0-CCTCTAATCTGCCAAG-1	-0.0347811	-0.0347811	0.118424	-0.0903097	-0.0347811	-0.00926192	-0.175486	-0.0811691	-0.118956	-0.0347811	-0.0347811	-0.0700985	-0.0347811	0.518607	0.085623	0.133055	0.121797	-0.138855	0.0542806	-0.0717351	-0.0347811	0.0982351	-0.0521401	-0.0347811	-0.034016	-0.0347811	0.0132811	0.160661	-0.0347811	-0.0347811	-0.230182	-0.0422739	0.237879	-0.0347811	-0.0821663	-0.143536	0.029538	-0.0347811	0.0143966	-0.436583	-0.00238323	0	0.62486	0	6	5	6	0.0419093
0-CCTCGCCAGCAAATTA-1	-0.128918	-0.0538716	0.0380709	0.110683	-0.232459	0.00454822	-0.36069	-0.126704	-0.180369	-0.0347811	-0.0347811	-0.106575	0.0630744	0.0492865	-0.0347811	-0.0323842	0.00636047	-0.110381	-0.0237791	-0.0347811	-0.0420847	0.0766013	-0.16787	-0.00998891	-0.0587771	-0.0189018	0.0267295	-0.0347811	-0.0347811	-0.141983	-0.0347811	-0.103826	-0.0218104	-0.0142246	-0.0347811	-0.0347811	0.117871	0.107171	-0.160028	-0.359329	0.202107	0	0.432496	0	6	5	6	0.0470459
0-TAGAAAGGTGGCGCTA-1	0.0124397	-0.103851	0.12391	0.0939903	-0.117868	0.0346918	-0.538963	-0.176768	-0.0347811	0.0279079	-0.0309799	-0.0347811	-0.0382052	0.22804	-0.0347811	-0.0181376	-0.0365449	-0.00660939	0.133455	-0.0347811	-0.0347811	-0.0347811	-0.0178835	-0.154435	-0.0347811	-0.0347811	-0.0105446	0.0336517	-0.0765915	-0.0654816	0.028935	-0.0759658	-0.0347811	0.0492565	-0.0347811	-0.0431905	0.106009	-0.368773	-0.0378508	-0.0637623	0.102959	0	0.568412	0	6	5	6	0.119732
0-CCAGTAGTCTGATCCA-1	-0.0347811	-0.0347811	-0.0664803	-0.054596	-0.0347811	-0.0564087	-0.0347811	-0.12503	-0.117721	-0.0274111	-0.0347811	-0.281896	0.0668923	0.297701	-0.0255466	0.0263629	-0.0295457	-0.102411	-0.0074324	-0.0286765	-0.0141741	0.0919159	-0.0347811	-0.0445931	-0.0404379	-0.0493978	0.110631	-0.0347811	0.0621088	-0.0347811	-0.0251976	-0.0360197	0.430137	0.031713	-0.102625	-0.0347811	0.234533	-0.199364	-0.0284432	-0.264389	-0.0911984	0	0.463585	0	6	5	6	0.113551
0-AAGGGACAGATTCTGT-1	0.0300691	-0.0347811	-0.0347811	0.0619578	-0.0347811	-0.0244427	-0.0347811	-0.205338	-0.0601144	-0.0347811	-0.118246	-0.0347811	0.0311295	0.139157	-0.0347811	-0.0347811	-0.0257194	-0.060213	-0.0347811	-0.0203516	0.0668171	0.12839	-0.0521068	-0.0347811	-0.104729	-0.0555214	-0.0347811	-0.0609375	-0.0347811	-0.0872315	-0.0347811	-0.191084	0.249062	-0.0347811	-0.217201	-0.0347811	0.184518	-0.165929	-0.0634257	-0.0475434	-0.00990007	0	0.53465	0	6	5	6	0.0748685
0-GTCCGAGAGCAATCAT-1	-0.051307	-0.198037	-0.126819	-0.0448219	-0.023719	0.0111691	-0.0347811	-0.198873	-0.0347811	-0.0347811	-0.0347811	-0.0347811	-0.0071682	0.439694	0.0143289	-0.0347811	-0.0962556	-0.0339867	0.0647614	-0.0647648	0.0160414	0.21392	-0.188161	0.0645791	-0.141526	0.163791	0.236415	0.0617141	-0.0347811	-0.0347811	-0.090599	-0.185318	0.194733	-0.136601	-0.0381722	-0.0511617	0.189336	-0.26718	0.0296649	-0.0347811	-0.0633695	0	0.468394	0	6	5	6	0.127049
0-GTCCTACAGGCGGCTC-1	-0.0509434	-0.142842	-0.0347811	-0.0347811	-0.166079	-0.142015	-0.0347811	-0.171567	-0.0347811	-0.136031	0.0638369	-0.3273	0.00918001	0.0103188	-0.114458	-0.0347811	-0.0185758	0.142587	-0.103424	-0.0347811	-0.0395176	0.184238	0.0101993	-0.0376929	0.0420828	-0.0403805	0.194021	-0.072847	-0.09316	-0.0116211	-0.0330558	-0.169551	0.276035	-0.0347811	-0.0659476	0.177513	0.0337522	-0.0347811	-0.0454768	0.17411	-0.0347811	0	0.614305	0	6	5	6	-0.0348359
0-TGTATAACAGATCCTG-1	0.126275	0.0670424	0.0222399	0.0837536	-0.183217	-0.0122588	-0.21203	-0.127204	0.0376535	-0.0347811	-0.0347811	-0.0347811	0.0142629	-0.0347811	-0.0347811	-0.0347147	0.104592	0.0630667	0.0334947	0.0829786	-0.0347811	-0.0215088	-0.0430651	-0.128647	-0.0609303	-0.113655	0.25602	-0.0347811	-0.0719628	-0.0347811	-0.121721	-0.0656555	0.125054	-0.0347811	-0.127527	-0.143385	0.0706861	-0.0347811	-0.060952	-0.022682	-0.0276227	0	0.482653	0	6	5	6	0.0520904
0-GTACGCTTCATTGCAC-1	0.0813464	-0.0347811	-0.0347811	0.0311984	-0.0347811	0.0427507	-0.264185	-0.187612	-0.153009	-0.065128	0.023569	-0.215107	-0.0390183	-0.0347811	-0.0347811	-0.0334797	0.069388	-0.0927725	0.0510435	-0.0347811	-0.0404459	-0.0568728	-0.0347811	-0.0347811	-0.0551424	-0.0347811	0.059521	-0.0347811	-0.0347811	-0.0347811	-0.0150868	-0.0328635	0.0270527	-0.0347811	-0.208632	0.0185803	0.240545	-0.0347811	0.0441187	-0.270175	-0.0277575	0	0.774983	0	4	5	6	0.145794
0-CATGCGACCAGTTTAA-1	-0.0347811	-0.0752756	0.0526697	0.12438	-0.0347811	0.012411	-0.0347811	-0.269104	-0.0347811	-0.0347811	-0.0755156	-0.0347811	0.0329057	0.0584499	-0.0347811	-0.0802144	-0.119265	-0.0604206	0.000229131	-0.0347811	-0.0347811	0.0528411	-0.0820915	0.0704492	-0.0812076	0.181396	0.112201	-0.0347811	-0.0818015	-0.00401378	-0.111626	-0.00378672	-0.0552482	0.122229	-0.102751	-0.0347811	0.199827	-0.0347811	-0.0438147	-0.311284	0.337247	0	0.494096	0	6	5	6	0.100028
0-TGCATGGATCGGATCT-1	-0.0347811	-0.0347811	0.0375045	0.0175114	-0.159375	-0.075128	-0.431643	-0.129722	-0.0943146	0.114127	-0.0688248	-0.0411876	0.0223838	-0.0347811	-0.0751865	-0.0270758	0.00565612	-0.110058	0.0316219	-0.0347811	-0.0347811	-0.0347811	-0.0347811	-0.0650047	-0.0309979	-0.0347811	0.217065	0.0282954	-0.0347811	-0.0661951	-0.120705	-0.148364	0.43129	0.0558962	0.03216	-0.0347811	0.217541	-0.0347811	-0.0347811	-0.349892	0.194561	0	0.724869	0	6	5	6	0.124581
0-ACGAGGATACCACTCT-1	-0.0347811	-0.116638	0.0467801	-0.0763525	-0.333124	-0.0283691	-0.146482	-0.141331	-0.205458	-0.0513122	-0.0347811	-0.178924	0.0373723	0.482589	-0.00721498	0.0139188	0.0935185	-0.0121461	0.049089	-0.145984	-0.110705	0.111042	-0.0693615	-0.015313	-0.0871045	-0.0347811	0.0614949	0.275204	-0.0347811	0.0376045	-0.206221	0.0346176	0.00246004	-0.0254745	0.0119837	-0.0347811	0.271198	-0.0767407	0.116628	-0.229048	-0.0952424	0	0.375605	0	6	5	6	0.160144
0-TAGGCGATGAGGTCTC-1	-0.0347811	-0.0347811	0.039646	-0.0585432	-0.158241	-0.0347811	-0.323375	-0.203475	-0.100691	-0.0786743	-0.0347811	-0.0347811	0.106301	-0.0347811	-0.0347811	-0.00778634	0.17967	-0.0347811	0.0382574	-0.226955	-0.0347811	0.443628	-0.0986277	-0.0347811	-0.0144074	-0.0503796	-0.00713328	-0.0655097	-0.291579	-0.0347811	-0.0195577	-0.0347811	-0.0326742	0.139053	0.0479809	-0.0347811	0.317599	-0.0347811	-0.0347811	-0.0347811	-0.0347811	0	0.320304	0	6	5	6	0.177928
0-TGACAGGACAAGTCCA-1	-0.0347811	-0.158396	-0.0347811	-0.0347811	-0.0347811	0.00459621	-0.272735	-0.215809	-0.137685	-0.0347811	0.0054676	-0.0685819	0.0345986	0.264576	-0.0347811	-0.011292	0.280611	-0.0212067	0.0289136	-0.0347811	-0.0347811	0.396078	-0.0216219	-0.009636	-0.0347811	0.00993481	-0.0347811	0.0985189	-0.0763525	-0.0347811	-0.0187255	-0.0347811	-0.0347811	-0.0347811	-0.0347811	-0.0941337	0.194174	-0.0347811	0.025405	-0.0347811	-0.0347811	0	0.331246	0	6	5	6	0.111544
0-ACTGGCGAACCTGCGT-1	0.057361	-0.0347811	0.11594	-0.13886	-0.30712	-0.0746789	-0.267882	-0.0412845	-0.117986	-0.0347811	-0.0347811	-0.0347811	0.0584758	0.410724	0.00804105	-0.0241464	0.0173544	-0.0638282	-0.0320783	-0.0347811	-0.0347811	0.330367	0.0334528	-0.136696	-0.0169082	-0.0301644	0.0297594	0.0372294	-0.0219688	-0.286106	-0.151526	-0.0314635	-0.0347811	-0.0347811	-0.0741057	-0.0744688	0.0138216	-0.0347811	0.0302058	-0.0534083	-0.0347811	0	0.451622	0	6	5	6	-0.00912835
0-GCCAATAGGGCATCTC-1	-0.0347811	-0.0983754	0.147702	0.123991	-0.0347811	1.70642e-05	-0.251992	-0.153635	-0.0402929	-0.0484883	-0.00933849	-0.0915838	0.0850549	0.338778	0.350324	0.0113118	0.0557767	-0.0588233	-0.0934869	-0.113242	-0.0347811	-0.0347811	0.0332676	-0.0285887	0.0529206	-0.0409626	-0.00797485	-0.18662	-0.187289	-0.272939	-0.112939	-0.142661	-0.0347811	-0.0155342	-0.0347811	-0.0347811	0.0488803	-0.0347811	0.0673535	-0.257935	-0.0347811	0	0.528678	0	6	5	6	-0.0223033
0-CGTTATCATACTTCCA-1	-0.0347811	-0.0347811	-0.299956	-0.0994256	0.0481125	0.0115401	-0.194234	-0.239091	-0.175783	-0.0156655	-0.170927	0.140107	0.10887	0.000809904	0.264865	-0.0856243	0.255143	0.0548892	-0.068528	-0.0347811	0.0123053	0.104719	-0.09909	0.0428226	-0.0382863	-0.129864	-0.0347811	0.146832	0.126511	-0.118635	-0.186168	-0.131362	0.190672	0.0629287	0.171263	0.125933	0.0681216	0.300458	-0.0436459	-0.0666612	-0.194687	0	0.400249	0	6	5	6	-0.000203207
0-CAAGCACCAAATGCCT-1	0.0532513	0.115174	-0.00907338	-0.0347811	-0.0655611	0.00650892	-0.284684	-0.247151	-0.175057	-0.0347811	0.00883612	-0.102382	0.106901	0.422773	-0.0132116	-0.0465071	-0.0826748	0.00246326	-0.0606986	-0.0347811	-0.133689	0.184243	-0.0347811	0.0345858	-0.109553	-0.0347811	0.181594	0.0950123	0.183865	-0.0347811	-0.215448	-0.151549	0.0174221	-0.0639439	-0.116375	-0.0347811	-0.0055781	-0.0347811	-0.137675	-0.0347811	-0.0347811	0	0.708459	0	6	5	6	-0.0331383
0-CGAGCTGGGCTTTAGG-1	0.0665307	-0.0347811	-0.0347811	0.0651416	-0.0940807	-0.0437743	-0.29958	-0.124794	-0.117909	0.0800218	-0.0347811	-0.124338	0.0537094	0.0185303	-0.0347811	-0.0836673	0.0290936	-0.0347811	0.023341	-0.0798831	-0.105304	-0.114478	0.0396069	-0.0159325	-0.096296	-0.240929	0.113437	0.0739483	-0.315602	-0.000680936	-0.0933906	-0.0646646	-0.0197826	0.35552	-0.14513	-0.0347811	-0.0978613	0.0825903	0.0994394	-0.0347811	-0.0347811	0	0.646916	0	6	5	6	-0.0372602
0-TGGGTAAGGTTCCCGC-1	-0.0347811	-0.0347811	-0.0165396	-0.0400665	-0.114621	0.103971	-0.224685	-0.172929	-0.0734815	0.0548201	-0.018112	-0.176102	-0.0177879	-0.0347811	-0.0347811	-0.0347811	0.130046	-0.0178895	0.148222	-0.0347811	-0.0347811	0.260372	-0.0501626	-0.078072	0.0451145	-0.0347811	-0.0347811	0.041611	0.0159095	-0.06439	-0.0772428	-0.0803403	0.0735451	-0.0347811	-0.104231	-0.0347811	-0.0211389	-0.0347811	-0.0864379	-0.0696673	-0.0347811	0	0.382332	0	6	5	6	0.0635416
0-CGCCGGTGTCGCAGTA-1	-0.186656	-0.172476	0.0349308	0.0246076	-0.111366	-0.0347811	-0.106272	-0.170642	-0.121908	-0.0949131	-0.0269206	-0.260696	-0.0347082	-0.0347811	-0.0197325	0.120056	0.0684656	-0.0619626	0.065363	0.0932554	-0.0329487	-0.0323611	0.0260027	-0.0263302	-0.0208286	-0.146027	0.0513729	-0.0347811	-0.152612	-0.364192	-0.245769	-0.0455664	-0.0280805	-0.158983	-0.0347811	-0.119659	-0.0541922	-0.0347811	-0.0347811	-0.0347811	0.0834587	0	0.423702	0	6	5	6	0.00558537
0-TGCATGTGGTAATCTA-1	-0.0347811	0.101162	0.0922791	0.0275714	-0.0834372	0.0593996	-0.0892561	-0.118035	-0.065656	0.0392273	-0.0347811	-0.227736	0.0970705	0.427838	-0.0300548	-0.00154732	-0.0347811	-0.0339853	0.0458239	-0.0347811	-0.0347811	0.30064	0.0496125	-0.0347811	0.000672567	-0.0984665	0.0294436	-0.0143213	-0.226362	-0.0347811	-0.0944387	-0.0496007	0.0602785	-0.0318519	0.00387787	-0.0347811	-0.0347811	-0.0347811	-0.0263903	-0.0317087	0.0793419	0	0.473924	0	6	5	6	0.00552137
0-ATCTCCCTGCAATCTA-1	-0.168949	-0.229049	-0.0388936	0.117295	-0.256071	-0.0748045	-0.137969	-0.130885	-0.0656581	0.0738865	-0.000139225	-0.0347811	0.106992	0.44723	-0.0300215	-0.00410464	0.062725	-0.118745	-0.0235993	-0.0347811	-0.00376955	0.132431	-0.17885	0.0284966	0.0176703	-0.0113698	0.0481035	-0.0486338	-0.171653	0.377631	-0.00366158	-0.148081	0.0236775	-0.262293	-0.0875318	-0.0619551	0.0511335	0.117532	-0.0347811	-0.288823	0.0944223	0	0.334484	0	6	5	6	0.0137671
0-ACACTCCAATGTCACT-1	-0.0347811	-0.0347811	-0.121389	-0.11829	0.046133	0.0743676	-0.133497	-0.106485	-0.137923	-0.0347811	-0.0347811	-0.0347811	0.230546	-0.0347811	-0.0347811	-0.0923235	-0.0347811	-0.118204	0.110355	-0.0969715	-0.112795	-0.0529	0.0439406	-0.102106	-0.0167955	-0.081526	0.166312	-0.0347811	-0.0347811	-0.0347811	-0.0347811	0.0693039	-0.0115254	0.00155886	0.0517874	-0.290901	0.152417	-0.236401	-0.122875	-0.434823	-0.0039868	0	0.440419	0	6	5	6	0.131386
0-CGCAATCGATCATTAG-1	-0.0400284	-0.184249	-0.14879	-0.0347811	-0.0237096	0.138245	-0.18032	-0.127207	-0.0168196	-0.0347811	-0.249898	-0.150772	-0.0364979	-0.0347811	-0.0347811	-0.202898	-0.161597	-0.0908515	0.146657	-0.0347811	-0.0858087	0.370277	-0.0312743	-0.0114657	0.0636994	-0.0254229	0.273602	-0.0347811	-0.0347811	-0.280082	-0.162717	-0.0336609	0.165191	-0.0639123	-0.0347811	0.000552775	0.236989	-0.0347811	-0.077401	-0.125982	-0.0347811	0	0.503399	0	6	5	6	0.191823
0-GGTCTGAGAATCTGGA-1	-0.0679641	-0.108802	-0.0347811	-0.0347811	-0.0347811	0.0746539	-0.203985	-0.128485	-0.153062	-0.0265548	-0.223434	-0.206115	0.126217	0.367267	-0.0154759	-0.0347811	-0.0347811	-0.0347811	-0.0124601	-0.18529	-0.0514858	-0.184873	-0.0347811	-0.0347811	-0.0623327	-0.00890809	-0.151149	-0.0347811	-0.0347811	-0.0347811	-0.1464	-0.0503059	0.249288	-0.0377571	-0.0347811	-0.0347811	0.0432159	-0.0347811	-0.0347811	-0.0347811	-0.0347811	0	0.567545	0	6	5	6	0.0153779
0-GTGAAGCCGTATAGTC-1	0.0761697	-0.0763833	-0.194562	0.107531	0.00106258	0.0246751	-0.484005	-0.154482	-0.110864	0.011742	-0.178967	-0.0614413	0.0148628	-0.0347811	-0.0347811	0.066303	0.0879338	-0.0582888	0.0527413	-0.386958	-0.0915252	-0.0347811	-0.0022768	0.0216753	-0.0891857	-0.0347811	0.00809615	-0.0347811	-0.0347811	-0.0347811	-0.116319	0.082741	0.0548072	-0.0969851	-0.017534	-0.0962045	0.0532269	-0.0347811	0.0222271	-0.163329	-0.0347811	0	0.479198	0	6	5	6	0.0529841
0-GGGTTCAGACGAACAA-1	-0.0347811	-0.0982861	-0.256592	-0.0949652	-0.0347811	-0.0742772	-0.193452	-0.123871	-0.0478884	-0.0347811	-0.0347811	-0.199185	0.0740126	0.517426	0.139396	0.0690345	0.104656	-0.0117081	0.050039	-0.0347811	-0.0347811	-0.0347811	0.0272106	-0.0347811	-0.0347811	0.0297399	0.00255427	-0.0347811	-0.0347811	-0.0347811	-0.185638	0.00831286	0.0821173	-0.284998	-0.099322	-0.0347811	0.19029	-0.0347811	-0.107727	-0.0347811	-0.0347811	0	0.37588	0	6	5	6	0.120165
0-TGTATCAGACTGAAGC-1	-0.0347811	-0.117789	-0.0347811	-0.0113929	-0.303185	-0.0772037	-0.319812	-0.250368	-0.0939404	-0.103851	-0.13354	-0.0347811	-0.0846584	-0.0347811	-0.0347811	-0.0347811	0.0382973	-0.0838344	0.012448	-0.0347811	0.0603724	-0.0347811	-0.00249882	0.0590082	-0.104798	-0.0347811	0.0147591	-0.0347811	-0.0347811	-0.0347811	-0.0347811	0.0152085	0.000277315	-0.0347811	-0.0347811	-0.0347811	0.0655784	0.116705	0.0016725	-0.250053	0.0318102	0	0.40641	0	6	5	6	0.0390132
0-TGGGTGGGATGTCATT-1	-0.039292	-0.111846	-0.0331437	-0.0568994	-0.045098	-0.0839897	-0.413742	-0.190216	-0.0843205	-0.0347811	-0.0347811	-0.0347811	0.0282547	-0.0347811	-0.0347811	-0.0335296	0.0883753	-0.109817	0.103329	-0.0347811	-0.0347811	-0.0347811	-0.0347811	-0.0642857	-0.0144061	-0.0347811	-0.144669	-0.0347811	-0.0347811	-0.0347811	-0.0347811	0.0620898	-0.0347811	0.00938751	-0.0234908	-0.0347811	-0.0201682	0.145091	-0.0110758	-0.350409	0.033055	0	0.423761	0	6	5	6	0.0415805
0-GGAATGCGCTAGCGTG-1	-0.0347811	-0.0921125	-0.0347811	0.025341	-0.0893085	0.0628403	-0.0853456	-0.192981	-0.100541	-0.192754	-0.167015	-0.146487	-0.0442467	0.13472	-0.0347811	0.104669	0.0297851	-0.00416743	0.0366537	-0.0347811	-0.0347811	0.112188	-0.066691	0.0307844	-0.0216525	-0.0597471	-0.0347811	-0.0347811	-0.12189	0.0396227	-0.038356	-0.0518238	0.045474	-0.0347811	-0.0130923	-0.0608475	0.0942173	-0.0347811	0.0324311	-0.0347811	0.0662214	0	0.477458	0	6	5	6	0.0654355
0-TCGAGACCAACACCGT-1	-0.0347811	-0.115348	0.111367	0.0196666	-0.0381674	-0.0105149	-0.27402	-0.117215	-0.170563	-0.0347811	-0.0347811	-0.0347811	0.0406335	-0.0347811	-0.0347811	0.0226613	0.124669	0.00384506	0.012999	-0.0347811	-0.0487688	-0.0347811	0.0112886	0.0100557	-0.0902033	-0.0347811	-0.00663767	-0.0600848	-0.0930907	-0.0347811	-0.0729717	-0.00227725	-0.0347811	0.0692672	-0.0347811	-0.0347811	0.0582079	-0.0347811	0.000559685	-0.0600458	-0.0275317	0	0.547693	0	4	5	6	0.0356035
0-TATGGGACCGAGCAGG-1	-0.0347811	-0.0347811	0.0961511	-0.0347811	-0.0347811	-0.0239238	-0.416199	-0.113522	-0.0347811	-0.0227925	-0.167163	-0.0347811	0.0736587	0.0714917	-0.0347811	-0.0175609	0.103105	0.00839432	0.00591294	-0.0347811	-0.0510395	-0.0347811	-0.0316235	0.015587	0.00225603	-0.0771338	0.0549923	-0.0347811	-0.217749	-0.0347811	-0.112655	0.025897	-0.0347811	-0.0347811	-0.0845225	-0.0347811	-0.0347811	-0.0347811	-0.0347811	-0.0516972	-0.0347811	0	0.339567	0	4	5	6	-0.0144341
0-TATTAACACCAAAGCA-1	-0.0347811	-0.0347811	0.043554	-0.0359621	-0.0347811	0.0141476	-0.0347811	-0.136595	-0.0347811	0.00661646	-0.0347811	-0.0347811	0.0217896	0.0637545	-0.0347811	-0.0546729	0.0492795	-0.0442387	0.0348474	-0.0347811	-0.00324922	0.243275	-0.0347811	-0.0984932	-0.0393748	-0.0347811	-0.0347811	-0.0297328	-0.0374321	-0.0347811	-0.0347811	-0.170421	-0.0347811	0.00795164	-0.0575412	-0.0347811	0.248381	-0.0692069	-0.0347811	-0.183107	-0.0381437	0	0.322526	0	6	5	6	0.141614
0-CACCGTTAGGGATCAC-1	-0.0347811	-0.0347811	0.0642481	-0.00315761	-0.0311492	0.0867937	-0.364664	-0.186249	-0.0859856	-0.0315425	-0.0347811	-0.0347811	-0.0347811	0.475858	0.0784531	-0.120826	-0.0239902	-0.0557351	0.00927119	-0.0251607	0.00238148	0.413342	-0.0169476	0.0819339	-0.00384757	-0.173976	0.0334609	-0.0873559	-0.128092	-0.0347811	-0.0747593	-0.185085	-0.0239683	-0.0347811	-0.158884	-0.00110607	0.379888	-0.0347811	-0.0658921	-0.145975	0.0481873	0	0.5603	0	6	5	6	0.194579
0-CCCTATGTAGAGCAGA-1	-0.0347811	-0.0197358	0.0260425	-0.131822	-0.291817	-0.0114209	0.108026	-0.0554899	-0.131078	-0.136074	-0.0347811	-0.0347811	-0.086513	0.411139	-0.0728269	0.000986434	-0.0398326	-0.124433	0.0602512	-0.0347811	-0.2287	0.257093	0.0391113	-0.133272	-0.0667653	-0.0347811	0.0274874	-0.0347811	0.162346	-0.0347811	-0.00578114	0.0618347	0.0440377	-0.178195	-0.00263286	-0.0527102	0.328096	-0.405062	0.0498995	-0.272762	-0.0816584	0	0.376323	0	6	5	6	0.194173
0-AGCCGTGGCTAAATGT-1	-0.0347811	-0.138833	-0.0347811	-0.0516355	-0.0347811	-0.00644918	-0.0347811	-0.215777	-0.0347811	-0.0736193	0.0177833	-0.0347811	0.0498263	-0.0347811	0.213085	-0.17498	0.0780853	-0.0681303	0.123215	-0.0347811	-0.0347811	-0.0924135	-0.128548	0.072369	0.0390553	-0.0347811	0.262963	0.0618979	-0.0100125	0.0661927	-0.142112	-0.2297	0.114024	0.0167784	-0.0814439	-0.0347811	0.293478	0.05663	-0.0409832	-0.117289	-0.0588737	0	0.454667	0	6	5	6	0.208346
0-TCTGTTTAGATTGTTC-1	-0.0456125	-0.0976689	-0.0715177	-0.203632	-0.4078	-0.0604941	-0.0347811	-0.144686	-0.0944302	-0.0347811	-0.0347811	-0.0347811	-0.0347811	0.496704	0.0382426	-0.0347811	-0.0920775	-0.0347811	0.0619399	-0.0157395	-0.0571063	0.0471273	-0.13586	-0.0347811	-0.0154709	-0.0933285	0.0567883	0.162695	0.00927085	-0.0347811	-0.139943	-0.141054	0.145732	-0.0718159	-0.128046	0.00413214	0.220548	0.129169	-0.0347811	-0.0347811	-0.160555	0	0.518337	0	6	5	6	0.141244
0-TCACGATTAATACGTT-1	0.0289976	0.0111522	-0.0490646	-0.204163	-0.0347811	-0.136407	-0.248193	-0.134456	-0.0163205	-0.0792253	-0.101342	-0.107265	-0.0347811	-0.0347811	-0.0347811	-0.0347811	-0.0384694	-0.0807121	0.014211	0.044622	-0.0855672	-0.0347811	-0.103523	-0.0347811	-0.0355683	-0.117797	0.0582174	-0.0347811	-0.10633	-0.0347811	-0.0359413	-0.162978	0.065178	-0.0347811	0.0448206	0.00965501	0.379135	-0.0347811	-0.0347811	-0.282067	-0.0416754	0	0.429025	0	6	5	6	0.196673
0-TCGATGTTACGGCCGT-1	0.080384	-0.0347811	-0.066152	-0.0994258	-0.0347811	-0.019899	-0.2322	-0.119692	-0.0595024	-0.0954391	-0.17102	-0.0347811	-0.0257997	0.103734	-0.0300809	-0.102621	0.108995	0.0082514	-0.00455427	-0.0347811	-0.0347811	0.0883951	-0.153158	-0.0645273	-0.0347811	-0.0347811	-0.0347811	0.0584332	-0.0347811	-0.0347811	-0.122131	-0.205804	0.154561	-0.0347811	-0.100751	-0.0845286	0.28888	-0.0347811	-0.0429166	-0.123102	-0.114403	0	0.494367	0	6	5	6	0.142163
0-GACCGGTGATACTCTC-1	-0.0347811	-0.0347811	-0.103393	-0.0318444	-0.0118634	0.0234073	-0.102499	-0.120736	-0.104161	-0.0347811	-0.0347811	-0.150207	-0.0347811	0.0123738	-0.0347811	-0.0321759	0.0893958	-0.0532425	0.0266187	-0.0347811	-0.143245	-0.0347811	-0.0347811	-0.0036823	0.0534453	-0.119588	-0.0168959	-0.0347811	-0.0617853	-0.0347811	-0.11336	-0.119581	-0.0347811	-0.0347811	-0.0347811	0.205168	0.293978	0.124338	0.0609898	-0.134115	-0.0264195	0	0.427177	0	6	5	6	0.160298
0-CTCTCGCTGTACTATG-1	0.0613546	-0.121515	-0.0852024	-0.0347811	-0.0347811	0.126493	-0.256878	-0.153981	-0.109442	-0.124121	-0.256036	-0.271806	0.0337057	0.362289	0.18355	-0.146481	-0.117711	-0.038318	0.0897667	-0.0928356	-0.0907482	0.0603967	-0.0742311	0.0186977	0.117876	0.0309896	0.0012424	-0.0347811	-0.0347811	-0.0347811	-0.216604	-0.00802843	-0.00617214	-0.0347811	-0.0542478	-0.0347811	0.216844	-0.0347811	-0.0336601	-0.137071	-0.0347811	0	0.43814	0	6	5	6	0.153306
0-AACCATAGGGTTGAAC-1	-0.0347811	-0.0721192	-0.112849	-0.103838	-0.130886	-0.00953326	-0.0347811	-0.144716	-0.0347811	-0.101815	-0.105557	-0.225724	-0.0347811	0.421718	-0.159003	-0.0538313	-0.0839159	-0.0249053	0.0545008	-0.0347811	-0.0347811	-0.0347811	-0.0347811	-0.00991858	-0.0205388	0.0471136	0.07775	-0.029846	-0.0347811	-0.0347811	-0.240992	-0.0796618	0.0131521	-0.0347811	-0.0602674	-0.0306366	0.334745	0.0993796	-0.0173454	-0.258348	-0.0347811	0	0.505468	0	6	5	6	0.194623
0-ACGGGAGTGTCGGCCC-1	-0.166632	-0.199416	-0.0265157	-0.106579	-0.166364	0.00547055	-0.110545	-0.0852833	-0.00465261	-0.0148721	-0.0347811	-0.136246	0.0173575	0.506843	0.0655291	-0.0347811	-0.212592	-0.128388	0.0534931	-0.0347811	-0.0403618	0.359683	-0.0689693	0.00838411	0.033794	-0.102047	-0.0347811	-0.0347811	-0.070772	-0.177771	-0.0586779	-0.160287	0.124041	-0.142691	-0.0347811	-0.190993	0.223011	-0.0347811	-0.084067	-0.266971	0.0986288	0	0.609862	0	6	5	6	0.138252
0-CTACATATCGCGGGAC-1	-0.0347811	-0.0347811	0.0952388	-0.0689222	-0.0347811	-0.0372753	-0.239097	-0.163849	-0.0395646	-0.0842639	-0.0347811	-0.0347811	0.0507972	0.291687	0.00427699	-0.110449	-0.100533	-0.0613491	0.153497	0.0943053	-0.0732133	0.193357	-0.189891	-0.104342	-0.0369068	-0.0347811	0.0223763	-0.0347811	0.14294	0.0862253	-0.0772948	0.0536507	-0.0305283	-0.0347811	-0.0142279	-0.0347811	0.350494	0.123957	-0.00179967	-0.131077	-0.0347811	0	0.480167	0	6	5	6	0.251996
0-CTGGCATCCGAATGAG-1	-0.0347811	-0.0818636	-0.20586	-0.0914068	-0.30689	0.0726767	0.0315848	-0.159675	-0.0684979	-0.0347811	-0.0347811	-0.0347811	-0.0347811	0.106717	0.158749	-0.0347811	0.0512313	-0.201717	-0.0226882	-0.0347811	-0.0897033	0.381662	-0.0347811	-0.0621509	0.026174	-0.108161	-0.011703	0.039702	-0.0347811	-0.0347811	-0.0900404	0.0393321	-0.00868459	0.165074	0.0359468	0.000259945	0.354374	0.358876	-0.0347811	-0.192936	-0.0773591	0	0.422298	0	6	5	6	0.165843
0-TCTGCAGATTCGAGTC-1	0.116015	-0.0347811	-0.0877056	-0.182588	-0.245883	-0.0347811	0.0185249	0.0271686	-0.0347811	-0.164035	0.00552985	-0.0868678	-0.0347811	-0.0347811	-0.0347811	-0.0347811	-0.0699868	-0.0563903	0.072794	-0.0347811	-0.0347811	0.262618	-0.119235	-0.0347811	-0.0843617	-0.095832	0.104301	-0.0347811	-0.137434	-0.0347811	0.0723244	-0.132313	0.174938	-0.0187182	-0.213488	-0.00152265	0.334277	0.147422	-0.0932982	-0.1934	-0.0347811	0	0.28552	0	6	5	6	0.203535
0-CGCCTCCCTCCTCTAT-1	0.0675609	-0.0363796	-0.0347811	-0.0287051	-0.0313759	0.0464289	-0.301199	-0.177687	-0.0868576	-0.0433828	-0.0347811	-0.0347811	-0.0769321	0.487424	-0.00648884	-0.136964	0.0246051	-0.0283766	0.0689809	-0.0347811	-0.0347811	0.30643	0.0227877	0.0811916	-0.124342	-0.0347811	0.0766669	-0.0347811	-0.0261057	0.223247	-0.0539224	-0.115205	0.158693	-0.0905547	-0.0347811	0.00790593	0.402141	0.100984	-0.0967665	-0.136685	-0.0347811	0	0.44595	0	6	5	6	0.235561
0-TTGCGTCGGCCAACCG-1	0.0833204	-0.0347811	0.0939384	-0.0454542	-0.0347811	0.00102547	-0.304007	-0.147974	-0.208341	-0.0714305	-0.150185	-0.0920174	0.0606018	0.134624	-0.0347811	-0.145156	0.197756	-0.0323848	0.157443	-0.0347811	0.00256391	-0.0347811	0.00267565	0.131439	-0.00955577	0.0491234	0.0969644	-0.0347811	-0.0347811	0.175975	-0.150893	-0.00147818	0.161021	0.101648	-0.00473958	0.0520406	0.379446	-0.0347811	-0.0684552	-0.230685	-0.0347811	0	0.466283	0	6	5	6	0.268444
0-ACTCGTAACCCGTCCT-1	-0.0725395	-0.0876236	-0.0347811	-0.101506	-0.085049	-0.0398847	-0.176496	-0.106294	-0.0534038	-0.0963227	0.00616944	-0.288469	-0.0648118	-0.0347811	-0.0347811	-0.196629	0.0517717	0.0231588	0.10808	-0.0347811	-0.135422	0.211142	0.0437952	-0.0483904	0.0140961	-0.188019	0.252971	-0.0347811	-0.100198	-0.0347811	-0.214624	0.0390792	-0.0305662	-0.0347811	-0.142405	0.33095	0.383695	-0.0983777	-0.0347811	-0.307464	-0.224761	0	0.56903	0	6	5	6	0.245887
0-CCACATGGCTCTTTAT-1	-0.0347811	-0.0347811	-0.253713	-0.178695	-0.0347811	-0.0347811	-0.190606	-0.167047	-0.0709569	-0.0448634	-0.023233	-0.160469	-0.0839173	-0.0347811	-0.0347811	-0.096204	0.0871913	0.000469583	-0.0518556	-0.268613	-0.138721	0.327811	-0.0389811	-0.14244	0.175775	-0.112896	0.142409	0.157029	-0.0102335	0.262793	-0.0266003	-0.0854911	-0.0347811	0.185961	-0.0809064	-0.0347811	0.281599	-0.338689	-0.0977756	-0.0347811	-0.123797	0	0.458083	0	6	5	6	0.114872
0-TTAAGGCCCGTACTTT-1	-0.0347811	-0.140419	-0.184202	-0.212906	-0.0347811	-0.0487726	0.0375975	-0.118098	-0.0475812	-0.137743	-0.0347811	-0.37974	-0.0448786	0.0462146	-0.0347811	-0.164472	0.0977401	-0.150994	0.0591332	-0.0347811	-0.0575529	0.365559	-0.0314376	-0.0458373	0.131834	-0.0725393	0.0269194	-0.0347811	0.0985777	-9.59789e-05	0.0405873	-0.131826	0.0173115	-0.0130379	0.0090828	-0.200159	0.265522	-0.0347811	-0.0347811	-0.396446	-0.0347811	0	0.549264	0	6	5	6	0.162328
0-ACGGACGCAGCGACAA-1	-0.0347811	-0.0692153	-0.0347811	-0.115616	-0.0450239	-0.0964939	-0.0347811	-0.151352	-0.114043	-0.0347811	-0.0684391	-0.0541498	-0.010394	-0.0347811	-0.0125497	0.0129009	-0.0149279	-0.0258886	-0.0347811	-0.0347811	-0.0347811	-0.0347811	0.0313684	0.0170757	0.0575892	-0.0298182	0.0410396	-0.133873	-0.065947	-0.0347811	-0.0347811	0.047081	0.308989	-0.0347811	0.00064037	-0.011368	0.418513	0.170034	0.03281	-0.0347811	-0.0347811	0	0.480208	0	6	5	6	0.191866
0-GGTTAGGGATGCTAAT-1	-0.0347811	-0.0315058	-0.0452048	-0.0692489	-0.177776	-0.103762	-0.114529	-0.211623	-0.0347811	0.0149959	-0.0347811	-0.0377617	-0.0269979	-0.0347811	-0.0347811	0.0332251	-0.0448435	-0.0347811	-0.0101167	-0.0347811	-0.0960594	0.116816	0.0144518	0.0775541	0.0357673	-0.0347811	0.0993219	0.0974994	-0.128098	-0.0347811	-0.16371	-0.100611	0.0687557	0.0389869	-0.0658058	-0.0347811	0.304235	-0.0347811	-0.061994	-0.0347811	-0.0213087	0	0.381661	0	6	5	6	0.147059
0-CTCGCATTGCATAGCC-1	-0.195698	-0.0754109	0.108121	-0.0951783	-0.267816	-0.0068792	-0.202654	-0.162535	-0.0924749	-0.0994721	-0.0988493	-0.0347811	-0.119457	-0.0347811	-0.0347811	-0.0260979	0.060157	-0.0235788	0.00355566	-0.0347811	-0.0347811	-0.0347811	-0.0347811	0.132327	-0.0102657	0.0505299	0.158196	-0.0347811	-0.0347811	-0.0591604	-0.15158	-0.125247	0.0641052	-0.0347811	-0.0347811	0.021607	0.35209	0.104531	-0.0169307	0.0536793	-0.150747	0	0.453805	0	6	5	6	0.177823
0-ACACCGGTCTGACCGC-1	-0.0400896	-0.110249	-0.0622434	-0.0256601	-0.163869	0.128106	-0.279569	-0.147364	-0.170375	-0.119228	-0.22542	-0.24365	0.0134234	0.339179	-0.0347811	-0.0642194	0.0230253	0.00375007	0.0565887	-0.261938	-0.0342258	0.38472	-0.0347811	-0.0347811	-0.0347811	-0.0347811	0.0327498	-0.0347811	-0.145164	-0.0347811	-0.116593	-0.020651	0.230066	0.0993705	0.0521753	-0.0347811	0.255818	-0.0347811	0.0256887	-0.0282516	-0.0088116	0	0.43905	0	6	5	6	0.156203
0-CAGGGAGATAGGCCAG-1	-0.334828	-0.0380133	-0.0729585	-0.0969674	-0.114671	0.00541528	-0.142295	-0.126587	-0.0575852	-0.0347811	-0.0347811	-0.0347811	0.0378392	-0.0259117	-0.0347811	-0.0347811	-0.0347811	-0.142125	-0.0304865	-0.15329	-0.0698464	0.172249	-0.0317173	-0.0347811	-0.0150632	-0.0347811	0.16772	-0.0347811	-0.0522547	-0.0347811	-0.0540082	-0.152111	-0.0347811	-0.0347811	-0.0347811	-0.0168409	0.385998	-0.0347811	-0.0142985	-0.294606	-0.0347811	0	0.326076	0	6	5	6	0.177756
0-ATACAGCGTCCACTGA-1	-0.0347811	-0.0347811	-0.0347811	-0.151371	-0.178585	-0.00323514	-0.208625	-0.180579	-0.125074	-0.0347811	-0.0404403	-0.0347811	0.00245711	0.0539731	-0.0347811	-0.0347811	0.00589082	-0.0202701	0.0347545	-0.0347811	-0.0347811	0.432643	-0.0347811	0.00753788	0.00609125	-0.0347811	0.205246	0.15687	-0.0347811	-0.0347811	-0.0347811	-0.104489	0.167151	-0.0347811	-0.0713712	-0.0835022	0.406155	-0.0347811	-0.0881018	-0.0347811	-0.0347811	0	0.530808	0	6	5	6	0.220455
0-CGTGAACTGACCCGAT-1	-0.0347811	-0.0347811	-0.0690174	-0.0914062	-0.0994298	0.0151543	-0.271182	-0.193742	-0.122664	-0.0347811	-0.0347811	-0.0347811	-0.0284328	0.444437	-0.00982616	-0.08543	-0.0297205	-0.0347811	-0.0105211	-0.0347811	-0.0347811	0.139931	-0.137764	-0.0347811	-0.0347811	-0.0317365	0.013422	0.0996942	-0.0347811	0.0228769	-0.0726209	-0.077989	-0.0210602	-0.0347811	-0.0347811	-0.138281	0.421166	-0.0347811	-0.0347811	-0.0347811	-0.0347811	0	0.446912	0	6	5	6	0.205323
0-GTAACTACGTAGACCT-1	-0.267572	-0.109859	-0.0347811	-0.182724	-0.0347811	0.0522855	-0.112376	-0.125868	-0.0490836	-0.0347811	-0.0347811	-0.193526	-0.00528334	-0.0347811	0.0175695	-0.0347811	-0.0852848	-0.0347811	-0.0347811	-0.154954	-0.0347811	0.351438	-0.0347811	0.0281891	0.010431	0.00945581	0.128638	-0.0347811	-0.0347811	-0.0347811	-0.07385	-0.102094	-0.0347811	-0.00242922	-0.00775962	-0.0347811	0.311675	-0.0347811	0.0507618	-0.0347811	-0.110996	0	0.380648	0	6	5	6	0.138447
0-TGGTCGGGTACAGGGC-1	-0.393459	-0.0954393	-0.0627879	-0.0883032	-0.272131	-0.0347811	-0.0347811	-0.0739693	-0.0347811	-0.0347811	-0.0347811	-0.0347811	-0.0347811	0.154062	-0.0254823	-0.0347811	-0.0241553	-0.0582213	-0.046367	-0.0347811	-0.0347811	0.319705	-0.0347811	0.0333533	0.0821923	-0.0347811	0.0555524	-0.0347811	-0.0347811	-0.0347811	-0.0347811	-0.0053668	-0.0347811	-0.0347811	-0.0268501	-0.0347811	0.337951	-0.0347811	-0.0347811	-0.143549	-0.0347811	0	0.399497	0	6	5	6	0.145792
0-GCCCGATGCCCAGTTC-1	-0.423395	-0.0577607	-0.0347811	-0.144472	-0.249338	-0.0144577	-0.228765	-0.163581	-0.113353	-0.109363	-0.0347811	-0.0471135	0.0280789	-0.0347811	-0.0195486	-0.0255285	0.027525	-0.0388469	-0.00490931	-0.321387	-0.0347811	0.365293	-0.0494628	0.0301872	0.0226379	-0.0347811	0.26515	0.0544701	-0.0347811	-0.0347811	-0.123517	-0.0731648	0.0741992	-0.0254605	0.0277544	-0.0347811	0.338343	-0.0347811	0.0249784	-0.050478	-0.0347811	0	0.382224	0	6	5	6	0.166717
0-TCTTGGTCAATGATAC-1	-0.431762	-0.129982	-0.041486	-0.117678	-0.0347811	0.0906319	-0.262782	-0.118123	-0.0347811	-0.0347811	-0.135297	-0.0347811	0.044623	-0.0347811	-0.0347811	-0.041078	-0.0850371	0.0122217	-0.0347811	-0.361989	-0.192296	0.265099	-0.078942	0.0828148	-0.0315283	0.051653	0.182684	0.117044	-0.0347811	0.109628	-0.0894702	0.00184735	0.0134007	-0.0347811	0.0239423	-0.0251728	0.360541	-0.0347811	0.185905	-0.0347811	-0.0347811	0	0.59496	0	6	5	6	0.16288
0-ATGCACGCGCTGTTCA-1	-0.252946	-0.0364647	-0.0347811	-0.102081	-0.152774	-0.0634346	0.0121228	-0.0743597	-0.0476385	-0.0741904	-0.0931915	-0.263097	-0.0690132	0.517103	0.107327	-0.114395	0.0200418	-0.0159721	0.0579757	-0.0347811	-0.0347811	0.188116	-0.0347811	-0.0347811	0.0374078	0.0268801	0.140582	0.00441217	-0.114746	-0.0347811	-0.0347811	0.106777	0.0573411	-0.0347811	-0.0347811	0.0335771	0.436665	0.071825	-0.0931154	-0.092318	-0.0347811	0	0.434059	0	6	5	6	0.24732
0-TAGGCGGCTGCAAAGA-1	-0.0347811	0.0381148	-0.0347811	-0.0965149	-0.0347811	0.0321384	-0.0347811	-0.0988021	-0.0948813	-0.0347811	-0.0347811	-0.0807903	0.0494792	0.513484	0.0219035	-0.0347811	0.0849763	-0.103002	0.0294452	-0.0347811	-0.101841	0.247844	-0.0347811	0.0441534	0.0473184	-0.0347811	0.0949741	-0.0347811	-0.0427776	-0.0347811	-0.082136	-0.179744	0.0457895	-0.000908057	-0.00526493	-0.0347811	0.433144	0.258281	-0.0469551	-0.238891	-0.210551	0	0.489145	0	6	5	6	0.231295
0-TCCTCCTAAGACATTC-1	-0.213388	-0.0992373	-0.0263235	-0.171129	-0.302158	-0.0857081	-0.218525	-0.192965	-0.151729	-0.10601	-0.0386812	-0.19718	-0.022048	0.50304	0.275901	-0.123884	0.125913	-0.0946414	0.0970003	-0.113099	-0.19175	0.500862	-0.0647276	0.0270809	-0.0425088	0.0631906	0.0987164	0.237972	-0.0347811	0.22601	-0.0962798	-0.0841257	0.0984927	0.0130515	0.0910536	-0.115773	0.359302	-0.0347811	0.0655241	-0.245444	-0.0245836	0	0.484537	0	6	5	6	0.228151
0-CGACTTGCCGGGAAAT-1	-0.0347811	-0.107219	-0.0347811	-0.199121	-0.124409	-0.158273	-0.256622	-0.132824	-0.112826	-0.0347811	-0.0347811	-0.0347811	-0.0159611	0.416593	5.3559e-05	-0.0334686	0.0664321	-0.132979	0.0190342	-0.0347811	-0.0347811	0.235654	-0.0347811	0.02889	0.0239461	0.0731422	0.117398	0.087184	-0.0865321	-0.0347811	-0.119399	-0.0714539	0.176748	-0.0347811	-0.0700822	0.00193021	0.305847	-0.0347811	0.0304955	-0.308427	-0.0959829	0	0.485461	0	6	5	6	0.162441
0-CCGTCAACCTCTGGCG-1	-0.0347811	-0.242864	-0.143363	-0.322882	-0.181446	-0.0139353	-0.110413	-0.218202	-0.102807	-0.0347811	-0.0347811	-0.332778	-0.0640081	0.242832	-0.0347811	-0.0387038	0.0706332	-0.0293681	0.0467382	-0.0347811	-0.0347811	0.364819	-0.0347811	-0.0514264	0.0348349	-0.0298028	0.0311025	0.130546	-0.101094	0.0287273	-0.0347811	-0.0782622	-0.0347811	0.0225864	0.0564577	-0.0347811	0.29666	-0.0347811	-0.0347811	-0.0501831	-0.27519	0	0.442462	0	6	5	6	0.171699
0-AAGAAAGTTTGATGGG-1	-0.0958391	-0.0520603	-0.0408618	-0.340524	-0.132013	-0.011709	-0.142344	-0.139892	-0.0410553	-0.0413862	-0.0347811	-0.316152	-0.0688032	0.220765	-0.0489597	-0.0347811	-0.0589487	-0.0855832	0.20215	-0.282308	-0.0347811	0.282302	-0.0347811	-0.00321338	0.0175282	-0.0347811	0.182876	0.0753767	-0.0347811	-0.0347811	-0.06684	-0.167397	0.0536225	0.0292897	0.0408164	-0.0347811	0.30089	0.198488	-0.0347811	-0.213872	-0.237962	0	0.496542	0	6	5	6	0.25152
0-GCACAACCTCGGGCGT-1	-0.0347811	-0.0347811	0.0558068	-0.123603	-0.147131	-0.0683195	-0.182854	-0.305561	-0.0927339	-0.0347811	-0.0347811	-0.0347811	0.0174615	0.519096	0.174343	-0.124321	0.0362608	-0.0885097	0.033935	-0.0347811	-0.0347811	0.505399	-0.0886248	0.102899	0.0272345	-0.0347811	0.0742376	-0.115334	-0.0705991	-0.0347811	-0.0347811	-0.0653366	-0.0347811	0.0161382	-0.00358292	0.0495027	0.348835	0.127237	0.0291852	-0.223973	-0.0347811	0	0.442232	0	6	5	6	0.191385
0-TATAGCTATTATCTCT-1	-0.0347811	-0.167872	-0.087052	-0.166795	-0.0347811	-0.031878	-0.0224973	-0.1855	-0.0746141	-0.0637094	0.129892	-0.124697	-0.0347811	0.465608	-0.0135618	-0.0347811	-0.0238481	-0.0426367	0.0999369	-0.0347811	-0.0347811	0.208081	-0.0347811	-0.0347811	0.066119	-0.107572	0.0567317	-0.0347811	-0.0347811	-0.142648	-0.0669867	-0.0402921	0.113493	-0.0347811	-0.0347811	-0.0347811	0.435158	-0.0347811	0.117028	-0.246333	-0.109983	0	0.485879	0	6	5	6	0.267548
0-CTCATGGTAATTTGCG-1	-0.160123	-0.0312769	-0.0706317	-0.100263	-0.0347811	-0.0048084	-0.0854555	-0.177439	-0.128576	-0.0282719	-0.118621	-0.0347811	0.00251695	0.446316	-0.00428715	-0.145143	0.146279	0.0118945	-0.0407773	-0.192621	0.0556304	0.195919	-0.160664	-0.100241	-0.0860933	0.0866413	0.089513	0.257787	-0.0347811	-0.00207294	-0.314168	-0.0129765	0.184426	-0.0347811	-0.112039	0.080346	0.40673	-0.0347811	-0.00379729	-0.0347811	-0.0540862	0	0.604932	0	6	5	6	0.182976
0-ACCTCGAACTTATGCT-1	-0.0347811	-0.041507	-0.0347811	-0.0352802	0.0311553	0.0200121	-0.158579	-0.150981	-0.123423	-0.0347811	-0.0347811	-0.0921804	-0.0107264	0.508725	0.253062	-0.19002	0.0284659	-0.129965	0.224963	-0.0347811	-0.0347811	0.25009	-0.0630203	-0.0347811	0.0180738	-0.0993937	0.0678448	-0.0347811	-0.0347811	-0.0347811	-0.106846	-0.15871	0.12583	0.0958449	-0.0256025	-0.0733545	0.325546	-0.0347811	-0.0446281	-0.389416	-0.0362022	0	0.430282	0	6	5	6	0.275255
0-TCCATCAATACTAATC-1	-0.0347811	-0.0825907	-0.0347811	-0.026132	-0.160102	-0.167555	-0.0885927	-0.143611	-0.251067	-0.0170827	-0.0347811	-0.0347811	0.0411927	0.155745	0.0283622	-0.146213	0.00539803	-0.0210066	-0.0438003	-0.228182	-0.0347811	0.435153	-0.023783	-0.110868	-0.0264604	0.213819	-0.00158711	-0.0347811	-0.0430834	0.0247321	-0.125721	-0.183231	0.0783899	-0.0347811	-0.0480007	0.0818719	0.444114	-0.0347811	-0.0589993	-0.120043	-0.0101552	0	0.423576	0	6	5	6	0.200157
0-CCGCCTTGCGATGTCG-1	-0.0348897	-0.098217	-0.175896	-0.0099715	-0.189201	0.0494017	-0.214473	-0.167602	-0.271013	-0.0244759	-0.11515	-0.0347811	-0.0347811	-0.0347811	0.229724	-0.0361255	-0.0368603	-0.0983159	-0.10388	-0.0347811	-0.0347811	0.226373	-0.0347811	0.00263394	0.266578	-0.186592	0.0808016	-0.0181596	-0.0347811	-0.0347811	-0.0347811	-0.0901156	0.0191758	-0.0283916	0.0196036	-0.0602242	0.353391	-0.0347811	0.131003	-0.241804	0.0358574	0	0.691051	0	6	5	6	0.124756
0-ACATAAGTCGTGGTGA-1	-0.0688107	0.0164507	-0.0347811	-0.104724	-0.219263	-0.00262922	-0.169101	-0.0989913	-0.141366	-0.0347811	-0.0347811	-0.0347811	0.06801	0.425001	0.296239	-0.0347811	-0.0669867	-0.0380755	-0.0370445	-0.0347811	-0.124222	-0.0347811	-0.0754338	-0.0285962	-0.0468948	-0.0176188	-0.0163381	-0.0863178	-0.100334	-0.0347811	0.046455	-0.0559082	0.0961898	-0.315254	0.070477	-0.247769	0.371241	0.191963	-0.0347811	-0.0347811	-0.233923	0	0.49798	0	6	5	6	0.167099
0-TTCTCAATTGCTACAA-1	-0.0347811	-0.0347811	-0.049675	-0.0459636	-0.0347811	-0.0347811	-0.0202247	-0.148307	-0.120054	-0.0347811	-0.0539103	-0.0960982	-0.0137799	0.0423943	-0.0347811	-0.0347811	-0.0347811	-0.0494397	-0.0347811	-0.382963	-0.0386096	-0.0771255	-0.0913976	0.0542158	0.00583404	0.0278975	0.0100724	-0.0347811	-0.0347811	-0.0347811	-0.00587418	-0.0478319	0.0683581	-0.0347811	-0.0547951	-0.180701	0.302896	0.0523112	-0.0965385	-0.134572	-0.0347811	0	0.527305	0	6	5	6	0.134058
0-CCAGGCGAGATGGTCT-1	-0.0347811	-0.0395858	-0.039012	-0.110828	-0.281269	-0.0813167	-0.261296	-0.129576	-0.0347811	-0.0347811	-0.0347811	-0.240508	-0.0347811	-0.0347811	-0.0347811	-0.0618376	-0.0347811	0.0073677	-0.0347811	-0.11642	-0.0347811	0.434041	-0.0378778	0.0704876	0.0606587	-0.0800905	0.172471	0.0825876	-0.0347811	-0.0347811	-0.0347811	-0.0562038	-0.0326534	-0.0347811	-0.0347811	0.0301096	0.307408	0.144672	0.0511848	-0.0746038	0.0121961	0	0.496405	0	6	5	6	0.136314
0-GCCTCAGGTACCGGTC-1	-0.0347811	-0.0347811	0.0106723	-0.0889543	-0.147288	-0.0506702	-0.117794	-0.102755	-0.0971892	-0.0347811	-0.0347811	-0.0347811	-0.0373958	0.430685	-0.0301084	-0.0347811	-0.0307383	-0.0172439	-0.0331876	-0.0347811	-0.0347811	0.452528	-0.0347811	0.0396996	-0.0347811	-0.156749	0.100501	0.248885	-0.0347811	-0.119644	-0.0695047	-0.113569	0.0194142	-0.0347811	-0.0298523	-0.0347811	0.265184	0.126937	-0.0347811	-0.0347811	-0.0347811	0	0.390569	0	6	5	6	0.115998
0-TCGCCACCCGGATTAC-1	-0.0347811	-0.0347811	-0.0347811	-0.178821	-0.172702	-0.0569839	-0.102817	-0.151624	-0.0347811	-0.0347811	-0.0347811	-0.0347811	0.0415696	-0.0347811	-0.0347811	-0.0347811	-0.0347811	-0.0412433	-0.0737257	-0.176557	-0.0347811	0.308471	-0.0544683	0.111404	-0.0347811	-0.0347811	0.211644	-0.0347811	-0.0347811	-0.0347811	-0.129257	-0.0633936	0.0118069	-0.0347811	-0.0908361	-0.0236164	0.355957	0.19363	-0.0347811	-0.225482	-0.0177101	0	0.425642	0	6	5	6	0.141116
0-TTGTGGAGACAGCCGG-1	-0.0347811	-0.0347811	-0.0347811	-0.0892344	-0.147214	-0.105096	-0.229179	-0.155202	-0.0347811	-0.0859407	-0.0347811	-0.0347811	0.0072595	0.0689815	-0.0347811	-0.0771807	0.00120402	0.0412687	-0.00341069	-0.0347811	-0.198546	0.198946	-0.0347811	-0.0209107	0.0720292	-0.0198737	0.244023	0.013551	-0.0347811	0.0802384	-0.0454377	-0.122874	0.0980027	-0.0347811	-0.0347811	-0.0347811	0.293608	0.123912	0.143765	-0.0347811	-0.101593	0	0.584379	0	6	5	6	0.145099
0-GACATTTCGCCCAGCC-1	-0.0347811	-0.0347811	-0.000589571	-0.0981558	-0.293654	-0.0139732	-0.142795	-0.0911471	-0.18922	-0.0347811	-0.0347811	-0.0347811	0.0583815	0.0446454	-0.0085112	-0.0942601	0.145549	-0.0299054	0.00607204	-0.0347811	-0.0347811	0.302829	-0.101327	0.147124	-0.0347811	-0.0203416	0.227611	-0.0347811	-0.0347811	-0.0347811	-0.113935	-0.0441457	0.0749465	-0.0347811	-0.0930968	-0.0347811	0.271422	-0.0347811	-0.106915	-0.0347811	-0.215223	0	0.555414	0	6	5	6	0.138747
0-ACATGCTTACGGCAGC-1	-0.202599	-0.065562	-0.00265749	-0.125076	-0.350184	-0.0844477	-0.210403	-0.13317	-0.0780169	-0.0177718	-0.0347811	-0.0347811	0.00286422	0.00408139	-0.0138011	-0.0725069	0.122023	-0.0266128	0.00565472	-0.0347811	-0.0452832	-0.0347811	-0.041338	0.044132	0.0625902	-0.0347811	0.201308	0.0066041	-0.0347811	-0.0347811	-0.0347811	-0.0308945	0.0448215	-0.0347811	-0.0347811	-0.030728	0.335679	-0.0347811	-0.0159585	-0.0347811	-0.0347811	0	0.523777	0	6	5	6	0.170667
0-GTTGCCCTAACGGGTG-1	-0.0347811	-0.0347811	-0.0576014	-0.183989	-0.0347811	-0.0347811	-0.117688	-0.122612	-0.129435	-0.0347811	-0.0347811	-0.0347811	-0.0347811	-0.0347811	-0.0347811	-0.0666073	-0.0331835	-0.0367528	0.0134003	-0.0347811	-0.0385019	0.190192	-0.0482105	0.100188	0.0483991	-0.0347811	0.214501	0.0553925	0.00120068	-0.0347811	-0.0563156	-0.0331432	0.0110452	0.0343066	-0.0443725	-0.0347811	0.349702	-0.0347811	-0.0347811	-0.078778	-0.0347811	0	0.453165	0	6	5	6	0.181551
0-GTGCCAAACGTTTCGA-1	-0.0347811	-0.0347811	-0.0347811	-0.239299	-0.181879	-0.0794248	-0.0347811	-0.137434	-0.0670505	-0.0347811	-0.102964	-0.0347811	-0.0214438	-0.0347811	0.0204265	-0.0347811	-0.0248495	-0.033191	-0.0174722	-0.0347811	-0.0347811	0.166389	-0.0347811	0.076243	-0.0496222	-0.0347811	0.234847	0.171683	-0.0347811	-0.0347811	-0.11416	0.0134797	-0.0197313	-0.0223356	-0.00272249	-0.117358	0.284401	-0.0347811	-0.0347811	-0.0347811	-0.190855	0	0.541148	0	6	5	6	0.133465
0-CCATAGTCAGTAACCC-1	-0.0347811	-0.145233	-0.0347811	-0.0467337	0.00117397	0.0274343	-0.340873	-0.260523	-0.0347811	0.0260906	-0.0347811	-0.160549	-0.0172208	0.0206742	-0.0347811	-0.113657	-0.0179302	-0.0850328	-0.0121665	-0.0347811	-0.0347811	0.0492537	-0.0210359	0.0260186	0.0934638	0.0034579	-0.0347811	-0.0446415	-0.0347811	-0.0347811	-0.0771799	0.00688704	0.0161527	-0.0347811	-0.0299973	-0.047162	0.109842	-0.0347811	0.135115	-0.1271	0.00651685	0	0.576642	0	6	5	6	0.0488379
0-CAGTGGTTGCACATGA-1	-0.0347811	0.0291079	-0.0347811	-0.0310657	-0.109	0.0198417	-0.0863197	-0.13361	-0.0347811	-0.085585	-0.0480303	-0.254728	0.065566	0.0297573	-0.123652	-0.16794	0.00198043	-0.0626979	-0.0212841	-0.0347811	-0.0347811	-0.0347811	-0.0347811	0.272172	-0.0169226	-0.0171194	0.277222	0.275481	-0.0347811	-0.0347811	-0.140432	0.115003	0.0428211	-0.0347811	-0.0771179	-0.0932889	0.187585	0.10991	0.00783189	-0.388627	-0.0242024	0	0.593859	0	6	5	6	0.0831506
0-AGTTGCTGACTGATAT-1	-0.0843906	-0.0791032	-0.0523198	0.0175188	-0.0347811	-0.0568173	-0.105351	-0.169175	-0.0347811	-0.104314	-0.0347811	-0.18288	0.0165943	0.452894	0.0255749	-0.274448	-0.0292843	0.00257602	0.025209	-0.361589	-0.0347811	0.272294	-0.0347811	-0.00128312	0.0123472	-0.0347811	0.0411058	-0.0347811	-0.0801448	-0.0347811	-0.0582388	0.0956648	-0.0347811	-0.0347811	-0.129426	-0.0431643	0.260607	0.0110781	0.0351573	-0.103733	0.0662438	0	0.529093	0	6	5	6	0.142908
0-TCTGCGTCCGGTTTCT-1	-0.0455258	-0.125116	-0.0913513	-0.0988058	-0.012116	0.0787345	-0.125723	-0.277185	-0.355294	-0.0347811	-0.118682	-0.179905	-0.0347811	0.510331	0.0337883	-0.118818	-0.0347811	-0.0365717	-0.096421	-0.0442541	-0.212383	-0.0347811	-0.0932194	0.231553	-0.0438821	0.229204	0.155776	0.219369	-0.0401213	0.143767	-0.0564241	-0.130081	0.1813	-0.025586	-0.14756	0.0928806	0.157301	0.210256	0.0155582	-0.10059	-0.109056	0	0.411242	0	6	5	6	0.0304398
0-CATCCGCAGGCCCGAA-1	-0.0347811	-0.063851	-0.0347811	-0.0253107	-0.0347811	-0.015904	-0.00808854	-0.269572	-0.0600643	0.13368	-0.0347811	-0.0347811	0.00651429	0.103277	-0.0347811	-0.0347811	0.0554372	-0.0200423	-0.097846	-0.423342	0.0557572	0.321829	-0.0652514	-0.0320233	-0.0272329	-0.00116629	0.0901879	-0.273604	-0.0613679	-0.0347811	0.0363853	-0.0566663	-0.0347811	0.0816922	-0.137684	-0.0559645	0.208938	0.163366	-0.0119366	-0.0818425	-0.00781671	0	0.543099	0	6	5	6	0.0555458
0-TAAGTCGCCGAGTATC-1	0.111757	0.0588177	-0.0347811	-0.0912344	-0.23291	-0.0395537	-0.204308	-0.119944	-0.0601012	-0.113287	-0.0347811	-0.0411162	-0.057849	0.375878	-0.0202381	-0.0335109	0.161182	-0.0215242	-0.0315551	-0.0347811	-0.0347811	0.287301	-0.0238698	-0.0347811	0.0622255	0.0123751	-0.0132225	-0.0285421	-0.139272	-0.0347811	-0.0984202	-0.15751	-0.0347811	-0.0347811	-0.00331691	-0.180479	0.296616	-0.112604	0.0487666	-0.185277	-0.195516	0	0.663914	0	6	5	6	0.132531
0-GCCCAGCGACACAAAG-1	-0.0454386	-0.0513677	0.0900224	-0.0451495	-0.123927	-0.0347811	-0.0069059	-0.102452	-0.0347811	0.0338437	-0.078081	-0.0347811	-0.0204316	0.0169817	-0.0967042	-0.0153727	0.0941957	-0.052127	0.0322178	-0.0347811	-0.0347811	0.425648	-0.0347811	-0.0201509	-0.0209246	-0.00265653	0.137173	-0.0347811	-0.0347811	-0.0347811	-0.0606211	-0.0792751	0.0241575	0.118227	-0.105711	-0.0347811	0.245338	-0.0347811	-0.0347811	-0.160128	-0.064302	0	0.390214	0	6	5	6	0.138778
0-CTGTCCTGCGCACTAC-1	-0.171731	-0.080232	-0.0347811	-0.0347811	-0.386973	-0.0522051	-0.316076	-0.169084	-0.0347811	-0.0347811	-0.121711	-0.10153	-0.0339195	0.323982	-0.0566632	-0.148981	-0.0134959	-0.0203031	0.0573897	-0.0980072	-0.0347811	0.369888	0.146796	-0.0291506	-0.0315947	-0.0347811	0.0807817	-0.0298473	0.0561259	-0.08575	-0.0772181	-0.0800281	-0.0347811	-0.0347811	-0.147913	-0.0347811	0.224621	-0.123648	-0.117147	-0.239646	-0.0347811	0	0.372154	0	6	5	6	0.141005
0-TCATGAAGCGCTGCAT-1	-0.0347811	-0.0876651	-0.0514559	-0.0347811	-0.263021	-0.0787209	-0.351124	-0.139901	-0.099125	-0.0347811	-0.0347811	0.0200214	-0.0216514	0.122307	-0.0347811	-0.00872011	-0.0208734	0.0347655	-0.00745919	-0.0347811	-0.115956	0.224869	0.0453269	0.00352526	-0.0620669	-0.0255509	-0.0139201	0.166974	-0.0792603	-0.0347811	-0.0347811	-0.0318616	-0.0347811	-0.0347811	-0.0347811	-0.0169965	0.307529	-0.00561565	-0.0347811	-0.0347811	-0.0347811	0	0.374686	0	6	5	6	0.150035
0-ATATCAATTCCAGCCT-1	-0.0347811	-0.0347811	-0.0347811	-0.010139	-0.179609	-0.121917	-0.313464	-0.182102	-0.0925154	-0.0341713	-0.0347811	-0.136248	-0.0188245	0.471936	0.254401	-0.0347811	0.018868	0.0118049	-0.00829942	-0.0347811	-0.0533113	0.0643144	-0.0182094	-0.0817666	-0.00757943	-0.0347811	0.108668	0.114448	-0.0482402	-0.390982	-0.0767445	-0.0553391	0.131812	0.117861	-0.0198261	-0.0347811	0.264756	-0.0347811	-0.02235	-0.0347811	0.0353804	0	0.339655	0	6	5	6	0.128228
0-TAATACTAGAACAGAC-1	-0.0347811	-0.0347811	-0.0347811	-0.127676	-0.23033	-0.0215973	-0.261041	-0.194336	-0.0347811	-0.064894	-0.164482	-0.141103	0.0298885	0.513263	0.00890745	-0.0347811	0.028542	-0.0428802	0.0499104	-0.0653356	-0.0347811	0.280092	0.0730561	-0.00396236	-0.0347811	-0.0347811	0.0800519	0.0428186	-0.048165	-0.0347811	-0.0642888	-0.207096	-0.0347811	-0.0347811	-0.0680862	-0.0914507	0.316698	-0.014846	-0.0220369	-0.128652	-0.260653	0	0.496107	0	6	5	6	0.183304
0-CAGCTGGCGTAACCGT-1	0.0110269	-0.0460653	-0.0347811	-0.0347811	-0.357284	-0.0131682	-0.234497	-0.174925	-0.146962	-0.0347811	-0.0347811	-0.0766688	-0.0238672	0.0943382	-0.0347811	-0.129381	0.062677	-0.063799	0.0490107	-0.175859	-0.0347811	0.0620731	-0.0174514	-0.0160994	-0.0293264	-0.0640556	-0.0347811	-0.0297988	-0.0374395	-0.0347811	-0.0978225	-0.0839567	-0.0262733	-0.00136648	-0.0980531	-0.149669	0.303506	-0.0347811	-0.0347811	-0.18005	-0.0347811	0	0.429319	0	7	5	6	0.176258
0-TGCTCAAAGGATGCAC-1	-0.0347811	-0.0347811	-0.116171	-0.0815555	-0.29506	-0.0347811	-0.224208	-0.141868	-0.0347811	-0.0347811	-0.107378	-0.117283	-0.0257496	0.284256	-0.0347811	-0.0385604	-0.00963501	-0.083419	0.0249792	-0.0583206	-0.200717	0.0820866	-0.0347811	0.0347061	-0.0347811	-0.0347811	-0.0347811	0.153776	-0.0347811	-0.0347811	-0.0574746	-0.121231	-0.0347811	-0.0347811	-0.036373	0.0281308	0.372027	-0.0347811	-0.0954754	-0.113439	-0.0347811	0	0.402978	0	6	5	6	0.198503
0-AACGAAAGTCGTCCCA-1	-0.0347811	-0.0347811	-0.0347811	-0.106095	-0.235379	-0.030802	-0.172555	-0.107323	-0.100883	-0.109448	-0.140268	-0.140773	0.0376089	0.0188235	-0.0347811	0.0402079	0.221973	-0.0351986	-0.0249262	-0.216963	-0.0547822	0.203411	-0.0216573	-0.0347811	0.0047067	-0.00422902	0.13357	-0.0347811	-0.0347811	-0.141659	-0.164433	0.0237506	0.0426591	-0.157906	0.0505245	-0.0347811	0.216292	-0.0300404	0.00397372	-0.202287	-0.127679	0	0.402348	0	6	5	6	0.0956828
0-GGATCTTGACTCAACC-1	-0.0347811	-0.0347811	-0.0615067	-0.0799447	-0.174519	-0.055199	-0.0956764	-0.226549	-0.0327136	-0.0347811	-0.103516	-0.157995	-0.0246261	0.162014	-0.0347811	-0.0647094	0.0962833	-0.0494095	0.114948	-0.0347811	-0.0631316	0.352527	-0.0347811	-0.0416718	-0.0347811	-0.0485717	0.152089	0.0264385	-0.0995681	-0.0347811	-0.117838	-0.015339	-0.00714037	0.0177653	0.0289711	-0.188827	0.279469	-0.0347811	0.0854343	-0.0912577	-0.163372	0	0.467279	0	6	5	6	0.197208
0-GACCACACTTCCCTTT-1	-0.0347811	-0.0347811	-0.0347811	-0.111367	-0.0381313	-0.0352451	-0.242477	-0.135904	-0.255717	-0.0597591	-0.106757	-0.113655	0.0161216	0.314744	-0.0347811	-0.0449041	0.114734	-0.0871007	0.0945373	-0.0347811	0.0399344	0.293619	-0.0347811	-0.089155	-0.0347811	-0.0815964	0.0631174	-0.0347811	-0.0347811	-0.0347811	-0.0622665	-0.0144707	-0.0177414	-0.0347811	-0.0533253	-0.0567852	0.235418	0.093168	0.0493193	-0.109796	-0.252837	0	0.550602	0	6	5	6	0.164978
0-CCGAAACACGACCTCT-1	-0.0347811	-0.0479829	0.0479827	-0.0347811	-0.0347811	-0.0624737	-0.138893	-0.231533	-0.0347811	-0.0347811	-0.144955	-0.219137	-0.0347811	0.222365	-0.0347811	-0.0347811	0.0041664	0.0281923	0.0528242	-0.0347811	-0.0347811	0.288058	0.0125379	-0.0347811	0.0476312	0.0560124	0.0478332	-0.0347811	-0.0347811	-0.0347811	-0.118327	0.0257337	0.0321401	-0.0211139	0.0766795	-0.172259	0.260108	0.305941	0.00513471	-0.0347811	-0.0347811	0	0.496331	0	6	5	6	0.156466
0-CTCGAGACATACGATA-1	0.330125	-0.0741996	-0.182914	-0.117045	0.0476256	0.0280032	-0.297988	-0.114791	-0.0347811	-0.0347811	-0.0347811	-0.0347811	-0.0300635	0.0662469	-0.0347811	-0.0347811	0.0384776	-0.0771935	0.0728273	-0.0882418	-0.0365955	0.50286	-0.0347811	-0.0347811	-0.0347811	0.0481743	-0.0347811	-0.0347811	-0.0347811	-0.0347811	-0.075238	0.0278537	0.184479	0.380947	-0.00310914	0.0183017	0.300792	0.0415904	0.00541614	-0.242877	-0.0347811	0	0.434782	0	6	5	6	0.18681
0-CTCCCTTGTATCAAGG-1	-0.0347811	-0.0347811	-0.0286101	-0.125667	-0.117668	-0.0716608	-0.185756	-0.121292	-0.083204	-0.194293	-0.0732765	0.187305	-0.0347811	-0.0347811	-0.0347811	-0.114743	0.0620501	-0.0441436	0.086852	-0.0984907	-0.0347811	0.255648	0.0285919	-0.0611325	0.0468743	0.0151377	-0.135696	0.212938	-0.0347811	-0.283786	-0.04436	-0.0877199	-0.0347811	0.023192	0.0177238	0.0060837	0.319088	-0.0347811	-0.0347811	-0.154384	-0.0347811	0	0.615623	0	6	5	6	0.20297
0-TGGCTTATGTATAATG-1	-0.0347811	-0.0347811	0.108012	-0.153836	-0.171754	0.0660485	-0.0347811	-0.18717	-0.0347811	-0.0242654	-0.0347811	-0.0624247	0.009389	-0.0347811	-0.0347811	-0.212067	0.166015	-0.0813258	-0.0431908	0.176828	-0.208208	0.462002	-0.157431	-0.110345	-0.010278	0.000552154	0.0285558	-0.0347811	-0.0940738	-0.324932	-0.122087	-0.0421439	0.161021	-0.0347811	-0.016835	0.00142083	0.316442	-0.0252828	-0.0347811	-0.265498	-0.0347811	0	0.317028	0	6	5	6	0.136625
0-TAGTACCACAACTTTC-1	0.00377649	-0.00672073	-0.00221965	-0.0353847	-0.0347811	0.0617555	-0.232785	-0.159706	-0.0347811	-0.0347811	-0.176577	-0.237876	0.0462002	0.180867	-0.0157054	-0.183449	0.0166702	-0.0339773	0.0658545	-0.0347811	-0.0347811	0.300767	-0.0347811	-0.0347811	-0.0347811	-0.0119452	0.142329	-0.0347811	-0.0347811	-0.0347811	-0.0347811	-0.0734546	0.162671	0.0747523	-0.0664772	-0.0169279	0.335141	0.344102	-0.0803048	-0.0347811	0.0761097	0	0.467278	0	6	5	6	0.200498
0-CGATAGCGATACAGTG-1	-0.0948632	-0.108852	-0.0129003	-0.0200501	-0.140188	-0.0347811	-0.198719	-0.189129	-0.0968537	-0.143354	0.081775	-0.0783186	-0.00292932	0.433113	-0.0253396	-0.0840546	0.145225	-0.10128	0.10111	-0.138703	-0.062927	0.216731	-0.0753026	-0.0599072	-0.0861299	-0.0163391	0.0140625	-0.0347811	-0.0347811	-0.0347811	-0.0439496	-0.182798	0.0609952	0.181765	-0.041988	-0.069439	0.280017	0.0930887	-0.00407428	-0.291516	0.124722	0	0.430146	0	6	5	6	0.190563
0-TGCGGAGTAAAGGTGC-1	0.223181	0.0413828	-0.00905999	-0.0347811	-0.122913	0.0642747	-0.242997	-0.263509	-0.042954	0.0240526	-0.0347811	-0.361917	0.00364576	0.0464122	0.0693014	-0.0978888	-0.0325342	-0.112584	0.0592307	-0.053543	-0.0347811	0.371169	-0.0347811	-0.0146918	-0.0420337	0.0304045	0.108432	-0.0347811	-0.0347811	-0.0347811	-0.0926628	-0.154744	0.238257	-0.0347811	-0.144656	-0.0347811	0.186115	-0.0347811	-0.0347811	-0.335158	-0.0347811	0	0.452497	0	6	5	6	0.122673
0-CAATTGGGCCGCACTC-1	-0.0347811	-0.0347811	-0.00556218	-0.0689066	-0.185335	0.0375265	-0.216409	-0.173653	-0.0347811	-0.000144666	-0.0928085	-0.0347811	-0.019383	-0.0347811	-0.0117387	-0.0592403	-0.0269988	-0.0404818	0.00991148	-0.0347811	-0.0347811	0.495777	-0.0347811	-0.0829374	0.0628532	0.091678	0.00230718	-0.0347811	-0.0427896	-0.0347811	-0.0916003	-0.120702	0.153355	-0.0347811	0.0262209	-0.0347811	0.205701	-0.0347811	-0.0583343	-0.0567902	-0.104635	0	0.367306	0	6	5	6	0.107806
0-CGCCCTAATTGTTCAA-1	-0.0347811	-0.0633385	0.0280819	-0.107121	-0.19852	-0.0347811	-0.124069	-0.198475	-0.119027	-0.0347811	-0.142379	-0.0347811	-0.0347811	0.271927	-0.174095	-0.0347811	-0.0940532	-0.0882832	0.0335609	-0.0347811	-0.0347811	0.227221	0.0126585	-0.0907429	-0.0501665	0.0129823	0.0693254	-0.0347811	-0.0620739	0.246175	-0.073832	-0.16748	0.259696	-0.0347811	-0.0978281	-0.0347811	0.26096	-0.0347811	-0.0347811	-0.24134	-0.0953075	0	0.3671	0	6	5	6	0.147261
0-TTGAAGGATGGGCGCC-1	-0.0347811	-0.163937	0.144387	-0.116674	-0.0586516	-0.102362	-0.232219	-0.0358866	-0.230135	-0.150366	-0.0347811	-0.211084	0.0182617	-0.0347811	-0.0347811	-0.0665507	0.0177426	-0.0954661	-0.0906317	-0.127239	-0.0404102	0.328129	-0.0347811	-0.00654277	0.0125171	0.0635789	-0.0330811	-0.0347811	-0.0347811	-0.0347811	-0.0897814	-0.0826303	0.197424	-0.0709201	0.0325946	0.130504	0.328996	-0.0347811	0.0352504	-0.302838	-0.0347811	0	0.480874	0	6	5	6	0.119182
0-AAACTTAATTGCACGC-1	0.343833	-0.113922	-0.0390042	-0.105949	-0.162378	-0.0951052	-0.0347811	-0.163701	-0.0426488	-0.0347811	-0.0252244	-0.0347811	0.00770028	0.0593791	0.0298014	-0.0198288	0.055447	-0.141704	-0.0347811	-0.269904	-0.0347811	0.0424109	-0.0347811	-0.0692418	-0.0540658	0.0508157	0.0334485	-0.0347811	-0.0347811	-0.0347811	-0.0299353	0.0475062	0.221262	0.0111873	0.00587573	-0.0347811	0.205149	0.138983	0.0240596	-0.261868	-0.00279124	0	0.425156	0	6	5	6	0.0851839
0-GCTTCGACGTTCAATC-1	-0.0347811	-0.170331	-0.0347811	-0.11174	-0.196457	-0.0455285	-0.211746	-0.164768	-0.168532	-0.230209	-0.133862	-0.109544	0.059791	0.519096	0.117136	-0.089304	0.00897894	-0.0608849	0.0193288	-0.0347811	-0.0347811	0.492498	-0.050011	0.00454614	0.0362936	-0.223272	0.0076112	0.14996	-0.115144	0.182221	-0.120573	-0.0407737	0.0906158	-0.0347811	-0.028404	-0.0347811	0.365281	0.0252797	-0.0965693	-0.171729	-0.00659602	0	0.429595	0	6	5	6	0.192305
0-CACAAGCTAAGAAAGG-1	-0.0347811	-0.0347811	0.0856843	-0.0509508	-0.197427	-0.0327897	-0.197553	-0.0994212	-0.0410878	-0.0347811	-0.0347811	-0.205987	0.0536484	0.159368	-0.0152458	-0.127661	-0.00786223	-0.0694724	-0.0347811	-0.0347811	-0.0347811	0.390654	-0.0347811	-0.0347811	-0.0347811	-0.0347811	0.0557225	-0.0347811	-0.0347811	-0.0569608	-0.137672	0.00166018	0.141426	-0.0216831	-0.0190748	0.104518	0.298074	0.0927619	0.040853	-0.168716	-0.0347811	0	0.598161	0	6	5	6	0.131646
0-TTAGCATCCCTCACGT-1	-0.0293791	-0.124311	0.0262651	-0.181655	-0.0347811	-0.0236574	-0.226984	-0.198349	-0.177624	-0.0347811	-0.0347811	-0.0347811	0.0864865	0.495567	-0.0121376	-0.0308378	0.0750256	-0.0331931	-0.0347811	-0.16683	-0.0366031	0.344407	-0.0347811	-0.116473	0.0139262	-0.062933	-0.0347811	-0.0197328	-0.11791	-0.0273444	-0.0996401	-0.0955959	0.189886	-0.133541	-0.0582096	-0.0347811	0.285267	0.140629	-0.0281414	-0.0347811	-0.0347811	0	0.383859	0	6	5	6	0.125243
0-CGAAGGGTTTCAGATT-1	-0.0347811	-0.0347811	-0.0347811	-0.257726	-0.0347811	0.107339	-0.310083	-0.219544	-0.250273	-0.0347811	-0.0347811	-0.0976769	0.135507	0.308085	-0.0150153	-0.109741	0.028057	0.00159293	-0.0203331	-0.416561	0.0366339	0.47414	-0.105112	-0.0875398	0.00588927	-0.0347811	0.0343184	0.115129	-0.0347811	-0.0347811	-0.0598213	0.0390402	0.139168	-0.0347811	0.0429251	-0.0347811	0.298268	-0.0347811	0.0606126	-0.0347811	-0.202986	0	0.378897	0	6	5	6	0.138967
0-CTTTGTCGAATGCTCC-1	-0.0347811	-0.0794689	0.037529	-0.111818	-0.0526666	0.0159476	-0.0769325	-0.117242	-0.0837312	-0.0719613	-0.0347811	-0.145643	0.117577	0.224703	-0.0347811	-0.01278	0.233867	-0.0347811	-0.00268421	-0.0630171	-0.0347811	0.304693	-0.0628365	-0.0473474	0.0498419	-0.0535159	0.190985	0.163854	-0.0613766	-0.0347811	-0.147524	-0.0347811	0.223102	-0.0523273	-0.0228316	-0.0347811	0.240229	-0.0347811	-0.0347811	-0.0347811	-0.219979	0	0.413342	0	6	5	6	0.118772
0-TGAGGCATGTACTGTG-1	-0.0347811	-0.109295	0.043288	-0.198521	-0.157022	0.0822643	-0.181473	-0.14171	-0.111297	-0.132725	-0.00672213	-0.0582845	0.113971	0.187399	0.145698	-0.0716293	0.0845339	-0.0237601	0.0558608	-0.0347811	-0.0347811	0.362478	-0.0347811	-0.0259864	-0.0347811	-0.0232282	0.0627978	-0.0347811	-0.0347811	-0.417315	-0.118172	-0.0741778	0.0716969	-0.0148575	-0.00832796	-0.0347811	0.182638	-0.0347811	-0.0347811	-0.0347811	-0.0347811	0	0.404207	0	6	5	6	0.119249
0-GTGGCAAACAGCGGCA-1	-0.0565863	-0.151472	-0.0454466	-0.138973	-0.0347811	-0.0328389	-0.186787	-0.209647	-0.235124	-0.0347811	-0.0347811	-0.0803076	0.0278726	0.431145	-0.0251125	-0.0291503	0.188635	-0.0505799	0.0809269	-0.0347811	-0.123382	0.499862	-0.0347219	-0.103933	0.0285859	-0.0569286	-0.0347811	-0.0347811	-0.122586	-0.292725	0.0464745	0.142475	0.0222168	-0.0319024	-0.0227718	0.142352	0.236479	-0.0347811	0.0408403	-0.0347811	-0.191642	0	0.407199	0	6	5	6	0.158703
0-GACTCCTTCCAATTGA-1	-0.332757	-0.0672581	-0.0676926	-0.0761637	-0.247114	0.0218485	-0.105053	-0.173029	-0.0557249	-0.0347811	-0.0347811	-0.0347811	0.0579614	-0.0347811	-0.0347811	0.050996	0.124877	-0.0579347	-0.0477718	-0.0347811	-0.0832308	0.502033	0.0998062	-0.00854081	-0.0347811	-0.119328	0.0335713	-0.0347811	-0.135173	-0.216059	-0.0347811	0.0700611	-0.0304051	-0.010762	-0.00321629	-0.164164	0.261599	0.0150898	0.0942499	-0.326527	-0.0347811	0	0.497242	0	6	5	6	0.106914
0-TTGTGGTAGGAGGGAT-1	-0.0019311	-0.0428586	0.00187272	-0.0794714	0.0304626	0.0502966	-0.349109	-0.127661	-0.108389	-0.0484097	-0.0347811	-0.153741	0.038272	-0.0347811	-0.0347811	-0.0372924	0.097886	-0.0947128	-0.0984139	-0.166086	-0.0492679	0.360488	-0.11692	-0.0777896	0.0958567	0.0350751	0.0463963	0.162299	-0.0347811	-0.0347811	-0.176583	-0.174631	0.0398267	-0.0662947	-0.106577	-0.0347811	0.16992	0.244593	-0.0763903	-0.212108	-0.0347811	0	0.457393	0	6	5	6	0.0357533
0-ATCCTACCTAAGCTCT-1	-0.149986	-0.188215	-0.265077	-0.106423	-0.0347811	-0.0347811	-0.108907	-0.13044	-0.198289	-0.065305	-0.0347811	-0.0347811	0.0478903	-0.0347811	-0.0347811	0.0132849	0.0167161	-0.151028	0.0213709	-0.0347811	-0.0347811	-0.0347811	-0.0508576	0.147528	0.00817355	-0.149942	0.157997	-0.0347811	-0.0400878	-0.0347811	-0.15074	0.158301	0.195548	-0.0251739	-0.0267865	-0.0780699	0.325967	-0.0347811	-0.0347811	-0.359438	-0.0347811	0	0.851001	0	6	5	6	0.173669
0-GAGTCCGCTTACCGGA-1	-0.0347811	-0.150939	-0.136011	-0.0830526	-0.105281	-0.0554088	-0.268757	-0.12763	-0.141805	-0.0347811	-0.0845291	-0.199304	-0.0630758	0.092307	-0.0533927	0.038313	0.0080371	-0.0464774	-0.0290717	-0.0347811	-0.0347811	0.141308	-0.0347811	0.0796744	0.0426138	-0.186696	0.12933	0.100885	-0.192704	0.232456	-0.0885827	0.00324017	0.128504	-0.0347811	-0.0347811	0.00629286	0.17069	-0.049736	-0.0743225	-0.076562	-0.114188	0	0.769585	0	7	2	6	0.0708092
0-ATGTGGACATCTTGAT-1	-0.0294884	-0.153305	-0.246446	-0.0347811	-0.0347811	-0.0112649	-0.124359	-0.161343	-0.0780148	-0.0347811	-0.148479	-0.0347811	-0.0953031	-0.0347811	-0.0347811	-0.0523205	0.138679	0.0605129	0.164144	-0.0347811	-0.0347811	0.062987	-0.0347811	0.0836991	-0.0347811	-0.0347811	0.294668	-0.0347811	-0.0347811	-0.0347811	-0.0347811	0.151743	0.158708	-0.0103387	-0.0241745	-0.0347811	0.1003	-0.0347811	-0.0347811	-0.0803374	-0.0347811	0	0.80603	0	4	5	6	0.132222
0-ATCCTGCGTGGAATGG-1	-0.0347811	-0.095626	-0.129231	-0.0818765	-0.0821303	0.00942525	-0.152099	-0.102971	-0.0340995	-0.0347811	-0.0347811	-0.0197826	-0.0245535	0.44771	0.00991881	-0.0347811	0.0863379	-0.00769497	-0.0313206	-0.0347811	-0.162787	-0.0347811	-0.0440429	0.0396141	-0.0503082	-0.178823	0.179789	-0.0347811	-0.0103109	0.0251127	0.011436	-0.119847	0.00194737	-0.0347811	-0.0347811	-0.0953466	0.295893	-0.0347811	-0.0347811	-0.0347811	-0.168872	0	0.574227	0	6	5	6	0.132286
0-CAAACGAGTATCGCAG-1	0.0375068	-0.115463	-0.242344	-0.142948	-0.0347811	0.0105441	-0.158804	-0.185516	-0.137223	-0.104956	-0.0347811	-0.0347811	-0.0347811	0.266799	-0.0347811	-0.0333786	0.127172	-0.013484	0.0136588	-0.0347811	-0.0347811	-0.0347811	-0.109382	0.0617127	0.0394366	-0.122124	0.169996	-0.17953	-0.130166	0.372156	-0.105456	0.0956893	0.0326516	-0.072536	-0.114114	0.126968	0.431491	-0.0544903	-0.0347811	-0.0440222	-0.0347811	0	0.706107	0	6	5	6	0.222575
0-TTGGCCATCTTGCGCT-1	-0.0347811	-0.123809	-0.223785	-0.169146	-0.0201533	0.00778538	-0.240489	-0.158614	-0.243424	-0.0347811	0.0572924	-0.243096	-0.00977294	0.272178	0.336271	-0.0462017	-0.0322377	-0.0320139	0.151066	-0.0347811	0.0401536	-0.0389117	-0.061262	0.124166	-0.0260123	-0.0247432	0.00429825	-0.0347811	-0.0347811	-0.0347811	-0.0347811	-0.132005	0.219185	-0.0406526	-0.044571	0.0152002	-0.0250992	-0.0347811	-0.0684218	-0.0347811	-0.0807828	0	0.434874	0	6	5	6	0.0629834
0-CCGACAAACACATGAG-1	-0.300996	-0.157917	0.000916396	-0.0947388	-0.0347811	-0.101885	-0.0347811	-0.202383	-0.102867	-0.0478651	-0.0481065	-0.0347811	-0.0347811	0.213364	0.264017	-0.164369	0.00352736	0.0224108	0.0638876	-0.268684	-0.0347811	0.294289	-0.00687806	0.0572052	-0.0976142	-0.0347811	0.253909	-0.0495974	-0.0347811	-0.0347811	-0.0347811	-0.0665019	0.039983	-0.058502	-0.0218438	-0.0347811	0.0367682	-0.0347811	-0.0347811	0.02094	-0.0347811	0	0.421466	0	6	5	6	0.0503279
0-TTACAGACCTAAATGA-1	-0.159751	-0.357525	-0.0347811	0.00708071	-0.0347811	-0.0350809	-0.398483	-0.146635	-0.14859	-0.0347811	-0.0347811	0.0440363	-0.0082357	-0.0347811	-0.0347811	-0.109759	-0.0347811	-0.019109	-0.0255303	0.0441516	-0.17768	-0.0758848	0.0120248	-0.00909101	-0.0618329	-0.0347811	0.172207	-0.363962	-0.108051	-0.0347811	-0.0382774	-0.0604556	0.0332297	-0.0347811	-0.0347811	-0.233152	0.0575037	-0.0347811	-0.0272652	-0.12109	0.00892689	0	0.654785	0	6	5	6	0.0159867
0-CACCGATACACCGAGC-1	-0.141758	-0.0347811	0.0109501	-0.0196512	-0.0347811	-0.00498004	-0.13484	-0.155265	-0.0880037	-0.118737	-0.0347811	-0.0347811	0.0486992	0.366634	-0.0347811	-0.0926803	-0.0746069	0.0314466	0.211314	0.190754	-0.0756367	0.0650033	-0.0666044	-0.0105812	0.0284152	0.0197057	0.044963	-0.138315	-0.064361	-0.0347811	-0.116487	-0.0126078	0.114901	-0.0347811	-0.0347811	-0.0347811	0.0848711	0.0128512	-0.0347811	-0.0827322	0.00829709	0	0.519436	0	6	5	6	0.148093
0-GGCTTGGCTCTCACCT-1	-0.0347811	-0.129294	0.155039	-0.00470112	-0.0910483	-0.0613713	-0.0347811	-0.209049	-0.0263147	-0.0752658	-0.180311	-0.161023	-0.0770376	0.11361	-0.0347811	-0.138728	-0.176678	-0.0210826	0.0285666	-0.0849461	-0.0347811	0.248898	-0.0347811	0.0846857	-0.0276917	-0.0347811	0.101635	-0.0347811	-0.0785795	-0.0347811	-0.0347811	-0.158774	0.0696343	-0.0347811	-0.0778857	0.100539	0.263318	0.048865	-0.0255463	-0.0347811	0.0508633	0	0.533694	0	6	5	6	0.145942
0-TCCGTTTAGCCTTGAA-1	-0.0347811	-0.129585	0.250672	-0.0376961	-0.0347811	-0.0713444	-0.173734	-0.185706	-0.0921275	-0.0347811	-0.120179	-0.0438183	0.0210952	0.332764	-0.0301477	-0.176163	-0.137591	0.012459	0.120239	-0.0347811	-0.0237635	0.335578	-0.0301646	0.0974169	-0.0575059	-0.0347811	0.0512125	-0.0347811	-0.0347811	-0.0347811	-0.0347811	-0.0234745	0.206067	-0.0347811	-0.0848721	-0.196677	0.320218	0.10357	-0.0347811	-0.0347811	0.177875	0	0.614349	0	6	5	6	0.220229
0-TGTGTTCGTATCCAAG-1	-0.0940324	0.0075944	0.0327433	-0.135448	-0.0415068	-0.0160993	-0.199773	-0.12065	-0.0347811	-0.139842	-0.0638752	-0.371589	0.03237	0.439375	0.0550791	-0.0347811	-0.217428	-0.0768308	0.142292	-0.0347811	-0.0235276	-0.185324	0.0844865	0.0585245	-0.0286066	-0.121073	0.113177	-0.112122	-0.0435889	-0.0347811	-0.143473	0.100905	0.0362462	-0.0813858	-0.0163596	-0.00689999	0.234982	-0.0347811	0.0251362	-0.0378411	-0.0421662	0	0.446297	0	6	5	6	0.188637
0-ATAGAGTTATCAACTT-1	-0.244234	-0.113615	-0.021718	-0.0163643	-0.0347811	0.105961	-0.146555	-0.140861	-0.0347811	-0.0347811	-0.0347811	-0.279394	0.0290994	0.312301	0.383804	-0.174282	-0.0830329	0.011476	0.0341541	-0.168701	-0.0347811	0.0387516	-0.0263442	0.0244023	-0.035636	-0.176797	0.126005	-0.0347811	-0.0347811	-0.0347811	-0.174868	-0.0150126	0.15198	-0.0347811	-0.0494354	-0.185161	0.298701	0.00941128	-0.0347811	0.0834517	-0.0347811	0	0.485371	0	6	5	6	0.166428
0-TGCCTGACATCGGTCA-1	-0.0347811	-0.0678793	-0.0347811	-0.0556767	-0.0765867	0.137099	-0.0347811	-0.144031	-0.0577965	-0.0347811	-0.0347811	-0.291875	-0.0430184	0.0929569	0.0800392	-0.0738763	-0.000824338	0.00560852	0.0546101	-0.0347811	-0.0347811	-0.0347811	-0.0393856	0.0632221	0.0254553	-0.0415511	-0.0064101	-0.0347811	-0.102556	-0.0347811	-0.0553949	-0.155558	-0.0347811	-0.0347811	-0.159081	-0.0347811	0.0740023	0.114066	0.000435177	-0.0347811	-0.0942755	0	0.512505	0	6	5	6	0.0643062
0-CCTCACCTTAGCATCG-1	-0.0347811	-0.0948162	0.0147459	0.0130125	-0.329094	0.0517972	-0.173171	-0.133158	-0.152397	-0.0347811	-0.0347811	-0.24143	0.00874133	0.000800397	-0.0347811	0.082939	-0.0386554	0.090554	0.123933	0.182209	-0.0347811	-0.173516	-0.0933069	0.0462342	0.0107402	0.0830823	0.0218828	-0.0347811	-0.0347811	-0.0347811	-0.181246	-0.0690357	0.166697	0.0463614	-0.117292	-0.0347811	0.0824673	-0.0347811	-0.145816	-0.0347811	0.101298	0	0.394601	0	6	5	6	0.1032
0-CAACTCCAACGTTTAG-1	-0.0347811	-0.0347811	-0.156481	0.0113195	-0.0347811	-0.0347811	-0.273795	-0.147873	-0.0805271	-0.0347811	0.040394	-0.0347811	-0.0110709	0.297527	-0.0347811	-0.0927162	-0.0452164	-0.0426378	0.0719197	-0.0347811	0.0857902	-0.204571	-0.0347811	-0.0347811	-0.0347811	-0.212872	0.158303	-0.0347811	-0.0347811	-0.0347811	-0.0347811	0.0131247	-0.0347811	-0.0347811	-0.0347811	-0.21853	-0.108926	-0.0347811	0.107215	-0.0347811	0.0964776	0	0.625024	0	6	5	6	-0.018503
0-ACGTCTCGTTCCGGGA-1	-0.0347811	-0.00990552	-0.0589689	0.0221493	-0.0314013	0.0326431	0.00750957	-0.143776	-0.116038	-0.0460659	-0.123637	-0.0347811	-0.0868479	-0.0823075	-0.0347811	-0.11945	-0.0991372	-0.0203861	0.165025	-0.20426	-0.0618071	-0.0347811	-0.114312	-0.140353	-0.107187	-0.0550804	0.12434	0.287054	-0.0347811	0.037252	-0.0347811	0.0485248	0.0986964	-0.0252181	-0.0635088	0.116887	0.0261036	0.303814	-0.0735905	-0.0347811	0.279248	0	0.775852	0	6	5	6	0.0955642
0-CTACGCCATTTCCGAT-1	0.0375965	-0.0347811	0.0205327	0.118809	-0.0347811	-0.093078	-0.0347811	-0.0638932	-0.0949549	0.00858145	0.0508573	-0.108468	0.0185668	0.0550895	0.00431445	-0.158823	-0.097913	0.000388988	0.0304399	-0.0347811	-0.0347811	-0.158273	-0.0660719	0.0158262	-0.0360574	-0.0347811	0.0387157	-0.0347811	-0.0159692	-0.0347811	0.0651159	-0.129786	-0.0347811	-0.10151	-0.0625788	0.207676	0.258876	-0.0347811	-0.138719	-0.154922	0.214337	0	0.239335	0	6	5	6	0.144658
0-TACCTTAAGATTTCCC-1	-0.110254	-0.0347811	-0.0219555	-0.0347811	-0.105191	-0.0469238	0.151975	-0.19749	0.0119298	-0.176838	-0.0347811	-0.0347811	-0.0300625	0.0309985	0.499917	-0.118728	-0.217592	0.00476415	-0.0906978	0.0973339	-0.0347811	0.120234	-0.048062	0.0219239	0.0304621	-0.0347811	-0.12189	-0.0347811	-0.0526322	-0.0962791	-0.0752215	-0.0194881	0.0168328	0.0720091	-0.216455	-0.0347811	0.230697	-0.0347811	0.0477949	-0.0605968	-0.0347811	0	0.586431	0	6	5	6	0.0699995
0-ATCACTTCATCCTCGC-1	0.11693	-0.0347811	-0.0412011	0.0247927	-0.0347811	-0.066793	-0.0347811	-0.14569	-0.0347811	-0.00677785	-0.0347811	0.0321643	-0.0347811	-0.0347811	0.325284	-0.320751	-0.130854	-0.163587	0.0530052	-0.0347811	-0.0347811	0.0813639	0.0189235	0.0489614	-0.0175865	-0.145825	0.0840256	0.228498	-0.0347811	-0.361372	-0.179825	0.152462	0.0558304	-0.0319384	-0.0347811	0.103928	0.0329223	-0.0347811	0.0267282	-0.118792	0.0750888	0	0.591723	0	6	5	6	0.0429638
0-GAATGTTGGGTAATCT-1	-0.0634784	-0.242965	-0.152395	0.00868656	-0.0201941	0.0567326	-0.114916	-0.265374	-0.24272	-0.0833151	0.0347702	-0.0347811	0.0374139	0.145312	0.00507918	-0.106736	-0.01408	-0.0623958	0.163818	-0.273543	-0.104757	0.19433	-0.0424691	-0.0547826	0.0926572	-0.0341046	-0.0764295	-0.0347811	0.130141	-0.0347811	-0.0347811	0.17427	0.254289	-0.0347811	-0.221849	-0.0347811	0.210438	-0.0347811	-0.0347811	-0.109457	-0.0246388	0	0.478407	0	6	5	6	0.187128
0-GCTCAATCCGTTTATT-1	0.122044	-0.0483106	-0.0347811	-0.0710778	-0.214117	-0.0842636	-0.0197073	-0.0807989	0.174891	-0.0347811	-0.0347811	0.26128	0.117434	-0.0347811	-0.0347811	-0.128203	-0.0533438	-0.0766944	-0.0546041	-0.0347811	-0.255066	0.0463388	0.0691383	-0.0347811	0.0989547	-0.0347811	0.0666101	0.0641291	-0.0347811	-0.0347811	-0.131363	-0.00173121	0.261825	0.358922	-0.0732632	0.027625	0.310981	-0.0347811	-0.0347811	-0.113902	-0.0347811	0	0.347971	0	6	5	6	0.128188
0-AGGTCAGGTGAGAGTG-1	-0.0347811	-0.0204305	-0.133426	-0.0594862	-0.0347811	0.00538952	-0.0778252	-0.170836	-0.142624	-0.147224	-0.0347811	-0.104135	-0.0347811	0.299942	0.069184	-0.131572	0.0060656	-0.0888366	0.169315	-0.0347811	-0.223225	0.328501	-0.0789393	-0.0347811	0.0703914	-0.0656173	0.0578747	0.1632	-0.0347811	0.123074	0.123993	-0.133382	0.206408	-0.0347811	0.0591249	-0.0714271	0.327456	-0.0347811	-0.0347811	-0.136557	-0.0347811	0	0.478827	0	6	5	6	0.248386
0-AGAAGTGATTCGTGAT-1	-0.0347811	0.0206299	-0.171485	-0.0347811	-0.241423	0.0112734	-0.0347811	-0.077618	-0.0706593	-0.0347811	-0.132991	-0.04079	0.00324093	-0.0347811	-0.0347811	-0.158142	0.0658067	-0.133375	0.0932697	-0.0347811	-0.162497	0.00452008	-0.0347811	-0.0389384	0.00314044	-0.0347811	0.161714	0.089901	0.00943247	-0.0910209	0.0337671	0.00872065	0.0595812	0.0844973	-0.0736365	0.170425	0.308629	-0.0347811	-0.0347811	-0.337329	-0.0347811	0	0.427108	0	6	5	6	0.200949
0-TTCGCCGCTCGCGCTA-1	-0.206945	-0.0955767	-0.0276769	-0.0735871	-0.0871547	-0.0254868	-0.351762	-0.130613	-0.0426846	0.0111817	-0.153363	-0.0347811	-0.00133978	-0.0347811	-0.0347811	-0.0464243	0.141356	-0.0798106	-0.00274513	-0.0347811	-0.0825598	-0.0347811	-0.130898	-0.0609444	0.067095	-0.0503609	-0.00621608	0.0415959	-0.166615	-0.0347811	-0.120921	-0.0530945	0.104279	0.109738	-0.0237916	0.155627	0.400529	-0.0617055	-0.0347811	-0.208629	-0.14527	0	0.473984	0	6	5	6	0.198892
0-AAGCTATGGATTGACC-1	-0.333248	-0.151201	0.146754	-0.0883078	-0.137722	-0.0189652	-0.0347811	-0.142994	-0.0347811	0.013672	-0.0347811	-0.0347811	0.0255109	0.401376	-0.0347811	-0.0347811	0.0472171	-0.103267	0.0528342	-0.0819668	-0.0990201	-0.0221068	0.000953685	-0.00370233	-0.0347811	-8.04663e-05	-0.0183156	-0.0347811	-0.0347811	-0.0347811	0.0063147	0.0367278	0.112056	-0.0347811	-0.0347811	0.0375551	0.197738	0.0212466	0.0361678	-0.242443	-0.0347811	0	0.4127	0	6	5	6	0.125286
0-AGTCGGCTCAACTTTA-1	0.384183	-0.0347811	-0.0589625	-0.151763	-0.0347811	-0.0988972	-0.136829	-0.16992	-0.0280702	-0.0363997	-0.0347811	-0.0738906	-0.0382467	0.162533	-0.0347811	-0.0982559	0.0454027	-0.0832142	0.0269725	-0.182424	-0.0347811	0.42776	-0.0317047	-0.0347811	-0.0717163	-0.0347811	-0.0161055	-0.0347811	-0.0652191	-0.0347811	-0.103621	-0.0769717	0.100177	-0.0347811	-0.0893034	-0.110575	0.263022	-0.0396746	-0.0555832	-0.357336	-0.112859	0	0.6092	0	6	5	6	0.144997
0-GATATCAAGCAGGAGC-1	0.186295	-0.0780117	-0.0368804	-0.0547442	-0.0347811	-0.0701195	-0.0347811	-0.141899	-0.0347811	-0.0347811	-0.0965832	-0.0581391	0.118889	-0.00848369	-0.0347811	-0.0423421	0.043064	-0.0640877	0.0057463	-0.0347811	-0.122561	0.142871	-0.170776	-0.0347811	-0.0238474	0.00320652	0.0377585	0.0440142	-0.0347811	-0.0347811	-0.0406237	0.154526	0.0498095	0.0126131	-0.163643	-0.0347811	0.230186	-0.0251712	0.0385508	-0.184925	-0.0347811	0	0.433561	0	6	5	6	0.117966
0-TTATCCTCAAGGAATA-1	-0.0464175	-0.148719	0.0287641	0.0503361	-0.228644	0.0741985	-0.0347811	-0.0753512	-0.128512	-0.047829	-0.0347811	-0.140698	0.00266519	0.000724227	-0.0347811	-0.251033	-0.0728545	-0.147387	-0.0510224	-0.129789	-0.0347811	-0.0347811	-0.113042	-0.0266321	-0.00311922	-0.169664	0.116845	-0.069813	0.0712851	0.207797	0.0197978	0.0506394	0.0585623	0.0405395	-0.00259379	-0.0881146	0.230922	-0.0347811	0.0734722	-0.179378	0.207567	0	0.357194	0	6	5	6	0.0899496
0-AGTCTGGACATCCTTG-1	-0.0347811	-0.0347811	-0.0347811	-0.130894	-0.0418296	-0.00307919	-0.0347811	-0.262702	-0.0414868	-0.183865	-0.0347811	-0.20991	-0.0483111	0.0533823	-0.0347811	-0.0347811	-0.0347811	-0.0276396	-0.0176224	-0.220615	-0.0822347	0.16291	-0.0347811	0.0866364	0.033821	-0.0538682	0.195195	-0.0347811	-0.138081	0.0015011	0.103456	-0.0746633	0.125756	-0.0347811	-0.106415	-0.0347811	0.0989705	-0.0347811	-0.0347811	-0.111192	-0.308435	0	0.329456	0	6	5	6	0.0406741
0-ACGGCTGGATGTAGAA-1	0.160292	-0.0338169	-0.056464	-0.214414	-0.0595091	0.0764838	-0.0552262	-0.200412	-0.083413	-0.0415389	-0.187404	-0.0347811	0.0273782	0.453085	0.096999	-0.323155	0.0714346	-0.0898463	-0.0236104	-0.321068	-0.0347811	-0.0347811	-0.0347811	-0.0662396	0.163318	-0.000297091	0.0543047	-0.0347811	-0.240366	-0.0347811	0.0227503	-0.0347811	0.0894125	-0.0155836	-0.0279721	-0.0347811	0.283346	0.0157641	0.030714	-0.39826	-0.0416427	0	0.607134	0	6	5	6	0.129868
0-ATTATGAGACCCAATT-1	0.0949054	-0.0347811	-0.0388792	-0.0347811	-0.153416	-0.0347811	-0.125583	-0.104599	-0.176451	-0.0219157	-0.0385888	-0.0617196	-0.0102746	0.222843	0.0795363	-0.198337	-0.0347811	0.0662313	-0.0551495	-0.365521	-0.0589857	0.346863	-0.211585	-0.0347811	-0.0336799	-0.0347811	0.10221	-0.0770592	-0.0347811	-0.0347811	-0.0347811	-0.152112	0.326745	-0.0076203	-0.0347811	-0.0347811	0.287032	-0.00107442	0.0276574	-0.0143405	-0.0347811	0	0.408678	0	6	5	6	0.115941
0-CCGCGTAGGTAAGGGC-1	-0.00641056	-0.0347811	0.0285012	-0.13437	-0.0347811	-0.00796456	-0.276823	-0.131957	-0.0347811	0.0503503	-0.0347811	-0.137533	-0.0347811	0.330846	-0.0253763	-0.0266172	0.00202453	-0.17685	0.0940228	-0.0347811	-0.127777	-0.0347811	-0.0115449	-0.0900359	0.0938839	0.14163	0.0791702	0.274364	0.0305935	-0.0347811	-0.0688492	0.120184	0.0765772	-0.0123363	-0.0550252	-0.018068	0.200238	-0.0347811	-0.094229	-0.32229	-0.151998	0	0.314894	0	6	5	6	0.14713
0-TACATGACCTTATCCG-1	-0.0347811	0.017774	-0.0981367	-0.146293	-0.0347811	0.015087	-0.1054	-0.14641	-0.0511942	-0.0497481	-0.0347811	-0.0606676	-0.00552607	-0.0347811	0.284148	0.0113461	-0.0187888	-0.0440787	0.0862008	-0.183904	0.0455288	-0.0347811	-0.0347811	-0.112898	0.0385308	-0.10278	0.125712	0.172341	-0.0347811	-0.0347811	-0.0347811	0.000203196	0.0971161	0.0295831	-0.0544195	0.00337456	0.269052	0.103254	-0.0269911	-0.168766	-0.0347811	0	0.582699	0	6	5	6	0.177626
0-AGTTAAGCGGTCCCGG-1	-0.0347811	-0.039847	-0.0680475	0.0146264	-0.374083	-0.049426	-0.426784	-0.0037848	-0.086733	0.0352227	-0.0347811	-0.0347811	0.0116328	0.170836	0.2748	-0.138712	-0.0882434	-0.0884522	0.256337	-0.0347811	0.0398919	-0.0347811	-0.0347811	-0.000949574	-0.0347811	-0.0347811	0.10015	-0.0347811	-0.0347811	-0.0347811	-0.112927	0.00583889	0.171666	-0.0347811	-0.0347811	-0.192506	0.127744	-0.0347811	-0.0347811	-0.268454	0.0666435	0	0.559776	0	6	5	6	0.19204
0-TAGATTCCTGGTTATT-1	-0.0347811	-0.131212	0.0573671	-0.173213	-0.0347811	-0.0347811	-0.129084	-0.126472	-0.0347811	-0.0347811	-0.0833454	-0.16654	-0.0164813	-0.00869716	-0.0347811	-0.0428361	-0.0646718	-0.0789898	0.153108	-0.237943	-0.102224	-0.0347811	0.0824949	-0.0319792	0.104438	-0.0347811	0.220967	0.218332	-0.139608	0.0288653	-0.0347811	0.0161953	0.29496	-0.017651	-0.110034	-0.137127	0.125117	-0.0347811	-0.168477	-0.267223	-0.0458159	0	0.556482	0	6	5	6	0.139113
0-AACTTTACGGGAGCTT-1	-0.239214	-0.144881	0.110812	-0.0607051	0.0386562	0.107397	-0.241312	-0.147254	-0.0347811	-0.205004	-0.0816356	-0.0347811	-0.0481727	0.225146	-0.0347811	-0.00778772	-0.122551	-0.0802389	0.0405133	-0.0488078	-0.0675872	0.390012	-0.0745946	-0.0347811	0.0476387	-0.123763	0.207882	0.101948	-0.0347811	0.147	-0.122077	0.146512	0.206212	0.043453	-0.0264884	0.144902	0.142502	-0.0347811	-0.084798	-0.238992	-0.0739001	0	0.50653	0	6	5	6	0.0915078
0-GAGATCTGTCACTCCG-1	-0.0683449	-0.0947714	0.0503944	-0.0993226	-0.0347811	-0.00938645	-0.12996	-0.199988	-0.0824667	-0.129015	-0.0476977	-0.0347811	-0.0347811	-0.0347811	-0.0347811	-0.0347811	0.0595399	-0.0347811	0.135238	-0.0645813	-0.121312	-0.011425	0.00743286	-0.0446397	0.000716334	-0.0347811	0.029221	-0.0189439	-0.0347811	-0.296149	-0.0347811	-0.0604973	0.0523869	-0.0347811	-0.0569573	-0.120234	0.258893	-0.126979	-0.0527956	-0.0347811	-0.218545	0	0.572535	0	6	5	6	0.197065
0-AGATAATCACACCTAT-1	-0.137014	-0.0903862	-0.0347811	-0.0657773	-0.0347811	-0.0583588	0.0591926	-0.210669	-0.0347811	-0.143629	-0.0347811	-0.0347811	-0.0347811	0.125012	-0.0347811	-0.00847707	0.0564435	-0.0734439	-0.00997151	-0.169109	-0.0347811	-0.180688	0.0704792	-0.0347811	-0.0347811	-0.0848337	0.0357159	0.172857	-0.127978	-0.0587369	-0.0705433	-0.0528895	-0.0347811	-0.0347811	-0.0347811	-0.00483446	0.180817	-0.0347811	-0.0347811	-0.184049	-0.00541555	0	0.333162	0	6	5	6	0.085423
0-TCATCGATGGTCCCAA-1	0.054082	-0.0873771	0.0775388	-0.145448	0.000216411	-0.0466013	-0.144843	-0.154871	-0.103539	-0.121373	-0.0225162	-0.378024	-0.199036	0.519096	0.0785276	-0.105449	0.130907	-0.0163646	0.0447034	-0.0207901	-0.0365957	0.109335	-0.0347811	-0.00773293	0.00125364	0.114689	0.0790703	-0.0347811	-0.0347811	-0.0347811	-0.0347811	-0.122705	0.206993	0.0411199	-0.0158119	0.158621	0.101748	-0.0300333	-0.0443082	-0.167686	-0.160608	0	0.553821	0	6	5	6	0.0732257
0-CACTTCGTCTTATCTC-1	0.255994	-0.0347811	-0.138884	-0.15906	-0.24319	0.0399421	-0.0347811	-0.0122673	-0.230595	-0.0460576	-0.0638468	-0.212987	-0.0347811	0.0139294	-0.0347811	-0.132774	-0.0712464	-0.00702617	-0.0466613	-0.0347811	-0.116502	0.13316	-0.119875	-0.0595789	0.12101	0.0157439	0.0810636	-0.0826873	-0.0347811	-0.107836	-0.112713	0.0262775	0.168588	-0.27642	-0.125676	-0.0943989	0.247839	-0.0347811	-0.0347811	0.0235722	-0.0235381	0	0.65188	0	6	5	6	0.100589
0-AATAGTCGCGAGTCGG-1	-0.0347811	-0.0347811	-0.0347811	-0.130739	0.245761	-0.00170438	-0.0347811	-0.0597734	-0.0347811	-0.0819885	-0.0347811	-0.0347811	-0.0233198	0.442405	-0.0131017	-0.113271	-0.052631	-0.0725453	0.215751	-0.0347811	0.0380308	-0.0347811	-0.185047	-0.0210425	0.0385234	-0.0347811	0.0657774	-0.0347811	-0.0653452	-0.0347811	-0.0650809	0.0312481	0.130348	-0.0347811	-0.0347811	-0.189236	0.261891	-0.0055947	-0.0723597	-0.0378771	-0.0875255	0	0.270357	0	6	5	6	0.238821
0-GGTTGTGTAGCCTGGC-1	-0.0347811	-0.149826	-0.0347811	-0.102795	-0.0347811	0.0644018	-0.127126	-0.173999	-0.217096	-0.218605	-0.0347811	-0.172114	-0.121105	0.332099	-0.0347811	-0.099947	-0.0183396	-0.121106	0.150702	-0.215345	-0.0347811	-0.0347811	-0.0347811	0.109603	-0.034353	-0.149152	0.0332125	-0.0347811	-0.0431131	-0.0347811	-0.0804807	0.0465576	0.0560998	0.122109	0.0696424	0.0122426	0.34585	-0.0347811	-0.13011	-0.371136	-0.0347811	0	0.490902	0	6	5	6	0.248276
0-CTGCCCACGAAGCGTT-1	0.142436	-0.0347811	0.0277312	-0.193248	-0.0913559	0.0342321	-0.116619	-0.250348	-0.0347811	-0.0347811	-0.0347811	-0.0347811	0.0105274	0.350528	0.0073431	-0.0347811	-0.049451	-0.0678826	0.014073	-0.184367	-0.10507	0.180679	-0.118579	0.0488558	0.0890334	-0.0347811	-0.0318011	0.00842169	-0.0347811	-0.0347811	-0.154444	0.0593473	0.0540439	-0.0703475	-0.131693	-0.0347811	0.214951	-0.0347811	-0.0859899	-0.206232	-0.12356	0	0.551291	0	6	5	6	0.114512
0-AACAATTACTCTACGC-1	-0.0747734	-0.0437968	-0.0347811	-0.0347811	-0.0347811	0.00662768	-0.0870406	-0.131394	-0.0347811	-0.0413807	-0.0669333	-0.176285	-0.0493351	0.030919	-0.0347811	-0.0347811	-0.127312	-0.0266875	0.109731	-0.0631162	-0.0347811	0.0312493	-0.0347811	-0.0475381	-0.0383099	-0.0440049	0.138344	0.117888	-0.0347811	-0.0347811	-0.027606	-0.00259953	-0.0347811	0.0718687	0.0520646	-0.151531	0.235296	-0.0347811	0.0398201	-0.204463	-0.0347811	0	0.502569	0	6	5	6	0.172513
0-ACAAGCTATATGGAAG-1	-0.0347811	-0.0347811	-0.0347811	-0.0347811	0.0617775	-0.00770023	-0.283655	-0.214836	-0.188854	0.16499	-0.0347811	-0.214806	-0.0347811	0.430595	0.0565232	-0.0347811	-0.0690518	-0.0347811	0.143239	-0.218757	-0.0347811	0.247303	-0.0347811	-0.0256914	-0.0459165	0.0217471	0.171622	0.138713	-0.0347811	-0.0347811	-0.0347811	0.220956	0.0618519	-0.0206122	0.0198025	-0.00931167	0.366213	-0.0347811	-0.086827	-0.0347811	-0.0347811	0	0.418888	0	6	5	6	0.254726
0-GTCGGATGTAGCGCGC-1	-0.0347811	-0.0347811	0.13539	-0.0217172	0.0180498	0.0839584	-0.1822	-0.236683	-0.198423	-0.0347811	-0.0347811	-0.0103739	-0.010169	0.255658	-0.0254865	-0.0809375	-0.153574	-0.0399811	0.068795	-0.360936	-0.0421408	-0.108393	-0.0564503	-0.0474452	-0.00658271	-0.0347811	0.187584	-0.0347811	-0.0347811	-0.0347811	-0.0347811	-0.0146554	0.153762	-0.0347811	0.0070755	-0.0347811	0.282232	-0.338022	-0.0506295	-0.237779	0.152783	0	0.33866	0	6	5	6	0.175514
0-CAGTCGAGGATGCAAT-1	-0.0347811	-0.0347811	0.130207	-0.0113338	-0.0347811	-0.0715771	0.0174427	-0.157013	-0.119312	-0.0347811	-0.0721098	-0.0347811	0.0729323	0.163996	-0.0347811	0.0338104	-0.0761678	-0.0347811	0.0181875	-0.0347811	-0.0347811	0.0220987	-0.0938219	0.17786	-0.0629268	-0.0347811	-0.013414	-0.0347811	-0.0347811	-0.0347811	-0.0347811	0.090391	0.136708	0.00923647	-0.0256852	-0.146099	0.0240739	-0.0347811	-0.0255836	-0.0347811	-0.0347811	0	0.0311027	0	6	5	6	0.0211307
0-ATAGCCTCAGTACCCA-1	-0.0347811	-0.142557	-0.373642	-0.125436	0.116422	-0.0784425	0.10658	-0.0469751	-0.0347811	0.00706638	-0.227739	-0.0499813	-0.0340733	0.0991999	-0.0440331	-0.135593	-0.0360914	-0.0511128	-0.0125323	-0.0347811	-0.0347811	0.0538935	-0.0776634	-0.0362178	-0.0858937	-0.0347811	0.11159	-0.0347811	0.000186068	-0.0347811	0.0956292	-0.0558829	-0.0142406	-0.0347811	-0.129472	-0.188289	0.0875565	-0.0347811	0.0753805	-0.238113	-0.153332	0	0.449338	0	6	5	6	0.0375121
0-GTCCTTCTACAACCCA-1	-0.352833	-0.307523	-0.118918	-0.0347811	-0.0691807	-0.104757	-0.402721	-0.0849932	-0.111882	-0.0347811	-0.104113	-0.0682342	-0.0108488	0.489663	0.0107297	-0.0347811	-0.116094	0.00674493	0.0580675	-0.0347811	-0.0908855	-0.167185	-0.0979279	-0.0347811	-0.0371162	-0.00568834	0.121413	-0.0347811	-0.0347811	-0.0347811	0.000510547	0.0134929	0.105241	0.308861	-0.0127671	0.164571	0.260021	-0.0347811	0.0399293	-0.180723	-0.0347811	0	0.504759	0	6	5	6	0.159044
0-GACGACTTTCCAAGAA-1	-0.0347811	-0.074557	-0.106385	-0.0700292	-0.0584775	-0.0338148	-0.242959	-0.108305	-0.085918	-0.0347811	-0.0347811	-0.0347811	0.0246525	-0.0347811	-0.0347811	-0.102963	0.00245848	-0.0297451	0.16766	-0.0347811	-0.0347811	0.280549	0.0294948	-0.0319767	-0.0393762	-0.128694	0.0880403	-0.0347811	-0.0347811	-0.0347811	-0.166126	0.106679	0.0174181	-0.148495	-0.0347811	-0.0347811	0.114161	-0.0540449	0.0812806	-0.0576068	0.163225	0	0.448176	0	6	5	6	0.140911
0-GAAGGACTAAATTGAA-1	0.0205769	-0.0347811	-0.0347811	-0.0347811	-0.0347811	0.0608713	-0.248828	-0.135116	-0.0347811	-0.0347811	-0.0347811	-0.0347811	-0.0347811	0.0600051	-0.0347811	-0.0566361	0.00584603	-0.00222056	0.162285	-0.373325	-0.0463857	0.266707	-0.0723633	-0.0560018	-0.0369973	-0.0976568	0.250685	-0.0198569	-0.0347811	-0.0347811	-0.0347811	-0.031698	-0.00619303	-0.150661	-0.041416	-0.0891136	0.120268	-0.0347811	0.0862661	-0.0347811	-0.0347811	0	0.557912	0	6	5	6	0.141276
0-GGTATCAAGCATAGAA-1	-0.0347811	-0.0347811	-0.00260377	-0.0347811	-0.0993347	0.0156895	-0.304933	-0.101858	-0.100491	-0.0347811	-0.0634406	-0.0507403	-0.0229768	-0.0347811	0.103246	-0.0347811	0.0311104	0.00887564	0.00696842	-0.168169	-0.0347811	-0.0347811	-0.125181	-0.0564635	-0.0126133	-0.130314	0.138593	0.0271317	-0.0347811	-0.0347811	-0.0347811	0.0797006	-0.0347811	-0.0347811	-0.0347811	-0.0618417	0.061898	-0.0347811	-0.0448021	-0.0347811	-0.0347811	0	0.366692	0	6	5	6	0.0344332
0-CAGTCGGCCTAGATAT-1	-0.0347811	0.198278	0.0486614	-0.0633666	-0.0347811	-0.0535451	-0.122645	-0.230003	-0.0694305	0.101227	-0.0731025	-0.149986	0.0162488	0.352982	-0.0347811	0.0674639	0.0994138	-0.0215406	0.0576299	-0.275069	-0.0347811	0.116119	-0.0182825	-0.0808353	-0.0251314	-0.14268	-0.161364	-0.0347811	0.127013	-0.0347811	0.0814365	-0.179824	0.0886872	0.183143	-0.095785	-0.0347811	0.230569	-0.15982	0.145944	-0.0347811	-0.11617	0	0.293424	0	6	5	6	0.144099
0-ACGCCAGATGATTTCT-1	-0.0771062	-0.0552831	0.21119	-0.0347811	-0.144138	-0.0886885	-0.16489	-0.141624	-0.0598253	0.0217736	0.0842228	-0.0347811	0.0162276	0.0491812	-0.0347811	0.11918	0.0325402	-0.10475	0.0124883	-0.126937	-0.0347811	-0.0572315	0.15765	0.079121	-0.0665903	0.103154	0.108779	-0.0347811	-0.0347811	-0.0347811	-0.0347811	0.0198216	0.0302561	0.0392777	-0.1495	-0.103043	0.215662	-0.0347811	0.130969	-0.20681	-0.0347811	0	0.333032	0	6	5	6	0.114075
0-TTGCTCCCATACCGGA-1	-0.0574038	-0.0852343	-0.0347811	-0.0701797	0.101277	-0.128784	-0.162478	-0.0396963	-0.386886	-0.0347811	-0.0290614	-0.0347811	-0.00994621	-0.0347811	-0.0347811	0.0495988	-0.0357044	-0.104281	-0.0347811	0.166096	0.196919	0.102604	0.00457004	-0.0290209	-0.0875107	-0.00856997	0.0403154	-0.0347811	-0.0347811	-0.0683042	-0.227284	-0.0505646	-0.00763724	-0.0347811	-0.133709	-0.10102	0.257811	-0.0347811	0.0445354	-0.268534	-0.0347811	0	0.555013	0	6	5	6	0.111515
0-CGTCATACCATATCCA-1	-0.0347811	-0.173595	0.00309812	-0.12724	-0.242806	-0.0739528	-0.291633	-0.0936253	-0.0347811	0.00682518	-0.0604955	-0.039939	0.139236	0.0794148	0.0634182	-0.0256601	-0.0529094	-0.0774434	-0.0560408	-0.0205698	0.0207762	-0.348028	-0.123011	-0.0347811	-0.0013894	-0.226347	0.047534	-0.0246662	-0.0347811	0.0259265	-0.165923	-0.0936407	-0.0120237	-0.0347811	-0.138876	-0.105899	-0.0347811	-0.0548599	-0.0347811	-0.19949	-0.194373	0	0.432965	0	6	5	6	-0.045411
0-GGCGCTCCTCATCAAT-1	-0.0347811	-0.0659172	-0.105349	-0.0597346	-0.137839	0.0132783	-0.119339	-0.196654	-0.0347811	-0.0347811	-0.209728	-0.0347811	-0.0347811	-0.0347811	-0.0347811	-0.0347811	-0.0347811	0.0247452	0.0126456	-0.0593987	-0.122994	0.080128	0.00842456	-0.0220479	0.0456802	-0.0605221	0.0403875	-0.0347811	-0.244453	-0.0347811	-0.0347811	-0.0246631	-0.0134288	-0.132389	-0.0422693	-0.0347811	0.172852	0.122937	-0.0347811	-0.157312	-0.0347811	0	0.495048	0	6	5	6	0.0927487
0-CCAGTGTACAGACCGA-1	-0.0347811	-0.102258	-0.212194	-0.156723	-0.0347811	-0.0257835	-0.226295	-0.227773	-0.0347811	0.0216381	-0.0950192	-0.0347811	-0.0347811	0.199249	-0.0347811	-0.0423352	-0.0347811	-0.0249109	0.0882086	-0.0944934	-0.110715	-0.0347811	-0.0395272	-0.0347811	-0.0101921	-0.143494	0.0645989	-0.0347811	-0.0347811	-0.0347811	-0.0755997	-0.129534	-0.0347811	-0.0347811	-0.0554457	-0.0347811	0.224929	0.0587152	-0.00176979	-0.0347811	-0.0347811	0	0.503299	0	6	5	6	0.156569
0-CTGGTGAATGGGCCTA-1	-0.0347811	-0.102767	-0.0347811	-0.0359552	-0.0347811	0.0599046	-0.422718	-0.163435	-0.0500464	-0.131702	-0.0552546	-0.0347811	0.0763845	0.1021	0.0615861	-0.00315585	0.0513622	-0.099846	0.0353662	-0.0875152	0.00398538	0.144293	0.0406784	-0.0037647	0.024847	-0.202709	-0.0657847	0.0930124	0.103131	-0.0347811	0.136599	-0.190782	-0.0577986	-0.0518317	-0.0675053	-0.0347811	0.271502	-0.00569506	-0.0188941	-0.104955	0.114406	0	0.304734	0	6	5	6	0.153434
0-ACCTAAGTACCTTTCA-1	-0.0347811	-0.0136761	-0.0347811	-0.10347	-0.0875751	0.0196017	-0.17828	-0.103728	-0.170067	-0.0363988	-0.0347811	0.00992698	-0.00174282	-0.0347811	-0.0347811	-0.275652	-0.0554554	-0.0390635	0.0966088	0.107778	0.0679777	-0.0524727	-0.0487447	0.0203767	0.00312611	-0.0332232	-0.0347811	-0.0347811	-0.081169	-0.0347811	-0.111661	-0.0186706	-0.0347811	-0.0892367	-0.0347811	0.135684	0.0309547	0.0509354	0.0725455	-0.0347811	-0.199334	0	0.690859	0	6	5	6	0.0637818
0-GGGATACGGTAATAAT-1	-0.0347811	-0.0347811	-0.0264429	-0.0299703	-0.0347811	-0.108335	-0.255128	-0.217914	-0.177113	-0.0331693	-0.0347811	-0.0347811	-0.0483504	0.51454	0.0404334	-0.13908	-0.0483231	-0.0531629	0.0218063	-0.0347811	-0.0892863	-0.0347811	0.0429436	-0.0347811	-0.0847457	0.11943	-0.0526427	0.0298791	-0.0205764	-0.0347811	0.0101953	0.025269	0.0717432	0.0858192	-0.108922	-0.0306062	0.299376	-0.0347811	-0.0347811	-0.0347811	-0.027819	0	0.64006	0	6	5	6	0.160591
0-CACATATTAGCAGGAT-1	-0.0347811	-0.0516923	-0.0347811	-0.0111666	-0.0347811	-0.123524	-0.306604	-0.173165	-0.111423	-0.0347811	-0.0347811	-0.0776073	-0.0347811	0.519096	0.0687699	-0.0347811	0.0393169	-0.0149228	0.000202495	-0.069613	-0.0347811	-0.0347811	-0.00434932	0.108741	-0.0150288	-0.0347811	0.0465438	-0.0347811	-0.0347811	-0.0347811	-0.077619	-0.175943	0.0190063	-0.0347811	-0.100282	-0.268293	0.123067	-0.0347811	-0.0347811	-0.0913979	0.0145811	0	0.590731	0	4	5	6	0.0616346
0-AGTATGCTGGAGACCA-1	-0.0347811	-0.186269	0.204083	-0.173925	-0.0827436	0.101901	-0.328866	-0.133321	-0.0347811	-0.0347811	-0.0347811	-0.0347811	-0.0796935	0.437132	0.249841	-0.114424	-0.00178767	-0.0313394	0.0981869	-0.298108	-0.0329631	-0.0148667	0.0619925	0.00641633	0.0327711	0.124888	0.171605	0.292588	-0.0347811	-0.198585	-0.292914	-0.180342	0.002143	-0.263102	-0.0347811	-0.0347811	0.234089	-0.0347811	-0.0207821	-0.140251	-0.0347811	0	0.280673	0	6	5	6	0.166138
0-GCCCGACTTCTTCCCG-1	-0.0347811	0.1816	-0.156133	0.0189145	0.0881376	0.00306306	0.0170402	-0.118002	-0.184699	-0.058412	-0.0347811	-0.0347811	0.0811837	0.518956	0.402349	-0.164051	-0.0606471	-0.0198524	-0.0214987	-0.0720961	-0.126546	-0.00892281	-0.104932	0.0204051	0.0134984	0.0374558	0.0304988	-0.0347811	-0.0347811	-0.0347811	0.0179374	-0.116578	0.0555833	-0.0347811	-0.0296333	-0.0347811	0.225819	-0.0347811	-0.0347811	-0.0412064	0.118102	0	0.57308	0	6	5	6	0.10216
0-AAGTGCGTTAGAATCT-1	-0.0347811	0.0667543	-0.383019	-0.055013	-0.0347811	-0.0338192	-0.335784	-0.219396	-0.0617845	-0.0894284	-0.146642	-0.0221584	-0.00578438	0.446836	0.0661559	0.0151327	-0.0300273	-0.0337847	-0.0347811	-0.0347811	-0.00788439	0.4315	-0.00441756	-0.00990158	0.150989	0.0513486	0.0483905	0.273278	-0.0518557	-0.0347811	0.0445524	-0.224397	-0.0657849	-0.0347811	-0.145947	-0.0347811	0.254233	-0.26654	-0.0347811	-0.220021	-0.0347811	0	0.605721	0	6	5	6	0.109726
0-CTCAGATTGTGATAAG-1	-0.0347811	0.0546925	-0.176873	-0.062538	-0.0347811	0.0275708	-0.315988	-0.131677	-0.17785	-0.0347811	-0.195737	-0.0210521	-0.0660146	-0.151236	-0.0347811	-0.0550204	-0.0259818	0.0359809	0.0239596	0.14498	-0.0347811	-0.392178	-0.196304	-0.0347811	0.0919805	0.0102678	0.0363756	0.280861	-0.0347811	-0.0347811	-0.0347811	0.0344501	-0.0273281	-0.0347811	-0.0548935	-0.0347811	0.263137	0.16586	-0.0347811	-0.113213	-0.113811	0	0.573612	0	6	5	6	0.143548
0-CCTCCTAGCTAGAGTC-1	-0.0347811	-0.0347811	-0.050943	-0.114725	0.00561104	0.0212786	-0.256862	-0.183951	-0.0750071	0.00773209	-0.0707061	-0.182503	-0.0224353	0.519096	0.0990544	-0.161416	0.0263055	0.00877328	-0.0256624	-0.0347811	-0.0347811	0.347322	-0.0450149	-0.0865726	0.00918595	0.0305884	-0.0329936	-0.0248152	0.144525	-0.0347811	0.185591	-0.136178	0.0146732	-0.121541	-0.0347811	-0.0844512	0.204288	-0.0142737	-0.0817311	-0.0347811	-0.0019301	0	0.556008	0	6	5	6	0.0893129
0-CCTGAATATTTACATA-1	-0.0347811	-0.0347811	0.0658367	-0.17668	-0.161979	0.0105197	-0.344174	-0.157009	-0.10634	0.0193679	0.008403	-0.0794995	0.0938612	-0.0347811	-0.0200418	-0.181338	0.020319	-0.0843314	0.17396	-0.0347811	-0.0858655	-0.0720648	-0.186435	-0.0347811	0.143739	-0.0425731	0.028364	0.16657	0.0756254	-0.0347811	-0.0247636	-0.0959548	0.0396151	-0.0347811	-0.0518584	0.141975	0.0484263	0.0403126	-0.0682426	-0.226083	-0.0810167	0	0.439059	0	6	5	6	0.111193
0-ATTTCATTATTTCGCG-1	-0.0347811	-0.00900818	-0.0409637	-0.0518961	-0.183536	0.0334988	-0.0347811	-0.265974	-0.100425	0.0670455	-0.182736	-0.0347811	0.0281164	-0.0347811	-0.0347811	-0.0995411	-0.0347811	-0.0777611	0.107722	-0.0347811	-0.0954817	-0.0347811	0.00932876	-0.0753392	-0.0756659	-0.0572081	0.156471	-0.0347811	0.154099	-0.274324	-0.105488	-0.0696695	0.0537341	0.0244099	0.0648531	-0.0224216	0.209788	-0.0347811	-0.0347811	-0.144805	-0.0347811	0	0.426474	0	6	5	6	0.158755
0-ACTGCCGTCGTAACTC-1	-0.269982	-0.0458955	0.041643	-0.0933328	-0.178244	-0.0282803	-0.0347811	-0.126959	-0.0347811	0.269045	-0.0347811	-0.0347811	0.153559	-0.0347811	-0.136914	0.141295	0.0875651	0.0306359	0.00251707	0.104938	-0.106015	-0.238065	0.0826822	-0.150293	-0.218695	0.0612503	0.00121278	0.257633	0.00765621	-0.259341	-0.251989	-0.0830352	0.146413	-0.00750353	-0.0347811	-0.0559635	0.289117	0.156606	-0.103661	-0.141202	-0.201491	0	0.412607	0	6	5	6	0.145817
0-GGGTGTTTCAGCTATG-1	-0.0347811	-0.0796822	-0.112075	-0.0664669	-0.295271	-0.0347811	-0.130339	-0.267438	-0.12065	-0.0347811	0.115394	-0.30445	-0.0249126	0.518491	0.0326344	0.0727037	0.0798258	0.0820239	0.0206072	-0.0347811	-0.0716715	-0.0347811	0.130746	-0.133687	-0.0756026	-0.0347811	-0.113224	-0.0347811	-0.0291256	-0.0887473	-0.0311685	0.100069	-0.0262245	0.096048	-0.06278	-0.0347811	-0.0347811	-0.0347811	-0.0506063	0.0840504	-0.00646251	0	0.631086	0	6	5	6	-0.00708696
0-ACCGAAGAGTCTGGTT-1	0.06742	0.000727502	-0.0347811	-0.023313	-0.0347811	-0.0191293	-0.23108	-0.269105	-0.0347811	-0.00156162	-0.0558176	-0.0347811	-0.0347811	0.36061	0.144102	0.178554	-0.0114669	-0.017969	-0.0323693	-0.0347811	-0.0347811	0.301233	-0.02061	-0.0554858	-0.0347811	-0.0347811	0.0179317	0.161612	-0.0347811	-0.193683	0.00758564	0.0419725	0.171147	0.111266	0.0394849	-0.0215759	0.216839	-0.0347811	-0.005052	-0.0347811	-0.00212882	0	0.587278	0	6	5	6	0.0922347
0-ACTTTGGTCGTGCTCC-1	0.193302	-0.00520514	-0.213247	-0.0427075	-0.311665	-0.0194977	-0.405993	-0.194285	-0.156776	-0.0347811	-0.139838	-0.294131	0.158581	0.229872	-0.0199319	0.0508561	0.071359	-0.116393	-0.0724307	-0.0394422	-0.00679551	-0.0347811	-0.0745201	0.00746292	-0.0347811	-0.104349	-0.26997	0.353011	-0.0347811	0.149443	0.0620856	-0.122966	0.0749403	-0.155584	-0.0794225	0.120436	0.266127	-0.0347811	0.0506402	-0.40909	0.0628953	0	0.555234	0	6	5	6	0.0968482
0-GATGCTGTATTTCATC-1	-0.0347811	-0.00872425	-0.0848274	0.0238852	-0.0347811	0.0138822	-0.157278	-0.115059	-0.168016	-0.0445487	-0.0347811	-0.234767	-0.00428304	0.185811	0.035027	-0.0690416	-0.00405935	-0.0599049	0.124907	-0.0347811	-0.0347811	0.0374262	-0.00443934	-0.125685	0.0121015	-0.0347811	-0.0347811	0.34597	-0.135115	0.316866	-0.0611502	-0.0462924	-0.0347811	-0.0347811	-0.105343	-0.0714403	0.147513	-0.0347811	-0.0437773	-0.131778	0.073472	0	0.65276	0	4	5	6	0.13621
0-GATGTAACGAACCACC-1	0.203512	-0.050832	-0.214758	-0.0693243	-0.16257	-0.0228252	-0.107516	-0.161884	0.0309315	0.00207884	0.0598558	-0.173222	-0.0511474	0.378285	-0.0253542	-0.224143	0.108691	-0.10762	0.132417	0.00379505	-0.0347811	0.0965173	-0.116275	-0.0347811	-0.0347811	-0.21574	0.139913	-0.0347811	-0.0347811	-0.0190241	0.0238689	-0.185684	0.375613	0.297557	-0.0720628	-0.0626142	0.307738	-0.0347811	-0.0505047	-0.108477	-0.0279999	0	0.478552	0	6	5	6	0.220077
0-CACCGGTAGAGACATT-1	-0.0347811	-0.0347811	-0.0347811	-0.0485984	-0.0347811	0.0665256	-0.0848808	-0.15009	-0.0347811	-0.00927001	-0.0347811	-0.0347811	-0.030126	0.175937	0.00299617	-0.169463	-0.0347811	-0.10299	0.0191548	-0.0347811	-0.0347811	0.324492	-0.0347811	-0.0138827	-0.0140939	0.0223085	-0.0347811	0.307522	-0.0347811	-0.0347811	-0.0902655	-0.15167	0.124962	-0.155367	-0.0644559	-0.0347811	0.194561	-0.0347811	-0.0347811	-0.291668	-0.074122	0	0.549205	0	6	5	6	0.106858
0-CGCGAGTCTGCCGGGT-1	-0.0886461	-0.0347811	-0.0347811	0.0916774	-0.33141	-0.0347811	-0.0347811	-0.112797	-0.00622376	-0.0347811	0.026767	-0.0179984	-0.0396921	0.408473	0.0167737	-0.0678053	0.0148959	-0.00762064	-0.0347811	-0.0347811	-0.0347811	0.0133096	-0.0506087	-0.00638421	-0.0135182	-0.113131	-0.0540438	0.253837	0.0848932	0.0396057	-0.0789876	-0.110445	0.0692543	-0.0414761	-0.0347811	-0.0347811	0.080248	-0.0347811	-0.040784	-0.0347811	0.144091	0	0.298665	0	6	5	6	0.0227334
0-GAGTTGATGGCAATTT-1	-0.0347811	-0.0347811	-0.224849	-0.121038	-0.264178	0.0330843	-0.171767	-0.199898	-0.0347811	-0.0347811	0.0564431	-0.121683	-0.0347811	0.316084	-0.0252832	-0.0347811	0.122772	-0.0605376	0.0363103	-0.0347811	-0.081122	0.232623	-0.0347811	0.0855571	-0.0347811	0.0299059	0.00198309	0.446866	0.0231266	-0.0347811	-0.0359379	-0.194423	-0.0347811	-0.117763	-0.0117989	-0.0347811	0.0899866	0.0240127	-0.0347811	-0.0347811	0.0417758	0	0.333866	0	6	5	6	0.0631485
0-CATATGTCAGGCTACG-1	-0.0347811	-0.0718268	-0.114841	-0.0395808	-0.350483	0.0875708	-0.228148	-0.171249	-0.00687645	-0.0347811	-0.134226	-0.108745	-0.0347811	0.121573	-0.0347811	-0.151162	-0.0194466	0.00333198	0.0504166	-0.0347811	-0.0347811	-0.0347811	-0.0696646	-0.0347811	0.0601511	-0.0347811	-0.0434362	0.228083	-0.112987	-0.0347811	-0.0591641	-0.204358	0.113829	0.0313086	-0.108011	-0.0347811	0.166614	-0.0347811	-0.0347811	-0.0347811	-0.0347811	0	0.355104	0	6	5	6	0.108515
0-CCCGTGAGGGCGGTGA-1	-0.0347811	0.0161462	0.133175	-0.0214428	-0.0347811	-0.0347811	-0.450563	-0.139924	-0.0335474	0.0767369	-0.0638679	-0.0215216	0.0391657	0.176434	-0.0347811	-0.0347811	0.0457384	-0.116728	-0.154722	0.126611	-0.34701	0.223148	0.0471631	-0.0795397	-0.0293478	0.0605501	0.0204672	0.222243	-0.0347811	0.083419	-0.0729716	-0.0501349	0.116339	-0.00443389	-0.136783	0.0026638	0.181829	-0.0347811	-0.0638978	-0.111591	-0.0347811	0	0.688768	0	6	5	6	0.0135535
0-AACTTCTGCGTCTATC-1	-0.212037	-0.246021	0.073491	-0.0364658	-0.0347811	0.017891	-0.0842084	-0.248226	-0.026742	-0.09256	-0.0347811	-0.0377753	-0.0245132	-0.0347811	-0.0256102	-0.0347811	0.0656854	-0.0946461	0.116836	-0.0597934	-0.0347811	0.195115	-0.116367	0.0275868	0.0885855	-0.081479	0.0400297	-0.0347811	0.0101216	-0.0347811	0.0483485	-0.0910968	0.26327	0.188741	0.0163801	-0.0347811	0.0768579	-0.192975	-0.0347811	-0.217329	0.0228059	0	0.512286	0	6	5	6	0.0968468
0-AAATTGATAGTCCTTT-1	-0.0347811	-0.0347811	0.00461754	-0.0984828	0.0941697	-0.0878	-0.401466	-0.0934016	-0.0347811	0.077564	-0.224807	-0.0347811	-0.0163754	-0.0347811	-0.0347811	-0.0564253	-0.0347811	-0.0502639	-0.0264156	-0.0347811	-0.00314135	0.0716494	0.0420624	0.0938344	0.0737832	-0.115931	0.0258715	0.00391046	-0.0347811	-0.0347811	0.0716792	-0.161326	0.135896	0.0596866	-0.0640726	0.0187687	0.222408	-0.0347811	0.114976	-0.234713	-0.0347811	0	0.626463	0	6	5	6	0.0979963
0-AGTCTCACAAGACTAC-1	0.0343534	-0.0347811	-0.0368297	-0.00132721	0.0200609	-0.0845108	0.0235905	-0.0874135	-0.220403	-0.122454	-0.0759699	-0.109184	-0.0426727	-0.00823837	0.251604	-0.123418	-0.00473406	-0.155337	0.119125	-0.00982334	-0.213248	-0.0347811	-0.0646702	-0.153937	0.131259	0.129136	-0.0429742	-0.312135	-0.128018	0.403761	0.078483	-0.127929	0.179248	0.267937	-0.0530544	-0.0347811	0.346818	0.237772	0.0133639	-0.313676	0.213243	0	0.485542	0	6	5	6	0.232972
0-GTAGAGGGAGACAAGT-1	-0.0347811	-0.0118613	-0.0347811	-0.088485	-0.0347811	0.00945576	-0.338635	-0.137518	-0.0552918	-0.0347811	-0.0904827	-0.187939	0.0633019	-0.0347811	0.37167	-0.120491	0.139196	-0.164819	0.105468	-0.361315	-0.0347811	0.158703	0.017666	-0.0989685	-0.0221343	-0.0347811	0.0384449	0.238123	-0.00432308	0.0306661	-0.21318	-0.147074	-0.0817976	-0.0347811	-0.0453494	-0.0347811	0.426974	-0.00863238	-0.0139984	-0.346898	-0.048509	0	0.728928	0	6	5	6	0.266221
0-ATGACGCGTTCTATCC-1	-0.139967	-0.126475	0.040548	-0.122258	-0.236255	0.0508027	0.0132775	-0.144335	0.0123844	0.0164707	-0.052457	-0.332647	0.0398911	-0.0347811	-0.0564292	-0.0347811	-0.0998625	-0.0428478	0.096386	-0.16471	-0.0758398	-0.155942	-0.0741062	-0.0897167	0.0558274	-0.0347811	0.137061	0.100902	0.0051416	-0.24756	-0.137964	-0.13508	0.150795	0.0352965	0.0802078	0.0628721	0.409916	0.215993	-0.0154228	-0.113609	-0.0347174	0	0.539565	0	6	5	6	0.253151
0-TCACATCTTATCTGAT-1	-0.0347811	0.210071	-0.152768	-0.19731	-0.0347811	0.0614538	-0.203468	-0.169328	-0.155713	-0.0347811	-0.0347811	-0.311009	0.0495722	0.519096	0.424143	-0.337434	-0.0630225	-0.0172147	0.137574	-0.134139	-0.100239	0.322536	0.158733	-0.0625594	0.0941312	-0.153815	-0.0347811	0.035811	-0.0347811	0.161689	-0.0144697	0.0608329	0.466787	-0.0347811	-0.0650209	0.284432	0.301322	0.151358	-0.088852	-0.0471561	-0.109029	0	0.523577	0	6	5	6	0.219448
0-CTATGTGAGTCACGGC-1	-0.331582	0.17161	-0.059646	-0.11936	-0.275287	-0.0347811	-0.0347811	-0.0938172	-0.041839	-0.0347811	-0.108619	-0.0655397	0.00192158	0.43661	-0.0347811	-0.216596	-0.141639	-0.126843	0.0607219	-0.0347811	-0.0347811	0.492863	-0.105986	-0.00599508	0.0863493	-0.0328234	0.0640825	-0.0555707	-0.0347811	-0.0347811	0.0843704	-0.070651	0.0368133	-0.0945701	0.0639853	-0.0347811	0.428504	0.140645	-0.0347811	-0.255727	-0.0843909	0	0.643963	0	6	5	6	0.244613
0-TCAACATCGACCGAGA-1	-0.0347811	-0.0588786	-0.0866406	-0.205252	-0.117665	-0.0774032	-0.0347811	-0.144789	0.00743969	-0.0806182	-0.0347811	-0.122618	0.147155	0.238109	-0.0347811	-0.270933	-0.23313	-0.0501207	0.103048	-0.0347811	-0.0347811	0.227931	-0.0347811	0.0547469	0.0968979	-0.0268292	0.0730061	-0.0347811	-0.0524819	-0.0347811	0.0610059	-0.0127744	0.0834662	0.264127	-0.131181	0.167541	0.339417	-0.0347811	-0.0736556	-0.182274	-0.13824	0	0.57852	0	6	5	6	0.221232
0-GCAACACACTAGAACT-1	-0.0347811	0.0938594	-0.09247	-0.166078	-0.0347811	-0.00189289	0.0559547	-0.204671	-0.0811857	0.0336657	-0.0347811	-0.385474	0.0619817	0.450771	-0.0477976	-0.194504	-0.154612	0.00862661	0.107568	-0.078219	-0.132361	0.235146	0.11117	0.00969486	0.144964	-0.0124877	0.230432	-0.0347811	-0.0347811	-0.0347811	-0.00238184	-0.121301	0.0378242	-0.0347811	-0.0616192	0.0623862	0.265562	0.167347	0.0700099	-0.16579	-0.120706	0	0.778961	0	6	5	6	0.186565
0-TACATCCCTATCCCTG-1	-0.285339	-0.0600665	-0.0390992	-0.191384	-0.0347811	0.00589478	-0.0353819	-0.19668	-0.153845	-0.0347811	-0.0347811	-0.0347811	0.0464712	0.340484	0.0926127	-0.0347811	-0.0386518	-0.136869	0.178557	-0.0750716	-0.0347811	0.172003	-0.0347811	-0.0677479	0.147213	-0.00127941	0.0522352	-0.0347811	-0.0347811	-0.0347811	-0.0394429	-0.154618	-0.0347811	-0.0087621	0.0709877	-0.0307178	0.331728	0.136806	-0.0968566	-0.287051	-0.167965	0	0.414576	0	6	5	6	0.255143
0-CACCAATCATCCGTCT-1	-0.0347811	-0.0601152	-0.0193381	-0.172993	-0.0831867	-0.00722596	-0.08974	-0.181511	-0.242482	-0.0347811	-0.0742817	-0.0347811	0.0760063	0.519096	0.308941	-0.0347811	-0.0640788	-0.0849767	-0.0383934	-0.0347811	-0.0956059	0.157851	-0.0866714	-0.141204	0.00854993	-0.0439771	0.048799	-0.0793119	-0.101361	-0.0347811	-0.0347811	0.100025	0.0866437	-0.138294	0.0100086	0.194321	0.393141	0.278566	-0.011366	-0.218651	-0.16179	0	0.422754	0	6	5	6	0.177374
0-GCCAAGAATACTTCTG-1	-0.0347811	-0.0213175	-0.0629076	-0.213787	-0.0529091	0.0228812	-0.310184	-0.0367003	-0.15302	-0.0865638	-0.0602162	-0.196352	0.00596196	0.368761	0.0382487	-0.069992	-0.182158	0.0243883	0.0296197	-0.184479	-0.250079	0.0766342	-0.0347811	-0.0278224	-0.0440213	0.000705986	0.0546474	-0.0347811	-0.0347811	0.300143	0.0300385	-0.0350337	0.144759	-0.0347811	-0.0347811	-0.0637102	0.27531	-0.0347811	-0.0347811	-0.0347811	-0.327902	0	0.487739	0	6	5	6	0.152465
0-CGACCCTTAACGCCGG-1	-0.128503	-0.0581682	-0.0347811	-0.0842425	-0.270069	-0.0604426	-0.158148	-0.146072	-0.253602	-0.109766	0.0447234	-0.0347811	-0.0475505	-0.0347811	-0.0149246	-0.0644548	-0.128224	-0.0740122	0.033959	-0.0347811	-0.317991	0.206188	-0.0111479	-0.0555778	-0.0204658	-0.0653176	0.067682	0.0358229	-0.0347811	-0.0347811	-0.0347811	-0.0136764	0.035555	-0.0347811	-0.0697787	-0.0347811	0.279751	-0.0347811	-0.0817244	0.0083052	-0.175609	0	0.77707	0	6	5	6	0.156855
0-TCAGGGCGCAAACTCG-1	-0.0347811	-0.0533688	0.0203476	-0.112707	0.16865	-0.0485709	-0.081573	-0.157873	-0.103168	-0.0347811	-0.0658542	-0.219278	-0.0286776	0.469283	0.00521626	0.0373977	0.0638692	-0.0790863	0.0190226	-0.0347811	-0.0347811	0.303018	-0.0763261	-0.00152246	-0.0040538	-0.0347811	0.0953409	-0.0347811	-0.0429341	-0.0347811	-0.122683	-0.0553335	-0.0215519	-0.0833531	-0.116226	-0.0895813	0.242609	0.123795	-0.125466	-0.304178	-0.086299	0	0.669536	0	6	5	6	0.130816
0-TGTGCCAGAGGCAAAG-1	-0.0347811	-0.0347811	-0.0881109	-0.0711286	-0.0347811	0.013479	-0.23485	-0.0372843	-0.144645	-0.0347811	-0.0347811	-0.10834	0.0229418	0.503569	0.204334	-0.0347811	0.00564826	0.00408336	0.0293551	-0.0347811	-0.147936	0.444617	0.0761317	-0.0347811	-0.0347811	0.0968469	0.10666	-0.054974	-0.0598518	-0.0347811	0.0189539	-0.14857	-0.0455308	-0.0347811	-0.0186056	0.0088039	0.39812	0.0116898	-0.0378983	-0.0347811	-0.0347811	0	0.4504	0	6	5	6	0.213738
0-TAGACTCAGTTGGCCT-1	-0.0347811	-0.157817	-0.0462011	-0.216567	-0.0347811	-0.1021	-0.219631	-0.244419	-0.0854942	-0.057135	-0.164253	-0.137934	-0.0225693	0.4451	0.0779884	-0.124399	-0.0611498	0.0391167	-0.00271487	-0.0347811	-0.143998	0.253289	-0.0347811	-0.0507976	0.0768074	-0.0317301	0.163197	-0.0347811	-0.0347811	0.297558	-0.0350126	-0.0477119	0.137533	-0.146294	-0.0347811	-0.0347811	0.291418	-0.0347811	-0.0362707	-0.0347811	-0.178578	0	0.458235	0	6	5	6	0.144351
0-TTGCCATAGCCCGCTC-1	-0.0347811	-0.0347811	-0.0347811	-0.102242	-0.0347811	0.016145	-0.151157	-0.209781	-0.0347811	-0.156353	-0.0347811	-0.304699	-0.0347811	0.459775	-0.0749352	-0.0603809	0.0108718	-0.108557	0.0791658	-0.0347811	-0.173566	0.056958	-0.0410297	-0.0347811	0.0370962	-0.0347811	0.0461574	-0.0482949	-0.0313726	-0.319209	-0.158341	-0.176008	0.00460746	-0.0347811	-0.0347811	-0.00144103	0.361543	-0.0347811	-0.107084	-0.310457	-0.0347811	0	0.471399	0	6	5	6	0.220354
0-CCCGGTGTATCGGAAT-1	-0.0239855	-0.0347811	-0.0347811	-0.0347811	-0.0347811	0.0335059	-0.216894	-0.0647854	-0.155212	-0.060444	-0.0306886	-0.0347811	0.0191641	0.272432	0.00053921	-0.0347811	-0.0702607	0.0255386	0.128651	-0.0347811	-0.0800716	-0.0221825	-0.0299937	-0.012712	0.0286251	-0.0347811	0.0554874	0.237805	-0.0347811	-0.102468	-0.0347811	-0.0983469	-0.0347811	-0.0460977	-0.0119236	0.00505267	0.302077	-0.0347811	-0.0347811	-0.0347811	-0.0347811	0	0.40062	0	6	5	6	0.215364
0-TTATCTGACATTAGGA-1	-0.138246	-0.0615866	0.0863625	-0.117739	-0.0347811	0.0375112	-0.0318027	-0.217662	-0.0347811	-0.0347811	-0.0347811	-0.206414	0.0509711	0.0101052	-0.0347811	-0.0567941	-0.0168254	-0.0306221	0.135053	-0.0347811	-0.0347811	0.435636	-0.0347811	-0.0464188	0.0529632	0.124175	0.026872	-0.0640325	-0.158227	-0.0347811	-0.00846491	-0.204439	0.0590104	-0.116881	-0.0347811	-0.0354365	0.305801	-0.0586329	0.0344527	-0.297441	-0.0645354	0	0.572442	0	6	5	6	0.220427
0-GATGCCTTCTGCGGCA-1	-0.0347811	-0.0347811	0.0499281	-0.155121	-0.145829	0.0283317	0.0709483	-0.201241	-0.0347811	0.0253211	0.00942999	-0.230447	-0.0140263	0.0443246	-0.0347811	-0.0519454	0.0376161	-0.115633	0.130018	-0.165209	-0.0425119	0.0829925	-0.092657	0.113216	0.14003	-0.0347811	0.0940124	0.152788	-0.118269	-0.0347811	-0.179436	-0.118985	-0.0347811	-0.0347811	-0.0331293	0.0453662	0.377103	-0.0347811	-0.0347811	-0.307232	-0.103447	0	0.391982	0	6	5	6	0.25356
0-AGGATCACGCGATCTG-1	-0.557645	-0.238579	-0.12227	-0.186393	-0.0347811	-0.0386731	-0.0566654	-0.17979	-0.192191	-0.0347811	-0.105424	-0.229736	0.0792699	0.518058	0.171561	-0.0347811	-0.0724515	-0.0927807	0.0892343	0.0261784	-0.0181703	-0.0347811	-0.0347811	-0.0544598	-0.0677357	0.0458144	0.0522053	-0.0347811	-0.0347811	-0.0347811	-0.0209406	-0.115054	-0.0347811	-0.0284706	0.0153039	0.0557121	0.365134	0.113159	-0.0385165	-0.346047	-0.192668	0	0.500376	0	6	5	6	0.227184
0-ACCGGTCAGGTACACC-1	-0.0347811	-0.0673546	-0.098873	-0.0742381	-0.0870991	-0.0494706	0.134735	-0.180045	-0.0234403	-0.0347811	-0.0581093	-0.0950264	-0.00558324	0.510098	0.255791	-0.0777576	0.00547597	-0.0139614	0.103386	-0.135099	-0.125861	0.222123	-0.0347811	-0.0505818	-0.0473711	-0.0144913	-0.0636319	0.055214	-0.112228	-0.290799	-0.0297164	-0.143019	0.180682	-0.138831	-0.0347811	-0.0347811	0.334602	-0.0874398	0.114823	-0.254223	-0.0553197	0	0.442964	0	6	5	6	0.218994
0-AGTGGTGTTACCCGTG-1	-0.398906	-0.0717288	0.101251	-0.142228	-0.153842	-0.0347811	-0.204447	-0.269517	-0.116658	-0.00661362	-0.0347811	-0.175571	0.0406309	0.513054	0.0199358	0.00155466	0.0670173	-0.022932	0.0171175	-0.13676	-0.0704593	-0.00679157	-0.094226	0.0270108	-0.0326436	-0.0347811	0.174762	-0.0347811	-0.0890028	-0.0347811	-0.0187449	0.00181591	0.0675582	-0.0347811	-0.118006	-0.143798	0.330805	-0.0347811	-0.00534865	-0.15703	-0.131053	0	0.683965	0	6	5	6	0.173961
0-CGCCACAGGTCGCGAT-1	-0.0347811	-0.0806065	-0.0347811	-0.154864	-0.451962	-0.0145514	-0.185357	-0.18422	-0.0764133	-0.00411161	-0.0788768	-0.0347811	0.0526418	0.505387	0.0272198	-0.0462214	-0.0292973	-0.0388138	0.0398589	-0.0802022	-0.0347811	-0.0306852	-0.0122321	0.0795379	-0.0142108	-0.0287069	0.0394108	-0.0347811	-0.0885381	-0.0347811	0.000203014	0.076117	-0.0123877	-0.0347811	-0.0347811	-0.0347811	0.286493	-0.0347811	-0.0347811	-0.0503503	-0.169428	0	0.663434	0	6	5	6	0.163176
0-AAATGGCCCGTGCCCT-1	-0.0509655	-0.088593	0.0500359	-0.0347811	-0.156646	0.0565927	-0.178902	-0.137334	-0.184459	-0.0347811	-0.0347811	-0.169125	0.137003	0.405686	-0.1168	0.0825825	0.206208	-0.0169251	0.0720544	-0.208402	-0.036622	0.273591	-0.0686024	-0.118015	-0.0347811	-0.0347811	-0.0116569	-0.0347811	-0.0347811	-0.0347811	-0.00207228	-0.165276	-0.0347811	-0.0227101	-0.0227532	-0.0347811	0.321667	-0.0347811	-0.0347811	-0.0347811	-0.0347811	0	0.485551	0	6	5	6	0.196861
0-CCTTCCGCAACGCTGC-1	-0.0753328	-0.114441	-0.0691864	-0.163239	-0.246484	-0.0279543	-0.271363	-0.167969	-0.122106	-0.0347811	-0.110622	-0.0778982	0.0986626	0.144298	-0.0347811	0.06961	0.0384862	-0.00755491	0.0248635	0.0230363	-0.0347811	0.228349	-0.0441058	0.114816	-0.0129945	-0.0347811	0.127217	-0.0347811	-0.0347811	-0.0347811	-0.12921	-0.118799	0.0112645	-0.0255383	-0.0347811	-0.0347811	0.314901	0.00387456	-0.0473892	-0.0347811	-0.237949	0	0.533839	0	6	5	6	0.169882
0-TTGAATCGTTGTATAA-1	-0.0680949	-0.103516	-0.0347811	-0.112965	-0.219678	0.0410304	-0.151483	-0.158285	-0.122084	-0.0216948	-0.147858	-0.0347811	0.0158917	0.441888	-0.0347811	-0.0250352	0.115416	-0.0460183	-0.00521197	-0.0347811	-0.0347811	0.0844758	-0.0347811	-0.0206757	0.0385293	-0.021465	-0.0347811	-0.0347811	-0.0347811	-0.0347811	-0.00493897	-0.197026	0.119283	-0.0932919	-0.0663521	0.149898	0.373585	-0.025059	-0.115607	-0.193298	-0.164174	0	0.554822	0	6	5	6	0.184186
0-TGGCCAATTTGGTACT-1	-0.0347811	-0.0347811	-0.0347811	-0.146253	-0.218467	-0.0803455	-0.0347811	-0.159465	-0.144179	-0.0347811	-0.0347811	-0.0347811	0.0393671	0.214839	-0.0347811	-0.0294921	0.00475076	-0.0501916	0.0067242	-0.0347811	-0.0347811	0.0566804	-0.0347811	0.0127756	0.0130571	-0.0347811	-0.0185718	-0.0347811	-0.0347811	0.0801772	-0.0973982	-0.182281	0.0219947	-0.0347811	-0.00533505	0.0325661	0.402258	-0.0347811	0.0473104	-0.153887	-0.319273	0	0.7055	0	6	5	6	0.204491
0-TATAGCGCACGTTATC-1	-0.0347811	-0.0347811	-0.0453174	-0.0395182	-0.101469	-0.0595919	-0.228237	-0.193905	-0.166372	-0.0347811	-0.0347811	-0.0347811	-0.0347811	0.301987	-0.0347811	0.00961843	-0.00184848	-0.0696112	0.0927167	-0.0347811	-0.0856285	0.338251	-0.0347811	-0.00508674	-0.0347811	0.130552	0.0121861	-0.0347811	-0.0347811	0.029959	-0.123357	-0.0659028	0.127433	-0.0347811	-0.0347811	-0.0347811	0.285258	-0.0347811	-0.0347811	-0.15006	-0.0482687	0	0.651366	0	6	5	6	0.188987
0-TCGGCGTACTGCACAA-1	-0.0347811	-0.0347811	-0.0347811	-0.175242	-0.0347811	0.0460768	-0.126319	-0.191937	-0.114664	-0.0347811	-0.0347811	-0.343171	0.0108115	0.356008	-0.0347811	-0.0288452	0.144917	-0.0268265	0.0061586	-0.0347811	-0.0347811	0.173967	-0.0370629	-0.00895981	-0.0510811	0.0876605	0.086317	-0.127264	-0.040104	0.0805924	-0.0552916	-0.0699483	0.00129562	-0.0999614	-0.0347811	-0.0347811	0.304765	-0.0347811	-0.0347811	-0.109841	-0.0833027	0	0.670785	0	6	5	6	0.155462
0-TAATAGGTCACCAGAA-1	-0.0294434	-0.0793009	-0.0818127	-0.108278	-0.0981311	-0.000165748	-0.0347811	-0.168715	-0.069861	-0.0822149	-0.0347811	-0.0719066	-0.0446397	0.466489	-0.0347811	-0.0347811	-0.0669792	-0.0473301	0.10511	-0.0347811	-0.0347811	-0.0347811	-0.0347811	-0.0119082	0.015256	-0.0347811	0.0319356	0.0882697	-0.0347811	-0.0347811	-0.168674	-0.0910289	0.19305	-0.0347811	-0.0478846	0.151842	0.369376	-0.00611463	-0.0192011	-0.0347811	-0.077268	0	0.461502	0	6	5	6	0.237243
0-TATCCATCTCGGTTAG-1	-0.0347811	-0.105329	0.015013	-0.0592454	-0.100348	-0.0283488	-0.197799	-0.15381	-0.145705	-0.0495238	-0.0366625	-0.0912557	-0.0418606	0.161272	-0.0347811	-0.018412	0.080408	-0.115441	0.0173959	-0.0347811	0.0350184	0.49102	0.0558854	-0.0347811	0.0713702	-0.010867	0.00243903	0.0591704	-0.0347811	-0.0347811	-0.0610493	-0.0375401	-0.0347811	-0.0347811	-0.234861	0.0193678	0.405237	-0.0347811	-0.113846	-0.285419	-0.104436	0	0.468013	0	6	5	6	0.211317
0-CGGGAAGTACCGTGGC-1	-0.0347811	-0.0347811	-0.0347811	-0.0910891	-0.132918	-0.0364542	-0.0779339	-0.144207	-0.0347811	0.0913135	-0.0347811	-0.0347811	-0.0750389	-0.0347811	-0.0347811	-0.030865	0.018223	0.0120634	0.0557251	-0.0347811	-0.0347811	0.119745	0.00552955	0.0282544	-0.0347811	-0.0347811	0.246575	-0.0347811	-0.057603	-0.0347811	0.0246553	-0.147026	0.0971473	-0.0347811	-0.0347811	0.0273381	0.380933	-0.0347811	-0.0347811	-0.0347811	-0.0347811	0	0.577526	0	6	5	6	0.218329
0-GGAGACCATCTACATA-1	-0.0347811	-0.0347811	-0.197976	-0.162675	-0.0347811	-0.0447682	-0.270134	-0.275243	-0.133853	0.0372039	-0.102584	-0.0347811	-0.0347811	0.298522	-0.0347811	-0.0321551	-0.0317512	-0.0726975	0.132298	-0.0347811	-0.0613294	0.340363	-0.0347811	0.0405627	0.0797437	-0.183369	0.125855	-0.0347811	0.107087	-0.0347811	-0.0803483	-0.101917	0.0809244	-0.0347811	-0.119329	-0.0347811	0.369558	-0.0347811	0.130621	-0.0723678	-0.117	0	0.557285	0	6	5	6	0.250928
0-GCAAGCTGGAAACCGC-1	-0.0848553	-0.159473	-0.0347811	-0.23108	-0.180065	-0.0132449	-0.11803	-0.242288	-0.12816	-0.0681352	-0.118963	-0.0377641	-0.0347811	-0.0347811	-0.00470446	-0.0529983	-0.015104	-0.0509294	0.0769842	-0.0347811	0.0210758	0.357124	-0.205081	0.0711764	0.0548308	-0.107578	0.218443	-0.00335846	0.0164928	-0.0347811	-0.0907507	-0.0659972	0.0289973	-0.0189457	-0.0665767	-0.0347811	0.294792	-0.0347811	0.00673525	-0.0971259	-0.226282	0	0.594845	0	6	5	6	0.185888
0-TTGTGAGGCATGACGC-1	-0.0347811	-0.0880854	-0.0534194	-0.099041	-0.0620544	-0.0775466	0.0714127	-0.0318958	-0.105587	-0.0347811	-0.0957787	-0.0347811	-0.0501004	0.384884	-0.025258	0.0921215	0.0298535	-0.0246199	0.0261508	-0.0347811	0.0166449	0.471672	-0.0695431	-0.0113505	-0.0107528	-0.0347811	0.0819086	-0.0347811	-0.0347811	-0.0347811	-0.110833	-0.0776964	-0.0347811	-0.0347811	-0.0347811	-0.0347811	0.261339	-0.0347811	-0.0347811	-0.143314	-0.0347811	0	0.603241	0	6	5	6	0.143745
0-TTGTACACCTCGAACA-1	0.0924774	-0.0526286	-0.0347811	-0.0816925	-0.0347811	-0.170194	-0.158393	-0.110995	-0.0347811	0.00308883	-0.0366554	-0.0347811	0.00129543	0.373798	-0.0250875	-0.0774631	-0.0635595	-0.0779262	0.00314684	-0.0347811	-0.0347811	0.0375474	-0.0372747	0.00395576	0.0624746	-0.0347811	0.122943	0.0420224	-0.0347811	-0.0347811	0.00724067	-0.126689	-0.00571801	-0.0438973	-0.138353	-0.0347811	0.260509	-0.0146379	0.0281674	-0.0840912	-0.0987102	0	0.474465	0	6	5	6	0.131828
0-AGACCAAACCACACCT-1	-0.146003	-0.0104501	0.00379685	-0.0984283	-0.0208265	0.0128887	-0.141807	-0.102025	-0.0574552	-0.0028513	-0.0347811	-0.0347811	-0.0178585	0.109698	0.0222222	-0.0347811	0.112197	-0.126765	0.0595019	-0.175334	-0.202278	0.423361	-0.0992164	-0.0769527	0.0503632	-0.0449996	0.0949945	0.389309	-0.0290709	-0.0347811	-0.112641	-0.125228	-0.0242019	-0.0778066	-0.0854682	-0.191932	0.391078	0.0646391	0.0520173	-0.38039	-0.215999	0	0.695951	0	6	5	6	0.22529
0-CTTCAGTGGTCGCCTA-1	-0.0347811	-0.110724	0.12566	-0.172014	-0.291122	0.0692522	-0.199189	-0.0567284	-0.0919611	0.0937129	-0.164607	-0.0978629	0.0479131	0.0494942	0.313967	-0.198097	0.00944965	0.0215074	0.0341458	-0.0347811	-0.240079	-0.0347811	-0.0867834	-0.0995584	-0.0347811	-0.0347811	-0.0347811	0.373085	0.0759315	-0.0347811	-0.0324666	0.113842	0.153388	0.034267	-0.0866769	-0.0347811	0.379803	-0.0347811	0.0509359	-0.271452	-0.0347811	0	0.537401	0	6	5	6	0.206974
0-CCGGCGTGAGACTCTG-1	-0.0347811	-0.0728449	-0.0347811	-0.156868	-0.0239441	-0.0364881	-0.0347811	-0.106567	-0.109589	0.112457	-0.0347811	-0.0347811	-0.0289567	0.221251	-0.0347811	-0.195341	0.000827496	0.111947	0.115808	-0.0347811	0.00397407	0.0892148	-0.0451419	0.0826939	0.126631	0.0320085	-0.0347811	0.0787431	-0.0347811	-0.323978	-0.0723265	-0.154065	0.204194	-0.0863377	-0.155654	-0.0734003	0.443874	-0.0347811	-0.0558029	-0.0347811	-0.0736013	0	0.663777	0	6	5	6	0.279841
0-GTGGGAAGACTGAATC-1	-0.0347811	-0.120888	-0.0411799	-0.16989	-0.172119	-0.10016	-0.0818056	-0.149656	-0.0922054	-0.0136788	-0.193862	-0.0347811	-0.0123053	0.177982	-0.0347811	-0.255972	-0.0681816	0.0332791	0.0730018	0.185749	-0.0840497	0.298003	-0.0347811	-0.100475	0.0294421	0.0457581	0.02601	0.0483509	0.0848284	-0.0347811	-0.244531	-0.19657	0.0330678	-0.028999	-0.142852	-0.0307568	0.353529	-0.0347811	-0.0347811	-0.123491	-0.125646	0	0.629397	0	6	5	6	0.213265
0-GCTGGTTTAGGCCATA-1	0.272181	-0.123052	-0.011166	-0.198929	-0.0347811	-0.117706	-0.309557	-0.135084	-0.22818	-0.0347811	-0.0347811	-0.0347811	0.0468221	0.375261	0.055579	-0.106287	0.0129018	0.112348	0.0402186	-0.0347811	-0.0548857	-0.0347811	-0.0347811	-0.0347811	-0.0803386	-0.0901711	-0.0270702	-0.0448048	-0.0538951	-0.0347811	-0.0822436	-0.152058	-0.00141633	0.199262	-0.0429688	-0.0347811	0.267152	0.0150067	-0.0347811	-0.0347811	-0.11098	0	0.468745	0	6	5	6	0.153685
0-TGCGAATATGGGATTT-1	-0.0347811	-0.0347811	-0.0347811	-0.175708	-0.0347811	-0.138363	0.100117	-0.133093	-0.071864	-0.0347811	0.0633047	-0.0559097	0.152941	0.0383878	-0.0347811	-0.17724	0.0388581	-0.088651	0.018705	-0.0347811	-0.17489	0.0807977	-0.0929023	-0.0399988	0.158633	-0.102667	0.022246	-0.0796514	-0.108277	-0.0347811	-0.073665	-0.204726	0.0566956	-0.0347811	0.0597359	-0.0210633	0.387126	-0.0587998	-0.04449	-0.236962	-0.0347811	0	0.585521	0	6	5	6	0.202915
0-ACCATCCGCCAACTAG-1	-0.0506369	-0.0347811	-0.0857244	-0.165619	-0.298121	0.0748167	-0.00347833	-0.112872	-0.150376	-0.0347811	-0.0347811	-0.0347811	0.0546725	0.43659	-0.0347811	-0.302227	0.0787563	-0.11327	0.0778406	0.0318009	-0.0347811	0.389584	-0.0347811	-0.000817524	0.107794	-0.00799239	-0.0482076	0.200741	-0.0347811	-0.0347811	-0.0128389	-0.0584349	0.239871	0.0467929	-0.297951	-0.0347811	0.326873	-0.0347811	0.0567237	-0.309497	-0.0206757	0	0.708679	0	6	5	6	0.202357
0-TTCCCGGCGCCAATAG-1	-0.0621209	-0.0347811	-0.0682903	-0.228531	-0.421799	-0.157548	-0.276086	-0.134885	-0.106405	-0.060976	0.0537499	-0.311937	0.0778684	0.470298	-0.182787	-0.27501	0.0499058	-0.154635	0.000384832	0.104613	-0.0347811	0.474837	-0.00054195	-0.10472	-0.0189987	-0.0190734	0.089397	0.0779264	0.100622	0.0387049	-0.0968134	-0.073317	0.321583	-0.0347811	-0.150021	0.206331	0.283319	-0.000953608	0.0143942	-0.346937	-0.0347811	0	0.812966	0	6	5	6	0.141852
0-GTTATTAACGTGGGAG-1	-0.0347811	-0.088281	-0.0347811	-0.168646	-0.0347811	0.0660565	-0.249642	-0.0126852	0.0554391	-0.0347811	-0.0347811	-0.113435	0.0342901	0.332094	-0.0302236	-0.0741877	-0.0744797	0.0654701	-0.0585865	-0.0347811	-0.0347811	0.0840724	-0.149977	0.0641834	0.0370648	-0.174323	0.215158	0.182653	-0.0347811	0.35061	-0.0804952	-0.197421	0.0133083	0.126373	-0.047679	0.152569	0.30049	0.137024	-0.0347811	-0.0409275	-0.103939	0	0.548798	0	6	5	6	0.120952
0-CCCGAAGTTTCGCGAA-1	-0.394504	-0.171591	0.0138467	-0.147914	-0.0972406	-0.0347811	-0.264981	0.0314841	-0.0908336	-0.0347811	-0.13947	-0.233156	0.0185589	0.26253	-0.0499069	-0.0347811	0.00428533	-0.00489711	-0.00330231	-0.150695	-0.0347811	0.0149625	-0.357483	0.0744315	0.0839707	-0.137662	0.0322249	0.0536948	-0.0347811	0.0245957	-0.0952488	-0.188692	-0.0242685	-0.0707437	-0.0347811	0.128411	0.370851	-0.0347811	0.113226	-0.0347811	-0.170396	0	0.434544	0	6	5	6	0.183774
0-CCTCGGATGCTACCTG-1	0.0890725	-0.0743153	-0.0347811	-0.114689	-0.0347811	0.00709371	-0.144876	-0.138083	0.0535569	-0.0740308	-0.0996347	-0.0546921	-0.014978	-0.0347811	0.0257856	-0.0347811	-0.0347811	0.0799951	0.129536	-0.0347811	0.00297688	0.231196	-0.044919	0.165751	-0.0515289	-0.106311	0.102012	0.199963	-0.0949193	0.0489983	-0.111956	0.08619	0.0485557	-0.0347811	-0.0347811	-0.133246	0.392779	-0.087497	-0.094001	-0.0347811	-0.177057	0	0.691798	0	6	5	6	0.261158
0-CGAACGGCCGGACAAC-1	0.127062	-0.0551302	-0.188918	-0.0347811	-0.20359	0.0489292	-0.0897604	-0.096493	-0.0289769	0.0290747	-0.0798006	-0.235466	0.10155	0.169403	-0.0347811	-0.0264573	-0.1281	0.0975778	0.149355	-0.0347811	-0.0347811	-0.0347811	-0.27901	-0.0347811	-0.0347811	0.0570779	0.258559	-0.068333	-0.0347811	-0.0347811	-0.0347811	-0.00250464	0.174056	-0.123552	-0.0733394	0.15073	0.435121	-0.0347811	-0.0779208	-0.0849295	-0.0347811	0	0.687734	0	6	5	6	0.292238
0-GCTGAATCTTCCAATC-1	-0.0347811	-0.154141	0.142551	-0.095106	-0.0347811	0.0339054	-0.0347811	-0.198133	0.0104262	-0.0347811	-0.0606062	-0.0347811	-0.0700541	0.200744	-0.0347811	-0.150399	-0.0347811	0.00166502	0.0175607	-0.0347811	-0.0739837	-0.0347811	-0.0666266	0.0159263	-0.0347811	0.00705638	-0.0037179	0.0198535	-0.0347811	-0.252373	-0.0200486	-0.0298983	0.096723	-0.0347811	-0.0683225	0.007148	0.449674	0.0611893	0.0019124	-0.0574701	-0.0610597	0	0.580327	0	6	5	6	0.233617
0-CAGTGTTAATCTCTCA-1	-0.0347811	-0.144873	-0.0347811	-0.146761	-0.135049	0.0598311	-0.255825	-0.0975285	-0.0347811	-0.0347811	-0.109112	-0.245451	0.016457	-0.0347811	-0.0347811	-0.0597559	0.00415372	-0.0466392	0.0050263	-0.132994	-0.0347811	0.202926	-0.0504606	-0.127111	0.0632392	-0.0995496	0.0832623	-0.0347811	-0.0347811	-0.0347811	-0.0637663	-0.107138	0.122253	-0.0824598	0.0495131	-0.0347811	0.38683	0.42813	0.00713486	-0.110372	-0.140628	0	0.449164	0	6	5	6	0.195928
0-GAGGCCCGACTCCGCA-1	-0.0347811	-0.0347811	0.0116141	-0.0485228	-0.317492	0.123181	-0.0408751	-0.124478	-0.0850027	0.102118	-0.0347811	-0.0347811	0.0377409	-0.0347811	0.227091	-0.0685357	0.0595459	0.0267639	0.010401	-0.0347811	-0.0289065	0.200129	-0.0347811	-0.0362036	0.13529	-0.0291018	-0.0188043	0.0933005	-0.115914	-0.0579707	-0.110911	0.0205613	0.216497	-0.111706	-0.0347811	0.0673617	0.250511	-0.087847	0.0846046	-0.0347811	-0.0175578	0	0.56592	0	6	5	6	0.130456
0-TGTCGTTATCACATAT-1	-0.0347811	-0.0202988	-0.0347811	-0.0473315	-0.359049	-0.0401064	-0.0347811	-0.0985408	-0.0746054	-0.0347811	-0.0347811	-0.0347811	-0.0347811	-0.0347811	-0.0347811	-0.191105	-0.0162819	-0.0385826	0.00106996	-0.0962139	-0.0347811	0.183311	-0.172723	-0.150289	0.045956	-0.0332633	0.0591601	-0.0509787	-0.0457178	-0.0347811	-0.0705608	-0.0735661	0.105221	-0.137921	-0.124217	-0.0197803	0.224435	0.329613	-0.0110702	-0.241351	0.240027	0	0.439847	0	6	5	6	0.112753
0-GGGTATTCTAGCAAAC-1	-0.0632049	-0.152723	-0.0347811	-0.0347811	-0.354072	0.0260293	-0.349088	-0.217723	-0.0783006	-0.0664671	-0.0347811	-0.0347811	0.0806166	0.503972	0.0927815	0.00029724	0.197744	-0.0372703	0.110052	-0.0347811	-0.0347811	0.394591	-0.0347811	-0.0150266	-0.0381245	-0.0347811	-0.0136997	-0.0347811	-0.0347811	0.0321085	-0.0735309	-0.0199859	0.138925	0.101157	-0.0118501	0.0708874	0.456315	-0.0347811	-0.0347811	-0.114309	-0.0347811	0	0.400971	0	6	5	6	0.283184
0-TAAGAGGGACAGGGAC-1	-0.0347811	-0.0461544	0.0421336	-0.185999	-0.133587	-0.00334556	-0.238289	-0.162965	-0.0347811	-0.0347811	-0.0620815	-0.15084	0.0659544	0.51809	0.103797	-0.0347811	0.0196234	-0.0461144	0.0588793	-0.0347811	-0.0107797	0.285547	-0.0554492	-0.0472359	0.0286134	-0.0965284	-0.0130003	0.18979	-0.0347811	-0.0347811	-0.124187	-0.0339845	0.0505516	0.0195962	-0.0312047	-0.0347811	0.390523	-0.0347811	0.0638085	-0.0847068	-0.157597	0	0.318509	0	6	5	6	0.224701
0-AGCAACCGAAAGTAAT-1	-0.0347811	-0.100489	-0.0155983	-0.0931426	-0.16378	-0.0726481	-0.242096	-0.154967	-0.106235	-0.0347811	-0.0347811	-0.0347811	-0.0347811	-0.0347811	-0.0347811	-0.00788423	0.0738327	-0.0805665	0.102853	-0.256368	-0.11303	0.454027	-0.0347811	-0.066571	0.0299065	-0.0470466	-0.0785276	-0.0347811	-0.0774513	-0.0670718	-0.163704	-0.0459923	0.0267843	0.00268933	-0.0169161	-0.0306958	0.300246	-0.0347811	0.0446227	-0.211547	-0.138956	0	0.529053	0	6	5	6	0.20155
0-CAACGAGCTTATTATG-1	-0.0347811	-0.0347811	-0.0113052	-0.0549629	-0.0347811	-0.128064	-0.183262	-0.138415	-0.0347811	-0.0347811	-0.184554	-0.0840736	-0.00147943	0.420521	-0.0347811	-0.124211	-0.00200184	-0.164569	0.049164	-0.0347811	-0.0800397	0.422481	0.0406028	-0.0347811	-0.00446406	-0.0536568	0.110915	0.100245	-0.100868	-0.0347811	-0.0878589	-0.117335	0.0210737	-0.0347811	-0.0347811	-0.0347811	0.312889	-0.0347811	-0.04959	-0.338891	-0.0922432	0	0.597033	0	6	5	6	0.181027
0-GATCCAACCTTTAAAC-1	-0.0347811	-0.0347811	-0.0347811	-0.22529	-0.0347811	-0.0725943	-0.30215	-0.1432	-0.0347811	-0.0347811	-0.0442341	-0.0347811	-0.006167	0.389635	0.00145484	-0.0602681	0.0389382	-0.070074	0.0300669	-0.141534	-0.0589015	0.365758	-0.0347811	0.0488191	0.019085	-0.0347811	0.0504852	-0.0347811	-0.0783843	-0.0347811	-0.0823639	-0.117506	0.0278407	-0.0347811	-0.0710114	-0.0347811	0.251174	-0.0347811	-0.0347811	-0.167941	-0.102247	0	0.511977	0	6	5	6	0.14062
0-CAGATCCTGGTTTGAA-1	-0.210634	-0.0983269	-0.0481751	-0.174726	-0.0347811	0.0448866	-0.259618	-0.144288	-0.102678	-0.0944745	-0.0347811	-0.221456	0.00511181	0.392975	-0.0347811	0.0888244	0.0238748	0.0143155	0.175195	-0.0347811	-0.0347811	0.286488	-0.0184564	-0.0347811	-0.0699703	-0.0189982	0.122504	-0.152364	-0.0782593	-0.0347811	-0.0785817	-0.063364	0.0921101	-0.0347811	-0.106409	-0.147067	0.304901	-0.0347811	0.0595513	-0.0566198	-0.0347811	0	0.558228	0	6	5	6	0.240048
0-CGAATCTGCTCGACGC-1	-0.0856231	-0.134458	-0.230724	-0.153741	-0.0347811	0.0353756	-0.195486	-0.152403	-0.0347811	-0.0964038	-0.0309661	-0.156971	-0.0277442	0.123635	-0.0302128	-0.0347811	0.0449872	-0.0135686	0.0410223	-0.192215	-0.24585	0.35854	-0.0748406	0.000514838	0.031163	0.0268936	0.138718	0.0479205	-0.135351	-0.0347811	-0.0757059	-0.045384	0.184072	-0.0347811	-0.07865	0.0464909	0.282859	-0.0347811	0.0398595	-0.209098	-0.0763271	0	0.500762	0	6	5	6	0.161941
0-CAGTACCAGTTTACGT-1	-0.0347811	-0.0477473	-0.0635737	-0.0677762	-0.0347811	-0.00561468	-0.189873	-0.133137	-0.0347811	0.00997888	-0.0748002	-0.0347811	0.0062784	0.194033	-0.0347811	-0.0712363	0.123816	-0.0936017	0.137211	-0.0155312	-0.0347811	0.314977	-0.00779935	-0.0347811	-0.0217443	0.0447618	-0.0128832	0.00268775	-0.0347811	-0.0347811	-0.108483	-0.0444379	0.0526482	-0.0347811	-0.23773	-0.0347811	0.36488	-0.0347811	-0.0347811	-0.261873	-0.0347811	0	0.407749	0	6	5	6	0.251045
0-GGAACCCGAACAAGAA-1	-0.085074	-0.0643862	-0.0434439	-0.118365	-0.0232526	0.023907	-0.125569	-0.125335	-0.0594298	-0.0347811	-0.0347811	-0.0347811	-0.0461727	0.475627	0.042116	-0.0226789	0.0369054	-0.0975319	0.0370593	-0.178207	-0.0347811	0.177156	0.068545	-0.0889078	-0.0347811	-0.0462198	0.124771	-0.0347811	-0.0903262	-0.0347811	-0.1179	0.0351882	0.0820825	0.133832	-0.0045131	0.0222562	0.326446	-0.0347811	-0.0347811	-0.235087	-0.0347811	0	0.415863	0	6	5	6	0.181753
0-TGAACCTGAATGTGAG-1	-0.0347811	-0.0331336	-0.0107694	-0.159565	-0.258758	0.0414648	-0.227791	-0.152971	-0.0572093	-0.0347811	-0.0347811	-0.237417	-0.00193759	0.335975	-0.0301634	-0.0681794	-0.0961905	-0.0651075	0.0339203	-0.0347811	-0.0347811	0.512323	-0.0347811	0.0784876	-0.000573041	-0.0347811	0.210602	0.125517	-0.045894	-0.0347811	-0.0739096	0.00748503	0.0802839	-0.0347811	-0.0112089	-0.0592784	0.294276	-0.0347811	-0.0347811	-0.225497	-0.0347811	0	0.404277	0	6	5	6	0.164098
0-CCCACTCCACGGTATC-1	0.0195866	-0.056418	0.0499797	-0.0359823	-0.271966	-0.000757671	-0.143621	-0.174648	-0.0347811	-0.0347811	-0.0500591	-0.161725	0.0210294	0.451463	-0.0138397	0.00709964	0.0554603	0.00467546	0.0166514	-0.0347811	-0.0347811	0.288933	-0.0857537	0.114069	0.0241646	0.0208671	0.206928	-0.0347811	-0.0347811	-0.406169	-0.123464	-0.0934767	0.0819374	0.0748017	0.0383184	-0.183201	0.412127	0.0846792	-0.080233	-0.0347811	-0.0382011	0	0.577291	0	6	5	6	0.214389
0-TCCCTGGCGTATTAAC-1	-0.0347811	-0.0570092	-0.0347811	-0.0383859	-0.201294	-0.0347811	-0.214073	-0.17025	-0.0691825	0.0160411	-0.0347811	-0.0347811	0.0110382	0.517334	0.0602088	-0.112969	-0.0309217	0.026803	0.010999	-0.0489612	-0.0347811	0.519096	-0.0347811	-0.0347811	0.00657999	-0.0311686	0.0425871	0.0122202	-0.0729024	0.0329294	-0.167215	-0.134002	-0.0347811	-0.0347811	-0.0347811	0.00953011	0.463769	-0.0347811	-0.0378297	-0.0636504	-0.0347811	0	0.466709	0	6	5	6	0.237384
0-ACAGAACTGAGAACAA-1	-0.0347811	-0.0669558	-0.0347811	-0.179966	-0.0940869	0.0479089	-0.179551	-0.168391	-0.0438547	0.017132	-0.0347811	-0.0347811	-0.0292219	0.390916	-0.00984543	-0.0347811	0.079196	-0.0780804	-0.0146259	-0.0347811	-0.0347811	0.45225	-0.0409205	-0.0347811	-0.00841411	-0.0347811	-0.0347811	-0.0347811	-0.0347811	-0.0347811	-0.0347811	-0.0482525	0.0896025	-0.0347811	-0.0585264	-0.0347811	0.349421	-0.0347811	0.0672702	-0.143284	-0.0953728	0	0.448418	0	6	5	6	0.167397
0-CTCTCTAACTGCCTAG-1	-0.0347811	-0.0347811	-0.0199869	-0.135832	-0.0347811	0.0194967	-0.165392	-0.127481	-0.0822152	-0.0347811	-0.170252	-0.0347811	-0.0429985	0.234996	-0.0347811	-0.0222492	0.0742598	-0.033183	0.119202	-0.0489492	-0.081451	0.519096	-0.0347811	-0.0136094	-0.0651326	-0.0347811	-0.0347811	-0.0347811	-0.0347811	-0.15109	-0.0707653	-0.0795996	0.10686	-0.0347811	-0.0347811	-0.0552426	0.384219	-0.0347811	0.0121181	-0.0347811	-0.0347811	0	0.607372	0	6	5	6	0.251711
0-AGATGCAAGACGTGCA-1	-0.14262	-0.0347811	0.219662	-0.0707709	-0.0347811	-0.0805675	-0.0347811	-0.236444	-0.129578	-0.0347811	-0.0597949	-0.322282	0.0437701	0.361182	-0.0347811	0.0724881	0.012968	-0.00197037	-0.00193038	-0.0593779	-0.0591312	0.497553	0.0189731	-0.0646148	-0.00210762	-0.0253728	0.0691305	0.0958226	-0.0347811	0.186912	-0.0828121	0.0361856	0.254422	-0.0347811	-0.0459808	-0.148194	0.31786	-0.0347811	-0.00859369	-0.0347811	-0.0347811	0	0.515448	0	6	5	6	0.157965
0-TATCTTGCAATACAAC-1	-0.365053	-0.111482	0.0748642	-0.247764	-0.0914084	0.00659942	-0.331611	-0.149837	-0.0490065	-0.0347811	-0.0347811	-0.126903	-0.0347811	0.361759	-0.00912621	-0.0373282	0.0671524	-0.0383961	-0.0347811	-0.0347811	-0.0347811	0.320067	-0.020285	0.0252503	0.00997977	0.0617436	0.0163113	0.121862	-0.0347811	0.0112445	-0.119073	-0.0702119	0.000182972	-0.0586549	-0.0453874	-0.0682759	0.383565	-0.0347811	0.0114214	-0.24202	-0.123721	0	0.457135	0	6	5	6	0.174392
0-CGAATGAAGTCATTGC-1	-0.0347811	-0.0347811	0.00400051	-0.167087	-0.0347811	-0.0347811	-0.13044	-0.222235	-0.113642	-0.0347811	-0.0347811	-0.363358	0.0313618	0.269925	0.0461772	-0.0139849	0.0574114	-0.0497327	0.0912661	-0.190859	-0.0804892	0.482981	-0.0347811	0.030701	0.0131485	-0.0271431	0.00727249	0.0132031	-0.0587699	-0.0347811	-0.0758664	0.124688	0.1913	-0.00745593	-0.0933313	-0.0520943	0.316248	0.231784	0.0153621	-0.0925057	-0.0347811	0	0.399261	0	6	5	6	0.203757
0-AAGGGAACGACTGGCT-1	-0.191071	-0.0591786	0.0946558	-0.178504	-0.0798608	0.011221	-0.260205	-0.229204	-0.158105	-0.0347811	-0.0347811	-0.0347811	0.023499	0.20155	-0.0136086	-0.0180013	0.058792	-0.0748423	0.0571181	-0.0347811	-0.0347811	0.289427	-0.0555011	-0.0481347	-0.0358416	0.0272428	-0.0347811	0.07106	-0.114059	-0.0347811	-0.146926	-0.0651118	0.167758	-0.120137	-0.0347811	-0.0347811	0.279207	-0.0347811	-0.0347811	-0.25344	-0.202595	0	0.513235	0	6	5	6	0.168163
0-AGTTAAGTCAACCGCT-1	-0.0522787	-0.0706607	0.145465	-0.13269	-0.0773764	-0.0347811	-0.0347811	-0.163762	-0.13984	-0.186087	-0.0406692	-0.0347811	-0.0180103	0.150762	-0.0347811	-0.0698925	-0.0200499	-0.0354438	-0.0229747	-0.243083	-0.159963	0.400502	-0.0347811	0.020626	-0.0347811	0.0922758	0.0317484	0.250227	-0.211481	-0.0347811	-0.0152454	-0.0935203	0.122738	-0.0347811	-0.224716	0.03164	0.384904	-0.0347811	0.0598345	-0.0347811	-0.0347811	0	0.417491	0	6	5	6	0.180965
0-ATCAATGCCGTGGCTG-1	-0.238625	-0.0347811	0.162649	-0.107479	-0.118187	0.0395028	-0.0347811	-0.157917	-0.0363483	-0.0428362	-0.0347811	-0.0347811	0.057778	-0.0347811	-0.0347811	-0.134433	-0.00399104	-0.0347811	0.0656527	-0.0347811	-0.0347811	0.365008	-0.0347811	0.0491444	-0.0180008	-0.0347811	0.0212525	0.0527649	-0.123122	-0.0347811	-0.0347811	-0.169225	0.00764828	-0.325739	-0.0347811	-0.117511	0.329881	0.165934	-0.0347811	-0.0347811	-0.0347811	0	0.495145	0	6	5	6	0.197767
0-ATGGCAGCATTACGAT-1	-0.0347811	-0.0347811	0.000434602	-0.146395	-0.0381403	0.052059	-0.059188	-0.207647	-0.10312	-0.0936591	-0.0385901	-0.0347811	-0.0496969	0.421453	-0.0248624	-0.23828	0.00708888	-0.0347811	0.00609015	-0.0347811	-0.0347811	0.0142148	-0.0591205	0.0463757	0.00185463	0.0193338	0.00630976	0.216424	-0.0347811	0.0250408	-0.0454124	-0.0486798	0.0161871	-0.096214	-0.076142	-0.237402	0.162028	-0.0347811	-0.0838325	-0.0347811	0.0316629	0	0.423815	0	6	5	6	0.0840593
0-CGACGCATCCGTACCT-1	-0.0347811	-0.141612	0.028259	-0.101304	-0.31895	-0.0347811	-0.327546	-0.182724	-0.19176	-0.0347811	-0.0347811	-0.0542041	-0.0523784	0.467626	0.0478953	-0.0265973	0.0212272	-0.0291795	-0.0138553	-0.0705031	-0.0688855	0.0458878	-0.0171929	0.00188473	-0.0347811	-0.00576936	0.072203	-0.0347811	-0.0402999	-0.0347811	-0.0997667	0.0302299	-0.0173408	-0.0347811	-0.0757593	-0.0347811	0.295303	0.24907	-0.0177156	-0.0347811	4.3123e-05	0	0.710328	0	6	5	6	0.140724
0-ATCAGAAGCTGGTTGC-1	-0.0347811	-0.0347811	0.154911	-0.150563	-0.175735	-0.0186319	-0.226778	-0.144299	-0.0347811	-0.0261316	-0.0347811	-0.160242	-0.0679866	0.388583	-0.0347811	-0.0709156	0.0436291	-0.016619	-0.00928513	-0.109553	-0.0503564	0.13347	-0.0347811	-0.00742238	-0.0194195	0.0455933	-0.0221791	0.081719	-0.0347811	-0.0347811	-0.156579	-0.138595	-0.0347811	-0.0347811	-0.0490533	-0.0347811	0.287833	-0.0347811	0.163482	-0.0347811	-0.0601663	0	0.458484	0	6	5	6	0.139274
0-CCGTATCTCGTCGTAG-1	-0.215852	-0.0347811	0.00543542	-0.0982915	-0.127689	-0.0347811	-0.245835	-0.136127	-0.22245	-0.00828249	0.000770483	-0.0919398	-0.01268	0.241374	-0.0347811	-0.0982083	-0.114277	-0.0344557	0.0568618	-0.0347811	-0.0347811	0.284607	-0.0347811	-0.0347811	0.177475	-0.0347811	-0.00927483	-0.0347811	-0.0648492	0.0454307	-0.247566	-0.125197	0.174985	-0.0347811	-0.0199929	-0.0570064	0.383971	0.0343849	0.177526	-0.00667576	-0.0207735	0	0.577827	0	6	5	6	0.220416
0-GTCCTACTCTACGGGC-1	-0.170785	-0.0347811	-0.0434327	0.0209677	-0.186704	-0.0255946	-0.288102	-0.211477	-0.155566	-0.103821	0.0374431	-0.180663	0.0154468	0.430884	-0.0144554	-0.215343	-0.0344796	-0.0726027	-0.0285126	-0.0347811	-0.0347811	0.353788	-0.0347811	-0.0756091	-0.0198404	0.101664	0.0664475	0.0771617	-0.0347811	-0.0347811	0.00674193	-0.255517	0.00161515	0.00657436	-0.0763827	0.0675111	0.421892	-0.0347811	-0.0347811	-0.245038	0.10591	0	0.402706	0	6	5	6	0.19669
0-GCCCTAGCCGTCGCGA-1	-0.0347811	-0.202798	0.0602765	-0.0920835	-0.0347811	-0.0555729	-0.157523	-0.17581	-0.137647	-0.0347811	-0.0347811	-0.0684156	0.020718	0.338577	-0.115429	0.0240141	0.166281	-0.0705271	0.100674	-0.0347811	-0.0347811	0.304028	-0.00395444	-0.00709239	-0.0337166	-0.0347811	0.0751737	-0.0347811	-0.0789526	-0.0347811	-0.0347811	0.0910359	0.01793	-0.0245858	0.0136513	-0.0347811	0.321596	-0.0347811	0.0622779	-0.201327	-0.0347811	0	0.464475	0	6	5	6	0.211135
0-TTGCCGCAGACCTACA-1	-0.0347811	-0.144916	-0.0299777	-0.173519	-0.159963	-0.00858062	-0.277209	-0.186689	-0.185572	-0.0347811	-0.0347811	-0.0347811	0.200672	0.225789	-0.0347811	-0.0317269	0.0205049	-0.044066	0.0932048	-0.0347811	-0.0347811	0.186188	-0.0165426	-0.0375409	-0.0312803	-0.0629401	0.0050863	0.126417	-0.0836165	-0.0347811	-0.0717642	0.104185	0.0415807	-0.0106914	-0.0325695	-0.0752162	0.429995	-0.0347811	-0.0347811	-0.0347811	-0.0347811	0	0.346775	0	6	5	6	0.2616
0-AGAAGGTACACTTCAC-1	-0.290613	-0.0347811	-0.0581809	-0.172194	-0.0347811	-0.0227636	-0.329635	-0.131203	-0.156451	0.0577632	-0.0347811	-0.0627257	0.0735193	0.325577	-0.0347811	-0.00901375	0.0603975	-0.035342	0.00684377	-0.296784	-0.081232	0.519096	-0.0347811	-0.0347811	-0.0034922	-0.0347811	-0.0479984	-0.0347811	-0.203739	-0.0347811	-0.0359402	0.0508189	-0.0347811	0.0510061	-0.0282896	-0.0347811	0.383753	-0.0347811	-0.0347811	-0.199678	-0.103363	0	0.446716	0	6	5	6	0.195298
0-GCGGCTTTAGCAAGTT-1	-0.0748948	-0.195912	0.049739	-0.0567802	-0.19376	-0.0347811	-0.368045	-0.172983	-0.130632	0.000571778	-0.141295	-0.0347811	-0.0535496	0.0628554	-0.0347811	0.0215837	0.186539	-0.0992458	0.100892	-0.329824	-0.0457324	0.0736947	0.136903	-0.083775	0.0304401	-0.0347811	0.0813253	-0.0347811	-0.0347811	-0.0347811	-0.0259878	-0.167131	-0.0347811	-0.0347811	-0.0347811	-0.122505	0.267447	-0.0347811	-0.0347811	-0.270654	-0.0347811	0	0.525646	0	6	5	6	0.18417
0-TGACTCCGAATCATAC-1	-0.0347811	-0.0347811	-0.0297586	-0.21214	-0.372295	-0.11587	-0.247489	-0.128076	-0.0920275	-0.0347811	-0.0347811	-0.0347811	-0.0066882	-0.0347811	-0.0347811	-0.0864442	0.105079	0.0174909	0.00376439	-0.0347811	-0.0961416	0.41981	-0.0347811	-0.0193506	-0.0347811	-0.0757687	0.149001	0.0911238	-0.0942938	-0.0420923	-0.041762	-0.0360679	-0.0347811	0.0459138	-0.104443	-0.0347811	0.314923	-0.0347811	-0.0347811	-0.0347811	-0.0381571	0	0.533146	0	6	5	6	0.159344
0-GTGAAGTCACGACTCG-1	-0.0347811	-0.0786465	0.0328679	-0.121327	-0.0347811	-0.0562983	-0.280297	-0.152546	-0.162776	-0.087129	-0.22229	-0.100653	0.0939276	0.401324	-0.0347811	-0.123257	0.03038	0.0452001	0.0274446	-0.0347811	-0.0883906	0.346603	0.0165321	-0.0347811	-0.00279765	-0.0347811	0.0162042	-0.0347811	-0.123934	-0.0347811	-0.0574347	-0.0489935	-0.0216056	-0.0347811	-0.118728	-0.0347811	0.236785	-0.0347811	-0.0382835	-0.063949	-0.0347811	0	0.458542	0	6	5	6	0.132115
0-CGAGAGCGCGTAGATA-1	-0.0347811	-0.0347811	0.0807572	-0.0663098	-0.178084	0.018895	-0.329	-0.131372	-0.119724	-0.0347811	-0.0347811	-0.132736	0.0299693	0.473084	0.015576	-0.0347811	0.134264	-0.0759581	0.10715	-0.0347811	-0.0347811	0.450735	-0.0347811	0.0125388	-0.0347811	-0.0347811	0.00809468	-0.00406422	-0.100313	-0.0347811	-0.088605	-0.0417628	0.14784	0.0673728	-0.116505	-0.0347811	0.241497	-0.0347811	-0.0347811	-0.193755	-0.0347811	0	0.382439	0	6	5	6	0.174323
0-TGATTCAGGTCCCGCG-1	-0.0347811	-0.114934	-0.0347811	-0.116045	-0.194953	-0.0347811	-0.182907	-0.135201	-0.0426372	0.0390476	-0.0270295	-0.0347811	0.0572444	0.218552	-0.0132911	0.0121538	-0.0197384	-0.0320556	0.0290041	-0.0347811	-0.0347811	0.34721	-0.0144629	0.0398728	0.0419375	-0.0239659	0.0847464	-0.0347811	-0.0828585	-0.0347811	-0.101596	-0.00669858	-0.0347811	-0.0347811	-0.0427732	-0.0264985	0.337085	-0.0347811	0.0724549	-0.217069	-0.0551294	0	0.65709	0	6	5	6	0.183044
0-TCGCCGCACCGCGTGA-1	-0.0347811	-0.0429882	-0.0347811	-0.0808759	-0.128409	-0.0616089	-0.21145	-0.160398	-0.142132	-0.0110014	-0.0347811	-0.161705	0.00239885	0.290255	-0.0347811	-0.0181274	0.090204	-0.0819769	-0.0347811	-0.0875864	-0.0601119	0.0459028	-0.0347811	-0.0347811	0.0452934	-0.0347811	-0.0347811	0.125305	-0.0347811	0.0907164	-0.0347811	-0.095119	0.057993	-0.00996082	-0.118723	-0.0347811	0.302009	0.0416296	-0.0347811	-0.236167	-0.0859597	0	0.45848	0	6	5	6	0.133614
0-AGATGCATCCTGTGTC-1	-0.0347811	-0.0347811	0.132869	-0.0347811	-0.0347811	-0.105575	-0.260608	-0.140963	-0.183345	0.050668	-0.0347811	-0.0558657	0.034708	0.224521	-0.0347811	-0.0259566	0.0915557	-0.0135266	-0.0501018	-0.0947411	-0.112472	0.283189	-0.0347811	-0.0347811	0.0416983	0.04029	0.24493	0.0334374	-0.0347811	-0.0347811	-0.0347811	0.020739	0.165946	-0.0347811	-0.0931935	-0.105358	0.289599	-0.0347811	-0.0347811	-0.0917015	-0.0347811	0	0.543186	0	6	5	6	0.119749
0-ATCAGCTCGTCCACTA-1	-0.0347811	-0.0347811	-0.0347811	-0.0924301	-0.0347811	-0.0667668	-0.199523	-0.170702	-0.104775	0.0712819	-0.0347811	-0.0721117	0.0161222	0.293374	-0.0347811	0.0131567	0.161348	-0.0255589	0.0256394	-0.0347811	-0.141999	0.258186	-0.0259901	0.014442	0.0227314	-0.0162409	0.155526	-0.0347811	-0.0347811	-0.0347811	-0.0178479	-0.0934326	0.12909	-0.0347811	-0.0347811	-0.0819056	0.301006	-0.0347811	-0.0180031	-0.0347811	-0.101303	0	0.537552	0	6	5	6	0.163323
0-CACCCTTGGTGAGACC-1	-0.0347811	-0.0347811	0.132524	-0.0347811	-0.0347811	-0.085036	-0.132276	-0.211912	-0.0916588	-0.0347811	-0.0646001	-0.0347811	0.00536091	0.412642	-0.0347811	-0.0935706	0.0921772	-0.0347811	0.0720022	-0.0301141	-0.0347811	0.0961237	-0.0301622	-0.0347811	-0.0425084	-0.0347811	0.00305088	-0.0347811	-0.0347811	-0.0347811	-0.128246	-0.10672	0.00216624	0.00112817	-0.116385	-0.274623	0.313791	-0.0347811	0.0251511	-0.0347811	-0.0347811	0	0.396824	0	6	5	6	0.192897
0-GGAACCTTGACTCTGC-1	-0.0347811	-0.0794763	0.0938415	-0.258601	-0.111263	-0.00664993	0.0672175	-0.108582	-0.138213	-0.0799359	0.0309901	-0.0347811	-0.0258957	0.450423	0.00910714	-0.0335139	0.1159	-0.0427704	0.0802783	-0.0347811	-0.0347811	0.375911	0.0235326	-0.0347811	0.0473279	0.0101279	0.0433233	0.0263331	-0.0593727	-0.0347811	-0.0347811	-0.0128684	0.0747553	-0.0347811	-0.0347811	-0.0347811	0.308895	-0.0347811	0.0742988	-0.170401	-0.17451	0	0.417477	0	6	5	6	0.194587
0-GTATCTCAGTCTTGAC-1	-0.30186	-0.0787084	0.0472001	-0.113507	-0.0347811	-0.00432963	-0.198975	-0.136191	-0.177973	-0.0347811	-0.0347811	-0.0347811	0.0567033	0.44192	-0.013992	-0.136061	0.0179706	-0.0537471	0.0671396	-0.0347811	-0.0347811	0.148431	-0.0281853	-0.0347811	0.0060295	-0.0347811	0.238726	-0.0347811	-0.0427676	0.0392821	-0.0210844	0.038147	-0.0242	0.0114813	-0.0347811	-0.0347811	0.317551	-0.0347811	-0.0347811	-0.0347811	-0.0347811	0	0.360798	0	6	5	6	0.192345
0-ACAGGTGGAGGTGAGG-1	0.150534	-0.12112	-0.27579	-0.167267	-0.242254	0.0875778	-0.213581	-0.189687	-0.193785	-0.0347811	-0.0949267	-0.256828	-0.00561933	0.484948	0.0702259	-0.0943322	0.089497	-0.0928281	0.124816	0.000311952	-0.0347811	0.379272	0.0350329	-0.0347811	0.0523245	-0.0534975	-0.0347811	0.0861188	-0.0792438	-0.0347811	-0.105148	-0.0247012	0.0467364	-0.0198152	-0.0692301	-0.0347811	0.33873	-0.0347811	-0.0317772	-0.258886	0.0246676	0	0.705448	0	6	5	6	0.231773
0-TGGACGCAATCCAGCC-1	-0.0347811	-0.0347811	0.0291849	-0.0347811	-0.141175	-0.0112158	-0.202218	-0.113912	-0.110072	0.0295866	-0.0347811	-0.28165	-0.0106809	-0.0347811	0.0616693	-0.0207092	0.110683	0.0121863	0.0549053	0.362467	-0.0347811	0.388618	-0.0347811	-0.0669907	-0.0102773	-0.0517412	-0.0181482	-0.0347811	-0.15402	-0.0347811	-0.0669088	-0.0311498	0.158772	-0.0347811	-0.119774	-0.0347811	0.184842	-0.0347811	-0.0347811	-0.0915887	-0.0347811	0	0.522936	0	6	5	6	0.119874
0-GGGCAGTCAACGCCAA-1	0.082957	-0.0347811	-0.0176921	-0.0347811	-0.0347811	0.0219932	-0.201107	-0.16423	-0.132557	0.0897726	-0.0821701	-0.327229	0.00316752	0.196912	-0.0347811	0.0830184	0.0282005	-0.0560212	0.0574463	-0.0347811	-0.0347811	0.504166	-0.0347811	-0.0347811	-0.0469512	-0.0347811	0.0174603	0.27244	-0.0347811	-0.0347811	-0.152455	0.0448419	-0.0389841	0.00678121	0.0119416	-0.0388525	0.218922	-0.0347811	0.0216117	-0.227541	-0.0347811	0	0.600293	0	6	5	6	0.138184
0-AGGCGGTTTGTCCCGC-1	-0.0347811	-0.0347811	0.0142692	-0.0652591	-0.0347811	-0.0324487	-0.136411	-0.144522	-0.0972272	-0.0906848	-0.0347811	-0.233371	0.0693539	-0.0347811	-0.0347811	-0.102719	0.171155	-0.053916	0.0303123	-0.235025	-0.0217483	0.519096	-0.0525487	-0.107061	-0.0347811	-0.0535193	-0.00808486	-0.0347811	-0.0564218	-0.0347811	0.0330761	-0.0347811	0.12935	-0.0609382	-0.0840057	-0.0347811	0.271479	-0.0347811	0.0367216	-0.173701	-0.121559	0	0.382051	0	6	5	6	0.150896
0-AAACACCAATAACTGC-1	-0.136549	-0.0528223	-0.0347811	-0.168439	-0.0347811	0.0773246	-0.0734059	-0.18876	-0.077785	-0.0347811	-0.0347811	-0.189185	0.0209062	0.258482	-0.0854984	-0.0527851	0.261795	-0.0772882	0.0571693	-0.0347811	-0.0347811	0.397219	-0.0347811	-0.0375236	-0.0347811	-0.0166213	-0.00248447	0.253946	-0.170619	-0.0347811	0.00875267	-0.0552536	0.0950749	-0.0376684	-0.112684	-0.0347811	0.363567	-0.0347811	0.108499	-0.198891	-0.211957	0	0.454421	0	6	5	6	0.210368
0-GGTCGTAAGCTCGCAC-1	-0.0347811	-0.0347811	0.0653454	-0.250597	-0.0347811	-0.00720586	-0.276209	-0.169185	-0.153529	-0.0567421	-0.0347811	-0.0347811	0.0591594	-0.0347811	-0.0347811	-0.00605947	0.0621823	-0.00518143	0.0466983	-0.2227	-0.0347811	0.356832	-0.0347811	0.0530474	0.0412622	-0.0650582	0.0806935	-0.0347811	-0.0347811	-0.0347811	-0.0347811	-0.0390281	0.0521651	-0.0347811	-0.0238284	-0.0347811	0.214914	-0.0347811	0.0419454	-0.0347811	-0.295653	0	0.455623	0	6	5	6	0.130806
0-GACTACAAAGCGGTGG-1	-0.0347811	-0.0347811	-0.0246621	-0.0386563	-0.263025	-0.00274805	-0.357131	-0.121585	-0.0735366	-0.0347811	-0.0499525	-0.165524	0.0441329	0.195258	-0.0347811	-0.0697449	0.0232493	-0.0167002	0.015407	-0.161237	-0.0574038	0.504728	0.00189889	0.0054094	-0.0347811	-0.0393393	0.000829931	-0.0347811	-0.0812315	-0.0347811	-0.149947	-0.0347811	-0.00776778	-0.220295	-0.0745462	-0.0347811	0.207056	-0.0456931	-0.059126	-0.186399	-0.0458147	0	0.492344	0	6	5	6	0.111231
0-GAGTAAGGCCACGGGA-1	-0.0347811	-0.114916	0.165912	-0.241176	-0.0347811	0.0319976	-0.171336	-0.124572	-0.293584	-0.00230948	-0.0864009	-0.0831567	-0.0347811	-0.0347811	-0.0347811	-0.0807633	-0.00244012	-0.086853	0.0306482	-0.0347811	-0.0347811	0.119911	-0.109145	-0.0701287	-0.0390861	-0.0285391	0.147803	0.181042	-0.0347811	-0.0347811	0.050464	-0.104154	0.0839397	-0.0347811	-0.11999	-0.119458	0.355428	-0.0149794	0.104973	-0.191206	-0.151806	0	0.50847	0	6	5	6	0.193038
0-CAGATGTTTGTCCCAA-1	-0.145655	-0.128644	-0.0491089	-0.247618	-0.0347811	-0.00744036	-0.143771	-0.0857429	-0.1023	-0.0347811	-0.0519412	-0.0212968	0.0627676	0.0947627	-0.0133372	-0.0347811	0.02892	-0.115381	0.142641	-0.0956562	-0.0347811	0.0737923	-0.134551	-0.133947	-0.0920358	0.0828746	0.208192	-0.0347811	-0.190529	-0.0347811	-0.04295	0.119102	0.0642007	-0.0318945	-0.0553797	-0.0510524	0.381289	-0.0347811	0.153064	-0.265308	-0.0828962	0	0.44876	0	6	5	6	0.261965
0-CGTTGTAAACGTCAGG-1	0.0249179	-0.0347811	-0.0347811	-0.193483	-0.0347811	-0.0238489	-0.0347811	-0.120502	-0.165403	-0.0380461	0.00806648	-0.0347811	0.0495514	0.137161	-0.0347811	-0.199673	-0.0374013	-0.010304	-0.0593976	-0.192786	-0.0347811	0.327877	-0.126227	0.0363786	-0.0132748	-0.115481	0.184912	-0.0347811	-0.0347811	-0.170387	-0.0347811	-0.0843636	0.0405191	-0.0347811	-0.0894401	-0.0552127	0.275536	-0.0347811	-0.0347811	-0.120484	-0.0381318	0	0.592367	0	6	5	6	0.108069
0-ATCCCATCCACAGCGC-1	-0.0292774	-0.0347811	-0.105233	-0.104289	-0.0347811	0.0985477	-0.222912	-0.164071	-0.155308	-0.0347811	-0.0347811	-0.0608309	0.0044511	0.283379	-0.0206142	-0.0770986	0.053135	-0.0638099	-0.00329683	0.0188304	0.0165238	0.12472	-0.0377804	-0.0475559	0.0650674	-0.0347811	0.119128	-0.0249276	0.0246266	-0.0347811	-0.185565	-0.129238	0.206936	0.0362538	-0.162174	-0.0347811	0.336025	-0.0347811	0.000284102	-0.175938	-0.188683	0	0.662957	0	6	5	6	0.166364
0-CGTTCATGGTGCGCGT-1	-0.0347811	-0.0347811	-0.0347811	-0.154036	-0.00305821	-0.00601234	-0.0205465	-0.243736	-0.227076	-0.00466736	-0.0701819	-0.196627	0.107474	-0.0347811	0.0381559	-0.144074	0.0680498	-0.0465354	0.0588319	-0.0347811	-0.0862678	0.0969717	-0.0347811	0.0223956	-0.000854174	-0.0347811	0.118566	0.0424699	-0.0347811	-0.119874	-0.0679681	-0.0478946	0.0843207	0.0457629	-0.0920817	-0.0135396	0.389501	0.0850913	-0.0229236	-0.175755	-0.130279	0	0.507371	0	6	5	6	0.224166
0-TCAGAGCATGTCAACG-1	-0.0347811	-0.0347811	-0.0347811	-0.0423537	-0.0347811	-0.063974	-0.270931	-0.168453	-0.0879279	-0.0662517	-0.0347811	-0.0347811	0.0394662	0.282734	-0.0347811	-0.0212179	0.0304064	0.022752	0.00871677	-0.0347811	-0.0347811	-0.0347811	-0.0952599	0.0475803	-0.0347811	-0.0518442	0.131258	-0.0347811	-0.146892	-0.0347811	0.0285824	0.0464126	-0.0347811	-0.0347811	-0.107892	-0.0347811	0.241256	0.029081	0.0933124	-0.0347811	-0.0563418	0	0.514737	0	6	5	6	0.124986
0-TCGACAACTGAACCCG-1	0.0667013	-0.168678	-0.0347811	-0.105633	-0.0347811	-0.0304072	-0.0347811	-0.0981979	-0.0709037	-0.0347811	-0.0347811	-0.294078	0.0130396	-0.0347811	-0.0347811	-0.0628183	0.0447106	-0.0951579	0.0383966	-0.0762099	-0.0365954	-0.0347811	-0.0504059	5.02196e-06	-0.0535873	0.0349511	0.143121	-0.0347811	-0.0347811	-0.0347811	-0.08894	-0.127902	0.115458	-0.0258892	-0.0347811	-0.226165	0.24316	0.0967259	-0.0099954	-0.267881	0.0076429	0	0.449748	0	6	5	6	0.140778
0-CTCGTCGAGGGCTCAT-1	-0.0453942	-0.0857693	-0.04111	-0.106128	-0.0347811	-0.0200419	-0.196415	-0.11683	-0.126496	-0.0347811	-0.0347811	-0.0976648	-0.0461388	0.092831	-0.00905791	-0.0547667	0.0120404	-0.0440624	0.0202569	-0.0347811	-0.0347811	0.0515817	-0.0347811	0.103745	-0.0079964	-0.0486092	-0.0347811	0.0921638	-0.0347811	-0.0347811	-0.105562	-0.0722228	0.171308	-0.0347811	-0.0231738	-0.220882	0.277158	0.121718	0.0473471	-0.220257	0.0609416	0	0.452423	0	6	5	6	0.148707
0-GTCAAAGAAGTGGTGT-1	-0.263137	-0.0647235	-0.0632786	-0.229236	-0.0452822	0.00959887	-0.120844	-0.0134696	-0.13386	-0.0486668	-0.0932607	-0.0347811	0.0675252	0.0724838	-0.0347811	-0.0347811	0.00319008	-0.0347811	-0.0347811	-0.0347811	-0.0430134	-0.0347811	-0.0655232	-0.0347811	0.00394314	-0.120465	-0.00851637	-0.0347811	0.0159076	-0.0347811	-0.169003	0.0393294	0.229995	-0.358656	-0.0457588	-0.0264147	0.369556	-0.0347811	-0.0281671	-0.0347811	-0.149032	0	0.657714	0	6	5	6	0.167387
0-GGTGATGAAGGAAGTG-1	-0.00222284	-0.0347811	-0.0662548	-0.0614016	0.0321886	0.0804875	-0.202771	-0.288303	-0.0395961	-0.0347811	0.0187057	-0.0347811	-0.0347811	0.396873	-0.0347811	0.0507852	0.0892848	0.00270281	0.00205892	-0.0347811	-0.0347811	0.301146	-0.0691391	-0.0347811	-0.0402035	-0.190521	-0.056719	-0.0347811	-0.0491046	-0.0347811	-0.126426	0.0762818	0.313543	-0.133166	-0.0986525	-0.0347811	0.328453	-0.0347811	-0.111421	-0.0347811	-0.0695316	0	0.56012	0	6	5	6	0.165256
0-TGCGTCATGACTGAGC-1	-0.0347811	-0.0254835	-0.0347811	-0.119491	-0.0347811	-0.0347811	-0.510998	-0.154674	-0.175629	-0.0347811	0.0431332	-0.0443381	-0.00690902	0.14558	-0.0347811	-0.0770929	0.130343	-0.0821427	-0.0347811	-0.0347811	-0.0347811	0.366919	-0.0347811	-0.00770955	0.0858085	0.00248501	0.00392058	-0.0347811	-0.0240523	-0.0347811	-0.0347811	0.0408495	0.115011	0.0818332	0.0495017	-0.0347811	0.366593	-0.147584	-0.0550516	-0.308244	-0.0347811	0	0.531518	0	6	5	6	0.165906
0-CTTAAGCAGCGAGCCG-1	-0.0347811	-0.0347811	-0.0347811	-0.195815	-0.368167	-0.0247518	-0.0688164	-0.168821	-0.149006	-0.170382	-0.138214	0.112411	0.0363956	-0.0524276	-0.0862601	0.0243829	0.145145	-0.104967	0.0113031	-0.0347811	-0.0347811	-0.0389532	-0.0347811	-0.0347811	-0.0522013	0.066954	0.0131629	-0.0347811	-0.100687	-0.0347811	-0.117651	-0.00800645	-0.0347811	-0.0347811	-0.0407795	-0.144402	0.409295	-0.0347811	0.114451	-0.293215	-0.0347811	0	0.62073	0	6	5	6	0.210299
0-CTTATGCGCTCAGGGC-1	-0.0347811	0.0316251	-0.0347811	-0.185594	-0.0552614	-0.0347811	-0.0347811	-0.212152	-0.0430368	-0.0347811	-0.0347811	-0.0347811	0.0835905	0.177629	-0.0200557	-0.0347811	-0.0347811	-0.0160132	0.0603221	0.159411	-0.139721	0.439498	-0.0958173	0.00745353	-0.101436	-0.0347811	0.00054426	0.0843566	-0.0374399	-0.0347811	-0.0672416	-0.025448	0.227684	-0.0347811	-0.133953	-0.0347811	0.442239	-0.0347811	-0.134805	-0.0347811	-0.198058	0	0.656634	0	6	5	6	0.251281
0-GGGCAACCGCACGTGC-1	-0.0347811	-0.0347811	0.221624	-0.112969	-0.366203	-0.0357502	-0.235288	-0.207216	-0.169284	-0.0347811	-0.125786	-0.0347811	-0.0347811	0.460638	-0.0193747	-0.0900081	0.150473	-0.0337625	-0.0569646	-0.0347811	-0.364688	-0.0347811	-0.0347811	0.0173014	-0.0213075	0.0669818	0.0604141	-0.0347811	-0.0347811	-0.0347811	-0.114108	-0.134226	0.0737843	-0.0347811	-0.0475599	-0.0830327	0.440179	-0.0347811	0.0683662	-0.0632233	-0.0893129	0	0.5859	0	6	5	6	0.191607
0-GAAACATAGGAAACAG-1	-0.0347811	-0.0347811	0.0908199	-0.13375	-0.261127	-0.0793139	0.00391188	-0.127193	-0.0779809	-0.0141399	-0.111585	-0.210527	0.103495	0.39243	-0.0253128	-0.111092	0.0921987	-0.0702572	-0.0347811	-0.0347811	-0.0815904	0.409896	-0.0347811	-0.0683255	-0.0347811	0.0642316	0.0408971	-0.0347811	-0.0995653	-0.0347811	-0.0599791	-0.141073	0.270145	-0.217163	-0.0347811	-0.0307532	0.373085	-0.0347811	-0.0347811	-0.173238	-0.0670671	0	0.315596	0	6	5	6	0.169152
0-ATGGTATTTACTGATT-1	-0.0347811	-0.0347811	-0.0347811	-0.0347811	-0.0347811	-0.0219661	-0.213569	-0.123876	0.0264301	-0.0347811	-0.0690296	-0.184289	-0.0168008	0.456924	-0.0300485	-0.0654857	0.0754394	0.0189435	-0.0210586	-0.0347811	-0.168854	0.243616	-0.0347811	0.0963578	0.0905052	0.0169565	0.123896	-0.0347811	-0.0626647	-0.0347811	-0.119718	-0.0902836	0.0427556	-0.0290113	-0.0430695	0.0492176	0.466671	-0.0347811	-0.0880583	-0.183369	-0.0347811	0	0.642138	0	6	5	6	0.222806
0-GTTAGGCTACCCGTTT-1	-0.0347811	-0.0772086	0.0463154	-0.0954414	-0.387229	0.00458077	-0.199023	-0.142307	-0.0628236	-0.102122	-0.0387001	-0.0377614	-0.0191696	0.280934	-0.0347811	-0.000872295	0.198787	-0.0242865	0.00123835	-0.169714	-0.0347811	0.293942	-0.0684565	-0.0831799	-0.0256522	-0.0347811	-0.0347811	0.11648	-0.192458	0.0182417	-0.0347811	-0.0661438	-0.021162	-0.0259119	-0.0300127	-0.0347811	0.244536	-0.0347811	-0.00393627	-0.0627626	-0.207494	0	0.518372	0	6	5	6	0.122887
0-TCTCGTGTTACGAGGA-1	-0.0441646	-0.0563676	-0.0347811	-0.0732477	-0.0347811	0.0477305	-0.134707	-0.204026	-0.225845	-0.0347811	-0.195651	-0.0347811	-0.0082097	0.17238	-0.0347811	-0.0309955	0.128387	-0.0417874	-0.0885364	-0.0347811	0.0128208	-0.0347811	-0.0347811	0.0066015	0.0619906	0.0355735	-0.0247978	-0.0347811	-0.161446	0.0548648	0.00460477	-0.152416	0.197008	-0.0678676	-0.0347811	-0.197465	0.277871	-0.0347811	-0.0378743	-0.21604	-0.0347811	0	0.462001	0	6	5	6	0.0946675
0-TATCAGTGGCGTAGTC-1	-0.275335	-0.0347811	0.0719532	-0.1134	-0.0669148	-0.0344485	-0.0408503	-0.18363	-0.181982	-0.112852	-0.1839	-0.316075	-0.0819842	-0.0347811	-0.0347811	-0.0187754	0.0862146	-0.0142829	-0.108424	-0.0347811	-0.0347811	0.195051	-0.0347811	-0.0903026	0.0865427	0.0236646	-0.0347811	0.0649056	-0.032048	-0.0347811	-0.0431597	-0.0647137	-0.0304859	0.11031	-0.0347811	-0.0347811	0.317651	0.0285242	0.0578782	-0.0347811	-0.0347811	0	0.407029	0	6	5	6	0.104613
0-CACAGAGACGAGGACG-1	-0.0347811	-0.000387418	0.058107	-0.0798654	-0.0347811	-0.0347811	-0.180595	-0.0800339	-0.129699	-0.070252	-0.080444	-0.0347811	0.00101619	0.201568	-0.0254359	-0.0902598	0.0490684	-0.0769609	0.0393525	-0.0347811	-0.0347811	0.121014	-0.140384	-0.0680584	-0.0347811	-0.0347811	-0.0303466	-0.0444636	-0.0401733	-0.0347811	-0.090484	-0.02135	-0.0347811	-0.0375974	-0.00640878	-0.0347811	0.251293	-0.0347811	-0.0347811	-0.0347811	-0.0347811	0	0.412564	0	6	5	6	0.145323
0-GGGCAGACGTCACTGC-1	-0.0347811	-0.0347811	0.0502267	-0.0805709	-0.193431	0.0075464	-0.171604	-0.180737	-0.159488	0.0299128	0.0100026	-0.17352	0.0378126	-0.0347811	-0.0347811	-0.029224	0.143433	-0.0451877	0.00684513	0.00757236	-0.0347811	0.175681	-0.0644267	0.00623288	-0.00659142	0.0132424	0.0803213	0.0321591	-0.0347811	-0.0347811	-0.153491	-0.0842283	0.00867888	-0.0290841	-0.0282858	-0.0347811	0.289197	0.190433	-0.0347811	-0.0347811	-0.165155	0	0.533872	0	6	5	6	0.148021
0-ACGGTCACCGAGAACA-1	-0.0347811	-0.0347811	0.110913	-0.0480206	-0.126126	0.0952555	-0.249552	-0.190057	-0.134615	-0.0347811	-0.0347811	-0.0347811	-0.0208768	-0.0347811	-0.0347811	-0.0147518	-0.016427	0.00720001	0.114617	-0.0347811	-0.0839258	0.0504802	-0.0431959	-0.0823955	-0.00630557	0.0307099	-0.0119757	0.0483668	-0.114071	-0.0347811	-0.127744	-0.030368	-0.0347811	-0.0347811	0.0662769	-0.154071	0.249038	-0.0347811	-0.0347811	-0.0347811	-0.0347811	0	0.628582	0	6	5	6	0.181827
0-GGCGAGCGAAACGGCA-1	0.00886101	-0.0801	-0.0347811	-0.0573034	-0.331295	-0.00839947	0.0477504	-0.150001	-0.142299	-0.0347811	-0.0347811	-0.232287	0.00301031	0.386183	0.00239494	0.135937	0.028333	-0.0484769	-0.0356705	-0.171299	-0.0347811	0.0793432	-0.0249885	-0.0437506	0.0640289	-0.0347811	-0.00957949	0.106707	-0.0347811	-0.0347811	-0.0710555	-0.133282	0.00907833	-0.0478074	-0.152703	0.0244994	0.370588	-0.0347811	-0.147346	-0.0347811	-0.0954839	0	0.597257	0	6	5	6	0.167459
0-TTGGTTGCGGTGCGCG-1	-0.191387	-0.144785	0.0377595	-0.107049	-0.321476	0.0770356	-0.158343	-0.235252	-0.176567	-0.125789	-0.17353	-0.254192	0.00869616	0.341275	-0.0347811	-0.0119085	0.00813624	-0.108305	-0.000862908	-0.0347811	-0.261189	0.163305	-0.00375469	-0.0752664	-0.0113835	-0.0582036	-0.0347811	-0.0347811	-0.0347811	-0.0347811	-0.0859695	-0.118616	-0.0251245	0.0540555	-0.130108	-0.0347811	0.248569	-0.0156115	-0.128284	-0.318885	-0.0521885	0	0.479506	0	6	5	6	0.123853
0-AATCTGGCTTTCTAGT-1	-0.0347811	-0.00859498	-0.0347811	-0.0347811	-0.0347811	-0.00621506	-0.137556	-0.121962	-0.0347811	-0.0347811	-0.0347811	-0.0347811	0.0385864	0.26857	-0.0347811	-0.0104446	0.047235	-0.0258516	-0.0119467	-0.0630991	-0.00354741	-0.0347811	-0.0347811	-0.0347811	-0.110693	-0.00316	0.0474758	-0.0347811	-0.186683	-0.0347811	-0.0347811	-0.0408218	-0.0347811	0.0972815	0.0348549	0.0980473	0.445254	-0.0347811	0.0345554	-0.0347811	-0.0347811	0	0.385725	0	6	5	6	0.216653
0-TTGTCACCGCGGTATC-1	-0.0347811	-0.0133143	-0.0305381	-0.165474	-0.0347811	-0.00783078	-0.186472	-0.248444	-0.124248	-0.132587	-0.0116509	-0.0981986	0.0995127	0.22068	-0.0347811	-0.031711	0.060371	-0.134869	0.0217187	-0.0347811	-0.179433	0.171421	-0.0544912	-0.0588367	-0.0267012	0.104814	0.012269	-0.0347811	-0.164687	-0.0347811	-0.0873226	-0.131074	0.0331578	-0.0347811	-0.000357594	0.00462051	0.42462	-0.00567278	-0.0872665	-0.320711	-0.129647	0	0.525242	0	6	5	6	0.223169
0-GGGCCTAAATGGGCTA-1	-0.103035	-0.0888895	-0.0347811	-0.104262	-0.20554	0.0611895	0.109635	-0.156334	-0.0347811	-0.0347811	-0.0309156	-0.100375	-0.0456262	0.124625	-0.0347811	-0.0405964	0.0730202	-0.0117982	0.0682523	-0.0347811	-0.0347811	0.114161	-0.092296	-0.058596	0.0333349	0.152402	0.00160682	-0.019415	-0.0347811	-0.0347811	-0.0629114	-0.0652334	0.0208651	-0.0347811	-0.0861201	-0.0347811	0.338289	-0.0347811	-0.00643837	-0.304397	-0.128014	0	0.383884	0	6	5	6	0.203271
0-ATGGAAATTTAAGGAG-1	-0.0347811	-0.0347811	-0.0347811	-0.0432171	-0.179549	0.0635742	-0.171484	-0.161971	-0.0543917	-0.110264	-0.198239	-0.0347811	-0.0102514	-0.0347811	-0.0347811	-0.0476019	0.0278246	-0.0541741	0.0235788	-0.0492325	-0.132264	0.153552	-0.0255671	-0.0107255	0.0658172	0.0101087	0.067145	-0.01918	-0.122685	-0.0347811	-0.010171	-0.0350873	0.133248	-0.0201693	0.0127392	-0.0949117	0.219992	0.0797256	-0.08076	-0.32486	-0.0347811	0	0.554495	0	6	5	6	0.121785
0-TACTTTCCGCACGCCA-1	0.0598561	-0.0712561	-0.00588897	-0.10948	-0.247743	0.0126066	-0.117236	-0.127718	-0.0524864	-0.0976762	-0.0596932	-0.184194	-0.0274205	0.219796	0.459029	-0.0922346	-0.0128488	-0.0738823	0.00492212	-0.0395036	0.107368	0.0892467	-0.0621691	-0.0347811	-0.0248361	-0.084137	0.0760531	0.00944963	-0.160599	-0.0347811	-0.063547	0.0474237	0.223678	-0.0347811	-0.0234602	-0.0347811	0.330622	-0.0347811	0.00383319	-0.27419	0.0280664	0	0.391376	0	6	5	6	0.167772
0-AACCCATCCCATGATC-1	0.240211	-0.0507236	0.0198205	-0.118219	-0.276248	0.0148892	-0.156312	-0.211477	-0.0236981	-0.0935854	-0.0809798	-0.00701839	7.21979e-05	-0.0347811	-0.0118028	0.0254217	-0.122006	-0.0204573	-0.0376401	-0.0347811	-0.0457731	0.0505615	-0.0763181	-0.059505	-0.0347811	-0.0347811	-0.0347811	-0.0867568	-0.0546929	0.378301	-0.0732376	-0.0602411	0.344031	-0.0347811	-0.0412901	-0.0347811	0.259476	-0.0636581	-0.0347811	-0.0347811	-0.104724	0	0.517032	0	6	5	6	0.110918
0-ACACATGATCAAATCT-1	-0.0347811	-0.0347811	-0.0347811	-0.221949	-0.29592	-0.0137308	-0.170323	-0.184253	-0.073459	-0.0678187	-0.0347811	-0.211593	-0.00146922	0.490709	0.00345896	-0.098659	-0.0903726	-0.116061	0.0311383	-0.294558	-0.115735	0.388581	-0.0585881	-0.0347811	-0.0246847	-0.0176938	0.0812644	0.00301557	-0.0347811	0.115113	-0.0115001	-0.0492016	0.191835	-0.0347811	-0.0347811	0.00186657	0.292972	0.0489152	-0.07671	-0.41232	-0.176945	0	0.431583	0	6	5	6	0.162055
0-ACAAACCATGCGTCCT-1	-0.0347811	-0.0347811	-0.0721515	-0.112819	-0.149483	-0.0409392	-0.0347811	-0.268948	-0.06246	-0.118668	-0.0347811	-0.0347811	0.0614383	0.167129	-0.0302225	-0.0517331	-0.0738174	-0.0718029	0.0420933	-0.0347811	-0.0347811	0.265741	0.00163583	0.00489441	0.0690979	0.040811	0.0786355	0.0397437	-0.0347811	0.0107182	0.0192845	0.11337	0.0633067	-0.0347811	-0.0347811	-0.0632332	0.288408	-0.0347811	0.088811	-0.324745	-0.0663197	0	0.477529	0	6	5	6	0.165251
0-CCCAGTAAACTTGGGA-1	-0.201065	-0.215186	0.117894	-0.0891824	-0.0347811	0.0338367	-0.0347811	-0.169512	-0.076793	0.0787605	-0.181405	-0.0778195	0.153578	0.327409	0.0352874	0.034233	0.085132	-0.0895728	0.0379182	-0.0347811	-0.0347811	0.091954	-0.0578917	0.155358	-0.0274856	0.0376254	0.103364	0.220658	-0.0347811	-0.0660941	-0.0734214	-0.121729	0.189765	-0.00897853	-0.0851875	-0.0347811	0.301982	-0.0347811	-0.0347811	-0.257309	-0.0347811	0	0.443794	0	6	5	6	0.16995
0-CCTCTATCGATTAGCA-1	-0.0347811	-0.0952438	0.0322347	-0.247983	-0.174225	-0.0239704	-0.0764698	-0.161996	-0.205025	-0.0347811	-0.0535969	-0.0347811	0.123227	-0.0347811	0.0727079	-0.120324	-0.00351821	-0.104781	0.0699307	-0.0347811	-0.239097	0.247451	-0.0347811	0.0194378	0.0206929	0.045732	-0.0216422	0.153195	-0.0347811	-0.0347811	-0.0376548	-0.173969	0.0432344	-0.0347811	-0.124266	-0.0347811	0.413667	-0.0347811	-0.0347811	-0.39727	-0.0654125	0	0.507614	0	6	5	6	0.241799
0-TGGCATGAAGTTTGGG-1	-0.0622485	-0.17965	-0.0286049	-0.283934	-0.0347811	-0.0635666	-0.456273	-0.289283	-0.0626166	-0.0911691	-0.0851448	-0.0347811	0.0586207	-0.0347811	-0.0201468	-0.0347811	-0.00695459	-0.0737785	0.095496	-0.0347811	-0.0347811	0.504417	-0.0115368	0.0899116	-0.0924457	0.0499319	-0.0147948	0.136532	-0.0347811	-0.0347811	-0.0347811	-0.0347811	0.185288	0.0432021	-0.0347811	-0.0347811	0.219101	-0.0347811	-0.0302881	-0.44582	-0.0690209	0	0.366264	0	6	5	6	0.157299
0-TATTCAATTCTAATCC-1	-0.0347811	-0.0347811	0.12066	0.00862647	-0.368904	0.0190157	-0.0287731	-0.139026	-0.128508	-0.0347811	-0.0347811	-0.0347811	0.0599968	0.393339	-0.00846212	-0.159261	0.0559456	-0.0514339	0.0892	-0.0347811	-0.127709	0.437647	-0.0488744	-0.0100708	-0.0396119	-0.117286	-0.0347811	0.00281331	-0.145665	-0.0421374	-0.0959761	0.0162271	0.0704496	-0.209151	-0.000427993	-0.120523	0.140612	-0.0937623	-0.0347811	-0.0960133	-0.0287201	0	0.519267	0	6	5	6	0.114906
0-CACTCAGCTCTTGAGG-1	0.062203	-0.0211125	0.0598085	-0.0377369	-0.261005	0.0656368	-0.250799	-0.196886	-0.138306	-0.0461438	-0.0347811	-0.0347811	-0.0347811	0.0821259	-0.0347811	-0.0602797	-0.104466	-0.0780755	0.0533721	-0.285578	-0.0347811	0.388173	-0.055691	0.104514	-0.026018	-0.031672	-0.030436	-0.0347811	-0.0347811	-0.0347811	0.0356769	-0.108163	0.135613	-0.0347811	-0.0230427	-0.0347811	0.185626	-0.0347811	-0.0193807	-0.191137	0.0353306	0	0.509653	0	6	5	6	0.119499
0-ATTAATTCGGTCACTC-1	-0.0347811	-0.0347811	0.112375	-0.041982	-0.0551198	-0.0517893	-0.480404	-0.23972	-0.0887799	0.0406679	0.00987703	-0.0347811	-0.0540319	0.393288	-0.00915681	-0.103409	0.0503594	-0.114134	0.055105	-0.0347811	-0.132349	0.513188	-0.0347811	-0.0347811	0.0283402	-0.0904562	0.0551684	0.0490943	0.0469014	-0.0347811	-0.105498	-0.225675	-0.00183282	-0.0213141	-0.0468928	-0.038758	0.246693	-0.0347811	-0.0347811	-0.248953	-0.0347811	0	0.571479	0	6	5	6	0.150899
0-ACTCGTCAGTAATCCC-1	-0.139069	-0.00887829	0.0841836	-0.0283565	-0.211891	-0.00995217	-0.283791	-0.190481	-0.111435	-0.123767	-0.0539148	-0.252329	0.0274154	0.505566	0.0140849	-0.0347811	-0.00836802	-0.0788465	0.129329	-0.122186	-0.0514201	0.479255	-0.0347811	-0.0741538	0.0449801	-0.062004	-0.0347811	0.0530069	0.0835563	-0.0347811	-0.0347811	-0.0815308	0.252687	-0.0347811	-0.00467647	-0.0596485	0.250859	-0.0347811	-0.0347811	-0.204907	-0.0164887	0	0.574805	0	6	5	6	0.190094
0-TATTATGTTTGCCTGC-1	-0.313378	-0.166215	0.0182384	-0.221282	-0.292592	-0.020281	-0.173591	-0.174366	-0.0347811	-0.0761994	-0.15383	-0.0347811	0.068384	0.387974	-0.0300352	-0.0786037	-0.0347811	0.00343317	0.0835249	-0.256091	-0.0347811	0.479713	-0.185635	-0.0748377	0.0451854	0.0224627	0.114069	-0.0186018	-0.0347811	-0.0347811	-0.0407979	-0.037524	0.0788854	-0.157895	0.00354926	-0.0434378	0.243529	0.096463	-0.00847072	-0.0347811	0.0550404	0	0.333082	0	6	5	6	0.163527
0-GAAGCTCGGACCCGTC-1	0.0465748	-0.00727814	-0.00530036	-0.101225	-0.0347811	-0.082205	-0.191099	-0.192619	-0.0531107	-0.133888	-0.0366945	-0.235639	-0.0907182	0.06097	-0.0109827	-0.0909444	0.0392034	-0.141787	0.0359172	-0.0347811	-0.0347811	0.309202	-0.0347811	-0.0126132	0.0597721	-0.0153119	0.04365	-0.0347811	-0.0703581	-0.0347811	-0.00173607	-0.0753797	0.180536	-0.0347811	-0.0926254	-0.127139	0.383763	0.408404	0.0401668	-0.424324	-0.0347811	0	0.461593	0	6	5	6	0.20984
0-GGGACAGAGTTACTCC-1	-0.258029	-0.262251	-0.0347811	-0.03721	-0.0347811	-0.013135	-0.283547	-0.141703	-0.119942	-0.0347811	0.0276577	-0.0347811	-0.0330324	0.28698	0.0416751	0.0161241	0.176646	-0.0534659	0.0313975	-0.207447	-0.36729	0.519096	-0.0444113	-0.0347811	-0.0867732	-0.0988192	-0.00854709	0.0695207	-0.0347811	-0.176957	-0.0113618	-0.0291875	0.000430648	-0.0347811	-0.0523327	-0.0347811	0.345579	0.166872	-0.00724782	-0.106918	-0.0416968	0	0.421262	0	6	5	6	0.188488
0-ATGACGCCGGCTCTAA-1	-0.0347811	-0.116743	-0.0192415	-0.0347811	-0.265315	0.0303867	-0.157415	-0.179278	-0.0618492	-0.0261679	-0.0347811	-0.0347811	-0.045451	-0.0347811	-0.0347811	0.00415203	-0.0086106	-0.088273	0.109969	-0.0347811	-0.22114	0.296753	0.012015	-0.0787375	-0.127026	0.0339014	0.204559	-0.0347811	0.0622278	-0.0347811	-0.0609052	0.0902442	0.162123	-0.00405031	-0.0603271	-0.0832602	0.140165	-0.0347811	-0.0347811	-0.298389	-0.0347811	0	0.476678	0	6	5	6	0.125067
0-AATCTAGGTTTACTTG-1	-0.0347811	-0.0347811	-0.0347811	-0.0347811	-0.0347811	-0.0347811	-0.117862	-0.0793952	0.0198431	-0.0347811	-0.0347811	-0.0739875	-0.0347811	0.367318	0.0298666	-0.0259487	0.0514182	-0.106579	0.0446099	-0.208533	-0.0744839	0.441375	-0.0347811	-0.0347811	-0.0347811	-0.0347811	0.0151379	-0.0347811	-0.0347811	-0.0347811	-0.0287026	0.0283991	-0.0347811	-0.0347811	-0.0458247	-0.0347811	0.229111	-0.005195	-0.0317426	-0.127353	-0.0347811	0	0.303136	0	6	5	6	0.136861
0-AGCGGCGGTTAGCGGT-1	-0.0347811	-0.0882654	-0.066857	-0.197474	-0.239847	0.00615579	-0.262605	-0.174165	-0.205951	-0.0347811	-0.0347811	-0.0347811	-0.0432394	0.268094	-0.0347811	-0.0347811	0.0505906	-0.126818	0.0897392	-0.0347811	-0.102273	0.519096	-0.0839635	-0.00706506	0.026358	-0.0775533	-0.0422997	0.0806018	-0.0347811	0.0774864	-0.0610431	0.000380474	-0.0259141	-0.218651	-0.0521091	0.0606326	0.465899	0.0211921	-0.0347811	-0.42097	-0.2554	0	0.567724	0	6	5	6	0.277819
0-ATACGGAACGTCGTTT-1	-0.0347811	-0.0347811	0.0216723	-0.0624212	-0.197866	0.0331161	-0.407532	-0.0966227	-0.0300344	-0.0347811	-0.0408775	-0.0705795	-0.145774	0.477486	-0.00294191	-0.088803	0.0364048	-0.0202521	0.0440024	-0.0347811	-0.121228	0.506468	-0.0255198	-0.029863	-0.0969341	-0.0554177	0.0805088	-0.0347811	-0.0347811	-0.0347811	-0.0347811	0.032974	0.113062	-0.0227904	-0.0827019	-0.0347811	0.300339	-0.0347811	-0.010983	-0.239829	-0.113479	0	0.470873	0	6	5	6	0.172171
0-CCAAGCGTAACTCGTA-1	-0.0347811	-0.0347811	0.0857177	0.00590368	-0.155578	0.00346231	-0.213107	-0.146191	-0.0503095	-0.055792	-0.129688	-0.0347811	-0.00840042	-0.0347811	-0.0347811	-0.0592985	0.228672	-0.0902645	0.230174	-0.195048	-0.0347811	0.483594	-0.0672222	0.0303292	-0.0272272	-0.157236	-0.0347811	-0.0347811	-0.0347811	-0.0347811	0.0470584	-0.0864786	0.104558	0.0526135	0.038098	-0.0347811	0.285034	-0.0347811	-0.088949	-0.229237	0.0810576	0	0.449826	0	6	5	6	0.257604
0-GAGCGCTGTTAGGTAA-1	-0.267382	-0.129575	0.00937511	-0.0430956	-0.0589287	0.019945	-0.309225	-0.138786	-0.0129265	-0.078574	-0.0628944	-0.132432	-0.0582402	0.2147	-0.0347811	-0.0371225	0.160853	-0.0479561	0.163316	0.0287236	-0.0347811	0.480567	-0.00167793	-0.0347811	-0.0347811	-0.0378351	-0.0347811	-0.0347811	-0.149297	-0.0347811	-0.0410276	-0.0410578	0.120293	-0.0347811	-0.159835	0.195513	0.475614	-0.0347811	-0.0347811	-0.0347811	-0.0584542	0	0.532709	0	6	5	6	0.319465
0-CTAACTGGTCCGGTTC-1	0.0683905	-0.0191003	-0.0608992	-0.0574254	-0.0347811	0.00104367	-0.298705	-0.0774079	-0.0967128	-0.0347811	-0.0347811	-0.0347811	0.10642	0.126488	-0.0347811	-0.0347811	0.142517	-0.125441	0.0146919	-0.0347811	-0.0595607	0.519096	-0.0730933	-0.0383924	-0.0527294	-0.0705822	-0.0332881	0.00710896	-0.0740819	-0.0347811	-0.100659	-0.0480818	0.0735964	-0.0347811	-0.0347811	-0.143273	0.265683	-0.0347811	-0.0347811	-0.375582	-0.0992544	0	0.482296	0	6	5	6	0.140187
0-CGATGTTGTTATCTAC-1	-0.0347811	-0.0347811	-0.160307	-0.173426	-0.0347811	0.00471728	-0.0946071	-0.14868	-0.0976156	-0.1118	-0.0347811	0.0174943	-0.00786376	0.315135	-0.0147369	-0.17316	0.0873116	-0.0137637	0.155367	-0.0347811	0.0036562	0.414576	-0.124467	-0.0113387	-0.0198125	-0.00665537	0.199206	0.188194	-0.0347811	-0.275186	-0.113582	-0.0687416	0.0491594	-0.0805161	-0.066064	-0.0388946	0.133192	-0.0347811	-0.0646131	-0.135584	-0.159562	0	0.481121	0	6	5	6	0.144279
0-GTCTCCTGCCAGTATG-1	-0.0347811	0.0127814	-0.0556451	-0.10698	-0.0347811	0.0398415	-0.195858	-0.201641	-0.0347811	-0.0918903	-0.123305	-0.0773398	-0.0101787	0.314068	0.0660702	-0.059676	0.122446	-0.0117791	-0.00479745	-0.0347811	-0.0347811	0.481153	-0.0347811	-0.0347811	-0.0813271	0.0118593	0.0271014	0.122875	-0.0623876	0.167962	-0.0361035	-0.110319	0.221215	-0.0027912	-0.0279663	-0.0347811	0.261312	-0.0347811	-0.0347811	-0.0347811	-0.0501979	0	0.33984	0	6	5	6	0.128257
0-GTATGAAATTTCACTC-1	0.0187472	-0.113742	-0.0347811	-0.0347811	-0.0347811	-0.00075041	-0.146022	-0.251806	-0.141433	-0.0347811	-0.0347811	-0.228904	-0.0804829	0.486266	0.0128584	-0.0723931	0.0461465	-0.0347811	0.150608	-0.0347811	-0.0347811	0.276335	-0.0347811	-0.04146	-0.0413402	0.0851852	-0.0347811	0.0203736	-0.0708315	-0.0654912	-0.13696	0.0940867	0.0846905	0.0459757	-0.0325557	-0.0292541	0.328141	-0.0347811	-0.0347811	-0.0347811	-0.0347811	0	0.416549	0	6	5	6	0.239375
0-GTGGAGCGTTTACCGA-1	-0.0347811	-0.0347811	-0.0347811	-0.0801828	-0.0347811	0.00430304	0.0145215	-0.129939	-0.118553	-0.204152	-0.080455	-0.199243	0.0113376	0.1354	-0.0347811	-0.0347811	-0.00064996	-0.0347811	-0.0347811	-0.0347811	-0.0347811	0.490487	-0.0347811	-0.127024	-0.037228	0.051975	0.0826539	-0.0347811	-0.0594307	-0.0347811	-0.0382638	-0.170643	0.0292896	-0.0234777	-0.044652	-0.069726	0.269228	-0.0347811	-0.0347811	-0.0347811	-0.0450212	0	0.420735	0	6	5	6	0.117223
0-CCTACATTCACAGACG-1	-0.0347811	-0.0803955	-0.113213	-0.0347811	0.0481976	-0.0820621	-0.0339639	-0.216311	-0.107279	-0.0786556	0.126787	0.162457	0.102288	-0.0347811	-0.0347811	-0.0440902	0.155835	-0.0160846	-0.00694055	-0.0347811	-0.0347811	0.266397	-0.0540107	-0.0962362	-0.0964778	-0.0177351	-0.0275661	-0.0347811	-0.0347811	0.0421355	-0.11189	0.0307456	0.130626	0.0185581	-0.105869	-0.190666	0.192128	-0.0347811	0.059352	-0.0285047	-0.0347811	0	0.455628	0	6	5	6	0.0925937
0-AGACGACGATGCCGCT-1	-0.0347811	-0.0347811	0.143402	-0.044594	-0.230788	0.0277748	-0.286712	-0.073331	-0.0408918	0.107885	-0.0347811	-0.264667	0.0920742	0.259903	-0.0347811	-0.119248	0.0578566	0.0219696	-0.0731263	0.0936047	0.0296037	0.122236	-0.0641518	-0.0546184	0.13804	-0.0906129	0.0589501	0.00866513	-0.113395	0.305896	-0.0231214	-0.13594	0.0239008	-0.0950883	-0.0314925	-0.0347811	0.286459	-0.044512	-0.0910922	-0.0347811	-0.0627204	0	0.858815	0	6	5	6	0.106667
0-TTCTTGGACGATCTGC-1	0.184255	-0.0886671	-0.193799	-0.236995	-0.0445446	0.0453673	0.101437	-0.131827	-0.0267561	-0.0856466	-0.0875365	-0.144674	0.0220549	-0.0347811	-0.0347811	-0.0125367	-0.017225	-0.0814004	0.0386497	0.046365	-0.0347811	0.50583	-0.286998	-0.126252	0.000570655	0.255293	-0.0149547	0.00546458	0.0145252	-0.0347811	-0.00113087	-0.216537	0.0879927	0.0307713	-0.0470208	-0.364304	0.144629	-0.0347811	-0.0347811	-0.358287	-0.11481	0	0.621091	0	6	5	6	0.0916395
0-CACCCGGTTTGTGACT-1	-0.114858	-0.0779882	-0.210495	-0.132811	-0.0347811	0.0501437	-0.000959469	-0.160951	-0.233024	-0.0975259	-0.0854821	-0.190792	-0.0974304	0.333508	-0.0347811	-0.0549165	-0.00306811	0.0554681	0.0345291	-0.14791	-0.0969656	0.210615	-0.0873701	-0.0176754	-0.0602272	0.12397	0.0139292	0.0355703	-0.0347811	-0.0347811	-0.0700869	-0.0900592	0.31723	-0.031974	-0.161651	0.12233	0.267218	-0.0188271	0.00872661	-0.337572	-0.0347811	0	0.611891	0	6	5	6	0.150874
0-TAACATACACGCGATC-1	0.0747943	0.0930847	-0.110574	-0.131059	-0.28128	-0.0347811	-0.0764933	-0.167819	-0.0785177	0.0604859	-0.144375	-0.14135	0.0120675	0.243628	-0.0202208	-0.183858	0.109605	-0.0222562	-0.014853	-0.0347811	0.0442945	0.364657	-0.199284	-0.066614	0.0777141	-0.168176	-0.012284	-0.0347811	0.101258	0.248264	-0.00477621	0.02787	0.215635	-0.0151326	0.0959113	-0.00184862	0.259397	-0.000609413	0.045234	-0.0347811	-0.0347811	0	0.475114	0	6	5	6	0.122272
0-CCAGAAAGCAACTCAT-1	-0.0347811	-0.0347811	-0.233006	-0.0617735	-0.0347811	-0.0731889	-0.0843407	-0.153743	0.0289954	-0.0558812	-0.281045	-0.10078	0.0133418	-0.0347811	-0.0490021	-0.0877301	0.157122	-0.0420513	0.0326825	-0.318581	-0.08463	0.0749743	-0.256983	-0.0569434	-0.0197031	0.0449885	-0.0243208	0.00910969	-0.0347811	0.0512133	-0.0347811	-0.0980354	-0.0240052	-0.0337355	-0.0757984	0.283597	0.333243	-0.182227	0.0891894	-0.0628495	0.0769152	0	0.470979	0	6	5	6	0.182963
0-AAAGTAGCATTGCTCA-1	-0.0347811	-0.0347811	-0.0347811	-0.124078	-0.0347811	-0.0192897	-0.184299	-0.0905503	-0.105271	-0.0347811	-0.183528	-0.0347811	-0.0527734	0.41849	-0.0347811	0.00611929	0.011255	-0.120202	0.0596954	-0.298639	-0.191583	0.32972	-0.101418	-0.146941	0.0797612	-0.0859448	-0.00511524	-0.0347811	-0.0347811	-0.0347811	-0.111396	-0.0681364	0.277319	0.16021	0.110325	0.0262415	0.432665	-0.0347811	0.0355283	-0.354973	-0.107172	0	0.430018	0	6	5	6	0.24618
0-CTCGGTTGTCGGCCCT-1	-0.0347811	-0.0200001	-0.0347811	-0.0920651	-0.0347811	0.0301722	-0.150667	-0.17133	-0.0207501	-0.0347811	-0.0347811	-0.0163053	-0.051514	0.0654927	-0.0347811	-0.0909942	0.00117937	-0.133174	0.116235	-0.0347811	-0.075365	0.152773	-0.0483299	-0.0347811	-0.0248328	0.0802814	0.00416081	0.183353	-0.0347811	-0.0347811	-0.0638174	0.0148524	0.345323	-0.0347811	-0.0972902	-0.0347811	0.24661	-0.0837425	-0.0815009	-0.382663	-0.0347811	0	0.579394	0	6	5	6	0.181423
0-TCCTCTCCAGTTGTCC-1	-0.0347811	-0.0347811	-0.165476	-0.149509	0.179235	0.198767	0.088929	-0.222174	-0.212577	-0.0729483	0.0734431	-0.222931	-0.0347811	0.294552	-0.0204684	0.0127743	0.0141954	-0.10319	0.140128	-0.0347811	0.0116758	-0.036083	-0.0107749	-0.168034	0.0821381	-0.0347811	0.0167877	-0.0695094	-0.0347811	-0.0347811	-0.0347811	-0.0179627	0.0595729	0.039495	0.0499667	0.0209188	0.353619	-0.0347811	-0.141791	-0.249894	-0.0347811	0	0.533995	0	6	5	6	0.246874
0-CTACTATCATAGGTTT-1	0.0756178	-0.0347811	-0.189904	-0.121186	-0.021086	0.167779	-0.0347811	-0.0993774	-0.0623398	-0.0449522	-0.17316	-0.0347811	0.000193938	0.255989	0.112916	-0.0347811	-0.0173213	-0.143087	-0.0339867	-0.343011	-0.229662	-0.0347811	-0.122516	0.035927	0.181189	0.0743979	-0.125987	-0.0298496	-0.0347811	0.0627015	-0.105249	-0.18928	0.0211645	0.312623	-0.0347811	0.122617	0.469177	-0.029565	0.174502	-0.497148	-0.00254849	0	0.507207	0	6	5	6	0.217595
0-AGCTCTAGACGTTCCA-1	-0.112719	-0.0791649	0.0920855	-0.0831747	-0.236791	0.137692	-0.149972	-0.251506	-0.12652	-0.0347811	-0.00063409	-0.24654	-0.0655336	-0.0347811	-0.0347811	-0.0135522	0.0581962	-0.0188103	0.097666	-0.131895	-0.137555	-0.0347811	0.134249	-0.0347811	-0.0405219	-0.0347811	-0.0607459	-0.0496711	-0.0347811	0.0295061	-0.0347811	-0.209727	0.336626	-0.0494402	-0.137741	-0.0347811	0.303408	0.173584	-0.0347811	-0.128453	-0.055879	0	0.599978	0	6	5	6	0.200537
0-ACTACATCCCGACAAG-1	-0.0347811	-0.109778	-0.0347811	-0.160673	-0.0347811	0.20399	0.126892	-0.145619	-0.181467	-0.064061	-0.176251	-0.201382	-0.0243577	0.127085	0.0243859	-0.0347811	0.139709	-0.00497353	0.0503766	-0.0347811	0.0369179	0.519096	0.0473044	-0.0687608	0.105025	-0.0347811	-0.0347811	-0.0347811	-0.0347811	-0.0347811	-0.0783743	-0.146433	0.194494	0.015494	0.036258	-0.163777	0.270249	-0.0347811	0.059759	-0.113144	-0.165259	0	0.428213	0	6	5	6	0.160313
0-CCCTGGCTGTTCCTTC-1	-0.0347811	-0.0347811	-0.0483787	-0.208946	-0.0347811	-0.0232902	-0.128294	-0.162957	-0.206721	-0.0996565	-0.0665493	-0.20985	-0.0050097	0.0694866	-0.0347811	-0.0262341	0.076577	-0.000661925	0.0219626	-0.0347811	-0.0347811	0.421551	0.0987139	0.108598	-0.0347811	0.0492309	0.21543	-0.0347811	-0.0347811	-0.0347811	-0.0219512	-0.0852756	0.0718048	-0.0347811	-0.0347811	-0.0670663	0.223558	-0.0347811	-0.0127278	-0.0910243	-0.407821	0	0.587786	0	6	5	6	0.12276
0-AATAACACTAGAACAA-1	-0.198419	-0.117949	-0.0613526	-0.102653	-0.195251	-0.0675664	-0.316656	-0.241993	-0.0690009	-0.0876333	-0.117265	-0.17779	-0.00880367	0.214657	0.153962	-0.0824394	0.00556365	-0.0637693	0.0295424	0.0162825	-0.0706677	0.286779	-0.0347811	0.0356189	0.018943	0.11691	0.163023	-0.0347811	-0.0347811	0.0365772	-0.0383635	-0.213531	0.20531	0.00567352	0.0138175	0.0250932	0.247093	0.179977	-0.0347811	-0.127247	-0.0347811	0	0.457171	0	6	5	6	0.138318
0-TTGCTGCACCTATCCA-1	-0.0347811	-0.0623733	-0.0493236	-0.227495	-0.0347811	-0.0700395	-0.132727	-0.225582	-0.0214816	-0.114986	-0.28639	-0.0347811	-0.0196573	0.435236	0.00102677	-0.0347811	-0.062044	-0.0244253	0.0299568	-0.0347811	-0.000407234	0.146735	-0.054646	0.0784445	0.00443992	-0.0347811	0.111674	-0.0347811	-0.0347811	-0.299302	-0.0565436	0.149495	0.217168	-0.0319231	-0.0457795	0.0577325	0.115579	0.225142	-0.038284	-0.0347811	-0.154611	0	0.534138	0	6	5	6	0.072768
0-CCATAACCTGTGCAGT-1	-0.0468474	-0.307345	-0.0264963	-0.0866275	-0.0347811	0.12439	-0.297534	-0.189889	-0.125619	-0.0367221	-0.219447	-0.362616	-0.0370954	-0.0347811	-0.14502	-0.0741597	-0.00246935	0.00651865	0.065055	-0.0347811	-0.0347811	0.353706	-0.000671898	0.0499505	0.00360973	-0.12836	-0.0347811	-0.0347811	-0.0347811	-0.0347811	-0.165368	0.00353539	0.234669	-0.0347811	-0.0693676	-0.0347811	0.197102	0.0725581	0.00876785	-0.0347811	-0.189131	0	0.429408	0	6	5	6	0.131079
0-ACGTTATTGGTCACTC-1	-0.392539	-0.0444152	-0.0347811	-0.0347811	-0.132262	-0.00174547	-0.0347811	-0.212671	-0.0347811	-0.00599159	-0.0347811	0.0680517	-0.125178	0.264147	0.0813219	-0.0667122	0.124395	-0.0469055	0.0370334	-0.0347811	-0.0724032	0.148715	-0.225758	0.0180543	0.00725497	-0.0764207	-0.109038	-0.0248731	-0.0347811	0.291581	-0.0229588	0.045209	0.0341554	-0.0347811	-0.0347811	-0.0347811	0.186733	-0.0347811	-0.0829398	-0.056631	-0.0347811	0	0.709971	0	6	5	6	0.111883
0-ACTTGTAGTCCCTTCA-1	-0.0347811	-0.0347811	-0.0347811	-0.0347811	-0.0827446	-0.00845292	-0.0266654	-0.109724	-0.160806	0.0320178	-0.193117	-0.0347811	-0.0335528	0.102411	-0.0765975	-0.157724	0.0431069	-0.121225	-0.015252	-0.0347811	-0.0423368	0.18007	-0.108811	0.111604	-0.000277664	-0.164906	-0.152548	0.00723226	-0.0347811	-0.0347811	-0.208715	-0.0953424	0.162367	-0.00204985	-0.0347811	-0.187803	0.306997	0.159378	-0.103194	-0.243084	-0.0347811	0	0.54723	0	6	5	6	0.145873
0-CTTAGGTATAGACCAG-1	0.106606	-0.0347811	0.00962528	-0.0257924	-0.116314	0.0312898	-0.0244041	-0.199188	-0.0888878	-0.16893	-0.0253975	-0.0547863	-0.014808	-0.0347811	-0.0347811	-0.246586	-0.0268703	-0.0836551	-0.0105795	-0.0347811	-0.0347811	0.0541792	-0.0347811	0.0087599	-0.0245947	-0.0347811	-0.0275548	0.117742	-0.0347811	-0.0347811	0.00731654	-0.0260608	0.209981	0.0155688	0.0129862	-0.196613	0.354326	0.285758	0.0187702	-0.172094	0.155468	0	0.648185	0	6	5	6	0.171873
0-CCTCGAAGTGGACGGG-1	0.121266	-0.0347811	-0.0136113	0.0835718	-0.329359	-0.0378596	-0.165581	-0.105005	0.0623837	-0.114463	-0.0347811	-0.0347811	0.155144	0.243047	-0.0347811	-0.0118553	-0.103646	-0.0795093	0.0233303	-0.0347811	-0.0347811	-0.0347811	-0.13065	0.0161742	-0.1414	0.124277	-0.0347811	-0.0347811	-0.0347811	-0.115521	-0.0977822	0.0211461	0.242361	-0.0705515	-0.0347811	-0.1778	0.16904	-0.114197	-0.187218	-0.207466	0.150419	0	0.583988	0	6	5	6	0.0961852
0-ACATAATAAGGCGGTG-1	0.0191739	-0.166904	0.104049	-0.0453015	-0.0347811	-0.00451161	-0.137968	-0.197591	-0.0923526	-0.0744095	-0.24236	0.0701976	-0.00220656	-0.0347811	-0.0751983	-0.0347811	0.160457	-0.113019	-0.0123236	-0.0347811	-0.0347811	-0.0347811	0.0237528	-0.0347811	-0.145904	-0.00268576	0.182958	-0.0347811	-0.0347811	-0.0347811	-0.0507008	-0.0832484	0.303474	-0.0347811	-0.077955	-0.257133	0.278531	-0.0347811	-0.0347811	-0.255879	0.0218509	0	0.500376	0	6	5	6	0.133104
0-GAAGTGCTGGATAGCT-1	-0.126088	-0.115325	-0.00907753	-0.00814967	-0.0347811	-0.132577	-0.0735588	-0.29974	-0.15204	-0.104738	-0.0201876	-0.413193	-0.00645279	0.336178	-0.0207331	-0.118029	-0.0767036	-0.0709528	-0.0286383	-0.0686431	-0.0725068	0.0542032	-0.0347811	-0.0647228	0.0264404	-0.066977	0.0563562	-0.0347811	-0.0347811	0.221111	-0.0437191	-0.036528	0.106453	-0.151326	-0.0347811	0.181325	0.0841714	-0.0347811	-0.0696695	-0.174431	0.0410446	0	0.540154	0	6	5	6	0.0277665
0-ATTATGCCATAGGGAG-1	-0.0347811	0.0185869	0.0220381	-0.000374383	-0.0347811	-0.0659686	-0.193175	-0.247765	-0.183233	0.0119251	-0.0347811	-0.0347811	0.108436	0.0717387	-0.0347811	-0.140935	0.130217	-0.0750796	-0.0520426	-0.0347811	-0.11636	-0.0347811	0.0162543	-0.0347811	0.0874431	-0.0347811	0.0724478	-0.0347811	-0.0583433	0.0674334	-0.0910826	0.0287758	0.0361446	-0.0261756	-0.0347811	-0.0347811	0.13542	0.110781	-0.0884634	-0.143234	-0.0115685	0	0.716166	0	6	5	6	0.0416887
0-CGTAGCGAATTGTCAG-1	-0.0347811	-0.0347811	-0.201677	0.118118	-0.0347811	-0.0247413	-0.143987	-0.238928	0.0473591	0.0759823	-0.0621279	-0.178116	0.10476	0.516078	0.0225215	-0.0773445	-0.0546957	-0.160868	0.0869236	-0.192908	-0.0739291	0.129283	0.0715104	0.0142578	0.0221472	-0.0424181	0.0062232	0.0747746	-0.0347811	-0.0347811	-0.0553791	-0.255206	-0.0347811	-0.0347811	-0.125608	0.00274266	0.211128	-0.0736048	0.0603169	-0.326413	0.0829015	0	0.560292	0	6	5	6	0.149026
0-CGGCAGGGTCGGGTTG-1	0.0433801	-0.138434	-0.0880212	0.0162443	-0.0697437	-0.0337155	-0.185945	-0.179218	-0.111698	-0.113706	-0.0234689	-0.0347811	0.000436341	-0.0347811	-0.0143982	-0.137182	0.0962609	-0.185581	-0.0102553	-0.123563	-0.0347811	-0.0347811	-0.124884	-0.0347811	-0.0100673	-0.0347811	-0.00248971	0.106699	-0.131251	-0.0347811	-0.115307	-0.121816	0.0969537	-0.0347811	-0.12399	-0.0347811	0.134439	0.290242	-0.0347811	-0.424601	0.1105	0	0.391898	0	6	5	6	0.062092
0-TTACTCCGGCCGGGAA-1	-0.0347811	-0.0397246	-0.0864712	-0.0347811	-0.0347811	0.00787342	-0.179666	-0.0358997	-0.167949	0.0470899	-0.0637555	-0.0347811	0.00570175	0.225837	-0.241405	-0.0347811	0.100112	-0.0578034	0.142659	-0.208671	0.135354	-0.0347811	-0.0412526	-0.0347811	-0.024161	-0.0347811	0.158894	0.061804	-0.0347811	-0.0347811	-0.0748159	-0.140014	0.207227	-0.0347811	-0.0591279	-0.0347811	0.140455	-0.0347811	-0.0649851	-0.0976427	-0.0347811	0	0.540901	0	6	5	6	0.141557
0-GGCTCGCGTTGAGGTA-1	0.215505	-0.0347811	-0.0430351	-0.00156101	-0.0347811	-0.0347811	-0.0347811	-0.119132	-0.0962092	-0.0347811	-0.15953	-0.0708125	0.00596968	0.227552	-0.0347811	-0.0921291	0.0200516	-0.0651407	0.116259	-0.0347811	-0.0347811	0.0521008	-0.0347811	0.0133	-0.0841547	-0.0347811	0.0529135	-0.0347811	-0.0347811	-0.163021	-0.0725491	-0.0635493	0.272399	0.0922911	-0.0347811	0.041798	0.285749	-0.0347811	-0.0849088	-0.151992	-0.0347811	0	0.494067	0	6	5	6	0.201004
0-GCTGTTGCTACCGAAC-1	-0.0347811	-0.0758463	-0.0347811	0.0448813	-0.123318	-0.0347811	-0.13353	-0.34404	-0.120674	-0.0347811	-0.0385816	-0.114287	-0.00830908	0.379094	-0.0251497	-0.143809	0.0650644	-0.0886075	0.0157718	-0.0347811	-0.0723093	0.175086	-0.0347811	-0.0347811	0.015084	-0.0347811	0.0202619	0.05985	-0.0347811	-0.0347811	-0.117798	-0.174209	0.235426	0.0509841	-0.0532527	-0.00681177	0.272598	0.00897361	-0.0447391	-0.188897	-0.0347811	0	0.584875	0	6	5	6	0.144185
0-GGCGGTAGGATCATTG-1	-0.0347811	-0.0347811	-0.0777468	0.00241563	-0.184408	0.0383674	-0.258352	-0.122585	-0.0347811	-0.0347811	-0.0984183	-0.138455	0.0464246	-0.0347811	-0.117372	-0.0277207	-0.00425868	-0.0587787	0.0165779	-0.1842	-0.0347811	-0.0347811	-0.00020212	-0.0184571	-0.0233611	-0.0347811	0.00769786	0.0645731	-0.0347811	-0.0347811	-0.054549	-0.164599	0.123297	-0.0576427	-0.0896602	0.136204	0.0368937	0.242183	-0.0731517	-0.2235	0.159614	0	0.413784	0	6	5	6	0.0267358
0-AATCGCCTCAGCGCCA-1	0.0439038	-0.0347811	-0.189826	-0.0288711	0.112148	-0.0130879	-0.0347811	-0.151478	-0.0671154	0.0542444	-0.00991951	-0.161489	-0.0545714	-0.0347811	-0.0300101	-0.0512278	-0.0347811	-0.132126	0.0573254	-0.0347811	-0.0138186	0.0601994	0.00371723	-0.0423429	-0.0480438	-0.0347811	0.0518758	0.0200955	-0.0560601	-0.0897195	-0.0616779	-0.200372	0.111259	-0.0347811	-0.0347811	-0.0616174	0.145352	0.0271917	-0.0347811	-0.404004	0.0606049	0	0.595655	0	6	5	6	0.101338
0-AGATGACTCGCCCACG-1	-0.0347811	-0.0664772	-0.0347811	-0.00592226	-0.0584786	-0.0338125	0.0163928	-0.148566	-0.086143	0.133219	-0.169968	-0.272885	0.0415611	-0.0347811	-0.39487	0.0732685	-0.00554738	-0.0777423	-0.0672087	-0.0347811	-0.0214979	-0.272131	0.0161829	-0.0347811	-0.0773139	-0.225508	0.0663499	-0.145047	-0.1446	-0.0347811	-0.0895946	-0.151067	0.192185	0.0739881	-0.0347811	0.0904096	0.153249	-0.0347811	-0.0347811	-0.326377	0.054149	0	0.698441	0	6	5	6	0.0430199
0-ATAGTTCCACCCACTC-1	-0.178004	0.0568668	0.129901	0.0780405	-0.0615764	-0.0353301	-0.0347811	-0.150857	-0.276902	-0.19365	-0.100459	-0.196799	0.0770644	0.0646681	-0.0347811	0.0814079	-0.0882808	-0.144693	-0.0347811	-0.0347811	-0.0347811	0.0547695	0.0205523	0.0424899	-0.0347811	-0.0347811	0.107431	-0.0347811	-0.0347811	-0.258998	-0.116975	-0.214663	0.254848	0.0861156	-0.0182037	-0.0804412	-0.0347811	0.24363	0.123049	-0.305006	-0.0347811	0	0.393354	0	6	5	6	-0.0347811
0-CATGCGTTAGACAGAA-1	-0.0347811	-0.0347811	0.0259532	-0.0961555	-0.0347811	-0.0656566	-0.0347811	-0.136495	-0.166085	-0.0766758	-0.0785667	-0.0347811	-0.0289687	-0.0347811	-0.0347811	0.0979594	0.181992	-0.0458058	0.0809052	-0.316818	0.0143638	-0.0347811	-0.0347811	-0.200606	0.0672904	-0.0872011	0.0953815	-0.0347811	-0.0347811	-0.0347811	-0.0988014	-0.140847	0.181893	0.106724	-0.0967302	-0.0261473	0.306753	0.0776444	0.124002	-0.102441	-0.209528	0	0.465922	0	6	5	6	0.193829
0-TTCAAAGTCTCTAGCC-1	-0.108506	-0.120379	0.172521	-0.0709313	-0.0347811	-0.142072	-0.163495	-0.223575	-0.154326	-0.0323819	0.0324634	-0.0347811	0.103227	0.0207744	-0.0347811	0.0591949	0.0698698	-0.0879019	-0.031587	-0.0926597	-0.0525267	0.360946	-0.0347811	-0.0727902	-0.00962633	-0.119441	0.214652	0.129537	0.0292071	-0.0347811	-0.179346	-0.0799893	0.00993077	0.0802412	-0.0198884	-0.0347811	0.210808	0.436435	-0.0325838	-0.35331	-0.137709	0	0.80611	0	6	5	6	0.0896104
0-AAGAGCTCTTTATCGG-1	-0.112147	0.00721132	-0.011378	0.00858364	-0.247709	-0.0822733	-0.116992	-0.0394277	-0.302187	-0.0347811	-0.109576	-0.0347811	-0.0347811	0.278611	-0.0347811	0.000802642	0.0280655	-0.0809848	0.050753	-0.0347811	-0.0978084	0.519096	0.00961287	-0.16782	0.00165336	-0.0733583	0.068177	0.146573	0.0310161	-0.0664171	-0.243688	-0.178062	0.0485071	-0.0347811	-0.12427	-0.0266093	0.103658	0.306021	-0.0347811	-0.294948	0.119706	0	0.503648	0	6	5	6	0.0772054
0-ATGATCGGGAATAGAC-1	-0.0567028	-0.119945	-0.0347811	0.056539	-0.293392	-0.0347811	-0.217071	-0.160382	-0.133161	-0.0347811	-0.0347811	-0.0347811	-0.0365095	0.43005	-0.00554151	-0.0149389	-0.0373548	-0.0155944	0.00822948	-0.0347811	0.0784626	-0.0153535	-0.146928	-0.0779669	-0.0687725	-0.0316245	0.0666302	-0.0347811	-0.0347811	-0.0347811	-0.0894482	0.0413827	0.231386	0.0179581	-0.0249735	-0.174681	0.0270051	-0.0347811	0.048932	-0.0440357	0.141349	0	0.619247	0	6	5	6	0.0176173
0-TGTGGCAAAGCGTATG-1	-0.123252	-0.125846	-0.0388889	0.148945	-0.0347811	-0.0347811	0.00992953	-0.201611	-0.0347811	-0.0347811	-0.0347811	0.0813582	0.0587021	-0.0347811	-0.0347811	0.0442627	0.07402	-0.0381297	0.10363	-0.145424	-0.130693	-0.0666413	-0.0766695	-0.0347811	-0.0222035	-0.0068744	0.0702049	0.242267	-0.0347811	-0.328034	-0.0347811	-0.0238901	-0.0347811	-0.0751643	-0.100566	-0.338194	0.0933836	0.0633947	-0.0377332	-0.0347811	0.174459	0	0.432882	0	6	5	6	0.0985067
0-CTACTATCTTTCAGAG-1	-0.269778	-0.0216646	0.0231136	0.115609	-0.0172805	-0.0347811	-0.241196	-0.0757242	-0.183825	-0.157256	-0.0880242	-0.0347811	-0.0690136	0.226341	0.0124309	-0.0854809	-0.13607	-0.0707047	-0.0347811	-0.0347811	-0.0347811	-0.0773497	-0.0427022	-0.0681561	-0.0711026	0.149632	0.0490462	-0.0347811	-0.0347811	-0.0347811	-0.125949	0.0545753	0.0923475	-0.0347811	-0.0723487	-0.0347811	0.11172	-0.0205346	-0.0347811	-0.173473	0.193377	0	0.43389	0	6	5	6	0.0384696
0-CCATCTCACCAGTGAA-1	0.0184247	-0.0798128	-0.11284	0.0496648	-0.0347811	-0.0347811	-0.102816	-0.13127	-0.218273	-0.038011	-0.0523945	-0.0347811	-0.000944975	0.219362	-0.0347811	-0.113471	-0.0347811	-0.0818099	-0.0166804	-0.0347811	0.00100626	0.20103	-0.13573	-0.0203541	-0.0532705	-0.0347811	-0.016178	-0.0347811	-0.257872	-0.0347811	-0.0783146	-0.112701	0.237303	-0.0820803	-0.0413242	-0.0347811	0.269735	-0.0347811	-0.0104991	-0.141356	0.131884	0	0.660002	0	6	5	6	0.126527
0-CCGGCGCATATTGGAT-1	-0.0347811	-0.0347811	-0.0347811	0.0586525	-0.0491264	-0.0367195	-0.313957	-0.166765	0.083014	0.0206456	-0.273333	-0.0347811	0.147975	-0.0347811	-0.0347811	0.162562	-0.10869	-0.0372545	0.0371806	-0.0488877	-0.0607107	0.0990432	-0.180508	0.0186895	-0.0347811	-0.0408759	0.184206	-0.0347811	-0.0347811	-0.0347811	-0.100363	-0.0347811	-0.0347811	-0.0794001	0.0154706	-0.0347811	0.180062	-0.0347811	-0.0691786	-0.0347811	0.0177212	0	0.610106	0	6	5	6	0.108621
0-AGCTGTAACCTCAATC-1	0.461987	0.0660926	0.120502	-0.105569	-0.254037	-0.0980392	-0.247573	-0.0836703	0.00663881	-0.0774544	-0.12841	-0.0347811	-0.0124755	0.269877	-0.0347811	-0.0187507	-0.101024	-0.0379928	0.062276	0.0544074	0.00322234	-0.0347811	-0.1461	-0.0361533	0.0144529	-0.0347811	0.00627512	0.0145576	-0.0347811	-0.0347811	-0.193114	-0.142105	0.180134	0.0161682	-0.00368656	0.102426	0.0579814	0.229354	0.00177247	-0.0347811	-0.236329	0	0.547985	0	6	5	6	0.0601287
0-AACGTTATCAGCACCT-1	0.0843927	-0.0347811	0.037903	-0.0406991	-0.0347811	-0.0970793	-0.112268	-0.14464	-0.0668061	-0.0347811	-0.0347811	-0.105016	-0.00522314	0.46099	-0.0193962	0.0443874	-0.0347811	0.01403	0.0307764	0.0152833	-0.00170151	-0.0783117	-0.07815	-0.0561922	-0.0347811	-0.0312161	0.0495636	-0.0347811	-0.149113	-0.333387	-0.147623	0.0170661	-0.0248779	-0.0222105	-0.0558588	-0.0347811	0.323366	0.264936	-0.167107	0.0148399	-0.0347811	0	0.586815	0	6	5	6	0.177071
0-GAAAGAACAGCGTTAT-1	-0.118975	-0.096089	-0.0192949	-0.0347811	-0.0347811	-0.0186384	-0.119404	-0.132884	0.0392153	-0.00803701	-0.0347811	-0.0688167	-0.063675	0.518145	-0.0799206	-0.0491977	-0.0347811	0.0260616	-0.0838003	0.150778	0.0175054	0.021286	-0.257733	-0.0352927	-0.0237686	0.0176724	0.0803296	-0.0347811	-0.0962828	0.0948723	-0.13423	-0.0347811	0.152096	-0.0406821	-0.140824	-0.0347811	0.241792	-0.0347811	-0.159084	-0.0347811	-0.0347811	0	0.503519	0	6	5	6	0.0789959
0-TATGACCTTGCGCTGG-1	-0.0684679	-0.0347811	0.00714983	-0.0211835	-0.214144	-0.0682893	-0.224009	-0.176799	-0.0347811	-0.0928731	-0.00546911	-0.0135854	0.164349	0.445344	0.194888	-0.043772	-0.102258	-0.159057	0.111637	-0.212824	0.00387263	0.433765	-0.0856077	0.0242212	-0.178028	0.129545	-0.0832889	0.291252	-0.0620485	0.00432144	9.57407e-05	0.0660349	0.0131614	-0.0347811	-0.0113716	-0.0347811	0.247239	-0.0347811	-0.00871988	-0.318466	0.00393432	0	0.682407	0	6	5	6	0.179438
0-AGGTACGATATTGCCA-1	-0.0687126	-0.0553858	-0.0347811	0.045108	-0.0347811	0.084777	-0.280853	-0.159146	-0.179543	-0.0347811	-0.0756445	-0.0621921	0.0833151	0.287181	-0.0347811	-0.0347811	-0.0342237	-0.113819	0.246952	-0.0347811	-0.0347811	0.459166	-0.0879082	0.0225976	-0.062298	0.0202226	0.0448608	-0.0347811	-0.0347811	-0.0347811	-0.131783	-0.102171	-0.0347811	-0.0347811	-0.0347811	0.115061	0.039065	-0.0347811	-0.0347811	-0.291116	0.100879	0	0.617475	0	6	5	6	0.143008
0-TCTTCCCATGGGCACA-1	-0.0347811	0.0200689	-0.00589214	-0.0247496	-0.0347811	0.0332885	-0.352032	-0.0893684	-0.167303	-0.131102	-0.0347811	-0.0347811	0.0949464	0.338869	0.0530689	0.0638202	-0.0347811	-0.0873118	-0.0347811	-0.0347811	-0.065489	-0.0347811	-0.0347811	0.0333766	-0.047343	-0.00841277	0.200223	-0.0347811	-0.0764372	-0.0347811	-0.173367	-0.126137	-0.0251103	-0.0347811	-0.0347811	-0.0347811	0.166105	-0.0347811	-0.0347811	-0.295412	0.0875693	0	0.61816	0	6	5	6	0.0656618
0-GTAGCGGCTATACACT-1	-0.150957	0.000121058	-0.0347811	-0.0211852	-0.0347811	-0.0347811	-0.0347811	-0.103595	-0.00640888	-0.0347811	-0.0347811	-0.153318	0.0996031	0.0665399	-0.0347811	-0.0347811	-0.0347811	-0.0347811	-0.0347811	-0.0347811	-0.0347811	-0.0347811	-0.0347811	-0.0347811	0.0230072	-0.00319227	0.0525156	0.00465485	-0.0961649	-0.0347811	-0.0316121	-0.145895	0.0107532	-0.0347811	-0.191921	-0.0262244	0.080607	-0.0347811	0.115033	-0.0347811	0.00392953	0	0.427069	0	6	5	6	0.0229129
0-TTATTAGGGAAGCATC-1	-0.0347811	-0.0347811	0.0334347	-0.0438853	-0.170337	-0.00204806	-0.320397	-0.149645	-0.0347811	0.000598435	-0.199319	-0.132368	0.179926	-0.0347811	-0.0347811	-0.105	-0.0442882	-0.168219	0.070709	-0.0347811	-0.0712474	-0.0347811	0.0696895	-0.100508	0.021492	-0.0347811	0.088377	0.113492	-0.0347811	0.0460982	-0.0609952	-0.167229	0.139058	-0.17573	-0.0347811	-0.0347811	0.253172	-0.0347811	-0.0395227	-0.501743	-0.0607028	0	0.40496	0	6	5	6	0.16194
0-CCGTGGAACGATCCAA-1	-0.0347811	-0.0257025	0.113269	0.011551	-0.0347811	0.119144	-0.258763	-0.255048	-0.133791	-0.133177	-0.0347811	-0.413548	-0.0622084	0.343976	-0.0347811	-0.110053	-0.00546283	-0.103565	0.120212	-0.0347811	-0.164846	-0.110416	0.0113441	-0.0473684	-0.0073862	0.0339726	0.0940134	-0.0347811	-0.0347811	-0.0347811	-0.0971461	-0.16652	0.0940418	-0.0347811	-0.0524434	-0.257382	0.1587	-0.0347811	-0.0223944	-0.211792	0.0971368	0	0.741553	0	6	5	6	0.139456
0-TATTTATACCGAGTAG-1	0.0212353	-0.0347811	0.182687	-0.0287901	-0.171385	0.0715281	-0.350475	-0.0798804	-0.0459478	-0.125878	-0.119076	-0.0347811	0.128373	0.105245	-0.0347811	-0.0278826	-0.0347811	-0.0931994	-0.0347811	-0.0347811	-0.0691777	-0.0347811	-0.0347811	-0.0775574	-0.052024	0.0286821	0.169881	-0.097308	-0.0374842	-0.0347811	-0.0128302	-0.174949	-0.0347811	-0.031925	-0.0967477	-0.0982554	0.121426	-0.0347811	-0.0194158	-0.26032	-0.0177232	0	0.404028	0	6	5	6	0.0433223
0-CCATAAACAACCCGAC-1	-0.00644617	-0.0347811	-0.0233107	-0.0551393	-0.174661	-0.0218494	-0.0575999	-0.166524	-0.0347811	0.08711	-0.0347811	-0.0347811	0.0639227	-0.0347811	-0.0347811	-0.0843683	0.0231665	-0.0480802	0.0344815	-0.0347811	-0.0347811	-0.0347811	-0.0347811	-0.0034742	-0.0468045	-0.121141	0.0382232	0.17032	-0.0347811	-0.0347811	-0.0347811	0.0209362	0.020256	-0.0347811	-0.0848247	-0.0859651	0.0648706	-0.0347811	-0.063055	-0.167901	-0.013822	0	0.325209	0	6	5	6	0.0496761
0-ACTCAATAAAGGCACG-1	0.00330286	-0.0461396	0.011247	-0.113167	-0.237639	-0.0337653	-0.0347811	-0.154331	-0.0899088	0.0337676	-0.0978519	-0.0347811	0.0379789	0.217866	-0.0347811	-0.0607514	0.0722912	-0.0515433	0.112759	-0.0347811	-0.0347811	-0.0347811	-0.0347811	-0.0614096	-0.0256772	-0.0211	0.029071	-0.0247892	-0.0347811	0.00774462	-0.0847665	-0.065519	0.326096	-0.0347811	-0.0347811	-0.173342	0.15	-0.0347811	0.0264932	-0.099496	-0.0347811	0	0.548598	0	6	5	6	0.13138
0-AATGATGCGACTCCTG-1	-0.0347811	-0.0697627	0.0649927	-0.0203777	-0.0347811	-0.0599615	-0.184869	-0.134034	-0.11481	-0.0220891	-0.149159	-0.153829	0.0176005	0.003089	-0.0347811	-0.0524467	-0.0347811	-0.0102568	0.113688	-0.0347811	-0.125827	-0.026243	-0.0589588	-0.0593001	-0.0347811	0.00611589	0.117943	0.0393273	-0.094937	-0.0347811	-0.0882593	-0.0410424	-0.0306177	-0.0347811	-0.0347811	-0.127923	0.00311286	-0.0347811	0.0115836	-0.0347811	-0.0347811	0	0.684398	0	6	5	6	0.0584007
0-CCTCTGGCCTAGACGG-1	0.00668316	-0.0577553	0.182233	-0.0248648	-0.0709759	0.0171106	-0.108377	-0.141084	-0.0347811	-0.0347811	-0.0554184	0.0309716	0.0947872	0.375879	-0.0117877	-0.163516	-0.161238	-0.134778	0.128521	-0.0347811	-0.0347811	-0.0347811	-0.0861418	-0.0928296	-0.0347811	-0.0347811	0.117807	-0.00984325	-0.0347811	-0.0347811	-0.0853843	0.0597874	0.171736	-0.0347811	-0.0778028	-0.0632645	0.117988	-0.0347811	0.0791212	-0.317844	-0.00654724	0	0.404554	0	6	5	6	0.123255
0-CATAGTACATTGAGAG-1	-0.185169	-0.144637	0.221958	-0.106038	-0.0347811	-0.0164984	-0.173245	-0.23869	-0.0122723	-0.0347811	-0.0347811	-0.0784139	-0.0399834	0.0204557	-0.0347811	-0.108156	0.0248456	-0.122465	0.183976	-0.35115	-0.0442308	-0.0347811	-0.114283	-0.0347811	-0.0834703	-0.0347811	0.19908	-0.0347811	-0.0347811	-0.0347811	-0.0507879	0.00193613	0.196098	-0.0347811	-0.0843421	-0.0347811	-0.015934	-0.0347811	-0.0347811	-0.373307	-0.104299	0	0.39487	0	6	5	6	0.0840209
0-GCATGAGGGACGCGGC-1	-0.0701372	-0.0347811	-0.0347811	-0.0102423	-0.234914	0.0250663	-0.227906	-0.162539	-0.129325	-0.183628	-0.174524	0.167456	0.0339147	0.202859	-0.0347811	-0.148483	-0.0347811	-0.0314775	0.0509419	0.0137604	-0.0347811	0.3235	-0.0347811	-0.131381	-0.0554634	-0.107573	0.00487567	-0.0959722	-0.177148	-0.0347811	-0.0347811	-0.143305	0.104665	0.0945902	-0.0746734	-0.0899877	0.211471	-0.0347811	-0.0531454	-0.0347811	0.0350864	0	0.459786	0	6	5	6	0.131206
0-ACCCTTCATCTGCGAA-1	-0.234953	-0.126111	-0.118872	-0.0715107	-0.0347811	-0.0347811	-0.280752	-0.147693	-0.091295	-0.043626	0.056989	0.0141797	0.0189961	0.366165	-0.0439043	-0.0972597	-0.0347811	-0.025732	0.137852	-0.0347811	-0.244907	0.160028	-0.0501099	-0.0440713	-0.0179581	-0.0507776	0.131798	0.053158	-0.0565439	-0.0347811	-0.0347811	-0.161874	0.336905	-0.066112	-0.0700703	-0.113361	0.245083	-0.0347811	0.0523975	-0.0347811	-0.0963509	0	0.662206	0	6	5	6	0.191468
0-CTAGACATATATGTAG-1	-0.0347811	-0.0953013	-0.0347811	-0.0916519	-0.0347811	-0.0533873	-0.300121	-0.21977	-0.125365	-0.0232751	-0.0347811	-0.0347811	-0.0250809	0.0114765	-0.0347811	-0.101922	-0.017473	-0.0566655	-0.0277487	-0.0347811	-0.0347811	0.316583	-0.0279181	-0.0347811	-0.0609944	-0.0127629	0.149617	0.19873	-0.0347811	0.257184	-0.08715	-0.118427	0.000535625	0.0594413	-0.0112731	-0.0561888	0.154236	0.138592	-0.0962984	-0.242672	-0.101849	0	0.562233	0	6	5	6	0.0632434
0-TTGGATTGGGTACCAC-1	-0.0347811	-0.0347811	0.0499108	-0.0435056	-0.0347811	-0.00771686	-0.34036	-0.182806	-0.138976	-0.0581521	-0.0347811	-0.0347811	0.0224916	0.371944	-0.0428143	-0.0841876	-0.0964323	-0.00920552	0.109647	-0.0347811	-0.000701405	0.271505	0.0537851	0.00356761	-0.00603791	-0.128825	0.0771492	-0.0347811	-0.00830019	0.0118166	-0.0121278	-0.175808	0.057324	0.0808915	-0.00457386	-0.0347811	0.111973	-0.0347811	-0.0974418	-0.0347811	-0.0347811	0	0.809768	0	6	5	6	0.11081
0-TCACCGCTCGGCACTC-1	-0.0347811	-0.0347811	0.071634	0.00630581	-0.0347811	-0.069463	-0.143085	-7.07246e-05	0.0198537	-0.0347811	-0.0347811	-0.241629	-0.10739	0.290659	-0.0347811	-0.131987	-0.113667	-0.10501	0.0502008	-0.0347811	-0.0347811	-0.00106676	0.0883328	-0.0347811	-0.107395	-0.0112628	0.0212455	0.115763	-0.0495073	0.373235	-0.0811181	-0.0307554	-0.0347811	0.226385	0.0814852	0.0040696	-0.00384901	0.173742	-0.0953362	-0.277745	0.0822025	0	0.336298	0	6	5	6	0.0231759
0-ATCTGTAATTGTACCC-1	-0.0347811	-0.0347811	0.0752325	0.0749592	-0.247882	-0.00857705	-0.458365	-0.0662741	-0.0526811	-0.0347811	0.0858778	-0.0347811	0.00354843	0.460114	0.00399346	-0.127328	-0.0629282	-0.113417	0.0574362	-0.0347811	-0.0347811	0.283141	-0.0953473	0.00394436	-0.0449419	0.00903911	0.114893	-0.0397484	-0.0347811	-0.00310538	-0.156423	-0.05269	-0.00698933	-0.0246563	-0.00597447	-0.125065	-0.0347811	-0.432114	-0.0549451	-0.280419	0.125357	0	0.469858	0	6	5	6	0.0113275
0-CCATAGGTTGGCGTGG-1	-0.0347811	-0.0347811	-0.109034	0.0543147	-0.0492094	-0.0746568	-0.0681511	-0.152719	0.0485146	-0.0373081	-0.071618	-0.0347811	0.0453126	0.280987	-0.0347811	-0.0892735	0.0479398	0.00839514	0.108687	-0.0347811	-0.169043	-0.272977	-0.0935848	-0.0400366	-0.0659125	-0.0599201	0.136944	0.212298	-0.0485254	0.103925	-0.190849	-0.0204828	0.210576	0.31531	0.154937	-0.0388342	0.137603	-0.0347811	-0.0347811	-0.0347811	0.0592028	0	0.642812	0	6	5	6	0.123145
0-GGGCTGCCTAGGGCGA-1	-0.0347811	-0.0347811	0.0947157	0.111551	-0.299097	-0.00159122	-0.254078	-0.176478	-0.0938341	0.0351858	-0.0347811	-0.303849	0.0867972	0.393201	-0.158421	-0.0205965	0.12453	-0.0347811	0.017127	-0.32499	-0.145817	-0.00798076	-0.0347811	-0.0722063	-0.157853	0.0869817	0.157711	0.117279	-0.0347811	-0.261873	-0.276168	-0.030357	0.0599919	-0.0347811	0.0238509	-0.109276	0.0598987	-0.0643089	-0.162433	-0.0347811	-0.0347811	0	0.534331	0	6	5	6	0.0385129
0-TTGTATCACACAGAAT-1	-0.0347811	-0.0347811	-0.0321785	-0.0889742	-0.416901	0.0605856	0.0619615	-0.19968	-0.22214	-0.0347811	-0.109162	-0.150632	0.0634999	0.519096	0.357549	-0.0861768	0.0256935	-0.0505435	0.135647	-0.0639038	-0.0661668	-0.0963187	0.0523592	0.0563523	-0.0831021	-0.0265351	0.0702815	-0.0347811	-0.0347811	-0.0347811	0.0324273	0.0480363	0.15854	-0.0347811	-0.0973847	0.0890725	0.328148	-0.0347811	-0.0347811	-0.225848	-0.0347811	0	0.542262	0	6	5	6	0.231898
0-TAATACACAGTAGTAT-1	-0.0347811	-0.0347811	0.0486122	0.0950324	-0.0347811	0.102122	-0.040756	-0.307346	-0.0694724	-0.0347811	-0.0347811	-0.0347811	0.0101997	0.518963	0.084985	-0.14963	-0.00623381	-0.0364127	0.0601426	-0.340565	-0.27717	0.0202289	0.106722	-0.0347811	0.018504	-0.0347811	0.0889811	0.161676	-0.0865593	-0.350896	-0.0676091	-0.00552926	0.263523	-0.031949	-0.0755388	-0.0553923	0.0285922	0.113485	0.0234704	-0.137002	0.105535	0	0.435924	0	6	5	6	0.0443674
0-CTCCGGCCTAATATGC-1	-0.0347811	-0.0347811	0.103131	0.0202226	-0.290984	-0.0347811	-0.0347811	-0.175425	-0.135248	0.149323	0.0276275	-0.0347811	0.12286	0.385974	0.0489591	-0.174317	0.0178577	-0.0992906	0.0797967	-0.0347811	-0.156412	0.266934	-0.0695393	-0.0218866	-0.057823	-0.0347811	0.271067	0.00633613	-0.0347811	0.141474	-0.0791912	-0.0550579	0.0018158	0.033049	-0.0623982	-0.0347811	-0.0651787	0.0933829	0.101835	-0.32567	-0.0477207	0	0.705162	0	6	5	6	0.00730903
0-CATTACGTCGGCCCGT-1	-0.0400729	-0.0513354	0.0413315	-0.061934	0.0845187	0.0216437	-0.178045	-0.294435	-0.123986	-0.0188601	-0.0347811	-0.294234	0.000118701	-0.0347811	0.12576	-0.0625248	-0.0265171	-0.109515	0.0371692	-0.0347811	-0.0347811	0.122804	-0.0347811	0.00668131	-0.0193957	-0.0583566	0.13022	-0.0347811	-0.150928	-0.0347811	-0.0865929	-0.07107	0.0572429	0.00558797	-0.0960255	-0.0347811	0.0570347	-0.0347811	-0.0347811	-0.223853	-0.0347811	0	0.565385	0	6	5	6	0.0471019
0-TAGTCTGTGACGTTGC-1	-0.0347811	-0.19512	0.0657825	-0.0550372	-0.0347811	-0.0438262	-0.246526	-0.283027	-0.131236	0.102832	-0.0347811	-0.0347811	0.00137351	-0.0257462	-0.0347811	-0.141915	0.0126922	-0.0308963	0.0197927	-0.325452	-0.0347811	0.356225	-0.0347811	-0.0723892	-0.0196644	-0.0151948	0.288397	0.0956041	-0.0347811	-0.0347811	-0.0347811	0.0189846	0.0899967	0.0500539	-0.000472764	-0.0570021	0.0747123	-0.0786591	-0.0771735	-0.0994206	-0.0924546	0	0.582387	0	6	5	6	0.0472525
0-ACTATTCGTCCGTGGT-1	-0.0347811	-0.0347811	0.00565916	0.0551236	-0.0347811	-0.0347811	-0.238572	-0.216155	0.0391643	-0.0347811	-0.0347811	-0.183665	0.00527705	-0.0347811	-0.0347811	0.0289407	0.0749365	-0.0567248	0.00155421	-0.0347811	-0.0806731	-0.0347811	0.155366	-0.125184	-0.0337174	0.0543307	0.116234	-0.105279	-0.274745	-0.065944	-0.0947149	-0.0940935	0.0512598	0.190288	0.0321542	0.0351508	0.198527	-0.0347811	0.0141667	-0.119501	-0.0525191	0	0.446068	0	6	5	6	0.100041
0-TTCAAGCCGAGCTGAG-1	-0.00551167	0.0113712	0.0518825	0.0699605	-0.0347811	-0.030494	-0.181751	-0.177816	-0.0347811	-0.0347811	-0.0347811	-0.145439	0.0489827	0.283561	-0.0471332	-0.0482074	-0.0347811	-0.0395976	0.144651	-0.162825	-0.0347811	-0.0347811	0.257855	-0.00693491	-0.157407	-0.0994253	-0.0347811	-0.0347811	-0.00852857	-0.0347811	-0.0860129	-0.151833	0.0129356	-0.0347811	-0.0282638	-0.0347811	0.272587	0.0410334	-0.0571959	-0.254883	0.0723054	0	0.631357	0	6	5	6	0.208619
0-TCCTTCAGTGGTCGAA-1	-0.0347811	-0.0347811	0.122852	-0.0213598	-0.0347811	-0.10283	-0.290106	-0.189676	-0.0347811	-0.18782	0.0244082	-0.0347811	-0.0220598	-0.0260119	-0.0256714	-0.0347811	-0.0347811	0.0218407	0.117896	-0.0301382	-0.0347811	-0.0347811	-0.00693527	0.0267457	-0.0640175	-0.100807	0.0602882	-0.0347811	-0.0347811	-0.0347811	-0.0959752	-0.0407366	0.24647	0.116442	0.000463744	-0.0241109	0.251622	0.132006	-0.0347811	-0.287801	0.03694	0	0.834065	0	6	5	6	0.184759
0-TAGACTACCTAGCGTT-1	-0.0347811	-0.0903258	-0.0917382	-0.0548124	-0.0347811	-0.0800952	-0.223465	-0.193186	-0.0518338	-0.0347811	-0.140565	-0.0347811	0.00540413	0.179764	-0.0347811	-0.196102	0.0819381	-0.103361	0.234057	-0.0347811	-0.0347811	0.0501171	-0.0840571	-0.017313	-0.0667173	-0.0347811	0.176045	0.12665	-0.132944	-0.0347811	0.00185201	-0.0570375	-0.0347811	0.0572756	0.0343823	-0.0604853	0.276597	-0.272618	-0.0347811	-0.321297	-0.0347811	0	0.659318	0	6	5	6	0.255327
0-AACAGGAAATCGAATA-1	-0.0347811	-0.0347811	-0.0627222	-0.0395921	-0.0347811	-0.00282084	-0.329407	-0.131065	-0.0347811	-0.0347811	-0.0347811	-0.095003	0.103256	0.208761	-0.020282	-0.0308299	-0.0052445	-0.0356962	0.0899016	-0.0347811	-0.0347811	-0.0347811	0.0775588	-0.103938	-0.00769765	-0.0161246	0.121707	-0.0347811	-0.0347811	-0.251674	-0.137983	0.012386	0.151698	-0.0230058	-0.0300002	-0.0347811	0.229789	-0.0347811	-0.0347811	-0.162855	-0.0347811	0	0.766617	0	6	5	6	0.159846
0-GGGAGTTAATGAGGCG-1	0.0396145	-0.0347811	-0.0347811	0.0201499	-0.0347811	0.0321975	-0.300869	-0.229324	-0.0770931	-0.0655523	-0.0287019	-0.0347811	-0.0047525	0.156012	-0.0347811	-0.0337225	-0.00544395	-0.0624373	0.0950751	-0.0347811	-0.175754	-0.0347811	-0.1141	-0.045886	-0.100002	-0.107051	0.148248	0.0392807	-0.107814	-0.066345	-0.0610253	-0.0129835	-0.0240854	-0.0347811	-0.0347811	-0.0347811	0.328075	-0.0395868	-0.0347811	-0.185381	-0.0347811	0	0.609586	0	6	5	6	0.211575
0-TCATCCCAGAGGGTGG-1	0.264314	-0.0696181	0.0523795	-0.0198936	-0.0347811	-0.0245366	-0.173577	-0.0950437	-0.102012	-0.0347811	-0.0347811	-0.133545	0.0288716	0.5076	0.286327	-0.0890983	-0.105979	-0.0905735	0.0771403	-0.0347811	-0.0347811	-0.0347811	-0.0955289	-0.0896877	0.00475637	-0.0347811	0.280483	-0.0779756	-0.235116	0.0814471	-0.0347811	-0.0297395	0.284149	0.0267247	0.070534	-0.062273	0.223763	-0.0347811	-0.0894522	-0.237528	0.0225879	0	0.374357	0	6	5	6	0.150452
0-TGGAATATCCTTGACC-1	-0.0347811	0.0228036	-0.0347811	-0.0118955	0.0104223	-0.0347811	-0.0347811	-0.175464	-0.056663	-0.0347811	-0.0175119	-0.0788107	0.00257111	0.190602	0.207249	-0.0347811	-0.0556507	0.0945517	0.0751629	-0.0802698	-0.0978867	0.138604	-0.0395506	-0.0901629	-0.0234782	-0.0347811	0.0657628	-0.0347811	-0.0347811	0.166143	-0.043292	-0.00476532	0.0285959	0.0479306	-0.172378	-0.0347811	0.230455	-0.0347811	0.0713489	-0.0471033	-0.0347811	0	0.567176	0	6	5	6	0.152809
0-TCGGAGTACATGAGTA-1	-0.00716463	-0.0074058	-0.0684569	-0.0171593	-0.326801	-0.0541698	-0.213343	-0.302609	-0.179032	-0.135886	-0.0170495	-0.341887	0.00167057	0.399703	-0.130695	-0.0347811	0.099754	-0.0678122	0.136767	-0.0593992	-0.0347811	0.0526597	-0.0455282	0.029377	-0.112933	0.0043255	0.101725	-0.0347811	-0.0463024	-0.0347811	-0.146465	-0.101639	0.0817326	0.118996	-0.0281537	-0.154216	0.083418	-0.0347811	-0.0347811	-0.372099	-0.0482743	0	0.619323	0	6	5	6	0.110093
0-AAACTAACGTGGCGAC-1	-0.0843873	-0.0545795	0.0556687	0.00583758	-0.107442	0.00386131	-0.237021	-0.132203	-0.163422	0.114246	-0.0347811	-0.276816	0.0824882	-0.0347811	-0.0133819	-0.00314756	-0.0487664	-0.0263119	0.061605	-0.0891151	-0.0801011	0.0552763	0.0489544	-0.0711834	-0.138472	-0.0347811	0.264352	0.212189	-0.0319097	-0.0347811	-0.23307	-0.0371577	-0.0106091	0.0203872	-0.0561582	-0.0347811	0.181771	-0.100912	-0.0347811	-0.163195	-0.0347811	0	0.565658	0	6	5	6	0.121688
0-TGAAACTTATGCAAGC-1	0.255132	0.00680053	0.117371	-0.0479186	-0.11715	-0.0919362	-0.113325	-0.116947	-0.14922	0.0177437	-0.0478145	-0.0347811	-0.00757215	0.229488	-0.0347811	-0.0347811	-0.0265033	-0.111716	0.0189771	-0.182499	-0.0347811	-0.0347811	-0.0347811	0.0266508	-0.0751289	0.0856474	0.23728	0.0077245	-0.0860469	-0.0926417	-0.143627	-0.0347516	0.1117	0.0536633	-0.0276686	0.147876	0.130863	-0.073485	-0.0347811	-0.310658	-0.0721863	0	0.568905	0	6	5	6	0.0749201
0-TTGCACGGAGCAGCAC-1	-0.0347811	-0.0347811	0.0991682	0.0237152	-0.122996	-0.0342064	-0.151733	-0.242172	-0.154603	-0.0347811	-0.0347811	-0.11484	0.053272	0.297803	-0.0347811	-0.0284875	-0.0347811	0.0118995	0.0820416	-0.0347811	-0.00644742	0.0977628	-0.0395201	-0.0192983	-0.0347811	0.0146528	0.0460704	-0.209139	-0.199248	-0.0347811	-0.125126	0.0813008	0.127616	0.0123764	-0.00165205	0.0262089	0.263345	-0.0347811	-0.0347811	-0.17417	-0.0347811	0	0.624391	0	6	5	6	0.172693
0-CCAAGACTTCTGCGAA-1	-0.0347811	-0.129857	0.044161	-0.00210476	-0.232655	-0.0657642	-0.162123	-0.181453	-0.03635	0.0936672	-0.110832	-0.0650909	-0.0655422	0.187959	-0.201906	-0.0347811	-0.0347811	-0.0806221	0.0596213	-0.0347811	-0.0347811	-0.0347811	-0.0347811	0.0823091	0.0817406	0.08041	0.263385	-0.0347811	-0.248743	-0.0347811	-0.126441	-0.190751	0.0849152	0.147341	-0.0347811	-0.096206	0.218844	-0.0347811	0.0203879	-0.187647	0.0582558	0	0.766734	0	6	5	6	0.139233
0-TTGTGGCCCTGACAGT-1	-0.127011	-0.117997	0.103833	-0.00450466	-0.183207	-0.0735099	-0.248532	-0.098454	-0.145078	-0.0894163	-0.0347811	0.12349	0.0946293	-0.0347811	-0.0347811	0.138297	-0.0759697	0.00305368	0.0366085	-0.147423	-0.0421552	-0.0347811	-0.0268065	-0.0406457	-0.0347811	-0.075087	0.123889	-0.138921	-0.168017	-0.0347811	-0.0736828	0.160401	0.131666	-0.332536	-0.1186	-0.0347811	0.197747	-0.0347811	-0.0565195	-0.067212	-0.0347811	0	0.551643	0	6	5	6	0.117178
0-GCTTGGATCGATTAGG-1	-0.190219	-0.116401	0.21046	-0.0277797	-0.0347811	-0.0844328	-0.0407902	-0.116953	-0.176535	-0.0347811	-0.0347811	-0.0347811	0.0232652	0.246099	-0.0347811	0.155241	-0.028986	-0.085486	0.0708633	-0.0347811	-0.0347811	0.156624	-0.0347811	0.0175045	0.0759664	0.0081343	0.143003	0.010719	-0.0293677	-0.0347811	-0.0689877	-0.175989	-0.0347811	-0.0289922	-0.0229188	0.0237692	0.243803	0.0207173	0.0509351	-0.23054	0.034987	0	0.443667	0	6	5	6	0.157333
0-GGTAGTGCTCGCACCA-1	-0.137566	-0.0819239	-0.0347811	0.0272347	-0.0347811	0.0386302	-0.321413	-0.171452	-0.0686405	-0.0347811	-0.0347811	-0.0411184	-0.00940817	-0.0347811	-0.0347811	-0.0459423	0.137348	-0.0363702	-0.00299226	-0.0347811	0.058108	0.123455	-0.0347811	-0.0238884	-0.0029606	-0.0347811	0.0766625	0.168825	-0.0537581	-0.0347811	-0.093084	0.0510506	0.189835	0.0944373	-0.10113	0.0688456	0.146598	-0.0891709	-0.077701	-0.0409163	0.0892706	0	0.455271	0	6	5	6	0.0718029
0-AACGTGCGAAAGTCTC-1	-0.254233	-0.0636548	0.0878239	0.139802	-0.163696	-0.0328531	-0.276362	-0.217652	-0.0347811	-0.0347811	-0.0524928	0.00473348	0.0112702	0.213271	-0.0802754	0.0655846	0.176661	-0.0618867	0.0495544	-0.0347811	0.0756266	0.0739091	-0.0979781	-0.0189732	-0.0639637	0.00801889	0.0922571	0.0567787	-0.0347811	-0.104669	-0.0454799	-0.0926203	-0.0189326	-0.133926	-0.161424	-0.0876008	0.0620886	-0.0347811	-0.0817089	-0.264068	-0.0103058	0	0.477455	0	6	5	6	0.0558215
0-CTCTCACAATCGATGA-1	-0.0772573	-0.241769	-0.0347811	-0.0107426	-0.0347811	-0.0521232	-0.247301	-0.156192	-0.0347811	-0.0347811	-0.140908	-0.0347811	0.134518	0.0131923	-0.0347811	-0.0389475	0.00620597	-0.09737	0.0164969	0.0270242	-0.0347811	0.201162	-0.0347811	0.024514	-0.0288632	-0.0347811	0.235715	-0.0347811	-0.0347811	-0.0347811	-0.0260203	-0.012578	-0.0347811	0.0127014	-0.0347811	-0.0358086	0.238307	-0.0347811	-0.0800573	-0.352799	-0.0245063	0	0.563187	0	6	5	6	0.127402
0-ACGTAGATTGCTGATG-1	0.0956279	0.022796	0.0813874	0.0680294	-0.189212	-0.0412933	-0.159278	-0.207203	-0.0347811	0.149429	-0.0347811	-0.0921905	0.00238647	0.0932073	-0.03935	-0.00310452	-0.0347811	-0.0490015	-0.0347811	-0.0347811	-0.0329407	0.125966	-0.0761046	0.0103066	-0.0347811	0.0982519	0.0618728	-0.0347811	-0.0347811	-0.0347811	-0.135941	-0.0348378	-0.0498596	-0.000541852	-0.0754122	-0.0587859	0.246407	-0.122305	-0.162164	-0.072868	-0.15479	0	0.596095	0	6	5	6	0.105813
0-TATAGATGGTCGCAGT-1	-0.0347811	-0.129473	0.109511	0.0366745	-0.0347811	-0.010683	-0.173206	-0.160184	-0.0347811	-0.0347811	-0.0449603	-0.0347811	0.0451785	0.113294	-0.0347811	0.01393	-0.0347811	0.0105669	-0.0315848	-0.0347811	0.213054	0.133687	0.0238938	0.0915061	0.00113572	0.0850683	0.0606855	-0.0347811	-0.15271	-0.0347811	-0.0347811	-0.0960406	-0.0592542	-0.0462273	-0.106417	-0.0111199	0.303305	-0.121289	-0.125578	-0.188891	-0.0347811	0	0.574698	0	6	5	6	0.13586
0-CCGTAAGTTGGTCCCA-1	-0.0347811	-0.0823929	0.056561	-0.0504042	-0.250341	-0.0839324	-0.270762	-0.340811	-0.145397	-0.0347811	-0.0347811	-0.0347811	-0.0134509	0.020028	-0.0576902	-0.183842	0.0414276	-0.0276802	0.00453597	-0.0347811	-0.0347811	-0.0347811	-0.0347811	0.0210115	-0.0347811	-0.0347811	0.0166144	-0.0347811	-0.0514972	-0.0347811	-0.099551	-0.169398	0.0353534	-0.0347811	-0.0619738	-0.0347811	0.219445	-0.0347811	-0.0611258	-0.24013	-0.0347811	0	0.728216	0	6	5	6	0.11199
0-GCGCTAATTGAATAGA-1	-0.0347811	-0.0695766	0.0919888	0.0436955	-0.153921	-0.119608	-0.298598	-0.145475	-0.110014	-0.0816824	-0.0517988	-0.0347811	0.0720268	-0.0347811	-0.0347811	-0.00976268	-0.021727	-0.0256176	0.0634439	-0.340591	-0.0631532	-0.0347811	-0.0910103	-0.0893208	-0.0279851	0.0122011	0.042463	-0.0594887	-0.0347811	-0.0347811	-0.174777	-0.0563446	0.126034	-0.0164962	-0.0347811	-0.0347811	0.189813	-0.0347811	-0.0347811	-0.0347811	-0.0347811	0	0.598686	0	6	5	6	0.126628
0-GTCCTTTAATGACTTC-1	-0.0347811	-0.0347811	-0.0757853	0.0754991	-0.0347811	-0.00966801	-0.318252	-0.252019	-0.155969	-0.0347811	-0.0347811	-0.248598	0.124788	0.0195439	-0.0347811	-0.060028	0.0022564	-0.0164836	0.0385977	-0.0347811	-0.0347811	-0.0347811	-0.00669762	0.0921433	-0.0802141	0.027923	0.0533261	-0.0298465	-0.0347811	-0.324205	-0.135887	-0.156768	0.0749397	-0.0347811	-0.0347811	-0.0620798	0.000904473	-0.0395236	-0.0638093	-0.143738	0.00391054	0	0.619431	0	6	5	6	0.0197511
0-GATTCGACGGTTCACG-1	-0.120667	-0.0347811	0.026183	-0.0154917	-0.0347811	-0.0693199	-0.0500449	-0.1009	-0.0474188	-0.0347811	-0.0347811	-0.31401	-0.0347811	0.242932	-0.0111239	-0.00429474	0.0393653	-0.0482886	0.0499657	-0.0347811	-0.0347811	0.0343144	-0.0364416	0.068828	0.0185081	-0.0409666	0.0212213	0.198806	-0.0347811	-0.0347811	-0.0760096	-0.11132	0.195383	-0.0347811	-0.132762	-0.0347811	0.279009	-0.0347811	-0.0502962	-0.13282	-0.0347811	0	0.504671	0	6	5	6	0.164487
0-GTGTTACTATGCGTCC-1	-0.0347811	-0.0479375	0.109167	-0.016935	-0.0347811	-0.0347811	-0.258057	-0.116528	-0.106622	-0.0347811	-0.0347811	-0.165359	-0.0467458	0.167174	-0.0347811	-0.0347811	0.0410031	-0.0717765	0.0450733	-0.0347811	-0.0347811	0.167969	-0.0347811	-0.050212	-0.0202903	-0.0393824	0.214089	-0.156512	-0.118176	-0.0347811	-0.0347811	-0.0994884	0.187094	-0.0347811	-0.0406593	0.0327272	0.333815	0.0550905	-0.0244953	-0.177611	0.0160307	0	0.569282	0	6	5	6	0.189444
0-GCATAAATTGAACGCC-1	-0.0347811	-0.0347811	0.1326	0.0638114	-0.203094	-0.0678948	-0.377583	-0.190413	-0.0735966	0.139141	-0.203436	-0.0347811	-0.0285063	0.29067	-0.0347811	-0.0191685	-0.00877654	-0.120577	0.0230002	-0.0347811	-0.0347811	0.0417417	-0.0347811	-0.0320128	-0.052622	0.0623632	0.116504	-0.083925	-0.0733562	-0.0347811	-0.0889422	-0.0290663	0.00799465	-0.0347811	-0.0436963	-0.0970768	0.217838	-0.0347811	-0.0347811	-0.250639	0.131742	0	0.559047	0	6	5	6	0.120419
0-CTAACGAAACTTGCTG-1	-0.0347811	-0.0347811	0.101801	-0.0347811	-0.0347811	-0.0367554	-0.332936	-0.11449	-0.0787462	-0.000904742	-0.0602675	-0.175855	-0.033063	0.45293	-0.0300052	-0.0347811	0.0389231	-0.131485	0.0287904	-0.127629	-0.110991	-0.00551631	0.0774851	-0.00763329	-0.0347811	-0.0347811	0.0588132	-0.0347811	-0.0347811	-0.0347811	-0.0949163	-0.0834316	0.0373613	-0.0347811	-0.076451	-0.13139	0.145195	-0.0347811	0.0449675	-0.223786	-0.0347811	0	0.545159	0	6	5	6	0.0869927
0-AAATGGCATGTCTTGT-1	-0.0347811	-0.0347811	0.154073	-0.0347811	-0.0347811	-0.0347811	-0.166913	-0.216727	0.00102436	0.029967	-0.0720677	-0.142248	-0.0251567	-0.0347811	-0.0347811	-0.0973773	-0.122901	-0.112311	0.0358984	-0.0347811	-0.0634657	-0.0347811	-0.0347811	-0.0347811	-0.0305063	-0.124797	-0.0347811	-0.0347811	-0.0347811	-0.0347811	-0.0316514	-0.104866	0.00917822	0.0608929	0.00916294	-0.0212331	0.317666	0.299508	-0.03754	-0.290911	-0.0347811	0	0.43374	0	6	5	6	0.176782
0-CCGCACAAAGACCAAC-1	-0.0347811	-0.0527132	0.12858	-0.00975665	-0.349031	-0.0665394	-0.244985	-0.133544	-0.0347811	-0.0347811	-0.0827502	-0.0347811	-0.0347811	0.00284536	-0.0347811	-0.0247692	0.0751352	-0.0574972	0.142998	-0.0347811	-0.0347811	0.199566	-0.0213569	-0.0347811	0.0484903	-0.0347811	0.0958019	0.00614062	-0.0347811	-0.0347811	-0.200479	-0.159626	0.25785	-0.0316893	-0.0220823	-0.0347811	0.263855	-0.0748066	-0.141308	-0.188969	-0.0347811	0	0.739024	0	6	5	6	0.203427
0-TCTTCGATACCAATAA-1	-0.0347811	-0.0347811	0.140646	-0.0347811	-0.120407	-0.0347811	-0.158641	-0.100788	-0.00864388	-0.0347811	-0.0114588	-0.0347811	0.184087	-0.0435804	-0.0347811	-0.0719527	0.005205	-0.0441789	0.101708	-0.0347811	-0.0347811	0.171874	-0.192871	-0.0456996	-0.081855	0.176389	0.0293078	-0.104376	-0.140974	-0.0347811	-0.161706	0.0116988	0.0856821	-0.106844	-0.198294	0.183112	0.334801	-0.277172	-0.0108381	-0.170405	-0.0347811	0	0.596799	0	6	5	6	0.218255
0-GTCGCGTAACCCGTTG-1	-0.0347811	-0.147264	-0.0347811	0.174669	-0.0383554	-0.230367	-0.169563	-0.107036	-0.0884934	0.0321617	-0.0347811	0.0523408	-0.0295776	0.286555	-0.057776	-0.0335057	0.0335646	-0.0809341	-0.0347811	-0.0347811	-0.0347811	0.40565	-0.105555	0.0293856	-0.0200068	-0.0313778	0.185155	0.0629934	-0.0347811	-0.0347811	-0.204925	-0.207699	0.0246445	-0.0375922	-0.0594312	0.172864	0.28894	-0.0347811	-0.0347811	-0.203342	0.140545	0	0.598665	0	6	5	6	0.12708
0-AGTTACCGCACATGGT-1	-0.247667	0.0201919	0.343496	-0.191927	-0.0347811	0.0798206	-0.1361	-0.00887888	-0.0430375	-0.0347811	-0.0232205	-0.144395	0.124953	0.317688	0.00376111	-0.130967	-0.050925	0.0316423	-0.0401511	-0.138875	0.00383832	0.0990616	-0.111769	-0.097767	-0.169789	-0.158219	0.0088032	-0.0837066	-0.0347811	-0.0347811	0.110028	0.156315	0.0941406	-0.156061	-0.0149013	-0.00598815	0.108427	-0.0252347	-0.0630409	0.0592443	-0.173787	0	0.547214	0	6	5	6	0.034138
0-CGACACGGATGCCCAC-1	-0.0347811	-0.0858634	0.277343	-0.00463905	-0.146181	0.0286599	-0.166878	-0.351685	-0.0347811	-0.0307198	-0.071474	-0.0347811	0.0482817	-0.0347811	0.0177955	0.082934	-0.0618046	-0.0997593	0.150801	-0.0347811	-0.0974447	0.105867	-0.0763752	0.00261965	-0.0162434	0.070366	0.14245	-0.0347811	-0.0347811	0.247508	-0.0925467	-0.188785	-0.0347811	-0.0347811	-0.0909326	-0.00673739	0.171783	-0.0347811	-0.0347811	-0.376158	0.0474553	0	0.432342	0	6	5	6	0.161292
0-AATAGCAAGCCTCCTG-1	-0.0347811	-0.0561248	0.218237	-0.00430646	-0.415857	0.0270073	-0.129352	-0.197655	-0.138712	0.0507769	-0.0714943	-0.0347811	0.11467	-0.0347811	-0.0347811	-0.0347811	-0.0586378	-0.114969	0.0369145	-0.0347811	0.0392124	0.0868848	-0.0347811	0.00757138	-0.0507179	-0.0347811	0.164374	-0.0347811	-0.128525	-0.0347811	-0.0491567	-0.140602	0.0465703	-0.0347811	-0.0891774	-0.108746	0.105037	-0.0347811	-0.0347811	-0.231988	-0.0347811	0	0.875021	0	6	5	6	0.0709756
0-TCGCCGGTCGATCCGT-1	-0.089038	-0.0791045	0.297262	-0.0347811	-0.0347811	-0.0232782	-0.148824	-0.137599	-0.153073	0.082684	-0.0347811	-0.0138799	0.107282	0.146552	-0.11659	0.00590716	-0.00961948	-0.0347811	0.0156468	-0.0347811	-0.185244	0.17834	-0.0167772	-0.0051586	-0.0699513	-0.0347811	0.176441	-0.0347811	-0.0347811	0.160277	-0.133916	-0.185712	-0.0607374	-0.0347811	-0.0347811	-0.0347811	0.0244667	-0.0347811	-0.0939937	-0.0347811	-0.0347811	0	0.694669	0	6	5	6	0.0200567
0-GAGCGAGGGAGTACCG-1	-0.261922	-0.0509214	0.174902	-0.073082	-0.0347811	-0.0222111	-0.0642923	-0.382412	-0.205989	-0.030956	-0.0347811	-0.0347811	0.151884	0.0686161	0.003531	-0.0760196	-0.0294817	-0.0303018	0.0723684	-0.11386	0.068917	-0.0259949	-0.0347811	-0.00753731	-0.0517549	-0.0347811	0.0519505	-0.150251	-0.0337209	-0.0347811	-0.0814544	0.0662377	0.122187	0.0584613	0.122467	0.0256407	0.155157	-0.0347811	0.122866	-0.195655	0.0466584	0	0.600691	0	6	5	6	0.113763
0-GAACGACCGAATGATA-1	-0.0347811	-0.0347811	0.201831	0.0231124	-0.048466	0.00392888	-0.291004	-0.110944	-0.118736	-0.00960201	-0.0347811	-0.123098	-0.0227987	-0.0347811	-0.0347811	-0.0347811	-0.010798	-0.0441175	0.0869242	-0.0347811	-0.0347811	-0.173822	0.00481304	-0.0347811	-0.00991755	0.0328481	-0.0765439	0.0217427	-0.191469	-0.0347811	-0.0429081	-0.0195092	0.175215	-0.0490171	0.0347174	-0.180443	0.112672	-0.0347811	-0.0579592	-0.180321	0.130055	0	0.3579	0	6	5	6	0.0997983
0-TTCGTTCAACGAAGTT-1	-0.127022	-0.116808	0.112041	-0.0347811	-0.0347811	0.112296	-0.135903	-0.149624	-0.177623	0.0370855	-0.00887227	-0.0347811	0.145173	0.0406248	-0.0347811	-0.120644	0.0113453	-0.0333312	0.102764	-0.0347811	-0.0725573	-0.152078	0.0119583	-0.0955914	-0.0238441	-0.0347811	0.0779527	0.244085	-0.0601121	-0.0347811	-0.162547	0.0487639	0.127673	0.0333535	-0.0347811	-0.0347811	0.207948	-0.111781	-0.114906	-0.246399	-0.0347811	0	0.630192	0	6	5	6	0.155356
0-GTCTTAGTACAGCCGG-1	-0.192891	-0.110964	0.03217	0.0814758	-0.0347811	0.0582834	-0.188503	-0.157514	-0.0347811	0.0470159	-0.0979192	-0.0347811	0.0729199	0.304425	0.0290598	0.0130953	-0.028308	-0.0347811	0.117086	-0.044228	-0.0347811	-0.0347811	-0.0347811	-0.0347811	-0.0433726	-0.228216	0.244104	-0.0347811	-0.354953	-0.0347811	-0.0347811	-0.0274205	0.00625686	-0.0347811	-0.0486178	0.20875	-0.00977448	-0.0347811	-0.0347811	-0.0347811	0.208576	0	0.419326	0	6	5	6	0.0536559
0-TGGGCACGTTCTATGG-1	-0.124485	-0.102183	-0.00213389	0.00804394	-0.0347811	0.0751679	-0.0912485	-0.24997	-0.159954	-0.07813	-0.0347811	-0.0347811	0.0512953	0.519096	0.16324	-0.0347811	-0.0653173	-0.0696946	0.0187669	-0.0276948	-0.0551267	-0.0347811	-0.0233159	-0.0599255	0.0152339	-0.0473809	0.0867277	0.132238	-0.104648	-0.0347811	-0.128847	-0.12883	-0.0347811	0.0926814	-0.160585	-0.0347811	-0.0504648	0.414566	-0.000677052	-0.182323	0.183679	0	0.448318	0	6	5	6	-0.0158489
0-TTCTTTGGTCGCGACG-1	-0.0452806	-0.123775	0.128309	0.176881	-0.202519	-0.0347811	-0.0543698	-0.131387	-0.0533324	-0.0189205	0.0537557	-0.108633	0.0535782	-0.344233	-0.0347811	-0.164281	0.0524458	-0.127379	0.179695	-0.0347811	-0.0347811	0.10489	-0.0952809	0.0398398	0.0422384	-0.166175	0.067924	-0.0347811	-0.0347811	-0.0347811	-0.112571	-0.0347811	-0.0347811	0.0622647	-0.0347811	0.16788	0.130773	0.0493868	-0.0911111	-0.321622	0.357172	0	0.556162	0	6	5	6	0.155234
0-CCCAGAGGAGGGCGTA-1	-0.108045	-0.147099	0.0356209	-0.0347811	-0.0347811	0.0730489	-0.0544188	-0.165298	-0.0823005	-0.0347811	-0.0347811	-0.107883	0.158083	0.114234	-0.0347811	0.0650852	0.0756919	-0.0157737	0.21574	-0.0347811	-0.045346	0.155836	-0.0347811	-0.0347811	-0.0862133	-0.00310317	0.141031	0.0396665	-0.0800098	-0.0347811	-0.0760754	-0.0297491	-0.0347811	-0.0347811	-0.173491	0.237561	0.0935401	0.128159	-0.0302749	-0.0316583	-0.0347811	0	0.512569	0	6	5	6	0.15464
0-GCGCATCCAGTCAGCA-1	-0.0347811	-0.0941768	0.103851	0.0691204	-0.0347811	-0.124298	-0.373365	-0.135474	-0.111282	0.0831187	-0.143691	-0.311913	0.144402	-0.0347811	-0.0347811	-0.0192973	-0.0347811	-0.0903222	0.0526274	-0.0347811	0.0585813	0.169533	-0.0347811	-0.0347811	-0.0379249	-0.0791284	0.0314903	0.202857	-0.119103	-0.0347811	-0.0871713	-0.0312403	0.181745	-0.0347811	-0.0967551	-0.188454	-0.0402594	-0.0347811	-0.0161238	-0.185961	-0.0347811	0	0.618726	0	6	5	6	0.00618397
0-ATGCGACAGTCCCATT-1	-0.0347811	-0.0527135	0.0724049	0.015226	-0.185619	-0.0536364	-0.367406	-0.173381	-0.443625	-0.0347811	-0.0347811	-0.0347811	-0.0129066	-0.0347811	-0.0347811	-0.0502248	0.0526518	-0.00904294	0.0856209	-0.0347811	-0.0347811	0.0386776	-0.0211641	0.0290274	-0.197684	-0.0347811	-0.022645	-0.0927473	-0.133674	-0.042105	-0.171247	0.0278682	0.145699	-0.139637	-0.0347811	-0.15531	0.201898	0.254484	0.010314	-0.0347811	0.1076	0	0.558678	0	6	5	6	0.143759
0-CATGGAAATGGGACCA-1	-0.0347811	-0.0347811	0.0676239	0.0587551	-0.137933	-0.0583348	-0.240664	-0.133538	-0.149355	-0.281525	-0.149839	-0.148775	0.13027	0.00262664	-0.0347811	-0.00478048	-0.0347811	0.0478187	0.0658613	-0.0347811	0.121164	0.205082	-0.032503	0.000746974	-0.102365	-0.0347811	0.0379741	-0.0187228	-0.0347811	-0.0347811	-0.0679303	-0.0675188	-0.0347811	-0.25973	0.0423825	-0.100419	0.0951371	-0.0347811	-0.112605	-0.0347811	0.0506267	0	0.75723	0	6	5	6	0.0804992
0-GGACGGCTTGCGCAAC-1	-0.0347811	-0.0347811	0.0227776	-0.0347811	-0.145092	-0.0775581	-0.169486	-0.201634	-0.217766	-0.0347811	-0.0927631	-0.0347811	0.184075	0.0313815	-0.0347811	0.00415891	-0.0261389	-0.0985302	0.0482225	-0.0347811	-0.0347811	0.31415	-0.257258	-0.0130885	-0.0374501	-0.0347811	0.122591	-0.0699056	-0.0347811	-0.0347811	-0.0347811	-0.0113725	-0.0229387	-0.022742	-0.00338711	-0.190434	0.0953287	-0.0347811	-0.0184696	-0.273632	-0.0347811	0	0.481274	0	6	5	6	0.0717756
0-ACAAATTCAGATCTGA-1	-0.357247	-0.104159	0.114011	-0.0347811	-0.314411	0.0469817	-0.203947	-0.123811	-0.270577	0.0676903	-0.0347811	-0.0347811	0.142562	0.280217	-0.0347811	-0.0159649	-0.052805	-0.000431468	-0.0347811	0.0069779	-0.0347811	0.0765451	-0.192646	0.0600795	-0.089738	-0.0552931	0.192163	-0.0347811	-0.0347811	-0.0347811	-0.0818749	-0.113354	-0.0347811	-0.0347811	0.00272445	-0.153179	0.107272	-0.0347811	-0.0703103	-0.197419	-0.0347811	0	0.735418	0	7	5	6	0.0362456
0-ATAAGTACCCGATTGT-1	-0.0347811	-0.0330587	0.0717425	0.00854111	-0.0416719	-0.0347811	-0.147992	-0.217128	-0.0909021	-0.129785	-0.0347811	-0.0826044	0.14408	0.263204	0.121156	-0.091902	-0.0296407	0.0272894	0.0578186	-0.0586681	0.0225784	0.0578192	-0.0347811	-0.0562297	-0.0347811	-0.0473082	0.230592	-0.0347811	-0.222141	-0.219604	-0.0865873	0.0936059	0.102741	0.134292	-0.0197312	0.139434	0.0199828	-0.0820359	-0.0574727	-0.134701	-0.0347811	0	0.629102	0	6	5	6	0.0389007
0-AGACGGGCCGATTTAA-1	-0.199432	-0.233033	-0.0759937	0.00435445	-0.104571	-0.0858152	-0.145289	-0.279343	-0.0347811	0.00554854	-0.0347811	-0.0347811	0.201389	0.133284	-0.0347811	0.0224678	0.025043	0.0456809	-0.0347811	-0.0347811	0.00546305	0.0762507	-0.0347811	0.168879	-0.0512896	-0.109652	0.283949	-0.0347811	-0.112746	0.0521501	-0.117794	-0.000343837	0.117406	-0.0347811	-0.0795972	-0.220144	0.00264641	-0.0347811	-0.0347811	-0.0347811	-0.0347811	0	0.650498	0	6	5	6	-0.0160674
0-TGGAACCACTGACACA-1	-0.207047	-0.0915978	0.0601761	0.0170451	-0.148262	-0.0826087	-0.243704	-0.186603	-0.140862	-0.0347811	-0.0347811	-0.0347811	0.0956541	0.243607	-0.0347811	-0.0347811	-0.0347811	0.0536024	0.12202	-0.0347811	-0.0725084	0.252671	-0.0347811	-0.00910105	-0.0968679	-0.0347811	0.16388	-0.0347811	-0.0760944	0.147892	-0.00381786	-0.027499	0.158336	-0.0347811	-0.112595	-0.0856355	-0.0541227	-0.0347811	-0.0175374	-0.119487	-0.0347811	0	0.634529	0	6	5	6	0.0339489
0-CTCGAATGGAACGTAT-1	-0.0347811	-0.0347811	0.0436177	-0.0118382	-0.0347811	0.0983138	-0.160824	-0.171945	-0.109518	-0.0347811	-0.0479598	-0.0347811	0.00377076	0.358665	0.0710945	-0.0347811	-0.0347811	0.0440571	-0.00219079	-0.0347811	0.0532848	-0.0347811	0.0396524	0.0594695	-0.0188379	-0.0347811	0.186541	0.000551948	-0.0347811	-0.0347811	-0.0536761	0.0427604	-0.0347811	-0.0347811	-0.0532154	-0.0807133	-0.00921943	-0.0347811	-0.0347811	-0.117033	-0.0347811	0	0.57973	0	6	2	6	-0.00570511
0-AACTGAGGTCAGCGTC-1	-0.0890879	-0.0347811	-0.192322	0.0385045	-0.0347811	-0.0611183	-0.115454	-0.136512	-0.102935	-0.0347811	-0.0347811	-0.0347811	0.0552215	-0.0347811	-0.0347811	0.0372788	-0.0347811	-0.051235	-0.0919028	-0.0347811	-0.104826	-0.0347811	-0.0347811	-0.00603909	-0.0601661	0.0156525	0.0673788	-0.0347811	-0.174034	-0.0347811	-0.0801041	-0.125006	-0.00377891	0.037066	-0.0282697	-0.0347811	-0.0347811	-0.0347811	0.026156	-0.268414	-0.0347811	0	0.46991	0	6	5	6	-0.063342
0-TTATATACGCTGTCAC-1	-0.107339	-0.053035	0.0245323	-0.00119077	-0.0347811	-0.0851382	-0.372018	-0.0847201	-0.116991	-0.0926527	-0.111929	-0.00175123	0.108472	0.216568	-0.0131203	0.119238	0.0733963	-0.0635459	0.105083	-0.0347811	-0.0227905	-0.0347811	-0.167256	0.0828378	-0.0160589	-0.146974	0.0640256	-0.0347811	-0.141527	-0.0347811	-0.137481	-0.0265096	0.232557	-0.0347811	-0.116819	-0.0347811	0.102166	0.0926218	-0.0300881	-0.278563	-0.0347811	0	0.827508	0	6	5	6	0.103624
0-CCGCCGGTCAACACAC-1	-0.0347811	-0.143095	-0.00470504	0.0970891	-0.157598	-0.0609579	-0.0890419	-0.145797	-0.0631487	0.0425794	-0.0491939	-0.223261	0.0922349	-0.0255498	-0.0886389	-0.0866139	-0.0903514	-0.0662558	0.0294811	-0.0347811	0.0492272	0.158164	-0.02546	0.0481419	-0.0811347	-0.0347811	0.164216	-0.0832738	-0.0825462	-0.0347811	-0.154723	0.101952	0.276197	0.0587779	0.0240506	-0.105789	0.0804328	-0.121344	-0.0201649	-0.156297	-0.0347811	0	0.745887	0	6	5	6	0.0549569
0-TGTTTCGGTACTTCTC-1	-0.380005	-0.0905498	0.0641575	0.00094374	-0.0347811	-0.0752784	-0.416909	-0.104255	-0.131026	-0.0347811	-0.0619772	-0.119987	0.0156327	0.132622	-0.0148262	-0.0502309	-0.0710211	-0.113409	0.0185427	-0.0347811	-0.0982891	-0.0347811	-0.0443008	0.0546326	0.091842	0.0357161	0.116373	-0.0347811	-0.093196	0.0278165	-0.0951454	0.0374088	0.197783	-0.0161174	0.029414	-0.130479	0.178763	-0.0347811	-0.0347811	-0.246111	-0.0347811	0	0.846926	0	6	5	6	0.0986527
0-CTAGCCGATGTTATGA-1	-0.0347811	-0.132293	0.0473423	-0.0193826	-0.165347	-0.0127092	-0.398181	-0.0484442	-0.069293	-0.0347811	-0.126215	-0.0347811	0.0455669	0.253537	-0.0347811	-0.00738784	-0.0321882	-0.059499	0.00757118	-0.0537983	-0.0994994	0.132544	-0.0347811	0.102232	-0.0112033	-0.0286874	0.07226	-0.110025	-0.0922076	-0.0347811	-0.217451	0.126373	0.0629045	-0.0347811	-0.125057	-0.0558332	0.0911452	-0.0593801	-0.00940635	-0.05337	0.00906185	0	0.537422	0	6	5	6	0.0493582
0-ACAAGGCCTACCAGCC-1	-0.0347811	-0.208693	0.076457	-0.117231	-0.248003	-0.0347811	-0.311784	-0.133446	-0.104003	-0.0123704	-0.0347811	-0.0347811	-0.0347811	0.131795	0.046766	-0.0347811	-0.113582	0.0226771	0.153398	-0.0347811	-0.0347811	-0.0478482	-0.0560732	0.00741494	-0.10074	-0.0756241	0.0969911	-0.0347811	-0.0347811	-0.0347811	-0.0258861	0.0845795	0.0324773	-0.136491	-0.129358	-0.0347811	0.245185	-0.0347811	-0.0392648	-0.11463	-0.269533	0	0.508265	0	6	5	6	0.199291
0-GTATTAGGGTTCGCGT-1	-0.0509775	-0.0535394	0.0502757	-0.0347811	-0.0347811	-0.0758136	-0.0622495	-0.159121	-0.109022	-0.110356	-0.0347811	-0.0347811	0.0890009	0.505907	0.040095	-0.103013	-0.0347811	-0.0360298	0.179257	-0.070893	-0.0347811	-0.00164186	-0.0347811	0.0656481	-0.0469677	0.0762589	0.12752	-0.0347811	-0.0347811	-0.0347811	-0.0582287	-0.0245177	-0.0347811	-0.0347811	-0.0860226	-0.0347811	0.251582	-0.0347811	-0.0347811	-0.0347811	-0.0347811	0	0.673128	0	6	5	6	0.215419
0-ATTCTGAGTATGAACT-1	-0.0347811	-0.0347811	-0.0347811	-0.0347811	-0.0382365	-0.00868156	-0.139384	-0.168837	-0.123173	-0.0671573	-0.0347811	-0.0347811	0.0376336	0.513269	0.0267769	-0.0347811	-0.0954936	0.0332709	0.0365075	-0.0347811	-0.0347811	-0.177292	0.0113017	0.0258087	-0.0118223	-0.0722818	0.284812	-0.0347811	-0.0347811	-0.0347811	-0.0515752	-0.051423	-0.0248039	-0.0254135	9.34857e-05	-0.0347811	0.0427081	-0.0347811	-0.0347811	-0.147845	-0.0347811	0	0.550103	0	6	5	6	0.0396078
0-CGGCTCTTCGTCGAAC-1	-0.0347811	-0.019895	-0.00149628	-0.0347811	-0.0347811	0.0211275	-0.312036	-0.135714	-0.101881	0.132011	-0.0347811	-0.0680463	-0.0053408	0.13569	-0.0347811	-0.0347811	-0.0879719	-0.0383313	0.0217709	-0.0347811	-0.0347811	-0.0347811	0.0145291	0.0263784	-0.0347811	-0.0208544	0.255935	0.0114746	-0.140127	-0.0347811	-0.0627405	-0.0295747	-0.0347811	-0.0347811	-0.0347811	-0.0347811	0.0184363	0.0777129	-0.0347811	-0.200471	-0.0347811	0	0.817524	0	6	5	6	0.0201036
0-CGGGTTCGGCACGTAT-1	-0.134094	-0.0539347	0.0439294	0.0212633	-0.132432	0.0152301	-0.338666	-0.159902	-0.1334	-0.0299436	-0.0347811	-0.0255664	0.169259	0.279833	-0.0347811	-0.0347811	0.00482249	-0.0757621	0.121803	-0.192507	-0.0347811	-0.125266	-0.0347811	0.0897941	-0.0238883	-0.0347811	0.18905	0.0559037	-0.0347811	-0.0347811	-0.0780996	-0.0102636	0.128544	-0.0347811	-0.0825217	-0.0428481	0.119895	-0.0794235	-0.000842836	-0.192999	-0.0347811	0	0.63586	0	6	5	6	0.120849
0-GGATTAAGCTAAGGTC-1	-0.0347811	-0.0347811	0.0462646	-0.0347811	-0.0347811	0.00546094	-0.227225	-0.152097	-0.101574	-0.0347811	-0.0347811	-0.0347811	0.0240504	0.310729	-0.0347811	-0.0347811	-0.0347811	-0.0347811	0.191216	0.101888	-0.218208	-0.129172	-0.0347811	0.0433574	-0.0481693	-0.0347811	0.20541	0.0335963	-0.0263615	-0.0347811	-0.083163	0.111247	-0.0347811	-0.00630723	0.0266691	-0.0347811	0.123828	-0.0347811	-0.0347811	-0.0347811	-0.0347811	0	0.684158	0	6	5	6	0.157522
0-TATCACCCAACCGACC-1	-0.0858616	-0.11038	-0.0865218	-0.0452617	-0.0347811	-0.0254377	-0.0465682	-0.203152	-0.215749	-0.0347811	-0.0347811	-0.0440385	0.177289	0.519096	0.0691542	-0.0347811	-0.111645	-0.0543181	0.032269	-0.0347811	-0.0993411	-0.10045	-0.0323815	0.0433838	-0.0473863	-0.0347811	0.214767	-0.0347811	-0.0347811	-0.0347811	-0.0858584	0.0826728	0.0506306	-0.0347811	-0.0347811	-0.0347811	0.108832	-0.0347811	-0.0347811	-0.0347811	-0.0646216	0	0.655916	0	6	5	6	0.0705504
0-CGCATCATGGCTTCAG-1	-0.394428	-0.150327	-0.0347811	0.0368049	-0.0347811	0.0640971	-0.427589	-0.20532	-0.239422	-0.0347811	-0.0347811	-0.0347811	0.0159396	0.381612	-0.0201471	-0.0347811	-0.222317	-0.0918906	-0.0249266	-0.0347811	-0.0661591	0.0385025	-0.0218105	0.00248686	-0.0558145	0.0095932	0.215728	-0.0347811	-0.122189	-0.0347811	-0.156979	0.0679785	-0.0347811	-0.0347811	-0.0917409	-0.18408	0.0608643	0.0344034	-0.0347811	-0.199228	-0.0347811	0	0.551305	0	6	5	6	0.0179689
0-TTATAGTCCAAGGTGC-1	-0.0347811	-0.0347811	-0.00204644	-0.00826396	-0.0347811	0.0229689	-0.0697575	-0.200333	-0.153317	-0.0347811	-0.0823057	-0.0347811	-0.0347811	0.300051	0.0291288	-0.0347811	-0.0251944	-0.111002	0.0217782	-0.0347811	-0.0347811	-0.0347811	-0.0347811	0.0253914	-0.0260726	-0.131135	0.307422	-0.0347811	-0.159759	-0.0347811	0.00710512	-0.110584	0.147229	-0.0347811	-0.147428	-0.0347811	0.243565	-0.0347811	0.00498053	-0.18281	0.0477245	0	0.61162	0	6	5	6	0.132672
0-CTTCTTACGTCGTATA-1	-0.201018	-0.0494194	0.0475322	-0.0563109	-0.2535	-0.0458409	-0.302761	-0.22473	-0.18916	-0.0347811	-0.094758	-0.0347811	-0.0313155	0.471369	0.106362	-0.225656	-0.0548801	-0.0476955	0.0154948	-0.0347811	-0.107966	0.0505563	-0.0576273	-0.0224881	-0.133221	-0.0347811	0.284445	-0.0347811	0.0432603	0.037569	-0.100669	-0.020022	0.153122	-0.0347811	0.0277184	-0.0347811	0.264121	-0.167334	-0.103858	-0.0347811	-0.0415369	0	0.74738	0	6	5	6	0.139808
0-GGTGGACCACGTGTTA-1	-0.0347811	-0.0960827	-0.0359631	-0.0347811	-0.0347811	-0.157995	-0.273973	-0.120013	-0.184931	0.00971269	-0.224687	-0.136515	0.110593	0.181735	-0.0347811	-0.0347811	-0.00251284	-0.0624663	-0.0347811	-0.0347811	-0.0347811	-0.0211118	-0.0489309	0.111688	-0.0347811	-0.0347811	0.193645	-0.0347811	-0.0347811	-0.0347811	-0.149073	0.0566033	-0.0498672	-0.0347811	-0.0347811	0.00790954	0.0704879	-0.147147	-0.0633648	-0.141667	-0.0347811	0	0.584746	0	6	5	6	0.0178534
0-ATAGGAATCTAAGCTT-1	-0.0347811	-0.0347811	-0.047714	0.0133597	-0.0347811	-0.107246	-0.320857	-0.140314	-0.0778323	-0.0606713	-0.173444	-0.0347811	0.136572	0.34798	-0.0347811	0.0140155	-0.0347811	-0.086766	0.00819402	-0.0347811	-0.187807	-0.140833	-0.0347811	-0.0306393	-0.0218303	0.138253	0.0264274	-0.0446412	-0.0347811	-0.0347811	-0.0949251	0.0802085	-0.0347811	0.0209559	0.00509484	-0.105021	0.0876567	-0.0347811	-0.0347811	-0.235482	-0.0347811	0	0.484524	0	6	5	6	0.0479254
0-TTAAGCGCCTGACCCA-1	-0.0347811	-0.0805631	-0.16729	-0.0566217	-0.0347811	-0.0739922	-0.184539	-0.212252	-0.146382	-0.0347811	-0.0347811	-0.0347811	0.00179942	0.448205	0.113365	0.0827011	0.145009	-0.0979173	0.0220782	-0.0347811	-0.0561097	0.0808483	-0.0347811	-0.0297581	0.0209106	-0.116657	0.174955	-0.045004	-0.11634	-0.0347811	-0.0396239	-0.00873278	-0.0347811	-0.0215465	-0.00936235	-0.152809	0.0448225	-0.0347811	-0.131611	-0.278535	-0.0969661	0	0.564842	0	6	5	6	0.0334504
0-GTTTATGGGATTTAGA-1	0.0914717	0.0192375	-0.0132689	-0.0347811	-0.0347811	-0.031469	-0.160325	-0.211356	-0.0347811	-0.152937	-0.21632	-0.0347811	-0.0347811	0.27412	-0.0347811	-0.0205375	0.0323815	-0.0419095	0.105705	-0.0767545	-0.0944867	0.0650033	-0.0347811	0.127218	0.0124984	0.0026726	-0.00975519	0.130731	-0.0347811	-0.324929	-0.297311	0.109916	-0.0347811	-0.0318914	-0.104579	-0.0347811	0.387536	-0.0444588	-0.0905513	-0.0742597	-0.0347811	0	0.644792	0	6	5	6	0.24662
0-AACCCTACTGTCAATA-1	-0.00698014	-0.0347811	-0.0347811	-0.0583735	-0.124303	-0.143668	-0.0845508	-0.14306	-0.0649394	-0.00554046	-0.0347811	-0.133999	0.0317239	0.411737	-0.0347811	-0.0295626	0.065591	-0.074837	0.0790728	-0.0347811	-0.213187	-0.0347811	-0.0347811	0.0651513	0.123742	-0.00563825	0.0328675	-0.0347811	-0.0347811	-0.0347811	-0.0375959	-0.057312	-0.0304317	0.11125	-0.125004	-0.0131324	0.2417	-0.11776	-0.0444792	-0.189427	-0.179546	0	0.710626	0	6	5	6	0.160387
0-ATACTAGCATGACCCT-1	-0.0347811	-0.0347811	0.137157	-0.0531735	-0.0347811	-0.0357546	-0.222065	-0.160146	-0.0347811	-0.114472	-0.0538495	-0.207811	-0.045956	0.255526	-0.0135017	-0.113021	0.00335255	-0.0347811	0.0777844	-0.0347811	-0.0347811	0.107302	-0.0347811	0.0579852	0.0354445	-0.0655889	0.0224865	0.0479723	-0.154297	-0.0347811	-0.179267	-0.107085	-0.0347811	-0.0228532	-0.136005	-0.0347811	0.226675	-0.0347811	-0.0794435	-0.0347811	-0.0347811	0	0.531908	0	6	5	6	0.15223
0-GTGCGGGTCTCCAAAT-1	-0.0347811	-0.0347811	-0.00285052	-0.0202076	-0.0347811	-0.0128471	-0.215376	-0.19087	-0.180999	-0.0462594	-0.0521145	-0.0347811	-0.00871701	-0.0347811	-0.0347811	-0.0294671	0.0549874	-0.111931	0.13057	-0.0347811	-0.145865	-0.0981708	-0.0539884	0.127336	-0.0296798	-0.0347811	0.190449	-0.0347811	-0.121845	0.0360476	-0.145364	-0.0468949	0.00544938	-0.122408	-0.0632043	-0.0853468	0.161198	0.280004	-0.0347811	-0.275765	-0.0597362	0	0.853686	0	6	5	6	0.145884
0-TGACATCGAGCGGACC-1	-0.0347811	-0.0203122	0.152555	0.0391599	-0.0347811	0.00338598	-0.365477	-0.240305	-0.135111	0.0818133	-0.0347811	-0.0347811	-0.0199073	0.116949	-0.0347811	-0.0347811	0.104586	-0.0998901	0.153224	-0.0347811	-0.0347811	-0.0520905	-0.0564732	0.0101718	-0.0829568	-0.0347811	0.00360851	-0.149112	-0.0951368	0.198768	-0.203024	-0.126943	-0.0347811	-0.0347811	-0.0941315	-0.00279584	0.332278	-0.089833	-0.0347811	-0.269741	-0.0347811	0	0.655447	0	6	5	6	0.242751
0-TGAGAATGCTTTACCG-1	-0.0347811	-0.224576	-0.0347811	0.00638307	-0.15837	-0.0855012	-0.17934	-0.226148	-0.0208532	-0.0347811	0.0337445	-0.0347811	0.0525753	0.373923	-0.0347811	-0.0347811	0.00470939	-0.13028	0.14682	0.14338	-0.0347811	-0.0784618	-0.0196914	-0.0347811	-0.0852433	-0.0347811	0.0263249	-0.0347811	-0.0347811	0.379796	-0.0689319	-0.153177	0.0258113	-0.0347811	-0.124616	-0.0217049	-0.0169651	-0.286711	-0.0561908	-0.40348	-0.124212	0	0.550557	0	6	5	6	0.0649277
0-TCCACTTTATCTAGGT-1	-0.0347811	-0.0854272	-0.0433975	-0.00624002	-0.23193	-0.023569	-0.278586	-0.10317	-0.188181	-0.0529583	-0.145086	-0.0347811	0.0383614	0.0139574	-0.0347811	-0.0462489	-0.0388538	-0.0894072	0.0759793	-0.0347811	-0.0347811	-0.149464	-0.127171	-0.0347811	-0.0543479	-0.0347811	0.114213	0.274801	-0.0347811	0.0428879	-0.0760852	-0.134982	0.082172	-0.0261928	-0.0315572	0.0090855	0.0145622	-0.0347811	-0.136748	-0.295737	-0.0716582	0	0.512062	0	6	5	6	0.0452708
0-CTATCGGGTCTCAACA-1	-0.0347811	-0.0347811	-0.022995	-0.0347811	-0.0347811	-0.0742696	-0.427263	-0.134702	-0.149916	-0.0347811	-0.189508	-0.0146664	-0.0236212	-0.0347811	-0.0347811	-0.0347811	0.0687743	-0.0766893	0.128837	-0.0347811	-0.0457664	-0.0528577	-0.0347811	0.0259764	0.0247756	-0.0347811	0.0743616	-0.0347811	-0.0347811	-0.00483575	-0.0644002	-0.146391	-0.0347811	-0.240639	-0.0668912	0.031398	0.197843	-0.0347811	-0.0485492	-0.190369	-0.0347811	0	0.610957	0	6	5	6	0.16334
0-GGTAAATGTGCGTTAC-1	0.0657403	-0.0347811	-0.0347811	-0.0347811	0.0531123	-0.0236395	-0.421828	-0.22847	-0.0413761	-0.122249	-0.0640991	-0.0439068	-0.0347811	-0.0347811	0.0451472	-0.0347811	-0.0227313	-0.00746187	0.0272628	-0.0347811	-0.0855484	0.215981	0.0547416	0.0596027	-0.0121076	0.0769147	0.0537903	-0.0347811	-0.0802448	0.0335477	-0.0815914	-0.0347811	-0.0347811	0.0195179	-0.0647153	-0.0347811	0.279013	-0.0347811	-0.0362744	-0.279549	-0.0347811	0	0.575659	0	6	5	6	0.153138
0-CTCCGGCTTGTAGACA-1	-0.0347811	0.00744557	0.00316876	-0.0347811	-0.0347811	0.0573922	-0.175118	-0.193308	-0.0347811	-0.143955	-0.145546	-0.335519	-0.0100416	0.118234	0.0235147	-0.0387925	-0.0841809	-0.0347811	0.0536009	-0.0347811	-0.159267	-0.0347811	-0.0347811	0.204981	-0.00933716	-0.0173861	0.0790559	-0.0347811	-0.0125151	0.0340421	-0.106746	-0.188403	-0.0347811	-0.0347811	-0.0760874	-0.160611	0.0741779	0.017725	-0.0246194	-0.0347811	-0.0347811	0	0.311119	0	6	5	6	0.0638894
0-CCCTAGGCAACAAGAG-1	-0.0347811	-0.0347811	-0.0465241	-0.0759108	-0.0381328	0.028967	-0.32306	-0.182904	-0.143288	0.00676659	-0.0460609	-0.119835	0.0469675	0.0722366	-0.0347811	-0.0347811	0.174601	-0.0347811	0.0505791	-0.0347811	-0.148543	0.00833623	-0.0689403	0.105968	-0.0347811	-0.0347811	0.099925	-0.0579533	-0.0401291	-0.0347811	-0.0347811	-0.0747623	0.120111	-0.0254996	-0.0379457	-0.083409	0.210203	0.0942522	-0.0198037	-0.0347811	-0.0347811	0	0.561826	0	6	5	6	0.130391
0-AATGAGTTCGCATATG-1	-0.0347811	-0.0347811	0.106596	-0.0347811	-0.0347811	0.0286913	-0.15427	-0.150964	-0.281395	-0.0347811	-0.0347811	-0.0347811	0.0818869	0.349109	0.11306	-0.0424804	-0.113095	-0.00638294	-0.0347811	-0.0489018	-0.0347811	-0.0347811	-0.00117125	0.146056	0.0317496	0.0425688	0.0380835	-0.0347811	-0.0347811	0.117666	-0.0891009	-0.00574984	-0.00403514	0.0940603	-0.190906	-0.195508	0.21898	0.19504	0.0953536	-0.0347811	-0.0347811	0	0.659391	0	6	5	6	0.0920996
0-ACTCTTGTATAGTAAC-1	-0.0347811	-0.0347811	-0.0235514	0.0523953	-0.201577	-0.0286138	-0.270244	-0.081314	-0.090508	-0.0347811	-0.106536	-0.0347811	0.0531972	0.494124	0.0151899	-0.0225638	0.0291869	-0.0527724	0.215446	-0.331766	-0.197725	-0.0347811	-0.10346	0.111166	0.133267	-0.0697503	0.151655	-0.0347811	-0.0347811	-0.0347811	-0.063006	0.0272849	0.0219757	0.188911	-0.0589197	-0.0168023	0.315603	-0.0347811	-0.0758998	-0.14582	0.10673	0	0.539416	0	6	5	6	0.265524
0-CGGGCCATAGCCGCAC-1	-0.0741587	-0.124355	-0.0615859	-0.0860973	-0.0347811	-0.118959	-0.0347811	-0.145106	-0.125284	-0.0347811	-0.167037	-0.0347811	-0.0347811	0.0271036	-0.0347811	-0.0347811	-0.0757172	-0.0767873	0.0627168	-0.0347811	-0.0596103	0.168072	-0.0108094	0.0323879	-0.0630944	-0.0187509	0.0734615	-0.0347811	-0.0347811	-0.0347811	-0.0347811	-0.0347811	-0.0347811	-0.00190863	-0.0551788	-0.0347811	0.0936744	-0.143103	-0.0130011	-0.0612843	0.111213	0	0.472886	0	6	5	6	0.0781956
0-GATCGTGACTGATATC-1	-0.0347811	-0.0347811	-0.0347811	-0.0347811	-0.0347811	-0.1674	-0.33808	-0.159506	-0.104699	-0.0638743	-0.249372	-0.0347811	0.144447	0.235386	-0.0347811	-0.110121	0.0980914	-0.00374784	-0.0230963	-0.0347811	-0.130825	0.0381095	-0.0347811	0.187239	-0.115013	-0.0347811	0.0756776	-0.0347811	-0.0321157	0.0575229	-0.0454823	0.0324418	-0.0411208	-0.0347811	-0.0347811	-0.0525508	0.113078	-0.0347811	0.00284968	-0.0347811	-0.0347811	0	0.3779	0	6	5	6	0.0449906
0-GCTCGCTCATGTCCAA-1	-0.0454255	0.0798361	-0.0347811	-0.0144683	-0.145552	-0.0347811	-0.285167	-0.243048	-0.0431569	-0.0397527	-0.177353	0.0322201	0.0533086	0.510029	0.0534754	-0.0841121	0.0238323	-0.0347811	0.0628945	-0.0347811	-0.0139856	-0.0347811	-0.118727	-0.0117897	-0.0260717	0.0566325	0.219449	-0.0347811	-0.0401065	0.00471861	-0.0347811	-0.10007	0.0169863	0.0311928	-0.0364951	-0.0432986	0.102088	-0.217156	-0.119201	-0.0347811	0.0230541	0	0.4894	0	6	5	6	0.0824913
0-CCCGTCAGCGTCTGAC-1	-0.0347811	-0.0347811	-0.165922	0.0538489	-0.0702155	-0.0130958	-0.0663403	-0.241953	-0.0740839	-0.067051	-0.0366558	0.0222644	0.0798252	0.294237	-0.0347811	-0.0183321	0.0706722	-0.0390061	-0.0316411	-0.0347811	-0.10388	0.0934804	0.0570445	0.146362	0.0225801	-0.0241116	0.0995672	0.0408224	0.032157	-0.0347811	-0.149118	-0.116006	-0.0347811	-0.0347811	-0.0887745	-0.0611103	0.196171	0.0183529	-0.100223	-0.0347811	0.0682929	0	0.487346	0	6	5	6	0.0822647
0-CTAAGTACAGGGCTAC-1	-0.0347811	-0.0483374	-0.0347811	-0.0102694	-0.0347811	-0.0565089	-0.245049	-0.246526	-0.164879	-0.0347811	-0.0347811	-0.0347811	0.103996	0.179718	0.131089	-0.0291867	0.0648521	-0.0897643	0.0911695	0.054012	-0.0120055	-0.0347811	-0.0859196	0.0457741	-0.0680239	-0.0347811	0.107085	0.0300495	-0.16269	-0.0347811	-0.0300451	0.0302917	-0.0347811	-0.0347811	-0.00168148	-0.0827942	0.173162	-0.0347811	-0.0347811	-0.218452	-0.0347811	0	0.481236	0	6	5	6	0.132165
0-TCAGCAAATGCATCTC-1	0.164156	-0.0347811	0.152879	-0.0759399	-0.0495336	0.028643	-0.138685	-0.155146	-0.119619	-0.00575562	-0.0347811	-0.0347811	0.0647015	-0.0347811	-0.0347811	0.00367994	0.105531	-0.0791939	0.185861	-0.0442165	-0.195981	0.0210394	-0.0663753	-0.0672722	-0.0732615	0.0682751	0.0742534	-0.13663	-0.0995249	-0.0347811	-0.0586176	0.0950138	-0.028519	-0.0332461	-0.0277691	-0.0347811	0.0614992	-0.0347811	-0.0516897	-0.222866	-0.0347811	0	0.665711	0	6	5	6	0.12368
0-CCGGGCGGTCTCGTCA-1	-0.0347811	-0.0347811	0.0304459	-0.0215906	-0.313477	0.0334065	-0.228357	-0.156311	-0.203476	0.0794556	-0.0578194	-0.0347811	0.0871169	0.0463666	-0.0347811	-0.0672168	0.149429	-0.0345743	-0.000633697	-0.0347811	0.0385548	0.301865	-0.0347811	0.0133311	-0.131793	-0.0347811	0.134718	-0.0545846	-0.0347811	-0.0347811	-0.0600841	-0.109623	-0.0347811	-0.0347811	-0.0271712	-0.0347811	0.099839	-0.0347811	-0.0347811	-0.213965	-0.00730026	0	0.654427	0	6	5	6	0.0496026
0-ACACACTTTCTACACG-1	0.0307461	0.0504812	-0.0347811	-0.019585	-0.0312698	-0.00476894	-0.0347811	-0.190322	-0.205727	-0.0347811	-0.0406771	-0.26561	0.081764	0.0421953	-0.0347811	-0.0424815	-0.0350325	-0.0286236	0.18256	-0.0347811	-0.0347811	0.0730081	-0.0347811	-0.0656351	-0.0411238	0.0176447	0.0800545	-0.0347811	-0.0347811	0.061057	-0.0277458	-0.0895306	-0.0347811	-0.0347811	0.018161	-0.0347811	0.244353	-0.0670324	-0.100454	-0.0347811	-0.086159	0	0.62102	0	6	5	6	0.213457
0-CGCACGTGCGCTATCA-1	-0.0347811	-0.00931327	-0.0410184	0.0220956	0.0146612	-0.0214007	-0.300271	-0.0624134	-0.0867706	-0.134766	-0.0430588	-0.207836	-0.0939775	0.366535	-0.0301723	-0.0649001	0.0155332	-0.127277	-0.0636903	0.280252	-0.0347811	0.0881372	-0.043892	0.0271936	-0.00107399	-0.0347811	0.0165885	-0.0872991	-0.137115	-0.190107	-0.0347811	-0.116745	0.00343403	-0.0347811	-0.0347811	0.0142273	0.0697339	-0.0200855	-0.0332904	-0.275415	0.186948	0	0.512765	0	6	5	6	0.00302183
0-CCTAGTTAGTCGCATG-1	0.20316	-0.0251729	-0.0347811	-0.0126516	-0.0456429	0.00485623	-0.0997383	-0.207279	-0.152086	-0.0932647	-0.10997	-0.0347811	0.00216835	0.135026	-0.0347811	-0.0347811	-0.175123	-0.0401945	0.0420624	-0.073524	-0.136642	-0.085182	-0.0838381	0.0703214	-0.0565721	-0.0586677	0.0738588	-0.0347811	0.0782937	-0.0347811	0.000404474	1.58889e-05	0.241989	-0.0347811	-0.0347811	-0.0347811	0.243242	-0.0347811	-0.0347811	-0.0347811	-0.0253087	0	0.507818	0	6	5	6	0.142652
0-CCACGGTGCCCGGTAG-1	0.245131	-0.0347811	-0.0502003	-0.0794759	-0.0660316	0.076709	-0.228046	-0.234777	-0.11773	-0.0759225	0.0252737	-0.0347811	0.0552478	0.34875	0.0822621	-0.0675034	-0.0347811	-0.0498259	0.0627545	-0.0347811	0.0164699	-0.0264915	-0.0347811	0.0725205	-0.0891739	-0.0131761	0.035559	-0.0347811	-0.0347811	-0.248962	-0.0572455	-0.0742457	-0.0347811	-0.0347811	-0.0846693	-0.118379	0.204611	-0.0347811	-0.0347811	-0.190216	-0.125697	0	0.567649	0	6	5	6	0.133683
0-TATATCCCTGGGAGGA-1	0.0110744	0.0348161	0.04316	-0.0443387	-0.291989	-0.0670423	-0.199133	-0.202123	-0.0347811	-0.0636264	-0.0347811	-0.0347811	-0.0343452	0.024739	-0.0347811	-0.0389085	-0.0258935	-0.080093	0.126631	-0.0347811	-0.126096	-0.0618452	-0.0347811	-0.00286445	-0.0106483	-0.0599589	0.0439269	0.00823871	0.00902579	-0.0347811	-0.056067	-0.0195633	0.256126	0.0770973	-0.0347811	-0.042933	0.240354	-0.0347811	-0.0686296	-0.273092	-0.0347811	0	0.491453	0	6	5	6	0.183492
0-GGGCGTCACCACGTAA-1	-0.0347811	-0.162287	0.0586767	-0.102049	-0.371725	-0.0357682	-0.271304	-0.149188	-0.271197	-0.0363891	0.156957	-0.108519	0.0559111	0.385437	0.248039	-0.0401331	-0.107626	-0.0650917	0.075263	-0.0347811	-0.0983177	0.328634	-0.0518275	0.157983	-0.0585647	-0.0347811	0.0558641	-0.0347811	0.0571131	-0.0347811	-0.0441648	-0.0609522	-0.0347811	-0.0347811	-0.0347811	-0.0347811	0.262412	-0.0347811	-0.0439236	-0.31258	-0.226307	0	0.760404	0	6	5	6	0.168838
0-TCAAACTTAGATTGTT-1	-0.0347811	-0.0744	-0.0347811	-0.0347811	-0.07171	0.0310333	-0.236404	-0.212134	-0.105885	-0.100985	-0.000576102	-0.0347811	-0.0446949	0.244579	-0.0347811	-0.150344	-0.0139328	-0.0217874	0.0223111	-0.0347811	-0.0854255	0.0231075	-0.162694	-0.0347811	-0.0694502	-0.173689	0.246573	-0.0146081	-0.0347811	-0.0347811	-0.0506202	-0.128397	0.423411	0.0125131	-0.100552	-0.0605902	0.275343	-0.0347811	-0.152756	-0.175151	-0.0347811	0	0.784203	0	6	5	6	0.148827
0-CCACCCAAGGAAAGTG-1	-0.0347811	-0.0347811	0.073115	-0.00837184	-0.253219	-0.012336	-0.257083	-0.120474	-0.0347811	-0.0542216	-0.0347811	-0.0378284	-0.0718857	0.206474	-0.0347811	-0.014121	0.0689054	-0.0377174	0.0206564	-0.0347811	-0.0699533	-0.0118126	-0.0918124	0.0187393	-0.0112039	-0.144806	0.170224	-0.0347811	-0.178675	-0.0347811	-0.0610653	-0.11668	0.334694	-0.0110748	-0.0347811	0.0020932	0.220045	-0.0347811	-0.0347811	-0.0942658	0.040412	0	0.658358	0	6	5	6	0.120351
0-GAATTATAGTGAAAGG-1	0.0183891	-0.0216057	-0.0347811	0.0212148	-0.0347811	-0.0668878	-0.13579	-0.178913	-0.192636	-0.109896	-0.0347811	-0.0591843	0.0558078	0.419149	-0.0347811	0.0659073	-0.00053007	-0.0746857	0.0757548	-0.0347811	-0.219172	0.148729	-0.107893	-0.00904918	-0.158775	-0.0347811	0.179138	-0.0347811	-0.00555155	-0.0347811	-0.202714	-0.169632	0.0887054	0.0191265	-0.0259397	-0.0347811	0.272232	-0.097681	0.0100969	-0.262154	0.055232	0	0.640228	0	6	5	6	0.173993
0-TGCGCAAAGCATTTGG-1	-0.0347811	-0.0696382	-0.0409308	-0.0361063	-0.0347811	-0.0942181	-0.0442151	-0.152759	-0.11652	-0.0347811	-0.0347811	-0.0347811	-0.00845912	0.255088	-0.0347811	-0.266165	-0.125962	-0.067927	0.0416183	-0.0347811	-0.0219072	0.155847	-0.0328525	0.030855	-0.0356337	-0.0347811	0.169824	-0.0191103	0.0617319	-0.0347811	-0.0611771	-0.0495199	0.342489	-0.0347811	-0.0347811	-0.0221373	0.35161	-0.0347811	-0.0347811	-0.235845	-0.0385541	0	0.589698	0	6	5	6	0.196614
0-TATTTAGTCTAGATCG-1	-0.0347811	-0.0347811	-0.0347811	0.0356447	-0.0692343	0.0682618	-0.197121	-0.212343	-0.083008	0.0827497	-0.0347811	-0.200015	0.026303	0.0584802	-0.0347811	-0.0347811	0.0327163	-0.0845973	0.0442959	-0.0347811	-0.0997251	-0.0347811	-0.0347811	-0.0885214	0.103706	0.0399434	0.104597	-0.0998027	-0.163231	0.171097	-0.102197	-0.144007	-0.0326157	-0.0319289	-0.140727	-0.0347811	0.183521	-0.0901683	-0.161656	-0.202447	-0.0347811	0	0.519783	0	6	5	6	0.113908
0-CAATATGTAGATTTAC-1	-0.0347811	-0.0774153	-0.0954326	0.0264609	-0.0347811	-0.00792742	-0.148308	-0.216173	-0.184466	-0.16431	0.00673069	-0.0347811	-0.0233599	-0.0347811	0.00234886	0.0392032	-0.0478547	-0.0100219	0.00313895	-0.0347811	0.0797201	-0.0907523	0.0542491	-0.184251	-0.137285	-0.00376455	-0.0347811	-0.0347811	-0.0347811	-0.0347811	-0.103924	-0.17925	0.219626	-0.0347811	-0.205897	-0.0347811	0.115607	-0.287466	-0.0347811	-0.040905	0.0116749	0	0.434693	0	6	5	6	0.0593729
0-AACTGGGTCCCGACGT-1	0.00277829	-0.0947398	-0.0458038	-0.0678365	-0.0347811	-0.0199744	-0.11379	-0.0995301	-0.0347811	-0.0347811	-0.0824997	-0.0347811	0.00908238	0.356408	0.214227	-0.0123072	-0.172467	-0.00908776	0.060004	-0.0587817	0.0794972	-0.0347811	-0.0823855	0.108194	-0.0151884	-0.00950863	0.0586865	-0.0347811	-0.0347811	0.207616	-0.107391	-0.103265	0.0849527	-0.0347811	-0.0630311	-0.0807231	0.298209	-0.0347811	-0.000838276	-0.223104	-0.0347811	0	0.488894	0	6	5	6	0.179106
0-AGCATCGTCGATAATT-1	-0.0347811	-0.0347811	-0.0347811	0.0494582	-0.097569	-0.070462	-0.159658	-0.123126	-0.24925	0.116489	-0.0347811	0.00702379	0.0632397	0.133892	-0.0347811	-0.0607799	-0.0347811	-0.0540163	0.0561913	-0.0203513	-0.134992	-0.0347811	0.0411735	-0.0347811	-0.00146388	0.0506142	0.0609743	-0.0668091	-0.110898	-0.0347811	-0.0968251	-0.211234	0.246646	-0.0347811	-0.0347811	-0.0347811	0.271806	-0.0347811	-0.0347811	-0.0347811	-0.0279725	0	0.863263	0	6	5	6	0.163999
0-GATTCCGCGTTTCCGT-1	-0.0347811	-0.0817736	-0.0347811	0.0360877	-0.0347811	-0.0239691	-0.225432	-0.191188	-0.159525	-0.0347811	-0.0347811	-0.00679697	0.0552686	0.46317	0.409285	-0.0347811	-0.113581	-0.141645	0.0604974	-0.0347811	-0.213722	-0.0347811	-0.0230409	0.0123534	-0.127309	-0.0347811	0.022883	-0.0347811	-0.0347811	0.108695	-0.00845018	-0.132307	0.123772	-0.0347811	-0.0509779	-0.0347811	0.205401	0.0187123	-0.0453605	-0.423408	0.166998	0	0.461271	0	6	5	6	0.132949
0-GTTCCAGTCTGACCAT-1	-0.0129906	-0.0939376	0.0368699	-0.0352695	-0.436209	-0.0425133	-0.146702	-0.0898196	-0.144246	0.153244	-0.0347811	-0.116809	0.0583414	-0.0347811	0.0567882	-0.0704053	-0.0347811	-0.14538	0.0764351	-0.0347811	-0.0347811	-0.120566	-0.0347811	0.0988132	-0.00551832	0.00344121	0.229832	-0.0347811	-0.0347811	0.124709	-0.124275	-0.0914566	0.19003	-0.0347811	-0.0347811	-0.0347811	0.29531	-0.0347811	-0.0550942	-0.38274	-0.133836	0	0.808097	0	6	5	6	0.185872
0-GCTGCTCTCCGGACAC-1	-0.0347811	-0.0347811	-0.0347811	-0.0478961	-0.0347811	-0.0265952	-0.159072	-0.228264	-0.0870232	0.00123147	-0.0347811	-0.0347811	0.037556	0.0114369	-0.0347811	-0.0347811	0.0142126	0.0282334	0.160082	-0.0347811	-0.112223	-0.160854	0.00766328	0.0115059	-0.0347811	-0.0347811	0.226574	-0.0347811	-0.116701	-0.0347811	-0.073696	-0.000618152	0.117872	-0.0347811	-0.0670144	0.116189	0.351738	-0.0347811	-0.0347811	-0.0568605	-0.0347811	0	0.853302	0	6	5	6	0.25591
0-ATTGTACAACTCGGCT-1	-0.241661	-0.0619087	-0.0347811	-0.0347811	-0.272609	-0.070204	-0.191376	-0.148446	-0.218617	0.000705489	-0.0347811	-0.0347811	0.0667811	0.397992	0.0220493	-0.0347811	-0.0347811	-0.103504	0.0874292	-0.0347811	-0.176002	-0.0347811	0.0216178	-0.0779881	0.00318419	-0.0347811	0.0721425	-0.0347811	-0.0237418	-0.0347811	-0.0760873	-0.079927	0.039603	0.0197834	-0.0347811	-0.0577821	0.321202	-0.0347811	-0.0575148	-0.267045	-0.0347811	0	0.746044	0	6	5	6	0.204315
0-GTGCAACAAATGTGGC-1	-0.188233	-0.259203	-0.00526647	-0.0427484	-0.140751	-0.0990884	-0.345204	-0.173707	-0.202582	-0.0347811	-0.0347811	-0.137072	0.0328737	0.11777	-0.0347811	-0.0347811	-0.0347811	-0.0644165	0.0739621	-0.0347811	-0.0347811	-0.0347811	-0.0347811	-0.00589387	-0.0109971	-0.0922487	0.196247	-0.0347811	0.200806	0.00528111	0.0169163	0.0226267	0.209686	0.0953477	-0.125225	0.0290647	0.272471	-0.0347811	-0.0347811	-0.185681	-0.0927377	0	0.596417	0	6	5	6	0.173217
0-GACAACGCAGCTTACG-1	-0.259017	-0.11427	0.163325	-0.00356895	-0.0347811	-0.0534399	-0.132628	-0.17298	-0.086469	-0.0347811	-0.149757	-0.0347811	0.0829379	0.116662	-0.0347811	-0.161983	-0.019623	-0.0701869	0.036754	-0.0347811	-0.092188	-0.170341	-0.0912958	-0.00760429	0.0400354	-0.0347811	0.15476	-0.0347811	-0.0351791	0.0647805	0.00642217	-0.017669	0.192928	-0.0347811	-0.0347811	-0.0419561	0.36804	-0.0347811	-0.0145287	-0.140306	-0.0347811	0	0.688142	0	6	5	6	0.202397
0-GTATAGGACTCAGTAG-1	-0.0455609	-0.230487	0.119942	-0.0347811	-0.122126	-0.0790228	-0.212278	-0.12334	-0.252252	-0.0397041	-0.12472	-0.0347811	0.0278408	0.402492	0.00829576	-0.0686267	-0.0406875	-0.0672686	0.0983746	-0.0347811	-0.0751178	-0.143451	-0.0684294	0.0161827	0.0323723	-0.0266401	0.218652	-0.0772078	-0.166085	-0.0347811	0.00360106	-0.10165	0.0349559	-0.0347811	-0.0347811	-0.0347811	0.233624	0.0536482	-0.0267998	-0.127352	-0.0347811	0	0.641444	0	6	5	6	0.165999
0-GAGGTACATCCATCTT-1	-0.0347811	-0.0696718	0.0118764	-0.0685668	-0.314794	-0.103715	-0.318223	-0.250746	-0.226082	-0.0224785	-0.0347811	-0.0347811	0.255069	-0.0347811	-0.0347811	-0.0714938	-0.051183	-0.0347811	0.290221	-0.0347811	-0.129919	-0.0347811	-0.0409127	-0.00927888	-0.0488079	-0.0301043	0.134755	-0.0347811	-0.231591	0.0230833	-0.0556364	0.0159698	0.234766	-0.0347811	-0.084	-0.0306181	0.167844	-0.0347811	-0.0205943	-0.0347811	-0.0347811	0	0.694816	0	6	5	6	0.229032
0-TTGCTGAAGGAACCAC-1	-0.171708	-0.0419878	0.0944571	-0.0859288	-0.202821	-0.00498069	-0.258468	-0.204184	-0.119923	-0.0685204	0.0615751	-0.170868	0.0857963	0.0741838	0.22315	-0.0347811	0.0313106	-0.106	0.0916481	-0.0347811	-0.165424	0.244521	-0.0347811	0.0901615	-0.0676321	-0.0347811	0.0915673	-0.0347811	0.0103111	-0.0347811	-0.058851	-0.0877002	0.0534953	-0.14627	-0.0604698	-0.16182	0.231012	0.00877296	-0.0272045	-0.263597	-0.18041	0	0.469917	0	6	5	6	0.16133
0-TAGGGTGTTTCAAGAG-1	-0.0347811	-0.0725858	0.153717	-0.0110412	-0.139715	-0.0598326	-0.151674	-0.145243	-0.217104	-0.0347811	-0.0347811	-0.0347811	0.0896806	-0.0347811	-0.0347811	-0.156104	-0.0347811	-0.175179	0.118052	-0.0589844	-0.291012	-0.0692432	0.0411883	0.0122168	-0.0254299	-0.0347811	0.166501	-0.0347811	-0.0347811	-0.0347811	-0.156502	-0.150368	-0.0347811	-0.148816	-0.146271	-0.0347811	0.088159	-0.157196	-0.0362704	-0.432263	-0.0347811	0	0.814118	0	6	5	6	0.103106
0-TACCTCACGCTTGTAC-1	-0.0347811	-0.0791228	-0.12132	0.0564249	-0.0347811	-0.0139058	-0.362325	-0.204834	-0.156619	-0.0513087	0.22939	-0.229628	0.0344005	0.484783	-0.0128936	-0.0600849	-0.142685	-0.0528337	0.0446922	-0.0347811	-0.0347811	0.216259	0.0768706	-0.026988	-0.134935	-0.0119448	-0.0347811	0.152914	0.0170525	0.111685	-0.050285	-0.102222	-0.0347811	-0.0347811	-0.105225	-0.279903	0.191591	-0.0347811	-0.0393175	-0.0347811	0.189392	0	0.68423	0	6	5	6	0.118142
0-CATCATCTACCCGGAC-1	-0.0347811	-0.0347811	0.132051	-0.0347811	-0.154545	-0.11308	-0.274252	-0.155595	-0.135763	0.0162571	-0.0596584	-0.0739452	0.0665256	0.472876	0.157657	-0.131179	-0.148998	-0.125833	-0.00747474	-0.234037	-0.0347811	-0.122564	0.0193253	0.0472114	0.0698777	-0.0347811	0.0581923	0.159764	0.0207617	-0.0347811	-0.13746	0.0137907	-0.0347811	-0.0347811	-0.0232583	-0.0121165	0.240865	-0.0784723	-0.179023	-0.241854	-0.0347811	0	0.55288	0	6	5	6	0.116695
0-ACAGCGCACCCGCAGC-1	-0.0347811	-0.1012	0.0756838	-0.05617	-0.0829208	-0.0779712	-0.256963	-0.183917	-0.125981	-0.0840865	0.0279444	-0.0721023	-0.00337369	0.415942	-0.0347811	-0.0550386	-0.0373513	-0.0603098	0.125276	-0.0347811	-0.00595128	-0.0347811	0.12835	-0.0347811	-0.059764	0.0235577	-0.0112868	-0.0347811	0.0461296	-0.0347811	-0.110822	-0.0882273	0.0932886	-0.0347811	-0.0559207	-0.0347811	0.176354	-0.0347811	-0.0423767	-0.299691	-0.0347811	0	0.601594	0	6	5	6	0.150815
0-TCCTCGGGCTGGGCTT-1	-0.224224	-0.107914	0.0524455	-0.0347811	-0.0347811	-0.110544	-0.0693263	-0.219362	-0.132126	-0.0415637	-0.0347811	-0.0347811	0.0104924	0.296841	-0.0347811	-0.121325	0.0729763	-0.0347811	0.0450069	-0.0347811	-0.0347811	0.110293	0.00251088	-0.00896616	-0.166694	-0.0347811	0.129932	0.0840815	-0.0347811	0.0512526	-0.00719687	-0.00384442	0.138946	0.0256688	-0.0273493	0.0517696	0.15678	-0.0347811	0.102939	-0.0347811	-0.0347811	0	0.792929	0	6	5	6	0.100893
0-AAACGAGACGGTTGAT-1	-0.0347811	-0.123073	0.042739	-0.0347811	-0.0347811	-0.0268063	-0.206041	-0.141491	-0.108287	-0.153617	-0.0347811	-0.324104	-0.0647865	0.260317	-0.162296	-0.0171257	0.0338527	-0.0940291	-0.00126427	-0.0111939	-0.0347811	0.324914	-0.0347811	-0.100374	-0.102505	-0.0115736	0.115319	-0.0891641	-0.230643	-0.315668	-0.2075	0.167318	0.21281	-0.0347811	0.00872699	0.00201718	0.156782	-0.0347811	-0.0347811	-0.230869	-0.0347811	0	0.589614	0	6	5	6	0.0777588
0-GGGAGAACTCACAGTA-1	-0.0347811	-0.0347811	-0.0347811	-0.0347811	-0.0347811	0.0135815	-0.238997	-0.260584	-0.124862	-0.0347811	-0.0613903	-0.283843	0.0199983	0.0450116	-0.0347811	-0.0431949	0.0835419	0.078956	0.0185614	-0.0347811	-0.105161	0.0429976	-0.0347811	0.0120085	-0.0461677	0.0449698	0.121124	-0.0347811	-0.0347811	0.075934	-0.198277	-0.101887	0.0342741	-0.024119	-0.0527775	0.014868	0.354991	-0.0347811	-0.0669122	-0.0347811	-0.0347811	0	0.589687	0	6	5	6	0.186776
0-GACTCACCCACGTGAG-1	-0.0347811	-0.0685828	-0.0763727	-0.0414586	-0.063824	-0.0386749	-0.114362	-0.22595	-0.0697111	-0.0269313	-0.0347811	-0.0347811	0.168036	0.087402	-0.025099	0.0385703	0.0420166	-0.0956951	0.00402917	-0.327231	-0.038475	0.0645457	0.0291975	0.0225404	-0.0347811	-0.0347811	0.191202	-0.0760456	-0.0347811	-0.0347811	-0.0593719	-0.0912002	0.207533	-0.0347811	-0.10795	-0.0347811	0.255289	-0.0347811	-0.0585492	-0.211796	0.0210858	0	0.66077	0	6	5	6	0.129659
0-ACATGGCGCCAAAGTA-1	-0.0347811	-0.0557447	-0.019535	-0.0347811	-0.0347811	-0.0347811	-0.198472	-0.277248	-0.0347811	0.0218071	-0.098796	-0.0347811	0.110133	0.182708	-0.0112392	-0.0347811	0.0225012	-0.0639971	0.108903	-0.0347811	-0.0476525	0.236243	-0.0347811	-0.00420853	-0.0353975	0.0509222	0.0999056	-0.0347811	-0.0347811	0.0329976	-0.0959575	0.00795679	0.168875	-0.0376866	-0.078414	-0.221202	0.303826	-0.0347811	-0.0347811	-0.217399	-0.0347811	0	0.802362	0	6	5	6	0.206365
0-TTGTTGTGTGTCAAGA-1	-0.347775	-0.0578799	0.0470993	-0.0347811	-0.0640385	0.0458586	-0.269659	-0.16922	-0.099579	-0.0227707	-0.0347811	-0.188577	-0.0270258	0.177826	-0.0347811	-0.0954372	-0.0147928	-0.0911032	0.0491345	-0.0347811	-0.0347811	0.43523	-0.00742217	0.0165313	-0.0783678	-0.0347811	0.102868	-0.0347811	-0.0347811	-0.0036268	-0.103077	-0.110321	-0.0347811	-0.0347811	-0.0347811	-0.0770863	0.255184	0.0479079	0.00723158	-0.224102	-0.0347811	0	0.643889	0	6	5	6	0.152159
0-GGTTCTACTCGTCTGA-1	-0.0347811	-0.0331303	-0.0664696	0.023698	-0.197155	-0.0470325	-0.212368	-0.180958	-0.147094	-0.0347811	-0.0617438	-0.0347811	0.00874221	-0.0347811	-0.0347811	-0.0183522	0.0137206	-0.118402	-0.0117101	-0.0347811	-0.0347811	0.0149334	0.0257741	-0.00129228	-0.0116731	-0.0347811	0.155068	-0.199585	-0.0591815	-0.0014056	-0.135539	-0.0835234	0.0726112	-0.0347811	-0.0347811	-0.0761892	0.210489	-0.0347811	-0.094246	-0.282639	-0.0347811	0	0.800857	0	6	5	6	0.0993893
0-GCAGACCCAGCACGTA-1	-0.0347811	-0.11802	0.0139486	-0.0347811	-0.0347811	-0.0347811	-0.111114	-0.168958	-0.042925	-0.0347811	0.0424723	-0.0880161	-0.00671028	0.44207	-0.024012	-0.131998	0.0180792	-0.0587964	0.165997	-0.0347811	-0.0590811	-0.0347811	-0.0432173	-0.0347811	0.0698916	-0.0708029	0.185189	0.181729	-0.065496	-0.24373	-0.200035	0.0165731	0.0224318	-0.105526	-0.103674	-0.0118839	0.236879	-0.0347811	-0.000296402	-0.0347811	-0.0347811	0	0.595948	0	6	5	6	0.201438
0-GGAGGGCTTGGTTGGC-1	-0.0347811	-0.0347811	-0.0327357	-0.0499591	-0.0797114	-0.0231201	-0.23781	-0.151248	-0.128317	-0.0347811	-0.0347811	-0.0347811	0.152722	0.206704	-0.0623606	-0.068685	-0.028331	-0.0996524	0.00134862	-0.0347811	-0.0347811	0.177184	-0.0669172	-0.0197462	-0.110947	0.0987472	0.186704	-0.0347811	-0.0157403	0.0291261	-0.118424	-0.128516	-0.0170557	-0.0621489	-0.0347811	-0.192113	0.202078	-0.0706879	0.00857425	-0.297648	-0.0137264	0	0.531341	0	6	5	6	0.101713
0-ATGCCGGTCTTGCATA-1	-0.0347811	-0.0347811	0.0517157	-0.0347811	-0.0347811	0.105211	-0.202477	-0.31052	-0.0347811	-0.0581328	-0.0347811	-0.0347811	-0.0347811	0.229788	-0.0347811	-0.0252466	0.000148115	-0.0306719	0.0416149	0.109778	-0.0347811	0.120898	-0.0347811	0.0441382	-0.00427909	0.0258726	0.0865534	0.0683515	-0.0347811	-0.0347811	-0.0710825	-0.145213	0.00677021	-0.0347811	-0.0347811	-0.0167727	0.319074	-0.0347811	-0.042725	-0.238668	-0.0347811	0	0.38218	0	6	5	6	0.180344
0-GCTGCACGGTTTCTTA-1	-0.0347811	-0.0705709	0.0158204	-0.0369584	-0.0347811	-0.0627381	-0.130378	-0.126567	-0.13886	-0.0347811	-0.028644	-0.118052	-0.0164442	0.268724	-0.15178	-0.0742719	-0.0429414	-0.0114333	0.101638	0.180432	-0.0347811	0.144929	-0.0347811	0.0124558	-0.054178	-0.0501997	0.0986979	-0.0347811	-0.0347811	-0.0347811	-0.0425866	-0.0463666	0.0539807	-0.0808664	-0.120965	-0.0347811	0.321854	-0.0347811	-0.0347811	-0.0378415	-0.0647855	0	0.706974	0	6	5	6	0.211746
0-TGGAGCTAAAGTTCCC-1	-0.0347811	-0.0347811	0.0646444	-0.0519935	-0.262428	0.0560058	-0.384819	-0.20509	-0.140112	-0.0347811	-0.0347811	-0.0347811	0.017282	0.458376	-0.183788	0.0257799	-0.094599	0.0233039	0.0220083	-0.0347811	-0.0347811	0.413603	-0.0157992	-0.0500537	0.0103609	-0.0347811	0.0730536	-0.0863788	-0.0347811	-0.0347811	-0.0443119	-0.0888811	0.180278	-0.0347811	-0.0347811	-0.0172424	0.0503767	-0.0347811	-0.0247987	-0.0347811	-0.0347811	0	0.646386	0	6	5	6	0.0361925
0-GTCCTTCTAGTGGGTT-1	0.0593942	-0.102013	0.111271	0.0233644	-0.219452	-0.00703645	-0.137433	-0.402539	-0.139589	-0.0347811	-0.090549	-0.0347811	0.0261681	0.390303	-0.0347811	-0.0347811	-0.0116611	-0.0198222	0.103877	0.197719	-0.0347811	0.139201	-0.0347811	0.0946361	-0.0663211	-0.0347811	0.23539	-0.0347811	-0.0347811	-0.0347811	0.00805163	-0.00331159	-0.0347811	-0.0288394	-0.0194197	-0.0347811	-0.0148146	-0.0347811	-0.0392579	-0.0347811	-0.0347811	0	0.682658	0	6	5	6	0.0445312
0-GGAGTGCCGCCCTGGA-1	-0.0347811	-0.0347811	0.15123	-0.0347811	-0.0933719	-0.0347811	-0.155953	-0.179914	-0.0538452	-0.0169129	-0.140054	-0.0347811	-0.00993633	0.352302	0.0940871	-0.0347811	-0.045489	-0.0612433	0.00179328	-0.0347811	-0.0347811	-0.0347811	-0.120305	-0.0347811	0.114086	0.254468	0.222553	-0.0347811	-0.0347811	-0.0347811	-0.0674344	-0.0958646	-0.0347811	-0.0347811	-0.0347811	-0.0347811	0.12522	-0.0347811	-0.052852	-0.136945	-0.0347811	0	0.465869	0	6	5	6	0.0635069
0-TTAACCAACCCTCCCT-1	-0.0347811	-0.0347811	-0.024474	0.0202588	-0.0347811	-0.0170574	-0.261821	-0.179649	-0.0373514	-0.0765377	-0.0347811	-0.022574	-0.0157175	0.303661	-0.0347811	-0.0347811	-0.0719666	-0.125425	-0.0118575	-0.0347811	-0.080777	-0.127989	-0.0952762	0.035522	-0.0347811	0.105274	0.148666	-0.0347811	-0.0347811	0.0905824	0.00802505	0.0526297	0.0921677	-0.0347811	-0.0684106	-0.0347811	0.305295	-0.0347811	-0.0693939	-0.198463	-0.0601301	0	0.776313	0	6	5	6	0.146719
0-TTGAATTCACGTGAGG-1	-0.0828124	-0.071573	0.000622723	-0.027642	-0.0347811	-0.0347811	-0.0347811	-0.303152	-0.089444	-0.0108009	-0.0461558	-0.0347811	0.0253864	0.518791	0.049561	-0.0175964	0.0664524	-0.061267	0.101463	-0.0347811	0.0287628	0.391119	-0.0487275	-0.00272981	0.084894	-0.0347811	0.121421	-0.0347811	-0.0347811	-0.0347811	-0.0347811	0.0478121	0.245916	-0.203778	-0.0397449	-0.137363	0.257463	-0.0347811	-0.0347811	-0.0706695	-0.0347811	0	0.645827	0	6	5	6	0.179463
0-CACAGCTAGGGAGTGA-1	-0.0347811	-0.0347811	0.0231532	-0.0948049	-0.0347811	-0.0257442	-0.376726	-0.181893	-0.0410777	-0.0347811	0.00248104	-0.0347811	-0.00376456	0.0338921	-0.0347811	-0.0347811	0.0319831	-0.136053	0.148511	-0.0347811	-0.0347811	-0.0441073	-0.205863	0.0208795	-0.0972341	-0.0347811	0.0160455	-0.0347811	-0.0347811	-0.0347811	-0.14828	0.0478988	0.193563	-0.0933077	-0.0347811	-0.0556423	0.246309	-0.0347811	-0.0347811	-0.306135	-0.205682	0	0.468825	0	6	5	6	0.19741
0-CGTTTAAGCGGAGCAC-1	-0.0347811	-0.0513287	-0.0648876	-0.0526908	-0.165179	-0.119403	-0.0347811	-0.212636	-0.0347811	-0.0347811	-0.0347811	-0.0347811	0.0033593	0.395534	0.0655249	-0.0732517	-0.21925	-0.0355677	0.122389	-0.0347811	-0.0347811	-0.0377181	-0.0523596	0.0952324	-0.00516977	-0.00666627	0.175745	-0.0347811	-0.0347811	-0.0347811	-0.0521328	-0.00274013	0.358862	-0.0347811	-0.0893218	-0.0120935	0.28407	-0.0347811	-0.00417802	-0.100507	-0.0347811	0	0.722773	0	6	5	6	0.203229
0-ACGATGGATCCGATGC-1	-0.0347811	-0.0347811	-0.0347811	0.00119181	-0.0382222	-0.0347811	-0.271479	-0.167816	-0.0633354	-0.0347811	-0.0347811	0.0191207	-0.0347811	0.324169	-0.0302109	-0.0347811	-0.0347811	-0.0447292	0.124763	-0.0347811	-0.0347811	0.0251472	-0.0347811	-0.0278628	-0.0572338	-0.0347811	0.183116	-0.0347811	0.0756331	-0.0347811	-0.0148323	-0.0347811	0.161635	-0.0347811	-0.0347811	-0.238776	0.267073	-0.0347811	-0.0347811	-0.0536399	-0.00587111	0	0.512222	0	6	5	6	0.195918
0-CACCCAAATCTTATGT-1	-0.0347811	-0.206974	-0.0347811	-0.0495466	-0.188117	-0.0226564	-0.252466	-0.100977	-0.0347811	-0.0347811	-0.0347811	-0.0347811	-0.0268632	0.00380107	0.394383	-0.117862	-0.0579659	-0.0589662	0.0328201	-0.0347811	-0.0347811	0.0305398	-0.0592837	0.0397847	-0.0347811	-0.0173042	0.154376	-0.0347811	-0.0347811	-0.0347811	-0.0935193	-0.105002	0.0797564	-0.0347811	-0.0347811	-0.0347811	0.241214	-0.039541	-0.0185682	-0.181894	-0.0347811	0	0.580306	0	6	5	6	0.137017
0-TTAGAGGGATATACAG-1	-0.0347811	-0.0347811	-0.0669047	-0.0836116	-0.0347811	-0.085363	-0.0347811	-0.162638	-0.310783	-0.0794626	-0.172104	-0.0347811	0.0937709	0.44272	-0.0299555	-0.0683466	-0.118813	-0.0321662	-0.0347811	-0.0347811	-0.0347811	0.104851	-0.0125277	0.0496606	-0.0347811	-0.0561581	-0.0347811	-0.0347811	-0.0347811	-0.0347811	-0.0409875	0.0445657	0.134746	-0.0347811	-0.0347811	-0.025869	0.272486	-0.0347811	0.0226854	-0.313458	-0.0347811	0	0.620446	0	6	5	6	0.118853
0-GCCACCTTATTCGCGA-1	-0.331539	-0.126517	-0.0347811	-0.0347811	-0.0347811	0.003664	-0.325221	-0.17035	-0.0951513	-0.0363995	-0.129305	-0.0347811	0.094051	0.498534	0.0148846	-0.198299	0.032773	-0.0496253	0.106314	-0.00784934	0.0529072	0.0390957	-0.031695	-0.0264161	-0.0347811	-0.0347811	-0.0018111	0.0656238	-0.042979	-0.0347811	-0.106868	-0.0834285	0.0124535	-0.0347811	-0.0869418	-0.152843	0.0819323	-0.0347811	-0.00595895	-0.237271	-0.0347811	0	0.563374	0	6	5	6	0.0941232
0-CAAATTGTCAGCAAGC-1	-0.0347811	-0.0347811	-0.0347811	-0.0334712	-0.0347811	-0.0169397	-0.227623	-0.113945	-0.100751	-0.105999	-0.0405719	-0.141398	-0.0330696	-0.0347811	-0.0347811	-0.0347811	-0.0347811	-0.0468611	0.13902	-0.0883277	-0.101676	0.195306	-0.0347811	-0.0347811	-0.0539821	0.0107347	0.136287	-0.0347811	0.0176081	-0.0812838	-0.0347811	-0.105875	0.163338	0.0399762	-0.0499419	-0.0347811	0.0932933	-0.0347811	-0.0759142	-0.193026	-0.0310514	0	0.595246	0	6	5	6	0.116157
0-CTGAATTTATTGCCAG-1	-0.194196	-0.0488808	-0.180781	-0.0503999	-0.0347811	-0.0347811	-0.341523	-0.158511	-0.115287	-0.0347811	-0.0528266	-0.0347811	0.224436	0.342717	-0.0347811	0.000180452	-0.094209	-0.0846345	0.265218	-0.0347811	-0.0347811	0.302519	-0.0796006	0.00971142	-0.037794	-0.0347811	0.176057	-0.0347811	-0.0347811	-0.143011	-0.0582802	-0.16598	0.160292	-0.0287647	-0.00120698	-0.0347811	0.0381628	-0.0347811	-0.0347811	-0.258653	-0.0347811	0	0.733713	0	6	5	6	0.15169
0-GACTCGCGGGAATGAC-1	0.037206	-0.113237	0.162536	4.92396e-05	-0.0922098	-0.0822109	-0.206834	-0.134608	-0.078827	-0.0347811	-0.0347811	-0.0347811	-0.0347811	0.369076	0.0421481	0.0286535	-0.118918	-0.124959	0.0868032	-0.0347811	-0.0860391	-0.0347811	0.0442348	-0.0347811	-0.0594864	-0.0347811	0.252646	-0.0347811	-0.0347811	-0.0347811	-0.0254571	-0.166073	0.266818	-0.0259885	-0.0347811	-0.201607	0.0664685	-0.0347811	-0.0347811	-0.271966	-0.012622	0	0.515478	0	6	5	6	0.0766359
0-CTGGGCTATCCTTTGG-1	-0.0347811	-0.104663	-0.0347811	-0.0347811	-0.0347811	0.00736987	0.00495073	-0.161245	-0.119746	-0.0347811	-0.0347811	-0.0475727	-0.00987639	-0.0347811	0.294075	-0.0220624	-0.0744589	-0.0771768	-0.0141867	-0.0347811	-0.0347811	-0.123487	-0.14362	-0.0916212	-0.0583795	-0.0347811	0.14433	-0.0347811	-0.0607398	0.00526292	0.0100543	-0.162498	0.157116	-0.0347811	-0.0347811	0.0688388	0.25608	-0.0347811	-0.0501762	-0.0888218	-0.0347811	0	0.597806	0	6	5	6	0.120947
0-CTAGGTCTGAAGGAAT-1	0.12521	-0.0347811	-0.0347811	-0.0347811	-0.0347811	-0.00521169	-0.297608	-0.200282	-0.202869	-0.0141532	-0.0347811	-0.0347811	-0.0517573	0.123087	-0.0347811	-0.0402432	-0.0911448	-0.159398	0.0572209	-0.0347811	-0.0736842	-0.0347811	-0.0347811	-0.176885	0.00779287	-0.189896	0.223656	0.0879639	-0.0347811	-0.0347811	-0.142369	-0.0718159	0.091622	-0.0347811	-0.0347811	-0.0256668	0.258027	-0.0444972	-0.176352	-0.336639	-0.0347811	0	0.467206	0	6	5	6	0.157624
0-TAGTTTATTCTTGCTT-1	-0.0347811	-0.069678	0.0655016	-0.0347811	0.0171397	-0.0104887	-0.125745	-0.262524	-0.0700456	-0.0437509	-0.0366916	-0.163075	0.0320073	0.0105596	-0.0347811	-0.0566339	-0.071207	-0.110847	-0.00532163	0.0912573	-0.0329008	-0.0810527	-0.107597	-0.0339101	0.0733778	-0.19364	-0.0212259	-0.0347811	0.106412	-0.0347811	-0.0299279	-0.0805312	0.0780843	-0.0347811	-0.0347811	-0.0347811	0.17493	-0.0347811	0.018886	-0.18576	-0.0347811	0	0.753567	0	6	5	6	0.0848044
0-GTGCGACAGGGAGTGT-1	-0.0347811	-0.0347811	-0.0347811	0.0342071	-0.12646	-0.134455	-0.132043	-0.112607	-0.0228822	-0.0347811	-0.0347811	-0.166288	0.109281	-0.0347811	-0.0347811	-0.0347811	-0.165443	-0.16118	-0.00925281	-0.0301126	-0.0528148	-0.0828208	0.0346274	0.0487386	-0.0105578	-0.0646906	0.0695397	-0.0347811	-0.0347811	0.0269812	-0.072489	-0.0755885	0.148375	-0.104645	-0.0918616	-0.221954	0.195573	-0.0347811	-0.0347811	-0.345158	-0.0347811	0	0.553775	0	6	5	6	0.0931599
0-CAGAGTGATTTAACGT-1	-0.0347811	-0.0347811	-0.0223448	-0.071991	-0.174613	-0.0719277	-0.368927	-0.145464	-0.0347811	-0.0629867	-0.0347811	-0.0347811	0.00470217	0.31537	-0.0347811	-0.0347811	-0.0489725	-0.0608204	0.205047	0.212817	-0.150247	-0.0347811	-0.0347811	0.0246897	-0.0125958	-0.164372	0.220315	-0.0347811	0.0273025	-0.0347811	-0.0999183	0.172741	0.095695	-0.0347811	-0.0889533	-0.0347811	0.0855746	0.0887574	-0.0615709	-0.0347811	-0.0347811	0	0.680229	0	6	5	6	0.145311
0-AGGCCCATTGTACAGG-1	-0.0347811	-0.0347811	-0.0347811	-0.00222412	-0.136948	-0.0148968	-0.0347811	-0.0953887	-0.0849381	-0.0347811	-0.0404129	-0.0347811	-0.0382312	0.517524	0.160915	-0.0347811	-0.0978536	-0.0580344	0.101374	-0.0347811	-0.101948	-0.0347811	-0.0151545	0.00287982	-0.0633347	-0.0277725	0.0452585	-0.019806	-0.0347811	-0.0347811	-0.0967648	0.00461074	0.0596772	0.28379	-0.0546509	-0.156437	0.208606	-0.0347811	-0.0565646	-0.121486	0.0579159	0	0.583007	0	6	5	6	0.15499
0-CGGAGCATGGCGATCC-1	-0.0347811	-0.0347811	-0.0663	-0.0347811	-0.213598	0.0568753	-0.0937467	-0.141201	-0.108329	-0.0797569	-0.0347811	-0.0347811	-0.0450629	0.281086	0.271465	0.00757208	0.0441627	-0.0405825	-0.087882	0.0456773	0.0886196	-0.0347811	-0.0347811	0.00738937	-0.0153507	-0.0347811	-0.116985	-0.00878853	-0.0347811	-0.0347811	-0.0575509	-0.0419088	0.161628	-0.00276773	-0.0692682	-0.214541	0.303641	-0.0347811	-0.0274142	-0.0984967	-0.0347811	0	0.54482	0	6	5	6	0.10788
0-TACTGCAATCAATTAC-1	-0.0347811	-0.0347811	-0.175973	-0.0774299	-0.330015	0.0311024	-0.0347811	-0.136835	-0.0531005	0.0796452	-0.0347811	-0.0347811	0.171178	0.434648	0.0419952	0.0694786	-0.0470088	-0.0603805	-0.0347811	-0.0347811	-0.106837	0.147499	-0.0595715	0.103288	-0.0696245	-0.0838247	0.186204	0.0142548	-0.0347811	-0.0347811	-0.0666552	-0.077726	0.0553188	-0.021574	-0.0166534	-0.110044	0.192624	-0.0347811	-0.0347811	-0.0347811	-0.156212	0	0.482754	0	6	5	6	0.0789212
0-ACGATCATCTTGTAAA-1	0.0508815	-0.0347811	-0.0347811	-0.0347811	-0.0347811	0.0549782	-0.0979296	-0.12476	-0.184422	0.0102468	-0.0539258	-0.0347811	-0.0409624	0.12013	0.0729999	-0.0347811	-0.0428185	-0.0347811	-0.0174192	-0.0347811	-0.174011	-0.018186	-0.136865	0.0123225	-0.107568	-0.0347811	0.079854	-0.0347811	-0.0347811	-0.0347811	-0.0347811	-0.00201826	0.0263073	-0.0347811	-0.052457	-0.00590298	0.325548	-0.0347811	-0.0347811	-0.0347811	-0.0347811	0	0.318622	0	6	5	6	0.154064
0-CGTATTAAGAGATCTA-1	-0.0347811	-0.0932768	0.0051253	-0.0347811	-0.0452247	-0.0867892	-0.407079	-0.181561	-0.0706381	-0.0347811	-0.0347811	-0.0347811	0.0468473	0.360873	-0.0347811	-0.0145477	0.0234253	-0.0347811	0.0727513	-0.0347811	-0.0347811	-0.0347811	0.0557667	0.0532915	0.0714786	-0.265209	0.000114563	-0.0347811	-0.170254	-0.0347811	-0.155392	0.0194134	-0.0347811	-0.0347811	-0.0568074	-0.0347811	-0.0347811	-0.0347811	-0.0225004	-0.0347811	-0.0347811	0	0.52288	0	4	5	6	0.0189851
0-CACGCAGCGAGGCTTT-1	-0.0347811	-0.0379869	-0.0286261	-0.0754067	-0.123047	-0.0617119	-0.289528	-0.198056	-0.0736605	-0.0723221	0.0264063	-0.0347811	0.0936982	-0.0347811	-0.0347811	-0.0347811	0.225558	0.0289194	0.00671058	-0.0347811	-0.0577798	-0.0644459	-0.0347811	0.0750082	-0.052333	-0.0347811	0.154704	-0.0347811	-0.224845	0.394059	-0.0347811	0.0479254	-0.0347811	0.11663	-0.0915374	-0.253771	0.0148446	-0.0347811	0.0121976	-0.0347811	-0.072866	0	0.664853	0	6	5	6	0.0107776
0-TACGAACACGACTTCA-1	-0.0347811	-0.0478081	-0.00790076	-0.0347811	-0.0347811	-0.0564518	-0.226216	-0.187515	-0.111566	-0.0347811	-0.0347811	-0.0377847	0.0552702	-0.0347811	-0.0347811	-0.0308681	0.144286	-0.102027	0.071588	-0.0594568	-0.11231	-0.14306	-0.0347811	-0.0347811	-0.0347811	-0.136715	-0.00012519	-0.0347811	-0.0347811	-0.223021	-0.0658743	0.11094	-0.0280812	-0.0319239	-0.203777	-0.0347811	-0.0347811	-0.0347811	0.0681636	-0.199471	-0.0347811	0	0.711139	0	6	5	6	0.0184035
0-GATGCGTCCTGCATTC-1	-0.0347811	-0.120603	-0.00116461	-0.0347811	-0.196015	-0.026437	-0.36369	-0.0425773	-0.0431108	-0.064268	-0.18556	-0.0347811	0.09012	0.23678	-0.0347811	0.0109717	0.0982794	-0.0874843	0.0363384	-0.0347811	-0.0347811	-0.0347811	0.141502	0.0339082	-0.0347811	-0.0347811	0.00768302	-0.0347811	-0.0347811	-0.0347811	-0.174795	0.0568194	0.0462675	-0.0347811	-0.0744771	-0.168296	0.0244028	-0.0347811	0.0579797	-0.238255	-0.0347811	0	0.541179	0	4	2	6	0.0303706
0-ACCATATCCGCAATAA-1	-0.336008	-0.0396001	-0.0930079	0.0330372	-0.0347811	-0.028071	-0.206944	-0.197104	-0.107618	-0.0443162	-0.0347811	0.141116	0.0949418	-0.0347811	-0.0488971	0.0502061	0.0842435	-0.0200982	0.0467648	-0.237029	-0.0347811	-0.0347811	0.153356	-0.0347811	-0.0249125	-0.139491	-0.0177553	-0.110548	-0.193839	-0.0347811	-0.0629287	0.0312388	-0.0347811	-0.0347811	-0.144461	-0.0347811	0.17057	-0.0347811	-0.0347811	-0.156998	-0.0347811	0	0.558743	0	4	2	6	0.108667
0-AAATGGTCAATGTGCC-1	-0.0347811	-0.157614	-0.0347811	-0.0347811	-0.0347811	0.0117767	-0.296246	-0.0674806	-0.14305	-0.0347811	-0.0347811	-0.0347811	-0.0555234	-0.0347811	-0.146052	0.129803	0.15155	-0.0390536	0.00756733	-0.0347811	-0.0347811	0.0977303	0.135657	0.0144023	-0.00194688	-0.229438	-0.0169024	-0.0347811	-0.0742826	-0.0197701	-0.0394651	-0.112628	-0.0347811	-0.0347811	-0.0347811	-0.0347811	0.115099	-0.0347811	-0.0347811	-0.0347811	-0.0347811	0	0.531986	0	4	5	6	0.0613333
0-CTACGCACGGAGTACC-1	-0.182492	-0.17143	-0.0652511	-0.0320843	-0.0347811	-0.0739347	-0.179188	-0.122539	-0.0970912	-0.0347811	-0.0347811	-0.0347811	-0.017675	-0.0347811	-0.101678	-0.0347811	0.0677904	-0.0429342	0.0583311	-0.0347811	-0.0347811	0.0467623	-0.0347811	0.0615027	0.00235076	-0.122564	-0.00351657	-0.123554	-0.115282	-0.0347811	-0.06973	-0.0444365	-0.0347811	-0.0347811	-0.163697	-0.0951984	0.165967	-0.0347811	0.0101547	-0.0347811	-0.112954	0	0.488436	0	4	5	6	0.112149
0-GACCAGAGCCCTGTAG-1	-0.0347811	-0.0819574	0.0076219	-0.0300097	-0.0548375	-0.0435455	-0.05669	-0.19055	-0.0295686	-0.0177246	-0.0347811	-0.209118	0.0597056	-0.0347811	-0.0347811	0.0517777	-0.00199637	-0.0530021	0.078227	-0.0347811	-0.0347811	0.311016	-0.00480194	-0.0347811	-0.0347811	-0.0347811	0.122267	-0.0347811	-0.137453	0.0572803	-0.127558	-0.0347811	-0.0303846	-0.0789386	-0.175082	-0.0430643	0.0675462	-0.0347811	-0.0347811	-0.0347811	-0.0211959	0	0.671699	0	4	5	6	0.0728866
0-GGTATTGCCGAGTTTA-1	-0.0347811	-0.159907	-0.0347811	-0.0347811	-0.0347811	-0.00977683	-0.217047	-0.280454	-0.0540067	-0.0347811	-0.0347811	-0.0590724	-0.0347811	0.294755	-0.186629	0.0578707	-0.0319662	-0.0709696	0.0294112	-0.0347811	-0.0895437	0.304908	-0.0441337	0.0786786	-0.0347811	0.00509831	0.0212183	-0.0347811	-0.077368	0.28267	-0.0347811	-0.0347811	0.0853616	-0.0347811	-0.0347811	-0.0347811	0.223325	-0.0347811	-0.0347811	-0.0532286	-0.0347811	0	0.350293	0	4	5	6	0.126368
0-TGTGTCGCGAGTTGCA-1	-0.0347811	-0.0852689	-0.0021145	-0.0421209	-0.0347811	-0.0410221	0.0690626	-0.126601	-0.0610146	-0.147272	-0.0347811	-0.283764	0.0446474	-0.0347811	0.103386	0.0432909	0.174653	-0.0254488	0.00814897	-0.19721	-0.0347811	0.102768	-0.00906793	-0.0628048	-0.0604595	-0.105208	0.0107014	-0.124441	-0.0773545	-0.335887	0.0289349	-0.0572362	-0.026322	0.0122335	-0.0170207	0.112733	-0.0162464	-0.0347811	-0.0347811	-0.226155	-0.0347811	0	0.475185	0	6	5	6	-0.00404872
0-ACAATGATTCTTCTAC-1	-0.0347811	-0.128136	0.0963694	0.000596387	-0.0347811	0.0342391	0.15461	-0.230045	-0.0347811	-0.0511674	-0.0714452	-0.0347811	0.00555283	0.253664	-0.0302061	-0.0648934	-0.000341164	0.0481752	0.0195994	0.0721703	-0.0347811	0.259075	0.025437	-0.0492734	-0.0569273	-0.0393509	-0.0347811	0.0196254	-0.0347811	-0.0347811	-0.194117	0.0206765	-0.0347811	0.103634	-0.00629249	-0.0567486	-0.0347811	-0.113769	-0.0347811	-0.0347811	0.0659465	0	0.341464	0	6	5	6	-0.00759089
0-CAAACGGTCGCACTTT-1	-0.302586	-0.178479	0.0973917	-0.0689337	-0.204391	0.0975549	0.0085723	-0.151104	-0.0332019	-0.115424	-0.106831	-0.328364	0.0565974	0.161761	-0.0347811	0.0818723	0.144498	-0.0578299	0.0958636	-0.0347811	-0.0764569	0.0781113	-0.0347811	0.00365744	-0.00786393	-0.0868956	-0.000222817	-0.0347811	-0.0347811	-0.0347811	-0.164502	-0.0347811	0.0484454	0.113454	-0.0267944	-0.234826	0.0925548	0.258329	-0.0347811	-0.302159	0.00842122	0	0.495438	0	6	5	6	0.0942092
0-CGTCACGTCCATTGGT-1	-0.0902295	-0.232793	0.0935662	-0.0347811	-0.243964	-0.0370583	-0.392354	-0.285033	-0.0356242	-0.0347811	-0.0347811	-0.0347811	0.00297443	-0.0347811	0.177714	-0.00851403	0.0509054	-0.0838161	0.00796067	0.0739774	-0.0157229	0.400225	0.103164	-0.0432877	-0.0543033	-0.161209	-0.0877435	-0.0347811	-0.125705	-0.0347811	0.00643464	-0.165662	-0.205366	-0.0347811	-0.219602	0.112545	0.00440107	0.0947596	-0.0347577	-0.205229	-0.0347811	0	0.490965	0	6	5	6	0.00618087
0-ATTGATCACCACATTT-1	-0.0347811	-0.108739	-0.0141632	-0.0928773	-0.283024	0.00720108	-0.143125	-0.175643	-0.0347811	-0.0347811	-0.0411688	0.247465	0.0660909	-0.0347811	-0.0347811	-0.0553237	0.0518431	-0.0405153	-0.0518972	0.07164	-0.280596	0.236894	-0.106922	0.31944	-0.0347811	-0.0347811	-0.0305346	-0.0347811	-0.115459	-0.0347811	-0.0751724	-0.103228	-0.0347811	0.0756329	-0.195453	-0.0347811	0.0209965	-0.0347811	-0.249915	-0.0347811	-0.0347811	0	0.517676	0	6	5	6	-0.0154503
0-ACTGTAGCACTTTGGA-1	-0.294913	-0.186418	-0.0347811	0.012476	-0.34426	-0.110508	-0.324455	-0.250218	-0.108063	-0.00805949	-0.0347811	-0.0347811	0.0180862	-0.0347811	-0.0347811	-0.0627343	0.15876	-0.0342234	0.10282	-0.0226367	0.0769543	-0.0347811	-0.0666988	-0.00105149	-0.0677991	-0.104278	0.020512	-0.111914	-0.0347811	-0.0347811	-0.0455238	0.0970939	-0.0144503	-0.0287515	-0.0603901	-0.0520175	0.0856724	-0.0347811	-0.0786878	-0.132728	-0.0347811	0	0.748645	0	6	5	6	0.094246
0-TAGTGCCCTCCAGAGT-1	-0.449269	-0.0624652	-0.0347811	-0.0347811	-0.0347811	-0.0587806	-0.148279	-0.121539	-0.149236	-0.0477638	-0.0943375	0.171695	-0.0677092	-0.0347811	-0.0818511	-0.0167427	0.0697857	-0.0526378	-0.0323657	-0.0347811	-0.0347811	-0.0347811	-0.0545234	-0.03194	-0.00977118	-0.169932	-0.0499598	-0.0496541	-0.0347811	-0.0347811	0.0127738	0.181338	0.00843209	-0.0347811	-0.19403	-0.124645	0.0562146	-0.0347811	-0.0626334	-0.187714	-0.0347811	0	0.526882	0	4	5	6	0.0119245
0-ATTAGGCGATGCTTTC-1	-0.0747523	0.0148533	-0.147827	0.00508327	-0.0347811	-0.0671017	-0.170027	-0.105856	-0.189417	-0.0347811	-0.0624162	-0.019646	-0.040219	-0.0347811	-0.0347811	0.10231	0.230825	0.0101594	0.0329563	0.144153	0.0553999	0.177464	0.00703476	-0.0347811	-0.085709	-0.0519964	-0.00560179	-0.0347811	-0.0563279	-0.0347811	-0.0347811	0.0872201	0.12178	-0.0347811	-0.0347811	-0.12784	0.065409	-0.0347811	0.0249734	0.00226263	-0.0347811	0	0.303725	0	6	5	6	0.0491826
0-TGGAGTGATGCGATGA-1	-0.189414	-0.086161	0.0263902	0.0863728	0.0724742	0.0105275	-0.189475	-0.257205	-0.143065	-0.0347811	-0.0347811	-0.0347811	-0.0295141	0.32776	0.115533	0.0359383	0.227021	-0.1121	-0.0649314	-0.0347811	-0.0029504	0.00786965	-0.00533622	-0.075957	-0.0112711	-0.191587	-0.080275	0.0154885	-0.0565416	-0.0347811	-0.092695	-0.0688116	-0.0347811	0.0410016	-0.093768	-0.112862	0.0384803	0.126888	-0.0347811	-0.165872	-0.0265621	0	0.697508	0	6	5	6	-0.0132255
0-CTGAATCCGAGACCTC-1	-0.0347811	0.00914798	-0.0778662	0.10771	0.113421	0.0275455	-0.178273	-0.208788	0.162708	-0.0347811	-0.0347811	0.0405644	0.0100727	-0.0347811	-0.296347	-0.0347811	0.0356406	-0.0113856	-0.0347811	-0.0347811	-0.0347811	-0.0347811	0.125905	-0.0347811	-0.0335376	-0.0225744	0.0040817	-0.0347811	-0.0347811	0.0369316	-0.15805	-0.0805263	-0.0447341	-0.0347811	-0.234848	-0.217837	-0.0347811	0.158967	-0.0306856	-0.161652	-0.0347811	0	0.407669	0	6	5	6	-0.0347811
0-TATGGTCTGAGTAACA-1	-0.0680557	-0.0678334	-0.117739	0.00958215	-0.0347811	0.0457409	-0.243764	-0.228947	-0.107043	-0.0347811	-0.173814	0.019739	-0.0280965	-0.0347811	-0.0714533	-0.119679	0.105052	-0.0213465	0.165493	-0.183852	0.0163353	-0.0125226	0.00570226	-0.000539181	-0.0931781	-0.0165877	-0.0347811	-0.0347811	-0.0347811	0.0756964	0.0165855	-0.118865	-0.0788813	0.0100251	-0.00269308	-0.0347811	-0.0223993	-0.0347811	0.0444926	-0.0347811	-0.0347811	0	0.432948	0	6	5	6	0.071547
0-GCGGTTCCCTATCATG-1	-0.0347811	-0.086168	-0.0347811	-0.0347811	-0.209238	-0.0225176	-0.337244	-0.199842	-0.140735	0.0941043	-0.150461	-0.0347811	0.0181059	-0.0347811	-0.0347811	0.0292399	0.357605	-0.0444203	0.0700013	-0.0347811	-0.142716	0.0977293	-0.0683393	0.0502317	-0.0674488	-0.0151325	0.0794163	-0.0347811	-0.140092	-0.0347811	-0.124805	-0.147941	-0.0347811	0.0920181	-0.0433738	-0.0347811	0.0201338	-0.0347811	-0.0475998	-0.279165	-0.0347811	0	0.515836	0	6	5	6	0.0450675
0-GAGTCTTGTAAAGGAC-1	-0.0347811	-0.10829	-0.0347811	-0.0130172	-0.399942	0.0179387	-0.312079	-0.173166	-0.0510087	-0.0601273	-0.172254	-0.0536183	0.0161337	0.0789134	-0.0347811	0.0874619	0.0431177	-0.0864338	-0.01596	-0.0347811	-0.134095	0.198622	-0.0543746	-0.0347811	-0.0560471	-0.0347811	-0.0925806	-0.0866676	-0.0692695	-0.0347811	0.0373317	-0.046753	0.0132265	-0.0347811	-0.0681719	0.139826	0.147515	-0.0347811	-0.0347811	-0.202086	-0.151401	0	0.596557	0	6	5	6	0.0657773
0-TCAGGTTCTTTGAGAA-1	-0.0347811	-0.141506	-0.0347811	-0.00648076	-0.048267	0.129725	-0.278052	-0.174172	-0.172818	-0.0347811	-0.0347811	-0.0985145	0.0313191	-0.0347811	-0.0347811	-0.0138664	0.213016	-0.0638289	0.0343172	-0.0347811	-0.0347811	0.0281309	-0.0347811	-0.0182175	-0.0531967	-0.227359	-0.0347811	-0.0347811	-0.0347811	-0.0347811	-0.0733102	-0.0540912	-0.0254444	-0.00713388	0.138969	0.0132579	0.165158	-0.0347811	-0.146462	-0.20001	-0.0347811	0	0.514481	0	6	5	6	0.0997375
0-ACAACAGCATGAGCTA-1	-0.197094	-0.353551	-0.0347811	0.0602584	-0.0347811	-0.0347811	-0.23879	-0.218984	-0.169365	-0.0347811	-0.123046	-0.0408033	0.0175962	-0.0347811	-0.0347811	0.0558774	0.101394	-0.0841185	-0.0127589	-0.0347811	-0.0544633	0.219216	-0.0103291	0.0177706	-0.0347811	-0.0347811	-0.0120934	-0.0347811	-0.0347811	-0.0347811	-0.119975	-0.0481947	0.0646714	-0.0164646	-0.0625005	0.0584843	0.194351	-0.0347811	-0.0347811	-0.237533	-0.0159672	0	0.527369	0	6	5	6	0.0907959
0-TTGAATATGGACTTTC-1	0.00974063	-0.0299259	0.0474632	-0.0379747	-0.147995	-0.091132	-0.428467	-0.137969	-0.166233	-0.0347811	-0.0347811	-0.0347811	0.00782055	0.0697473	-0.0347811	0.0311204	0.0722272	-0.0693223	0.0678692	-0.209868	-0.197931	0.0623107	-0.0347811	0.0760599	-0.0813635	0.00848417	-0.0347811	0.211611	-0.0866721	-0.0347811	-0.108148	-0.0847451	0.243468	0.0138865	-0.153746	0.0230873	0.17071	-0.0347811	-0.18127	-0.325901	0.00983956	0	0.739292	0	6	5	6	0.11929
0-GTGACTTCAGTAGTGC-1	-0.0347811	-0.085328	0.038783	0.0704751	-0.0347811	-0.0847959	-0.129313	-0.100473	-0.0532692	-0.0347811	-0.0347811	-0.143358	-0.0836851	0.277663	-0.0347811	-0.0347811	0.214856	-0.087509	0.185065	-0.0347811	-0.101656	-0.00603967	-0.0915506	-0.0347811	-0.0347811	0.0224784	0.00312447	-0.0347811	-0.040094	-0.0347811	-0.0800875	0.0356755	-0.0347811	-0.0260733	-0.0201393	-0.0347811	0.0368452	-0.0347811	-0.0105823	-0.2819	-0.0347811	0	0.559327	0	6	5	6	0.110955
0-GAAACTCTAATGAAGG-1	-0.0347811	-0.0563072	0.0155173	0.0105222	-0.0347811	-0.0987787	-0.171176	-0.133306	-0.0347811	-0.0806703	-0.110196	-0.212445	0.0837799	-0.0347811	-0.0347811	-0.0347811	-0.0347811	-0.000895778	0.0404101	-0.0347811	-0.0722797	-0.082733	-0.0347811	-0.0347811	-0.0610791	0.0307091	-0.103047	-0.0347811	0.00119438	0.0585285	-0.0566156	0.0417559	0.00970195	-0.0347811	0.0603702	-0.0347811	-0.0347811	-0.0347811	-1.66939e-05	-0.0971631	-0.0241751	0	0.321092	0	6	5	6	0.00281448
0-TCCAGAGCACCGGTTC-1	-0.0347811	-0.0347811	-0.10022	0.0642104	-0.0347811	-0.0682725	-0.122995	-0.363565	-0.0347811	-0.0347811	-0.0347811	-0.259884	0.0920907	-0.0347811	-0.253979	0.0879682	0.159437	-0.0391464	-0.0178109	-0.0347811	-0.00661474	0.0517103	0.0152657	-0.0170068	0.0136015	0.0332661	0.0383173	-0.191499	-0.128064	-0.0347811	-0.0661788	0.103895	-0.0347811	-0.0347811	-0.0347811	-0.0347811	-0.0347811	0.268867	-0.0678866	-0.0347811	-0.0275641	0	0.553078	0	6	5	6	-0.026296
0-TCAAAGAGCTATCTGT-1	-0.0347811	-0.0347811	0.0250256	-0.0780088	-0.0347811	0.0903927	-0.279874	-0.184657	-0.0654391	0.113109	-0.074275	0.0188724	0.184157	-0.0347811	-0.320606	0.0259578	0.0694439	-0.0111816	0.0807564	-0.0583704	-0.211396	0.123303	-0.0347811	-0.0608691	0.0413246	0.00234278	0.0565588	0.284702	-0.080173	0.0500921	-0.226974	-0.0843348	0.125228	-0.0347811	-0.122363	-0.0347811	0.324032	0.256268	-0.117967	-0.0347811	-0.15786	0	0.447653	0	6	5	6	0.202394
0-GCCTGCTACACTGAGA-1	-0.0820959	-0.216567	0.0414253	-0.0347811	-0.120397	-0.125877	-0.219842	-0.169527	-0.161008	0.0536449	-0.0347811	-0.0347811	0.092359	0.518794	0.116478	0.0301852	0.011477	-0.0463128	0.0219054	-0.0536818	-0.0347811	-0.0347811	-0.030001	0.000407332	-0.0347811	0.0950361	0.0377966	0.231293	-0.153469	0.0697185	-0.113996	-0.0144541	0.169411	-0.0347811	-0.0368531	-0.0347811	-0.0347811	-0.0347811	0.00482252	-0.148304	-0.0347811	0	0.542946	0	6	5	6	-0.00643787
0-GTTTCTGCAGTCTCCC-1	-0.0347811	-0.0788638	0.0753785	-0.0515862	-0.213503	-0.0926758	-0.230064	-0.0832165	-0.0347811	-0.00699962	-0.203116	0.0710991	0.0997948	0.418018	-0.0347811	0.0694428	0.0907722	-0.0686947	0.0784438	-0.0347811	-0.0347811	0.236862	-0.0803056	-0.0230934	0.071699	0.0173738	0.13384	0.230636	-0.0347811	-0.0347811	-0.0666642	-0.0466845	-0.0347811	-0.0347811	-0.105944	-0.0834323	0.295142	-0.0347811	0.074139	-0.212158	-0.0347811	0	0.591632	0	6	5	6	0.186793
0-GCAGGAACTTAGATCT-1	-0.0347811	-0.0347811	-0.100209	-0.16005	-0.157726	-0.138457	-0.286204	-0.198979	-0.133051	0.000371175	-0.0406445	-0.0347811	0.0308622	0.215673	-0.0487682	0.0214445	0.0179577	-0.0258522	0.0407385	-0.0635265	-0.0550344	0.310735	-0.0347811	0.00906998	0.00594014	0.0312806	-0.0870318	0.082665	-0.0347811	-0.0347811	-0.0842582	-0.053441	0.126612	-0.0245395	-0.0608287	0.0119933	0.169511	0.0321701	0.109175	-0.14385	-0.108709	0	0.430341	0	6	5	6	0.105125
0-TTAAGCCGACAACTTC-1	-0.00722204	-0.0347811	0.013185	0.165575	-0.00337912	0.0275873	-0.383189	-0.14395	-0.0347811	0.0144328	-0.10996	-0.0347811	-0.0129717	0.486798	0.0895637	0.040228	-0.0422041	0.0326759	0.134101	-0.0347811	-0.0347811	0.306389	-0.0650654	0.0537663	-0.0818768	0.018445	0.00316848	-0.0347811	-0.17154	-0.0347811	-0.140215	-0.0866743	0.0819466	-0.0177342	-0.0604019	-0.0347811	0.00528167	-0.0347811	-0.0347811	-0.00194832	0.097341	0	0.505615	0	6	5	6	0.0696914
0-CGAACGCCCAGTGCCG-1	-0.0347811	-0.0347811	0.141701	-0.001748	-0.0600413	0.108112	-0.2097	-0.190348	-0.0925212	-0.010795	-0.0347811	-0.230362	0.0667238	0.501909	0.0304803	-0.137635	-0.0347811	-0.0407791	0.113825	-0.0347811	-0.0724584	0.519096	-0.0758292	0.0285116	-0.0119511	-0.0347811	0.101638	-0.0347811	-0.0481471	-0.228636	-0.158662	0.0267559	0.105128	-0.0347811	-0.0919417	-0.0347811	0.0429958	-0.0347811	-0.0347811	-0.239525	-0.0347811	0	0.594175	0	6	5	6	0.0784103
0-ATAAGTTACCGCGACG-1	-0.0347811	-0.106295	0.0447822	-0.0572307	-0.0347811	0.0125434	-0.390406	-0.0863774	-0.052984	-0.0590995	-0.0347811	-0.0347811	0.0934577	0.139607	-0.0347811	0.128684	0.124751	-0.0759429	0.0556431	-0.0347811	-0.0347811	-0.0844274	0.187908	0.0481428	-0.0560942	-0.183091	0.0525746	-0.0347811	-0.0347811	-0.0347811	-0.0304563	0.145556	-0.0326332	-0.0258157	-0.204558	0.163306	0.119169	-0.0347811	-0.0347811	-0.121329	0.089525	0	0.56964	0	6	5	6	0.087406
0-AGCCCTAAGCGAAGTT-1	-0.0347811	-0.0347811	-0.0347811	-0.0131212	-0.157152	-0.129713	-0.347039	-0.119314	-0.12952	-0.159928	-0.0482646	-0.322653	-0.00266662	0.00686791	-0.0128162	-0.0347811	0.0041311	-0.078285	0.00638452	-0.321158	-0.0347811	0.104995	0.142162	-0.12794	0.0476045	-0.00419355	0.072086	0.133184	-0.0347811	-0.0347811	-0.165963	0.0145313	-0.025637	0.0175372	-0.00686535	0.0478693	0.384424	-0.0347811	-0.0347811	-0.123102	-0.0347811	0	0.46344	0	6	5	6	0.195404
0-AGATTCACAACCGATA-1	-0.0718721	-0.0347811	-0.013564	-0.0922096	-0.0347811	-0.0214802	-0.10919	-0.0561628	-0.095136	-0.0347811	-0.182674	-0.105989	0.0155309	-0.0347811	-0.0347811	0.127992	0.0720926	-0.0492887	-0.0125769	-0.0744918	-0.167671	0.161819	-0.00486101	-0.219544	-0.0347811	-0.0727743	0.133514	-0.0397928	-0.193328	-0.0347811	-0.0313777	0.0583008	-0.0592375	-0.0316607	0.0887828	-0.0347811	0.269284	0.0959412	-0.0273079	-0.228066	-0.0347811	0	0.314275	0	6	5	6	0.128354
0-TCCCAGCTTTAGTCTG-1	-0.0347811	0.0623773	-0.211051	-0.0274207	-0.0347811	-0.0548185	-0.210712	-0.216701	-0.0842093	0.114333	-0.144908	-0.0347811	0.0331089	0.102853	-0.0347811	0.00329131	0.0179061	-0.0649308	0.00868861	-0.0347811	-0.0347811	-0.0388874	-0.013166	0.0134287	0.118988	0.0523988	0.0498284	-0.0347811	-0.0347811	0.243287	-0.017229	0.102771	-0.0294001	-0.00246302	-0.0955348	-0.098228	0.110974	-0.0347811	-0.0673065	-0.0347811	0.146641	0	0.430091	0	4	5	6	0.0598314
0-GTCTTCCTCACCTAAG-1	-0.108271	-0.0918193	-0.0347811	-0.0213707	-0.0347811	0.0320913	-0.218586	-0.143571	-0.0347811	-0.0347811	-0.082222	-0.0924704	-0.078143	-0.0347811	-0.0347811	-0.068288	0.0596688	0.0563876	0.0759634	-0.0717443	-0.0614163	0.362238	0.0175857	0.0181727	-0.0110151	0.117931	-0.0347811	0.132617	-0.190022	-0.0347811	-0.0347811	0.150896	-0.0067688	0.049309	-0.00274714	-0.0627207	-0.0118861	-0.0347811	-0.0749297	-0.133175	0.00340146	0	0.497269	0	6	5	6	0.0320386
0-ACACGAGACTCCTTCT-1	0.0781033	0.10042	0.0290109	0.0210246	-0.0347811	-0.00467211	-0.18405	-0.192799	-0.0347811	0.0208798	-0.0347811	-0.180201	0.00186409	-0.0347811	-0.0347811	-0.0347811	0.0171946	-0.0595306	0.0509344	-0.0347811	-0.0347811	0.20563	-0.0347811	0.0375634	-0.0293693	-0.0102669	-0.0606318	0.363408	0.00373118	0.296756	-0.0506619	0.0482994	-0.0347811	0.0857097	-0.0347811	-0.0347811	0.0803144	0.405888	-0.133233	-0.213491	-0.0139583	0	0.581648	0	6	5	6	0.0656244
0-CTCGTTTCTAATGTTT-1	-0.205185	-0.0493332	-0.0347811	0.00406226	-0.115777	-0.0869977	-0.226103	-0.14495	-0.0347811	-0.0802757	0.00595867	-0.307322	0.130787	-0.0347811	-0.0347811	-0.0347811	-0.0161227	-0.0963121	0.108848	-0.0347811	-0.153878	0.271973	-0.0171607	0.0753001	0.0540669	0.00446218	0.161527	0.0949576	-0.0347811	-0.0347811	-0.0988528	-0.118032	0.112668	-0.223364	-0.164943	-0.0347811	0.076447	-0.0347811	-0.109297	-0.315996	0.136145	0	0.73183	0	6	5	6	0.0926475
0-TCGGACGCCCAGCCCA-1	-0.0347811	-0.0347811	-0.0347811	-0.0189508	-0.308487	-0.0558116	-0.206286	-0.123594	-0.0347811	-0.20192	-0.121779	-0.185212	-0.0363602	-0.0347811	-0.284689	-0.0140773	0.016616	-0.0444575	-0.0404837	0.032618	-0.209006	0.519096	-0.0504139	-0.0104808	0.0173988	-0.0841087	0.106201	-0.118571	0.0311171	-0.0347811	-0.0373572	0.00929281	-0.0254173	-0.0347811	-0.133054	-0.0347811	0.197389	-0.0347811	0.0541792	-0.119863	0.0604909	0	0.667628	0	6	5	6	0.0784526
0-CATGGCAGGAAGATCG-1	-0.0347811	-0.189817	-0.204238	-0.0183936	-0.417051	0.0678534	-0.27348	-0.0968841	-0.159244	-0.058479	-0.229461	-0.319351	0.080085	-0.0347811	-0.0347811	0.0722341	-0.0347811	-0.00220796	0.066846	-0.0347811	-0.0654316	0.126559	0.0358263	-0.146172	-0.102108	-0.0347811	0.0490503	0.172251	-0.0347811	-0.0347811	-0.0966452	0.0707437	0.229827	-0.190246	0.0926326	-0.0347811	0.121482	-0.0347811	-6.54146e-05	-0.0723055	-0.15702	0	0.49627	0	6	5	6	0.0941642
0-TACTTTACTGAGCCGG-1	-0.0347811	0.0731812	-0.0347811	-0.0347811	-0.176436	0.0825652	-0.283855	-0.26621	-0.187357	-0.0347811	-0.0347811	-0.165496	-0.010194	-0.0347811	-0.0347811	0.013384	-0.0663333	0.018999	0.0285585	-0.0347811	-0.388355	0.345033	-0.0239688	-0.198249	-0.212034	0.102531	-0.0347811	-0.0347811	-0.0456509	-0.0347811	-0.0419733	-0.00322402	0.0729107	-0.0347811	-0.0900406	-0.135937	-0.0234335	-0.0347811	-0.0347811	-0.063088	-0.0347811	0	0.331361	0	6	5	6	0.00256251
0-TATCCATATCATGCGA-1	-0.0347811	-0.00992092	-0.0347811	0.165066	-0.0347811	0.0333089	-0.124835	-0.267272	-0.113253	-0.0347811	-0.0347811	-0.0347811	0.0518658	0.246726	-0.0347811	0.0685614	-0.101312	-0.0730705	0.162752	0.249469	-0.147215	0.326886	0.0451522	-0.00263814	-0.0351739	-0.13389	0.0443819	-0.0397834	-0.0452535	-0.0347811	-0.0941359	-0.0713932	0.0199885	-0.135434	0.0387167	-0.0674413	0.0881896	-0.0347811	-0.0393848	-0.0347811	0.216014	0	0.68835	0	6	5	6	0.125471
0-TGGACTGTTCGCTCAA-1	-0.0347811	-0.154071	0.0446778	0.0538314	-0.0347811	-0.0357441	-0.342338	-0.217101	-0.226441	-0.0347811	-0.0347811	0.0484687	0.00520344	0.515954	-0.0689823	0.0210549	-0.00152544	-0.0347811	0.117874	-0.160078	-0.11561	0.282155	-0.0539941	-0.0347811	0.0133356	-0.0332637	0.0545587	-0.0347811	-0.105003	-0.0347811	0.036777	0.0327175	0.0246424	0.0302333	-0.0714789	-0.126359	0.0445693	0.0412568	0.150112	-0.0347811	-0.0347811	0	0.440833	0	6	5	6	0.0812217
0-TCTTCGAATAGACGTT-1	-0.0347811	-0.145523	0.0551192	0.0721005	-0.0347811	-0.0347811	-0.231344	-0.0820682	-0.0799123	-0.0347811	-0.0347811	0.119882	0.0433486	0.377186	-0.0347811	0.212317	0.0391684	-0.0190488	0.0363786	-0.167708	-0.0347811	0.217984	0.0619049	-0.199749	-0.16342	-0.0347811	-0.0305367	-0.0875986	-0.132905	-0.0347811	-0.0682394	0.0872736	0.00443549	-0.0347811	-0.0569314	-0.272553	0.0212692	-0.0347811	-0.0347811	-0.0347811	0.105665	0	0.361112	0	6	5	6	0.0288239
0-ATTGAAGATCTTAGTG-1	-0.0347811	-0.0347811	-0.0347811	-0.0347811	-0.0347811	-0.0347811	-0.330678	-0.170548	-0.146864	-0.0347811	-0.069874	-0.0347811	-0.0123038	0.0365299	-0.0143007	0.00791013	0.0920594	0.0724481	0.0278421	-0.0836322	0.0875321	0.178247	-0.0872431	-0.0601068	-0.0950207	0.0401122	0.00997811	-0.0347811	-0.0347811	-0.0347811	-0.0694136	0.0300706	-0.0347811	-0.155522	0.0559207	-0.226311	0.222805	-0.0347811	0.0237554	-0.0347811	-0.0347811	0	0.574376	0	4	5	6	0.125324
0-TTGAAGAATTCCCAGG-1	-0.0347811	-0.13655	-0.0585765	-0.0225327	-0.0347811	-0.0967932	-0.335447	-0.296902	-0.154708	-0.0347811	-0.12563	-0.196756	-0.0205593	-0.0347811	-0.0347811	0.0242579	-0.0355074	0.0581065	-0.0175651	-0.219566	0.00566661	0.381633	-0.0282078	-0.0347811	-0.0347811	-0.0722102	-0.0347811	-0.111416	-0.141481	-0.0347811	-0.0347811	-0.0937526	-0.0347811	-0.0123466	-0.0918646	-0.0347811	0.130813	-0.0347811	-0.0347811	-0.0347811	9.28279e-05	0	0.495892	0	4	5	6	0.0566242
0-CACGACGTAATAGTAA-1	-0.0347811	-0.147369	-0.0416671	-0.0347811	-0.226729	-0.0296787	-0.311781	-0.234255	-0.198089	-0.0347811	-0.14211	-0.0347811	0.163782	0.275109	-0.0347811	-0.154051	0.00385786	-0.0384503	-0.0166339	-0.0347811	-0.0384348	-0.0347811	-0.0264742	-0.0291332	-0.0347811	0.0548839	0.214442	-0.0347811	-0.0347811	-0.359982	-0.0611976	-0.0911451	-0.0347811	-0.0347811	-0.0347811	-0.0347811	0.130309	-0.0347811	-0.0347811	-0.0347811	-0.0347811	0	0.758609	0	6	5	6	0.0568374
0-TCACGCATTGTAGATC-1	-0.0871036	-0.242128	-0.164105	-0.0480897	-0.0347811	-0.115006	-0.269903	-0.313071	-0.172869	-0.056501	-0.0758092	-0.236795	0.0262325	0.13108	-0.0347811	0.0389153	0.0223142	-0.0347811	-0.0170973	-0.0347811	-0.0347811	0.00878308	-0.0468644	-0.0347811	0.00613072	-0.182094	0.140466	-0.0347811	-0.14555	-0.0347811	-0.153591	0.0303983	-0.0347811	-0.0600885	-0.00841199	-0.0347811	-0.0187365	-0.00534287	-0.0347811	-0.0347811	-0.0347811	0	0.602015	0	4	2	6	-0.0179169
0-CACTCAAGAGCTATGG-1	-0.0347811	-0.0735671	-0.264582	-0.0656286	-0.0650652	-0.0149749	-0.274181	-0.157504	-0.0765554	0.0304202	-0.0673973	-0.0347811	-0.0347811	0.15315	-0.0347811	-0.0297455	0.013941	-0.0862146	0.0224813	-0.168271	-0.0347811	0.0214718	-0.0221707	0.103754	0.012659	-0.230994	0.262003	0.138953	-0.231915	0.115472	-0.0182867	-0.0382199	-0.0199967	-0.0216989	-0.0115649	-0.0347811	0.227686	0.314809	0.010914	-0.326859	-0.0347811	0	0.551229	0	4	2	6	0.125084
0-TCACAGGTTATTGGGC-1	-0.0455704	-0.212723	-0.0347811	-0.0552095	-0.0347811	-0.0550755	-0.124072	-0.135284	-0.120625	-0.0880747	-0.0958138	-0.0347811	-0.0356556	0.0108286	-0.0347811	-0.0347811	0.136415	-0.125604	0.100661	-0.0347811	-0.0347811	0.202409	-0.0347811	-0.0347811	-0.102793	-0.213087	0.236491	0.0966357	-0.0645967	0.0845219	-0.0347811	-0.0180482	0.0306011	-0.0347811	-0.0347811	-0.061581	0.202974	-0.0347811	-0.0150197	-0.42406	-0.0929452	0	0.732836	0	4	2	6	0.151818
0-ATCTTGACCTGCAACG-1	-0.0347811	-0.291857	-0.0347811	-0.114875	-0.0347811	0.00977922	-0.199861	-0.12549	-0.264721	-0.0414837	-0.0347811	-0.0347811	-0.00776571	0.0463335	-0.0347811	-0.015353	0.117292	-0.0401887	0.0147049	-0.310663	-0.0481834	0.310513	-0.0409182	0.0868128	-0.0304557	-0.128309	0.147426	-0.0347811	-0.0347811	0.0199928	-0.121335	0.0224044	-0.0159084	0.0310903	-0.076915	-0.00327405	0.252716	-0.0347811	-0.0347811	-0.242072	-0.0347811	0	0.634675	0	6	5	6	0.13371
0-GGCGGAGTAATATTAG-1	-0.0347811	-0.107618	-0.14551	-0.0347811	-0.0347811	-0.0347811	-0.245877	-0.129609	-0.0347811	-0.0347811	-0.0425547	-0.0347811	-0.0347811	0.316016	-0.0347811	-0.0347811	0.0251337	0.018668	0.0143571	-0.221096	-0.0347811	0.0421831	0.0284887	0.0226408	-0.0347811	-0.139887	0.181013	-0.0347811	-0.0347811	-0.0347811	-0.0938111	-0.106892	-0.0347811	-0.0207869	-0.0106833	-0.0618747	0.229517	0.0741618	-0.0117374	-0.0791883	-0.0347811	0	0.715617	0	4	5	6	0.121937
0-GGGCTGGTTAGTCGCG-1	-0.225835	-0.305834	-0.136098	-0.0347811	-0.0347811	-0.0608264	-0.166358	-0.150461	-0.215459	-0.0347811	-0.128665	-0.0663875	-0.0347811	0.153117	-0.0347811	-0.00460944	0.0969956	-0.017287	0.14445	-0.0347811	-0.162523	-0.0347811	-0.00395391	0.00211414	0.0176199	-0.130613	0.170384	-0.0582237	-0.173292	-0.0347811	-0.0347811	-0.120298	-0.0275479	-0.100231	-0.0347811	-0.110181	0.132999	-0.137085	0.037086	-0.0626723	-0.0347811	0	0.520564	0	4	5	6	0.138724
0-CTGGATTTACACTTGA-1	-0.0347811	-0.0347811	-0.17906	-0.0844198	-0.0347811	-0.00300833	-0.427032	-0.096371	-0.119522	-0.0314791	-0.0347811	-0.0347811	-0.0821507	0.0171538	-0.0347811	0.00283856	0.0683478	-0.03095	0.0851191	-0.0347811	-0.0347811	0.178156	0.0195803	0.147746	-0.0111932	-0.149907	0.0363564	-0.127684	-0.189785	0.224959	-0.0347811	0.0761406	-0.0347811	-0.0347811	0.0261469	-0.0169551	0.0352456	0.230962	-0.0551989	-0.338489	-0.0992655	0	0.547615	0	6	5	6	0.0601824
0-GTTATATTATCTCCCT-1	0.308172	-0.164878	-0.314848	-0.15921	0.0616936	-0.0347811	-0.453154	-0.158114	-0.0564756	-0.264325	-0.123556	-0.0187292	0.100633	-0.0347811	-0.163856	0.00010756	-0.0242698	-0.0527711	0.0339217	-0.0347811	0.0198429	-0.00339849	-0.200382	0.0670466	-0.0556729	-0.203441	-0.0347811	-0.122769	0.0296517	0.175493	-0.0817243	0.109401	-0.0347811	-0.0317873	-0.0347811	-0.0347811	0.043882	-0.0347811	-0.0378045	-0.0347811	-0.195782	0	0.493364	0	6	5	6	0.0389018
0-ATGAGGAGTGTTAATC-1	0.153131	-0.149388	-0.132678	-0.0347811	0.0327218	0.0184754	-0.192072	-0.263418	-0.134895	-0.128538	-0.0790993	-0.164421	0.017945	0.351063	0.155631	-0.0442319	0.00498163	0.0329538	-0.0026457	-0.0347811	-0.0347811	0.455963	0.00474411	0.0564	0.0776244	-0.129377	-0.0286396	-0.193399	-0.0472717	-0.229791	-0.1146	-0.0783268	-0.0347811	0.0473901	-0.0879595	0.0250347	0.126707	-0.0347811	0.113206	-0.0108463	-0.0347811	0	0.648662	0	6	5	6	0.0620306
0-TGAGTAAATTAGCGTA-1	-0.0347811	-0.066558	-0.0347811	-0.179806	-0.013845	0.0291109	-0.127744	-0.147487	-0.312445	-0.0347811	-0.0919555	0.0450456	0.021729	-0.0347811	-0.0347811	-0.0345149	0.0784162	-0.0178811	-0.0347811	0.004501	-0.0562926	-0.0347811	0.0320978	-0.0197409	0.0476235	-0.0347811	0.1356	-0.23861	-0.0347811	-0.0347811	-0.0347811	-0.169234	-0.0326575	-0.0347811	-0.00530924	-0.0347811	0.0948317	-0.0347811	0.00274539	-0.0347811	-0.299323	0	0.410111	0	6	2	6	0.0300253
0-TTGGATATCGTCTACG-1	-0.0347811	-0.162371	-0.147983	-0.0110474	-0.0347811	0.0550223	-0.319237	-0.186432	-0.0935751	0.0242009	0.00991332	-0.0655355	-0.0320436	0.399777	-0.0347811	0.0373799	0.0494419	-0.0652034	0.0604211	-0.0491407	-0.0347811	-0.020779	-0.0236577	-0.0974063	-0.0833533	-0.256434	-0.0144769	-0.0347811	-0.0347811	0.417715	-0.0586822	0.0585492	-0.0261509	0.131684	0.112769	-0.0889572	0.187972	-0.0347811	-0.0347811	-0.181811	-0.0347811	0	0.650922	0	6	5	6	0.124196
0-GACCAGGTCATTCATA-1	-0.0347811	-0.0347811	-0.0306646	-0.0347811	-0.168639	-0.0347811	-0.318829	-0.126253	-0.0347811	-0.106984	0.0154024	-0.0497458	-0.0567292	0.00474296	-0.0347811	-0.0347811	-0.0347811	-0.024077	0.108484	-0.0347811	-0.0347811	0.022374	0.0903518	-0.0998191	-0.0696669	-0.0639597	0.0797434	-0.0347811	0.00732862	-0.0347811	-0.0296255	-0.0347811	-0.0347811	-0.0347811	-0.014545	-0.385818	-0.0822055	0.0999536	-0.0407621	-0.0316476	-0.0347811	0	0.488817	0	6	2	6	0.0131391
0-TGGCCGTATATTGACC-1	-0.15355	-0.200982	0.0592805	-0.0347811	-0.0453396	-0.114223	-0.315182	-0.216964	0.001128	-0.0347811	-0.325697	-0.105402	0.0215578	-0.0250102	-0.0347811	0.0729914	0.144341	-0.0302536	0.0625399	-0.0347811	-0.00716131	0.0730974	0.104491	0.0753824	0.0170203	-0.19104	0.166261	-0.0347811	-0.0347811	-0.0347811	-0.120947	-0.0483699	0.0334876	-0.0347811	-0.0347811	-0.0505821	0.149489	0.124447	0.0242027	-0.0347811	-0.0347811	0	0.779733	0	6	5	6	0.106014
0-TGCGCGATTAACGGAG-1	-0.0347811	-0.23799	-0.386453	-0.111712	-0.151243	-0.0584845	0.056534	-0.149433	-0.0347811	-0.0970596	-0.0347811	-0.0578086	0.0951907	-0.301492	-0.0347811	-0.0768382	0.000861576	0.0495707	0.037935	-0.0347811	-0.0347811	-0.0347811	0.0293904	-0.0222731	0.0115707	-0.112913	0.0346356	0.091845	-0.0347811	-0.0347811	-0.099784	-0.0830823	0.0390195	0.163217	-0.175977	-0.059391	-0.0347811	0.0573917	0.0455663	-0.0347811	-0.0918941	0	0.802331	0	6	5	6	0.00157695
0-CGGGATCAATGTAAGA-1	-0.0347811	-0.0347811	-0.0347811	-0.0656795	-0.0347811	-0.0347811	-0.396298	-0.152883	0.0979406	-0.145002	-0.154279	-0.239073	0.0606386	0.295215	-0.020599	-0.143538	-0.0738849	-0.0187581	0.12451	-0.0347811	-0.0347811	-0.0347811	-0.0347811	-0.062164	0.0511375	-0.0347811	0.0191414	-0.0347811	-0.0401218	-0.0347811	-0.0347811	-0.0848732	0.0435577	-0.0347811	-0.187903	-0.0875083	0.207133	0.235597	0.00393113	0.0163951	-0.160795	0	0.474492	0	6	5	6	0.165822
0-GATCTAACCGTATTCA-1	0.154829	-0.0906518	-0.0842776	-0.0670826	-0.0347811	-0.0427312	-0.0643053	-0.140505	-0.165579	-0.0211799	-0.0148036	-0.204582	0.0418986	0.273043	-0.0486635	-0.0159331	0.134743	-0.107718	-0.0307027	0.0484409	-0.0991227	0.0587926	-0.0347811	0.0866686	-0.049819	0.0336624	0.129905	-0.0347811	-0.0347811	-0.0347811	-0.0592734	-0.180057	-0.143428	-0.0347811	-0.0347811	-0.0347811	0.157342	-0.273186	-0.0347811	-0.230912	-0.0347811	0	0.632618	0	6	5	6	0.0633194
0-TTAAACTCGAATTCAT-1	-0.073566	-0.197947	0.0422261	0.0268803	-0.134222	-0.0631291	-0.231306	-0.129346	-0.0938331	-0.0413754	-0.0347811	-0.0347811	-0.0281417	0.311861	-0.0347811	-0.0347811	-0.00677699	0.0454653	0.138365	-0.0347811	-0.0347811	-0.0223923	-0.0347811	-0.0526841	-0.0970005	-0.106318	0.0508689	-0.0347811	-0.0347811	-0.0347811	-0.0227613	-0.199753	0.295637	-0.00518554	-0.053775	0.301992	0.154674	-0.0766117	-0.0706696	-0.0347811	0.140783	0	0.379536	0	6	5	6	0.14652
0-GGGTCATGCGTACCAT-1	0.0497294	-0.0414775	-0.0252729	-0.10687	-0.0448971	-0.0600804	-0.0712917	-0.247975	-0.00286403	0.13559	-0.0385305	-0.00646161	-0.00808282	0.00484228	-0.0347811	-0.00560151	-0.0771533	0.0544387	-0.0587212	-0.0347811	-0.0590813	0.0764233	-0.0347811	0.0730945	-0.0347811	-0.0509916	0.0549342	-0.0347811	-0.115285	-0.0347811	0.0248884	-0.0200925	0.0740279	0.0782785	-0.040638	-0.0430818	0.220603	-0.0347811	-0.0607342	-0.0347811	-0.0920488	0	0.5425	0	6	5	6	0.080941
0-GCGAGAAACGGGAGTT-1	0.18776	-0.138539	0.0047613	-0.0647772	-0.277843	-0.0347811	-0.265569	-0.152457	-0.091556	-0.0347811	-0.06094	-0.0347811	0.0197585	0.00895107	-0.0347811	0.00815145	-0.0192895	-0.0724503	-0.0249133	-0.0347811	-0.0347811	0.193923	0.0765453	0.168236	-0.0356893	-0.163828	0.0327421	0.0088058	-0.0347811	-0.0347811	-0.103744	-0.0270803	-0.0347811	-0.0347811	-0.142686	-0.0347811	0.118345	-0.0347811	-0.0347811	-0.251501	-0.120187	0	0.551367	0	6	5	6	0.0467156
0-AGCCTAATACCCACGT-1	-0.0347811	-0.154416	0.314551	-0.0591439	-0.278634	-0.0347811	-0.227082	-0.231399	-0.0347811	-0.0347811	-0.0347811	-0.127047	0.0269007	0.449903	-0.089041	-0.0347811	0.0289529	-0.0894568	0.132125	-0.223187	-0.0215391	0.0115031	-0.087076	-0.0624071	0.00208713	0.045304	0.103264	-0.0347811	-0.0347811	-0.0347811	-0.135407	-0.114205	-0.0347811	-0.0284288	-0.0450587	-0.0347811	0.027049	-0.0932651	-0.075781	-0.239363	-0.0347811	0	0.425863	0	6	5	6	0.0795869
0-CTGGTCATTCCAATCC-1	-0.0347811	0.0452272	-0.10885	-0.119256	-0.0347811	0.0410203	-0.181327	-0.121362	-0.0727821	-0.0363922	-0.0907713	0.0498827	-0.052256	-0.0347811	-0.0347811	0.0207496	0.161033	-0.0404522	0.00427141	-0.019173	-0.0347811	0.0996272	-0.0495597	-0.0923503	0.0667281	-0.111772	-0.0347811	-0.0347811	0.085052	0.196292	-0.0079713	0.0268328	0.0668224	-0.0347811	-0.0698272	0.284761	0.0727757	0.010709	0.0136	-0.0566756	-0.205525	0	0.384494	0	6	5	6	0.0385235
0-ACGTGCGCCTCGTGCA-1	-0.302105	-0.0193011	-0.290572	0.0055343	-0.0347811	-0.0347811	-0.194732	-0.180654	-0.00627208	0.0185571	-0.100118	0.0519647	0.197093	0.168165	0.115476	-0.0952807	0.100036	-0.063701	0.0145839	-0.199064	0.213717	-0.193067	-0.035282	-0.0631214	0.0470436	0.0589475	0.0581628	-0.0144489	-0.0347811	-0.115801	-0.102473	-0.147735	0.022153	-0.419319	-0.249955	-0.0626179	-0.0598605	0.0162362	-0.00950001	-0.0347811	0.167503	0	0.563172	0	6	5	6	-0.0226383
0-TGAAGAGCGGTCCTAG-1	-0.0347811	-0.0200959	-0.0347811	-0.0615343	-0.0347811	-0.0347811	-0.0847021	-0.160447	-0.151475	-0.0833592	0.134068	0.047294	0.141477	0.0369517	-0.0347811	-0.112073	-0.0380636	-0.0900254	0.000568524	-0.224056	-0.0815672	-0.0124953	-0.00913639	0.0282141	-0.0824572	-0.0709802	-0.0437098	-0.224598	-0.0563972	-0.0347811	-0.209568	-0.0778581	-0.0277998	0.162795	-0.0347811	-0.14038	0.0155475	0.423838	0.12794	-0.0317268	-0.0347811	0	0.541312	0	6	5	6	0.00805803
0-TCTGTTACCCAGCATA-1	-0.0347811	0.0499381	-0.134467	-0.211316	-0.0347811	-0.11419	-0.100682	-0.0550109	-0.019127	0.0928657	-0.0544716	-0.0347811	0.167842	0.491507	0.0790053	-0.145235	0.171322	-0.0282195	-0.00886754	-0.0347811	0.0177833	-0.00820624	-0.00963534	0.00790728	-0.121422	-0.0347811	0.0823059	0.00651214	-0.0347811	-0.275692	-0.140566	-0.150086	-0.0417501	-0.105378	0.00862438	0.159709	0.119051	0.00581068	0.0670469	0.0850449	-0.194611	0	0.530151	0	6	5	6	0.0550917
0-TCCGATAATTGCCATA-1	0.140642	-0.0347811	0.0142968	0.0180728	0.00879201	0.131366	-0.00915479	-0.0768883	-0.0463183	0.0451065	0.0568391	-0.154872	-0.0227171	-0.0347811	-0.0538769	-0.106385	-0.0199697	-0.0324041	0.00682527	-0.0347811	-0.210918	-0.0347811	-0.0248462	-0.0478101	-0.0618387	-0.0154383	0.028642	-0.0347811	-0.0347811	-0.0347811	0.0564145	-0.0731884	0.246248	-0.108193	-0.0427671	-0.0590914	0.0317427	-0.0347811	-0.0347811	8.09753e-05	0.192279	0	0.752651	0	6	5	6	0.019284
0-CGCAAACACGAGTTAC-1	-0.0462573	-0.129097	-0.177576	-0.0347811	-0.0617616	-0.0311119	-0.275026	-0.171597	-0.0347811	-0.0181162	-0.0347811	-0.0347811	0.0141081	-0.307227	-0.043997	-0.0347811	0.0130284	0.22288	-0.0406231	-0.0347811	-0.0347811	0.0902569	-0.234335	-0.110635	-0.111166	-0.0347811	-0.0405294	0.0142425	-0.101172	0.491146	0.0813755	-0.0397106	0.104989	0.0167641	-0.11038	-0.0429479	0.0106954	-0.0347811	-0.0271753	0.43124	-0.0347811	0	0.722337	0	6	5	6	-0.0149638
0-GCGTCGAAATGTCGGT-1	-0.342416	0.208648	-0.0347811	-0.0194471	-0.171052	-0.0935518	-0.0748787	-0.185546	-0.0347811	-0.0789646	-0.0785116	-0.0347811	0.0617966	-0.0347811	0.0357982	-0.0701	-0.131822	0.0827502	-0.0155421	-0.0347811	-0.0347811	-0.121029	-0.0269582	0.0578774	-0.0474306	-0.0207724	0.0013758	-0.0347811	-0.0783166	-0.0347811	-0.0487017	-0.167284	0.0588883	0.0317304	0.0346428	-0.056254	-0.180676	-0.0347811	-0.0850752	-0.136425	-0.0347811	0	0.519574	0	6	5	6	-0.0981089
0-ATCCAACGCAGTCATA-1	-0.0347811	-0.0347811	-0.196962	-0.0335872	-0.0419586	-0.0829812	-0.128653	-0.143354	-0.141801	-0.0347811	-0.0819492	-0.107808	0.15777	-0.0347811	-0.0347811	-0.0490658	0.0896507	-0.0413395	0.00815903	-0.0347811	-0.0567466	0.0683195	-0.0347811	-0.0542846	-0.0354709	-0.0347811	-0.089171	-0.204175	-0.093514	-0.0347811	-0.13576	-0.105419	0.0638521	-0.0734865	0.00972605	0.00414533	0.0021359	-0.0347811	-0.0347811	-0.176115	-0.0313817	0	0.704722	0	6	5	6	0.00514747
0-CATCTTACACCACCTC-1	-0.0347811	-0.0414719	-0.112985	-0.0371572	-0.0347811	-0.0599119	0.116481	-0.127428	-0.0916804	0.0252764	-0.0347811	-0.109159	0.0451096	-0.0347811	-0.0556198	-0.109954	-0.181509	0.0371602	-0.0436776	-0.0347811	-0.0787816	-0.0347811	-0.0810019	-0.0459431	-0.0404195	-0.124585	-0.00776525	-0.0145239	0.0175427	0.341557	0.0186041	-0.0457919	0.154523	-0.0864618	0.0387778	-0.0347811	-0.00663138	0.310553	0.0252552	0.0308106	0.0821352	0	0.337563	0	6	5	6	-0.0251545
0-GATGGTGCCCTAGGCA-1	-0.0347811	0.00616769	0.0502734	-0.00640971	0.204059	0.0281511	-0.141692	-0.121415	-0.0347811	-0.148069	0.0266901	-0.133827	0.0145188	0.0917461	-0.0347811	-0.12624	-0.0347811	0.0195893	0.164104	-0.0347811	-0.0880548	-0.0471487	0.0839405	-0.0710372	-0.0193878	-0.0379147	0.0878597	-0.0347811	-0.0347811	-0.398807	-0.0185938	-0.0631866	-0.00423589	-0.0347811	0.0800136	-0.0347811	-0.0668407	-0.0347811	-0.0190598	-0.0347811	-0.0347811	0	0.698777	0	6	5	6	0.0486317
0-CGCTAGAGACCGCTGC-1	-0.165131	-0.0985034	-0.0347811	-0.0234895	0.216759	0.137565	-0.131062	-0.145299	-0.0902392	-0.0390299	0.0788393	-0.18015	0.0137681	0.00518632	-0.0347811	-0.0398681	-0.0347811	0.0204664	-0.0403953	-0.0347811	-0.0347811	-0.0347811	0.0345623	0.0244013	-0.0801888	-0.0380974	-0.0461943	-0.148766	-0.0347811	-0.0347811	-0.0477973	0.106294	-0.0347811	-0.0776363	-0.181702	-0.0347811	0.160396	-0.0347811	-0.0347811	-0.0347811	-0.00263148	0	0.615717	0	6	5	6	0.0600003
0-AGGCCACCCGTTATGA-1	-0.322948	-0.0964737	-0.328917	-0.0347811	-0.0347811	0.0255326	0.00943564	-0.150941	-0.155193	-0.0331714	-0.110498	-0.0347811	0.00562083	0.0674455	-0.0347811	0.0459216	0.0816724	-0.0165374	0.114484	0.0545948	-0.111813	-0.030665	-0.0284279	0.0683085	-0.058893	-0.147175	0.0735605	-0.0347811	0.0222127	-0.0916995	-0.0183283	-0.0878681	0.146035	0.0179752	-0.131013	-0.0347811	0.00328013	-0.0850349	-0.0470587	0.0142535	-0.0347811	0	0.702782	0	6	5	6	0.0588821
0-TTCACGAAAGGATCAC-1	-0.0347811	-0.0913984	-0.133234	-0.0347811	-0.0347811	0.0202628	-0.178102	-0.314574	-0.253419	-0.0347811	-0.0347811	-0.0347811	0.0126778	-0.0347811	-0.0347811	-0.0347811	0.0270622	0.00669153	0.125863	-0.0347811	-0.117526	-0.135009	-0.0125418	0.0318523	-0.0347811	-0.0749028	-0.00992195	-0.00979545	-0.0722132	-0.0347811	-0.0347811	-0.105518	0.0267005	-0.0262512	-0.0908038	-0.103782	-0.0347811	-0.0347811	-0.0347811	-0.0347811	-0.0347811	0	0.436869	0	4	2	6	0.0455411
0-ACTGTCCAGGATTATA-1	-0.244116	-0.0398287	0.0276273	-0.0188016	-0.0347811	0.0069019	-0.296487	-0.16562	-0.0347811	-0.0413261	-0.0520247	-0.0347811	0.00484558	-0.0347811	-0.0347811	-0.00850538	0.0225765	-0.0193088	0.0105802	-0.0347811	-0.0347811	-0.109071	0.0647865	-0.0347811	-0.0407554	-0.0489145	-0.0245344	-0.133037	-0.117937	-0.0347811	-0.0446367	-0.0617329	-0.0273593	-0.226178	-0.0573583	-0.0347811	0.24663	-0.0347811	-0.0347811	-0.0347811	0.0107162	0	0.463293	0	4	5	6	0.128605
0-CATTCACTGACAGCTA-1	-0.0347811	-0.0347811	-0.0347811	0.134095	-0.0775793	-0.0347811	-0.210718	-0.155988	-0.0589846	-0.159667	-0.0347811	-0.0347811	-0.0347811	-0.0347811	-0.0347811	0.00903448	0.0906867	0.00984987	0.100264	-0.0347811	-0.0347811	-0.0347811	0.0138706	0.0128841	-0.0697052	-0.0347811	0.101141	-0.0347811	-0.0347811	-0.0347811	-0.0347811	-0.036424	-0.0347811	-0.0347811	-0.0347811	-0.0347811	-0.0347811	-0.0347811	-0.00622465	-0.0347811	0.36961	0	0.336423	0	6	5	6	0.0327416
0-CGGCTGCAAGATTAAG-1	0.142617	-0.0347811	-0.0347811	-0.0347811	-0.0347811	-0.0540147	-0.175668	-0.114418	-0.0209689	-0.0347811	-0.0347811	-0.0347811	-0.0347811	0.357635	-0.0301218	-0.187001	-0.0347811	-0.000373691	0.0982732	-0.0347811	0.051059	-0.192637	-0.0347811	-0.0373065	-0.0347811	-0.165768	0.0523286	-0.0347811	-0.0347811	-0.0347811	-0.0347811	-0.0114404	-0.0347811	-0.0347811	-0.0838393	-0.0347811	-0.0347811	-0.00094749	-0.0575167	-0.0347811	-0.0347811	0	0.276126	0	6	2	6	0.0317461
0-GTGGGCTTAGACACAC-1	-0.0347811	-0.0461852	-0.118354	-0.049475	0.306278	-0.0621257	-0.00285011	-0.112362	-0.16902	-0.0347811	-0.144324	-0.0102824	0.0608058	-0.0347811	-0.146289	-0.103019	0.204654	-0.00806713	-0.0324016	-0.0347811	-0.0347811	-0.0347811	0.136047	0.00677714	-0.0834774	-0.138415	-0.0229736	-0.0347811	-0.0100135	-0.291381	-0.0524032	0.147935	-0.0360365	0.0512091	-0.0462451	-0.0347811	0.376866	0.158366	-0.0267732	-0.172234	-0.0347811	0	0.655493	0	6	5	6	0.172232
0-CGACCTACTAGACAAT-1	-0.249954	0.0899684	-0.0672702	0.0748239	-0.14817	-0.195394	-0.206714	-0.186857	-0.0347811	-0.0257378	-0.022415	-0.0347811	-0.0347811	0.38645	-0.0151856	-0.163171	0.179187	0.00624229	0.066035	-0.0347811	0.0223554	0.0253365	0.00600525	-0.0866122	-0.000146168	-0.0937484	-0.0274957	-0.0397448	-0.0150606	-0.0347811	-0.0754727	0.172003	-0.0347811	-0.0902332	-0.113718	-0.0513595	0.198709	0.126012	0.00972226	-0.175642	0.239006	0	0.482956	0	6	5	6	0.132372
0-ATATACATGTATGGTA-1	0.256199	-0.0601324	-0.101384	-0.0453795	-0.0558269	-0.0488151	-0.446698	-0.0669885	-0.117793	-0.0347811	-0.0347811	-0.30576	0.0914983	0.0176056	-0.0138895	-0.0322176	0.0733969	-0.0347811	0.145444	-0.169399	-0.171519	0.179544	-0.0347811	-0.0375353	0.126564	0.000432003	0.0056045	0.217802	0.018792	-0.280012	-0.148844	0.112394	-0.0278471	-0.0698052	-0.130103	-0.328904	0.119549	-0.0347811	-0.04017	-0.0347811	-0.0649571	0	0.646561	0	6	5	6	0.132496
0-GCGACGATAGTTGTAC-1	-0.0347811	-0.101423	-0.207124	-0.0620251	-0.0588421	-0.214749	-0.187813	-0.0734337	0.0469814	-0.0347811	-0.0347811	0.0807386	-0.0129387	-0.0347811	-0.0208094	-0.152605	0.0622563	-0.0379736	0.141825	-0.0446548	-0.23304	-0.304445	0.00158604	-0.00942307	-0.0462028	-0.0470324	-0.0649254	-0.0347811	0.0166291	-0.0347811	-0.0347811	0.163029	0.129952	-0.0318264	-0.0400377	-0.195644	0.0484201	-0.0347811	-0.107694	-0.0471064	-0.0276567	0	0.481477	0	6	5	6	0.0951225
0-ACGTGACAAAGTAAGT-1	-0.0347811	-0.114767	-0.231601	-0.0774634	-0.118082	0.0071429	-0.309845	-0.0774448	-0.369626	-0.0432785	-0.114601	-0.00386394	-0.00651485	-0.0347811	-0.0347811	-0.0347811	0.0172573	-0.0443177	0.0785017	-0.289087	-0.1945	0.0648841	0.00774513	-0.0193356	-0.0347811	-0.125321	0.0236373	-0.0347811	-0.0347811	0.0587174	-0.0606255	-0.217133	0.024774	-0.166097	-0.0101248	-0.0347811	0.36414	-0.0347811	0.15893	-0.331569	-0.0699051	0	0.608064	0	6	5	6	0.221321
0-ACGTTTAGTTGTGATC-1	-0.0347811	-0.0462523	-0.0347811	-0.00840671	-0.0347811	0.0640305	-0.294749	-0.0116063	-0.149547	0.121858	-0.0347811	0.00215572	0.0748408	-0.0347811	-0.0347811	-0.0347811	-0.100227	0.0312127	0.0891321	-0.33404	-0.297382	0.366217	0.117853	-0.0455008	0.00911653	-0.0347811	-0.0724964	0.11993	0.0429705	-0.0347811	-0.0615571	-0.0956831	0.0641883	-0.0919248	-0.113666	-0.0347811	0.26602	-0.00787463	0.0604947	-0.392995	-0.0347811	0	0.626647	0	6	5	6	0.177576
0-TTGGAAGAATACAGTC-1	-0.0347811	-0.000978858	-0.276067	-0.128991	-0.350394	0.0598839	-0.378074	-0.219085	-0.102841	0.0630189	-0.0347811	-0.0347811	-0.0506996	-0.0347811	-0.0347811	-0.0360486	-0.0347811	-0.0678314	0.0705942	-0.275856	-0.0764354	0.0600277	0.0515403	-0.0459119	0.0197565	0.0599164	-0.117767	-0.0347811	-0.0347811	-0.0347811	-0.060662	-0.116395	0.0510706	0.109273	-0.0437459	0.00646144	0.293816	0.0324538	-0.129372	-0.0347811	-0.156542	0	0.330825	0	6	5	6	0.182205
0-TCTAAAGAACAGTCTC-1	-0.0130448	-0.0347811	-0.0347811	-0.14576	-0.0347811	-0.0266178	-0.0969044	-0.169	-0.150256	-0.0347811	-0.190155	-0.0347811	0.0529291	0.228168	-0.0439719	-0.0850801	0.0359467	-0.0262033	0.00709083	-0.0347811	-0.0347811	-0.0347811	0.0421153	-0.130687	0.00944625	0.0131913	-0.0347811	-0.00374641	-0.0347811	-0.172129	-0.220632	0.0760639	-0.115003	-0.0359509	0.20586	-0.0347811	0.257607	0.00671585	0.0614796	-0.160834	-0.0347811	0	0.452879	0	6	5	6	0.132349
0-TGTGTGACCATGAATC-1	-0.0347811	-0.102927	-0.0740344	-0.146536	-0.39855	-0.0156015	0.178273	-0.118587	-0.10262	0.0562282	-0.0347811	-0.0347811	-0.0488105	0.0184587	0.0453132	0.148266	0.131334	-0.0673155	0.108597	-0.0347811	-0.0347811	0.15885	-0.0441521	0.087716	-0.00914043	-0.0704353	0.0655027	-0.0347811	-0.0998345	-0.0121188	-0.0672439	-0.0747336	0.0939323	-0.0961151	-0.0395604	-0.0347811	0.223327	-0.0347811	0.0207461	-0.194883	-0.229084	0	0.617566	0	6	5	6	0.165962
0-ACTGCTCGGAAGGATG-1	-0.295783	-0.0464369	0.0780521	-0.141389	-0.184487	0.090936	-0.209332	-0.0778051	-0.108039	0.12422	0.0220473	-0.0162554	0.00577242	-0.279664	-0.169232	-0.117885	0.0307269	-0.121575	0.154326	-0.0347811	-0.0347811	0.444926	-0.0379489	-0.075143	0.0495932	-0.0035063	0.0836989	-0.0347811	-0.0604232	-0.0347811	-0.0274839	-0.120889	-0.0893544	0.107199	-0.101846	-0.0226994	0.388437	-0.0737556	-0.0317932	-0.312947	-0.0347811	0	0.659904	0	6	5	6	0.271381
0-AGTCGTGGGCATTACG-1	0.140697	-0.0452665	-0.0430981	-0.0536226	-0.0347811	-0.0436606	-0.134498	-0.0842644	-0.0609136	-0.0347811	-0.0347811	-0.126749	-0.0505782	-0.0347811	-0.0547375	0.102177	0.125804	-0.084672	-0.00652718	-0.0635411	-0.0330518	0.277155	0.178186	0.0223302	0.024813	-0.099329	-0.0347811	0.261625	-0.173647	-0.0347811	-0.0788519	-0.131105	-0.0347811	0.100357	0.0757207	-0.0347811	0.177419	-0.207194	-0.0347811	-0.33727	-0.0347811	0	0.560786	0	6	5	6	0.085446
0-GACCCAATTATGATAC-1	-0.277815	-0.0294825	-0.200685	-0.126103	-0.395935	-0.178011	-0.122081	-0.12696	-0.0443558	-0.0580052	-0.138221	0.0676292	-0.0472797	-0.0347811	-0.146541	0.0205278	0.0191185	-0.0407559	-0.0827913	-0.0347811	-0.116291	0.286998	-0.0347811	0.0315427	-0.0709548	0.0213768	-0.0955911	-0.0347811	0.029215	-0.0347811	-0.358967	-0.0105454	-0.0305315	-0.23277	-0.0682455	-0.0347811	0.29043	-0.0941709	-0.0906341	-0.174549	-0.121802	0	0.453977	0	6	5	6	0.103819
0-CAAACTATTGAGCTTC-1	0.381281	0.112219	0.193632	0.0181209	-0.0347811	0.0138029	-0.248048	-0.138864	-0.322788	-0.0347811	-0.000861779	-0.0347811	0.010618	-0.0347811	-0.0347811	-0.0206565	-0.0347811	-0.18108	-0.0186547	-0.0347811	-0.115149	0.0434631	0.0259328	-0.0488761	-0.165077	-0.18889	-0.041897	0.50549	-0.112871	-0.0496859	-0.0962888	-0.173016	-0.0347811	0.0505591	-0.0487262	0.129931	0.167897	-0.376823	0.0574133	-0.452076	-0.0106468	0	0.392519	0	6	5	6	0.074621
0-AACTGATATTAGGCCT-1	-0.0347811	0.0931938	-0.069861	-0.0809046	-0.0347811	0.0599089	-0.356408	-0.111183	-0.119328	-0.0921191	-0.0347811	-0.0347811	0.172241	0.0749395	-0.0145636	0.00918624	-0.0861811	-0.0468202	-0.137581	-0.174603	0.0576391	0.335885	0.0679415	-0.259106	-0.0713569	-0.0347811	-0.0149309	0.129727	-0.0347811	-0.0691235	-0.190252	-0.0937671	0.0280817	-0.117023	-0.0347811	-0.0347811	0.0645001	0.356682	-0.0212266	-0.136238	-0.0623133	0	0.568193	0	6	5	6	-0.0365402
0-ACAAAGAAGGTAGGCC-1	-0.0855142	-0.0830007	0.0200492	-0.0894025	-0.0347811	-0.033717	-0.141204	-0.155893	-0.147097	0.0294912	-0.0347811	-0.0655813	-0.0153577	-0.0347811	-0.0347811	0.0970463	0.0113773	-0.0663887	0.0691911	-0.115211	-0.0385148	0.122468	-0.064871	-0.0203554	0.0246896	0.10306	-0.0330332	0.0416926	-0.10566	0.0295064	-0.129341	-0.125883	0.00862836	-0.396411	-0.259705	0.0315358	0.3534	-0.0347811	-0.0347811	-0.307276	-0.0996558	0	0.415446	0	6	5	6	0.211296
0-GATCCGGGAATTAACA-1	-0.0347811	-0.0543804	-0.0347811	-0.0251231	-0.0347811	-0.15094	-0.273238	-0.233797	-0.369643	0.0524592	-0.0347811	-0.0575863	0.0825309	0.13673	-0.0347811	-0.0223929	0.0440834	-0.16761	0.00560733	-0.0347811	0.000671381	0.0837231	-0.0347811	0.00938559	-0.0772625	-0.0585449	-0.0347811	0.33199	-0.0347811	-0.0347811	-0.0899457	-0.16959	0.0215738	-0.118544	-0.0814681	-0.0432388	0.140624	-0.0347811	0.0848048	-0.358818	-0.0347811	0	0.589409	0	6	5	6	0.0731155
0-CTGGGTTGAGTTAAAG-1	-0.0347811	-0.0700166	-0.0706219	-0.0347811	-0.151889	-0.0665785	-0.123601	-0.272867	-0.130486	-0.0347811	-0.0347811	-0.0347811	-0.0102578	-0.0347811	-0.0347811	0.064593	0.126445	-0.085105	-0.0281113	-0.0347811	-0.0347811	0.083721	-0.00691071	-0.18913	0.00665224	-0.0347811	-0.0695455	0.182657	-0.101703	-0.0347811	-0.160804	-0.0968188	-0.0347811	-0.101855	-0.0347811	-0.0102494	0.3897	-0.0347811	-0.0423289	-0.311897	-0.0347811	0	0.337992	0	6	5	6	0.180794
0-AGAGCGGGCTAATCAT-1	-0.00774863	-0.0347811	0.111843	-0.154322	-0.285882	-0.0516323	-0.173841	-0.282502	-0.0347811	-0.0183314	0.0785434	0.22451	-0.0347811	-0.0347811	-0.0347811	-0.152591	0.0508119	-0.0929496	0.141367	-0.1422	-0.0347811	-0.0347811	-0.0092479	-0.252603	-0.0525296	-0.0347811	0.0337032	-0.0347811	-0.0347811	-0.0193157	0.0424276	-0.0978153	0.0165447	-0.0347811	-0.0347811	0.0696248	0.353742	-0.0813516	-0.0324201	-0.0567403	-0.0246508	0	0.574487	0	6	5	6	0.247555
0-TGCGATGCTAATGGCT-1	-0.0347811	-0.0704486	0.106461	-0.0453353	0.00399753	0.0236722	-0.437126	-0.151732	-0.0765054	-0.0259241	-0.0825999	-0.0775059	-0.00691433	-0.0347811	-0.0347811	-0.0347811	-0.0721066	-0.0520095	0.0335908	-0.457779	-0.00107896	-0.0347811	-0.0347811	-0.0347811	0.0317437	-0.027096	-0.00121085	0.148236	-0.0347811	-0.258224	-0.0465858	0.106958	0.0675325	-0.0347811	-0.0394969	-0.0347811	0.294163	-0.141194	-0.0347811	-0.0347811	0.084876	0	0.550329	0	6	5	6	0.163877
0-CACGGGATTGAGGGTT-1	-0.155676	0.00827889	0.178101	-0.112439	-0.231979	0.137739	-0.177306	-0.0948196	-0.214538	0.137961	-0.159142	-0.0624651	-0.0347811	0.355989	-0.0302082	-0.210073	-0.0942258	-0.0203433	0.0439477	-0.158877	0.0629214	-0.0347811	0.017765	0.0171917	-0.0828791	-0.0347811	-0.00621873	0.0782438	-0.0347811	-0.0347811	-0.0444217	-0.112179	0.170582	-0.0347811	-0.0347811	0.0463462	0.244432	-0.0347811	-0.0347811	-0.275423	-0.0347811	0	0.571551	0	6	5	6	0.14419
0-TCTGGGAACCTTTGAA-1	-0.114859	-0.0347811	-0.0306311	-0.0561894	-0.0347811	0.0221319	-0.387785	-0.0568775	0.0909288	-0.0347811	-0.0347811	-0.0410542	-0.020266	0.0665579	0.0362553	-0.0988962	-0.0347811	-0.0961097	0.057725	-0.0347811	-0.0347811	-0.0390067	0.0761542	-0.136516	-0.0171672	0.010272	0.0327485	0.0172978	-0.0347811	-0.125282	0.0310342	0.162623	0.231662	-0.136464	-0.0789536	-0.0347811	0.195433	-0.164712	-0.0615437	-0.0843542	-0.0957351	0	0.426972	0	6	5	6	0.126579
0-TAGCGTTGGGTCTTAC-1	-0.0347811	-0.0347811	0.179596	-0.0974153	-0.185359	-0.102657	-0.38752	-0.0332277	-0.0458438	-0.0185723	-0.0742131	-0.0378162	0.0387714	-0.0347811	-0.0347811	0.0627683	0.156569	-0.0647084	-0.0611707	-0.0347811	-0.00361685	0.0247357	-0.0347811	-0.107289	-0.0798344	0.0296232	0.0705459	-0.0347811	-0.0347811	0.181088	-0.0481117	-0.204295	-0.0195419	-0.0347811	-0.0267405	-0.0347811	0.0585144	-0.0347811	-0.0858716	-0.208949	-0.0347811	0	0.373385	0	6	5	6	-0.00132813
0-CGTGCAGACTGGGACA-1	-0.085045	-0.168909	0.114757	0.0255575	-0.0347811	-0.129858	-0.263338	-0.27074	-0.00306577	-0.209614	-0.0888633	-0.470344	-0.0737029	-0.0347811	-0.0347811	-0.138699	0.0118899	-0.107084	-0.0708388	-0.0347811	-0.0347811	0.384301	-0.10043	0.0118217	-0.0427242	-0.0183906	0.212489	-0.0854107	-0.018221	0.0808604	-0.086777	-0.130162	-0.0347811	-0.0492845	-0.11902	-0.107744	0.307412	-0.0347811	-0.038563	-0.263041	0.137016	0	0.790452	0	6	5	6	0.118287
0-CTGGACGCAGTCCGGC-1	-0.122752	-0.207217	-0.0347811	-0.0511493	-0.00227341	0.00604269	-0.253119	-0.117713	-0.194195	-0.119054	-0.101163	-0.0347811	0.180796	-0.0347811	-0.293581	-0.133879	0.0248634	-0.0999443	-0.013766	-0.249097	-0.0347811	0.44128	-0.0347811	-0.00639667	-0.050219	-0.0223834	-0.081993	0.0625051	-0.0729355	0.189004	-0.0347811	-0.137397	0.213856	-0.0347811	0.00855915	-0.0347811	0.243695	-0.0347811	-0.0347811	-0.198802	-0.0347811	0	0.563003	0	6	5	6	0.114965
0-ATAGACAACGGGACCT-1	-0.0347811	0.0113315	0.0641132	-0.00468335	0.0726719	0.0742257	-0.0347811	-0.116483	-0.075795	-0.0347811	-0.0347811	-0.114335	-0.0347811	-0.0347811	-0.0347811	0.0181295	-0.00176175	-0.0538532	-0.0347811	0.111763	-0.00592818	0.0317577	-0.0347811	-0.0811803	0.0459233	0.00295745	0.0131888	-0.0347811	-0.0347811	-0.0272413	-0.0175993	-0.0705976	0.209328	-0.056668	-0.0347811	-0.00965365	0.267965	-0.0347811	-0.00996406	-0.1368	0.0509139	0	0.381873	0	6	5	6	0.116592
0-GTCAAGCGGACTCGGG-1	-0.055988	-0.0834879	-0.0516424	0.0320136	-0.201246	0.00395636	-0.0897748	-0.163102	-0.109863	-0.133985	-0.0347811	-0.173043	-0.116466	0.153794	0.0177914	-0.086259	-0.0181873	0.00024089	0.0915243	0.0641909	-0.0607306	0.105081	-0.0347811	-0.0234592	-0.0679944	-0.0261569	0.0876583	-0.0347811	-0.00292919	-0.0347811	-0.0347811	-0.00676808	0.129577	-0.0347811	-0.0347811	-0.0347811	0.240331	0.206915	0.0764058	-0.199198	-0.0347811	0	0.729097	0	6	5	6	0.165928
0-CCTCAACGATCGCTGT-1	-0.0347811	-0.0347811	0.0132484	-0.0347811	-0.0347811	-0.0128025	-0.142107	-0.184342	-0.0347811	-0.122706	-0.067712	-0.0347811	-0.0339182	0.356758	-0.0347811	-0.0347811	0.0893742	-0.0347811	-0.0307668	-0.0347811	0.00167513	-0.0347811	0.0827128	-0.15761	-0.0627781	-0.0347811	-0.0347811	0.138009	-0.0347811	0.0023741	-0.0563973	0.00533058	0.215286	-0.00169466	-0.0168572	-0.0347811	0.304668	-0.0347811	0.0525104	-0.0347811	-0.0347811	0	0.577527	0	6	5	6	0.136951
0-AATATCCTAGCAAACT-1	-0.0111653	0.0584288	-0.0456287	-0.05831	0.0692992	0.0755591	-0.491627	-0.149981	-0.108048	-0.0154578	0.0319929	-0.0347811	-0.0261213	0.351147	-0.0201939	0.0406435	-0.0289954	-0.000840422	-0.0182579	0.0305674	-0.196735	-0.0911147	-0.0848785	-0.0347811	-0.00591092	-0.16176	0.0764002	0.147457	-0.0534598	-0.0108851	-0.0553458	-0.076632	0.143588	-0.163715	0.0320109	-0.0550658	0.226415	-0.0347811	0.0387857	-0.114205	-0.00609094	0	0.593608	0	6	5	6	0.104079
0-GTGGGTACTGAGCGTA-1	0.00616913	-0.0347811	-0.10732	-0.053702	-0.0347811	0.027377	-0.0870938	-0.235803	-0.0347811	-0.0347811	0.0326831	-0.264904	-0.0969999	-0.0347811	-0.0163958	-0.0347811	0.192431	-0.00509544	-0.0113098	0.0847613	-0.122388	0.378048	-0.0347811	-0.0165709	0.0219811	0.129474	-0.0347811	-0.0347811	-0.0347811	0.0540659	-0.109153	-0.0761623	-0.0316524	0.0481888	-0.0133852	-0.0347811	0.203078	-0.0347811	0.0607929	-0.0471987	-0.114799	0	0.498653	0	6	5	6	0.0958839
0-GACAGATTTCTGGCTC-1	-0.0347811	0.0165088	-0.248215	-0.0585952	0.0297403	-0.0538684	-0.195725	-0.171089	-0.0658029	0.028597	-0.0347811	0.115894	0.0272188	0.403841	-0.0347811	-0.0951867	0.0878171	-0.0921648	0.039605	-0.0347811	-0.0347811	0.227085	-0.0347811	-0.0459091	-0.0965543	-0.0347811	-0.0839007	-0.0248711	-0.0644972	-0.0347811	-0.192996	-0.0935446	0.246328	-0.0156401	-0.0347811	-0.162074	0.277144	-0.0347811	-0.0347811	-0.147036	-0.102585	0	0.568321	0	6	5	6	0.158374
0-GTCCCAACGTAAAGTA-1	-0.0347811	0.0269577	-0.0347811	-0.0882413	-0.0518014	-0.0945507	-0.108291	-0.0829309	-0.118037	-0.000228614	-0.0952927	-0.0799485	-0.0347811	0.19664	-0.0347811	-0.0462522	0.0450297	-0.11042	0.138899	-0.315836	-0.0347811	-0.0306487	-0.0153792	-0.0313317	-0.0377294	0.0759197	0.0751164	0.152779	-0.00165448	-0.0347811	-0.0750245	-0.155975	0.249502	0.134864	-0.0501319	-0.0347811	0.229612	-0.0347811	-0.0347811	-0.326804	-0.186994	0	0.479287	0	6	5	6	0.184255
0-ACGAGGTTTACAACGT-1	-0.150609	-0.057235	-0.0347811	-0.047061	-0.0238268	-0.153091	-0.39278	-0.161924	-0.174989	0.0645774	-0.0107909	-0.025097	-0.0018883	0.461507	0.0988062	-0.168372	-0.0306383	0.0469742	0.0254195	0.0381309	0.0596899	-0.0785186	0.0484466	-0.0347811	-0.0347811	-0.0347811	-0.0147873	-0.0347811	-0.0347811	0.0314102	-0.0396748	-0.0910813	-0.0421605	-0.0347811	-0.0952103	-0.0388248	0.221285	0.232748	0.00754759	-0.232614	-0.129245	0	0.616505	0	6	5	6	0.123352
0-TTCTTAGTGGCTCAGA-1	-0.0684782	-0.0558855	-0.141942	-0.0563466	-0.0565385	-0.0714965	-0.0502571	0.0320494	-0.192073	-0.0347811	-0.0747683	-0.262222	-0.0275767	0.183665	0.261835	0.039106	0.0598982	-0.110818	0.0690358	-0.0347811	-0.00145951	0.0409152	-0.0533116	-0.134515	-0.0120945	0.0612862	-0.0172736	0.231766	-0.0347811	-0.105256	0.0177685	-0.0156359	-0.0150814	-0.00902037	0.070939	0.161304	0.12906	-0.0347811	-0.0347811	-0.318598	-0.0961827	0	0.70557	0	6	5	6	0.099048
0-CGTCTGGAAGGGCCCG-1	-0.0347811	-0.0752333	0.0459726	-0.00259178	-0.0347811	-0.0529417	-0.239418	-0.206254	-0.0347811	-0.0347811	-0.0499085	-0.0347811	-0.0347811	0.142651	-0.0347811	0.0619159	0.0765283	0.0246687	0.00481156	0.202226	0.0414898	-0.0566321	-0.1216	-0.13184	0.0530058	-0.0872592	0.0179819	0.0986855	0.05109	-0.0347811	-0.204639	-0.116116	-0.0035371	0.0363984	-0.045122	-0.00540695	-0.0543638	-0.132988	-0.0958279	-0.0347811	0.0568691	0	0.657891	0	6	5	6	-0.0247761
0-AGCGACATCCCATTCA-1	-0.0669993	-0.0347811	-0.0913403	0.108714	-0.0347811	0.0451956	-0.198932	-0.20202	-0.00598164	-0.0172499	-0.0128021	-0.0347811	-0.0721242	0.162632	0.030532	-0.0681061	-0.0774455	0.0404718	0.120723	-0.213237	-0.12773	-0.187925	-0.11373	-0.104439	-0.0636614	0.143233	-0.0347811	0.105099	-0.0347811	-0.0347811	-0.0853545	-0.0650034	0.0769639	-0.0152124	-0.118689	-0.0431517	0.171853	-0.0347811	-0.0347811	-0.153498	0.257584	0	0.714092	0	6	5	6	0.146288
0-TTCGGGACTAATCGCG-1	-0.0347811	0.0907654	0.0519474	0.0590073	-0.214225	-0.0347811	-0.395344	-0.0491243	0.097006	-0.218943	-0.0347811	-0.140637	0.0422327	-0.0347811	-0.0347811	0.0849573	-0.0294301	-0.0958404	0.0693026	0.362457	0.0257794	-0.0760564	-0.203787	0.0680523	-0.054969	0.0812214	-0.0438395	-0.0347811	-0.0347811	-0.0347811	-0.0413697	-0.0379776	0.00497075	-0.113354	-0.104249	-0.0347811	-0.0347811	-0.0347811	-0.00991254	-0.268794	-0.0038526	0	0.249951	0	6	5	6	0.0172607
0-TGCACGAGTCGGCAGC-1	-0.195158	-0.102999	-0.0610322	-0.10959	-0.0347811	0.010597	-0.255566	-0.138017	-0.240963	-0.0511825	-0.0347811	-0.0347811	0.0108081	0.347889	-0.0347811	-0.153808	-0.0347811	0.0467421	-0.0163322	-0.0347811	0.0576557	-0.0347811	-0.0347811	0.0663166	-0.0954315	0.108673	0.0238816	-0.0347811	0.0270713	0.156524	-0.10357	0.0298154	-0.0347811	-0.0347811	-0.0397686	-0.0430144	0.105206	-0.0347811	-0.0347811	-0.0347811	-0.0347811	0	0.54666	0	6	5	6	0.0444368
0-GAATTCACCCGGGTGT-1	-0.0347811	-0.0493282	-0.391464	-0.0821768	-0.0347811	0.0600465	-0.0157385	-0.184538	-0.0872814	-0.103674	-0.0347811	-0.0347811	-0.0915054	-0.0347811	-0.0347811	-0.033527	0.0136328	-0.0347811	0.0614796	-0.0347811	-0.0347811	-0.0347811	-0.0347811	0.137973	0.0501986	-0.0347811	0.00859466	-0.0347811	-0.0347811	-0.0347811	-0.176456	0.0570424	0.0204247	0.104928	-0.0347811	-0.0347811	0.0149984	0.0455321	-0.0347811	-0.0347811	-0.0347811	0	0.383276	0	6	5	6	0.038239
0-TAGATATGGACTGGAA-1	0.00356642	0.0498248	-0.317654	-0.24333	-0.0347811	-0.0971606	-0.0347811	-0.22161	0.0171775	-0.00540744	-0.0702279	-0.0347811	-0.0490531	-0.0347811	-0.0347811	-0.0212495	0.0231854	-0.0292402	0.0760144	-0.0347811	-0.0347811	-0.0347811	-0.0471927	0.0590572	-0.0261549	-0.0347811	-0.0764734	-0.0347811	-0.0347811	-0.0347811	-0.0154452	0.0127022	0.0089052	0.112945	-0.0347811	-0.0347811	-0.0065027	-0.0347811	-0.0347811	-0.0471586	-0.25809	0	0.492695	0	6	5	6	0.0347558
0-CTCATGGCTCACAATC-1	-0.0347811	-0.0347811	-0.166129	-0.0347811	-0.0347811	-0.0868871	-0.146442	-0.175234	-0.0347811	-0.0445663	-0.0752782	-0.0437499	-0.091151	-0.0347811	0.0197381	-0.0572128	-0.107653	-0.0705037	0.0969308	0.0858409	-0.0347811	-0.0347811	-0.0264646	0.087942	0.0325039	-0.119757	0.00295729	-0.235044	-0.0347811	-0.0347811	-0.188746	-0.088212	0.114536	-0.0347811	-0.0600145	0.020755	-0.0148507	-0.0547773	-0.180856	-0.0347811	-0.0347811	0	0.287461	0	6	5	6	0.0410401
0-CTCGAGGTCGAACAGT-1	-0.0400254	-0.0415148	-0.0837459	-0.0347811	0.0631644	-0.0537525	-0.0437413	-0.200792	-0.0347811	-0.0347811	-0.0347811	-0.246642	0.0333819	-0.0347811	0.0830719	-0.0033137	0.155224	-0.0859044	0.000710066	-0.24813	-0.0347811	-0.141256	-0.0300323	0.0483202	0.0552924	-0.140366	0.163827	-0.0347811	-0.0347811	-0.0347811	-0.0347811	0.0887602	0.0672362	0.0316462	-0.0347811	-0.0347811	0.109726	0.0853869	-0.0785216	-0.0637159	-0.0347811	0	0.357063	0	6	2	6	0.0552182
0-CCGATCTCAACCTTAT-1	0.0988125	-0.0330604	-0.0666865	0.0854756	0.0560857	-0.0347811	0.096272	-0.119632	-0.0663499	-0.0347811	-0.0347811	-0.231013	0.0555486	-0.227274	-0.0347811	-0.346002	-0.0202932	0.00535804	-0.0347811	-0.0347811	-0.0347811	-0.303458	-0.0742928	-0.0503138	-0.0380764	-0.0166352	-0.0347811	-0.0347811	-0.0768721	-0.0347811	-0.11886	-0.0347811	0.197122	-0.176341	0.108764	-0.0347811	-0.110043	-0.0347811	-0.160205	0.117125	0.307617	0	0.187544	0	6	5	6	-0.0724122
0-TCTTGATGCGTAGCGA-1	-0.0347811	-0.0347811	-0.0264819	0.0371925	-0.144006	-0.0054235	-0.214579	-0.244689	-0.0398104	-0.00949419	-0.0732211	-0.0835164	-0.00377448	-0.0905388	-0.0909266	-0.0347811	0.0585709	-0.231895	-0.0318747	-0.0347811	-0.0702004	-0.0347811	-0.0233467	-0.0858557	-0.0411701	0.038072	-0.0568357	0.245384	0.132009	0.469333	-0.0885367	-0.0979374	0.0470286	-0.138381	-0.0702603	-0.0625458	0.000916788	-0.0347811	0.0142766	-0.515628	0.170144	0	0.518866	0	6	5	6	-0.0154789
0-AGGGTCGATGCGAACT-1	0.112251	0.0104074	-0.0347811	0.0342856	0.0436441	0.172023	-0.213715	-0.13504	-0.0185123	-0.137833	-0.0391463	-0.271599	-0.0454497	-0.0347811	0.125954	-0.0882552	-0.103877	-0.105867	-0.0148596	-0.0347811	-0.0487539	0.478973	0.022841	0.00585695	0.0405829	-0.0485733	-0.0477897	0.0804932	-0.000567764	-0.0347811	-0.103932	-0.0990768	0.0461603	-0.0503525	-0.0489722	-0.0134337	-0.088675	-0.0347811	-0.0347811	-0.352775	0.0574124	0	0.299153	0	6	5	6	-0.0517673
0-AGCGACAGGAACGGTC-1	-0.0347811	-0.0546878	-0.218052	-0.114934	-0.144698	0.061278	-0.198114	-0.132251	-0.21001	-0.0952468	-0.0347811	-0.0347811	-0.144205	0.326385	0.00847873	-0.0593846	0.135871	-0.0317034	-0.0515464	-0.0347811	0.0667657	0.43981	-0.0347811	-0.0347811	-0.0347811	-0.0347811	-0.00719288	0.273916	0.120823	-0.0347811	-0.0352226	0.0167256	0.0451101	-0.0594905	0.0044624	-0.0347811	-0.0347811	-0.151353	0.0345526	-0.0222941	0.025137	0	0.460875	0	6	5	6	-0.0431638
0-CTCCCTCCTTTCGATC-1	-0.0347811	0.0219944	0.0753157	-0.0336372	9.76464e-05	0.039437	-0.149395	-0.150432	0.150042	-0.152667	-0.0347811	-0.0347811	0.0287923	-0.0347811	-0.0347811	-0.378816	0.020486	-0.102684	-0.073369	-0.264307	-0.0347811	-0.0347811	-0.116656	-0.165255	0.0893687	0.0429532	0.0403225	0.225591	-0.0347811	-0.0347811	-0.0273625	-0.0960778	0.0608881	-0.350465	-0.0218635	-0.0347811	0.0529551	0.351174	-0.00818328	-0.268533	0.0533676	0	0.261866	0	6	5	6	-0.010207
0-CCGACGGGCATGAGGT-1	-0.0347811	-0.0347811	-0.0176312	-0.0601217	-0.0347811	0.114204	-0.32496	-0.0886404	-0.0784138	-0.112534	-0.0698714	-0.0347811	-0.0647432	-0.0347811	0.225218	-0.0347811	-0.00884033	-0.0347811	-0.0183827	-0.0394392	-0.0914635	0.4264	-0.0741921	0.03321	0.00952991	-0.0437319	0.227048	-0.0347811	0.112997	-0.0347811	-0.0101807	-0.0761592	-0.0293976	-0.190613	-0.0598206	-0.146373	0.0885212	-0.0347811	0.0583833	-0.0347811	-0.106931	0	0.603278	0	6	5	6	0.0350692
0-ACTTGACTCCCTCTTT-1	0.0815302	-0.0242659	-0.01862	0.176154	-0.127938	-0.0193325	-0.288245	-0.304504	-0.194516	-0.0347811	0.387324	-0.122781	-0.00499223	-0.419621	-0.168276	-0.0347811	0.0425143	-0.0916492	0.034148	-0.0347811	-0.179355	-0.189659	0.0316577	0.0688951	-0.0662026	-0.16507	0.0629889	0.00897189	-0.0347811	0.393405	-0.0347811	-0.145223	-0.0347811	0.0373381	0.0764829	-0.0347811	-0.0776647	-0.3035	0.0684267	-0.194285	0.0726235	0	0.458074	0	6	5	6	-0.0217584
0-CGTGTCCCATTCGCGA-1	-0.0347811	-0.0261341	-0.0347811	-0.113659	-0.0760555	0.031931	0.075217	-0.155469	-0.0729218	-0.0347811	0.207621	-0.0347811	0.0517308	-0.0347811	-0.0347811	-0.190354	0.103313	0.0332469	0.0756291	-0.0347811	-0.0178454	0.217947	-0.0776927	-0.0467942	-0.0910908	-0.150379	0.278007	-0.014347	-0.0347811	-0.0347811	-0.107542	0.06229	-0.0347811	0.172026	0.00823318	-0.0347811	-0.111861	-0.0347811	-0.0776474	-0.149358	-0.0347811	0	0.603235	0	6	5	6	-0.0181162
0-CAGGCCAGTACCACCT-1	-0.0347811	-0.0895188	-0.0347811	-0.0828159	-0.351967	-0.149617	-0.0347811	-0.187861	-0.135241	-0.0458693	-0.120875	-0.0347811	-0.0779084	0.105578	-0.0347811	-0.0838875	-0.0513389	-0.0173837	-0.00724116	-0.184282	-0.0347811	0.393878	0.125176	-0.087306	0.00820781	-0.0347811	0.0899998	-0.0347811	-0.0347811	-0.0347811	-0.0347811	0.0501074	0.101336	0.0441178	-0.0172954	-0.0347811	-0.0347811	-0.0347811	-0.0115069	-0.0347811	-0.0988747	0	0.475929	0	6	5	6	-0.0210111
0-AAGCTCGTGCCAAGTC-1	-0.0347811	-0.0347811	-0.0347811	-0.0155604	-0.249336	0.0191793	-0.27783	-0.0996347	-0.0681647	0.0877788	0.274909	-0.128953	-0.00449966	0.136517	-0.0347811	-0.0842968	0.022701	-0.0481427	0.0753528	-0.260787	-0.0405093	-0.0347811	-0.0347811	-0.123345	-0.113189	-0.090031	0.0385694	-0.0347811	-0.0293959	-0.0347811	-0.107079	-0.0171771	0.182306	0.119386	0.086116	0.0258927	0.00141879	-0.0347811	-0.0693176	-0.0347811	-0.0151433	0	0.396049	0	6	5	6	0.0383858
0-TTGACCGTGTTAATGA-1	-0.0347811	-0.0956727	-0.260417	-0.0288544	-0.0347811	0.0854681	-0.197661	-0.0412234	-0.197607	0.0603193	-0.0347811	-0.404358	-0.029067	-0.0347811	-0.0347811	-0.0545488	-0.0682098	-0.00393738	0.0882708	-0.0347811	0.0156418	-0.233487	0.0438405	0.0411343	-0.0401506	-0.114623	-0.0929336	0.0984784	-0.0777645	-0.0347811	-0.116643	-0.130537	-0.123881	-0.0842268	0.0816968	0.192275	0.396798	0.438307	-0.00157115	-0.124427	-0.0347811	0	0.562246	0	6	5	6	0.242534
0-CTCTGTTTGAGGATTC-1	-0.0347811	-0.0333552	0.09867	-0.0131087	-0.16144	0.0208153	-0.162543	-0.174696	-0.148964	-0.0347811	-0.112116	-0.0573968	0.172408	-0.0347811	-0.0347811	0.0801179	-0.000109247	-0.031733	0.0464169	-0.0347811	-0.0347811	-0.0893854	-0.0261849	-0.13335	-0.0715204	-0.221444	0.0191283	0.0599228	-0.0347811	-0.190455	-0.0383616	-0.126034	-0.0347811	0.0536869	-0.075004	-0.0347811	0.130922	0.0234332	0.0365668	-0.103581	0.0404729	0	0.54223	0	6	5	6	0.0886697
0-TAACATACAATGTGGG-1	-0.261069	-0.133584	-0.0452606	-0.0347811	-0.0347811	0.0358453	-0.124215	-0.216112	-0.052826	-0.0364255	-0.111494	0.26145	-0.00894495	-0.0347811	-0.0347811	0.0524471	-0.0347811	-0.0246921	0.0680248	-0.0347811	-0.0347811	0.162086	-0.0357593	0.00379848	-0.0792599	-0.119341	-0.0289991	-0.0187439	-0.115197	-0.11088	-0.0886613	-0.103602	-0.0347811	-0.0284813	-0.100367	-0.0347811	-0.0347811	0.164513	-0.0181193	-0.242269	-0.0347811	0	0.342109	0	6	5	6	0.0166218
0-TCAGTAGGGACTATAA-1	-0.0347811	-0.0331782	-0.0183021	-0.0439498	-0.00807575	0.121628	-0.414698	-0.281443	-0.194036	-0.0299348	-0.141872	-0.0347811	0.0167861	-0.253188	-0.285571	-0.00645513	-0.00533523	-0.0585828	-0.0202038	-0.141126	0.0340984	0.369016	0.115875	-0.12369	0.00834269	-0.0347811	-0.0347811	-0.0347811	-0.0593133	-0.194067	-0.00363953	-0.00366468	0.0484609	-0.0736569	-0.0203349	-0.0347811	0.102662	0.101714	-0.0793857	-0.126674	-0.0852766	0	0.37362	0	6	5	6	0.0412291
0-TCCGTAACCACAATCC-1	-0.0347811	-0.0347811	-0.0750718	0.0720098	-0.0347811	-0.221193	-0.0347811	-0.155585	-0.149174	-0.0560505	-0.0347811	-0.144389	-0.0347811	-0.0347811	0.105238	-0.158034	-0.0347811	-0.00195519	0.0874054	-0.368902	-0.0926222	-0.0649243	-0.053771	-0.0964424	-0.0158969	-0.0424733	0.275287	-0.106239	0.0375014	-0.0347811	-0.112984	-0.0921868	0.0957199	0.040014	0.100035	-0.128102	0.197691	0.00512495	-0.0347811	-0.0347811	0.133546	0	0.46931	0	6	5	6	0.142548
0-CGAAACATAGATGGCA-1	-0.0347811	-0.0784603	-0.0347811	0.0803499	-0.190488	-0.0347811	-0.138118	-0.15108	-0.0894473	-0.00408514	-0.0347811	-0.0347811	0.0274129	0.0660815	0.0671992	-0.0640358	-0.0575242	-0.0951622	0.0980112	-0.0347811	-0.0347811	-0.052234	-0.0360357	-0.10944	-0.00872835	-0.0347811	-0.0244361	-0.0397246	-0.0347811	0.0301541	-0.0855188	-0.159048	0.19748	-0.134495	-0.0347811	-0.12026	0.0533091	0.0364382	-0.0347811	-0.301776	0.180594	0	0.37147	0	6	5	6	0.0756602
0-TTGTCGTTCAGTTACC-1	-0.0347811	-0.0347811	-0.0347811	-0.0928115	-0.126946	-0.0347811	-0.1828	-0.156988	-0.166041	-0.0347811	-0.0347811	-0.0347811	0.00756618	-0.0347811	-0.00696204	-0.0541411	0.0198595	-0.120721	-0.0091756	-0.0300233	-0.0141261	0.00781694	-0.0920832	-0.0151096	-0.0356833	-0.10795	0.131989	-0.118854	-0.0656999	0.0264059	-0.0094026	-0.203622	-0.0347811	-0.0319663	-0.0347811	-0.0347811	0.214157	-0.0347811	-0.206992	-0.413262	-0.0347811	0	0.500778	0	6	5	6	0.102491
0-CGCGACACTGCGCAGC-1	0.0391954	-0.0347811	-0.0513707	-0.0863473	-0.0347811	0.0532161	-0.0347811	-0.0799978	-0.129321	-0.0347811	0.0428181	0.0457992	-0.148025	-0.0347811	-0.0347811	-0.0916526	-0.108556	-0.139652	0.0491429	0.0452949	-0.027446	-0.215099	0.0129503	-0.0521826	0.0103986	-0.0347811	0.256959	-0.154507	-0.0725734	0.284627	-0.107802	-0.029957	0.09668	0.0630925	0.0209829	-0.0593852	0.317642	-0.0347811	-0.076246	-0.401211	-0.181602	0	0.506092	0	6	5	6	0.183393
0-AGTAATGTCTTGCCGC-1	0.146817	-0.0200008	-0.0347811	-0.0347811	-0.189349	-0.093771	0.0124711	-0.134751	-0.124231	-0.0435715	-0.0288313	-0.162858	-0.0541374	-0.0347811	0.213777	-0.140792	-0.0864673	-0.0585592	-0.0976589	-0.0347811	-0.205156	0.233844	-0.0693331	0.01771	0.0163408	-0.0191045	0.1607	0.0252522	-0.053502	-0.0347811	-0.0558809	-0.142367	0.00416935	0.0379915	-0.0271353	-0.0347811	0.188492	-0.124324	-0.0287121	-0.360183	-0.0347811	0	0.80828	0	6	5	6	0.0454166
0-TATATGCTGGGTTGCC-1	-0.0347811	-0.112555	-0.102129	-0.160968	-0.0648849	-0.0327635	-0.221278	-0.180053	-0.0347811	-0.0347811	-0.0347811	-0.0287907	-0.0173314	-0.0347811	0.0404447	-0.0347811	-0.0952313	-0.042875	0.0224769	-0.0347811	-0.0347811	-0.0347811	0.0491761	-0.0687072	-0.0342187	-0.0995571	-0.0347811	-0.0347811	-0.0539612	-0.0875426	-0.0347811	-0.0182647	-0.0255947	0.0236792	0.00303211	0.043204	0.248505	0.21177	-0.0718803	-0.0347811	-0.256862	0	0.510601	0	6	5	6	0.135491
0-CATCGTCCGGTTACTA-1	-0.0347811	-0.114456	-0.0347811	-0.0603334	-0.0347811	-0.0690763	-0.154987	-0.15719	-0.0347811	-0.0364078	-0.135997	-0.0347811	-0.0214992	-0.0347811	-0.0347811	-0.0347811	-0.0213905	-0.12059	-0.0370752	-0.0347811	-0.0347811	-0.0347811	-0.0347811	-0.120885	0.062335	-0.0347811	-0.0231745	-0.0347811	-0.0604087	-0.0347811	-0.0347811	-0.0347811	0.0400935	0.0757106	0.0879193	-0.0347811	0.151315	-0.0347811	-0.0347811	-0.356452	-0.107534	0	0.685323	0	6	5	6	0.05712
0-AAACAGCTTTCAGAAG-1	-0.136217	0.0799504	-0.180902	-0.150886	-0.0347811	0.0638918	-0.145135	-0.207642	-0.146844	-0.0369166	-0.188156	0.00769055	-0.0891929	0.308757	-0.0347811	-0.148957	-0.0601413	-0.00380646	0.0796199	-0.0347811	0.00299394	0.173377	-0.10291	0.00559145	-0.0347811	0.0365693	0.0924013	0.0863408	-0.0818065	-0.0347811	-0.0348375	-0.101099	0.14653	-0.214074	-0.0520722	-0.0166675	0.315296	-0.0251592	-0.0571038	0.00599929	-0.168662	0	0.503877	0	6	5	6	0.197458
0-CAGGCGCACGGTGGTC-1	-0.0347811	-0.0164734	0.0735371	-0.0705394	-0.0347811	-0.00873263	-0.121312	-0.2349	-0.0852142	-0.123463	-0.0347811	-0.0347811	-0.0713996	0.368842	-0.0347811	-0.119377	-0.0286897	-0.0218154	-0.0219371	-0.0347811	-0.179659	0.40218	0.00520375	-0.0361543	-0.090752	-0.0347811	0.276957	-0.0347811	-0.0936501	-0.0347811	-0.0959302	-0.00407315	0.000127724	0.011801	0.0163689	-0.0683023	0.194903	0.315539	0.0907423	-0.0347811	-0.136593	0	0.68042	0	6	5	6	0.0864831
0-TTATCTGTATCATAAC-1	-0.310807	-0.0364124	0.124263	-0.0347811	-0.0347811	0.0996793	-0.189907	-0.154008	-0.0347811	-0.0950806	-0.0367052	-0.0347811	-0.0551028	0.256363	0.0343655	-0.068133	-0.071283	-0.0919196	0.109601	-0.0207168	-0.0347811	-0.169518	-0.0347811	-0.0591408	-0.0347811	-0.0279045	0.167631	-0.0608202	-0.0843961	0.195664	-0.177687	0.128727	0.0546709	-0.0347811	-0.0493294	-0.15764	0.186387	-0.0347811	-0.104428	-0.341858	-0.0347811	0	0.54889	0	6	5	6	0.147994
0-GACTGCGGCACGTGTA-1	0.0181343	-0.0622437	-0.0347811	-0.012541	0.0772686	0.216905	-0.0347811	-0.205073	-0.0347811	-0.0717342	0.027202	-0.195736	-0.0987877	0.18612	0.0103457	-0.0462574	-0.0309136	-0.0717688	0.0335974	-0.0347811	-0.0714392	0.0277835	-0.00286281	-0.0347811	0.0276963	-0.01507	0.194095	-0.0347811	-0.0788943	-0.0347811	-0.13051	0.0656053	0.1323	-0.0735955	-0.13741	-0.0347811	0.172885	0.341181	-0.0774047	-0.142197	-0.0347811	0	0.376705	0	6	5	6	0.103241
0-GGGCCCTTATCTATAC-1	-0.0454177	-0.0263557	-0.0347811	-0.182921	-0.0237161	-0.0489225	-0.0140297	-0.132043	-0.110115	-0.0347811	-0.0583985	-0.0258134	-0.0318803	0.0609547	0.062367	-0.0323725	-0.0347811	-0.0760254	0.185496	-0.0347811	-0.0365953	-0.237194	-0.0404453	-0.0347811	-0.0347811	0.245802	0.183728	0.156305	-0.0347811	-0.0347811	-0.132345	0.128013	0.204959	-0.162067	-0.0843504	-0.150163	0.120494	0.0302118	-0.0639784	-0.260745	-0.271683	0	0.47111	0	6	5	6	0.152995
0-TGTCCGTGGCGCCTTT-1	-0.0347811	-0.132374	-0.0347811	-0.0920708	-0.0347811	-0.0347811	-0.0347811	-0.119471	-0.0347811	-0.145657	-0.0347811	-0.0347811	-0.0530367	0.25277	0.0334569	-0.0636801	-0.0272897	-0.0872418	0.109026	-0.0347811	-0.0347811	-0.342517	-0.0267171	-0.0347811	0.100425	0.0543302	0.0982023	-0.0496645	-0.0675753	-0.097635	-0.0698219	0.00494826	-0.0251677	-0.0347811	-0.0073429	-0.0347811	-0.0330363	-0.0347811	-0.0881581	-0.130268	0.0994037	0	0.369575	0	6	5	6	0.037995
0-ACATCAGCTGGGACGC-1	-0.298564	-0.0886675	0.0257978	-0.0579955	-0.0347811	-0.0347811	-0.0989492	-0.201859	-0.193406	-0.0347811	0.21794	-0.0347811	-0.0777066	0.24863	-0.0738487	-0.04849	0.00267042	-0.104889	0.199599	-0.0347811	0.0962457	-0.0388998	0.0690345	-0.0534817	-0.0268362	0.0213381	0.236751	-0.0347811	-0.0347811	-0.0347811	0.0429305	-0.0347811	-0.0255661	-0.0219424	0.0728972	-0.0347811	0.0840095	-0.0347811	-0.139381	-0.270401	-0.0832253	0	0.438017	0	6	5	6	0.141804
0-CCTGCGTTCTACGCTT-1	-0.0347811	-0.0499434	-0.0305602	-0.191783	-0.0347811	-0.066247	-0.0347811	-0.236125	-0.0245278	-0.0831408	0.0295369	-0.0048414	-0.0654881	-0.0347811	-0.0347811	-0.0347811	0.0116355	-0.0654866	0.0706859	-0.0347811	-0.0347811	-0.139506	-0.0503018	0.0216163	0.0873841	-0.0158443	0.292993	-0.0347811	-0.112004	-0.0347811	-0.0184944	0.021164	0.247472	0.0599623	0.0387375	-0.202342	0.121049	0.132798	-0.0231091	-0.21049	-0.085014	0	0.696529	0	6	5	6	0.0958674
0-TGATAGCGGGATTCTA-1	-0.0347811	-0.0547596	-0.0524877	-0.0707311	-0.203109	0.134054	-0.111488	-0.103084	-0.079598	-0.212975	-0.0280336	-0.0743596	-0.0531339	0.505575	0.0178427	-0.0347811	0.142201	-0.0745428	0.0306197	-0.0347811	-0.132483	0.344872	-0.0845589	-0.0471922	-0.066134	0.109235	0.218093	0.211859	-0.00659857	-0.0347811	-0.230504	-0.0977423	0.0287296	-0.222775	-0.0577548	-0.0347811	0.0384267	-0.0347811	-0.0906829	-0.0413245	-0.137139	0	0.43836	0	6	5	6	0.0345232
0-AGCATCATTTCGAAAG-1	-0.138162	-0.104147	-0.130383	-0.0347811	-0.11954	-0.0516199	-0.241429	-0.134735	0.0535826	-0.0211172	-0.0347811	0.0775281	-0.0141462	0.135088	-0.198511	-0.0347811	0.12207	-0.0243311	0.0655061	-0.0347811	-0.0347811	0.0635481	-0.106105	-0.0604669	0.00650264	-0.0347811	0.0976267	0.0733222	0.0184781	-0.0347811	-0.0202942	-0.0115759	0.170088	-0.130666	-0.103097	-0.0181618	0.123644	-0.0155853	-0.00314833	0.025996	-0.0347811	0	0.433488	0	6	5	6	0.094575
0-CGGGAGTATACCGCCG-1	-0.257593	-0.313916	-0.0226487	-0.0933641	-0.105652	-0.0673669	-0.353991	-0.170381	0.0355831	-0.0596322	-0.0820083	-0.289903	-0.0225203	-0.0347811	-0.0347811	-0.0832418	-0.0919787	-0.00098628	0.0673002	-0.0347811	-0.28597	0.00937982	-0.00385201	-0.0347811	-0.0025572	-0.199794	0.319732	-0.0347811	-0.159076	-0.0347811	-0.147116	-0.0808691	0.100358	-0.0347811	-0.0935514	-0.0347811	0.153938	0.200044	-0.0628169	-0.00945107	-0.120573	0	0.462716	0	6	5	6	0.110619
0-CGCGCAAATGTCCAGA-1	-0.0347811	-0.0477266	-0.0389582	-0.23844	-0.147302	-0.0175698	-0.102715	-0.211903	-0.107049	-0.0347811	-0.078043	-0.360581	0.00605149	-0.0347811	-0.0347811	-0.141032	0.0101295	-0.0548018	-0.0307333	-0.217105	0.00631216	-0.0347811	-0.0651106	-0.120342	-0.0396937	-0.114221	0.00148452	-0.0347811	0.0921645	-0.0347811	-0.0842532	0.00312853	0.440055	0.00172076	-0.0991406	-0.0347811	0.135131	-0.0347811	0.0443195	-0.112076	-0.175757	0	0.409394	0	6	5	6	0.052199
0-CTCGCACCTATATAGT-1	0.00602666	-0.103506	0.0225313	-0.0943428	-0.222549	0.0921811	-0.0347811	-0.236556	-0.0538804	0.00908197	-0.0519405	-0.0347811	-0.0200951	0.0646062	-0.0347811	-0.207008	0.0389447	-0.127787	0.102261	-0.0347811	-0.0347811	0.145139	-0.117671	-0.011419	-0.00781664	-0.0497636	0.0604449	-0.0347811	-0.0347811	-0.0347811	-0.0890355	-0.153582	-0.0212713	-0.116932	-0.0469502	-0.0347811	0.0594986	-0.0347811	-0.077385	-0.251813	0.0218369	0	0.409948	0	6	5	6	0.0808798
0-TATTACCATCCTGCTT-1	-0.0777682	-0.0347811	-0.0347811	-0.0519328	-0.211581	0.101147	-0.0347811	-0.10985	-0.136669	-0.0478096	-0.0990855	-0.160637	0.0553706	0.271178	-0.0202842	-0.226394	0.019391	-0.113835	0.0891162	-0.0347811	-0.0347811	0.370383	-0.0979603	-0.0383389	0.0326727	-0.0602348	0.048575	0.160207	-0.0347811	-0.0347811	-0.00741376	-0.0640617	0.276581	-0.0347811	0.0248824	-0.0347811	0.0484961	-0.0347811	-0.0347811	-0.286064	0.0675202	0	0.53288	0	7	5	6	0.0688061
0-TTCTTGTGTCCATCAG-1	-0.0347811	-0.113821	-0.0602614	-0.160329	-0.10641	0.0712029	0.0178866	-0.0873045	0.0271227	-0.0347811	-0.0347811	-0.366789	-0.164281	0.519096	0.105995	-0.0347811	-0.124719	-0.0322293	0.0939026	-0.0347811	-0.0347811	0.140786	-0.0312815	-0.0636897	0.079687	-0.0347811	-0.122135	-0.0501334	-0.01989	0.0506228	0.00795956	0.0359982	0.247597	-0.0347811	-0.0347811	-0.225489	0.150987	0.123804	-0.0347811	-0.0347811	0.0066509	0	0.436804	0	6	5	6	0.122445
0-GCGATTGTTAACGTTA-1	-0.113342	0.0590645	-0.0347811	-0.0155849	-0.0781423	0.0367964	-0.253206	-0.300501	-0.0340368	-0.0168935	-0.0288729	-0.295543	-0.0347811	0.519096	0.0512566	-0.0376094	-0.0433247	-0.121157	-0.0194422	-0.103981	0.0451769	0.518984	0.0516365	-0.0645654	-0.0745151	-0.055381	0.0233925	-0.0347811	-0.0648435	-0.0347811	0.0155544	-0.0750104	0.127542	-0.079647	-0.058154	-0.206231	0.101898	-0.0347811	-0.0347811	-0.368256	0.0198747	0	0.695959	0	6	5	6	0.0412279
0-TCAATACAATTGCTGC-1	-0.233725	-0.13932	0.031158	-0.15621	-0.00538085	0.00380575	-0.138293	-0.0971501	-0.0347811	-0.0066928	-0.00968223	-0.446842	-0.0347811	0.40003	-0.0347811	0.0478432	-0.0259434	-0.0583163	0.0581854	-0.0347811	0.12038	0.26607	0.0305163	-0.184774	0.04387	-0.0567361	0.126179	0.0590688	-0.168931	0.0363756	-0.117376	-0.0608645	0.273832	0.0880407	-0.132687	-0.28466	0.112181	-0.0347811	-0.0347811	-0.0347811	-0.0870837	0	0.593799	0	6	5	6	0.0851833
0-CTTACACGGTATTCCA-1	-0.430633	-0.144481	-0.202608	-0.0707211	-0.0347811	-0.11581	-0.156122	-0.154786	-0.0687569	-0.0776516	-0.106623	-0.0347811	-0.110703	-0.0347811	-0.0347811	-0.0688003	0.11331	-0.0382964	0.126864	-0.0347811	-0.0456907	0.130663	0.00794941	0.0405244	0.0244222	-0.183686	-0.0129112	-0.0347811	-0.131024	-0.0347811	-0.216234	-0.0483957	0.241272	-0.0747613	-0.0347811	-0.117924	0.0347476	0.249118	-0.0347811	-0.0732704	-0.0246774	0	0.654996	0	6	5	6	0.0808056
0-CGAGGGACTGCGGTCG-1	-0.163923	-0.0697458	-0.0347811	-0.0411393	-0.170615	-0.0179965	-0.22385	-0.0959384	-0.0672123	-0.0379693	0.0388236	-0.0347811	-0.0240161	0.153377	-0.0347811	-0.0470158	-0.0147638	-0.0347811	0.0937847	0.00366467	-0.0347811	0.157124	0.0512881	0.110575	-0.0296584	-0.0347811	0.0655676	-0.0347811	-0.0347811	-0.106997	-0.210783	0.155609	0.189846	-0.0347811	-0.104345	-0.198081	0.188478	-0.0347811	-0.0212466	-0.0347811	-0.0528841	0	0.524729	0	6	5	6	0.141131
0-ACGTATTACTCCGATC-1	-0.0347811	-0.0872275	-0.163037	0.0515297	-0.0347811	-0.0255838	-0.108574	-0.125729	-0.0628441	0.101078	-0.0642228	-0.103683	-0.0147622	0.215375	-0.0347811	-0.0792429	0.0166987	-0.0031338	-4.4874e-05	-0.0347811	0.0682792	-0.0347811	-0.0838762	0.0173177	0.12385	-0.114876	0.00911005	-0.266538	-0.0674252	-0.0666905	-0.123997	0.0407033	0.102013	0.0916858	-0.0191114	-0.0536257	0.243974	-0.0347811	0.0766001	-0.0534528	-0.0347811	0	0.729033	0	6	5	6	0.121965
0-GGTAACCGGGAGGATA-1	-0.231511	-0.144042	-0.0975381	-0.243819	-0.0347811	0.00953841	-0.298837	-0.132971	-0.0347811	-0.00802736	-0.0183822	-0.0347811	-0.047694	0.519096	0.0191401	-0.0347811	0.0461244	-0.0364151	-0.0347659	-0.462551	-0.227356	0.434665	0.0118772	-0.0473221	-0.0817751	-0.0347811	-0.103164	0.221032	-0.0347811	-0.0347811	-0.0592347	0.013697	0.114637	0.0771767	-0.0347811	-0.0041874	0.240822	-0.149467	0.100201	-0.0347811	-0.0347811	0	0.466279	0	6	5	6	0.103028
[truncated: 34,032 more rows]
