# Supplementary material for: SPACEL: deep learning-based characterization of spatial transcriptome architectures
Source: Nat Commun. 2023 Nov 22;14:7603. doi: 10.1038/s41467-023-43220-3 (PMC10663563; doi:10.1038/s41467-023-43220-3)
Supplement: Supplementary file 8 — Source Data [file 41467_2023_43220_MOESM8_ESM.zip › SourceData/Source_Data_sFigure6.xlsx]

## Sheet: sFig.6a
Spatial domains identified by Splane, STAligner, PRECAST, and STACI
	Splane	STAligner	PRECAST	STACI
AAACAACGAATAGTTC-1_151507	5	1	0	3
AAACAAGTATCTCCCA-1_151507	4	3	1	1
AAACAATCTACTAGCA-1_151507	5	0	5	3
AAACACCAATAACTGC-1_151507	3	6	4	5
AAACAGCTTTCAGAAG-1_151507	2	5	6	4
AAACAGGGTCTATATT-1_151507	2	5	6	4
AAACAGTGTTCCTGGG-1_151507	3	6	4	6
AAACATTTCCCGGATT-1_151507	0	4	3	2
AAACCACTACACAGAT-1_151507	1	1	1	1
AAACCCGAACGAAATC-1_151507	4	2	1	0
AAACCGGGTAGGTACC-1_151507	0	4	3	1
AAACCGTTCGTCCAGG-1_151507	0	5	3	4
AAACCTAAGCAGCCGG-1_151507	0	5	3	2
AAACCTCATGAAGTTG-1_151507	0	4	3	4
AAACGAAGAACATACC-1_151507	5	0	5	3
AAACGACAGTCTTGCC-1_151507	1	1	1	2
AAACGAGACGGTTGAT-1_151507	4	2	2	0
AAACGCCCGAGATCGG-1_151507	1	1	1	1
AAACGGGCGTACGGGT-1_151507	0	4	3	2
AAACGGGTTGGTATCC-1_151507	5	1	5	3
AAACGGTTGCGAACTG-1_151507	3	6	0	4
AAACGTGTTCGCCCTA-1_151507	5	0	5	3
AAACTAACGTGGCGAC-1_151507	1	1	1	0
AAACTCGGTTCGCAAT-1_151507	2	5	3	4
AAACTCGTGATATAAG-1_151507	5	0	5	3
AAACTGCTGGCTCCAA-1_151507	6	3	2	1
AAACTTGCAAACGTAT-1_151507	2	5	3	1
AAAGAATGTGGACTAA-1_151507	2	5	3	2
AAAGACATGAAGTTTA-1_151507	1	1	1	6
AAAGACCCAAGTCGCG-1_151507	1	1	2	0
AAAGACTGGGCGCTTT-1_151507	6	4	6	1
AAAGGCTACGGACCAT-1_151507	2	5	3	4
AAAGGCTCTCGCGCCG-1_151507	0	4	3	4
AAAGGGATGTAGCAAG-1_151507	1	2	2	0
AAAGGGCAGCTTGAAT-1_151507	4	3	2	0
AAAGGTAAGCTGTACC-1_151507	5	0	5	3
AAAGGTCAACGACATG-1_151507	1	1	1	6
AAAGTAGCATTGCTCA-1_151507	2	5	3	4
AAAGTCACTGATGTAA-1_151507	1	1	2	0
AAAGTCGACCCTCAGT-1_151507	0	4	3	4
AAAGTGTGATTTATCT-1_151507	4	2	2	0
AAAGTTGACTCCCGTA-1_151507	4	2	1	1
AAATAACCATACGGGA-1_151507	5	0	5	3
AAATAAGGTAGTGCCC-1_151507	5	0	5	3
AAATACCTATAAGCAT-1_151507	6	3	2	1
AAATAGCTTAGACTTT-1_151507	1	1	1	1
AAATAGGGTGCTATTG-1_151507	6	4	6	1
AAATCACTCCTAAACG-1_151507	1	1	1	6
AAATCCGATACACGCC-1_151507	0	4	3	1
AAATCGTGTACCACAA-1_151507	0	3	2	1
AAATCTAGCCCTGCTA-1_151507	4	3	1	1
AAATGATTCGATCAGC-1_151507	5	0	5	3
AAATGCTCGTTACGTT-1_151507	4	2	2	0
AAATGGCATGTCTTGT-1_151507	5	0	5	3
AAATGGCCCGTGCCCT-1_151507	2	5	3	4
AAATGGTCAATGTGCC-1_151507	4	3	2	1
AAATGTATCTTATCCC-1_151507	0	4	6	6
AAATGTGGGTGCTCCT-1_151507	5	0	5	3
AAATTAACGGGTAGCT-1_151507	4	3	2	1
AAATTAATAAGCGCGA-1_151507	0	4	6	4
AAATTACACGACTCTG-1_151507	5	0	5	3
AAATTACCTATCGATG-1_151507	1	1	1	3
AAATTCCAGGTCCAAA-1_151507	1	1	1	1
AAATTGATAGTCCTTT-1_151507	2	5	3	4
AAATTGCGGCGGTTCT-1_151507	1	1	2	0
AAATTGGTGAGAAGCA-1_151507	5	0	5	3
AAATTTACCGAAATCC-1_151507	5	0	5	3
AAATTTGCGGGTGTGG-1_151507	0	5	6	4
AACAACTGGTAGTTGC-1_151507	4	3	2	0
AACAATACATTGTCGA-1_151507	3	6	0	4
AACAATTACTCTACGC-1_151507	6	3	6	1
AACACACGCTCGCCGC-1_151507	4	3	2	1
AACACGACTGTACTGA-1_151507	5	0	5	3
AACACGAGACGCGGCC-1_151507	2	5	3	4
AACACGCGGCCGCGAA-1_151507	1	1	2	0
AACAGCTGTGTGGCAA-1_151507	3	6	0	4
AACAGGAAATCGAATA-1_151507	5	1	5	3
AACAGGATGGGCCGCG-1_151507	6	3	6	4
AACAGGTAGTATGGAT-1_151507	4	2	1	1
AACATAGCGTGTATCG-1_151507	0	5	6	1
AACATATCAACTGGTG-1_151507	1	1	1	3
AACATCGATACGTCTA-1_151507	5	0	5	3
AACATTGGTCAGCCGT-1_151507	1	1	1	0
AACATTGTGACTCGAG-1_151507	2	5	5	4
AACCAAGACTTCTCTG-1_151507	0	4	3	2
AACCAGTATCACTCTT-1_151507	5	0	5	3
AACCATGGGATCGCTA-1_151507	1	2	2	0
AACCCAGAGACGGAGA-1_151507	1	2	2	0
AACCCGACAACCCGTG-1_151507	3	6	4	5
AACCCGAGCAGAATCG-1_151507	6	3	6	4
AACCCGATAGGGCTTC-1_151507	1	1	1	1
AACCCTACTGTCAATA-1_151507	1	2	1	1
AACCCTGGTGGAACCA-1_151507	5	0	5	3
AACCGAGCTTGGTCAT-1_151507	1	1	1	0
AACCGCTAAGGGATGC-1_151507	4	2	2	0
AACCGTTGTGTTTGCT-1_151507	5	0	5	3
AACCTAAAGCCGTCCG-1_151507	5	0	5	3
AACCTCGCTTTAGCCC-1_151507	0	4	3	2
AACCTGTCACGGAATT-1_151507	1	1	1	0
AACCTTTAAATACGGT-1_151507	0	4	3	2
AACCTTTACGACGTCT-1_151507	5	0	5	3
AACGATAATGCCGTAG-1_151507	0	4	6	1
AACGATAGAAGGGCCG-1_151507	1	1	2	0
AACGATATGTCAACTG-1_151507	1	1	2	0
AACGCATGATCTGGGT-1_151507	5	0	5	3
AACGCGAACGGCAACA-1_151507	1	1	2	0
AACGCGACCTTGGGCG-1_151507	3	6	0	4
AACGCGGTCTCCAGCC-1_151507	1	2	1	0
AACGCTGTTGCTGAAA-1_151507	6	3	2	1
AACGGACGTACGTATA-1_151507	4	3	2	1
AACGGCCATCTCCGGT-1_151507	0	4	3	4
AACGTACTGTGGGTAC-1_151507	0	4	3	1
AACGTAGTCTACCCAT-1_151507	5	0	5	3
AACGTCAGACTAGTGG-1_151507	4	2	2	0
AACGTGATGAAGGACA-1_151507	5	0	5	3
AACGTGCGAAAGTCTC-1_151507	4	2	2	0
AACGTTATCAGCACCT-1_151507	6	3	6	3
AACTACCCGTTTGTCA-1_151507	4	2	1	1
AACTAGCGTATCGCAC-1_151507	5	0	5	3
AACTAGGCTTGGGTGT-1_151507	0	4	3	1
AACTCAAGTTAATTGC-1_151507	6	3	2	1
AACTCCAGAGCGTGTT-1_151507	0	4	3	1
AACTCCTAATCCCATG-1_151507	5	0	5	3
AACTCGATAAACACGT-1_151507	1	2	0	6
AACTCGATGGCGCAGT-1_151507	1	1	2	0
AACTCTCAATAGAGCG-1_151507	1	1	1	0
AACTCTCAGTGTGCTC-1_151507	2	5	3	4
AACTGAGGTCAGCGTC-1_151507	1	1	1	0
AACTGATATTAGGCCT-1_151507	1	1	2	0
AACTGGGTCCCGACGT-1_151507	1	1	1	0
AACTGGGTTCGAGCCG-1_151507	5	1	1	3
AACTGGTGTGGGCCTT-1_151507	5	1	5	3
AACTTCTGCGTCTATC-1_151507	4	2	2	3
AACTTGCCCGTATGCA-1_151507	6	3	6	4
AACTTGCGTTCTCGCG-1_151507	4	2	2	0
AACTTTACGGGAGCTT-1_151507	0	4	3	1
AACTTTAGCTGCTGAG-1_151507	5	0	5	3
AACTTTCTCGATCATG-1_151507	5	0	5	3
AAGAAATCACCAGATT-1_151507	5	0	5	3
AAGAAGGATCAGTTAG-1_151507	4	2	2	0
AAGACATACGTGGTTT-1_151507	2	4	3	1
AAGACCCAACTGAACA-1_151507	2	5	3	1
AAGACTAACCCGTTGT-1_151507	1	1	2	0
AAGACTCACGCCCACT-1_151507	1	1	1	1
AAGACTGCAAGCTACT-1_151507	4	2	2	1
AAGAGATGAATCGGTA-1_151507	4	3	2	0
AAGAGCTCTTTATCGG-1_151507	4	2	2	0
AAGAGGATGTACGCGA-1_151507	0	4	3	1
AAGAGGCATGGATCGC-1_151507	4	2	2	1
AAGAGGCCCTTTGGAA-1_151507	6	3	1	1
AAGATGGCACCGGACC-1_151507	3	6	3	4
AAGATTGGCGGAACGT-1_151507	1	1	2	0
AAGCACCCTGCGTATC-1_151507	0	4	3	4
AAGCATACTCTCCTGA-1_151507	0	4	6	1
AAGCCGAAGCGGTTTA-1_151507	4	2	1	0
AAGCCGCTTTACCTTG-1_151507	5	0	5	3
AAGCGCAGGGCTTTGA-1_151507	2	5	3	4
AAGCGGAGTGCGCGCA-1_151507	1	1	2	6
AAGCGGCGTCATGGGT-1_151507	5	0	5	3
AAGCGTCCCTCATCGA-1_151507	2	5	5	4
AAGCTAGATCGAGTAA-1_151507	6	3	2	1
AAGCTCGTGCCAAGTC-1_151507	4	2	2	0
AAGCTCTTTCATGGTG-1_151507	0	4	3	1
AAGGAGAACTTATAAG-1_151507	5	0	5	3
AAGGAGCGGTTGGTGC-1_151507	4	3	2	0
AAGGATCGATCGCTTG-1_151507	1	1	1	1
AAGGATGAGGGACCTC-1_151507	1	1	2	0
AAGGCAGGCTGTCTCC-1_151507	1	1	1	0
AAGGCGCGTAAAGCTT-1_151507	4	2	2	0
AAGGCTGTGCTCATCG-1_151507	4	3	2	1
AAGGGACAGATTCTGT-1_151507	1	1	2	3
AAGGGACTATGCATTC-1_151507	3	6	4	4
AAGGTATCCTAATATA-1_151507	1	1	2	0
AAGGTGATAAACCAGC-1_151507	4	2	2	0
AAGTAAGCTTCCAAAC-1_151507	5	0	5	3
AAGTAGAAGACCGGGT-1_151507	1	2	2	0
AAGTAGTGACGCGAGG-1_151507	6	3	2	4
AAGTCAATTGTCGTCA-1_151507	4	2	1	1
AAGTCTAGTAGCTGCC-1_151507	5	0	5	3
AAGTCTTCTGTGGCCT-1_151507	2	5	6	3
AAGTGACGACCGAATT-1_151507	0	4	3	4
AAGTGAGTCGGGTTTA-1_151507	2	5	3	4
AAGTGCAAAGGTAGAC-1_151507	0	4	6	4
AAGTGCCTTGACTGTA-1_151507	4	2	1	1
AAGTGCGTTAGAATCT-1_151507	2	5	3	4
AAGTGCTTCTCTATTG-1_151507	3	6	4	5
AAGTGTTTGGAGACGG-1_151507	6	3	2	1
AAGTTCACTCCAAGCT-1_151507	0	4	3	1
AAGTTCAGTCTGCGTA-1_151507	5	0	5	3
AAGTTCGGCCAACAGG-1_151507	0	4	3	4
AAGTTGTGATGTTATA-1_151507	0	4	3	2
AAGTTTACTAATGGCA-1_151507	5	0	5	3
AAGTTTATGGGCCCAA-1_151507	2	5	3	4
AATAACAACGCTCGGC-1_151507	0	4	3	1
AATAACACTAGAACAA-1_151507	2	5	3	4
AATAAGTCCTCGAGAC-1_151507	5	0	5	3
AATACAATGTTTCAGG-1_151507	4	3	6	0
AATACCGGAGGGCTGT-1_151507	3	6	4	5
AATACCTGATGTGAAC-1_151507	2	5	3	1
AATAGAACAGAGTGGC-1_151507	0	5	3	1
AATAGAATCTGTTTCA-1_151507	4	3	2	1
AATAGCAAGCCTCCTG-1_151507	1	1	1	0
AATAGCTACCGCGTGC-1_151507	5	0	5	3
AATAGTCCGTCCCGAC-1_151507	0	5	3	4
AATAGTCGCGAGTCGG-1_151507	6	3	6	0
AATATCAAGGTCGGAT-1_151507	1	1	2	0
AATATCGAATCAATGC-1_151507	4	2	1	0
AATATCGAGGGTTCTC-1_151507	5	1	5	3
AATATTGGAGTATTGA-1_151507	0	4	3	1
AATCAGACTGCAGGAC-1_151507	1	1	2	0
AATCAGGTTTCATTTA-1_151507	3	6	4	5
AATCATGTAAAGACTC-1_151507	6	3	1	1
AATCCAAGGGCCTGAG-1_151507	1	1	2	0
AATCCATGCAAGGGTG-1_151507	1	1	2	0
AATCGAGGTCTCAAGG-1_151507	0	5	3	2
AATCGCCTCAGCGCCA-1_151507	4	2	2	0
AATCGCGCAGAGGACT-1_151507	1	2	1	1
AATCGGGACACTACGA-1_151507	5	0	5	3
AATCGGTATAGCCCTC-1_151507	2	3	3	6
AATCGTGAGCCGAGCA-1_151507	2	5	3	4
AATCTAGGTTTACTTG-1_151507	3	6	0	4
AATCTATGCCGGAGCC-1_151507	5	0	5	3
AATCTCTACTGTGGTT-1_151507	0	5	3	4
AATCTGCGTTGGGACG-1_151507	1	1	1	0
AATCTGGCTTTCTAGT-1_151507	3	6	6	4
AATCTGGGTAGACCCT-1_151507	5	1	5	3
AATGACAGCAATGTCT-1_151507	2	5	3	4
AATGACGTAGGATGTC-1_151507	4	3	2	0
AATGACTGTCAGCCGG-1_151507	4	2	2	0
AATGAGTTCGCATATG-1_151507	4	2	2	0
AATGATGATACGCTAT-1_151507	5	0	5	3
AATGATGCGACTCCTG-1_151507	5	0	5	3
AATGCAACCGGGTACC-1_151507	4	2	2	0
AATGCACCAAGCAATG-1_151507	5	0	5	3
AATGGCCGCCAATGCG-1_151507	1	1	1	2
AATGGTCCACCGTTCA-1_151507	0	4	6	1
AATGGTTCTCACAAGC-1_151507	4	2	2	0
AATGTGCCCGAGGTGT-1_151507	3	6	3	4
AATGTGCTAATCTGAG-1_151507	3	6	4	5
AATGTTAAGACCCTGA-1_151507	0	5	6	1
AATGTTGTCGTGAGAC-1_151507	2	3	3	1
AATTAAAGGTCGGCGT-1_151507	6	3	2	1
AATTAACGGATTTCCA-1_151507	0	4	3	2
AATTACTCGTACGCTC-1_151507	4	3	6	0
AATTAGCGCTGCAGCG-1_151507	0	4	3	1
AATTATACCCAGCAAG-1_151507	2	5	3	1
AATTCATAAGGGATCT-1_151507	5	0	5	3
AATTCCAACTTGGTGA-1_151507	1	1	6	6
AATTCCAAGCATGTAC-1_151507	3	6	0	4
AATTCGATTCGAGGAT-1_151507	2	5	3	4
AATTCTAGAGTTAGGC-1_151507	0	3	2	1
AATTGAACGCTCTGGT-1_151507	4	3	2	1
AATTGCAGCAATCGAC-1_151507	0	4	3	2
AATTGTGGTTGCCAAA-1_151507	0	4	2	6
AATTTGGGACATAGTA-1_151507	5	0	5	3
AATTTGGTTCCAAAGA-1_151507	5	0	5	3
ACAAACCGACAAGGCG-1_151507	5	0	5	3
ACAAAGAAGGTAGGCC-1_151507	2	5	6	6
ACAAAGCATGACCTAG-1_151507	0	4	3	2
ACAAATCGCACCGAAT-1_151507	4	3	2	1
ACAAATGGTAGTGTTT-1_151507	4	2	2	0
ACAAATTCAGATCTGA-1_151507	5	1	5	3
ACAACAGCATGAGCTA-1_151507	4	2	2	0
ACAACGGTCCCTGCGA-1_151507	4	3	2	0
ACAAGCAGTGCCTAGC-1_151507	6	3	6	1
ACAAGCTATATGGAAG-1_151507	2	5	3	4
ACAAGGAAATCCGCCC-1_151507	6	3	6	1
ACAAGGACAAGAGGTT-1_151507	6	3	2	0
ACAAGGATGCTTTAGG-1_151507	0	4	3	2
ACAAGGCCTACCAGCC-1_151507	1	1	1	0
ACAAGGGCAGGCTCTG-1_151507	6	3	2	0
ACAATAGTCGTACGTT-1_151507	2	5	3	4
ACAATCCATTTAAACC-1_151507	0	4	3	4
ACAATCGATCTTTATA-1_151507	5	0	5	3
ACAATGAATACGGAGA-1_151507	3	6	3	4
ACAATGATTCTTCTAC-1_151507	1	1	1	0
ACAATTGTGTCTCTTT-1_151507	4	3	2	1
ACAATTTAGGAGGCTC-1_151507	0	4	3	1
ACAATTTGAGCAGTGG-1_151507	1	1	2	0
ACACAAAGACGGGTGG-1_151507	1	2	2	0
ACACAAATATTCCTAG-1_151507	5	0	5	3
ACACACCAGGACCAGT-1_151507	4	2	2	1
ACACACTTTCTACACG-1_151507	5	1	2	3
ACACATTGACGCAACA-1_151507	4	2	6	6
ACACATTTCCGTAGAC-1_151507	2	5	6	4
ACACCACATAATTAGC-1_151507	5	0	5	3
ACACCCAGCATGCAGC-1_151507	4	2	2	0
ACACCCGAGAAATCCG-1_151507	4	2	2	0
ACACCCGTAAATCTGT-1_151507	1	1	1	6
ACACCGAGCGCTCTTT-1_151507	4	2	6	0
ACACCTTAAGTAGGGC-1_151507	4	3	2	0
ACACCTTACTACTTGC-1_151507	1	2	1	1
ACACGAGACTCCTTCT-1_151507	4	2	2	0
ACACGGCACTATGCAT-1_151507	5	0	5	3
ACACGGGAACTTAGGG-1_151507	1	2	2	0
ACACGTAGGCCACAAG-1_151507	6	3	1	1
ACACTCCAATGTCACT-1_151507	4	2	2	0
ACACTGATCAAGGTGT-1_151507	0	4	3	1
ACACTGGGACAGTCGT-1_151507	6	3	6	4
ACAGAACTGAGAACAA-1_151507	2	5	3	4
ACAGATTAGGTTAGTG-1_151507	5	0	5	3
ACAGCATAGAGCCAGT-1_151507	5	0	5	3
ACAGCGACATTCTCAT-1_151507	0	3	3	1
ACAGCGCACCCGCAGC-1_151507	5	0	5	3
ACAGGCACGGATCCTT-1_151507	2	5	3	1
ACAGGCTTGCCCGACT-1_151507	6	3	2	1
ACAGGTGGAGGTGAGG-1_151507	0	5	6	4
ACAGGTGTGTTGTTGC-1_151507	2	5	6	6
ACAGTAATACAACTTG-1_151507	2	5	4	4
ACAGTATACCGTGGGA-1_151507	5	0	5	3
ACAGTGCAGCGCATTT-1_151507	1	1	1	6
ACATAATAAGGCGGTG-1_151507	1	2	2	0
ACATCAGCTGGGACGC-1_151507	0	4	6	1
ACATCCCGGCCATACG-1_151507	0	4	3	4
ACATCCTGGTAACTGT-1_151507	1	2	1	1
ACATCGATCGTTTACC-1_151507	6	3	2	1
ACATCGGTCAGCCGCG-1_151507	0	4	3	4
ACATCGTATGCAATGG-1_151507	4	3	2	1
ACATCGTTAACCTAGT-1_151507	5	0	5	3
ACATCTCAACGCGTAA-1_151507	5	0	5	3
ACATGGCGCCAAAGTA-1_151507	1	2	1	1
ACATGGCTCAATTTAG-1_151507	1	2	2	0
ACATTAGTTTATATCC-1_151507	0	4	3	1
ACATTTGAAACCTAAC-1_151507	2	5	3	1
ACCAAACACCCAGCGA-1_151507	5	0	5	3
ACCAAACTAGAAATCC-1_151507	5	0	5	3
ACCAACACCACACACT-1_151507	5	0	5	3
ACCAACCGCACTCCAC-1_151507	0	4	3	2
ACCAACGCTTATTTAT-1_151507	0	5	3	1
ACCAAGAACGCGTGTC-1_151507	1	1	2	0
ACCAAGTCATCGGCAG-1_151507	2	5	3	1
ACCAATATGCAAGTTA-1_151507	0	4	6	4
ACCACAACTCAGAACA-1_151507	5	0	5	3
ACCACAAGTTTCTATC-1_151507	4	3	2	1
ACCACACGGTTGATGG-1_151507	2	5	6	4
ACCACCAATGTAACAA-1_151507	1	2	1	1
ACCACCCTCTCTTCTA-1_151507	5	0	5	3
ACCACGTGCAGCTATA-1_151507	6	3	2	1
ACCACTGTTCAAGAAG-1_151507	4	3	6	0
ACCAGACCATAACAAC-1_151507	2	5	6	3
ACCAGCCCGGTCTTTG-1_151507	5	0	5	3
ACCAGGAGTGTGATCT-1_151507	5	0	5	3
ACCAGTGCCCGGTCAA-1_151507	5	0	5	3
ACCAGTGCGGGAGACG-1_151507	4	3	2	1
ACCATATCCGCAATAA-1_151507	6	3	2	1
ACCATCCGCCAACTAG-1_151507	2	5	6	4
ACCATCGTATATGGTA-1_151507	0	4	3	1
ACCATTAAGGGTGTCA-1_151507	4	3	6	0
ACCCAACGCCCGTGGC-1_151507	1	1	2	0
ACCCACCTACATGCTC-1_151507	4	3	2	0
ACCCATCTTGAGGGTA-1_151507	0	3	2	1
ACCCATTTGTCCCTCT-1_151507	0	4	3	1
ACCCGAGCGAAATTAC-1_151507	3	6	0	5
ACCCGATTGGTTCCGA-1_151507	3	6	4	5
ACCCGGAAACTCCCAG-1_151507	0	4	3	1
ACCCGGATGACGCATC-1_151507	1	1	1	1
ACCCGGTTACACTTCC-1_151507	0	4	3	1
ACCCGTAGTCTAGTTG-1_151507	0	4	3	6
ACCCGTGTCATCAGTA-1_151507	2	5	3	4
ACCCTATAGGACTGAG-1_151507	4	2	2	0
ACCCTATGCCATATCG-1_151507	2	5	3	4
ACCCTCCCGTCAGGGC-1_151507	2	5	3	2
ACCCTCCCTTGCTATT-1_151507	4	3	2	1
ACCCTGGTAACGCCCT-1_151507	5	0	5	3
ACCCTTCATCTGCGAA-1_151507	5	0	5	3
ACCCTTGCCTGGGTCG-1_151507	5	0	5	3
ACCCTTTAGTTCTCCA-1_151507	5	0	5	3
ACCGAAAGGGCCCTGC-1_151507	5	1	5	3
ACCGACACATCTCCCA-1_151507	0	5	3	1
ACCGACTGAGTCCCAC-1_151507	1	2	2	0
ACCGAGTCTCCTTATT-1_151507	2	5	6	4
ACCGATAGGCATAACC-1_151507	6	4	6	6
ACCGATGGTAGCATCG-1_151507	1	1	1	0
ACCGCAATAACTGCCT-1_151507	6	3	2	1
ACCGCGGTGGAAGTCG-1_151507	4	2	1	1
ACCGGGCCTTTGTTGA-1_151507	4	3	2	0
ACCGGTCTGAGTACGG-1_151507	1	1	1	0
ACCGTGACCACGTGGG-1_151507	3	6	0	4
ACCGTTCCCGCTCTGA-1_151507	5	0	5	3
ACCTAAGTACCTTTCA-1_151507	2	5	3	4
ACCTAATCGACTTCCT-1_151507	6	3	2	1
ACCTACAGTATGTGGT-1_151507	1	1	1	1
ACCTACTATAAATCTA-1_151507	3	6	0	4
ACCTCCGCCCTCGCTG-1_151507	4	3	1	2
ACCTCCGTTATTCACC-1_151507	1	1	1	0
ACCTGCGTGTCATGTT-1_151507	2	5	3	4
ACCTTTCCTTTAGAAG-1_151507	5	0	5	3
ACGAAATGGGCGGCAC-1_151507	6	4	3	1
ACGACTCTAGGGCCGA-1_151507	2	5	3	1
ACGACTGGTCATACTC-1_151507	3	6	4	5
ACGAGAACCCATCACG-1_151507	1	1	2	0
ACGAGATATTTGCTTA-1_151507	5	0	5	3
ACGAGGATACCACTCT-1_151507	2	5	3	4
ACGAGTACGGATGCCC-1_151507	5	0	5	3
ACGATACATAGAACTA-1_151507	1	1	1	0
ACGATACCTATCCTGA-1_151507	0	5	6	6
ACGATCATACATAGAG-1_151507	1	2	1	0
ACGATCATCTTGTAAA-1_151507	1	1	1	1
ACGATGCATATGTTAT-1_151507	6	3	2	1
ACGATGGATCCGATGC-1_151507	5	0	5	3
ACGCAAACTAATAGAT-1_151507	2	6	0	4
ACGCAATCACTACAGC-1_151507	5	0	5	3
ACGCATAAATGACATG-1_151507	1	1	1	1
ACGCATACGTTTACTA-1_151507	6	3	1	1
ACGCATTCGTGAGTAC-1_151507	4	3	2	1
ACGCCACTCGAAACAG-1_151507	2	3	6	4
ACGCCAGATGATTTCT-1_151507	5	1	5	3
ACGCCAGTGCGTTTGC-1_151507	2	5	3	1
ACGCCCAGCTGTCGAT-1_151507	5	0	5	3
ACGCCGCTAGACGACC-1_151507	6	3	2	1
ACGCGAAGTCAGACGA-1_151507	0	4	3	1
ACGCGCTACACAGGGT-1_151507	0	4	3	1
ACGCGGGCCAAGGACA-1_151507	4	3	2	0
ACGCGTTTCTTAAGAG-1_151507	0	4	6	4
ACGCTAGTATCAGTGC-1_151507	1	1	1	6
ACGCTAGTGATACACT-1_151507	1	1	1	0
ACGCTGTGAGGCGTAG-1_151507	0	5	6	4
ACGCTTAGTGTCTCTC-1_151507	5	0	5	3
ACGGAACACGAGTGCC-1_151507	2	5	3	1
ACGGAATTTAGCAAAT-1_151507	4	2	2	0
ACGGACTCTCAAAGCG-1_151507	0	4	3	2
ACGGAGCGCAAATTAC-1_151507	5	0	5	3
ACGGATGGTGCGGATA-1_151507	0	4	3	1
ACGGCACTTGCTTGGG-1_151507	0	4	3	1
ACGGCCAACATGGACT-1_151507	0	4	3	4
ACGGCGACGATGGGAA-1_151507	6	3	2	1
ACGGCGGGTTGCCCTG-1_151507	1	1	2	0
ACGGGAGTGTCGGCCC-1_151507	2	5	3	4
ACGGGCGTATGCGACA-1_151507	5	0	5	3
ACGGGTCATGTGACTT-1_151507	4	3	6	0
ACGGTACAGTTCAATG-1_151507	2	5	3	1
ACGTACAGATTTCTCT-1_151507	5	0	5	3
ACGTACTTTGGCACGG-1_151507	3	6	4	4
ACGTAGATTGCTGATG-1_151507	4	3	2	0
ACGTAGGAGAGTCGCT-1_151507	3	5	6	4
ACGTATTACTCCGATC-1_151507	1	2	1	1
ACGTCCTAAACGAGAT-1_151507	5	0	5	3
ACGTCTCGTTCCGGGA-1_151507	2	5	6	4
ACGTGCGCCTCGTGCA-1_151507	1	1	2	0
ACGTGGTCGAATGTGC-1_151507	5	0	5	3
ACGTTAATGTCGAAGA-1_151507	6	3	2	1
ACGTTAGATTTGCCCG-1_151507	0	4	2	4
ACGTTATTGGTCACTC-1_151507	4	2	6	3
ACGTTCCGCGCTCCGT-1_151507	5	0	5	3
ACGTTCGCAATCAATT-1_151507	1	1	1	0
ACGTTCGTTCAGGAAA-1_151507	2	5	3	4
ACGTTCTGTACAAGTC-1_151507	0	4	3	2
ACGTTTAGTTGTGATC-1_151507	5	0	5	3
ACTAAGGACGCACACC-1_151507	1	1	2	6
ACTAATACGTCAGGCG-1_151507	5	0	5	3
ACTACAAAGAGAGGTG-1_151507	3	6	4	6
ACTACCAGCTCTCTGG-1_151507	4	3	2	0
ACTACGCGTTAGAATT-1_151507	2	5	3	4
ACTAGTTGCGATCGTC-1_151507	4	2	1	0
ACTATATGCTGTGTTC-1_151507	5	0	5	3
ACTATCCAGGGCATGG-1_151507	1	1	1	1
ACTATCGCCGGCTAAA-1_151507	4	3	0	4
ACTATCTGCCCGCGTA-1_151507	4	3	1	1
ACTATTCGTCCGTGGT-1_151507	5	0	5	3
ACTATTTCCGGGCCCA-1_151507	2	5	3	4
ACTCAACGAATGTATT-1_151507	1	1	2	0
ACTCAAGTGCAAGGCT-1_151507	0	4	3	2
ACTCAATAAAGGCACG-1_151507	1	2	1	0
ACTCAGACCTGCTTCT-1_151507	1	1	2	0
ACTCCAATATCATCAT-1_151507	3	6	4	5
ACTCCCATTCCTAAAG-1_151507	2	5	3	4
ACTCCCGAATTCGTTT-1_151507	1	1	1	0
ACTCCCGTAGACTAGG-1_151507	5	0	5	3
ACTCCCTAATGCTAAA-1_151507	0	4	3	2
ACTCCCTAGAATAGTA-1_151507	6	3	2	1
ACTCCGGCCGACCACT-1_151507	2	5	3	4
ACTCGATGTATTTCAT-1_151507	4	2	0	3
ACTCGCCGTTCGATAA-1_151507	0	4	3	1
ACTCGCGATCTGACGC-1_151507	1		2	6
ACTCGTAACCCGTCCT-1_151507	2	5	3	4
ACTCGTCAGTAATCCC-1_151507	4	2	2	1
ACTCTAAACCTGGGAT-1_151507	0	4	6	6
ACTCTCTGACTTAGGT-1_151507	4	3	2	0
ACTCTCTTATACACGA-1_151507	5	0	5	3
ACTCTGACCTAATAGA-1_151507	2	5	3	2
ACTCTTGTATAGTAAC-1_151507	4	2	2	0
ACTGAAACGCCGTTAG-1_151507	6	3	3	1
ACTGAATGGCGAAAGT-1_151507	4	3	2	1
ACTGATTTAGTGATTC-1_151507	5	0	5	3
ACTGCCCGCCATTCTC-1_151507	3	6	0	4
ACTGCCGTCGTAACTC-1_151507	5	0	2	3
ACTGCGGACACACCGT-1_151507	1	1	1	6
ACTGGCGAACCTGCGT-1_151507	1	1	2	6
ACTGTACGATACACAT-1_151507	1	1	2	0
ACTGTAGCACTTTGGA-1_151507	4	3	2	0
ACTGTATACGCGAGCA-1_151507	1	1	2	0
ACTGTCCAGGATTATA-1_151507	4	3	2	1
ACTGTCTTCTTTAGAA-1_151507	4	2	2	0
ACTGTGCTAGTAGATC-1_151507	1	1	2	0
ACTGTTTAGTGTAGGC-1_151507	5	0	5	3
ACTTACCGGGCGCGCA-1_151507	5	0	5	3
ACTTACGCATCCACGC-1_151507	0	4	3	2
ACTTAGTACGACAAGA-1_151507	1	2	2	0
ACTTATACTTACCCGG-1_151507	1	1	1	0
ACTTATCTGATCTATA-1_151507	5	0	5	3
ACTTATTAGGATCGGT-1_151507	6	3	2	1
ACTTATTTATGTGCCA-1_151507	4	2	2	1
ACTTCAGGCTGATCCC-1_151507	6	3	2	1
ACTTCCATGCGGGACA-1_151507	0	4	3	2
ACTTCCTGTCGTGCGA-1_151507	1	1	1	6
ACTTCGCCATACGCAC-1_151507	1	1	2	0
ACTTGACTCCCTCTTT-1_151507	6	3	2	0
ACTTGCCATATTGTAC-1_151507	5	0	5	3
ACTTGGGACCCGGTGG-1_151507	4	3	2	0
ACTTGTAGTCCCTTCA-1_151507	2	5	6	4
ACTTGTGGATGGAACG-1_151507	4	2	1	1
ACTTTACCCTCATGAA-1_151507	1	1	1	0
ACTTTCCTATAGCTTC-1_151507	4	2	2	0
ACTTTGACTGCATCCT-1_151507	2	5	6	4
AGAAATTATGACTCGC-1_151507	4	3	1	4
AGAACGTGGTACATTC-1_151507	1	2	2	0
AGAACTGTACTTTGTA-1_151507	2	5	3	1
AGAAGAGCGCCGTTCC-1_151507	1	2	0	0
AGAAGGTACACTTCAC-1_151507	3	6	0	4
AGAAGGTTGCCGAATT-1_151507	0	4	3	1
AGAAGGTTGTAGGTCG-1_151507	0	5	3	1
AGAAGTGATTCGTGAT-1_151507	2	5	3	4
AGAATAAATCTTCAGG-1_151507	0	4	3	4
AGAATACAGGCTATCC-1_151507	2	5	3	6
AGAATGCGGGTTCGGA-1_151507	5	0	5	3
AGAATTATGGATTCGA-1_151507	1	1	1	0
AGAATTGTTTGACATA-1_151507	4	2	2	0
AGACAGCTCAGAATCC-1_151507	6	3	6	0
AGACATAGATCCTTCC-1_151507	5	1	5	3
AGACCATGGGATACAA-1_151507	4	3	2	0
AGACCCACCGCTGATC-1_151507	6	3	2	1
AGACCCGCCCTCCTCG-1_151507	4	2	2	0
AGACCGCTCCGCGGTT-1_151507	4	2	1	0
AGACCGGGAAACCCTG-1_151507	2	5	3	4
AGACGAAGTGCCGGTC-1_151507	4	3	2	1
AGACGACGATGCCGCT-1_151507	2	5	3	4
AGACGGGATTGGTATA-1_151507	5	0	5	3
AGACGGGCCGATTTAA-1_151507	5	0	5	3
AGACTAGCCTTCCAGA-1_151507	4	3	2	0
AGACTGTTACCGGGTC-1_151507	3	6	0	4
AGAGAAACACCAGAAA-1_151507	3	6	4	5
AGAGAACCGTCTAGGA-1_151507	1	1	2	0
AGAGAAGGAGTACAAT-1_151507	3	6	3	4
AGAGATCTCTAAAGCG-1_151507	0	4	3	4
AGAGCAGTTATGAGAC-1_151507	6	3	6	4
AGAGCCGCCGAGATTT-1_151507	6	3	6	4
AGAGCGCTTGTAACGG-1_151507	5	0	5	3
AGAGCGGGCTAATCAT-1_151507	1	1	2	0
AGAGCGTACAAGCTCG-1_151507	4	3	2	0
AGAGCTACGAAAGCAT-1_151507	1	2	2	0
AGAGGCTTCGGAAACC-1_151507	4	3	1	1
AGAGGGACAATTGTCC-1_151507	1	1	1	2
AGAGGTATCTCGGTCC-1_151507	5	0	5	3
AGAGTAAACTTCACTA-1_151507	4	2	1	0
AGAGTGAACAGACACC-1_151507	1	1	1	2
AGAGTTAGAGACCGAT-1_151507	5	0	6	3
AGAGTTGCAGGCCTCC-1_151507	1	1	2	0
AGATAACTTCAGGGCC-1_151507	6	3	2	1
AGATACCAATAGAACC-1_151507	0	4	3	1
AGATACCAGCACTTCA-1_151507	5	0	5	3
AGATACCGGTGTTCAC-1_151507	0	4	3	4
AGATACGACTTCATAT-1_151507	1	2	2	0
AGATACTCAAGATCGA-1_151507	4	3	2	1
AGATATAATACGACTA-1_151507	2	5	3	4
AGATCGTGCATAAGAT-1_151507	5	0	5	3
AGATCTCAGGTGTGAT-1_151507	1	2	2	0
AGATGACTCGCCCACG-1_151507	1	2	2	0
AGATGAGGGTTGCGAT-1_151507	5	0	5	3
AGATGATGGAGTCTGG-1_151507	1	1	1	1
AGATGCAAGACGTGCA-1_151507	3	6	0	4
AGATGCTATAACGAGC-1_151507	4	3	6	0
AGATTATAGGACGTTT-1_151507	6	3	2	1
AGATTCAAGCGGGTCG-1_151507	1	1	1	2
AGATTCACAACCGATA-1_151507	3	6	0	6
AGCAAAGGCCGCTAGT-1_151507	0	4	3	4
AGCAACATATCTTATT-1_151507	1	2	1	0
AGCAACCGAAAGTAAT-1_151507	3	6	0	4
AGCACCAGTACTCACG-1_151507	1	2	1	0
AGCACTACCGGCCTGT-1_151507	0	4	3	1
AGCACTACCTCACCAG-1_151507	6	3	6	1
AGCACTTAAGGACGCC-1_151507	6	3	2	0
AGCAGAAGGAGAAAGA-1_151507	2	5	3	1
AGCAGCCAGATGAATA-1_151507	0	4	3	4
AGCAGTCGAAGCATGC-1_151507	2	5	6	4
AGCATATCAATATGCT-1_151507	4	3	2	1
AGCATCATTTCGAAAG-1_151507	3	6	0	4
AGCATCGTCGATAATT-1_151507	1	2	2	0
AGCATTACGAGGCAAG-1_151507	0	5	3	2
AGCCAAGCTTTGTGTC-1_151507	2	5	3	4
AGCCACAGGTTACCCG-1_151507	0	4	3	2
AGCCACTCCCGTGCTT-1_151507	1	1	2	0
AGCCATATAGTATGTG-1_151507	3	5	0	4
AGCCCATACATGTAAG-1_151507	0	4	3	1
AGCCCGCAACAAGCAG-1_151507	3	6	0	4
AGCCCGGCATTAGAGG-1_151507	3	6	4	5
AGCCCGGTAGCCTGTA-1_151507	2	5	3	4
AGCCCTAAGCGAAGTT-1_151507	1	1	2	0
AGCCCTTCTAATCCGA-1_151507	5	0	5	3
AGCCCTTGGACATCCC-1_151507	6	3	6	6
AGCCGCAAATTCAAAT-1_151507	2	5	3	4
AGCCGCTTGATTAGCG-1_151507	4	3	0	3
AGCCGTGGCTAAATGT-1_151507	2	5	3	4
AGCCTAATACCCACGT-1_151507	2	5	4	4
AGCCTTAAAGCGGAAG-1_151507	4	2	6	3
AGCGACAGGAACGGTC-1_151507	2	5	6	4
AGCGACATCCCATTCA-1_151507	1	1	2	0
AGCGACCAACGATATT-1_151507	4	2	2	0
AGCGATGCGCCTAATA-1_151507	0	4	3	1
AGCGCATAATGAATCG-1_151507	0	5	3	4
AGCGCGGGTGCCAATG-1_151507	5	0	5	3
AGCGCTTATGGGCAAG-1_151507	5	0	5	3
AGCGGACACTTCGTAG-1_151507	2	5	3	1
AGCGGCGGTTAGCGGT-1_151507	3	5	6	4
AGCGGGAAGGGTCCAT-1_151507	1	1	2	0
AGCGGGTCTGACACTC-1_151507	2	5	3	4
AGCGGTTGAGATGTAC-1_151507	1	1	1	6
AGCGGTTGCCGCTCTG-1_151507	5	0	5	3
AGCGTACGAGAGCTAG-1_151507	1	1	2	0
AGCGTAGCGCTAGACC-1_151507	1	1	2	3
AGCGTCTGAACCCGCA-1_151507	1	1	2	0
AGCGTGGTATTCTACT-1_151507	6	3	2	1
AGCGTTCCGATTTAAA-1_151507	1	1	1	0
AGCTAACAAGCAATGT-1_151507	3	6	0	4
AGCTAAGTACGCAGGC-1_151507	0	4	3	1
AGCTAGAAGCAGAAGT-1_151507	5	0	5	3
AGCTATTTAATCCAAC-1_151507	5	0	5	3
AGCTCCATATATGTTC-1_151507	6	3	1	1
AGCTCCTTCGCACATC-1_151507	6	3	2	1
AGCTCGTTGATGGAAA-1_151507	5	0	5	3
AGCTCTAGACGTTCCA-1_151507	4	2	2	0
AGCTCTTCCCAGTGCA-1_151507	5	0	5	3
AGCTCTTCGTAACCTT-1_151507	1	1	1	1
AGCTCTTTACTCAGTT-1_151507	0	4	2	1
AGCTGAAGTAAACCAA-1_151507	5	0	5	3
AGCTGCATTTGAGGTG-1_151507	1	1	1	2
AGCTGCTGTGCCGAAT-1_151507	1	1	1	2
AGCTGTAACCTCAATC-1_151507	2	5	3	4
AGCTTATAGAGACCTG-1_151507	5	0	5	3
AGCTTCAATACTTTGA-1_151507	5	0	5	3
AGCTTCTTCTCGAGCA-1_151507	2	5	3	2
AGCTTGATCTTAACTT-1_151507	0	4	3	4
AGGAAAGCCTCTGATG-1_151507	1	2	2	0
AGGAAGCTGTCCGCCG-1_151507	0	5	3	1
AGGACAGTCGAATCCC-1_151507	4	2	2	0
AGGACATCGCACGTCG-1_151507	4	2	2	0
AGGACGACCCATTAGA-1_151507	0	4	3	1
AGGACGCTCGATGTTG-1_151507	5	0	5	3
AGGACTTATAGGAGAA-1_151507	4	3	6	4
AGGAGGCCTTCGCGCG-1_151507	4	3	2	1
AGGATAAAGTCGGGAT-1_151507	0	4	3	1
AGGATATAGGGATTTA-1_151507	4	3	2	0
AGGATATCCGACTGCA-1_151507	2	5	3	1
AGGATCACGCGATCTG-1_151507	2	5	3	4
AGGCAAAGAGGAATCA-1_151507	5	0	5	3
AGGCACGTGACTGTCC-1_151507	6	3	1	4
AGGCAGATGCGTAAAC-1_151507	1	1	2	0
AGGCAGGGAGCGTACT-1_151507	2	5	3	4
AGGCATTGTCGTAGGG-1_151507	4	3	2	1
AGGCCACCCGTTATGA-1_151507	6	3	2	0
AGGCCCAGTGACTGGT-1_151507	1	2	2	0
AGGCCCATTGTACAGG-1_151507	1	1	2	0
AGGCCCTAGAACGCCA-1_151507	2	5	3	4
AGGCCTATCATACCAA-1_151507	3	6	6	6
AGGCCTGAGAATCTCG-1_151507	0	4	3	2
AGGCGGTTTGTCCCGC-1_151507	3	6	0	6
AGGCGTCTATGGACGG-1_151507	5	0	5	3
AGGCTATGGTTAGCTT-1_151507	4	3	2	0
AGGCTTCCCGAAGAAG-1_151507	0	5	3	4
AGGCTTGCTAGACACC-1_151507	6	3	6	0
AGGGAAACGAGGTACT-1_151507	5	0	5	3
AGGGACAGCACGGCGG-1_151507	5	0	5	3
AGGGACCGGCTGCGTT-1_151507	1	1	1	1
AGGGACTCTACGCGAC-1_151507	0	4	3	1
AGGGAGACATACTTCG-1_151507	5	0	5	3
AGGGCAGCGGCGTGGT-1_151507	5	0	5	3
AGGGCGAGCAGCTGAT-1_151507	2	5	3	1
AGGGCGTGATCGGCTA-1_151507	1	2	2	0
AGGGCTGCAGTTACAG-1_151507	4	3	2	1
AGGGTCAGAGCACTCG-1_151507	3	6	4	5
AGGGTCAGTAACCCTA-1_151507	5	0	5	3
AGGGTCGATGCGAACT-1_151507	1	1	1	1
AGGGTGCCGTTCTTTA-1_151507	3	6	4	5
AGGGTGCTCTCGAGGG-1_151507	1	1	1	0
AGGGTGGATAGTGCAT-1_151507	0	4	6	4
AGGGTGTGCTACACGC-1_151507	1	1	1	1
AGGGTTCAGACGGTCC-1_151507	3	6	4	5
AGGGTTCCCTTTGGTT-1_151507	1	1	2	0
AGGGTTTAGTTCGGGA-1_151507	4	3	2	0
AGGTAACCTCCTATTC-1_151507	1	1	2	0
AGGTACGATATTGCCA-1_151507	5	0	5	3
AGGTAGATCGAGATAT-1_151507	3	6	0	4
AGGTAGGTACAAAGCT-1_151507	0	4	3	4
AGGTATAATTGATAGT-1_151507	1	1	1	1
AGGTCAGGTGAGAGTG-1_151507	2	5	3	4
AGGTCGCCACTTCGGT-1_151507	5	1	2	3
AGGTCGCGGAGTTACT-1_151507	5	0	5	3
AGGTGCACGTCCACAT-1_151507	2	5	3	1
AGGTGGTGACCTTCGC-1_151507	2	5	3	4
AGGTGTATCGCCATGA-1_151507	0	4	3	4
AGGTTACACCATGCCG-1_151507	1	2	1	1
AGGTTGAGGCACGCTT-1_151507	1	1	1	0
AGGTTTCACACACCTT-1_151507	6	3	2	1
AGTAACGTTCATCCTG-1_151507	5	0	5	3
AGTAACTATAGCAGCC-1_151507	2	5	3	6
AGTAATCTAAGGGTGG-1_151507	2	5	3	1
AGTAATGTCTTGCCGC-1_151507	1	1	2	0
AGTACAGAAGCTTATA-1_151507	2	5	6	4
AGTACATCATTTATCA-1_151507	5	0	5	3
AGTACCTTCGAGTGCT-1_151507	5	0	5	3
AGTACGGCCCGTATCG-1_151507	0	4	3	1
AGTACGGGCACCTGGC-1_151507	1	1	2	0
AGTACGTGGCCTGTCT-1_151507	5	0	5	3
AGTACTCTTATGCCCA-1_151507	6	3	2	1
AGTAGAAGGCGCCTCA-1_151507	3	6	4	5
AGTAGCGTGAACGAAC-1_151507	5	0	5	3
AGTAGCTAGACGCCGA-1_151507	1	1	1	0
AGTAGGAAGGAAGTTG-1_151507	5	0	5	3
AGTAGGTAACATACAT-1_151507	1	1	2	0
AGTATAATACTAGGCA-1_151507	4	3	2	0
AGTATACACAGCGACA-1_151507	3	6	0	4
AGTATCCATAATAACG-1_151507	1	1	2	0
AGTATGCTGGAGACCA-1_151507	3	6	0	4
AGTATTTGGCACGACC-1_151507	2	5	3	4
AGTCAAATGATGTGAT-1_151507	3	6	4	5
AGTCAACACCACCATC-1_151507	6	4	2	1
AGTCAAGATGACACTT-1_151507	4	3	2	1
AGTCACTAGCTCTCGA-1_151507	6	3	1	1
AGTCACTCCGCCTCAT-1_151507	1	1	2	0
AGTCAGCCACCGCCTG-1_151507	4	2	2	0
AGTCCAGCGGGTACGT-1_151507	1	1	2	0
AGTCCATTGGCTGATG-1_151507	1	2	1	1
AGTCCCGCCTTTAATT-1_151507	5	0	5	3
AGTCGACGGTCTCAAG-1_151507	1	1	1	0
AGTCGGCCCAAACGAC-1_151507	4	3	2	0
AGTCGGCTCAACTTTA-1_151507	2	5	3	4
AGTCGGTTGCGTGAGA-1_151507	1	1	1	1
AGTCGTATAAAGCAGA-1_151507	0	5	3	2
AGTCGTCGACCACCAA-1_151507	0	3	3	1
AGTCGTGGGCATTACG-1_151507	2	5	3	4
AGTCTAAAGTATACTC-1_151507	5	0	5	3
AGTCTCACAAGACTAC-1_151507	2	5	3	4
AGTCTGGACATCCTTG-1_151507	4	2	2	0
AGTCTTCTCCTCAAAT-1_151507	1	2	1	0
AGTCTTTAAAGTGTCC-1_151507	2	5	3	4
AGTGAACAAACTTCTC-1_151507	4	2	1	1
AGTGAAGATGGTGTCC-1_151507	5	0	5	3
AGTGACCTACTTTACG-1_151507	0	4	2	4
AGTGACTGTGACACAA-1_151507	3	6	4	5
AGTGAGACTTCCAGTA-1_151507	1	1	2	0
AGTGAGCCTCGCCGCC-1_151507	1	1	2	0
AGTGAGGGTTTCTGAC-1_151507	5	0	5	3
AGTGAGTCGAATTAAC-1_151507	0	4	3	1
AGTGATAACCTGCGCG-1_151507	0	4	3	1
AGTGATATGAGTAGTT-1_151507	0	4	3	1
AGTGATTCAAGCAGGA-1_151507	1	1	1	0
AGTGCACGCTTAAGAA-1_151507	4	3	2	1
AGTGCGTAGCTCGTAA-1_151507	0	4	3	1
AGTGCTAAACACAGCA-1_151507	0	4	3	1
AGTGCTTGCACGAATA-1_151507	4	2	2	0
AGTGGCCCGCAAATGG-1_151507	2	5	3	1
AGTGGCGGCAATTTGA-1_151507	5	0	5	3
AGTGGCGTCTGAAGGT-1_151507	0	4	3	2
AGTGGCTCCGTCGGCC-1_151507	2	5	6	4
AGTGGTGTTACCCGTG-1_151507	2	5	6	4
AGTGGTTGCGTATAGG-1_151507	0	5	3	1
AGTGTATTGCGCATTG-1_151507	5	0	5	3
AGTGTGCTAAGATCGC-1_151507	4	3	6	0
AGTGTGGTCTATTGTG-1_151507	4	2	5	0
AGTTAAACACTTGCGA-1_151507	0	4	2	1
AGTTAAGCGGTCCCGG-1_151507	5	0	5	3
AGTTAAGTCAACCGCT-1_151507	2	5	3	4
AGTTACCCTTAAGACT-1_151507	6	3	6	0
AGTTACCGCACATGGT-1_151507	6	3	6	1
AGTTACTCTATCGTGG-1_151507	5	0	5	3
AGTTATTGAAAGGTAA-1_151507	5	0	5	3
AGTTCACCGGTTGGAC-1_151507	6	2	0	3
AGTTCCTACAGAATTA-1_151507	4	3	2	1
AGTTCCTATTTATGTT-1_151507	6	3	2	1
AGTTCTGCGTTGTATC-1_151507	4	2	2	0
AGTTGACATCGGCTGG-1_151507	1	1	2	0
AGTTGACGGTCCTTGC-1_151507	2	5	3	1
AGTTGCTGACTGATAT-1_151507	4	2	2	0
AGTTGGCAAGGCTAGA-1_151507	2	5	3	1
AGTTTCGCAGGTCGGA-1_151507	5	0	5	3
AGTTTGCACCTGCCTC-1_151507	0	4	3	1
AGTTTGGCACGGGTTG-1_151507	4	2	2	0
AGTTTGGCCAGACCTA-1_151507	2	5	3	4
ATAAACCATTGGACGG-1_151507	5	0	5	3
ATAAACGGACCCGTAA-1_151507	6	5	6	1
ATAAACGTTGCACCAC-1_151507	6	3	1	1
ATAAAGGCTCGGTCGT-1_151507	4	3	2	1
ATAAAGGTCAAGTACG-1_151507	5	0	5	3
ATAAATATTAGCAGCT-1_151507	0	4	3	1
ATAACGCCGGAGGGTC-1_151507	4	2	2	0
ATAACGGAGTCCAACG-1_151507	1	1	2	0
ATAACGTTACCTCCAC-1_151507	1	1	1	0
ATAAGCAAACACCGAG-1_151507	1	1	2	0
ATAAGGTGGAGAACAT-1_151507	6	3	2	1
ATAAGTACCCGATTGT-1_151507	1	1	1	0
ATAAGTAGGATTCAGA-1_151507	5	0	5	3
ATAAGTAGGGCGACTC-1_151507	1	1	1	1
ATAAGTTACCGCGACG-1_151507	0	4	3	1
ATAATACCGTTAGCCG-1_151507	4	2	2	0
ATAATAGCTGTTGAAT-1_151507	6	3	2	1
ATAATAGTGTAGGGAC-1_151507	4	2	2	0
ATAATCTTGGAGAACC-1_151507	0	4	3	2
ATAATTAGCTAAGTAG-1_151507	2	5	3	1
ATACAGGCCCTCCAAT-1_151507	0	4	6	1
ATACCACGGGCAACTT-1_151507	0	4	3	1
ATACCAGCAAATTGCT-1_151507	5	0	5	3
ATACCAGGCTAATAGA-1_151507	5	0	5	3
ATACCAGGTGAGCGAT-1_151507	5	0	5	3
ATACCGTCATCCATAA-1_151507	5	0	5	3
ATACCTAACCAAGAAA-1_151507	0	4	3	1
ATACGACAGATGGGTA-1_151507	1	1	1	2
ATACGCCGATCTACCG-1_151507	5	0	5	3
ATACGCCGGCGAAACC-1_151507	4	2	2	0
ATACGGAACGTCGTTT-1_151507	3	6	0	4
ATACGGGTTTCGATTG-1_151507	1	1	2	0
ATACGGTGAAGATGCA-1_151507	0	4	3	1
ATACGTACTTAGCCAC-1_151507	0	4	6	4
ATACGTCCACTCCTGT-1_151507	4	3	2	1
ATACGTTATGCACGGA-1_151507	2	5	3	1
ATACTACCCGTACCAC-1_151507	6	3	1	1
ATACTAGCATGACCCT-1_151507	1	2	2	0
ATACTCTCGCCACTCT-1_151507	1	1	2	0
ATACTGCCTTACACCG-1_151507	0	4	3	2
ATACTTGTTCTCGAGC-1_151507	0	4	6	1
ATAGACAACGGGACCT-1_151507	1	1	1	0
ATAGACGAAGAGAAAG-1_151507	6	3	2	1
ATAGAGTACTGGGACA-1_151507	4	2	2	0
ATAGAGTTATCAACTT-1_151507	1	1	1	0
ATAGATTTGCAGTCGG-1_151507	5	0	5	3
ATAGCAACTAGGGAAG-1_151507	0	4	3	2
ATAGCCTCAGTACCCA-1_151507	4	2	6	3
ATAGCTGCTCTTGTTA-1_151507	4	2	6	0
ATAGGAATCTAAGCTT-1_151507	1	1	1	0
ATAGGCGGCTATAGAA-1_151507	0	4	3	1
ATAGGCTAGCTTCGCA-1_151507	5	0	5	3
ATAGGGATATCCTTGA-1_151507	1	1	1	0
ATAGGTTGGGCAGATG-1_151507	4	2	2	0
ATAGTCTTTGACGTGC-1_151507	5	0	5	3
ATAGTGAAGCGTTCTC-1_151507	6	3	2	1
ATAGTTCCACCCACTC-1_151507	1	1	1	1
ATATAAAGCGCTCGTG-1_151507	0	4	3	2
ATATAAATGTAGCTGC-1_151507	0	4	6	4
ATATAACACGGGCGCA-1_151507	0	4	3	1
ATATACGCTCGTGACG-1_151507	0	4	3	1
ATATCAACCTACAGAG-1_151507	1	1	1	1
ATATCGGTAGGGAGAT-1_151507	1	1	1	1
ATATCGTGCCAGACCC-1_151507	5	0	5	3
ATATCGTTCCTCGAAC-1_151507	0	3	3	1
ATATCTCCCTCGTTAA-1_151507	5	0	5	3
ATATCTTAGGGCCTTC-1_151507	4	3	2	0
ATATGGGATAGCAACT-1_151507	3	6	4	5
ATATGTCTAGAGCGTG-1_151507	2	5	6	4
ATATGTCTCCCTAGCC-1_151507	1	1	1	0
ATATGTGCACAAACCA-1_151507	1	1	1	0
ATATTCAGTTAAACCT-1_151507	0	4	3	1
ATATTCCACATAGTGA-1_151507	6	3	6	1
ATATTCCCACAGGTCA-1_151507	5	0	5	3
ATATTGCTGTCAAAGT-1_151507	4	2	2	0
ATATTTAACCCTCAAG-1_151507	4	3	2	1
ATCAAACACTGTTCCA-1_151507	4	2	1	1
ATCAAACGAAGGTTTG-1_151507	2	5	6	4
ATCAAGATCCCAGGAC-1_151507	3	6	6	5
ATCAATCTGGGCTGCA-1_151507	4	3	2	0
ATCACATTAGAATATC-1_151507	5	0	5	3
ATCACGTGCTAATTAA-1_151507	0	4	3	4
ATCACTTCATCCTCGC-1_151507	1	1	1	0
ATCAGACGGCACGCCG-1_151507	0	4	3	1
ATCAGCCTCATGCTGC-1_151507	0	3	3	1
ATCAGCTCGTCCACTA-1_151507	2	5	3	4
ATCAGGTCGCCATTGC-1_151507	5	0	5	3
ATCAGTAGGCAGGGAT-1_151507	1	1	2	0
ATCATAGCCCTATGTA-1_151507	0	4	3	1
ATCATCCAATATTTGT-1_151507	6	3	2	0
ATCATCTGCCCAGTGT-1_151507	5	0	5	3
ATCCAACGCAGTCATA-1_151507	4	3	2	0
ATCCAATGGAGGGTCC-1_151507	0	4	3	1
ATCCAATGGTACCGAA-1_151507	0	5	3	4
ATCCACATCGACAGAA-1_151507	0	5	3	1
ATCCACGCTAAATGTT-1_151507	5	0	5	3
ATCCACTTTCAGACTA-1_151507	1	1	1	0
ATCCAGAGCAACAACC-1_151507	0	4	3	1
ATCCAGGATTCGTGAA-1_151507	6	3	2	1
ATCCCATTTCCGTGGG-1_151507	3	6	4	5
ATCCTACCTAAGCTCT-1_151507	0	4	3	1
ATCCTGAATCGCTGCG-1_151507	0	4	3	1
ATCCTGCGTGGAATGG-1_151507	0	4	3	1
ATCCTGCTGCAGATAG-1_151507	5	1	5	3
ATCGACCCAATACAGA-1_151507	6	3	2	1
ATCGACTCTTTCCGTT-1_151507	1	2	2	0
ATCGCACGATTGTTCA-1_151507	1	1	2	0
ATCGCACGCCGGGAGA-1_151507	4	2	2	0
ATCGCCAGTCAACATT-1_151507	4	2	1	1
ATCGCTGCGTGCAGCA-1_151507	5	0	5	3
ATCGGAGACAGACGGC-1_151507	6	4	6	1
ATCGGCAAGCAGTCCA-1_151507	5	0	5	3
ATCGGTTACCTAGTAA-1_151507	0	4	3	1
ATCGTATTCCGAGAAC-1_151507	0	4	6	4
ATCGTCCAATCGAGTC-1_151507	1	2	6	0
ATCGTTAGCTAGCGGA-1_151507	0	3	3	1
ATCGTTCACTTTCGCC-1_151507	5	0	5	3
ATCTAACGTCCCTATG-1_151507	4	3	0	6
ATCTAATATCCTACGG-1_151507	0	4	3	2
ATCTACCATCTGCTCC-1_151507	2	5	3	4
ATCTAGCTTGTGAGGG-1_151507	2	5	3	4
ATCTCATAAACCTACC-1_151507	1	1	1	6
ATCTCCCACGGAATAT-1_151507	6	3	1	1
ATCTCCCTGCAATCTA-1_151507	5	0	5	3
ATCTCGTGAGCGAAAC-1_151507	4	2	1	1
ATCTGACATGGAAGGA-1_151507	3	6	0	4
ATCTGATAGTGTCTTA-1_151507	4	2	6	0
ATCTGCACCTCTGCGA-1_151507	1	1	1	0
ATCTGCTGTTATCGCC-1_151507	3	6	0	4
ATCTGGGCTGTTCTTG-1_151507	0	5	3	1
ATCTGGTTAAGACTGT-1_151507	1	1	2	0
ATCTGTAATTGTACCC-1_151507	1	1	2	0
ATCTTATCGCACACCC-1_151507	0	4	3	2
ATCTTGACCTGCAACG-1_151507	4	3	2	0
ATCTTGACTTGTCCAA-1_151507	5	0	5	3
ATCTTTCGTATAACCA-1_151507	5	0	5	3
ATGAAGCCAAGGAGCC-1_151507	4	2	2	0
ATGAAGTGGACCCAGC-1_151507	0	4	0	4
ATGACGCCGGCTCTAA-1_151507	1	1	2	0
ATGACGCGTTCTATCC-1_151507	2	5	3	4
ATGACTATCAGCTGTG-1_151507	3	6	0	4
ATGACTATGCGACATT-1_151507	4	3	2	1
ATGAGGAGTGTTAATC-1_151507	4	3	2	0
ATGAGGGCAGCGGCTA-1_151507	1	2	1	0
ATGATCGGGAATAGAC-1_151507	1	1	2	0
ATGATGCAATGGTACA-1_151507	0	4	3	1
ATGCACCTTCCTTAAT-1_151507	0	3	0	3
ATGCACTACCGCATTG-1_151507	4	3	2	0
ATGCATGATCCAGGAT-1_151507	1	2	1	0
ATGCATTCCGTGATGG-1_151507	5	0	5	3
ATGCCAATCGCTCTGC-1_151507	5	0	5	3
ATGCCATTTGCGACCA-1_151507	4	2	2	1
ATGCCGGTCTTGCATA-1_151507	4	2	2	0
ATGCCGGTTGATGGGA-1_151507	5	0	5	3
ATGCGACAATTGGTCC-1_151507	5	0	5	3
ATGCGACAGTCCCATT-1_151507	4	2	2	0
ATGCGAGTCCCACCAC-1_151507	4	2	1	0
ATGCTCAGTGTTGCAT-1_151507	4	3	2	0
ATGCTCTGGCGCGGTA-1_151507	0	4	3	2
ATGCTTAGGAGTTGAT-1_151507	6	3	1	1
ATGGAACAGAATAAAC-1_151507	1	1	1	2
ATGGAGCAGGCCGTGA-1_151507	4	3	2	1
ATGGATCCGGCGTCCG-1_151507	5	0	5	3
ATGGATTGACCAAACG-1_151507	4	2	2	0
ATGGCAGCCGAGAAAC-1_151507	0	4	3	1
ATGGCTGGAAATGGCC-1_151507	5	0	5	3
ATGGGAACGGAAGCGG-1_151507	5	1	5	3
ATGGGACCTGCTGAAC-1_151507	3	6	0	4
ATGGGCCTCGGCCTCT-1_151507	4	2	2	1
ATGGTATTGGGAACCG-1_151507	2	5	6	4
ATGGTCGCGTGGTTTC-1_151507	4	2	2	1
ATGGTGCTCAAAGCCA-1_151507	5	0	5	3
ATGGTTACGAAACATG-1_151507	1	1	1	1
ATGTAAGGCTGCTCTT-1_151507	1	1	1	3
ATGTACATGCGGTGAG-1_151507	0	4	3	1
ATGTACGATGACGTCG-1_151507	2	5	3	4
ATGTAGCGCGCGTAGG-1_151507	2	5	3	4
ATGTCATTTCCCATTG-1_151507	0	2	0	3
ATGTGAAAGCCTAATG-1_151507	2	5	3	4
ATGTGCATCCGACGCA-1_151507	1	2	2	0
ATGTGGACATCTTGAT-1_151507	6	3	2	1
ATGTGTAGTTTAGTCA-1_151507	5	0	0	3
ATGTTACGAGCAATAC-1_151507	4	2	2	0
ATGTTCCTGCCCACCT-1_151507	4	3	6	0
ATGTTCGTCGACCCAC-1_151507	0	4	6	1
ATGTTGATTAGAGACT-1_151507	2	5	3	4
ATGTTGTAGTCTGTTT-1_151507	3	6	0	4
ATGTTTGTAAGATCAT-1_151507	1	1	1	1
ATTAAACATGCGGACC-1_151507	6	3	2	1
ATTAACACCTGAGATA-1_151507	0	2	6	3
ATTAATACTACGCGGG-1_151507	1	2	1	0
ATTAATGAACCAGTCG-1_151507	1	1	1	0
ATTAATTCGGTCACTC-1_151507	5	1	5	3
ATTACAACTACCGGCC-1_151507	5	0	5	3
ATTACATGTCAGTCTT-1_151507	4	2	1	0
ATTACCACACTGCCTG-1_151507	4	2	1	6
ATTACGACTCCACAGT-1_151507	5	0	5	3
ATTACGCGCTGGCAGG-1_151507	0	4	3	1
ATTACTAGCCTCTTGC-1_151507	4	2	2	0
ATTACTTACTGGGCAT-1_151507	5	0	5	3
ATTAGATTCCTCAGCA-1_151507	5	0	5	3
ATTAGATTGATAGCGG-1_151507	1	2	2	0
ATTAGGCGATGCTTTC-1_151507	4	2	2	0
ATTATACTTTGCTCGT-1_151507	5	0	5	3
ATTATAGCTACTTTAC-1_151507	1	1	1	3
ATTATCGGAATGTACG-1_151507	3	6	0	4
ATTATCTCGACAGATC-1_151507	5	0	5	3
ATTATGCCATAGGGAG-1_151507	1	1	2	0
ATTATGCTCAGTATTG-1_151507	1	1	1	1
ATTATTATGTCCGTCA-1_151507	3	6	0	4
ATTATTCAGAGTCACT-1_151507	2	5	3	2
ATTCAACCATTTAAGG-1_151507	0	3	1	4
ATTCACTGATGTTGGA-1_151507	0	4	3	2
ATTCAGATGAATCCCT-1_151507	1	1	1	2
ATTCAGGACCTATTTC-1_151507	5	0	5	3
ATTCAGGATCGCCTCT-1_151507	1	1	1	3
ATTCAGTAGCAGGGTC-1_151507	4	3	6	0
ATTCATATACTGTCCA-1_151507	6	5	6	1
ATTCATCGTTGAGGCA-1_151507	0	4	3	2
ATTCCCACATAAACAA-1_151507	6	3	6	0
ATTCCTAAGACGTGGA-1_151507	5	0	5	3
ATTCCTCCGCCAGTGC-1_151507	4	2	2	0
ATTCCTTCCAGGCGGT-1_151507	1	1	2	0
ATTCGACGCCGGGCCT-1_151507	0	4	3	1
ATTCGCAGAGGACACT-1_151507	5	0	5	3
ATTCGCGCCTTGAGAG-1_151507	0	4	3	1
ATTCGTGCTATCTCTT-1_151507	1	2	1	1
ATTCTCGTCTCTTTAG-1_151507	1	1	2	0
ATTCTGAGTATGAACT-1_151507	5	0	5	3
ATTCTTCGTACTTATG-1_151507	5	0	5	3
ATTGAAGATCTTAGTG-1_151507	4	3	2	1
ATTGACCGGCGATGAC-1_151507	5	0	5	3
ATTGACGTAACTCGGT-1_151507	5	0	5	3
ATTGATAGCAACGAGA-1_151507	4	2	2	0
ATTGATGAGTCCTAAC-1_151507	1	1	1	1
ATTGCCTTTATGTTTG-1_151507	0	4	3	1
ATTGCGATCAGTAACT-1_151507	4	3	2	1
ATTGCTGCTCCTCCAT-1_151507	6	3	2	1
ATTGGATTACAGCGTA-1_151507	4	3	1	1
ATTGGGAATATCTTGG-1_151507	1	1	2	0
ATTGGGAGTTCTGTAA-1_151507	1	1	1	0
ATTGGTAGGATCCGCT-1_151507	0	3	6	3
ATTGGTTGTGCATTAC-1_151507	2	5	3	1
ATTGTACAACTCGGCT-1_151507	1	1	1	1
ATTGTCGCAATACCTT-1_151507	5	0	5	3
ATTGTCTGTTTCATGT-1_151507	3	6	4	5
ATTGTGACTTCGCTGC-1_151507	5	0	5	3
ATTTAACTCGTATTAC-1_151507	1	1	2	0
ATTTACAGTTTACTGG-1_151507	6	3	2	0
ATTTACTAAGTCCATT-1_151507	5	1	5	3
ATTTATACTGGTAAAG-1_151507	2	5	6	4
ATTTCATTATTTCGCG-1_151507	5	0	5	3
ATTTCCGGGTTCTGCG-1_151507	2	5	3	4
ATTTGCCTAGTTACGA-1_151507	5	0	5	3
ATTTGCGCGAGTAGCT-1_151507	2	5	3	4
ATTTGTCTTGGGAGCT-1_151507	4	2	2	0
ATTTGTTCCAGGGCTC-1_151507	1	1	1	0
CAAACCAGGTCTGCAT-1_151507	2	5	3	6
CAAACCCTCCGGCGGG-1_151507	3	5	0	4
CAAACGAGTATCGCAG-1_151507	0	4	3	1
CAAACGGTCGCACTTT-1_151507	6	3	2	0
CAAACGTGGTCTTGCG-1_151507	5	0	5	3
CAAACTACGATAGAGA-1_151507	5	0	5	3
CAAACTATTGAGCTTC-1_151507	5	0	5	3
CAAACTCGCGACGCCG-1_151507	4	2	1	1
CAAAGATTATTGGGCC-1_151507	3	5	3	4
CAAAGGTTAAATTCAG-1_151507	1	1	1	0
CAAAGTCAGGTTAGCT-1_151507	4	2	6	0
CAAATCTCTCACAAGG-1_151507	2	5	3	4
CAAATGCGGAGTGTTC-1_151507	5	0	5	3
CAAATGTCCTTCCGTG-1_151507	0	4	3	1
CAAATTGGATTATGCC-1_151507	5	0	5	3
CAAATTGTCAGCAAGC-1_151507	5	0	5	3
CAACACATCTCCTGCC-1_151507	5	1	5	3
CAACAGAATAACGCTA-1_151507	1	1	1	0
CAACAGTGCCAAACGG-1_151507	5	0	5	3
CAACATGGCCTGATAA-1_151507	1	2	2	0
CAACCAGTGGCCTACC-1_151507	0	4	3	1
CAACCGCACCTAGACA-1_151507	4	3	6	0
CAACCTACCGAGCAGT-1_151507	0	4	1	1
CAACGACCCGTTTACA-1_151507	1	1	2	0
CAACGGTTCTTGATAC-1_151507	4	2	2	0
CAACGTGGTGGAGTCT-1_151507	4	3	1	1
CAACTATATCGAATGC-1_151507	5	0	5	3
CAACTCCAACGTTTAG-1_151507	5	0	5	3
CAACTCCGTAACTTGC-1_151507	5	0	5	3
CAACTCCTTGATCCCG-1_151507	1	2	2	0
CAACTGAGGGTATGAC-1_151507	1	1	1	0
CAACTGCTCATCCGAT-1_151507	2	5	3	4
CAACTTGTAGTGGGCA-1_151507	1	1	2	0
CAAGAAACCCTAAACT-1_151507	1	1	1	2
CAAGAGGGCGGAGTAC-1_151507	6	3	2	1
CAAGATATTATAACGT-1_151507	4	2	2	1
CAAGCAACGTCGGAGT-1_151507	6	3	2	1
CAAGCACCAAATGCCT-1_151507	1	1	2	0
CAAGCGGCACATAATT-1_151507	0	4	6	1
CAAGGATCGCATGTTC-1_151507	6	3	2	1
CAAGGCCAGTGGTGCA-1_151507	0	4	3	2
CAAGGGAGTGTATTTG-1_151507	5	1	5	3
CAAGGTCCTATAGGCT-1_151507	1	1	1	0
CAAGTAAGTGATAGAC-1_151507	3	6	4	5
CAAGTGAACTTTGGTT-1_151507	5	0	5	3
CAAGTGTGGTTGCAAA-1_151507	1	2	1	1
CAATAAACCTTGGCCC-1_151507	1	2	2	0
CAATACGAGAGTCTGA-1_151507	1	2	1	0
CAATACGCTCTGAGGC-1_151507	2	5	6	4
CAATATGTAGATTTAC-1_151507	1	1	1	0
CAATATTCTTGACCTA-1_151507	2	5	3	4
CAATATTGGACTAGTG-1_151507	1	2	2	0
CAATCCATTATCCGTT-1_151507	1	1	1	6
CAATCCCTATACCAGC-1_151507	5	0	5	3
CAATCCTGCCGTGGAG-1_151507	4	2	2	0
CAATGACCCTTAATTT-1_151507	2	5	4	4
CAATGAGGTTCGACTA-1_151507	5	0	5	3
CAATGCGAGAAGTATC-1_151507	6	3	6	1
CAATGGAATCTACATA-1_151507	5	0	5	3
CAATGGATCTCTACCA-1_151507	1	1	2	0
CAATGGTCGGCCTGGG-1_151507	5	0	5	3
CAATGTGCCAACCCTT-1_151507	1	1	1	1
CAATTAAGGGTGATGA-1_151507	4	2	2	0
CAATTTCGTATAAGGG-1_151507	4	3	2	1
CAATTTGACCGGGAAG-1_151507	1	2	2	0
CACAAGAAAGATATTA-1_151507	5	0	5	3
CACAATGAGCTGCTAT-1_151507	0	4	2	1
CACACACGCTAACGAG-1_151507	4	3	1	1
CACACAGCTTGCGCTC-1_151507	4	2	1	1
CACACAGGGATAGATT-1_151507	4	3	2	0
CACACGCGCTGTCTTA-1_151507	1	1	1	0
CACACGTTTCAATGGG-1_151507	5	0	5	3
CACACTTGTATTGCGA-1_151507	1	1	1	0
CACAGCACCCACGGCA-1_151507	4	3	2	1
CACAGCTAGGGAGTGA-1_151507	1	2	2	0
CACAGGGCCATATAGT-1_151507	6	3	3	1
CACAGGGCCGTTGTCA-1_151507	2	5	3	1
CACAGTCCCGCTTCGC-1_151507	6	4	3	1
CACAGTTCGCTTCCCA-1_151507	4	3	1	4
CACATAAGGCGACCGT-1_151507	5	0	5	3
CACATATTAGCAGGAT-1_151507	6	3	2	1
CACATCGTGCACGCGC-1_151507	3	6	0	4
CACATCTCACCGACGA-1_151507	0	4	3	1
CACATGATTCAGCAAC-1_151507	6	3	2	1
CACATGTTTGGACATG-1_151507	1	2	2	0
CACATTCTTTCGATGG-1_151507	5	0	5	3
CACATTTCTTGTCAGA-1_151507	4	2	1	1
CACCACGCCACACAGA-1_151507	2	5	6	4
CACCAGTCAGCATGCA-1_151507	3	6	4	5
CACCATCGGAGGAGAC-1_151507	5	0	5	3
CACCATGATCGCAAAG-1_151507	5	0	5	3
CACCCAAATCTTATGT-1_151507	1	1	1	1
CACCCACACGTCACCC-1_151507	4	2	2	0
CACCCACGAGGCAATT-1_151507	5	0	5	3
CACCCGGTTTGTGACT-1_151507	2	5	3	4
CACCCTAACAAGATCT-1_151507	0	4	6	1
CACCCTTGGTGAGACC-1_151507	2	5	3	4
CACCCTTTCCTCGCTC-1_151507	1	1	2	0
CACCGATACACCGAGC-1_151507	5	0	5	3
CACCGCCAGAAGGTTT-1_151507	4	2	2	1
CACCGCCGACCAGCGA-1_151507	5	0	5	3
CACCGCGTCCACTCTA-1_151507	5	0	5	3
CACCGGAGATATCTCC-1_151507	5	0	5	3
CACCGGGCATCACAAG-1_151507	2	5	3	1
CACCGTATCCCATCCG-1_151507	4	2	1	1
CACCGTTAGGGATCAC-1_151507	2	5	3	4
CACCGTTGCGCGATAT-1_151507	2	5	3	4
CACCTAATAGAGTCGT-1_151507	4	2	2	0
CACCTAATCAGTTTAC-1_151507	1	1	1	0
CACCTCGATGGTGGAC-1_151507	1	1	1	0
CACCTCTACGAGTGTG-1_151507	1	2	1	6
CACCTTGCGAAACTCG-1_151507	1	1	2	0
CACCTTGGCGCCTTTG-1_151507	4	2	1	1
CACGAAAGTTAGTCCC-1_151507	6	3	2	1
CACGACCACAGACTTT-1_151507	1	1	1	1
CACGACGTAATAGTAA-1_151507	1	1	1	0
CACGACTAAAGTTCTG-1_151507	5	0	4	3
CACGATTGGTCGTTAA-1_151507	5	0	5	3
CACGCACAGCGCAGCT-1_151507	1	1	1	0
CACGCAGCGAGGCTTT-1_151507	6	3	2	1
CACGCGGAACTGTTGC-1_151507	1	2	1	1
CACGGCGCGCCAAAGG-1_151507	5	0	5	3
CACGGGATTGAGGGTT-1_151507	0	4	6	1
CACGTCAATCAATGGA-1_151507	0	4	3	2
CACGTCGGCAACCTCT-1_151507	0	5	6	4
CACGTCGGGTTCTAGA-1_151507	6	3	6	3
CACGTCTATGATGTGG-1_151507	5	0	5	3
CACGTTCGTGCTCTAG-1_151507	4	2	2	1
CACGTTTCGTACACAC-1_151507	6	3	2	1
CACTAAAGTTGCCTAT-1_151507	4	3	2	1
CACTACGGGAGCTGCC-1_151507	6	3	1	1
CACTACTCAGTTCTGT-1_151507	5	0	5	3
CACTCAAGAGCTATGG-1_151507	6	3	2	4
CACTCAGCTCTTGAGG-1_151507	5	0	5	3
CACTCCTATGTAAGAT-1_151507	2	5	3	4
CACTCCTCTCGGTCGG-1_151507	5	0	5	3
CACTCGAGCTGAACAA-1_151507	6	3	2	1
CACTCGGTTAGGAGGA-1_151507	0	4	6	1
CACTCTCAAGCATCGA-1_151507	3	6	4	5
CACTCTTCTGCTAGCC-1_151507	0	3	3	4
CACTGACGATTGTGGA-1_151507	3	6	0	4
CACTGTCCAAGTGAGA-1_151507	4	2	2	0
CACTTAATCAGACGGA-1_151507	4	3	2	1
CACTTCGCCACAGGCT-1_151507	4	2	2	0
CACTTCGTCTTATCTC-1_151507	4	2	2	0
CAGAACTTAGCCCTCT-1_151507	6	3	2	1
CAGAATAACACACGGA-1_151507	4	3	1	1
CAGACACCGATCGCTG-1_151507	0	4	3	1
CAGACCTGTAAGTGTT-1_151507	1	1	1	0
CAGACGAACCTGATAC-1_151507	0	4	3	1
CAGAGACGGTCACCCA-1_151507	0	4	3	1
CAGAGCATGAGCTTGC-1_151507	1	2	1	0
CAGAGGCGATGCATGA-1_151507	0	5	3	4
CAGAGTGATTTAACGT-1_151507	5	0	5	3
CAGATAATGGGCGGGT-1_151507	0	4	3	2
CAGATACTAACATAGT-1_151507	4	3	2	0
CAGATCATTTAAAGTC-1_151507	5	0	5	3
CAGATCCTGGTTTGAA-1_151507	3	6	0	4
CAGCAGCCCGTTCCTT-1_151507	1	1	2	0
CAGCAGTCCAGACTAT-1_151507	4	3	2	1
CAGCAGTCTGTGCTGC-1_151507	0	4	3	1
CAGCCCTCACAGGCAG-1_151507	5	0	5	3
CAGCCGGGCCCTCTAT-1_151507	5	0	5	3
CAGCCTCCTGCAGAGG-1_151507	1	1	1	0
CAGCCTCTCCTCAAGA-1_151507	5	0	5	3
CAGCGATTCCCTTCAA-1_151507	2	5	3	4
CAGCGCCAACACGATA-1_151507	2	5	3	4
CAGCTCACTGAGACAT-1_151507	4	3	2	1
CAGCTCGACAAGTTAA-1_151507	1	1	2	0
CAGCTCGTGCTTGTGT-1_151507	1	2	2	0
CAGCTGGCGTAACCGT-1_151507	2	5	3	4
CAGCTTAGTAGGTAGC-1_151507	6	3	2	1
CAGGAAGACTTTATAT-1_151507	5	0	5	3
CAGGATATATCGTTGT-1_151507	6	3	2	1
CAGGATCCGCCCGACC-1_151507	5	0	0	3
CAGGCAGTCTTACCAG-1_151507	0	4	3	1
CAGGCCGTTTGGGTGT-1_151507	6	4	2	1
CAGGCGCACGGTGGTC-1_151507	3	6	3	4
CAGGCGCCATGCTAGG-1_151507	6	3	2	1
CAGGTTTAGTACTACA-1_151507	5	1	5	3
CAGTAACTATTTATTG-1_151507	5	0	5	3
CAGTAATCCCTCCCAG-1_151507	4	3	2	0
CAGTACATTCTCTAAA-1_151507	5	0	5	3
CAGTACCAGTTTACGT-1_151507	2	5	3	4
CAGTAGATGATGTCCG-1_151507	6	2	6	3
CAGTAGCCCACGCGGT-1_151507	1	1	2	3
CAGTAGCGAGGTAGTA-1_151507	5	1	2	3
CAGTCCAACGCCTTCT-1_151507	1	1	1	1
CAGTCGAGGATGCAAT-1_151507	5	0	0	3
CAGTCGGCCTAGATAT-1_151507	2	5	6	6
CAGTCTCTCGGCTAAT-1_151507	1	1	2	0
CAGTCTGTATACTGGG-1_151507	6	3	2	1
CAGTGAATAAATGACT-1_151507	1	1	2	0
CAGTGGTTGCACATGA-1_151507	4	2	2	0
CAGTGTCCGCAGAATG-1_151507	1	2	2	0
CAGTGTCGGCTGGCCC-1_151507	4	3	2	1
CAGTTCAAATTGACAC-1_151507	4	3	2	0
CAGTTCCGCGGGTCGA-1_151507	4	3	2	0
CAGTTCGAGGACCCGA-1_151507	3	6	4	5
CATAACGGACAGTCGT-1_151507	1	1	1	0
CATAAGAAGCTTGGCT-1_151507	0	4	3	4
CATAAGCTCTCCGTCT-1_151507	2	5	6	4
CATAATGAGCGGGCGA-1_151507	5	0	5	3
CATACAAAGCCGAACC-1_151507	1	1	2	0
CATACACGGTTCCCAC-1_151507	2	5	3	1
CATACCCGTACCCAGT-1_151507	0	4	3	1
CATACGAACTAGCTGG-1_151507	3	6	4	5
CATACGGCGTCTGGGC-1_151507	6	3	2	0
CATACGGGTGCATGAT-1_151507	1	1	2	0
CATACTATGTAATTGT-1_151507	6	3	2	1
CATACTTAGGCAATAC-1_151507	1	1	1	1
CATACTTCTTTCTCCG-1_151507	3	6	0	4
CATAGAGGAGATACTA-1_151507	2	5	3	4
CATAGCCGCCCGGGAT-1_151507	6	3	6	0
CATAGCGTTGCCCACC-1_151507	2	5	3	4
CATAGTACATTGAGAG-1_151507	5	0	5	3
CATAGTAGCATAGTAG-1_151507	4	2	2	0
CATAGTCAAATACATA-1_151507	0	4	3	2
CATAGTCCACAAGAAC-1_151507	0	4	3	4
CATATACTACTGATAA-1_151507	5	0	5	3
CATATAGGTACAGTCA-1_151507	0	3	2	1
CATATGTCAGGCTACG-1_151507	2	5	3	4
CATATTATTTGCCCTA-1_151507	5	0	5	3
CATCAAACTGGCGCCC-1_151507	5	0	5	3
CATCAACACCTACTAA-1_151507	4	2	6	0
CATCATCTACCCGGAC-1_151507	5	0	5	3
CATCATTACCCTGAGG-1_151507	4	3	2	1
CATCCCGAGATTCATA-1_151507	2	3	3	6
CATCCGCAGGCCCGAA-1_151507	4	2	2	0
CATCCTCTCAAAGATC-1_151507	6	3	2	1
CATCGAATGGATCTCT-1_151507	1	1	1	0
CATCGCCCGCGGCCAA-1_151507	1	2	2	0
CATCGGACGGGTTAAT-1_151507	6	3	2	1
CATCGTCCGGTTACTA-1_151507	6	3	6	0
CATCTACCCGAGAACG-1_151507	1	1	1	0
CATCTATCCCGTGTCT-1_151507	5	0	5	3
CATCTGCAGGATCATT-1_151507	0	4	6	4
CATCTTACACCACCTC-1_151507	1	1	1	1
CATGAACCGACATTTG-1_151507	1	1	2	0
CATGAACCTCTTATCA-1_151507	5	0	5	3
CATGACTTCGCTGAAT-1_151507	1	2	1	1
CATGAGATGCACTCTC-1_151507	0	4	3	2
CATGATACGGTGAAAC-1_151507	2	5	6	4
CATGATCGCTTTGAGA-1_151507	0	4	3	1
CATGATGCACAATTCT-1_151507	1	1	1	0
CATGATGGAAGTTAGC-1_151507	4	2	1	1
CATGCACGTGTTACTG-1_151507	5	1	1	3
CATGCATGGAGACCCT-1_151507	5	0	5	3
CATGCCAACTCGCAAA-1_151507	2	5	3	1
CATGCGACCAGTTTAA-1_151507	5	0	5	3
CATGCGTTAGACAGAA-1_151507	1	1	2	0
CATGCTGGCTCCAATT-1_151507	5	1	5	3
CATGGAAATGGGACCA-1_151507	1	1	1	3
CATGGATTGTCTTCCG-1_151507	6	3	1	1
CATGGCAGGAAGATCG-1_151507	1	1	2	0
CATGGCTCCCTATGTC-1_151507	0	3	0	3
CATGGGTATGCCTTAT-1_151507	0	4	6	1
CATGGGTCGGGTGTGG-1_151507	5	0	2	3
CATGGTAAGTAGCGTT-1_151507	6	3	2	1
CATGGTCTAGATACCG-1_151507	1	2	1	0
CATGGTTTATTAATCA-1_151507	2	5	3	1
CATGTAAGAGACATTT-1_151507	6	3	2	1
CATGTAGGAGCGCCAA-1_151507	5	0	5	3
CATGTCTCATTTATGG-1_151507	4	3	2	1
CATGTGGGCTCATCAC-1_151507	2	5	3	2
CATTACATAGATTGTG-1_151507	5	0	5	3
CATTACGCAGGAAGGG-1_151507	2	5	3	1
CATTACGTCGGCCCGT-1_151507	1	1	2	0
CATTATAACAGGGTCC-1_151507	5	0	5	3
CATTATCCCATTAACG-1_151507	3	6	4	4
CATTATGCTTGTTGTG-1_151507	4	2	2	0
CATTCACTGACAGCTA-1_151507	5	0	5	3
CATTCAGGTCAGTGCG-1_151507	1	1	2	0
CATTCCCATTCCGTCG-1_151507	5	1	5	3
CATTCCCTAAGTACAA-1_151507	4	2	2	0
CATTGATGAACACGCC-1_151507	5	0	5	3
CATTGCAAAGCATAAT-1_151507	5	0	5	3
CATTGCGAAATGGGCG-1_151507	0	4	3	1
CATTGCGGGTCAATTC-1_151507	5	0	5	3
CATTGTGTGCTAGATC-1_151507	4	2	2	0
CATTTAGCGGACCATG-1_151507	1	1	2	0
CATTTATCGTTCAAGA-1_151507	5	0	5	3
CATTTCTAGCAGACTA-1_151507	4	2	2	0
CATTTGAGTGGTACGT-1_151507	0	4	3	1
CCAAACAGAACCCTCG-1_151507	4	2	2	0
CCAAAGCAGTTGGTTG-1_151507	4	2	6	0
CCAAAGTCCCGCTAAC-1_151507	5	0	5	3
CCAAATAACAAGATTC-1_151507	4	2	1	1
CCAACCTTATGTAACT-1_151507	3	6	4	5
CCAACGATGCACTGAT-1_151507	6	3	2	0
CCAACGCTTGCCAGGG-1_151507	5	0	5	3
CCAAGAAAGTGGGCGA-1_151507	0	4	3	1
CCAAGACTTCTGCGAA-1_151507	1	2	2	0
CCAAGCGTAACTCGTA-1_151507	4	2	2	0
CCAAGCTTGATCTCCT-1_151507	5	1	5	3
CCAAGGAACAGAGAGG-1_151507	1	1	2	0
CCAAGGTTGCCCTTTC-1_151507	2	5	3	1
CCAAGTTTCTACAGAT-1_151507	4	3	6	0
CCAATAGATTTCATCT-1_151507	0	4	0	6
CCAATAGTGCCGTCGA-1_151507	6	3	2	1
CCAATCGGTAGATCGA-1_151507	5	0	5	3
CCAATGTCACAGCAAG-1_151507	6	3	2	1
CCAATTACGGGTCGAG-1_151507	5	0	5	3
CCAATTGAATGTTAAT-1_151507	4	2	2	0
CCACAATGTACGTCTT-1_151507	1	1	2	0
CCACACTGAGATATTA-1_151507	6	3	2	1
CCACAGCTGAAATCAT-1_151507	1	1	2	0
CCACAGTACCCATCCT-1_151507	4	3	2	1
CCACATACTGCACCCA-1_151507	4	3	1	6
CCACCAACTTTACTGT-1_151507	0	5	3	4
CCACCCAAGGAAAGTG-1_151507	4	2	2	0
CCACGAATTTAACCTC-1_151507	1	2	1	1
CCACGAGAAGAGAATC-1_151507	5	0	5	3
CCACGGAGCCATAAGA-1_151507	2	5	3	4
CCACGGTGCCCGGTAG-1_151507	1	1	1	1
CCACTAAACTGAATCG-1_151507	1	1	1	0
CCACTATCCGGGTCAC-1_151507	5	0	0	3
CCACTCAGATCCGCAA-1_151507	2	5	6	4
CCACTGGTGGCTGGTT-1_151507	0	4	3	1
CCACTGTTTGGATTAA-1_151507	6	3	1	1
CCAGAAACTGATGCGA-1_151507	0	4	3	6
CCAGAAAGCAACTCAT-1_151507	2	5	3	4
CCAGAGACAAAGCCGG-1_151507	4	3	6	0
CCAGATAGTTGAGTGA-1_151507	1	1	2	0
CCAGATGTAAATGGGT-1_151507	5	0	5	3
CCAGCCTGGACCAATA-1_151507	4	3	2	1
CCAGCTACGCCTCATA-1_151507	1	1	2	0
CCAGCTCGAACGCATT-1_151507	2	5	3	1
CCAGCTGATGGTACTT-1_151507	0	4	3	1
CCAGCTTCCGCCCGCA-1_151507	6	3	6	1
CCAGGGACGTGGCCTC-1_151507	4	2	2	0
CCAGTAGTCTGATCCA-1_151507	1	1	2	0
CCAGTCAAATCTCTTA-1_151507	2	5	6	4
CCAGTCCATTATTCGA-1_151507	1	1	2	0
CCAGTCTAGACGGCGC-1_151507	1	1	2	0
CCAGTCTTGTCATAGA-1_151507	0	5	3	4
CCAGTTCGGTAACTCA-1_151507	2	5	3	4
CCATAAACAACCCGAC-1_151507	5	0	5	3
CCATACCTTTACTTGT-1_151507	1	1	1	0
CCATACTCGCCTCTCC-1_151507	0	4	6	6
CCATAGGTTGGCGTGG-1_151507	1	1	2	0
CCATAGTCAGTAACCC-1_151507	4	2	2	0
CCATATGGAAACTATA-1_151507	4	3	1	1
CCATATTGGATCATGA-1_151507	4	2	6	0
CCATCATAAGAACAGG-1_151507	1	1	1	2
CCATCCATACCAAGTC-1_151507	1	1	2	0
CCATCGCAGTTAAACT-1_151507	0	3	3	1
CCATCTCACCAGTGAA-1_151507	1	1	1	1
CCATCTTGTTCACAAT-1_151507	1	1	2	0
CCATGCCCTAGATTTC-1_151507	6	3	1	1
CCATGCCTGTTTAGTA-1_151507	4	3	2	1
CCATGCTCTGCAGGAA-1_151507	4	2	2	0
CCATGGCCCTTGTACC-1_151507	0	4	3	1
CCATTAGCGATAATCC-1_151507	6	3	2	1
CCATTCCCTGCCCACA-1_151507	6	3	2	1
CCATTTCTACCTATTA-1_151507	0	4	6	2
CCCAAACATGCTGCTC-1_151507	1	1	1	0
CCCAACATACGTCGCG-1_151507	0	4	3	1
CCCAACCACACTAACA-1_151507	5	0	5	3
CCCAAGAATGCACGGT-1_151507	5	1	1	3
CCCAAGACAGAGTATG-1_151507	5	0	5	3
CCCAAGTCATTACACT-1_151507	2	5	3	2
CCCAATGAGATTTGCA-1_151507	3	6	5	4
CCCAATTTCACAACTT-1_151507	0	4	3	4
CCCAGAGGAGGGCGTA-1_151507	5	0	5	3
CCCAGGAAGAATTCGA-1_151507	2	5	6	4
CCCAGGTCTGAAGGCT-1_151507	4	2	1	1
CCCAGTAAACTTGGGA-1_151507	3	6	0	6
CCCAGTTAAGGCGCCG-1_151507	4	2	2	0
CCCATATAGGTCGATT-1_151507	0	4	3	4
CCCGAAGTTTCGCGAA-1_151507	2	5	6	4
CCCGACCATAGTCCGC-1_151507	1	1	1	0
CCCGAGTTTCTCCGTA-1_151507	4	2	1	1
CCCGCAGCGCGAACTA-1_151507	6	3	2	1
CCCGCAGGGCCCAAAG-1_151507	5	0	5	3
CCCGCCATGCTCCCGT-1_151507	4	2	2	0
CCCGCGCAATGCACCC-1_151507	4	3	2	0
CCCGCTAGAGGGTTAA-1_151507	5	0	5	3
CCCGCTTGCCCTCGTC-1_151507	5	0	5	3
CCCGGGTCGTTCAGGG-1_151507	2	5	3	4
CCCGGTGGAAGAACCT-1_151507	6	3	6	0
CCCGGTGTATCGGAAT-1_151507	3	6	0	4
CCCGTAAGTCTAGGCC-1_151507	0	4	3	1
CCCGTAGCTGGGAAGA-1_151507	2	5	3	4
CCCGTCAGCGTCTGAC-1_151507	4	2	2	0
CCCGTGAGGGCGGTGA-1_151507	2	5	6	4
CCCGTTTCGCAGATGT-1_151507	4	2	1	1
CCCTACCCACACCCAG-1_151507	2	5	3	1
CCCTACTTGAACAATG-1_151507	2	5	3	4
CCCTAGTGTCAGGTGT-1_151507	1	2	2	0
CCCTATGTAGAGCAGA-1_151507	3	6	4	5
CCCTCAAGCTCTTAGT-1_151507	0	3	0	3
CCCTCATTCTGGAATT-1_151507	1	2	2	0
CCCTCCTCGCTCGTAT-1_151507	4	2	1	0
CCCTCGATAATACACA-1_151507	3	6	4	6
CCCTCGGGAGCCTTGT-1_151507	5	0	5	3
CCCTGAAATGAGTTGA-1_151507	6	3	2	1
CCCTGACTAACAAATT-1_151507	0	5	3	4
CCCTGATGTAACTCGT-1_151507	4	2	2	0
CCCTGCCCAATCCGCT-1_151507	2	5	3	4
CCCTGCGCTACGCATA-1_151507	0	4	3	1
CCCTGGTATGGGCGGC-1_151507	5	0	5	3
CCCTGTTGGCAAAGAC-1_151507	4	2	6	0
CCCTTCTCGTACGCGA-1_151507	5	0	5	3
CCCTTTAATGGAGTTC-1_151507	0	4	3	1
CCCTTTGACAGGTCTT-1_151507	0	4	3	1
CCGAAAGTGGTGAGCA-1_151507	4	2	2	0
CCGAACACTGGGCCTC-1_151507	2	5	6	1
CCGAACCTTCCCGGCC-1_151507	6	3	2	1
CCGAAGTATATTGTTC-1_151507	4	3	6	0
CCGACAAACACATGAG-1_151507	4	2	2	0
CCGACAAAGGGAGTGC-1_151507	0	4	3	1
CCGACAATAGGCCGCC-1_151507	6	3	1	1
CCGACGGGCATGAGGT-1_151507	3	5	3	4
CCGACGTAAACACAAC-1_151507	5	0	5	3
CCGACTCGCATAGTCT-1_151507	5	0	5	3
CCGAGAAGTCGCATAA-1_151507	4	2	1	1
CCGAGCTGTGCTTGTC-1_151507	5	0	5	3
CCGAGGGATGTTAGGC-1_151507	5	0	5	3
CCGATCTCAACCTTAT-1_151507	1	1	1	1
CCGATCTTAAGAGGCT-1_151507	1	1	1	0
CCGATTCGAGGGACCC-1_151507	0	4	3	4
CCGATTGGTCAATGAA-1_151507	1	1	1	0
CCGCACAAAGACCAAC-1_151507	4	2	2	0
CCGCACGTGACCTCGG-1_151507	4	3	6	4
CCGCACTTGCAATGAC-1_151507	2	5	3	1
CCGCATGTGGTACGAT-1_151507	0	4	3	2
CCGCCACCACAATCCA-1_151507	5	0	5	3
CCGCCGGTCAACACAC-1_151507	1	1	2	0
CCGCCGTTGAGGATAA-1_151507	1	2	1	6
CCGCCTGCGAATTGGT-1_151507	5	0	5	3
CCGCCTTGCGATGTCG-1_151507	2	5	6	4
CCGCGATTTGGTAGGT-1_151507	2	5	6	4
CCGCGGAATGCGTCAC-1_151507	0	5	3	4
CCGCGGGTACGAAGAA-1_151507	6	3	3	1
CCGCGTAGGTAAGGGC-1_151507	6	3	4	4
CCGCTATCAGCACCAG-1_151507	6	3	2	1
CCGCTCCAGGGCGATC-1_151507	3	5	0	4
CCGCTCTTCCGAACTA-1_151507	0	4	3	2
CCGCTGGTGCCATTCA-1_151507	5	0	5	3
CCGCTTACCTCACTCT-1_151507	0	4	6	4
CCGCTTCGCGGTTAAC-1_151507	5	0	5	3
CCGCTTGCTGACATGG-1_151507	5	0	5	3
CCGGAATGGTTTCAGT-1_151507	4	3	2	0
CCGGAGCGTACTTTCT-1_151507	2	5	3	4
CCGGAGGTCTTATGGT-1_151507	5	0	5	3
CCGGCACGACCGTTTC-1_151507	1	1	1	1
CCGGCGCATATTGGAT-1_151507	1	1	2	0
CCGGCGTGAGACTCTG-1_151507	2	5	6	4
CCGGGACCCGCAGAGA-1_151507	1	1	2	0
CCGGGCGGTCTCGTCA-1_151507	4	2	2	0
CCGGGCTGCTCCATAC-1_151507	1	2	2	0
CCGGGTTCGAGGTTAC-1_151507	0	4	3	4
CCGGTAATGGCTAGTC-1_151507	1	1	1	1
CCGGTTTGTAATTGTG-1_151507	2	5	3	4
CCGTAAGTTGGTCCCA-1_151507	4	2	2	0
CCGTACCCAAGCGCCA-1_151507	1	1	2	0
CCGTAGGAAATCCCTG-1_151507	0	4	3	1
CCGTAGGGTTGTTTAC-1_151507	6	4	1	1
CCGTATCTCGTCGTAG-1_151507	2	5	3	4
CCGTATTAGCGCAGTT-1_151507	5	0	5	3
CCGTGAGGCATTCATG-1_151507	1	1	1	6
CCGTGCCCATGACGGC-1_151507	1	1	2	0
CCGTGGAACGATCCAA-1_151507	5	0	5	3
CCGTGTTAAATTCCAT-1_151507	0	5	6	4
CCGTTACGTTAGAACA-1_151507	5	0	5	3
CCGTTCCGAATCTCGG-1_151507	0	4	3	4
CCTAAACAGGGTCCGT-1_151507	5	0	5	3
CCTAAAGGCTGACGCT-1_151507	5	0	5	3
CCTAAATTAACGGTTC-1_151507	6	3	2	1
CCTAAATTGTATCCTA-1_151507	4	3	1	1
CCTAACCCAAACAAGT-1_151507	4	3	2	1
CCTAACTAAGGCTCTA-1_151507	5	0	5	3
CCTAAGTGTCTAACCG-1_151507	1	1	5	3
CCTACAAGTCCGGAAT-1_151507	5	0	5	3
CCTACAGTTGAGGGAG-1_151507	0	5	3	2
CCTACATTCACAGACG-1_151507	2	5	3	4
CCTACGCGACCTTACA-1_151507	1	1	1	3
CCTACGGCTCAGTCGA-1_151507	4	2	2	0
CCTACTCAACACGATT-1_151507	0	4	3	6
CCTACTGCGGCGGCCA-1_151507	5	0	5	3
CCTACTGCTTACACTT-1_151507	4	3	2	0
CCTAGGCGTAGCGATC-1_151507	1	1	2	0
CCTAGGTAAAGGTAGC-1_151507	3	6	0	6
CCTAGTTAGTCGCATG-1_151507	5	0	5	3
CCTATAATGAGTGCCC-1_151507	6	4	6	1
CCTATACCGTCCTGTC-1_151507	2	5	3	4
CCTATATTTGTCCTGG-1_151507	2	5	3	4
CCTATCTATATCGGAA-1_151507	1	1	5	0
CCTATGAAGTGGTGCC-1_151507	1	1	1	1
CCTATGGCTCCTAGTG-1_151507	3	6	4	4
CCTATGGGTTACCGTC-1_151507	4	2	2	0
CCTATGGTCAAAGCTG-1_151507	2	5	3	4
CCTATGTCCACTCCAC-1_151507	0	4	3	1
CCTCACCAATCTTGAC-1_151507	4	2	2	0
CCTCACCTGAGGGAGC-1_151507	1	1	6	3
CCTCACCTTAGCATCG-1_151507	1	1	1	3
CCTCATGCAGCTACGA-1_151507	1	1	2	0
CCTCCCGACAATCCCT-1_151507	5	0	5	3
CCTCCGACAATTCAAG-1_151507	6	3	2	0
CCTCCTGAGCCCACAT-1_151507	2	5	3	4
CCTCCTGTTGTGTCGT-1_151507	0	4	3	2
CCTCGAAGTGGACGGG-1_151507	5	0	5	3
CCTCGACCCACTGCCT-1_151507	5	0	5	3
CCTCGCCAGCAAATTA-1_151507	1	1	3	3
CCTCGCGCGATATAGG-1_151507	5	0	5	3
CCTCGCGCTGTGCGAT-1_151507	0	4	3	4
CCTCGGACCGGGATAG-1_151507	4	2	2	0
CCTCGGATGCTACCTG-1_151507	0	4	3	1
CCTCGGTTTCCTTGCC-1_151507	3	6	4	5
CCTCGTTACGCCTGTT-1_151507	1	1	1	1
CCTCTAATCTGCCAAG-1_151507	1	1	1	0
CCTCTATCGATTAGCA-1_151507	2	5	3	4
CCTCTCTCCCATCTAG-1_151507	6	3	2	0
CCTCTGGCCTAGACGG-1_151507	5	0	5	3
CCTCTGTACTATTCTA-1_151507	0	4	3	1
CCTGAACGATATATTC-1_151507	1	2	2	0
CCTGAATATTTACATA-1_151507	1	1	1	0
CCTGACAAACTCGCGC-1_151507	0	2	0	3
CCTGACCACCGATGGT-1_151507	6	5	2	1
CCTGACGCAACCTTTA-1_151507	5	0	5	3
CCTGAGAATAAATGCA-1_151507	3	6	4	4
CCTGCCCGTTGTCTAG-1_151507	0	4	3	1
CCTGCGATAGAACTGT-1_151507	1	1	2	0
CCTGCGTTCTACGCTT-1_151507	0	4	6	1
CCTGCTATTTGAGAAG-1_151507	4	2	2	0
CCTGGAAACGTTCTGC-1_151507	1	1	1	1
CCTGGCTAGACCCGCC-1_151507	6	3	2	0
CCTGGTCGAATGTGGG-1_151507	0	4	3	1
CCTGTAAGACATGATA-1_151507	6	3	2	1
CCTGTACTCACGCCCA-1_151507	0	4	3	4
CCTGTCACCCGGGCTC-1_151507	4	2	2	0
CCTGTCCCTCACGTTA-1_151507	1	1	1	1
CCTGTCGCCCGTAAAT-1_151507	4	3	2	0
CCTGTGAAACCGTAAC-1_151507	2	5	6	4
CCTGTGCATAGGAGAC-1_151507	1	1	1	0
CCTGTGCGGATTGTAA-1_151507	1	1	1	0
CCTGTTCAACCTCGGG-1_151507	3	6	4	5
CCTGTTTGAAGACACG-1_151507	0	3	3	1
CCTTAAGTACGCAATT-1_151507	2	5	3	6
CCTTCAGTTAAAGTGA-1_151507	2	5	3	4
CCTTCGTATAGAATCC-1_151507	3	6	0	4
CCTTCTCAGCGTTCCT-1_151507	2	5	6	4
CCTTCTTGATCCAGTG-1_151507	1	1	1	0
CCTTGACCACTTTATT-1_151507	4	3	1	2
CCTTTAAGGGAGCACT-1_151507	2	5	3	4
CCTTTCAATGAAGAAA-1_151507	5	0	5	3
CGAAACATAGATGGCA-1_151507	5	0	5	3
CGAAACGCAATTCATG-1_151507	0	4	3	4
CGAACAGTATGGGCGT-1_151507	4	3	2	1
CGAACATAGTCAGAAA-1_151507	1	1	1	0
CGAACCCGCATGCGTC-1_151507	0	4	3	1
CGAACGCCCAGTGCCG-1_151507	5	0	5	3
CGAACGGCCGGACAAC-1_151507	2	5	3	4
CGAAGACGGTGAGTGC-1_151507	0	4	6	4
CGAAGACTGCCCGGGA-1_151507	5	0	5	3
CGAAGATCAGTTTCAT-1_151507	2	5	6	4
CGAAGCTATAAATTCA-1_151507	5	0	5	3
CGAAGTTGCTCTGTGT-1_151507	6	3	2	0
CGAATCTGCTCGACGC-1_151507	3	6	0	4
CGAATGACGCATAATG-1_151507	2	5	3	4
CGAATTACATGGTGTT-1_151507	1	1	1	0
CGACAATTTGATCTAA-1_151507	4	2	1	1
CGACACCGCTTAAGGA-1_151507	1	1	1	0
CGACACGCTCCGACAG-1_151507	4	3	2	0
CGACACGGATGCCCAC-1_151507	1	1	1	6
CGACAGTTCGCGTTAT-1_151507	6	3	2	1
CGACATGCGATCTTCT-1_151507	5	0	5	3
CGACCCTTAACGCCGG-1_151507	2	5	6	4
CGACGCATCCGTACCT-1_151507	3	5	0	6
CGACTCAGGATGTTAT-1_151507	5	1	2	3
CGACTCGGTACACGGT-1_151507	1	1	2	3
CGACTTTGTATAGCCT-1_151507	1	1	1	0
CGAGACCCTAGAGTGT-1_151507	6	3	2	1
CGAGACTACTGCTGCT-1_151507	2	5	3	1
CGAGAGATGTGAACCT-1_151507	1	2	2	0
CGAGAGCGCGTAGATA-1_151507	2	5	6	4
CGAGAGCTTTCACTAC-1_151507	0	4	3	2
CGAGAGGGTAGCCGCG-1_151507	6	3	1	1
CGAGATGTTGCCTATA-1_151507	5	0	5	3
CGAGATTTCGCTCGGG-1_151507	1	2	1	0
CGAGCACTTCAAGTTT-1_151507	4	3	6	0
CGAGCCGAGCACTCGA-1_151507	4	3	0	3
CGAGCGTTGATCAGCC-1_151507	1	1	2	0
CGAGCTGGGCTTTAGG-1_151507	1	1	2	0
CGAGGAGCTTCCATAT-1_151507	5	0	5	3
CGAGGATCGGGAACGA-1_151507	5	0	5	3
CGAGGCCAGGCATTGG-1_151507	4	2	2	0
CGAGGCTAAATATGGC-1_151507	4	2	2	0
CGAGGGACTGCGGTCG-1_151507	4	2	2	1
CGAGGGTATCCAGGTG-1_151507	2	5	3	4
CGAGTACTAAAGAGGA-1_151507	0	4	3	4
CGAGTGAAGGTACCAG-1_151507	3	5	3	4
CGAGTGCTATAGTTCG-1_151507	1	1	2	0
CGAGTTCTGTCCCACC-1_151507	1	1	2	0
CGAGTTTATCGGACTG-1_151507	1	1	1	0
CGATAACCAATTTGAG-1_151507	1	1	1	2
CGATAATACTCAGGTT-1_151507	1	2	1	0
CGATACCTCGCGGACA-1_151507	6	3	2	1
CGATAGTCGTACTGCA-1_151507	2	5	3	4
CGATATTAGCCGCAGG-1_151507	1	1	2	0
CGATCATTAGAGGCAC-1_151507	5	1	5	3
CGATCCACCATTGTTG-1_151507	3	6	4	4
CGATCCGACCCAGTGC-1_151507	6	3	2	1
CGATCCTCGCAACATA-1_151507	3	6	4	5
CGATCGAGAAGCACCA-1_151507	2	5	6	4
CGATCTGTTGGAGGAC-1_151507	2	5	3	4
CGATGGACCCTACGCC-1_151507	5	0	5	3
CGATTAAATATCTCCT-1_151507	0	4	3	1
CGATTCGCCTGGCTGC-1_151507	0	4	3	1
CGCAAACACGAGTTAC-1_151507	6	3	2	1
CGCAATCGATCATTAG-1_151507	0	3	6	6
CGCAATTACTTTCGGT-1_151507	4	3	2	0
CGCAATTAGGGTAATA-1_151507	4	3	2	0
CGCAATTCTACAATAA-1_151507	4	3	2	0
CGCACATGTCCACTAC-1_151507	4	2	2	0
CGCACGTCTGTTTATG-1_151507	3	6	4	4
CGCACGTGCGCTATCA-1_151507	1	2	1	1
CGCAGAAACATTTGCG-1_151507	5	0	5	3
CGCAGATCTTCACCCG-1_151507	5	0	5	3
CGCAGGCGATCCAAAC-1_151507	4	3	1	1
CGCATCATGGCTTCAG-1_151507	5	0	5	3
CGCATCCATCAGCCAG-1_151507	5	0	5	3
CGCATGCCGAATGCGT-1_151507	2	5	3	4
CGCATGGTGCGATGCT-1_151507	6	3	2	1
CGCATTAGCTAATAGG-1_151507	4	2	2	0
CGCCAAGAAGCCGAGT-1_151507	0	4	3	4
CGCCACAGGTCGCGAT-1_151507	3	5	0	6
CGCCACCCGCATTAAC-1_151507	1	1	2	0
CGCCATCCGATTATGA-1_151507	1	1	2	0
CGCCCAGCACGCCTAG-1_151507	2	5	3	4
CGCCCAGCGTTTCACG-1_151507	0	4	3	1
CGCCCGCTTCCGTACA-1_151507	5	0	5	3
CGCCCTTACATCCACC-1_151507	1	1	1	6
CGCCCTTGAAGGCTGA-1_151507	6	3	6	0
CGCCGACTATTCGCTA-1_151507	0	5	3	4
CGCCGCCCATGCCTGT-1_151507	4	2	2	0
CGCCGCGTTCTGAACG-1_151507	2	6	6	6
CGCCGGTGTCGCAGTA-1_151507	1	1	2	6
CGCCGTTCAGCATAGT-1_151507	6	3	1	1
CGCCTCCCTCCTCTAT-1_151507	6	3	2	0
CGCCTGGCCTACGTAA-1_151507	0	4	3	1
CGCCTTTAGCATGCTC-1_151507	4	2	1	0
CGCGAAGTGGCATACT-1_151507	0	4	3	2
CGCGACACTGCGCAGC-1_151507	6	3	6	0
CGCGACCGCGACAGAT-1_151507	0	4	3	2
CGCGAGAGGGACTTGT-1_151507	5	0	5	3
CGCGAGTCTGCCGGGT-1_151507	3	6	3	4
CGCGCAAATGTCCAGA-1_151507	3	6	0	4
CGCGCAAGGAACTACA-1_151507	1	1	2	0
CGCGCATGTTTGATTG-1_151507	0	4	3	1
CGCGCCCGACTTAATA-1_151507	1	1	1	0
CGCGGCAGTATTACGG-1_151507	1	2	2	0
CGCGGCTCAACTTGAA-1_151507	4	2	1	0
CGCGGGAATTAGGCAG-1_151507	1	1	2	0
CGCGGGAATTCCTTTC-1_151507	2	5	6	4
CGCGGTAAGTCTAGCT-1_151507	5	0	5	3
CGCGGTACGGTATACA-1_151507	0	4	3	6
CGCGGTCACAAACCAA-1_151507	5	0	5	3
CGCGTACATTCTGGAA-1_151507	1	1	1	2
CGCGTCATATTAAACC-1_151507	5	0	5	3
CGCGTGCTATCAACGA-1_151507	5	1	5	3
CGCGTTCATGAAATAC-1_151507	4	3	2	0
CGCTACCGCCCTATGA-1_151507	5	0	5	3
CGCTACGGGACATTTA-1_151507	6	3	2	1
CGCTAGAGACCGCTGC-1_151507	1	2	1	1
CGCTATACCGCCCACT-1_151507	1	1	2	0
CGCTATCGTGGCTTTA-1_151507	1	1	1	1
CGCTATTCAATGTATG-1_151507	4	2	2	0
CGCTATTCTTAGGCTC-1_151507	6	3	2	1
CGCTCGACATAATGAT-1_151507	4	2	2	0
CGCTCTCCGTAGATTA-1_151507	6	3	2	1
CGCTGAGGACGTCCAA-1_151507	5	0	5	3
CGCTGGTGACTACCCT-1_151507	4	3	2	1
CGCTGTGACGCCGCAC-1_151507	4	2	2	0
CGCTGTGTGGATGTTG-1_151507	2	5	3	4
CGCTTAGTATTGATAC-1_151507	3	6	0	4
CGCTTATTCCCGGTCG-1_151507	0	4	3	1
CGCTTCCACTGAAATC-1_151507	4	2	2	0
CGCTTCGGTCTAAGAC-1_151507	0	4	3	2
CGCTTGGACGGATAGA-1_151507	0	4	3	1
CGCTTTCATACCGGTG-1_151507	1	1	2	0
CGCTTTCCGCCAAGGT-1_151507	2	5	6	4
CGCTTTCTTGCATTCG-1_151507	1	1	2	0
CGGAAAGAATCAAACG-1_151507	2	5	3	4
CGGAAAGCAAATGTGC-1_151507	6	2	0	3
CGGAAATTTCACATCC-1_151507	5	0	5	3
CGGAACGTAAACATAG-1_151507	0	4	3	1
CGGACCTTTACGTCCC-1_151507	3	5	0	4
CGGACGTTACTTGAAG-1_151507	2	5	6	4
CGGAGCAATTTAATCG-1_151507	0	4	3	1
CGGAGCATGGCGATCC-1_151507	6	3	2	1
CGGAGCTTATAACACC-1_151507	5	0	5	3
CGGAGTCCTAACCTGG-1_151507	1	1	1	6
CGGAGTTTGAGAGACA-1_151507	6	3	2	4
CGGATAAGCGGACATG-1_151507	4	2	5	3
CGGATCCTCAAGGACT-1_151507	0	4	3	2
CGGCAAACATCGTGCG-1_151507	0	4	3	4
CGGCAATAAGATCGCC-1_151507	4	3	1	1
CGGCACCGTTAGCGCC-1_151507	5	0	5	3
CGGCACTCAAGAAAGT-1_151507	1	1	2	0
CGGCAGGGTCGGGTTG-1_151507	1	1	1	0
CGGCCACGCACAAAGT-1_151507	4	3	2	1
CGGCCAGAGCGACCAT-1_151507	3	6	4	4
CGGCCCAACCTGTAGT-1_151507	5	0	5	3
CGGCCCAGGTATATCC-1_151507	4	2	1	1
CGGCGCCATCAATCCC-1_151507	0	3	3	1
CGGCTCTAAAGCTGCA-1_151507	4	2	1	1
CGGCTCTTCGTCGAAC-1_151507	5	0	5	3
CGGCTGAAGGTTACGC-1_151507	1	1	1	2
CGGCTGCAAGATTAAG-1_151507	5	0	5	3
CGGCTTTGTATGATAA-1_151507	5	0	5	3
CGGGAATATAGTATAC-1_151507	4	2	1	1
CGGGAATTTATGTAAA-1_151507	6	3	2	1
CGGGAGCTTCAGTGTA-1_151507	4	3	2	1
CGGGAGTATACCGCCG-1_151507	4	2	6	3
CGGGATCAATGTAAGA-1_151507	1	2	2	0
CGGGCAGCTAAACCGC-1_151507	4	3	2	1
CGGGCCATAGCCGCAC-1_151507	4	2	2	0
CGGGCCTTCTTTGTAA-1_151507	6	3	2	1
CGGGCGATGGATCACG-1_151507	2	5	3	4
CGGGCTACTTAAATTG-1_151507	1	1	1	1
CGGGTGTACCCATTTA-1_151507	1	1	2	0
CGGGTTCGGCACGTAT-1_151507	1	1	1	3
CGGGTTGTAGCTTTGG-1_151507	1	1	2	0
CGGGTTTGTTAGGGCT-1_151507	6	3	1	1
CGGTACTAGAATCAAA-1_151507	4	2	2	0
CGGTAGAGGTGCAGGT-1_151507	5	0	5	3
CGGTATAGGTATTAGC-1_151507	5	0	5	3
CGGTATGGGCACTCTG-1_151507	2	5	6	4
CGGTCAAGTGGGAACC-1_151507	1	1	2	0
CGGTCCATGAGACTCC-1_151507	5	0	5	3
CGGTCCGTCGCAAGCC-1_151507	2	5	3	4
CGGTCTATCAACCCGT-1_151507	5	0	5	3
CGGTGAAGACTAAAGT-1_151507	0	4	3	1
CGGTGCAGATAGAACG-1_151507	0	4	3	4
CGGTGCGCGTTGGTCC-1_151507	0	5	6	4
CGGTGGGCTCCAGCCT-1_151507	5	0	5	3
CGGTGTACTTGATCCC-1_151507	4	2	2	0
CGGTTATCCAACAGTG-1_151507	1	1	1	0
CGGTTCAAGTAGGTGT-1_151507	5	0	5	3
CGGTTCCGGCTTCTTG-1_151507	1	1	2	0
CGGTTGACCTGGCATA-1_151507	0	4	3	1
CGGTTGAGTATCCTTC-1_151507	3	6	4	5
CGGTTGGGCAGGGTCC-1_151507	2	5	6	4
CGGTTGGGTTCAAGTT-1_151507	5	0	5	3
CGGTTTATGAAGGAAC-1_151507	5	0	5	3
CGTAAACGCTTGAGTG-1_151507	1	1	2	0
CGTAACGGAACGATCA-1_151507	1	1	1	2
CGTAACTTCGACACTT-1_151507	3	6	4	4
CGTAATAATTACGAGT-1_151507	4	3	6	0
CGTACCGAAAGTCTAG-1_151507	4	2	6	0
CGTACCTGATAGGCCT-1_151507	1	1	1	0
CGTAGAGAGTAATTAT-1_151507	2	5	3	4
CGTAGCGAATTGTCAG-1_151507	5	0	5	3
CGTAGCGCCGACGTTG-1_151507	5	0	5	3
CGTATTAAGAGATCTA-1_151507	4	3	2	1
CGTCAAATGGTCGCAG-1_151507	5	0	5	3
CGTCAAGGCTATAAAT-1_151507	0	4	6	1
CGTCAATCTTTAACAT-1_151507	4	3	6	0
CGTCACGTCCATTGGT-1_151507	0	4	3	1
CGTCAGCTATTTACTC-1_151507	4	2	6	3
CGTCAGTGCGCACAAG-1_151507	1	1	2	0
CGTCAGTTTATCGTCT-1_151507	5	0	5	3
CGTCATACCATATCCA-1_151507	4	2	2	0
CGTCCAGATGGCTCCA-1_151507	1	3	0	6
CGTCGCATGTGAGCCA-1_151507	2	5	3	4
CGTCGCGGCGGGATTT-1_151507	4	2	2	0
CGTCGCTTGGTTATAC-1_151507	3	6	4	5
CGTCGGATAGTGTTGA-1_151507	1	1	1	0
CGTCGGGTCTAAGCGC-1_151507	3	6	0	4
CGTCGTCCTTCGCGAA-1_151507	0	4	3	4
CGTCTCTCGCCGAGGC-1_151507	1	1	1	6
CGTCTGGAAGGGCCCG-1_151507	1	1	2	0
CGTCTTGAGTGTGACG-1_151507	1		2	6
CGTGAAGTTAATTCAC-1_151507	6	3	2	1
CGTGACATTGGGTCGT-1_151507	5	0	5	3
CGTGACCAGTCCTCTG-1_151507	2	5	3	4
CGTGCACACCACTGTA-1_151507	2	5	3	4
CGTGCAGACTGGGACA-1_151507	4	2	2	0
CGTGCATTGTCGACGC-1_151507	0	4	3	4
CGTGCCCGACATTTGT-1_151507	5	0	5	3
CGTGCCCTCCCGAAGA-1_151507	4	3	2	0
CGTGCTGGCCTAGTCG-1_151507	1	1	2	0
CGTGCTTCTACCTAAA-1_151507	3	6	4	5
CGTGGCCGAATATCTA-1_151507	4	2	2	0
CGTGGTACCCAAAGGC-1_151507	3	6	4	5
CGTGTATGGGAGCTGA-1_151507	0	4	0	1
CGTGTCCCATTCGCGA-1_151507	6	3	2	0
CGTGTCTCGTTACGAC-1_151507	3	6	0	4
CGTGTGTTAAACCCTG-1_151507	5	1	5	3
CGTTAAACTAGTTAGG-1_151507	4	2	1	1
CGTTAATGTCCCGACG-1_151507	0	4	3	1
CGTTAGCTCACAACTG-1_151507	5	0	5	3
CGTTCAAGGAAACGGA-1_151507	3	6	4	5
CGTTCAGACCCGCGAA-1_151507	2	5	3	4
CGTTCATGGTGCGCGT-1_151507	2	5	3	4
CGTTCTTCGCACACCT-1_151507	5	0	0	3
CGTTGAATACCGCGCT-1_151507	0	4	3	1
CGTTGAGCGACCGTCG-1_151507	6	3	2	1
CGTTGAGTAATTGCGT-1_151507	5	0	5	3
CGTTGCCCGCGTGGGA-1_151507	3	6	4	4
CGTTGTAAACGTCAGG-1_151507	6	2	6	3
CGTTGTAAGATTGATT-1_151507	5	0	5	3
CGTTGTCGGCAATTGA-1_151507	2	5	3	1
CGTTGTTTCAATTCCC-1_151507	6	3	2	1
CGTTTAAGCGGAGCAC-1_151507	5	1	2	0
CGTTTACAAGGCAGCT-1_151507	5	0	5	3
CGTTTCACTTCGGGCG-1_151507	5	0	5	3
CGTTTCGCTCATTACA-1_151507	6	3	2	1
CGTTTGTGTAGAGGGT-1_151507	2	5	3	4
CTAAACGGGTGTAATC-1_151507	5	0	5	3
CTAAAGAATGCCTACT-1_151507	0	3	2	1
CTAAAGGGAAATAGGA-1_151507	6	3	2	1
CTAAAGTCCGAAGCTA-1_151507	1	1	2	0
CTAAATCCGGTGTACA-1_151507	3	6	0	4
CTAAATCCTATTCCGG-1_151507	1	1	2	0
CTAACCGCGCGCCCGT-1_151507	0	4	2	1
CTAACGAAACTTGCTG-1_151507	1	1	1	0
CTAACTGATAATCGCC-1_151507	6	3	1	4
CTAACTGGTCCGGTTC-1_151507	2	5	6	4
CTAAGGGAATGATTGG-1_151507	6	3	2	1
CTAAGTACAGGGCTAC-1_151507	5	1	5	3
CTAATTATGAAGCGTA-1_151507	1	1	1	0
CTAATTCGCACGCGCT-1_151507	6	3	2	0
CTAATTCTCAGATATT-1_151507	5	0	5	3
CTAATTTCAACAACAC-1_151507	4	3	2	0
CTACAAGAAATAACCC-1_151507	2	5	3	4
CTACACTAGCTTGTTC-1_151507	5	0	5	3
CTACACTCGCAGATGG-1_151507	6	3	1	1
CTACCCTAAGGTCATA-1_151507	1	1	1	0
CTACGAACTAGGTCGA-1_151507	5	0	5	3
CTACGACTAGCTATAA-1_151507	0	4	3	1
CTACGCACGGAGTACC-1_151507	4	3	2	1
CTACGCCATTTCCGAT-1_151507	5	0	5	3
CTACGTGTTGCCACCA-1_151507	1	1	2	0
CTACTATCATAGGTTT-1_151507	2	5	3	4
CTACTATCTTTCAGAG-1_151507	1	1	1	0
CTACTCAAGGTATAGT-1_151507	3	6	3	4
CTACTCTAGGCCCGGC-1_151507	6	3	6	1
CTACTGCCACCTGACC-1_151507	4	2	2	0
CTAGACATATATGTAG-1_151507	1	1	1	3
CTAGACTGCATTTCGT-1_151507	5	0	5	3
CTAGATAAACTCCTCG-1_151507	1	1	2	0
CTAGATGTGAGTGTAA-1_151507	1	1	1	0
CTAGATTTACGACGGC-1_151507	4	3	2	0
CTAGCAACTAATTTAC-1_151507	5	1	5	3
CTAGCATAGTATAATG-1_151507	4	3	2	0
CTAGCCACAGGCGAGC-1_151507	6	3	6	4
CTAGCCGATGTTATGA-1_151507	5	0	5	3
CTAGCGCCAATCCTAC-1_151507	1	1	1	6
CTAGGCGCCCTATCAG-1_151507	4	3	2	1
CTAGGCGGCAGAGAAT-1_151507	5	1	2	3
CTAGGGATAGGGACAA-1_151507	3	6	4	5
CTAGGTCTGAAGGAAT-1_151507	1	1	1	1
CTAGGTTCGGACGTGA-1_151507	0	4	3	1
CTAGTAGAAAGGGATT-1_151507	0	4	3	2
CTAGTATTCGGAATTA-1_151507	5	0	5	3
CTAGTCACGTCTTAAG-1_151507	4	2	2	1
CTAGTGAAGGACAGGA-1_151507	6	3	2	1
CTAGTTACAACCCGGT-1_151507	0	4	3	1
CTAGTTGGGCCCGGTA-1_151507	1	2	1	0
CTATAAGAGCCAATCG-1_151507	5	0	5	3
CTATAGGCGTTGATGT-1_151507	3	6	0	4
CTATATCCAGCCTGGC-1_151507	3	6	4	4
CTATCACAACGCTGGA-1_151507	2	5	6	4
CTATCGACGAAATACA-1_151507	6	3	2	1
CTATCGCGTAGAGAAC-1_151507	6	3	6	6
CTATCGGGTCTCAACA-1_151507	4	2	2	0
CTATGCCCGAATGCAA-1_151507	2	5	3	4
CTATGGGAAGCGGAAT-1_151507	4	3	1	1
CTATGTCACTAGCCCA-1_151507	4	2	2	0
CTATGTCTATTGAAAC-1_151507	5	1	5	3
CTATGTGAGTCACGGC-1_151507	2	5	6	1
CTATTCATGTGTCCCA-1_151507	0	4	3	1
CTATTGTGTTTGGTCA-1_151507	5	0	5	3
CTATTTGCTTGGAGGA-1_151507	3	6	0	4
CTATTTGGTTACGGAT-1_151507	4	2	2	1
CTCAAACCACTGCCCG-1_151507	3	6	0	4
CTCAACTAACCCGGAT-1_151507	0	4	3	2
CTCAAGACATTAGCGC-1_151507	5	0	5	3
CTCACACGCAAGCCTA-1_151507	5	0	5	3
CTCACATTTACTAAAT-1_151507	0	5	3	1
CTCACCAGTACAAGTG-1_151507	0	4	6	4
CTCACCGATCCAAACT-1_151507	1	1	1	1
CTCACTGTGATACTTA-1_151507	0	5	3	1
CTCACTTGGCTGGTAA-1_151507	0	4	3	4
CTCAGAGCTAATGTCG-1_151507	2	5	6	4
CTCAGATTGTGATAAG-1_151507	2	5	6	4
CTCAGCAGACTGCCGA-1_151507	1	1	1	2
CTCAGGACTCACCTGT-1_151507	4	2	2	0
CTCAGTCACGACAAAT-1_151507	5	0	5	3
CTCATGGCTCACAATC-1_151507	5	1	5	3
CTCATGGTAATTTGCG-1_151507	2	5	3	4
CTCATTCGTGAACATC-1_151507	0	4	6	4
CTCATTGCTCTAACAA-1_151507	0	4	3	2
CTCATTTGATGGGCGG-1_151507	1	2	2	0
CTCCCAATGAGTCGCG-1_151507	4	2	1	0
CTCCCTCCTTTCGATC-1_151507	2	5	3	4
CTCCGAGTAAATCCGC-1_151507	1	1	1	2
CTCCGCCCACATGAGG-1_151507	0	4	3	1
CTCCGGCCTAATATGC-1_151507	1	2	2	0
CTCCGGCTTGTAGACA-1_151507	4	2	2	0
CTCCTAAGTTATGTCT-1_151507	1	1	2	0
CTCCTCCAGCTCACAC-1_151507	2	5	3	4
CTCCTGTTCAAGGCAG-1_151507	6	3	1	1
CTCCTTTACGCAAGTC-1_151507	5	0	5	3
CTCGAATGGAACGTAT-1_151507	5	1	0	3
CTCGAGATCCAAAGCA-1_151507	4	2	6	0
CTCGAGGTCGAACAGT-1_151507	4	2	2	0
CTCGATATTTGCGAGC-1_151507	5	0	5	3
CTCGCACCTATATAGT-1_151507	1	1	1	0
CTCGCCGAATGTAGGG-1_151507	0	5	3	1
CTCGCTAGGTAAGCGA-1_151507	2	5	3	1
CTCGGGCATCGTCGGG-1_151507	5	0	5	3
CTCGGGTTCTCTGGCC-1_151507	3	6	4	5
CTCGGTACCACTGCTC-1_151507	4	2	2	0
CTCGGTCCGTAGCCTG-1_151507	1	1	2	0
CTCGGTTGTCGGCCCT-1_151507	3	6	0	4
CTCGTCTGTGCCTTCG-1_151507	2	5	3	4
CTCGTTACGGCTACCA-1_151507	3	6	4	5
CTCGTTTCTAATGTTT-1_151507	5	0	5	3
CTCTAATGCATTGATC-1_151507	5	0	5	3
CTCTACACTGGCGATT-1_151507	2	5	6	4
CTCTACATCCTGCGTG-1_151507	3	5	6	4
CTCTAGCCCTCGGAAA-1_151507	2	4	3	1
CTCTATTTGGCTGCAG-1_151507	6	3	2	1
CTCTCACAATCGATGA-1_151507	4	2	2	0
CTCTCGATGTGCGCCT-1_151507	5	0	5	3
CTCTCGCTGTACTATG-1_151507	6	3	6	3
CTCTCTAACTGCCTAG-1_151507	3	6	0	5
CTCTGCGAAGCAAGCA-1_151507	1	1	2	0
CTCTGGACGCCTGGTG-1_151507	4	3	2	0
CTCTGTCCATGCACCA-1_151507	2	5	3	1
CTCTGTGCCTGCTATG-1_151507	5	0	5	3
CTCTGTTTGAGGATTC-1_151507	5	0	5	3
CTCTTCTATTGACTGG-1_151507	4	2	1	1
CTCTTCTGGAAGTTAG-1_151507	3	6	0	4
CTCTTGTCCCGCTTGG-1_151507	0	4	3	4
CTGAAACGGCCCTCAG-1_151507	1	1	1	1
CTGAAAGAGATCCGAC-1_151507	1	1	1	0
CTGAATCCGAGACCTC-1_151507	0	4	3	1
CTGAATTTATTGCCAG-1_151507	5	0	5	3
CTGACTGCGCAGCTCG-1_151507	1	1	1	0
CTGAGAAAGTTCGGCG-1_151507	4	2	1	6
CTGAGCAAGTAACAAG-1_151507	4	2	2	0
CTGATAGTGTATCTCA-1_151507	0	4	6	1
CTGCAAATGGGCTCCA-1_151507	5	0	5	3
CTGCAAGCACGTTCCG-1_151507	0	4	3	1
CTGCACAACTACATAT-1_151507	6	3	6	1
CTGCACCTAGTCCACA-1_151507	5	0	5	3
CTGCACCTGGAACCGC-1_151507	1	1	2	0
CTGCACTCCAGTACAG-1_151507	0	4	6	1
CTGCAGAGAATCAGAG-1_151507	0	4	3	2
[truncated: 45,683 more rows]
