# Supplementary material for: SPACEL: deep learning-based characterization of spatial transcriptome architectures
Source: Nat Commun. 2023 Nov 22;14:7603. doi: 10.1038/s41467-023-43220-3 (PMC10663563; doi:10.1038/s41467-023-43220-3)
Supplement: Supplementary file 8 — Source Data [file 41467_2023_43220_MOESM8_ESM.zip › SourceData/Source_Data_sFigure15.xlsx]

## Sheet: sFig.15a
﻿Stacked 3D alignments constructed by Scube, STAligner, and PASTE from 33 MERFISH slices of mouse brain
	Scube_X	Scube_Y	STAlinger_X	STAligner_Y	PASTE_X	PASTE_Y	Z	color_celltype
cell_100023173600007776283900355785793185282	141.201	294.315	3340.6	1456.16	133.68	338.785	0	#92c866
cell_100357557613983092542421396030726393144	-416.78	580.392	2782.62	1742.24	-424.301	624.862	0	#f4ed27
cell_100438314633131300286240527528820911794	43.2122	-257.781	3242.61	904.067	35.6907	-213.312	0	#e2c787
cell_100689500727523367948135048603789232105	-460.54	431.272	2738.86	1593.12	-468.061	475.742	0	#92c866
cell_100756095765922513431551474967095417597	262.595	60.8477	3461.99	1222.7	255.073	105.318	0	#8606a6
cell_100804231467839048239808418591662649115	300.795	-7.96606	3500.19	1153.88	293.274	36.5039	0	#b4c4df
cell_101083364591495475492817085898879333965	260.333	600.101	3459.73	1761.95	252.811	644.571	0	#e26660
cell_10126453329525163228409998117330821288	-383.525	-4.70776	2815.87	1157.14	-391.046	39.7622	0	#b4c4df
cell_101328361963796740712805237114800777834	99.4517	-614.26	3298.85	547.589	91.9302	-569.79	0	#f9973f
cell_101389991794375888458495842208444561818	-38.0154	-238.718	3161.38	923.131	-45.5369	-194.248	0	#f1834c
cell_101591421751298755389441745722505669017	2.75952	-937.479	3202.16	224.37	-4.76196	-893.009	0	#f4ed27
cell_101604818680027320224875901979329719387	796.088	97.2069	3995.49	1259.06	788.566	141.677	0	#e26660
cell_10165865408501920542791552299358685449	288.327	433.228	3487.73	1595.08	280.806	477.697	0	#92c866
cell_101688897762265889629410759021642046035	-575.085	396.134	2624.31	1557.98	-582.607	440.604	0	#92c866
cell_101693483543747482645343785208098209101	449.176	-58.9026	3648.57	1102.95	441.655	-14.4326	0	#873b99
cell_101919352467671310660787039505125734431	-191.214	-241.28	3008.19	920.569	-198.735	-196.81	0	#fdc527
cell_102099883907359080003546531173209079140	-57.7615	-285.759	3141.64	876.09	-65.283	-241.289	0	#f1834c
cell_102146456718558175752773740333889984179	313.296	359.243	3512.69	1521.09	305.774	403.713	0	#27dade
cell_102191658991000951412760072221697800224	-529.081	280.525	2670.32	1442.37	-536.603	324.995	0	#fcd225
cell_102864457528156359826853005695820733935	271.319	17.7678	3470.72	1179.62	263.797	62.2378	0	#ce4b75
cell_102906142663883313826057581013884581390	-685.792	424.904	2513.61	1586.75	-693.313	469.374	0	#af7222
cell_103009163579130611585766386040386419187	-482.251	254.866	2717.15	1416.71	-489.772	299.336	0	#f4ed27
cell_103331307739621236964123376851251874393	-129.532	658.164	3069.87	1820.01	-137.054	702.634	0	#f3f966
cell_103470765538416745149066982928362049090	-310.526	-627.793	2888.87	534.055	-318.047	-583.323	0	#f4ed27
cell_103625862613560967533675328506912040874	411.817	362.536	3611.22	1524.39	404.296	407.006	0	#ce4b75
cell_103742361286658027162646855286962425807	399.183	568.757	3598.58	1730.61	391.661	613.227	0	#b4c4df
cell_103781742331133280058955671832587884389	-557.065	622.114	2642.33	1783.96	-564.586	666.584	0	#b4c4df
cell_103877094301537318020473885277446883108	-245.706	650.154	2953.69	1812	-253.228	694.624	0	#fcd225
cell_104022494635383183986732299051124375801	-242.437	-613.752	2956.96	548.097	-249.958	-569.282	0	#e8d29a
cell_104089143150858956423846481311499122105	-562.932	-106.237	2636.47	1055.61	-570.454	-61.7673	0	#37a055
cell_104173626005141890565682371893092687211	-138.749	252.432	3060.65	1414.28	-146.271	296.902	0	#f1834c
cell_104182382695644627269812180671173742634	119.932	-710.725	3319.33	451.123	112.41	-666.255	0	#f9973f
cell_104277619663641087759086967830351401923	-168.585	313.617	3030.81	1475.47	-176.106	358.087	0	#f9973f
cell_104443226206953563813153881409759142702	69.9929	-33.9303	3269.39	1127.92	62.4714	10.5397	0	#d5546e
cell_104486598995166357371538304574383104459	-452.676	45.3372	2746.72	1207.19	-460.198	89.8071	0	#92c866
cell_104487670941940179521170559879872885202	548.18	-269.672	3747.58	892.177	540.659	-225.202	0	#c8437b
cell_104525653157039508161850946584915839262	-463.532	-107.477	2735.87	1054.37	-471.053	-63.0074	0	#9fd899
cell_104592355790310544453146995339826812048	273.969	148.086	3473.37	1309.93	266.447	192.556	0	#b4c4df
cell_104612441927878116653044607215154593940	94.5518	333.343	3293.95	1495.19	87.0303	377.813	0	#00b5eb
cell_104640571652211461384562182463226368832	-306.187	-28.15	2893.21	1133.7	-313.709	16.3199	0	#b4c4df
cell_104857145824444646175563880441579211622	455.266	-5.49878	3654.67	1156.35	447.745	38.9712	0	#dbb972
cell_104934169164784263100639694451865200054	-457.527	210.506	2741.87	1372.36	-465.049	254.976	0	#f4ed27
cell_104937953431496359784125593006183356270	167.646	-838.006	3367.04	323.843	160.124	-793.536	0	#fdc527
cell_105011860381547225506133817296649273056	57.3804	-580.215	3256.78	581.634	49.8589	-535.745	0	#1f8742
cell_105114756804159624065682527481008520838	-491.334	-527.95	2708.06	633.899	-498.855	-483.48	0	#9fd899
cell_105139115807626575296119625887571925571	-299.326	531.054	2900.07	1692.9	-306.848	575.524	0	#f4ed27
cell_105169662533640892458559165442595672572	-400.878	-382.204	2798.52	779.645	-408.4	-337.734	0	#f4ed27
cell_105176011582640934794439908205347611174	402.24	40.5846	3601.64	1202.43	394.718	85.0546	0	#92c866
cell_105342185141734385992235577168782074329	170.139	157.033	3369.54	1318.88	162.618	201.503	0	#00b5eb
cell_105634114296291914143491463666418157063	-253.362	274.985	2946.04	1436.83	-260.884	319.455	0	#f9973f
cell_105743917256879562824982687300504730748	-360.775	475.436	2838.62	1637.28	-368.296	519.906	0	#fcd225
cell_105829827678714312152020701847696483172	-143.519	-986.166	3055.88	175.683	-151.041	-941.696	0	#dbed66
cell_105852900449364821317493833597853844833	531.353	302.148	3730.75	1464	523.831	346.618	0	#40ecd4
cell_105864311909742171056255726498650880745	246.487	128.38	3445.89	1290.23	238.965	172.85	0	#8606a6
cell_10621828331544710683708026167778449280	-270.204	352.63	2929.19	1514.48	-277.726	397.1	0	#92c866
cell_106441320117288133412813931039800710429	-375.69	572.022	2823.71	1733.87	-383.211	616.492	0	#f4ed27
cell_106521876804260394919682262539887228409	241.849	-500.19	3441.25	661.659	234.328	-455.72	0	#dc5d67
cell_106599650361919644759395530160608510306	111.448	-921.842	3310.85	240.007	103.927	-877.372	0	#e153a5
cell_106752891538729616163356596170138420864	-462.378	-359.081	2737.02	802.768	-469.899	-314.611	0	#f3f966
cell_106799993829664323560990108292614265176	-203.154	-722.724	2996.25	439.125	-210.675	-678.254	0	#f4ed27
cell_106879082911775478361315333775395117458	261.588	-5.52783	3460.99	1156.32	254.066	38.9421	0	#18cde4
cell_106910523370899322043767648759313035070	-6.4082	-803.529	3192.99	358.319	-13.9297	-759.059	0	#fcd225
cell_106989228421555750179434626337025127238	808.281	151.634	4007.68	1313.48	800.76	196.104	0	#4df3ce
cell_107026911837187088180700290256717920260	-223.176	-568.332	2976.22	593.517	-230.697	-523.862	0	#f4ed27
cell_107099222151666516087124901905733016295	8.47485	518.159	3207.87	1680.01	0.953369	562.629	0	#f1834c
cell_107123676586470758703863391343386819766	61.0386	-509.779	3260.44	652.07	53.5171	-465.309	0	#f1834c
cell_107339112156518725033613824971578371128	-354.654	-513.449	2844.75	648.4	-362.175	-468.979	0	#fcd225
cell_107478541052852506394885417310841342068	-492.957	-409.62	2706.44	752.229	-500.478	-365.15	0	#b4c4df
cell_107553564099505468771530212471108711691	598.027	201.068	3797.43	1362.92	590.505	245.538	0	#873b99
cell_107622566819890597969247145839799835696	-492.154	863.466	2707.24	2025.31	-499.675	907.936	0	#af7222
cell_107802230486370115219103041504548543565	585.441	-373.719	3784.84	788.13	577.919	-329.249	0	#00b5eb
cell_107872427553484314464313370989111586159	-350.97	297.444	2848.43	1459.29	-358.491	341.914	0	#f4ed27
cell_108009979999827127872963248552653775571	437.771	-245.91	3637.17	915.939	430.25	-201.44	0	#8606a6
cell_108029856937918413376617838402063177447	37.2839	735.509	3236.68	1897.36	29.7625	779.979	0	#f1834c
cell_108075098044368552315158939266458836854	141.252	805.254	3340.65	1967.1	133.731	849.724	0	#92c866
cell_10808642887143486819721430936731590070	-104.952	598.407	3094.45	1760.26	-112.474	642.877	0	#b4c4df
cell_108096998665573991139175612407607921425	-552.628	364.346	2646.77	1526.19	-560.15	408.816	0	#b4c4df
cell_108118885601711341870659764919886937782	-620.317	469.397	2579.08	1631.25	-627.839	513.867	0	#92c866
cell_108134615693647169618626346111727151317	-683.723	215.11	2515.68	1376.96	-691.244	259.58	0	#92c866
cell_108151846753791284075707325388117939956	417.414	600.21	3616.81	1762.06	409.892	644.679	0	#e76f5a
cell_108251441395865598807128269118024108228	-227.461	-890.83	2971.94	271.019	-234.983	-846.36	0	#dbed66
cell_108261734847365546385384504118257042139	407.697	532.629	3607.1	1694.48	400.175	577.099	0	#d7bfdd
cell_108307546474021084567097168395848541729	-404.453	-174.883	2794.95	986.966	-411.974	-130.413	0	#f4ed27
cell_108322243376190375045558105931073151056	-39.0176	-126.611	3160.38	1035.24	-46.5391	-82.1411	0	#dc5d67
cell_10832956982967017320271411120350378461	-208.053	-256.594	2991.35	905.254	-215.574	-212.125	0	#f2eff6
cell_108350782641589870500543373966745320263	-673.652	62.9508	2525.75	1224.8	-681.174	107.421	0	#43ac5e
cell_108613353452250782170756621115529268727	-340.916	484.392	2858.48	1646.24	-348.437	528.862	0	#f4ed27
cell_108661393468113001212291905272309423191	-279.246	-812.659	2920.15	349.19	-286.768	-768.189	0	#92c866
cell_108699524623518897298020345031668922889	235.018	534.118	3434.42	1695.97	227.496	578.588	0	#e2c787
cell_108854021457805852886014060025378905175	-290.983	-755.888	2908.42	405.961	-298.504	-711.418	0	#92c866
cell_109318072160748829012816421737406189743	197.109	-406.014	3396.51	755.835	189.588	-361.544	0	#e26660
cell_10947586813746476254045026542543913517	84.9429	-596.391	3284.34	565.457	77.4214	-551.921	0	#92c866
cell_109508429085227515047516965957926401594	-381.059	-274.984	2818.34	886.865	-388.581	-230.514	0	#f4ed27
cell_109677454197376232307709407051499290780	21.8552	-635.419	3221.25	526.43	14.3337	-590.949	0	#fdc527
cell_109955609694149559296109082461053604390	394.903	-378.299	3594.3	783.55	387.381	-333.829	0	#9fd899
cell_109965427353334007768264044562271991296	104.847	-776.856	3304.25	384.993	97.3254	-732.386	0	#fdc527
cell_110269435316154646323871198614485067080	-103.784	114.646	3095.61	1276.49	-111.305	159.115	0	#f1834c
cell_110272755519126451572811381027326300157	84.0308	213.342	3283.43	1375.19	76.5093	257.812	0	#c8437b
cell_110283315797182327149692218378104887658	646.482	109.906	3845.88	1271.75	638.961	154.376	0	#d1a559
cell_110355162697742019119462108600206834566	583.277	214.013	3782.68	1375.86	575.755	258.483	0	#cfa8d2
cell_110703820799907747717493505881741029375	-490.042	875.952	2709.36	2037.8	-497.563	920.422	0	#af7222
cell_110898718501134611372191987417029490458	496.138	-170.846	3695.54	991.003	488.616	-126.376	0	#18cde4
cell_111040196385891579910625151481376235798	-384.952	-163.45	2814.45	998.399	-392.473	-118.98	0	#fcd225
cell_111044696643303903287222007173283188450	449.965	-343.425	3649.36	818.424	442.443	-298.955	0	#b4c4df
cell_111199893546845657870596070189050433425	211.146	-820.17	3410.54	341.679	203.624	-775.7	0	#fdc527
cell_111352697923105064572965115751138806765	11.238	-736.618	3210.64	425.231	3.71655	-692.148	0	#fcd225
cell_111364034952465610754719454869481105250	-126.894	115.362	3072.5	1277.21	-134.415	159.832	0	#f9973f
cell_111366982642174510105660936745227904529	582.522	-330.848	3781.92	831.001	575	-286.378	0	#92c866
cell_111397466719856331851434484222313069393	148.631	-768.629	3348.03	393.22	141.11	-724.159	0	#bce4b5
cell_11157635610331246605146035427592382614	70.0193	-928.41	3269.42	233.439	62.4978	-883.94	0	#f4ed27
cell_111582501385204181246361169574496644745	-207.224	389.403	2992.17	1551.25	-214.746	433.873	0	#f9973f
cell_111848395540594529930786802291504808493	-29.9185	-139.082	3169.48	1022.77	-37.4399	-94.6119	0	#dc5d67
cell_112175829099193106151551851901876012639	421.303	520.093	3620.7	1681.94	413.782	564.563	0	#92c866
cell_112283568205299483611931150417897206429	187.271	-821.818	3386.67	340.031	179.749	-777.348	0	#a40447
cell_11233683868855919081503766393333837988	-19.8355	513.448	3179.56	1675.3	-27.3569	557.918	0	#f1834c
cell_112417486993458842448573186348312438028	-12.5156	86.5688	3186.88	1248.42	-20.0371	131.039	0	#dc5d67
cell_11255491524410518218445593148546712843	-69.7214	465.444	3129.68	1627.29	-77.2429	509.914	0	#f1834c
cell_112844167108059997382624454391393419541	-111.262	194.762	3088.14	1356.61	-118.783	239.232	0	#f1834c
cell_113234928788311873091561433544139785662	-660.697	-41.8102	2538.7	1120.04	-668.219	2.65979	0	#bce4b5
cell_11342764004452263203172628260512253216	348.749	286.84	3548.15	1448.69	341.227	331.31	0	#ae2892
cell_113800161090024034161965690771325006902	-258.085	-202.164	2941.31	959.685	-265.607	-157.694	0	#f9973f
cell_113820982146509902304141659863640855342	-165.691	-783.842	3033.71	378.007	-173.213	-739.372	0	#f4ed27
cell_113822777327821559158132975924428274397	278.318	-779.677	3477.72	382.172	270.796	-735.207	0	#f9973f
cell_113854615733951105034628066406667441773	36.2188	-986.122	3235.62	175.727	28.6973	-941.652	0	#f4ed27
cell_114199101520363048696998975966943533529	-207.96	-225.188	2991.44	936.661	-215.482	-180.718	0	#feba2c
cell_114379895234513855241580354696440433829	356.444	-679.351	3555.84	482.498	348.922	-634.881	0	#dc5d67
cell_114400366218022168010940291825539339683	-333.262	210.24	2866.14	1372.09	-340.784	254.71	0	#fdc527
cell_114464356921342286714254673341761572844	141.74	-429.704	3341.14	732.145	134.219	-385.234	0	#dbed66
cell_114788223612510424263046877850183179329	159.117	-68.3651	3358.52	1093.48	151.595	-23.8951	0	#dc5d67
cell_114879021004751260874980793116048736814	-52.2151	-157.333	3147.18	1004.52	-59.7366	-112.863	0	#e3d8ea
cell_115446007411786915681947110996058237730	425.726	-227.753	3625.12	934.095	418.204	-183.283	0	#18cde4
cell_115460321247584496034511193157079688802	-135.137	-152.555	3064.26	1009.29	-142.658	-108.085	0	#f9973f
cell_115594387058698873728254351423371256208	512.786	-329.965	3712.19	831.884	505.265	-285.495	0	#b4c4df
cell_115658733542858748288520874861962846477	-422.08	110.131	2777.32	1271.98	-429.601	154.601	0	#f4ed27
cell_116024200849477472682059180123311043288	11.624	-25.1427	3211.02	1136.71	4.10254	19.3273	0	#0dc2e8
cell_116044766907634351330216792941864722789	-310.437	-76.3596	2888.96	1085.49	-317.959	-31.8896	0	#b4c4df
cell_116194529866330455918333338614643270531	-618.188	333.446	2581.21	1495.29	-625.71	377.916	0	#9fd899
cell_11623847505540888835403656899925263434	180.289	192.283	3379.69	1354.13	172.768	236.753	0	#dc5d67
cell_116399521768853004840126240440608637214	606.595	-264.296	3805.99	897.553	599.073	-219.826	0	#dc5d67
cell_116487720825864007199176592742543893074	384.021	-784.122	3583.42	377.727	376.5	-739.652	0	#f1834c
cell_116510405552706280419747903708613980605	-490.209	650.553	2709.19	1812.4	-497.731	695.023	0	#b4c4df
cell_116568580010551088227421430753246370842	90.4348	546.105	3289.83	1707.95	82.9133	590.575	0	#dc5d67
cell_116574887717599382441888302926198706545	213.075	-695.06	3412.47	466.789	205.554	-650.59	0	#f1834c
cell_116726940365004633892829764619731754852	-134.614	-97.7588	3064.78	1064.09	-142.135	-53.2888	0	#f1834c
cell_116836893936832565567615809481025411547	-635.578	-5.07214	2563.82	1156.78	-643.099	39.3978	0	#9fd899
cell_116847247093246110528958896838144428558	-503.022	-528.32	2696.38	633.529	-510.544	-483.85	0	#f3f966
cell_116917834981157045990297214113610832683	235.345	620.597	3434.74	1782.45	227.823	665.067	0	#d7bfdd
cell_116954631194429072765501716436080295520	-128.901	760.116	3070.5	1921.96	-136.422	804.586	0	#fdc527
cell_117077818999589881455830278032761717936	-529.612	-119.857	2669.79	1041.99	-537.133	-75.3867	0	#bce4b5
cell_117391256372071082505306245631680983802	-126.703	-192.837	3072.7	969.012	-134.224	-148.367	0	#b4c4df
cell_117468577330112674762546807761507056508	-107.408	71.0854	3091.99	1232.93	-114.93	115.555	0	#e26660
cell_117542745667450306608118662698084482768	162.987	-278.701	3362.39	883.148	155.465	-234.231	0	#c8437b
cell_117638286073100152981998827723053799635	780.657	283.278	3980.06	1445.13	773.136	327.748	0	#e76f5a
cell_117742530918865911533893520022617876352	191.577	-729.876	3390.98	431.973	184.055	-685.406	0	#92c866
cell_117840870410970232440574273744494921719	-461.359	-32.751	2738.04	1129.1	-468.881	11.719	0	#f4ed27
cell_118279880324851240809216331223219310862	-124.841	-411.99	3074.56	749.859	-132.363	-367.52	0	#fdae32
cell_118298791656591376102583833708373464974	113.027	-954.04	3312.43	207.809	105.506	-909.57	0	#f4ed27
cell_1183043656142955495672645528754277402	-687.742	445.034	2511.66	1606.88	-695.264	489.504	0	#af7222
cell_11839442912357228374142921435865926527	-665.698	372.209	2533.7	1534.06	-673.22	416.679	0	#e153a5
cell_11841208366455001682429622487439636255	357.853	-140.857	3557.25	1020.99	350.332	-96.3875	0	#00b5eb
cell_118428850867941860810099432278807913718	-466.653	156.898	2732.75	1318.75	-474.175	201.368	0	#fcd225
cell_118487204693776812373332777364782946185	382.235	260.3	3581.63	1422.15	374.714	304.77	0	#b4c4df
cell_118555815135701775394313140542247239427	-80.5837	602.282	3118.81	1764.13	-88.1052	646.752	0	#f9973f
cell_118669859610223298784069821846528293992	45.3804	163.274	3244.78	1325.12	37.8589	207.744	0	#27dade
cell_118702270809996500770973213063105522279	-493.643	-491.381	2705.76	670.468	-501.165	-446.911	0	#92c866
cell_118746754125391705708640952973431502002	-613.534	195.292	2585.86	1357.14	-621.055	239.762	0	#7dc87e
cell_118803997143213275503826642879326881511	373.331	315.676	3572.73	1477.53	365.81	360.146	0	#c89343
cell_118854359122570338790652772993134020156	-462.757	189.986	2736.64	1351.83	-470.279	234.456	0	#f4ed27
cell_118982869275403721686795903036913569806	-426.749	-41.4431	2772.65	1120.41	-434.271	3.02686	0	#b4c4df
cell_118992985588316591671805065696445864521	-217.355	124.898	2982.04	1286.75	-224.876	169.368	0	#f1834c
cell_119035491061861815675747962448394207446	-219.437	-892.067	2979.96	269.781	-226.959	-847.597	0	#dbed66
cell_119249212557963324836257809863545297681	101.429	-578.111	3300.83	583.737	93.908	-533.641	0	#f1834c
cell_119409314461987917600001360125203691145	-168.132	-678.644	3031.27	483.205	-175.653	-634.174	0	#f4ed27
cell_119421525459507365868102811340848239237	206.451	-955.533	3405.85	206.316	198.929	-911.063	0	#d91c6d
cell_119463039676334850886346293877226223728	67.033	-879.161	3266.43	282.688	59.5115	-834.691	0	#92c866
cell_119497696585701381000856203123089611497	-435.875	296.827	2763.52	1458.68	-443.396	341.297	0	#f4ed27
cell_119787822108525542500373162992473559279	126.785	-1068.17	3326.18	93.6805	119.264	-1023.7	0	#f3f966
cell_119888404501412143859822738704005633420	-265.393	-179.577	2934.01	982.272	-272.914	-135.107	0	#fdc527
cell_11990231048685840091840663871508930414	33.2778	469.486	3232.68	1631.33	25.7563	513.956	0	#f1834c
cell_119996546333844554943352644285409645658	-558.328	639.409	2641.07	1801.26	-565.849	683.879	0	#f2eff6
cell_120163176491340086710649396057911108213	-399.356	-191.953	2800.04	969.896	-406.878	-147.483	0	#fcd225
cell_120234204235562334286129996180157839156	-10.7087	-533.697	3188.69	628.151	-18.2302	-489.227	0	#f68d45
cell_120546866421641302910392105927078792565	121.599	-590.324	3321	571.525	114.078	-545.854	0	#f1834c
cell_120600057105971068083439982976424666301	468.601	-232.351	3668	929.498	461.079	-187.881	0	#c8437b
cell_120691216060492834328712748746474555763	366.543	-535.324	3565.94	626.525	359.022	-490.854	0	#873b99
cell_120735468018839689084356351851210727560	-307.573	-621.994	2891.83	539.855	-315.094	-577.524	0	#f4ed27
cell_120853392985991553216916479123973780717	-621.67	590.582	2577.73	1752.43	-629.192	635.052	0	#af7222
cell_121090852912972613161506313129057422563	50.3474	-653.748	3249.75	508.101	42.8259	-609.278	0	#f9973f
cell_12116169068095523118983961298690513596	-32.1133	-373.58	3167.29	788.269	-39.6348	-329.11	0	#f1834c
cell_121544976873311385831893027747093846041	-79.4255	540.526	3119.97	1702.38	-86.947	584.996	0	#ae2892
cell_122066499534766824488576978258359507315	-263.242	-784.602	2936.16	377.247	-270.763	-740.132	0	#92c866
cell_122173971336517157730200494930068212506	-224.06	356.011	2975.34	1517.86	-231.581	400.481	0	#b4c4df
cell_122231292422675856221092413887395889869	-181.669	282.56	3017.73	1444.41	-189.19	327.03	0	#b4c4df
cell_12255154358060332436072532364545266659	-281.847	-53.6478	2917.55	1108.2	-289.368	-9.17786	0	#f3f966
cell_122693474873994482238619762972613918148	154.162	-589.224	3353.56	572.625	146.641	-544.754	0	#f3f966
cell_122878406004321464184666802794146811725	373.153	466.781	3572.55	1628.63	365.631	511.251	0	#27dade
cell_12293083179590870569896929185295049717	-343.133	-337.89	2856.27	823.959	-350.655	-293.42	0	#fdc527
cell_123250588260001820637713007838764181840	-287.299	387.185	2912.1	1549.03	-294.82	431.655	0	#d7bfdd
cell_123311605148091351444505941008238313060	-276.194	-688.828	2923.2	473.021	-283.716	-644.358	0	#f4ed27
cell_123455476309820665440262114378961140630	438.338	-155.149	3637.74	1006.7	430.817	-110.679	0	#bce4b5
cell_123574975381788654054152874985070001921	-199.469	-678.187	2999.93	483.662	-206.99	-633.717	0	#b4c4df
cell_123675566807391863689837754081483117849	-190.15	-412.478	3009.25	749.371	-197.671	-368.008	0	#dbed66
cell_124013557882242009293765960536441734368	287.061	-650.674	3486.46	511.175	279.54	-606.204	0	#f1834c
cell_124217644628454500164227680071498084749	204.034	-729.016	3403.43	432.833	196.513	-684.546	0	#b4c4df
cell_124436110962427492193518374371828303370	-670.964	349.157	2528.43	1511.01	-678.486	393.627	0	#b4c4df
cell_124640829214245959663055398760826058549	814.642	405.324	4014.04	1567.17	807.121	449.793	0	#fdae32
cell_124939922103092093515094531950752700320	551.73	220.107	3751.13	1381.96	544.208	264.577	0	#27dade
cell_12496638775607907098625084457800869609	192.301	-487.958	3391.7	673.891	184.78	-443.488	0	#9fd899
cell_124992110363083801103497769625789079986	-57.5293	744.553	3141.87	1906.4	-65.0508	789.023	0	#f9973f
cell_125013064870783736808601466106627533260	56.2644	814.817	3255.66	1976.67	48.7429	859.287	0	#f9973f
cell_125043259724913514203391733592900553844	-128.247	-505.045	3071.15	656.804	-135.768	-460.575	0	#b4c4df
cell_125828154268789667534308507468903923854	243.075	173.217	3442.47	1335.07	235.554	217.687	0	#8606a6
cell_125851193261283867839911328749097838427	490.476	281.366	3689.87	1443.22	482.954	325.836	0	#821580
cell_125867372998416161154626958274955338163	-178.852	485.21	3020.55	1647.06	-186.373	529.68	0	#f9973f
cell_125991337964966197709194882907231215989	261.394	-449.43	3460.79	712.418	253.872	-404.961	0	#e2c787
cell_126004188018614364948601083251461780271	102.613	-92.9607	3302.01	1068.89	95.0913	-48.4907	0	#4df3ce
cell_12615895550746197144173271560755085453	-44.071	-967.034	3155.33	194.815	-51.5925	-922.564	0	#f3f966
cell_126168475282331268130783885247948826507	-88.8203	-643.664	3110.58	518.185	-96.3418	-599.194	0	#dbed66
cell_126369399387891489600563764442184285951	102.541	-1038.98	3301.94	122.866	95.0198	-994.513	0	#f4ed27
cell_126400082006602395702500877839786784541	-359.766	599.12	2839.63	1760.97	-367.287	643.59	0	#f4ed27
cell_126430486869853882071880422657983909357	-221.505	459.121	2977.89	1620.97	-229.027	503.591	0	#f9973f
cell_126527604466529718037576780880158035579	384.225	-416.87	3583.62	744.979	376.703	-372.4	0	#e62d8d
cell_126746729337985091368148397429844441161	-51.2312	480.633	3148.17	1642.48	-58.7527	525.103	0	#f1834c
cell_126805717979874731069887613240293674020	268.553	-342.847	3467.95	819.002	261.031	-298.377	0	#27dade
cell_126809697477180479391844916213789556786	-71.2014	156.415	3128.2	1318.26	-78.7229	200.885	0	#e26660
cell_126842709157698170018710988591983017585	-193.307	45.7107	3006.09	1207.56	-200.828	90.1807	0	#f9973f
cell_127000733441986616795161118571434122728	-114.004	-161.177	3085.39	1000.67	-121.526	-116.707	0	#b4c4df
cell_127030113616209990253888108187638519618	-257.144	49.0697	2942.25	1210.92	-264.666	93.5397	0	#d7bfdd
cell_127037144357924362195228998761164708815	-175.046	-839.283	3024.35	322.566	-182.567	-794.813	0	#bce4b5
cell_127044196217011089032016993149916982005	-118.26	-995.508	3081.14	166.341	-125.782	-951.038	0	#b4c4df
cell_127056742739078344515500795801841025241	-558.247	35.4844	2641.15	1197.33	-565.768	79.9543	0	#f4ed27
cell_127367233261622550111859530945728385956	-119.209	-926.586	3080.19	235.263	-126.731	-882.116	0	#92c866
cell_127432199537027747755290841338596762684	407.11	-51.7219	3606.51	1110.13	399.589	-7.25195	0	#8606a6
cell_127475132926000001547103799038237263689	-519.285	757.241	2680.11	1919.09	-526.806	801.711	0	#af7222
cell_127477533110404519584367428030692374498	73.0962	-721.673	3272.49	440.176	65.5747	-677.203	0	#fdc527
cell_127481856618315282482811788778894516177	162.947	-1035.17	3362.35	126.683	155.426	-990.696	0	#f4ed27
cell_127831785861192029755339419928103880819	-409.159	350.008	2790.24	1511.86	-416.68	394.478	0	#f4ed27
cell_128069013060960845512130244128240054893	113.049	227.039	3312.45	1388.89	105.528	271.509	0	#dbb972
cell_128210370246011537699730752307634122392	-142.047	-439.12	3057.35	722.729	-149.568	-394.65	0	#fdc527
cell_128273379402129380465728184576574447254	-517.498	-495.641	2681.9	666.208	-525.02	-451.171	0	#92c866
cell_1283166043291683488281171902853073704	-49.5774	-249.451	3149.82	912.398	-57.0989	-204.981	0	#d3b4d7
cell_128434182931482469545096452216189090102	-56.8687	65.4099	3142.53	1227.26	-64.3901	109.88	0	#b4c4df
cell_128533551619437231955464062197592811992	385.959	-672.64	3585.36	489.209	378.438	-628.17	0	#b4c4df
cell_12861170869247452391472399775247430753	325.094	224.702	3524.49	1386.55	317.573	269.172	0	#8606a6
cell_128907575298402706859396718327030092179	391.307	-711.945	3590.71	449.904	383.786	-667.475	0	#dc5d67
cell_129650739699491187123830286158962013671	253.902	-467.894	3453.3	693.955	246.381	-423.424	0	#873b99
cell_129702526504864688700015367143260562154	156.518	-882.706	3355.92	279.142	148.996	-838.236	0	#fdc527
cell_129724226486788339394873277778107116574	19.1787	-955.046	3218.58	206.803	11.6572	-910.576	0	#e44099
cell_129790523174870470520113275559809018030	-140.081	-781.367	3059.32	380.482	-147.602	-736.897	0	#f4ed27
cell_129840222235645228114255658502176074712	243.76	-200.385	3443.16	961.464	236.239	-155.915	0	#dc5d67
cell_129972181520820144445028423161828671940	173.974	-850.967	3373.37	310.882	166.453	-806.497	0	#f9973f
cell_130008812377829067585848339585625862355	388.332	189.972	3587.73	1351.82	380.81	234.442	0	#18cde4
cell_130013120542627561874754521681627210460	-17.3652	-91.2092	3182.03	1070.64	-24.8867	-46.7393	0	#dc5d67
cell_130360854203957209853106954244373488939	231.583	475.691	3430.98	1637.54	224.061	520.161	0	#ce4b75
cell_130795808745663126265063020680548609624	172.987	-489.543	3372.39	672.306	165.466	-445.073	0	#f1834c
cell_130833304802439949434021516788979962052	711.49	217.918	3910.89	1379.77	703.968	262.388	0	#e26660
cell_130945819714421211016270204569573205545	-237.889	-307.96	2961.51	853.889	-245.41	-263.49	0	#cb90c5
cell_130981004273594102952534490276741065983	-308.119	211.301	2891.28	1373.15	-315.64	255.771	0	#f9973f
cell_13102984304105018907453989813879684712	17.1489	748.454	3216.55	1910.3	9.62744	792.924	0	#b50a4d
cell_131059013795764616122026607518118210817	10.1055	465.439	3209.5	1627.29	2.58398	509.909	0	#92c866
cell_131185823792614325868288992419911825581	171.76	-436.857	3371.16	724.992	164.239	-392.387	0	#f1834c
cell_131245329380489644709361000617920711769	-256.001	619.241	2943.4	1781.09	-263.523	663.711	0	#f4ed27
cell_13140524537336718620726909012811252225	86.4836	-845.552	3285.88	316.297	78.9622	-801.082	0	#fdc527
cell_131445087577345820151082586164846610172	-293.277	43.4366	2906.12	1205.29	-300.798	87.9066	0	#92c866
cell_131517213065996771476848203784891381814	601.463	424.506	3800.86	1586.35	593.942	468.976	0	#e76f5a
cell_13171092464573256363406552853626863240	107.352	-654.605	3306.75	507.244	99.8306	-610.135	0	#f3f966
cell_131717074680327585711497393281298495885	275.852	-534.7	3475.25	627.149	268.33	-490.23	0	#f1834c
cell_131851814078170826987512409365388796684	-185.673	466.405	3013.73	1628.25	-193.194	510.875	0	#f2eff6
cell_131872771334036061557042423576552984978	176.113	381.519	3375.51	1543.37	168.591	425.989	0	#00b5eb
cell_13201049269943179451775338988356753505	678.271	351.186	3877.67	1513.03	670.75	395.656	0	#ed7953
cell_132069622856702227948593771945668923330	178.701	-749.138	3378.1	412.711	171.18	-704.668	0	#ed7953
cell_132077966867162870083963176283833707193	144.355	707.22	3343.75	1869.07	136.833	751.689	0	#f1834c
cell_132300914820159244472833531865997132413	-425.018	-186.667	2774.38	975.181	-432.54	-142.197	0	#f4ed27
cell_132439230561209926907206255596194235191	-438.401	425.359	2761	1587.21	-445.923	469.829	0	#f3f966
cell_132503319362637881122548771897405443779	342.851	348.031	3542.25	1509.88	335.33	392.501	0	#00b5eb
cell_13254430192442920067950771867675757104	-269.084	-887.451	2930.31	274.398	-276.605	-842.981	0	#821580
cell_13267656139661685040195097970988535541	-203.396	797.771	2996	1959.62	-210.917	842.241	0	#9fd899
cell_132701915543288189256229469402541374324	-372.749	-106.081	2826.65	1055.77	-380.27	-61.6107	0	#fdc527
cell_132793964941813182776985535303669603259	305.832	331.995	3505.23	1493.84	298.311	376.465	0	#9fd899
cell_132809695408015456670110152500838049755	185.6	737.045	3385	1898.89	178.078	781.514	0	#ae2892
cell_132966410007978027699740540536876075729	-307.418	-510.83	2891.98	651.019	-314.939	-466.36	0	#b4c4df
cell_133006579729523412908723781333371178314	325.567	264.647	3524.97	1426.5	318.045	309.117	0	#d5546e
cell_133194228145649744023798539779655240312	-96.9128	-199.988	3102.49	961.861	-104.434	-155.518	0	#f1834c
cell_133428173173543663289349485056371080916	250.616	291.137	3450.01	1452.99	243.094	335.607	0	#ce4b75
cell_133443709044647219579685412473438759472	381.965	-431.837	3581.36	730.012	374.444	-387.367	0	#92c866
cell_133446654106141674119657241516460914205	-118.134	792.729	3081.27	1954.58	-125.655	837.198	0	#fcd225
cell_133534061178087942270873169969897193783	-471.829	-564.81	2727.57	597.039	-479.35	-520.34	0	#92c866
cell_133619743939453992734858376371900764245	-403.194	-119.431	2796.21	1042.42	-410.715	-74.9609	0	#f4ed27
cell_133765756143172388393721197317051364694	-175.79	-747.6	3023.61	414.249	-183.311	-703.13	0	#92c866
cell_133918649096562196574923833786487634616	-391.243	158.437	2808.16	1320.29	-398.765	202.907	0	#f4ed27
cell_133932233572231041202563057883430061711	262.177	-343.851	3461.58	817.998	254.655	-299.381	0	#32e3da
cell_133962485744278174231667039701079372439	-210.345	-450.755	2989.05	711.094	-217.866	-406.285	0	#fdc527
cell_134086937652863559212758017634393005250	105.01	127.859	3304.41	1289.71	97.4888	172.329	0	#dc5d67
cell_13428541055876343813630191783728451093	-297.276	561.94	2902.12	1723.79	-304.797	606.41	0	#fcd225
cell_134288718565213298349174199978809756905	614.327	164.052	3813.73	1325.9	606.805	208.522	0	#00b5eb
cell_134552070047491918011739369737141908822	-119.967	-178.094	3079.43	983.755	-127.489	-133.624	0	#f9973f
cell_134617744456533410378534012878940540183	-492.131	833.591	2707.27	1995.44	-499.653	878.061	0	#af7222
cell_134623656370378863015607940537858120891	548.879	-141.884	3748.28	1019.97	541.358	-97.4139	0	#873b99
cell_13493377622479976443145021030227681227	55.3635	-219.517	3254.76	942.332	47.842	-175.047	0	#e26660
cell_134956738629512850440717023668196755018	15.8833	143.285	3215.28	1305.13	8.36182	187.755	0	#dc5d67
cell_135081039986853200484092307470535711189	471.488	304.703	3670.89	1466.55	463.967	349.173	0	#ce4b75
cell_135413496766823240850263680105868847607	494.591	-305.919	3693.99	855.93	487.069	-261.449	0	#00b5eb
cell_135456298373861339302716105683151530623	-258.899	-350.711	2940.5	811.138	-266.421	-306.241	0	#f4ed27
cell_135605207618424974913007385664588226639	-203.745	-713.784	2995.65	448.065	-211.267	-669.314	0	#fcd225
cell_135625801831592551536971000172536802066	-556.382	217.951	2643.02	1379.8	-563.904	262.421	0	#f4ed27
cell_13585551356606398434716516862549744758	-352.816	-381.43	2846.58	780.419	-360.338	-336.96	0	#af7222
cell_135966266587488830681744979829998358623	6.62134	-1049.67	3206.02	112.18	-0.900146	-1005.2	0	#b4c4df
cell_135986057725442937745652837244508621793	455.774	12.3573	3655.17	1174.21	448.252	56.8273	0	#00b5eb
cell_136038588165017575930047604929050080318	-401.27	107.572	2798.13	1269.42	-408.791	152.042	0	#e8d29a
cell_136592288973085784929545085618963152014	-517.907	337.674	2681.49	1499.52	-525.428	382.144	0	#bce4b5
cell_136675841749785579495036220855824934364	82.7773	96.3007	3282.18	1258.15	75.2559	140.771	0	#0dc2e8
cell_136778659447274278264424214555836598083	-189.496	-628.704	3009.9	533.145	-197.018	-584.234	0	#dbed66
cell_137058200312085323254282825816940947224	755.853	122.734	3955.25	1284.58	748.332	167.204	0	#e26660
cell_137212532103315234378148419273832533759	221.43	-628.79	3420.83	533.059	213.909	-584.32	0	#f1834c
cell_137354096996366352999378816307295632706	-533.392	-166.62	2666.01	995.229	-540.914	-122.15	0	#b4c4df
cell_137366935132545835004079827146031952217	-108.723	31.1853	3090.68	1193.03	-116.245	75.6553	0	#dc5d67
cell_137449785814817586627761631842589256287	354.77	-192.859	3554.17	968.99	347.248	-148.389	0	#8606a6
cell_13780969124901358636539642067313179144	85.5366	-809.127	3284.94	352.721	78.0151	-764.658	0	#b4c4df
cell_137866924317960259438884369641465111373	46.5198	-1032.31	3245.92	129.536	38.9983	-987.843	0	#f4ed27
cell_13812497583830670679246289523507883866	-641.718	171.169	2557.68	1333.02	-649.24	215.639	0	#56b567
cell_138163031395935659051330095451322438569	619.758	-202.32	3819.16	959.529	612.237	-157.85	0	#9c179e
cell_138165069684892692795925459670692852308	258.005	594.99	3457.4	1756.84	250.484	639.46	0	#e26660
cell_138221314157537426380650609376719848984	388.117	-722.853	3587.52	438.996	380.595	-678.383	0	#e26660
cell_138271415620869729295427789688048771797	-52.4341	-225.447	3146.96	936.401	-59.9556	-180.977	0	#f3f966
cell_138451671341696853400593126573219438565	743.183	29.7406	3942.58	1191.59	735.661	74.2106	0	#873b99
cell_138620132974349161563120191897657376431	407.085	50.6141	3606.48	1212.46	399.563	95.0841	0	#8606a6
cell_138641380675402954031173357220350614818	-467.397	114.769	2732	1276.62	-474.919	159.239	0	#fcd225
cell_138917953153562111431947217945022990081	-515.005	169.329	2684.39	1331.18	-522.526	213.799	0	#f4ed27
cell_139210390494055810809506819335075013018	589.302	-250.817	3788.7	911.032	581.78	-206.347	0	#8606a6
cell_139348272251628685892501051021724592386	-304.677	539.692	2894.72	1701.54	-312.198	584.162	0	#f4ed27
cell_139382211097707722028826163827434271168	494.104	-185.102	3693.5	976.747	486.583	-140.632	0	#c8437b
cell_13957963015518729007895094580841325803	219.599	735.26	3419	1897.11	212.077	779.73	0	#e76f5a
cell_139670810752153450669419248577913298107	62.3523	-18.4495	3261.75	1143.4	54.8308	26.0205	0	#dc5d67
cell_139776668864522316421684085983996488635	-105.133	354.593	3094.27	1516.44	-112.654	399.063	0	#92c866
cell_139777023188669351237088790647871360448	81.5349	-538.451	3280.93	623.398	74.0134	-493.981	0	#e2c787
cell_139885657942496149886290693772404591444	366.733	-288.885	3566.13	872.964	359.212	-244.415	0	#f3f966
cell_139912391120277951842730954789261803862	126.402	-289.534	3325.8	872.315	118.88	-245.064	0	#dc5d67
cell_140017510874924546014079282154623951498	168.514	-845.322	3367.91	316.527	160.993	-800.852	0	#fdc527
cell_140143440545134668567143063649404808550	-182.772	424.357	3016.63	1586.21	-190.294	468.827	0	#f1834c
cell_140398468241963609564883617378648037958	578.709	271.506	3778.11	1433.35	571.188	315.976	0	#18cde4
cell_140483382727218842682431124195213819861	-536.324	-201.11	2663.07	960.739	-543.845	-156.64	0	#92c866
cell_140623579350454517508871029853055677471	319.702	559.674	3519.1	1721.52	312.18	604.144	0	#873b99
cell_140646525409665767332809895377536080376	709.499	298.529	3908.9	1460.38	701.978	342.999	0	#f9973f
cell_140875325418471393138051894033591274893	-384.296	-328.174	2815.1	833.675	-391.818	-283.704	0	#f4ed27
cell_141300523216740002494106039885409053776	588.722	-40.5796	3788.12	1121.27	581.201	3.89038	0	#8606a6
cell_141325487393415101205508843896499485242	242.035	-420.873	3441.43	740.976	234.513	-376.403	0	#f3f966
cell_141593806166777028711261051897208882094	-2.19043	750.708	3197.21	1912.56	-9.71191	795.178	0	#f9973f
cell_142201138461295478228338057921327621544	-330.26	651.269	2869.14	1813.12	-337.782	695.739	0	#f4ed27
cell_142229970285466685129054091421363025293	11.7834	703.399	3211.18	1865.25	4.26196	747.869	0	#f9973f
cell_142617788775436978534346832694033408436	-272.484	673.392	2926.91	1835.24	-280.006	717.862	0	#f4ed27
cell_142649690446506783966138776493684565895	632.897	69.0543	3832.3	1230.9	625.376	113.524	0	#f9973f
cell_142769871098743263197599604649111087190	776.111	19.1039	3975.51	1180.95	768.589	63.5739	0	#ce4b75
cell_142915416912968091189583802194608849438	-443.099	227.718	2756.3	1389.57	-450.62	272.188	0	#f4ed27
cell_142917246360202513565874778479838228269	-349.079	-592.046	2850.32	569.803	-356.601	-547.576	0	#f4ed27
cell_142936872480461646540188360593530313099	-514.647	58.1641	2684.75	1220.01	-522.168	102.634	0	#f4ed27
cell_143181079165139081581214702091864292001	30.4678	-1150.97	3229.87	10.8824	22.9463	-1106.5	0	#af7222
cell_143541873334938203408661177822880658453	123.052	-234.342	3322.45	927.506	115.53	-189.873	0	#9fd899
cell_143582859544570672081634376788189282874	152.046	370.772	3351.44	1532.62	144.525	415.242	0	#ce4b75
cell_143850117922687929577650744208231574914	-200.116	281.838	2999.28	1443.69	-207.637	326.308	0	#f9973f
cell_144168989964666673199417458924599884706	49.5576	488.747	3248.96	1650.6	42.0361	533.217	0	#f3f966
cell_144261890104114810726221209938647728614	40.6858	-224.453	3240.08	937.396	33.1643	-179.983	0	#d1a559
cell_14430308176734590075224552744068389178	98.2827	787.835	3297.68	1949.68	90.7612	832.305	0	#92c866
cell_144396635221403052120939442617806761064	368.785	-57.1854	3568.18	1104.66	361.263	-12.7155	0	#c8437b
cell_14451608885817507399317880033121176537	115.172	-256.49	3314.57	905.359	107.65	-212.02	0	#bce4b5
cell_144517669621129835994476700044812531317	-30.7424	-185.966	3168.66	975.882	-38.2639	-141.496	0	#d5546e
cell_144540547180049675939195822347488813900	-192.885	-550.121	3006.51	611.728	-200.406	-505.651	0	#fcd225
cell_144554532137534666556196884286496221516	-109.408	-129.131	3089.99	1032.72	-116.93	-84.6611	0	#bce4b5
cell_144696819706719557961116744709882252405	446.24	-19.6503	3645.64	1142.2	438.718	24.8197	0	#c8437b
cell_144773580737393366760091504558939879625	393.243	465.322	3592.64	1627.17	385.721	509.792	0	#dbb972
cell_144790578735321090960126922346946669343	552.799	-2.1665	3752.2	1159.68	545.278	42.3035	0	#9c179e
cell_144957949139853039714501610962743490349	23.0686	-845.924	3222.47	315.925	15.5471	-801.454	0	#fdc527
cell_145143744418837708440530049090677196199	-39.3894	-1018.77	3160.01	143.077	-46.9109	-974.302	0	#1f8742
cell_145302165065590498338402723110803964062	400.4	157.724	3599.8	1319.57	392.878	202.194	0	#ce4b75
cell_145386013453159570240282952183548213809	-44.8445	-403.259	3154.55	758.59	-52.366	-358.789	0	#f3f966
cell_145458959969227906620849640798761778775	100.344	-634.1	3299.74	527.749	92.8223	-589.63	0	#f68d45
cell_145476155058809524232793097938705043757	-401.296	-81.7362	2798.1	1080.11	-408.817	-37.2662	0	#f4ed27
cell_145575940962223291329960718032174635565	237.937	-37.1804	3437.34	1124.67	230.415	7.28955	0	#cb90c5
cell_145609634767485478659165605512673709798	-54.1853	-308.722	3145.21	853.127	-61.7068	-264.252	0	#92c866
cell_145674544268916249330303308728137116053	405.909	-743.371	3605.31	418.478	398.388	-698.901	0	#f1834c
cell_145874644928493068239339743592050084541	-515.507	-204.041	2683.89	957.808	-523.029	-159.571	0	#b4c4df
cell_145902737285057404299902317180539771308	393.204	-208.824	3592.6	953.025	385.683	-164.354	0	#8606a6
cell_14640165243637107959990226466583060012	117.001	105.104	3316.4	1266.95	109.48	149.574	0	#e2c787
cell_146426657286759843923830454505231190290	320.543	49.3999	3519.94	1211.25	313.021	93.8699	0	#8606a6
cell_146528207508282521480692649899255396397	-148.078	-324.195	3051.32	837.654	-155.599	-279.725	0	#9fd899
cell_146632536254756202234849008801109016441	-386.956	-59.8616	2812.44	1101.99	-394.477	-15.3916	0	#b4c4df
cell_146835477533801540787256493712559715895	526.067	-292.736	3725.47	869.113	518.545	-248.266	0	#c8437b
cell_146839131470924959461908311183336519514	111.629	-438.711	3311.03	723.138	104.107	-394.241	0	#b4c4df
cell_146905492597446777256621402681998739692	113.442	-102.309	3312.84	1059.54	105.921	-57.8392	0	#00b5eb
cell_146923368898360490014254318291926258856	-299.405	-313.934	2899.99	847.915	-306.926	-269.464	0	#fdc527
cell_14704103860331397630253566062033400741	-59.1963	230.582	3140.2	1392.43	-66.7178	275.052	0	#9fd899
cell_147097152374993613758489803722761654770	-309.974	-403.432	2889.42	758.416	-317.496	-358.962	0	#f4ed27
cell_147247990510926098678582556119735852530	-496.352	170.869	2703.05	1332.72	-503.873	215.339	0	#f4ed27
cell_147522662176460850614068847240555752715	271.219	-656.167	3470.62	505.681	263.697	-611.697	0	#f1834c
cell_147561547326264773610187213892696022900	480.262	-111.893	3679.66	1049.96	472.741	-67.4227	0	#dbb972
cell_147864363479362110180504310223366953838	-180.819	884.002	3018.58	2045.85	-188.341	928.472	0	#f4ed27
cell_147909172829656977033097203673310376306	783.749	55.3064	3983.15	1217.16	776.227	99.7764	0	#27dade
cell_147970037205260033652280265966223085884	50.968	498.218	3250.37	1660.07	43.4465	542.688	0	#f2eff6
cell_14807610132420815182198106663182612021	241.222	209.847	3440.62	1371.7	233.7	254.317	0	#92c866
cell_148397084821944064319064868041770179686	222.169	599.42	3421.57	1761.27	214.647	643.89	0	#b4c4df
cell_148470199240993763977305322878717886348	805.167	304.276	4004.57	1466.12	797.645	348.745	0	#f9973f
cell_148512828091623064454534159089679812152	-585.686	-30.9257	2613.71	1130.92	-593.208	13.5443	0	#92c866
cell_148518484186342934448470915623602709107	-657.583	80.9485	2541.82	1242.8	-665.105	125.418	0	#f3f966
cell_148714899793132275368326385271813726405	740.967	371.075	3940.37	1532.92	733.445	415.545	0	#e76f5a
cell_148781530853085261966190785279486547544	94.9075	-266.059	3294.31	895.79	87.386	-221.589	0	#b4c4df
cell_148960904402071247141166491211385316663	-429.673	345.835	2769.73	1507.68	-437.194	390.305	0	#f4ed27
cell_148983678361731446402912085200218931439	-248.416	-141.176	2950.98	1020.67	-255.937	-96.7065	0	#b4c4df
cell_149259322357007471881048414844318139918	-34.0576	129.137	3165.34	1290.99	-41.5791	173.607	0	#f1834c
cell_149786395824185812850284322764361759689	-123.797	-459.661	3075.6	702.188	-131.319	-415.191	0	#bce4b5
cell_149831333550679747133834697153140092821	-688.054	435.687	2511.34	1597.54	-695.575	480.157	0	#f2eff6
cell_149834901891389419165264722422216797016	337.772	-331.754	3537.17	830.095	330.251	-287.284	0	#dbb972
cell_15021489560167491977884227607921471983	180.595	-1127.28	3379.99	34.5678	173.073	-1082.81	0	#f4ed27
cell_150443165618017458261534900400630755972	168.961	-581.78	3368.36	580.069	161.44	-537.31	0	#92c866
cell_150680364929248225561383594333509758877	816.397	133.863	4015.8	1295.71	808.875	178.333	0	#27dade
cell_151316803100523938819028381050625531643	-557.967	684.06	2641.43	1845.91	-565.489	728.53	0	#9fd899
cell_151501301470125486200921785333989001983	239.854	503.812	3439.25	1665.66	232.332	548.282	0	#dbb972
cell_151691014127220577156942156110663589154	724.748	312.973	3924.15	1474.82	717.226	357.443	0	#e76f5a
cell_151697398593738356455902848599430260147	-350.157	583.763	2849.24	1745.61	-357.679	628.233	0	#f4ed27
cell_1517255138381043564540182266511029348	-110.688	-638.282	3088.71	523.567	-118.21	-593.812	0	#92c866
cell_151887599417884099650772357955160415637	698.771	238.155	3898.17	1400	691.25	282.625	0	#e26660
cell_151940374755438561494978278269954054078	43.4973	638.448	3242.9	1800.3	35.9758	682.918	0	#f1834c
cell_15218160045702567189006270554057310401	-247.412	587.882	2951.99	1749.73	-254.934	632.352	0	#a40447
cell_15223647428612855449698822979543136975	24.4355	20.9167	3223.83	1182.77	16.9141	65.3867	0	#af7222
cell_152296693479966367770259981113202635807	-489.742	941.074	2709.66	2102.92	-497.264	985.544	0	#af7222
cell_152322680825580837622425727914279030057	-200.138	773.222	2999.26	1935.07	-207.659	817.692	0	#f4ed27
cell_152336944615638197925150643301511804118	-309.193	562.56	2890.21	1724.41	-316.714	607.03	0	#f4ed27
cell_152434818685349696626414073414015202457	139.264	-534.512	3338.66	627.337	131.742	-490.042	0	#f1834c
cell_152496243954452865789852358675460371994	66.5415	433.151	3265.94	1595	59.02	477.621	0	#b4c4df
cell_152588066348469806350369753287022022901	491.509	53.3645	3690.91	1215.21	483.988	97.8345	0	#873b99
cell_152654200068061166667714604708493603061	159.783	-87.5579	3359.18	1074.29	152.261	-43.0879	0	#b4c4df
cell_152676639410240294932417723112260470856	346.407	239.496	3545.81	1401.34	338.885	283.966	0	#27dade
cell_152680937655462689547759855028316492981	-258.589	112.784	2940.81	1274.63	-266.11	157.254	0	#f9973f
cell_152969878761269485010803060209233473559	-260.443	-69.6744	2938.96	1092.17	-267.964	-25.2045	0	#92c866
cell_153183706989891853223794507890956124563	-296.886	-174.119	2902.51	987.73	-304.407	-129.649	0	#f3f966
cell_153240495601032118842691353688183043543	-667.137	-22.9331	2532.26	1138.92	-674.658	21.5369	0	#f2eff6
cell_153314150849333842397868390030122557329	87.4587	-836.157	3286.86	325.692	79.9373	-791.687	0	#fdc527
cell_153315497456596074605220322132436302503	526.286	228.117	3725.68	1389.97	518.764	272.587	0	#c8437b
cell_153449037974394291326328059986825620382	258.739	-109.971	3458.14	1051.88	251.217	-65.5012	0	#c8437b
cell_153462356497041985745366350326055301034	507.429	-8.79736	3706.83	1153.05	499.907	35.6726	0	#8606a6
cell_154127950048326633680477571561842529803	92.5332	-107.171	3291.93	1054.68	85.0117	-62.7008	0	#bce4b5
cell_154224923016011893962455737214441850913	569.197	-118.863	3768.6	1042.99	561.676	-74.3932	0	#bce4b5
cell_154664353976818785318978031998137290520	-9.81128	365.957	3189.59	1527.81	-17.3328	410.427	0	#b4c4df
cell_154680248640513153613701419732561410570	411.628	141.173	3611.03	1303.02	404.107	185.643	0	#00b5eb
cell_155106714675094428158468775062468030868	-189.942	-910.125	3009.46	251.724	-197.464	-865.655	0	#dbed66
cell_155246465581072740913095039544090183676	-56.7441	-218.276	3142.65	943.573	-64.2656	-173.806	0	#f3f966
cell_155377091666302784221818090709554896619	359.625	-590.956	3559.02	570.893	352.104	-546.486	0	#27dade
cell_155667563342045295125069884538601726356	502.706	-34.0477	3702.1	1127.8	495.185	10.4222	0	#b7318a
cell_155713177804605743436305207070987477471	-33.636	-813.581	3165.76	348.268	-41.1575	-769.111	0	#fcd225
cell_155728429170427856430111991903660280318	-585.273	74.2239	2614.13	1236.07	-592.795	118.694	0	#92c866
cell_155779016102686598409142218925944665953	224.52	-211.596	3423.92	950.253	216.999	-167.126	0	#b4c4df
cell_155910582314389895883267030437448069217	-487.998	-310.91	2711.4	850.939	-495.519	-266.44	0	#af7222
cell_155939962693280753013904274605727003898	-519.064	302.924	2680.33	1464.77	-526.586	347.394	0	#f4ed27
cell_156017750613742815677166249180912677553	-503.89	-59.0533	2695.51	1102.8	-511.411	-14.5834	0	#f4ed27
cell_156122044133744144111919491706543546987	59.6118	686.198	3259.01	1848.05	52.0903	730.668	0	#92c866
cell_156283968668783226749157472488805644554	-69.5872	-329.286	3129.81	832.563	-77.1086	-284.816	0	#f1834c
cell_156339514969079339035795533173510572626	-5.59985	-410.425	3193.8	751.424	-13.1213	-365.955	0	#f1834c
cell_156604448779520817863367431130359286368	-517.253	62.0082	2682.15	1223.86	-524.775	106.478	0	#f4ed27
cell_15681772694317951077721024809082914810	291.415	130.574	3490.81	1292.42	283.894	175.044	0	#ce4b75
cell_156833988919221330196210147295298320934	-290.083	655.357	2909.32	1817.21	-297.605	699.827	0	#fcd225
cell_157017825852306244984056913633110394376	126.276	-1049.37	3325.68	112.479	118.755	-1004.9	0	#92c866
cell_157036971449252861682012669282167517044	285.986	-503.138	3485.39	658.711	278.465	-458.668	0	#dc5d67
cell_157069256921188115450819681121588496858	-450.784	923.663	2748.61	2085.51	-458.306	968.133	0	#dbed66
cell_157174145079082928166959208537428449759	596.562	191.937	3795.96	1353.79	589.041	236.407	0	#00b5eb
cell_157220657326261059200300908128903187319	75.449	-271.007	3274.85	890.842	67.9275	-226.537	0	#f3f966
cell_157303428930037719128011761232808930418	-376.262	-416.095	2823.14	745.754	-383.783	-371.625	0	#f4ed27
cell_157387252434123480559279174716687374097	-39.75	675.846	3159.65	1837.69	-47.2715	720.316	0	#f1834c
cell_157430793520224181427416549409079624547	-95.3098	-603.905	3104.09	557.944	-102.831	-559.435	0	#b4c4df
cell_157726911763556860250408114213390503259	-453.232	894.133	2746.17	2055.98	-460.754	938.603	0	#bce4b5
cell_157906202680630259643864992554360632344	586.977	354.276	3786.38	1516.12	579.455	398.746	0	#b4c4df
cell_157987907280331203807171651781959892946	-279.044	-310.577	2920.35	851.271	-286.565	-266.107	0	#b4c4df
cell_158466776437090604932711537570240171199	-200.989	-783.816	2998.41	378.033	-208.51	-739.346	0	#f4ed27
cell_158695545820820426691690642443778931481	256.94	270.783	3456.34	1432.63	249.419	315.253	0	#ddcce4
cell_158760869105401751633838670109665799602	129.805	-753.46	3329.2	408.389	122.284	-708.99	0	#b4c4df
cell_158842350582958348412808866431484838787	245.165	-531.963	3444.56	629.886	237.643	-487.493	0	#b4c4df
cell_158912863712112795915837003516331643964	173.944	-484.302	3373.34	677.547	166.422	-439.832	0	#e76f5a
cell_159091464428968360063233014815049687040	-332.251	-613.652	2867.15	548.196	-339.773	-569.183	0	#734208
cell_159093166249404770533550234647274665634	-458.347	716.661	2741.05	1878.51	-465.869	761.131	0	#92c866
cell_159118475053765335292359280155284348138	234.515	-676.866	3433.91	484.983	226.994	-632.396	0	#9fd899
cell_159133320741371723754340883793591912173	333.663	-0.207275	3533.06	1161.64	326.142	44.2627	0	#6300a7
cell_159268847616242475942496363700355555919	464.227	-207.354	3663.63	954.495	456.706	-162.884	0	#8606a6
cell_159357121405919038041217393817132625659	178.405	773.965	3377.8	1935.81	170.884	818.435	0	#f1834c
cell_159573147767595315410320428399769763894	-194.287	-773.97	3005.11	387.879	-201.809	-729.5	0	#f4ed27
cell_1599065994272823762017796084103939777	411.811	286.438	3611.21	1448.29	404.289	330.908	0	#18cde4
cell_160170909094608126785834356870958829275	-31.0395	-419.657	3168.36	742.192	-38.561	-375.187	0	#9fd899
cell_160279597754526714749148766295246913784	268.228	-163.579	3467.63	998.27	260.706	-119.109	0	#b4c4df
cell_160390479036690573448915024927316017907	111.056	-535.793	3310.45	626.056	103.534	-491.323	0	#f1834c
cell_160495852333395413380929765150896414415	-88.1606	780.882	3111.24	1942.73	-95.6821	825.352	0	#9fd899
cell_160512737226517909550850807415732890783	-281.476	-257.619	2917.92	904.23	-288.998	-213.149	0	#9fd899
cell_160581096536963451285166384065908579810	-575.21	136.621	2624.19	1298.47	-582.731	181.091	0	#f4ed27
cell_160999462542249663850937980501854797013	-197.778	-929.962	3001.62	231.887	-205.3	-885.492	0	#821580
cell_161071114448381775515890174505283067918	192.003	411.765	3391.4	1573.61	184.481	456.235	0	#af7222
cell_161244260639070377671587591447120633114	-115.227	608.521	3084.17	1770.37	-122.749	652.991	0	#92c866
cell_161569103937957276047486192136457711078	821.238	47.0926	4020.64	1208.94	813.716	91.5626	0	#dc5d67
cell_162017861466485757164194329953202161451	600.522	-95.0109	3799.92	1066.84	593	-50.5409	0	#8606a6
cell_162100138362068397834765017893866429065	590.192	-90.7272	3789.59	1071.12	582.67	-46.2572	0	#c89343
cell_162142263871982669077494741429871767081	-559.651	88.9686	2639.75	1250.82	-567.173	133.439	0	#b4c4df
cell_162233384886206395875073224448955621011	-100.849	-1006.23	3098.55	155.62	-108.371	-961.759	0	#92c866
cell_162322958493453143166761138137492726753	-160.312	451.961	3039.09	1613.81	-167.833	496.431	0	#f9973f
cell_162389412686925276124526696567237529768	587.434	294.235	3786.83	1456.08	579.913	338.705	0	#e26660
cell_162526032958167169647068959831559196659	-459.279	-380.86	2740.12	780.989	-466.801	-336.39	0	#e8e3f0
cell_162546266191300299264045848043333338000	-27.6404	-854.495	3171.76	307.354	-35.1619	-810.025	0	#92c866
cell_162730896781672410219656451036422909897	-67.6318	125.014	3131.77	1286.86	-75.1533	169.484	0	#f2eff6
cell_163045102614144458223502681086399694307	-281.382	624.273	2918.02	1786.12	-288.903	668.743	0	#fcd225
cell_163651184104245742850842996993964540184	-0.694336	-126.911	3198.7	1034.94	-8.21582	-82.4414	0	#e26660
cell_163677377015298276663671105741702150532	190.821	178.396	3390.22	1340.24	183.299	222.866	0	#00b5eb
cell_163763521052683387218682513097688380131	456.537	-385.778	3655.94	776.071	449.016	-341.308	0	#0dc2e8
cell_163982603837513943099880168945686787570	-60.062	-986.433	3139.34	175.416	-67.5835	-941.963	0	#92c866
cell_164103859479318086866534493562108056418	-39.929	-444.858	3159.47	716.991	-47.4504	-400.388	0	#f9973f
cell_164395837369074898878838462532719608081	-4.49243	-900.949	3194.91	260.9	-12.0139	-856.479	0	#f4ed27
cell_164501241285834846370819797439848192266	-104.076	-858.038	3095.32	303.811	-111.598	-813.568	0	#734208
cell_164582453571451254723568246970921793352	175.146	407.638	3374.54	1569.49	167.625	452.108	0	#b4c4df
cell_164720227886378995728138468006845648182	-81.75	-894.286	3117.65	267.563	-89.2715	-849.816	0	#f4ed27
cell_164733752864010502358743977422708014292	-745.127	82.266	2454.27	1244.11	-752.648	126.736	0	#bce4b5
cell_164890244705663418412062946672224247719	-46.6397	346.844	3152.76	1508.69	-54.1611	391.314	0	#bce4b5
cell_164900979024558539219173199250160357009	270.521	55.4849	3469.92	1217.33	262.999	99.9548	0	#8606a6
cell_164902519217102547578544775587940273571	44.0691	-192.564	3243.47	969.285	36.5476	-148.094	0	#dc5d67
cell_165108933708808296984326016094798589261	260.107	-16.4253	3459.51	1145.42	252.585	28.0447	0	#27dade
cell_165131709681541600293592180363529707230	-21.0889	-186.12	3178.31	975.728	-28.6104	-141.65	0	#f1834c
cell_165166019167315653284480459132707311719	-252.93	713.944	2946.47	1875.79	-260.452	758.414	0	#fcd225
cell_165192910129705764136417455320186179713	-276.005	-592.857	2923.39	568.992	-283.526	-548.387	0	#f4ed27
cell_165226422659228753321737932257465330224	-485.502	905.002	2713.9	2066.85	-493.023	949.472	0	#af7222
cell_165425586913480927970960474805579436641	-23.5791	421.496	3175.82	1583.35	-31.1006	465.966	0	#f1834c
cell_165651763667823121248183094117103335463	-653.861	-58.8827	2545.54	1102.97	-661.383	-14.4127	0	#92c866
cell_165797543560472926007821169384238416264	-566.316	406.831	2633.08	1568.68	-573.837	451.301	0	#92c866
cell_165808325689905870394298013160329664750	-329.998	186.61	2869.4	1348.46	-337.52	231.08	0	#f3f966
cell_165810733973026590914322294137460766197	-5.57886	759.214	3193.82	1921.06	-13.1003	803.684	0	#f9973f
cell_16585732243863185203866567149920754724	570.581	67.2554	3769.98	1229.1	563.06	111.725	0	#bce4b5
cell_165886154202576582302696382503337201601	-444.038	720.527	2755.36	1882.38	-451.56	764.997	0	#f3f966
cell_166031589742952304072450218351264352599	-68.1526	73.6044	3131.25	1235.45	-75.6741	118.074	0	#dc5d67
cell_16607344270963113613474226059926415037	236.711	270.429	3436.11	1432.28	229.19	314.899	0	#92c866
cell_16609249261104444503872618033516524270	-275.094	506.362	2924.3	1668.21	-282.615	550.832	0	#f4ed27
cell_166417379010113793267537657963400208996	-418.713	-251.073	2780.69	910.776	-426.234	-206.603	0	#f4ed27
cell_166533940956085210300292640469134291715	-159.488	-235.379	3039.91	926.47	-167.01	-190.909	0	#f9973f
cell_167256270692613755856178572988973771638	424.531	337.929	3623.93	1499.78	417.01	382.399	0	#b4c4df
cell_167376059543080426549059419473176714577	210.265	197.005	3409.66	1358.85	202.743	241.475	0	#92c866
cell_167437852398279478297732090132618992564	-211.772	-53.6433	2987.63	1108.21	-219.293	-9.17334	0	#f9973f
cell_167594996532742278511141821919306221743	547.979	273.268	3747.38	1435.12	540.457	317.738	0	#27dade
cell_167995218533678937658535288594978794176	-353.925	-198.351	2845.47	963.498	-361.447	-153.881	0	#f4ed27
cell_168035080417946526156203383155999480836	-131.303	793.29	3068.1	1955.14	-138.825	837.76	0	#92c866
cell_168088649878951204692556648109072358667	291.94	-27.4041	3491.34	1134.44	284.418	17.0659	0	#c8437b
cell_168260659931963574653980092305409685150	-489.928	-186.157	2709.47	975.692	-497.449	-141.687	0	#f4ed27
cell_168503477997748577412334367497622984702	-79.3755	-724.245	3120.02	437.604	-86.897	-679.775	0	#bce4b5
cell_168574189636207376501604218221539474337	-204.689	-804.106	2994.71	357.743	-212.21	-759.636	0	#f4ed27
cell_168616501018241539884641442161690177232	-57.3184	304.978	3142.08	1466.83	-64.8398	349.448	0	#f1834c
cell_168681028907810054269957113834678744570	-345.211	-318.601	2854.19	843.248	-352.732	-274.131	0	#f4ed27
cell_168731886295063317818982567200892047622	-151.579	-479.923	3047.82	681.926	-159.1	-435.453	0	#9fd899
cell_1689894542298222178278544699674606959	-186.67	224.787	3012.73	1386.64	-194.191	269.257	0	#b4c4df
cell_169020354625936703974488631814760334990	-372.438	461.187	2826.96	1623.04	-379.96	505.657	0	#f4ed27
cell_169060524717423068459017261632590116082	-46.0115	-940.456	3153.39	221.393	-53.533	-895.986	0	#bce4b5
cell_169093859510315403222235408302069252259	-128.096	462.773	3071.3	1624.62	-135.617	507.243	0	#f1834c
cell_169248062443684832270473075570520872551	351.132	507.278	3550.53	1669.13	343.61	551.748	0	#0dc2e8
cell_169438836497310122599074979211383750185	465.005	222.124	3664.4	1383.97	457.483	266.594	0	#ce4b75
cell_16948576449483169246101743495844742412	-322.688	514.711	2876.71	1676.56	-330.21	559.181	0	#fcd225
cell_169498484761098274764143134301860619356	-56.1477	-21.8063	3143.25	1140.04	-63.6692	22.6637	0	#9fd899
cell_169793523443594434706702987718378788378	191.519	629.321	3390.92	1791.17	183.997	673.791	0	#e26660
cell_169838633797609833379357991259302937976	-135.995	488.497	3063.4	1650.35	-143.516	532.967	0	#f1834c
cell_17030215493001797303269896172478377146	-70.5728	-282.922	3128.83	878.927	-78.0942	-238.452	0	#f1834c
cell_170345512480955595807265695447727574956	561.625	-351.222	3761.02	810.627	554.104	-306.752	0	#873b99
cell_170657740687215060654803036004124185608	-541.616	-302.887	2657.78	858.961	-549.137	-258.418	0	#92c866
cell_170667520626790744178405843388269869939	578.142	364.572	3777.54	1526.42	570.621	409.042	0	#e26660
cell_171051877776163155155202716753843657231	-403.086	-570.738	2796.31	591.111	-410.608	-526.268	0	#56b567
cell_171068704715374269214699537349821065014	-190.793	595.921	3008.61	1757.77	-198.315	640.391	0	#f3f966
cell_17109439245840660607543495503472127712	-270.127	346.389	2929.27	1508.24	-277.649	390.859	0	#b4c4df
cell_171184651025123902780468853325068661510	-223.219	-142.97	2976.18	1018.88	-230.741	-98.4999	0	#b4c4df
cell_171240224739059397477707930275744198502	490.684	-210.082	3690.08	951.767	483.162	-165.612	0	#873b99
cell_171289024137447632486747703631693610327	743.976	51.5217	3943.37	1213.37	736.455	95.9917	0	#ce4b75
cell_171342028144834472988203815544392765447	-202.254	-99.6906	2997.14	1062.16	-209.776	-55.2206	0	#f9973f
cell_171567004791903853682376505658007679779	350.745	191.235	3550.14	1353.08	343.224	235.705	0	#b4c4df
cell_171619285609483169075076041448143708021	174.044	690.245	3373.44	1852.09	166.523	734.715	0	#f1834c
cell_171648283182383210109765804318171423081	-248.633	-470.69	2950.77	691.159	-256.154	-426.22	0	#9fd899
cell_171885929629440593811027342015386034762	98.6602	-3.77856	3298.06	1158.07	91.1387	40.6914	0	#9fd899
cell_171985013891078477387812579790703756636	-390.334	816.76	2809.07	1978.61	-397.855	861.23	0	#92c866
cell_171998857012279855375746526588811657906	-247.928	-520.153	2951.47	641.696	-255.449	-475.683	0	#fcd225
cell_172051971750486036091258896147683257783	174.261	-444.331	3373.66	717.518	166.739	-399.861	0	#e76f5a
cell_172060705561581711631366634651835239986	272.821	-266.042	3472.22	895.807	265.299	-221.572	0	#c8437b
cell_172061661869211521345132012256398958582	-271.378	-605.582	2928.02	556.267	-278.899	-561.112	0	#f4ed27
cell_17215252333705300502649036157147603344	64.9404	-1033.28	3264.34	128.566	57.4189	-988.813	0	#f4ed27
cell_172712616935527780975343901467607955040	-447.499	-58.5154	2751.9	1103.33	-455.02	-14.0454	0	#f4ed27
cell_173183217151791976143734215897064126016	-676.948	312.001	2522.45	1473.85	-684.47	356.471	0	#af7222
cell_173222927946339755501949983159826029292	14.2366	76.6472	3213.64	1238.5	6.71509	121.117	0	#e2c787
cell_173362187448908899934279522556702778202	-48.0212	769.58	3151.38	1931.43	-55.5427	814.05	0	#f9973f
cell_173821451293440379367303865676271447577	433.991	202.438	3633.39	1364.29	426.469	246.908	0	#00b5eb
cell_173915877188126088602359064524456816453	140.706	-409.691	3340.1	752.158	133.184	-365.221	0	#0dc2e8
cell_174046994310400334198030704855228921174	-540.32	158.873	2659.08	1320.72	-547.841	203.343	0	#f4ed27
cell_174124345855407602885264937957871230229	-160.15	98.1266	3039.25	1259.98	-167.672	142.597	0	#f1834c
cell_174170677874785706878325294707863784623	686.076	213.853	3885.48	1375.7	678.555	258.322	0	#d1a559
cell_174197949622350403257320343510837265056	-15.4604	-353.075	3183.94	808.774	-22.9819	-308.605	0	#f9973f
cell_174461187071008631538590013816356051798	607.682	82.0542	3807.08	1243.9	600.161	126.524	0	#ce4b75
cell_174532551857103876165701568781690873061	219.993	-6.66162	3419.39	1155.19	212.471	37.8083	0	#32e3da
cell_174605050528750628400845043595376073885	-450.858	-179.044	2748.54	982.805	-458.379	-134.574	0	#92c866
cell_174643794122212154241706435212870080497	146.479	-169.511	3345.88	992.337	138.957	-125.041	0	#27dade
cell_17469177599937957335902371058204140642	89.2429	302.957	3288.64	1464.81	81.7214	347.427	0	#92c866
cell_174732959714356942338020112781960817660	-319.974	-420.926	2879.42	740.923	-327.496	-376.456	0	#f4ed27
cell_174841548654102206863364245800086723294	-426.693	452.62	2772.71	1614.47	-434.215	497.09	0	#f4ed27
cell_175188147634264687556241826124468472143	-624.999	577.261	2574.4	1739.11	-632.52	621.731	0	#af7222
cell_175236412527927666178360502257505617419	375.094	543.713	3574.49	1705.56	367.572	588.183	0	#27dade
cell_17569697116231195191097699113928893683	152.808	-490.357	3352.21	671.492	145.286	-445.887	0	#e26660
cell_175749515847376913330106293766615058674	-167.059	729.807	3032.34	1891.66	-174.581	774.277	0	#fcd225
cell_175860088267213596167393299463758347998	531.157	155.188	3730.56	1317.04	523.635	199.658	0	#bce4b5
cell_175895476122657498562632307238117930764	106.195	102.248	3305.59	1264.1	98.6731	146.718	0	#8606a6
cell_17607081341616418889603588947566933740	217.011	348.692	3416.41	1510.54	209.489	393.162	0	#27dade
cell_176316959249948061003668663579254773365	186.981	-215.215	3386.38	946.634	179.46	-170.745	0	#dc5d67
cell_176396681124571693132307845351521872600	-410.634	813.887	2788.76	1975.74	-418.155	858.357	0	#bce4b5
cell_177150720443037911704565595247355544255	141.665	-704.491	3341.06	457.358	134.144	-660.021	0	#f3f966
cell_177163758073216080699821569931241833267	-691.847	122.792	2507.55	1284.64	-699.368	167.261	0	#bce4b5
cell_177409297035248987056580417445573187534	-108.433	175.945	3090.97	1337.79	-115.954	220.415	0	#b4c4df
cell_177518594906087525238800540454235955989	93.4446	-860.977	3292.84	300.872	85.9231	-816.507	0	#f4ed27
cell_177741023952784061734228650116365683814	-385.306	-68.3313	2814.09	1093.52	-392.828	-23.8613	0	#b4c4df
cell_177927499875917595957307032136440917527	604.96	188.374	3804.36	1350.22	597.438	232.844	0	#873b99
cell_177977608756576757536887392512468464072	700.181	317.86	3899.58	1479.71	692.659	362.33	0	#e26660
cell_178110742630926330646135281322483577888	-88.7593	-882.385	3110.64	279.463	-96.2808	-837.915	0	#f4ed27
cell_17820966147232189689012553835191970399	-333.444	-211.974	2865.95	949.875	-340.966	-167.504	0	#fdc527
cell_178424286299386471105446884888204554794	310.613	-393.13	3510.01	768.719	303.091	-348.66	0	#dbb972
cell_178448720732046348045989841571622891679	166.601	-295.04	3366	866.808	159.08	-250.571	0	#dbb972
cell_17850101511027265146244117443958114942	-145.239	-929.989	3054.16	231.86	-152.76	-885.519	0	#bce4b5
cell_178947623674313486010977335630848971816	-338.734	-541.656	2860.66	620.193	-346.255	-497.186	0	#f4ed27
cell_179059504545962933900800040102163739825	43.2478	-1162.16	3242.65	-0.313828	35.7263	-1117.69	0	#af7222
cell_179217251606784772263864174801479393244	-493.076	34.9259	2706.32	1196.77	-500.598	79.3959	0	#f4ed27
cell_17932898047040874987969255033672697285	551.175	390.474	3750.57	1552.32	543.654	434.944	0	#e26660
cell_179416562341054936017200354297992957613	-197.523	-586.345	3001.88	575.504	-205.044	-541.875	0	#fcd225
cell_17949299682565344784916104614241500625	714.699	16.4572	3914.1	1178.31	707.178	60.9271	0	#18cde4
cell_179564845710256970090743297236813065562	-181.076	521.683	3018.32	1683.53	-188.597	566.152	0	#f9973f
cell_179606942887154729553093911105985330064	-342.149	-657.239	2857.25	504.61	-349.671	-612.769	0	#f4ed27
cell_179663151873775501375690506218423261791	110.092	57.1053	3309.49	1218.95	102.571	101.575	0	#dc5d67
cell_179731616566539769739368736521066090615	-548.02	-341.495	2651.38	820.353	-555.541	-297.026	0	#f3f966
cell_179762242430107593443883686094973987185	123.758	-625.625	3323.16	536.224	116.237	-581.155	0	#b4c4df
cell_179838251213847034318988399634179377460	-68.7175	131.729	3130.68	1293.58	-76.239	176.199	0	#f2eff6
cell_179911678637957638075584964168773489762	-81.0664	40.0461	3118.33	1201.9	-88.5879	84.5161	0	#bce4b5
cell_180079150079381350118418137189194822690	-87.385	-303.46	3112.01	858.389	-94.9065	-258.99	0	#b50a4d
cell_18007928698313601091204210622535255731	256.583	-325.039	3455.98	836.81	249.062	-280.569	0	#dc5d67
cell_180136532827017951423579946825441811694	132.109	-904.704	3331.51	257.145	124.588	-860.234	0	#f8df25
cell_180221437821145172586529853081633668123	508.376	-149.224	3707.77	1012.63	500.854	-104.754	0	#dbed66
cell_180252042204717368175318399467971149842	41.3467	-25.9445	3240.75	1135.9	33.8252	18.5255	0	#dc5d67
cell_180270093285845725038884777597630861434	390.425	530.639	3589.82	1692.49	382.903	575.109	0	#27dade
cell_1805786391806320540055504427400257957	-308.941	437.588	2890.46	1599.44	-316.463	482.058	0	#fcd225
cell_180642575503552705386592630155976518593	476.873	-161.485	3676.27	1000.36	469.351	-117.015	0	#bf812d
cell_180716054062050830302630917103478791600	-220.663	58.7281	2978.74	1220.58	-228.184	103.198	0	#873b99
cell_180827981641927565750216879683820750626	-47.5715	738.305	3151.83	1900.15	-55.093	782.775	0	#f9973f
cell_181233052197776116853933532631165205665	-35.8442	-698.366	3163.55	463.482	-43.3657	-653.896	0	#92c866
cell_181420203929204122389656399323543146298	-373.721	339.828	2825.68	1501.68	-381.242	384.298	0	#f4ed27
cell_181842630984536777110353980998921329897	-110.821	-348.158	3088.58	813.691	-118.343	-303.688	0	#f9973f
cell_181856804201645693031032142847136490904	218.165	-489.066	3417.56	672.783	210.644	-444.596	0	#e26660
cell_181857835329949518879483962794378367093	181.244	319.985	3380.64	1481.83	173.723	364.455	0	#bce4b5
cell_181894826506811774825925220476707113733	-490.619	211.152	2708.78	1373	-498.14	255.622	0	#f4ed27
cell_181907190631153916800518639863737841961	299.127	469.244	3498.53	1631.09	291.605	513.714	0	#af7222
cell_18224699072324865112152078899763579114	50.6584	-537.198	3250.06	624.651	43.137	-492.728	0	#f1834c
cell_182507322846508709938885570629358921281	-449.173	128.548	2750.23	1290.4	-456.695	173.018	0	#f2eff6
cell_182509594284556853200517809991031244821	126.672	-550.336	3326.07	611.513	119.15	-505.866	0	#d5546e
cell_182673434303602652864437725808119523702	409.71	478.453	3609.11	1640.3	402.189	522.923	0	#9fd899
cell_182778185379777604680367672058254088122	75.8169	479.089	3275.22	1640.94	68.2954	523.558	0	#dc5d67
cell_182923276349414319881961539844242301056	-51.5369	638.053	3147.86	1799.9	-59.0583	682.523	0	#f3f966
cell_183307332003258151705999670122468527417	-207.825	-287.497	2991.57	874.352	-215.347	-243.027	0	#873b99
cell_183567129521617170226206316734185088801	-236.371	153.936	2963.03	1315.78	-243.892	198.406	0	#f9973f
cell_183707318810782321262438882368284195607	276.678	-93.5394	3476.08	1068.31	269.157	-49.0695	0	#b4c4df
cell_183716840138412006779319448247314436212	198.324	-945.35	3397.72	216.499	190.802	-900.88	0	#fdc527
cell_184316328012308664329203297875682962478	-483.233	-319.005	2716.17	842.843	-490.754	-274.535	0	#af7222
cell_1844381972868675571783103796897851557	-172.913	-105.821	3026.49	1056.03	-180.435	-61.3514	0	#f9973f
cell_184705923136272452368545663807073088169	-133.783	599.268	3065.62	1761.12	-141.305	643.738	0	#f3f966
cell_184715160154234505361364788372223056693	-112.269	-725.566	3087.13	436.283	-119.79	-681.096	0	#fcd225
cell_184835537724884567047909974791324131452	215.784	-233.616	3415.18	928.233	208.262	-189.146	0	#c8437b
cell_184849009230359831180045189780895787090	634.929	24.2354	3834.33	1186.08	627.408	68.7053	0	#b4c4df
cell_185104240891176115065366639964936777288	-221.671	-663.454	2977.73	498.395	-229.192	-618.984	0	#bce4b5
cell_185254858561592095427983355371305898289	433.463	216.118	3632.86	1377.97	425.941	260.588	0	#92c866
cell_185336866072321444297873052418221283520	-94.5818	190.547	3104.82	1352.4	-102.103	235.017	0	#f1834c
cell_185344860144918900801788294039204314130	696.224	259.563	3895.62	1421.41	688.702	304.033	0	#b4c4df
cell_185746450807589011603635146157220743561	-543.272	257.005	2656.13	1418.85	-550.794	301.475	0	#b4c4df
cell_185807693081878568281005153508385080613	-533.505	-186.01	2665.89	975.839	-541.026	-141.54	0	#37a055
cell_185808754986678633834107256877173065969	807.587	351.298	4006.99	1513.15	800.066	395.768	0	#f9973f
cell_185826254206474554268157958691378316237	178.236	-131.491	3377.64	1030.36	170.715	-87.0208	0	#0dc2e8
cell_185896951707748839661231772444943838850	139.625	152.515	3339.02	1314.36	132.104	196.985	0	#c8437b
cell_185905300843938881784855668030871156585	-69.7151	396.654	3129.68	1558.5	-77.2366	441.124	0	#f1834c
cell_185951839591744132458756731906942337535	-177.189	172.846	3022.21	1334.69	-184.71	217.316	0	#b4c4df
cell_18603100113255836071509681796295380515	-253.259	-652.154	2946.14	509.695	-260.78	-607.684	0	#f4ed27
cell_186193505974141612398192186959140428609	132.587	-945.793	3331.99	216.055	125.066	-901.324	0	#f4ed27
cell_18633147281490724875446478645219957321	-428.78	-385.063	2770.62	776.785	-436.302	-340.594	0	#e153a5
cell_186448119542543549492641548565868466894	268.799	333.638	3468.2	1495.49	261.278	378.108	0	#27dade
cell_186487927822916955663928830226652531968	-167.29	-790.625	3032.11	371.224	-174.811	-746.155	0	#f4ed27
cell_186591130104355313170032646214915289876	-155.068	364.525	3044.33	1526.37	-162.589	408.995	0	#f9973f
cell_186608469698342747600859835007173176553	-555.556	-76.8236	2643.84	1085.03	-563.077	-32.3536	0	#bce4b5
cell_186762162837294167632525561142006149259	741.844	314.754	3941.24	1476.6	734.322	359.224	0	#f1834c
cell_186762267652146749639580071431505278238	-287.993	803.779	2911.41	1965.63	-295.515	848.249	0	#b4c4df
cell_186826281727227179714640157755873644719	220.888	-931.042	3420.29	230.807	213.367	-886.572	0	#fdc527
cell_186837575921431180218905361564517069073	-46.5913	-855.138	3152.81	306.711	-54.1128	-810.668	0	#f4ed27
cell_186872739073108832159217077704201821809	279.065	-564.822	3478.46	597.027	271.543	-520.352	0	#4df3ce
cell_186938888776818770866787924615104513511	-319.673	12.1848	2879.73	1174.03	-327.194	56.6548	0	#9fd899
cell_186974809830857157987361009882333273060	-473.602	-177.117	2725.8	984.732	-481.123	-132.647	0	#f4ed27
cell_187093783428184622713661002343562146151	-132.252	-720.525	3067.15	441.324	-139.774	-676.055	0	#f4ed27
cell_187192379436824483251093814344135157393	-358.242	-653.49	2841.16	508.359	-365.763	-609.02	0	#92c866
cell_187262310707686188091648427141533067717	-70.2153	-522.745	3129.18	639.104	-77.7368	-478.275	0	#f9973f
cell_187469067976273734388694783666361963845	-479.023	-435.511	2720.38	726.338	-486.545	-391.041	0	#a40447
cell_187472741636106718086770681446555636296	-318.579	36.2666	2880.82	1198.12	-326.1	80.7366	0	#f9973f
cell_187535963172938465591038199869334446535	-602.997	100.421	2596.4	1262.27	-610.518	144.891	0	#e44099
cell_187570482632191585415583043841423874035	-375.759	591.65	2823.64	1753.5	-383.28	636.12	0	#f4ed27
cell_187730113492613303376054517199050729647	-72.1775	-530.312	3127.22	631.537	-79.699	-485.842	0	#f9973f
cell_187771064093920828667850719431618336436	-366.209	509.83	2833.19	1671.68	-373.73	554.3	0	#f4ed27
cell_187914958656528711667784980497397148132	-655.248	498.355	2544.15	1660.2	-662.769	542.825	0	#af7222
cell_188207621482127084385839278968826577366	419.683	132.426	3619.08	1294.27	412.161	176.896	0	#b4c4df
cell_188448284763264206225366640928685739992	-449.726	743.924	2749.67	1905.77	-457.247	788.394	0	#9fd899
cell_188464822879098146883048944955799019901	168.904	-44.1626	3368.3	1117.69	161.383	0.307373	0	#bf812d
cell_188472271149283033608956918791160849606	-424.87	201.079	2774.53	1362.93	-432.392	245.549	0	#f3f966
cell_188506757227354849072604773069521752115	318.996	-104.67	3518.39	1057.18	311.474	-60.2004	0	#18cde4
cell_188586382222796560316553277301412649908	471.574	371.737	3670.97	1533.59	464.053	416.207	0	#d5546e
cell_188613619504456786782373277457910612724	552.489	16.2454	3751.89	1178.09	544.967	60.7153	0	#8606a6
cell_188685153256693108094361120330799925662	-342.935	-141.707	2856.46	1020.14	-350.456	-97.2375	0	#f4ed27
cell_188748283222512548696724631286811874647	99.7478	-920.589	3299.15	241.26	92.2263	-876.119	0	#92c866
cell_18890291445224820721759936736550897580	-45.0974	-78.7162	3154.3	1083.13	-52.6189	-34.2462	0	#9fd899
cell_189038779777628028025645008764769274898	86.5017	-248.791	3285.9	913.058	78.9802	-204.321	0	#27dade
cell_189056788321378870676347728607721097705	317.419	148.175	3516.82	1310.02	309.897	192.645	0	#873b99
cell_189318194657032275791446887129510792337	349.686	-142.409	3549.08	1019.44	342.165	-97.9393	0	#8606a6
cell_189363564646568365680534509437603428305	475.41	351.531	3674.81	1513.38	467.889	396.001	0	#92c866
cell_18975900786526288457661986807412861528	-29.7083	578.066	3169.69	1739.91	-37.2297	622.536	0	#f1834c
cell_190111434189130110596477939739850478645	-157.667	570.16	3041.73	1732.01	-165.188	614.63	0	#f9973f
cell_1901265759011567756000961442012188350	-344.057	137.291	2855.34	1299.14	-351.578	181.761	0	#fdc527
cell_190258670945905777451918094833612772959	-151.278	-297.383	3048.12	864.466	-158.8	-252.913	0	#feba2c
cell_190350349567399252232490057253776221081	-114.851	712.305	3084.55	1874.15	-122.373	756.775	0	#b4c4df
cell_190428463908037144557655243765518726018	609.276	319.645	3808.67	1481.49	601.754	364.115	0	#92c866
cell_190438114357115403385909636774484758308	50.7395	-333.964	3250.14	827.884	43.218	-289.494	0	#f1834c
cell_190649953817201623582250284529208378394	263.655	174.841	3463.05	1336.69	256.133	219.311	0	#8606a6
cell_190698603709595467690159337639459902215	-259.347	234.954	2940.05	1396.8	-266.869	279.424	0	#b50a4d
cell_190721974793404291823515404169010184212	419.344	204.144	3618.74	1365.99	411.823	248.614	0	#ce4b75
cell_190735328669226999391855732607527335269	-378.687	250.912	2820.71	1412.76	-386.208	295.382	0	#fdc527
cell_191038557723342409363436943134306558351	659.48	15.1021	3858.88	1176.95	651.959	59.572	0	#6300a7
cell_191121175923035247591117318542567713847	-211.405	112.851	2987.99	1274.7	-218.927	157.321	0	#873b99
cell_19124406364810841814450560601167324648	415.632	-425.544	3615.03	736.305	408.111	-381.074	0	#c8437b
cell_191757875655775007249732383538873881363	-111.744	-619.028	3087.65	542.821	-119.266	-574.558	0	#f3f966
cell_191840486911546666332116493758094189783	-621.987	118.813	2577.41	1280.66	-629.509	163.283	0	#dbed66
cell_191957016872012643453706969896600587093	640.159	86.7509	3839.56	1248.6	632.638	131.221	0	#0dc2e8
cell_192174454276550988588405550458246080548	50.48	387.016	3249.88	1548.86	42.9585	431.486	0	#dc5d67
cell_192381776969268238202235515295199072722	176.739	430.887	3376.14	1592.74	169.217	475.357	0	#b4c4df
cell_192463661963575580702099967104216021695	-210.022	175.265	2989.38	1337.11	-217.544	219.734	0	#f1834c
cell_192484168992596253948214370617572354192	-147.142	-509.83	3052.26	652.018	-154.664	-465.36	0	#f9973f
cell_192543402303888192982050697301672129666	205.323	-798.781	3404.72	363.068	197.802	-754.311	0	#b4c4df
cell_192877805325199699236876994192547711775	-58.1914	773.833	3141.21	1935.68	-65.7129	818.303	0	#ce4b75
cell_193201937444492778609253122415945618716	77.6562	-139.043	3277.05	1022.81	70.1348	-94.5732	0	#0dc2e8
cell_193759762281270406322352572798026562836	-460.687	19.6469	2738.71	1181.5	-468.209	64.1168	0	#f4ed27
cell_193805652561959935029659541829913622349	-139.324	-378.13	3060.07	783.718	-146.845	-333.66	0	#92c866
cell_193806455896024942915247422382406352556	591.423	99.9877	3790.82	1261.84	583.902	144.458	0	#b4c4df
cell_193983636591664860602637512413235386715	-278.595	-869.233	2920.8	292.615	-286.116	-824.763	0	#f3f966
cell_194138253757308154758967210753417140038	-300.282	-459.028	2899.12	702.821	-307.804	-414.558	0	#f4ed27
cell_194287902900179091526419751899732085841	-516.711	315.412	2682.69	1477.26	-524.233	359.882	0	#f4ed27
cell_194445153670159643411503833734440905713	324.661	169.182	3524.06	1331.03	317.139	213.652	0	#8606a6
cell_194790292316302332724973928864860556916	773.667	62.3069	3973.07	1224.16	766.146	106.777	0	#9fd899
cell_194920403722146119837520261100345128765	-173.775	-171.466	3025.62	990.383	-181.297	-126.996	0	#bce4b5
cell_195261376769933729388613588240727565685	18.6174	456.551	3218.02	1618.4	11.0959	501.021	0	#92c866
cell_195285655594844743259505186238853122858	-326.146	-276.711	2873.25	885.138	-333.667	-232.241	0	#fdc527
cell_195615240318311073607618678966008130129	421.995	237.575	3621.39	1399.42	414.473	282.045	0	#f1834c
cell_195715903789844857196498798335615894740	223.541	-174.884	3422.94	986.965	216.02	-130.414	0	#92c866
cell_195805408303280558285994811539708734486	-123.786	368.609	3075.61	1530.46	-131.307	413.079	0	#9fd899
cell_195827011992124056701700070124732115844	296.645	-636.423	3496.04	525.426	289.123	-591.952	0	#92c866
cell_195835370301738758974711189302157524237	450.597	368.774	3650	1530.62	443.075	413.244	0	#ce4b75
cell_195881945416132562599663974824781103507	397.492	-411.33	3596.89	750.519	389.971	-366.86	0	#dc5d67
cell_19588664496244550122033042931531509539	-38.9119	75.4359	3160.49	1237.28	-46.4333	119.906	0	#92c866
cell_19609764596037855761673131528841444187	19.9021	-356.856	3219.3	804.993	12.3806	-312.386	0	#f1834c
cell_196168436418806823014074666976753313474	458.717	-278.566	3658.12	883.283	451.195	-234.096	0	#8606a6
cell_196414235466868983724391991470294303022	-292.486	-487.184	2906.91	674.664	-300.007	-442.714	0	#dbed66
cell_196432043651957543280716793224246971296	-191.09	-325.407	3008.31	836.441	-198.612	-280.937	0	#feba2c
cell_196434966998520920504736528901059860155	-86.7356	-114.598	3112.66	1047.25	-94.2571	-70.1279	0	#92c866
cell_196464659742756292541934583969435867694	-127.031	95.1992	3072.37	1257.05	-134.552	139.669	0	#b4c4df
cell_196565198544017926695393552277841879510	-615.681	94.2759	2583.72	1256.12	-623.202	138.746	0	#dbed66
cell_196595089332642333129756834943654092051	537.309	348.457	3736.71	1510.31	529.788	392.927	0	#e26660
cell_196986307705546639287184925060673902299	-301.849	-608.389	2897.55	553.46	-309.37	-563.919	0	#f4ed27
cell_197193841424712513711108009762860839119	112.79	504.461	3312.19	1666.31	105.269	548.931	0	#92c866
cell_197329858191119471784976519588065708384	35.7476	147.982	3235.15	1309.83	28.2261	192.452	0	#dc5d67
cell_19737075307316489415858622069312931106	-480.552	-253.705	2718.85	908.143	-488.074	-209.235	0	#f4ed27
cell_197414081144558862809054380152304527843	-122.51	6.11829	3076.89	1167.97	-130.031	50.5883	0	#f1834c
cell_197679196838924707867066637072533016392	84.8774	167.064	3284.28	1328.91	77.356	211.534	0	#d3b4d7
cell_197689620097021175029993203924638063377	-83.8745	414.753	3115.52	1576.6	-91.396	459.223	0	#9fd899
cell_197920233886491200186115651042801904201	-284.495	-628.16	2914.9	533.689	-292.016	-583.69	0	#f4ed27
cell_198217698146056630609775105193975811018	-282.602	-504.077	2916.8	657.772	-290.123	-459.607	0	#f4ed27
cell_198632123781441143416743902945802673676	-157.044	-714.457	3042.35	447.391	-164.566	-669.987	0	#f4ed27
cell_198654199253524077869002339442723729824	-544.933	709.727	2654.47	1871.58	-552.455	754.197	0	#af7222
cell_198757403755048295676968236993327448977	-398.055	-152.659	2801.34	1009.19	-405.577	-108.189	0	#dbed66
cell_198778899750128653845886792067603817906	195.084	-337.482	3394.48	824.367	187.563	-293.012	0	#92c866
cell_198805886269926389116550386015983110708	315.53	210.013	3514.93	1371.86	308.009	254.483	0	#27dade
cell_199065794883929620553086891608728877010	126.274	737.898	3325.67	1899.75	118.752	782.368	0	#f1834c
cell_199069847524891163696031703994306006020	-548.494	219.835	2650.9	1381.68	-556.016	264.305	0	#f4ed27
cell_199168103119604799218493672784635502329	479.533	7.86816	3678.93	1169.72	472.012	52.3381	0	#9fd899
cell_199192038674966620963585157842466709143	-57.4548	-927.946	3141.94	233.903	-64.9763	-883.476	0	#f4ed27
cell_199283965589542532138533135481665385517	-214.235	-500.864	2985.16	660.985	-221.756	-456.394	0	#d7bfdd
cell_199396149320806025476285783182078062184	417.458	575.181	3616.86	1737.03	409.937	619.651	0	#d1a559
cell_199516997370668361520010814796216128786	563.78	-238.419	3763.18	923.43	556.259	-193.949	0	#c8437b
cell_199722568256424697287463865603484726650	308.776	-73.8651	3508.17	1087.98	301.254	-29.3951	0	#873b99
cell_199791208160760437433188130670644183281	470.672	277.414	3670.07	1439.26	463.15	321.884	0	#00b5eb
cell_199802425329426153917591379613641605864	-221.004	172.001	2978.39	1333.85	-228.525	216.471	0	#92c866
cell_199807722717433662642013485378658144830	-294.446	-572.27	2904.95	589.579	-301.968	-527.8	0	#f8df25
cell_19995736567799423307241163628475908361	-334.911	-16.0328	2864.49	1145.82	-342.432	28.4371	0	#f9973f
cell_200530984497858524363108151284914364699	254.1	-477.326	3453.5	684.523	246.579	-432.856	0	#9fd899
cell_200615234312453266995196834927068103841	51.4561	-793.551	3250.85	368.298	43.9346	-749.081	0	#f4ed27
cell_200663336464780347586863374751519187883	255.28	548.656	3454.68	1710.51	247.759	593.126	0	#ae2892
cell_200759842922392528947821119143695003051	-75.7183	-180.436	3123.68	981.413	-83.2397	-135.966	0	#873b99
cell_200873970458558560863812871071373808890	355.579	-292.941	3554.98	868.908	348.058	-248.471	0	#9fd899
cell_200983404205293293479185690523443211412	27.2117	-353.924	3226.61	807.924	19.6902	-309.454	0	#f1834c
cell_201209884573540601120615818999440357519	792.126	354.058	3991.52	1515.91	784.605	398.528	0	#b4c4df
cell_201224201280358002032127243020837324825	351.893	129.286	3551.29	1291.13	344.371	173.756	0	#18cde4
cell_201225446517780599807358325170127608739	-354.711	-113.111	2844.69	1048.74	-362.232	-68.6411	0	#f4ed27
cell_20127924429423134318880860222004693389	-500.038	-228.631	2699.36	933.218	-507.559	-184.161	0	#9fd899
cell_201455398253096261242991875943171799754	-377.466	324.196	2821.93	1486.05	-384.988	368.666	0	#f4ed27
cell_201534156386544205578124546660172676895	-326.508	561.737	2872.89	1723.59	-334.03	606.207	0	#f4ed27
cell_201618262666648179572227315523926201980	-487.285	281.531	2712.11	1443.38	-494.806	326.001	0	#f4ed27
cell_201699039120023656604867444227021960104	-654.141	332.192	2545.26	1494.04	-661.662	376.662	0	#43ac5e
cell_201716340910922549145010134708711335803	-16.3862	-163.854	3183.01	997.995	-23.9077	-119.384	0	#0dc2e8
cell_20193680653000590331663176213482006265	-156.059	247.379	3043.34	1409.23	-163.581	291.849	0	#b4c4df
cell_201949572027672924977733034394693320383	-249.802	-891.803	2949.6	270.046	-257.324	-847.332	0	#af7222
cell_201950229475836943861554341864124225147	280.198	255.467	3479.6	1417.32	272.676	299.937	0	#9fd899
cell_202172404691240960382123072536944727555	-177.538	148.286	3021.86	1310.14	-185.06	192.756	0	#e2c787
cell_202225217655282901550216009341945479687	-424.383	369.895	2775.02	1531.74	-431.904	414.365	0	#e44099
cell_202428972057174420479083066264536164971	56.824	-543.018	3256.22	618.831	49.3025	-498.548	0	#f1834c
cell_202507116960940368760067742526343651825	33.1609	-913.888	3232.56	247.961	25.6394	-869.418	0	#f4ed27
cell_202510952158502827723410059613965507062	-256.621	-844.077	2942.78	317.772	-264.142	-799.607	0	#92c866
cell_202700072413248913138096119383865144908	549.323	43.3055	3748.72	1205.15	541.802	87.7755	0	#6300a7
cell_202719151964411599513420719947850153669	71.9111	-231.988	3271.31	929.861	64.3897	-187.518	0	#af7222
cell_202780149632626112241651088108663254265	-43.689	133.676	3155.71	1295.52	-51.2105	178.146	0	#9fd899
cell_202797114094677175406084909168583704906	-131.83	413.038	3067.57	1574.89	-139.351	457.508	0	#f9973f
cell_202855212047901232410667003501812224585	354.341	-42.14	3553.74	1119.71	346.819	2.32996	0	#c8437b
cell_202926958212676344372690866554007176793	244.954	-167.365	3444.35	994.483	237.432	-122.895	0	#27dade
cell_203030088583470152932707158581048773424	772.245	190.952	3971.64	1352.8	764.723	235.422	0	#873b99
cell_20326898456417076039950359204357641902	696.016	323.715	3895.41	1485.56	688.494	368.185	0	#b4c4df
cell_203303619082287893034340974330496492239	251.886	-763.746	3451.28	398.102	244.364	-719.277	0	#92c866
cell_203358671981324581492593888667706465760	313.536	577.179	3512.94	1739.03	306.015	621.649	0	#27dade
cell_203458214863005315450441590280448348131	218.638	303.706	3418.04	1465.56	211.116	348.176	0	#00b5eb
cell_203485414607233546477926390539531109399	-109.227	-695.094	3090.17	466.755	-116.749	-650.624	0	#fdc527
cell_203517124775454335888094204878278847218	510.7	-115.9	3710.1	1045.95	503.179	-71.4303	0	#8606a6
cell_203615436291250135975205328692164959136	-277.278	735.091	2922.12	1896.94	-284.8	779.561	0	#f4ed27
cell_203731630293930363144692605186466606771	-135.504	-737.043	3063.89	424.806	-143.025	-692.573	0	#f4ed27
cell_203827852361645795114272759868896871193	-307.158	-223.53	2892.24	938.319	-314.679	-179.06	0	#fdc527
cell_204088706286768731562384326199687370995	-157.542	-207.914	3041.86	953.935	-165.063	-163.444	0	#f9973f
cell_204091014867434162669443624891266020224	-323.56	834.242	2875.84	1996.09	-331.081	878.712	0	#b4c4df
cell_204171791556989008590535334470295030396	-327.647	319.1	2871.75	1480.95	-335.169	363.57	0	#f3f966
cell_204211813053504602957874632595887546439	-91.677	304.422	3107.72	1466.27	-99.1985	348.892	0	#dc5d67
cell_20438232546803683794550688152749581568	70.3589	-244.022	3269.76	917.827	62.8374	-199.552	0	#e26660
cell_204529645938639013207707724534850271873	-178.992	-661.455	3020.41	500.394	-186.513	-616.985	0	#f4ed27
cell_204549262058979331347003845070615629489	-735.724	84.717	2463.68	1246.57	-743.245	129.187	0	#b4c4df
cell_204630272389548074282288524496421562126	-36.7847	-55.8654	3162.61	1105.98	-44.3062	-11.3954	0	#f1834c
cell_204901925525652741702977632452883426413	-531.22	745.087	2668.18	1906.94	-538.742	789.557	0	#af7222
cell_204939984516173331116488035237030133893	-640.802	-97.1671	2558.6	1064.68	-648.324	-52.6971	0	#92c866
cell_204995407969007280268033900926721237068	536.829	-243.865	3736.23	917.984	529.307	-199.395	0	#c8437b
cell_205347822340551009072912341194759963860	114.571	-1004.05	3313.97	157.802	107.049	-959.577	0	#f4ed27
cell_205432328569964721082593395302378685696	-378.327	-636.919	2821.07	524.93	-385.849	-592.449	0	#7dc87e
cell_205665508902404662566806108494922997892	141.223	-324.757	3340.62	837.092	133.702	-280.287	0	#e26660
cell_205722052263009601131114278418262564492	52.7834	796.152	3252.18	1958	45.262	840.622	0	#fdae32
cell_206130270704497016578059785492170216529	73.356	-597.906	3272.75	563.942	65.8345	-553.436	0	#f68d45
cell_206449832441065264001601318720737615036	-475.983	91.0778	2723.42	1252.93	-483.505	135.548	0	#f4ed27
cell_206625630580505690377335702676774860853	60.9424	610.841	3260.34	1772.69	53.4209	655.311	0	#f1834c
cell_206766232077647930034340477446191625801	128.339	-565.472	3327.74	596.377	120.817	-521.002	0	#f9973f
cell_206796491665480540275618255162094330942	374.306	444.268	3573.7	1606.12	366.784	488.738	0	#27dade
cell_206923046544703201292479658451893682766	-414.169	-290.104	2785.23	871.745	-421.69	-245.634	0	#f4ed27
cell_207294780228305831233805464428176001664	-288.682	-856.548	2910.72	305.3	-296.203	-812.078	0	#af7222
cell_207318375869548893577934242674777603816	-388.276	614.256	2811.12	1776.11	-395.798	658.726	0	#e44099
cell_207339217339134063853322766979548150022	-246.819	-590.628	2952.58	571.221	-254.341	-546.158	0	#f4ed27
cell_207351333219571690027527902601439671141	-452.429	-23.5132	2746.97	1138.34	-459.951	20.9568	0	#f4ed27
cell_2074808484020446302480201745178806427	107.912	289.938	3307.31	1451.79	100.39	334.408	0	#0dc2e8
cell_207860437753286834321096037265571264988	246.415	458.251	3445.81	1620.1	238.894	502.721	0	#b4c4df
cell_207917765295968980377703377936202400277	-140.614	-940.752	3058.78	221.097	-148.136	-896.282	0	#b4c4df
cell_20815858365246023136255133371855769970	526.97	-131.601	3726.37	1030.25	519.449	-87.131	0	#c8437b
cell_208196197646864099338583738850146564968	410.045	427.518	3609.44	1589.37	402.523	471.988	0	#ce4b75
cell_208250770448809629071618228349082493562	-270.107	271.675	2929.29	1433.52	-277.629	316.145	0	#f9973f
cell_208412361450776455670506398993320269218	-517.282	-7.98706	2682.12	1153.86	-524.803	36.4829	0	#f4ed27
cell_208464045371491237258803386109606256099	409.81	-762.415	3609.21	399.434	402.288	-717.945	0	#f1834c
cell_208472266587417705447626727537302720230	398.623	230.739	3598.02	1392.59	391.101	275.209	0	#ce4b75
cell_208545743198213086179591329220090075107	362.028	-269.503	3561.43	892.346	354.506	-225.033	0	#27dade
cell_208568882085549826627259425806685072335	376.903	-23.6802	3576.3	1138.17	369.382	20.7898	0	#92c866
cell_208822690285306826426936017989232858253	342.024	-48.8038	3541.42	1113.05	334.503	-4.33386	0	#dc5d67
cell_208850443612705486385215223490932733795	-657.169	406.267	2542.23	1568.12	-664.69	450.737	0	#43ac5e
cell_20922969982889663437669592772639281390	-47.6116	166.733	3151.79	1328.58	-55.1331	211.203	0	#f1834c
cell_209355484780825476216022434492655292971	-192.663	362.396	3006.74	1524.24	-200.184	406.866	0	#f9973f
cell_20936221101050117040700175931921626467	-586.927	-93.9039	2612.47	1067.94	-594.449	-49.434	0	#92c866
cell_209489396171597980487157098140058175440	70.7229	-667.368	3270.12	494.481	63.2014	-622.898	0	#f9973f
cell_209522391023649384707718961093536701949	66.1807	-447.664	3265.58	714.185	58.6592	-403.194	0	#e26660
cell_209762952489595576170704774661416525603	-138.25	-823.722	3061.15	338.127	-145.771	-779.252	0	#f4ed27
cell_210364388609427362008321477861171960713	-574.05	78.9165	2625.35	1240.77	-581.572	123.386	0	#f4ed27
cell_21038438045210640268830245092064818836	-230.125	-62.84	2969.27	1099.01	-237.646	-18.37	0	#f9973f
cell_210468123666713278817684603076171337159	238.361	-281.119	3437.76	880.73	230.84	-236.649	0	#af7222
cell_210494079666165126630027412302491032910	122.276	-1000.32	3321.67	161.526	114.755	-955.853	0	#f4ed27
cell_210519379497970161234824393645859318197	-347.303	506.731	2852.1	1668.58	-354.824	551.201	0	#f4ed27
cell_210591223129482023319431222647465499115	372.793	-417.931	3572.19	743.918	365.271	-373.461	0	#b4c4df
cell_210891050412861549463235839168682060002	-122.283	-246.572	3077.12	915.277	-129.805	-202.102	0	#f3f966
cell_210914622173521942391131780590395337906	-298.031	-664.681	2901.37	497.168	-305.553	-620.211	0	#f4ed27
cell_210964662945341106673164986142354243620	-713.732	129.24	2485.67	1291.09	-721.253	173.71	0	#43ac5e
cell_211043469962304182155584472292082351522	477.823	208.766	3677.22	1370.61	470.301	253.236	0	#f1834c
cell_211124091861641443391177762057445055737	263.217	-733.12	3462.62	428.729	255.696	-688.65	0	#f1834c
cell_211303542325046146848358522036525440597	-706.322	305.342	2493.08	1467.19	-713.843	349.812	0	#9fd899
cell_211332570588971314090612772187528847269	-161.75	-469.677	3037.65	692.172	-169.272	-425.207	0	#fdc527
cell_211339483791761917305949654104570699947	66.7415	-565.667	3266.14	596.181	59.22	-521.197	0	#f9973f
cell_211431634371773359770504555179298195995	-229.853	-379.116	2969.55	782.733	-237.374	-334.646	0	#fdc527
cell_211521457783284071163851766873820135542	367.569	519.259	3566.97	1681.11	360.047	563.729	0	#b4c4df
cell_211537928052976388836626050299383534300	-49.1348	-76.704	3150.26	1085.14	-56.6562	-32.234	0	#9fd899
cell_211552669584806209651980799598103660230	-236.244	239.212	2963.15	1401.06	-243.766	283.682	0	#92c866
cell_211574998666085067863085120822162394671	169.815	-790.71	3369.21	371.139	162.294	-746.24	0	#fdc527
cell_211622230157971045401520407879068958029	-141.841	-920.296	3057.56	241.553	-149.363	-875.826	0	#9fd899
cell_211667276889802622907714435539407146364	-174.786	336.633	3024.61	1498.48	-182.308	381.103	0	#9fd899
cell_211906088971912919284696574624344016904	87.6873	-178.657	3287.09	983.192	80.1658	-134.187	0	#b4c4df
cell_211988790955706793568268190265985978327	408.707	259.321	3608.11	1421.17	401.185	303.791	0	#27dade
cell_212013412028635626696800404112931124671	757.414	20.9692	3956.81	1182.82	749.893	65.4392	0	#ce4b75
cell_21204616710007670596827076970938351360	68.6333	-473.989	3268.03	687.86	61.1118	-429.519	0	#f1834c
cell_212096997797039505288585726061125778299	-209.61	662.991	2989.79	1824.84	-217.132	707.461	0	#f4ed27
cell_212172568238085113114834536853876960511	-525.439	221.301	2673.96	1383.15	-532.96	265.771	0	#f4ed27
cell_212242736051734474381828241994955016016	597.806	-210.958	3797.2	950.891	590.285	-166.488	0	#8606a6
cell_212891005501130731550105290533649674794	306.528	575.15	3505.93	1737	299.007	619.62	0	#e26660
cell_212921787232852375963653434232238963300	-238.028	-187.843	2961.37	974.006	-245.55	-143.373	0	#fdc527
cell_212971689436936436069088221158358225101	529.674	323.241	3729.07	1485.09	522.153	367.711	0	#27dade
cell_213098889050745421525004068553191879320	-316.281	253.766	2883.12	1415.61	-323.803	298.236	0	#b4c4df
cell_213437333660142115560819982329869951706	220.019	-60.6449	3419.42	1101.2	212.497	-16.1749	0	#18cde4
cell_21344128582737361815722742587257847044	257.013	-584.072	3456.41	577.777	249.492	-539.602	0	#f1834c
cell_213453248615424162420063383258881760561	-348.822	557.13	2850.58	1718.98	-356.344	601.6	0	#f4ed27
cell_213655347538509487615009293840526182164	-600.783	365.324	2598.62	1527.17	-608.305	409.794	0	#56b567
cell_214181753013040730565161850092389740041	-181.708	493.241	3017.69	1655.09	-189.23	537.711	0	#f68d45
cell_21447777965793377648917037935049555296	382.187	-301.375	3581.59	860.474	374.666	-256.905	0	#92c866
cell_214530813541466051618442266501415668881	115.374	511.907	3314.77	1673.76	107.852	556.377	0	#dc5d67
cell_214652201870990725235890692689988861730	384.209	-611.144	3583.61	550.705	376.687	-566.674	0	#dc5d67
cell_214805665961042584277592439649957751892	249.12	-415.963	3448.52	745.886	241.599	-371.493	0	#b4c4df
cell_21482313346581367140158448245671667818	-100.838	-665.138	3098.56	496.711	-108.359	-620.668	0	#f4ed27
cell_214846678433516212435878579870132445273	-629.068	569.918	2570.33	1731.77	-636.59	614.388	0	#af7222
cell_214913766759941913788731390407962832503	141.076	-140.912	3340.47	1020.94	133.554	-96.4425	0	#27dade
cell_214920838573754110138307734155966017562	-213.559	-107.041	2985.84	1054.81	-221.081	-62.5713	0	#92c866
cell_215034540305345333258488156507696773768	293.3	-748.968	3492.7	412.881	285.778	-704.498	0	#f2eff6
cell_215108808398309225118282718326925787263	-359.393	-267.655	2840.01	894.194	-366.915	-223.185	0	#f4ed27
cell_215269520232268557946024948697985508110	-32.6904	-688.615	3166.71	473.234	-40.2119	-644.145	0	#92c866
cell_215730483381865501116147806935145411831	383.255	-76.6676	3582.65	1085.18	375.733	-32.1976	0	#8606a6
cell_215985073727201347056563441074490552413	-345.862	417.056	2853.54	1578.9	-353.384	461.526	0	#b4c4df
cell_216088439039356222192663730126222272193	-697.673	310.843	2501.73	1472.69	-705.195	355.313	0	#bce4b5
cell_216183929990515285206073480965260978651	700.264	57.5675	3899.66	1219.42	692.743	102.037	0	#ce4b75
cell_216247921230747087630434821616891937931	73.7864	-462.941	3273.19	698.908	66.2649	-418.471	0	#dbed66
cell_216416784503937122882302992253073439011	265.521	408.389	3464.92	1570.24	258	452.859	0	#00b5eb
cell_216541521352753621903744854775885616589	171.285	-411.306	3370.68	750.543	163.764	-366.836	0	#e26660
cell_216650619871832179205647986524005552393	418.898	-423.466	3618.3	738.383	411.377	-378.996	0	#c8437b
cell_216683296324885879226018372363686229070	-477.924	70.1491	2721.48	1232	-485.445	114.619	0	#f4ed27
cell_216684195703055176355572128036476632676	422.402	-215.265	3621.8	946.584	414.88	-170.795	0	#18cde4
cell_216748024632524453668721101294036584763	194.267	419.84	3393.67	1581.69	186.746	464.31	0	#27dade
cell_2167594684977367527633968748208704246	-375.871	516.824	2823.53	1678.67	-383.393	561.294	0	#f4ed27
cell_216766435473598173039407738995515667305	-596.783	65.2556	2602.62	1227.1	-604.305	109.726	0	#92c866
cell_217115288939317550918367846376712458742	151.704	-566.394	3351.1	595.455	144.182	-521.924	0	#f1834c
cell_217256347544888392130031641603735290550	-351.095	-290.473	2848.3	871.375	-358.616	-246.003	0	#f4ed27
cell_217265792964345146662671717254696180762	242.242	89.6824	3441.64	1251.53	234.72	134.152	0	#8606a6
cell_217542922154011994934595011517028674210	82.9255	257.715	3282.32	1419.56	75.404	302.185	0	#40ecd4
cell_217606088747346117121762926261755843608	220.704	309.177	3420.1	1471.03	213.183	353.647	0	#0dc2e8
cell_217798916951124606535558741515078269483	-286.326	-644.905	2913.07	516.944	-293.848	-600.435	0	#f2eff6
cell_217940677724593569018620960765287730508	-291.529	-525.885	2907.87	635.964	-299.051	-481.415	0	#f4ed27
cell_218032743769144475530676164922478094202	275.929	-215.407	3475.33	946.442	268.407	-170.937	0	#b4c4df
cell_218449744454742518363322596634258385629	-376.15	-492.805	2823.25	669.044	-383.672	-448.335	0	#f4ed27
cell_218500005028000740992228072939811511977	751.135	406.374	3950.53	1568.22	743.613	450.844	0	#f2eff6
cell_218969079825068858656375992416402783553	211.485	-253.388	3410.88	908.461	203.963	-208.918	0	#92c866
cell_219479834012028120326677600625078999365	-386.716	-517.879	2812.68	643.97	-394.237	-473.409	0	#f4ed27
cell_219484761061344972660026196147814486698	129.54	-72.7401	3328.94	1089.11	122.018	-28.2701	0	#c8437b
cell_219605123122402850903159289900357770133	182.906	-569.51	3382.3	592.339	175.384	-525.04	0	#b4c4df
cell_219862006964848338174913633650635657176	762.658	81.0571	3962.06	1242.91	755.136	125.527	0	#e2c787
cell_219889746822817396734010333756878668454	434.663	168.94	3634.06	1330.79	427.142	213.41	0	#c03a83
cell_220121344552253668234043675606740934867	360.159	487.786	3559.56	1649.63	352.637	532.256	0	#b4c4df
cell_220246912148647673256890969051253254489	263.76	105.055	3463.16	1266.9	256.239	149.525	0	#8606a6
cell_220557249254897963722273180178587695016	-195.11	226.39	3004.29	1388.24	-202.631	270.86	0	#b4c4df
cell_220566519135775975033959821242049805580	-53.2495	-452.966	3146.15	708.883	-60.771	-408.496	0	#f9973f
cell_220832257101485303201640937883491303965	498.206	316.27	3697.6	1478.12	490.684	360.74	0	#27dade
cell_220914044392385618745329790468931207251	497.302	-225.938	3696.7	935.91	489.781	-181.468	0	#92c866
cell_221101944141752639508316744512172158804	479.892	23.1438	3679.29	1184.99	472.371	67.6138	0	#00b5eb
cell_22134929397005841845704181808251634113	-511.317	-421.698	2688.08	740.151	-518.838	-377.228	0	#92c866
cell_221437861595886903066146525101655642937	-4.08154	677.304	3195.32	1839.15	-11.603	721.774	0	#b4c4df
cell_221646704693446737109615829878624033016	220.739	517.376	3420.14	1679.22	213.218	561.846	0	#27dade
cell_22167294780056015372961999447656763473	154.737	614.365	3354.14	1776.21	147.215	658.835	0	#b4c4df
cell_221679966450416680471809375174802543885	-1.44409	-116.902	3197.95	1044.95	-8.96558	-72.4321	0	#e26660
cell_221967491819506202398941712457074231566	-467.719	-115.127	2731.68	1046.72	-475.24	-70.6571	0	#f4ed27
cell_222034901853889031719191831014481820535	-433.185	548.631	2766.21	1710.48	-440.706	593.101	0	#e44099
cell_222210589806555678379843400930408474838	-245.922	-396.219	2953.48	765.629	-253.443	-351.749	0	#f4ed27
cell_222390202857785750002925963022013546449	-253.526	-260.588	2945.87	901.26	-261.047	-216.118	0	#f9973f
cell_222393232841989827108407665109254108070	-75.0608	-157.905	3124.34	1003.94	-82.5823	-113.435	0	#f1834c
cell_222441664088781736224386907605587481652	-149.792	592.07	3049.61	1753.92	-157.313	636.54	0	#f3f966
cell_222498015852228038312392258755979222437	40.6016	7.4884	3240	1169.34	33.0801	51.9584	0	#27dade
cell_222705713409756322008270858034371377699	359.871	-720.355	3559.27	441.494	352.349	-675.885	0	#e26660
cell_222758757868486563806663433939002343731	140.433	397.644	3339.83	1559.49	132.911	442.114	0	#00b5eb
cell_222998732519614214160041050307609728755	202.548	-919.711	3401.95	242.138	195.026	-875.241	0	#b4c4df
cell_223545306533722968125885481468127715042	488.781	-75.4518	3688.18	1086.4	481.259	-30.9818	0	#873b99
cell_223559968268380341956555704358922116514	609.729	-115.273	3809.13	1046.58	602.208	-70.8031	0	#c8437b
cell_223632668053699742452347102246901432556	373.553	-61.5724	3572.95	1100.28	366.032	-17.1024	0	#c8437b
cell_223653530494992695105837571260919799540	11.1643	480.666	3210.56	1642.51	3.64282	525.136	0	#f1834c
cell_223883666936410787684288262527471488238	469.255	-193.615	3668.65	968.234	461.733	-149.145	0	#18cde4
cell_224073067069135631256020516781624186215	207.412	22.4227	3406.81	1184.27	199.891	66.8927	0	#dbb972
cell_224159772980400464837072195054152899999	611.581	309.537	3810.98	1471.39	604.06	354.007	0	#e26660
cell_224162465360643951301468802699899294360	181.109	11.5027	3380.51	1173.35	173.588	55.9727	0	#dc5d67
cell_224381549119982332120294402552842493872	-13.2368	-85.8226	3186.16	1076.03	-20.7583	-41.3527	0	#dc5d67
cell_224554155181250304686490805449987799900	-178.371	-728.091	3021.03	433.758	-185.892	-683.621	0	#f4ed27
cell_224576702623900656946445133001852386584	549.337	-6.63232	3748.74	1155.22	541.816	37.8376	0	#8606a6
cell_224593553297193141755698693703702353469	216.315	-334.251	3415.71	827.598	208.794	-289.781	0	#dc5d67
cell_224661661106525286993757661033542104805	-482.194	802.236	2717.2	1964.09	-489.715	846.706	0	#af7222
cell_225276375721681230540512982746438008113	-352.963	588.532	2846.44	1750.38	-360.484	633.002	0	#f4ed27
cell_225463456123825070971755386991502709537	296.073	-127.686	3495.47	1034.16	288.552	-83.2162	0	#bce4b5
cell_22566618956407956528711411317170535022	177.061	-601.858	3376.46	559.991	169.54	-557.388	0	#f1834c
cell_226173712448776458238493805816280228478	530.959	-269.139	3730.36	892.71	523.438	-224.669	0	#c8437b
cell_226219567894254050048901033898143679900	-479.991	302.952	2719.41	1464.8	-487.513	347.422	0	#f4ed27
cell_226248614449379171497864289707157255997	146.566	-718.652	3345.97	443.197	139.045	-674.182	0	#92c866
cell_226265214759901041982569926758973698889	-361.149	431.111	2838.25	1592.96	-368.67	475.581	0	#f4ed27
cell_226347008028501919151535194070273762183	472.226	336.25	3671.62	1498.1	464.704	380.72	0	#27dade
cell_226408523222522181140016793359764968942	40.6602	-956.539	3240.06	205.31	33.1387	-912.069	0	#f4ed27
cell_226578735957371473973809963505255729951	174.485	451.508	3373.88	1613.36	166.964	495.978	0	#9fd899
cell_226735114449145824217383109484385779971	-310.734	-471.725	2888.66	690.124	-318.256	-427.255	0	#f4ed27
cell_227445438190393250214213010153552191785	-254.266	-367.237	2945.13	794.612	-261.787	-322.767	0	#fdc527
cell_227741668487429271310831262935096413958	-283.208	-457.377	2916.19	704.472	-290.729	-412.907	0	#9fd899
cell_227748538871510751864434778990313448710	-440.003	-274.045	2759.4	887.804	-447.524	-229.575	0	#f4ed27
cell_227984727542259427521119940502468463186	451.201	220.673	3650.6	1382.52	443.679	265.143	0	#d282be
cell_228099910370510161835060877505106329652	86.8025	599.643	3286.2	1761.49	79.281	644.113	0	#e76f5a
cell_228178129221017647741614129804883970258	-249.593	282.646	2949.81	1444.5	-257.115	327.116	0	#f9973f
cell_228469548176406349367698879855068023612	-62.2324	687.764	3137.17	1849.61	-69.7539	732.234	0	#f3f966
cell_2285599748601550636511661023119287220	-536.92	216.453	2662.48	1378.3	-544.442	260.923	0	#f4ed27
cell_228749470724836680551208265141513193476	-188.717	-79.4718	3010.68	1082.38	-196.239	-35.0018	0	#d3b4d7
cell_228799787748280364392877897219161222756	-455.581	-334.849	2743.82	827	-463.103	-290.379	0	#f2eff6
cell_228961995068831414264141167855309852824	-58.4302	716.907	3140.97	1878.76	-65.9517	761.377	0	#f1834c
cell_229148592723629737093890138303824553137	514.819	-221.577	3714.22	940.272	507.298	-177.107	0	#c89343
cell_229306546446293448878610821790510466775	95.1528	-487.284	3294.55	674.565	87.6313	-442.814	0	#f9973f
cell_229599602622231608511621140086190056236	200.633	615.318	3400.03	1777.17	193.112	659.788	0	#92c866
cell_229701949224790010422610739564076520609	76.3235	-1022.85	3275.72	139.003	68.802	-978.376	0	#f4ed27
cell_229830980516814099759897899967383828540	-697.696	126.038	2501.7	1287.89	-705.217	170.508	0	#9fd899
cell_229971010331604552976195761140916101374	-104.314	320.422	3095.08	1482.27	-111.835	364.892	0	#b4c4df
cell_230125104771166627704336094547061728282	-333.614	554.149	2865.78	1716	-341.135	598.619	0	#fcd225
cell_230193579513219873515124949619409374680	-57.4763	438.157	3141.92	1600.01	-64.9978	482.627	0	#c60f53
cell_230253790164525234688772656683872297248	-404.896	508.242	2794.5	1670.09	-412.417	552.712	0	#9fd899
cell_230291187918848252947057744954329871881	209.907	782.649	3409.31	1944.5	202.386	827.119	0	#f9973f
cell_230319031732491188081463018623120773829	-466.821	249.762	2732.58	1411.61	-474.343	294.232	0	#f4ed27
cell_230381236539661649156879702030204666226	98.5576	-708.62	3297.96	453.229	91.0361	-664.15	0	#fdc527
cell_230597470316580042236952110099117581284	28.4041	-583.518	3227.8	578.331	20.8826	-539.048	0	#f68d45
cell_230618788243305336446930677432315562064	631.161	363.153	3830.56	1525	623.64	407.623	0	#e2c787
cell_23066690990876114493955749883461903307	732.498	76.1769	3931.9	1238.03	724.976	120.647	0	#b4c4df
cell_230849710989871425859373192652650785516	72.4224	-126.732	3271.82	1035.12	64.9009	-82.2617	0	#92c866
cell_231005960906462322516097116439955710838	-485.894	567.399	2713.5	1729.25	-493.416	611.869	0	#9fd899
cell_231063455308826561566443633014940354123	56.5864	-633.01	3255.99	528.838	49.0649	-588.54	0	#f2eff6
cell_231280128881817824379118890681353039021	-258.723	-371.243	2940.68	790.606	-266.245	-326.773	0	#f4ed27
cell_23145517045994532187875628758996955837	592.079	-236.55	3791.48	925.299	584.557	-192.08	0	#873b99
cell_231476903225611574742673104795004218189	-5.50732	-575.479	3193.89	586.37	-13.0288	-531.009	0	#92c866
cell_231504636995310559108090704279250628237	-408.671	-126.346	2790.73	1035.5	-416.192	-81.8759	0	#f4ed27
cell_231506554670559323503701036902211745780	-109.358	409.525	3090.04	1571.37	-116.88	453.995	0	#f3f966
cell_231544957982976159322085904648432424656	-472.014	140.548	2727.38	1302.4	-479.535	185.018	0	#f4ed27
cell_231573839653283060735302512690018120037	-439.972	13.9861	2759.43	1175.83	-447.494	58.4561	0	#f3f966
cell_231605870401406114256354475812040339105	271.992	127.061	3471.39	1288.91	264.471	171.531	0	#8606a6
cell_231794396006208107624957052683745536893	544.858	-191.497	3744.26	970.352	537.336	-147.027	0	#873b99
cell_231895211682903640185893388421201628844	341.567	149.492	3540.97	1311.34	334.045	193.962	0	#b4c4df
cell_232025310976525724864161534076817108207	142.241	37.4446	3341.64	1199.29	134.719	81.9146	0	#dc5d67
cell_232254062198461396460213419040136602117	107.135	30.5179	3306.53	1192.37	99.613	74.9879	0	#92c866
cell_232259057526326061560797549171125340239	168.642	-983.962	3368.04	177.887	161.121	-939.492	0	#b4c4df
cell_232481328272259667373032301716794639284	289.174	-586.757	3488.57	575.092	281.652	-542.287	0	#f1834c
cell_232508060704111207735150926313449277285	-183.887	966.218	3015.51	2128.07	-191.408	1010.69	0	#dbed66
cell_232722120908150003503803609711540585779	-104.606	588.946	3094.79	1750.8	-112.128	633.416	0	#b4c4df
cell_23278982936693108741961068626537711457	-242.483	121.392	2956.92	1283.24	-250.005	165.862	0	#f9973f
cell_232872722403982358860736201917160256949	-154.509	43.0481	3044.89	1204.9	-162.031	87.5181	0	#f1834c
cell_233023041191791225285972076518467552832	-5.97974	618.264	3193.42	1780.11	-13.5012	662.735	0	#f9973f
cell_233309593704637804611514602311420458643	-70.5496	-220.958	3128.85	940.891	-78.071	-176.488	0	#f1834c
cell_233384914161160181809617825998207762964	-558.285	14.1084	2641.11	1175.96	-565.806	58.5784	0	#f4ed27
cell_233815557060767751772617259386167920837	188.886	526.892	3388.28	1688.74	181.364	571.362	0	#e26660
cell_233938438710700630541398792788972560170	-479.831	-166.114	2719.57	995.735	-487.353	-121.644	0	#f4ed27
cell_23407613568814162710546634401109389656	384.712	-388.865	3584.11	772.984	377.19	-344.395	0	#92c866
cell_234207953546918738164530935989679382825	11.4919	-149.856	3210.89	1011.99	3.97046	-105.386	0	#dc5d67
cell_234406580172615229658698845202600971544	-478.3	-493.557	2721.1	668.292	-485.822	-449.087	0	#92c866
cell_234537452531134263698829808503041681413	78.5676	78.9414	3277.97	1240.79	71.0461	123.411	0	#b4c4df
cell_234545864185810916319014201088481636127	-210.902	-33.882	2988.5	1127.97	-218.424	10.588	0	#9fd899
cell_234650794204146441814916884383012575225	-455.067	577.671	2744.33	1739.52	-462.589	622.141	0	#92c866
cell_23473957801254066731725797786742386685	-153.666	132.027	3045.73	1293.88	-161.188	176.497	0	#f1834c
cell_234879533779185613018062610186059457511	193.784	-1087.35	3393.18	74.4958	186.263	-1042.88	0	#f4ed27
cell_235032254793494796589732179760650228028	-185.528	-163.136	3013.87	998.713	-193.049	-118.666	0	#f9973f
cell_235055774092367070511117089855035847739	262.656	466.379	3462.06	1628.23	255.135	510.849	0	#873b99
cell_235385050823776875609343506171204672194	-209.449	-482.779	2989.95	679.07	-216.971	-438.309	0	#b4c4df
cell_235460989262755848020003713208995746214	-258.778	148.073	2940.62	1309.92	-266.3	192.543	0	#f9973f
cell_235561037750022278044442366402831034754	-21.4392	473.792	3177.96	1635.64	-28.9607	518.262	0	#f1834c
cell_235714727884755487357871155826215044525	-111.744	-661.742	3087.65	500.107	-119.265	-617.272	0	#fcd225
cell_235790741811706604574002060320899325185	177.924	132.781	3377.32	1294.63	170.402	177.251	0	#af7222
cell_235897718101255891103561346240910318770	174.65	590.373	3374.05	1752.22	167.128	634.843	0	#27dade
cell_236124663343027937449522744032730378032	677.689	163.609	3877.09	1325.46	670.168	208.079	0	#00b5eb
cell_236155206335167256354346831865110459816	426.621	101.662	3626.02	1263.51	419.1	146.132	0	#cfa8d2
cell_236265153835862752839399886141132603367	-438.749	405.124	2760.65	1566.97	-446.27	449.594	0	#b4c4df
cell_236309111761912009925680259771343105214	-683.986	341.107	2515.41	1502.96	-691.507	385.577	0	#b4c4df
cell_236418451429034846578831780661452251833	323.156	-44.5305	3522.56	1117.32	315.635	-0.0605469	0	#8606a6
cell_236485186766780088909620576195767404105	-421.328	-384.749	2778.07	777.1	-428.849	-340.279	0	#e153a5
cell_236521377905888843987915961240545614892	-291.081	226.276	2908.32	1388.12	-298.602	270.745	0	#e8d29a
cell_236522463836157752686355203403735068164	498.14	-343.799	3697.54	818.05	490.618	-299.329	0	#f3f966
cell_236577982652176983082336243063532169377	6.22192	430.518	3205.62	1592.37	-1.29956	474.988	0	#f1834c
cell_236921884680749625531059259203081974668	-68.7068	-870.589	3130.69	291.26	-76.2283	-826.119	0	#f4ed27
cell_236966195179129083686128751283910858461	613.673	174.61	3813.07	1336.46	606.152	219.08	0	#00b5eb
cell_237068591666299581417726803507732768722	-407.411	381.682	2791.99	1543.53	-414.932	426.152	0	#fcd225
cell_237100127809206118706260351142313669718	-637.289	542.102	2562.11	1703.95	-644.81	586.572	0	#af7222
cell_237103450123314178288227463998527622514	-507.323	-99.6237	2692.08	1062.23	-514.845	-55.1537	0	#f4ed27
cell_237273196267597745354064405983035685572	103.846	-152.951	3303.24	1008.9	96.3242	-108.481	0	#d3b4d7
cell_237374003147166222120883833172781118028	15.5229	39.1932	3214.92	1201.04	8.00146	83.6632	0	#f1834c
cell_237635681981197322277252930300776768597	226.512	-936.944	3425.91	224.905	218.99	-892.474	0	#feba2c
cell_238043599939818954867706800929077536979	740.973	361.528	3940.37	1523.38	733.452	405.998	0	#f1834c
cell_238142590071945328187692417885014611943	-480.059	932.122	2719.34	2093.97	-487.58	976.592	0	#dbed66
cell_238214390241496755889597663466122038541	-264.119	-711.488	2935.28	450.361	-271.64	-667.018	0	#f4ed27
cell_238448621054581237204921104537075921402	289.95	-789.84	3489.35	372.009	282.428	-745.37	0	#f1834c
cell_238589935053409419561797523897383606484	-455.479	-190.653	2743.92	971.196	-463.001	-146.183	0	#92c866
cell_238663334455361774482507255230177712937	-193.904	-685.345	3005.49	476.504	-201.426	-640.875	0	#9fd899
cell_238743509886975602064605652176533797449	-432.189	943.047	2767.21	2104.9	-439.711	987.517	0	#f3f966
cell_238819960604572540231885784091083962829	-452.153	765.96	2747.25	1927.81	-459.674	810.429	0	#bce4b5
cell_238830272565993795894688830841626816956	143.949	-1115.08	3343.35	46.7706	136.428	-1070.61	0	#b4c4df
cell_239004425708893680470353207676312196984	216.372	-852.847	3415.77	309.002	208.851	-808.377	0	#e8d29a
cell_239373575633306858877126313201066943155	-68.219	-628.812	3131.18	533.037	-75.7405	-584.342	0	#fdc527
cell_239426514796334247666597664197793699201	-525.288	67.224	2674.11	1229.07	-532.809	111.694	0	#f4ed27
cell_239479384596821914515901916269096724550	-78.7439	347.327	3120.65	1509.18	-86.2654	391.797	0	#dc5d67
cell_23976892007315778453634854164587157521	456.941	366.893	3656.34	1528.74	449.42	411.363	0	#ce4b75
cell_239794213762093641371286432040762426014	305.062	414.192	3504.46	1576.04	297.54	458.662	0	#ae2892
cell_239878052979334167550320336754949156250	75.4963	328.077	3274.9	1489.93	67.9749	372.547	0	#dc5d67
cell_239982643058263820063689795114166912680	364.625	-336.766	3564.02	825.083	357.104	-292.296	0	#0dc2e8
cell_239999083969014920742275368280602882402	-529.122	-384.654	2670.28	777.194	-536.643	-340.184	0	#bce4b5
cell_240074871909818430122425053177982883595	16.1033	-717.493	3215.5	444.356	8.58179	-673.023	0	#b4c4df
cell_240141689350012570110003000325210256740	49.2573	-875.234	3248.66	286.615	41.7358	-830.764	0	#f4ed27
cell_24023124411796297093159698253104802738	119.254	-685.619	3318.65	476.23	111.733	-641.149	0	#f9973f
cell_240239785010559477133279232879047317465	488.449	-287.561	3687.85	874.288	480.928	-243.091	0	#8606a6
cell_240428141040585509006335357384971855176	-174.765	-42.5327	3024.63	1119.32	-182.286	1.93726	0	#b4c4df
cell_240624038968736767484063498276288906726	484.019	-378.14	3683.42	783.709	476.498	-333.67	0	#18cde4
cell_241261968399429441188752441666771736988	-8.42969	-1108.9	3190.97	52.9463	-15.9512	-1064.43	0	#92c866
cell_241338591183014059464407960651769398427	83.5312	651.843	3282.93	1813.69	76.0098	696.313	0	#f1834c
cell_241525825339665734284509553161251787213	581.937	-79.6418	3781.34	1082.21	574.415	-35.1719	0	#8606a6
cell_241652237502210612152886234125911632396	266.376	376.308	3465.77	1538.16	258.855	420.778	0	#ae2892
cell_241683404681229020131193933183371031033	-39.8213	408.34	3159.58	1570.19	-47.3428	452.81	0	#af7222
cell_241711020655326270471581693327198097871	722.387	188.157	3921.79	1350.01	714.866	232.627	0	#f3f966
cell_241714288665258966333552595401333383685	-178.086	579.846	3021.31	1741.7	-185.608	624.316	0	#92c866
cell_24182455212674538896773222747844687049	-206.446	811.038	2992.95	1972.89	-213.967	855.508	0	#f4ed27
cell_241859272399224731192299966780139635271	270.844	274.21	3470.24	1436.06	263.323	318.68	0	#dc5d67
cell_242310291735592508209346369175792656561	193.903	-364.767	3393.3	797.082	186.382	-320.297	0	#e26660
cell_242388873522545176530950267506659277338	-324.575	-437.019	2874.82	724.83	-332.096	-392.549	0	#f4ed27
cell_242660632775734419153623025450803314043	-520.095	-86.1056	2679.3	1075.74	-527.616	-41.6356	0	#fcd225
cell_242994250889632462854468647037659609619	618.321	-190.678	3817.72	971.17	610.8	-146.208	0	#92c866
cell_243147330079671950298958049399108730021	-534.803	-306.335	2664.6	855.514	-542.325	-261.865	0	#bce4b5
cell_243190374813839620359736364549869667233	-647.471	193.639	2551.93	1355.49	-654.992	238.109	0	#92c866
cell_24320614363481158161473857161387689859	262.405	355.051	3461.8	1516.9	254.883	399.521	0	#8606a6
cell_243263074305023843253571050624503644973	104.259	721.857	3303.66	1883.71	96.7371	766.327	0	#f1834c
cell_24338734073331122713662164327800302708	455.485	-121.093	3654.88	1040.76	447.963	-76.6233	0	#873b99
cell_243432644029264633527311794005048629691	-509.177	29.9974	2690.22	1191.85	-516.699	74.4674	0	#f4ed27
cell_243754416765561658737873214267341500445	-7.13135	-836.563	3192.27	325.285	-14.6528	-792.093	0	#f4ed27
cell_244009660538927335536915321897144766634	583.881	32.6674	3783.28	1194.52	576.359	77.1373	0	#b4c4df
cell_244254274213460279064463443516470303335	-465.544	952.492	2733.85	2114.34	-473.065	996.962	0	#b4c4df
cell_244261422705052402988627950836443827663	-113.576	126.355	3085.82	1288.2	-121.098	170.825	0	#e26660
cell_244328224737634449205771151245171894479	46.115	-550.467	3245.51	611.382	38.5935	-505.997	0	#92c866
cell_244426520765424600505243338640566937026	199.785	356.767	3399.18	1518.62	192.264	401.237	0	#b4c4df
cell_244439915770002666048711137597781882305	-285.83	-388.582	2913.57	773.266	-293.352	-344.112	0	#e62d8d
cell_244447984342691272111856266116734753960	224.827	293.851	3424.23	1455.7	217.305	338.321	0	#dc5d67
cell_244499183114849717474157291891076472344	-539.712	144.863	2659.69	1306.71	-547.234	189.333	0	#f4ed27
cell_244753981602156536504119721617445567262	170.947	331.492	3370.35	1493.34	163.425	375.962	0	#27dade
cell_244947762214319651150146258465645954013	411.208	-449.635	3610.61	712.214	403.686	-405.165	0	#4df3ce
cell_245237153245885463297813532106404849210	148.638	-783.449	3348.04	378.399	141.116	-738.979	0	#f9973f
cell_245391239189775833302963825018108419723	-444.986	-267.312	2754.41	894.537	-452.507	-222.842	0	#f4ed27
cell_245439367394133882957843881055227701715	195.766	-688.672	3395.16	473.177	188.245	-644.202	0	#f1834c
cell_245500347246643129943467606240215128004	-337.405	187.938	2861.99	1349.79	-344.926	232.408	0	#dbed66
cell_245567462456192908218850531773626497437	579.557	316.931	3778.96	1478.78	572.036	361.401	0	#92c866
cell_245728887805475333415623496970370431244	224.744	440.421	3424.14	1602.27	217.223	484.891	0	#f3f966
cell_24579264461980935114114871372588434967	194.473	-547.19	3393.87	614.659	186.951	-502.72	0	#f1834c
cell_245813007433574755691991957344695761762	-396.441	-100.413	2802.96	1061.44	-403.963	-55.9427	0	#92c866
cell_245915148461209847349615826859893092206	-207.719	447.67	2991.68	1609.52	-215.24	492.14	0	#f1834c
cell_245951446434936866054580031106876709091	128.242	678.841	3327.64	1840.69	120.721	723.311	0	#f3f966
cell_245955671291943904601674668423110409278	513.013	-288.801	3712.41	873.048	505.492	-244.331	0	#c8437b
cell_246153916811921551057845121664457396446	-13.3501	-574.429	3186.05	587.42	-20.8716	-529.959	0	#f2eff6
cell_24621298936127626562699998011077595852	-307.768	543.754	2891.63	1705.6	-315.29	588.223	0	#9fd899
cell_246352939764635475979758633489576592904	-405.569	-80.2095	2793.83	1081.64	-413.09	-35.7395	0	#f4ed27
cell_246432904067357491809767045518959628369	343.498	252.986	3542.9	1414.83	335.977	297.456	0	#ce4b75
cell_246663153844037092941186680200875082286	144.648	-343.758	3344.05	818.091	137.126	-299.288	0	#e26660
cell_246775045332574689899383573126385305054	-384.655	111.001	2814.74	1272.85	-392.177	155.471	0	#873b99
cell_246781936560394225091348516150821659156	-179.58	-689.643	3019.82	472.206	-187.102	-645.173	0	#bce4b5
cell_246832825047223049995664962912467098254	107.348	-77.5312	3306.75	1084.32	99.8267	-33.0613	0	#9fd899
cell_246850046046624946053900006548955056254	93.7886	-1017.39	3293.19	144.457	86.2671	-972.922	0	#f4ed27
cell_247250009235159838677791050073670685263	5.92798	-221.405	3205.33	940.444	-1.59351	-176.935	0	#e26660
cell_247319081726446444803336015988412238531	-24.47	591.432	3174.93	1753.28	-31.9915	635.902	0	#92c866
cell_247443685187524784857774899828596760794	-434.173	33.96	2765.23	1195.81	-441.695	78.4299	0	#f4ed27
cell_247453294921426113118570868430197181904	-1.1543	-764.281	3198.24	397.568	-8.67578	-719.811	0	#feba2c
cell_247457800722978344624968389030070173075	-184.167	-377.304	3015.23	784.545	-191.688	-332.834	0	#f9973f
cell_247477109921730864425618812964895514864	111.942	-1041.85	3311.34	120.002	104.421	-997.377	0	#f4ed27
cell_247598458982923397631180251921747408034	494.301	244.578	3693.7	1406.43	486.78	289.048	0	#18cde4
cell_247956064829196825423338315393428372155	378.949	-469.295	3578.35	692.554	371.428	-424.825	0	#f3f966
cell_248025530168017672879296911379870663693	292.176	-676.674	3491.58	485.175	284.655	-632.204	0	#f1834c
cell_248309635925747703190999012881916329227	485.945	-148.384	3685.34	1013.46	478.424	-103.914	0	#9fd899
cell_24835678750596089155425111917890122493	-10.3918	-135.548	3189.01	1026.3	-17.9133	-91.0782	0	#b4c4df
cell_248410201555832092377533448391114596708	-263.428	-650.275	2935.97	511.574	-270.95	-605.805	0	#f4ed27
cell_248415417022595407150707486641798633970	-162.79	-626.682	3036.61	535.167	-170.312	-582.212	0	#fcd225
cell_24846359325602262391290723074693830706	-406.016	556.861	2793.38	1718.71	-413.538	601.331	0	#37a055
cell_248482087076150887555563455421122868509	62.9426	424.807	3262.34	1586.66	55.4211	469.277	0	#27dade
cell_248616261257583239489749445876643837667	-214.15	-695.019	2985.25	466.83	-221.672	-650.549	0	#f4ed27
cell_24913878411743071619967957133734962114	-123.001	622.157	3076.4	1784.01	-130.522	666.627	0	#d7bfdd
cell_249349926633183553347203647418951637122	505.042	-266.778	3704.44	895.07	497.521	-222.308	0	#c8437b
cell_249488139132395968665640796096489486220	-247.559	-458.316	2951.84	703.533	-255.08	-413.846	0	#f4ed27
cell_249493563098423367254002163765071822501	371.689	-194.847	3571.09	967.002	364.167	-150.377	0	#8606a6
cell_249562279985067449577101147165453673216	323.422	-25.5502	3522.82	1136.3	315.9	18.9198	0	#af7222
cell_249675144146320977532212523778407537491	220.372	782.832	3419.77	1944.68	212.851	827.302	0	#f9973f
cell_249758127493413902463428203865518302830	-275.797	639.898	2923.6	1801.75	-283.319	684.368	0	#f4ed27
cell_250259199785023531481812598597559218269	-101.641	-166.748	3097.76	995.101	-109.162	-122.278	0	#f1834c
cell_250331205994610773286446004074533638017	44.6975	-1038.18	3244.1	123.669	37.176	-993.71	0	#bce4b5
cell_250504889007389044707222422636281233480	260.54	-76.6835	3459.94	1085.17	253.018	-32.2135	0	#c8437b
cell_250690137938213287200513446454919138314	-311.727	835.883	2887.67	1997.73	-319.248	880.353	0	#b4c4df
cell_250882251220384540208130204583924908388	-268.077	213.353	2931.32	1375.2	-275.599	257.823	0	#f9973f
cell_25131945022332825440050860486234797497	332.499	480.286	3531.9	1642.14	324.978	524.756	0	#9fd899
cell_251503189837801763745581615126255754213	-422.644	697.132	2776.76	1858.98	-430.165	741.602	0	#9fd899
cell_251535490426375195898733903956184406950	-179.745	-492.356	3019.65	669.493	-187.267	-447.886	0	#92c866
cell_251594891902632446894623205518418952542	560.83	26.8821	3760.23	1188.73	553.308	71.3521	0	#8606a6
cell_251825155696922968338079378455013048744	-578.264	569.58	2621.14	1731.43	-585.785	614.05	0	#bce4b5
cell_251922463377553408623341769321828029744	-425.422	-64.157	2773.98	1097.69	-432.944	-19.687	0	#f4ed27
cell_251928271809119703622960169095778837794	-453.142	225.919	2746.26	1387.77	-460.664	270.389	0	#f4ed27
cell_2520328483493868426648177799444463355	-107.95	-390.46	3091.45	771.389	-115.471	-345.99	0	#f9973f
cell_252081501179568531283832190256625725923	141.091	501.571	3340.49	1663.42	133.569	546.041	0	#dc5d67
cell_252347529736106882170877972479804552011	170.133	-185.615	3369.53	976.234	162.611	-141.145	0	#bce4b5
cell_252527858853198563568631155611088543086	23.4451	-1065.39	3222.84	96.4596	15.9236	-1020.92	0	#b4c4df
cell_252595602438257952592476844164205140906	-356.635	470.037	2842.76	1631.89	-364.156	514.507	0	#fcd225
cell_252599817764115559765873802995139074184	369.61	-695.417	3569.01	466.432	362.088	-650.947	0	#92c866
cell_25264416831961925839174815706039840768	-292.429	102.392	2906.97	1264.24	-299.95	146.862	0	#f9973f
cell_252680895576247773799308020008648329805	75.4624	-551.193	3274.86	610.656	67.9409	-506.723	0	#e2c787
cell_252730373718099623492891098388347591486	-359.706	-357.28	2839.69	804.569	-367.228	-312.81	0	#f4ed27
cell_252931769250638590307253783603046061980	184.61	-1047.54	3384.01	114.314	177.089	-1003.07	0	#e44099
cell_252939600119256300714217410565131236859	-529.133	-45.6825	2670.27	1116.17	-536.655	-1.21252	0	#f4ed27
cell_252975082946087040055469955097764495525	-586.339	234.358	2613.06	1396.21	-593.86	278.828	0	#f4ed27
cell_253242029219435390752244584245393241297	-195.855	-360.663	3003.54	801.186	-203.376	-316.193	0	#9fd899
cell_253364246464577272138576793531703749394	-239.61	-235.676	2959.79	926.172	-247.131	-191.206	0	#f9973f
cell_253382425439718576586339713757748038921	-87.0315	-137.579	3112.37	1024.27	-94.553	-93.1088	0	#f1834c
cell_253586158954781132846336874949328256115	528.321	137.422	3727.72	1299.27	520.8	181.892	0	#b4c4df
cell_253638286595998319522024407870924145065	-391.747	-506.283	2807.65	655.566	-399.269	-461.813	0	#f4ed27
cell_253697839680782293699861224289817008631	-232.328	300.907	2967.07	1462.76	-239.85	345.377	0	#92c866
cell_253756949270395426582811598725677448743	185.825	-1105.59	3385.22	56.2627	178.303	-1061.12	0	#f4ed27
cell_254103520032927225291799449075350058204	83.4062	-168.715	3282.8	993.134	75.8848	-124.245	0	#9fd899
cell_254378933473219163847565136232647424726	415.56	-6.76355	3614.96	1155.09	408.038	37.7064	0	#f3f966
cell_254445976737145326756885727974842977198	348.782	34.4036	3548.18	1196.25	341.26	78.8735	0	#ce4b75
cell_254684406013034952248082893799355715967	-334.093	-319.743	2865.31	842.106	-341.614	-275.273	0	#fcd225
cell_254894209377870116587988050276357564455	91.9832	-621.562	3291.38	540.286	84.4617	-577.092	0	#f9973f
cell_254920073973754352341552262170845008619	-657.838	353.199	2541.56	1515.05	-665.359	397.669	0	#aad466
cell_255007936408610863066812759553668354147	388.776	457.54	3588.17	1619.39	381.254	502.01	0	#b4c4df
cell_255572148050454790367553736787008489865	-654.775	8.328	2544.62	1170.18	-662.296	52.798	0	#b4c4df
cell_25592562729593925818774168101045258727	-343.317	-409.833	2856.08	752.016	-350.838	-365.363	0	#f4ed27
cell_255996331369080976092681914870603814480	63.0356	1.39746	3262.43	1163.25	55.5142	45.8674	0	#92c866
cell_256035141380155741131499839142884024180	-568.755	-141.295	2630.64	1020.55	-576.276	-96.8253	0	#f4ed27
cell_256044828488190470014085046856670445085	611.255	341.325	3810.65	1503.17	603.734	385.795	0	#e76f5a
cell_256105832987728039398787783448939235181	368.194	111.239	3567.59	1273.09	360.672	155.709	0	#f1834c
cell_256207752339919851575408962909691381054	355.386	-463.852	3554.78	697.997	347.864	-419.382	0	#dc5d67
cell_256336841621162034439833486492169403630	-484.234	343.312	2715.16	1505.16	-491.755	387.782	0	#f4ed27
cell_256466048413950798092570567736492005114	-365.496	31.8193	2833.9	1193.67	-373.017	76.2893	0	#92c866
cell_256747748103479096391683739636068843093	-5.75513	-1094.47	3193.64	67.3789	-13.2766	-1050	0	#92c866
cell_256777429002695546508142286708612274316	-275.388	-838.931	2924.01	322.918	-282.909	-794.461	0	#bce4b5
cell_257256860354643012440153830027641551867	-92.853	809.721	3106.55	1971.57	-100.375	854.191	0	#a40447
cell_257356948714758737863351487190139695073	190.47	-723.382	3389.87	438.467	182.948	-678.912	0	#92c866
cell_257358415668176920785248798388113016222	-440.294	256.93	2759.1	1418.78	-447.816	301.4	0	#f4ed27
cell_257366678769050232770202897465417299430	-497.786	-70.7981	2701.61	1091.05	-505.307	-26.3281	0	#f4ed27
cell_257545695560134063998279333166242933483	367.765	362.377	3567.16	1524.23	360.244	406.847	0	#8606a6
cell_257643511274099220616083518823704079084	-208.38	-239.532	2991.02	922.316	-215.901	-195.062	0	#f9973f
cell_257651683114348385305349073242995498843	-67.5859	565.383	3131.81	1727.23	-75.1074	609.853	0	#f9973f
cell_257871660987236887453929145086444490117	148.464	-535.153	3347.86	626.696	140.943	-490.683	0	#f1834c
cell_257929325825248240290720433586381523208	-349.245	613.118	2850.15	1774.97	-356.766	657.588	0	#f4ed27
cell_258160537578761978769717602189157811170	65.8074	788.458	3265.21	1950.31	58.2859	832.928	0	#f9973f
cell_258306443568145035819772842363314236109	345.574	-409.14	3544.97	752.709	338.053	-364.67	0	#dbb972
cell_258378977915551755967039025844996197859	-558.755	690.736	2640.64	1852.59	-566.277	735.206	0	#af7222
cell_25840390244783445804645604296240771917	-604.074	-152.971	2595.32	1008.88	-611.596	-108.501	0	#873b99
cell_25841333332032096298480495395319317680	336.922	319.163	3536.32	1481.01	329.401	363.633	0	#bce4b5
cell_258503193368285646312517430283862339461	-611.453	-8.13001	2587.95	1153.72	-618.974	36.34	0	#f4ed27
cell_258750980308054910122885527939294208715	119.411	-204.062	3318.81	957.787	111.889	-159.592	0	#4df3ce
cell_258920410899609088300319393619655691252	296.582	218.756	3495.98	1380.61	289.06	263.226	0	#9fd899
cell_258971545883069927870341780858066447902	-94.2788	-529.044	3105.12	632.805	-101.8	-484.574	0	#f9973f
cell_25898575321276560365821511014986781099	477.309	-351.887	3676.71	809.962	469.787	-307.417	0	#b4c4df
cell_259135381823313634467309544573699543469	524.981	-93.0082	3724.38	1068.84	517.459	-48.5382	0	#18cde4
cell_25940032701221862665240095726973728642	6.71533	302.867	3206.11	1464.72	-0.806152	347.337	0	#00b5eb
cell_259475139970221311844261606231903638345	-228.055	-751.309	2971.34	410.54	-235.576	-706.839	0	#f4ed27
cell_259604912845619934153550700316586185435	-325.961	59.1915	2873.44	1221.04	-333.482	103.662	0	#9fd899
cell_259818546599280561267452777218637923122	272.389	303.521	3471.79	1465.37	264.868	347.991	0	#dc5d67
cell_259882091120345690538734183955157615226	24.7371	-227.44	3224.14	934.409	17.2156	-182.97	0	#b4c4df
cell_259978113052525478488546744246569047196	-102.664	-366.158	3096.73	795.69	-110.186	-321.688	0	#f1834c
cell_260035967587878130726469862628289719749	596.202	419.475	3795.6	1581.32	588.681	463.945	0	#e76f5a
cell_260093283748181605889683206321681443872	-406.959	21.9602	2792.44	1183.81	-414.481	66.4302	0	#f4ed27
cell_26010029988877496771820568575879169537	555.4	-123.126	3754.8	1038.72	547.878	-78.6562	0	#873b99
cell_260592426705787542655739485869554038266	25.1038	-995.331	3224.5	166.518	17.5823	-950.861	0	#f4ed27
cell_260715725589497100126856206711388198383	55.8811	-439.358	3255.28	722.491	48.3596	-394.888	0	#e3d8ea
cell_260732673494335865820992783917792549056	-306.651	-148.059	2892.75	1013.79	-314.172	-103.589	0	#f3f966
cell_261083418384505034990854483646310512364	-98.3833	-763.05	3101.02	398.799	-105.905	-718.58	0	#fcd225
cell_261093235299515844101980165197220604337	538.996	-295.049	3738.39	866.8	531.474	-250.579	0	#92c866
cell_261306882294002977188855657671616195100	-179.078	-212.787	3020.32	949.062	-186.599	-168.317	0	#f9973f
cell_261439357494774200048631223848194343516	-77.9324	-814.281	3121.47	347.567	-85.4539	-769.811	0	#f4ed27
cell_26152349096375261299090652072497669044	296.288	128.044	3495.69	1289.89	288.767	172.514	0	#ce4b75
cell_262016420362252119471560666203413566052	183.888	747.959	3383.29	1909.81	176.366	792.429	0	#f1834c
cell_262103970089474880874459035936050568198	240.898	478.736	3440.3	1640.58	233.376	523.206	0	#f9973f
cell_262233383085265042064179144950999057026	-29.0332	632.619	3170.37	1794.47	-36.5547	677.089	0	#f9973f
cell_262311755994612985689625019176725188040	-157.546	523.626	3041.85	1685.47	-165.068	568.096	0	#f9973f
cell_262390220101638712668058521303562642884	-1.28076	-865.763	3198.12	296.086	-8.80225	-821.293	0	#f4ed27
cell_262772310449579230317645005109710316550	-250.385	684.952	2949.01	1846.8	-257.906	729.422	0	#f4ed27
cell_262874697170917578060723853347217565430	659.478	320.149	3858.88	1482	651.956	364.619	0	#9fd899
cell_26305793189743501565485215466811086118	-421.265	119.983	2778.13	1281.83	-428.787	164.453	0	#f4ed27
cell_263072678075833321388958843757384277207	-14.1787	206.915	3185.22	1368.76	-21.7002	251.385	0	#f1834c
cell_263097205764969295169639253668026937617	152.763	-972.334	3352.16	189.515	145.242	-927.864	0	#f4ed27
cell_263112421511346809591524626741683782847	218.962	-1034.49	3418.36	127.362	211.441	-990.017	0	#fcd225
cell_263164480526282005458269688480739700080	700.917	169.16	3900.32	1331.01	693.395	213.63	0	#0dc2e8
cell_263444084040786717073022418232532752541	-494.254	-81.3131	2705.14	1080.54	-501.775	-36.8431	0	#f4ed27
cell_263485502025664616230170895577573018213	286.789	330.354	3486.19	1492.2	279.267	374.824	0	#bce4b5
cell_263519784157600067576377891223884054244	-277.447	-806.739	2921.95	355.11	-284.969	-762.269	0	#f3f966
cell_263539535117906760399116932553742029536	-437.27	-37.1129	2762.13	1124.74	-444.791	7.35706	0	#dbed66
cell_2635503359060602367385042768243172803	-316.909	-340.717	2882.49	821.132	-324.43	-296.247	0	#fdc527
cell_263617845479761250939646384869277367166	-472.473	308.83	2726.93	1470.68	-479.994	353.3	0	#f4ed27
cell_263657720784379654083030167480948905958	-216.699	-117.687	2982.7	1044.16	-224.221	-73.2174	0	#9fd899
cell_263754785222490883349593366127628443655	-175.335	294.735	3024.06	1456.58	-182.857	339.205	0	#f9973f
cell_264659709105797006094253683697324840955	-390.476	-519.086	2808.92	642.763	-397.997	-474.616	0	#f4ed27
cell_264662205585121671462800212885150740392	50.2542	694.524	3249.65	1856.37	42.7327	738.994	0	#f1834c
cell_264706567895642639212157887605345032184	75.168	136.115	3274.57	1297.96	67.6465	180.585	0	#92c866
cell_264756349319866156537508086429737724310	-686.172	-38.0336	2513.23	1123.82	-693.694	6.4364	0	#af7222
cell_264786758334341685910125064279521690871	-154.44	-587.457	3044.96	574.392	-161.961	-542.987	0	#f4ed27
cell_265031087839097881754334974398387251634	-250.073	-568.872	2949.33	592.977	-257.594	-524.402	0	#f4ed27
cell_265032868233673919524083858311687645977	297.086	-748.877	3496.48	412.972	289.565	-704.407	0	#b4c4df
cell_265048495287626629198578318800783566187	-14.4194	-250.427	3184.98	911.421	-21.9409	-205.958	0	#f1834c
cell_265130933680780601405192299322876569682	-233.912	510.884	2965.49	1672.73	-241.433	555.354	0	#fcd225
cell_26520935682685516207546223978422936828	-302.883	8.83716	2896.52	1170.69	-310.404	53.3071	0	#f9973f
cell_265236957962087637283539473143123981459	-499.686	-488.26	2699.71	673.589	-507.207	-443.79	0	#92c866
cell_265396836196862525475972296211645912484	235.384	-264.201	3434.78	897.647	227.862	-219.732	0	#dc5d67
cell_265462491155980893139391854959641230	187.001	-1063.84	3386.4	98.0069	179.48	-1019.37	0	#f4ed27
cell_265546122470291779935036857686086920182	664.93	63.4894	3864.33	1225.34	657.409	107.959	0	#ce4b75
cell_265639684474834107848907139874941109769	-236.747	26.6077	2962.65	1188.46	-244.269	71.0776	0	#f1834c
cell_265670838750185704990475559676953634924	-258.987	-240.469	2940.41	921.38	-266.509	-195.999	0	#fdc527
cell_265682533667311662439175209664407292903	591.253	-127.974	3790.65	1033.87	583.731	-83.504	0	#873b99
cell_26572067781841561782752741836023054873	-529.448	217.256	2669.95	1379.1	-536.97	261.726	0	#f4ed27
cell_266097345250910051261891211249145360466	-233.857	-737.252	2965.54	424.597	-241.379	-692.782	0	#f4ed27
cell_266163449859709168204420495338595952919	-119.942	753.186	3079.46	1915.03	-127.463	797.656	0	#f9973f
cell_266240312182051058221032028923881261726	-463.443	-86.5057	2735.96	1075.34	-470.965	-42.0358	0	#e1237e
cell_266379958692438257242869545452469119150	530.108	267.723	3729.51	1429.57	522.586	312.193	0	#bce4b5
cell_266550801278847336862722130405902068479	-662.478	486.189	2536.92	1648.04	-670	530.659	0	#af7222
cell_266632052332443159479799500450761724261	819.748	33.8605	4019.15	1195.71	812.226	78.3304	0	#0dc2e8
cell_266706873020331381813168035057031287399	762.417	71.5454	3961.82	1233.39	754.896	116.015	0	#b4c4df
cell_266804556766556539574584004607433789354	-494.784	113.045	2704.61	1274.89	-502.306	157.515	0	#f4ed27
cell_266856042404893178245698040824095493935	95.0994	372.735	3294.5	1534.58	87.5779	417.205	0	#40ecd4
cell_267011686131609227122918614612081045383	668.87	303.064	3868.27	1464.91	661.348	347.534	0	#f3f966
cell_267244649780822743731862068829681827456	237.647	52.4425	3437.05	1214.29	230.125	96.9125	0	#27dade
cell_267478456404531000482867435290217152834	780.904	266.187	3980.3	1428.04	773.382	310.657	0	#f9973f
cell_267732209922949617875321436041736605066	118.003	-447.319	3317.4	714.53	110.481	-402.849	0	#9fd899
cell_267768539708372495119918348283731679332	645.564	263.639	3844.96	1425.49	638.043	308.109	0	#e26660
cell_267831019416559197706977220698855882768	426.076	509.08	3625.47	1670.93	418.555	553.55	0	#f3f966
cell_267929245732253724675380346208954080707	-464.649	265.35	2734.75	1427.2	-472.171	309.82	0	#fcd225
cell_268156996979906309549319696613966555917	-377.108	487.058	2822.29	1648.91	-384.629	531.527	0	#f4ed27
cell_268163689172657201760160829148419133471	-352.161	353.227	2847.24	1515.08	-359.682	397.697	0	#f4ed27
cell_268332700013302404974478787703976134918	-74.4363	651.837	3124.96	1813.69	-81.9578	696.307	0	#f9973f
cell_268386405733525783623267311770795449699	223.201	139.933	3422.6	1301.78	215.68	184.402	0	#00b5eb
cell_268584103692008208269933782370069286565	636.929	251.573	3836.33	1413.42	629.408	296.043	0	#9fd899
cell_268638088591557774761578237420943236241	48.3821	306.607	3247.78	1468.46	40.8606	351.077	0	#dc5d67
cell_268686271566275982934317205533624905732	200.906	666.419	3400.3	1828.27	193.385	710.889	0	#e26660
cell_26915442187594818603945796502920947668	103.288	-417.231	3302.69	744.618	95.7668	-372.761	0	#f1834c
cell_269302926144483076003534027945206987965	-88.9939	-966.976	3110.4	194.873	-96.5154	-922.506	0	#f3f966
cell_26932872255765151606175424678245172960	128.368	559.202	3327.77	1721.05	120.846	603.672	0	#92c866
cell_269470984760241647031732736801245103624	270.967	308.592	3470.37	1470.44	263.445	353.062	0	#c8437b
cell_269536468683406683766259617592968348380	-56.4226	790.516	3142.98	1952.36	-63.9441	834.986	0	#f3f966
cell_269740325349152886886604109558652873962	-409.629	-62.3616	2789.77	1099.49	-417.151	-17.8916	0	#f4ed27
cell_269849254875277679684289841610737259659	-168.566	-332.536	3030.83	829.313	-176.087	-288.066	0	#92c866
cell_269884620306044590200227829333432029949	488.478	131.619	3687.88	1293.47	480.957	176.089	0	#f3f966
cell_270013691522876536717473030057028296706	-28.2808	-1059.76	3171.12	102.092	-35.8022	-1015.29	0	#92c866
cell_270035391845369136849559859489919671460	-68.7483	-53.6445	3130.65	1108.2	-76.2698	-9.17456	0	#ce4b75
cell_270610393447849851758589269604102877856	456.024	-86.1293	3655.42	1075.72	448.502	-41.6593	0	#92c866
cell_270866421045259785562231315684756043149	271.252	-302.98	3470.65	858.869	263.731	-258.51	0	#dc5d67
cell_270946480923594714275123596074185989818	90.1904	127.455	3289.59	1289.3	82.6689	171.925	0	#dc5d67
cell_271147832093101615500247083151793651663	412.763	-490.48	3612.16	671.369	405.241	-446.01	0	#00b5eb
cell_271283970929834546161656998129642526788	181.326	608.445	3380.72	1770.29	173.805	652.915	0	#d1a559
cell_271464798458448101340693541690205382031	277.864	-722.837	3477.26	439.012	270.342	-678.367	0	#f1834c
cell_271643510664727602753269184391545347476	-342.483	332.489	2856.92	1494.34	-350.004	376.959	0	#fdc527
cell_271695581339630234398323497010387926220	-55.3447	-742.023	3144.05	419.825	-62.8662	-697.553	0	#fcd225
cell_271915247546488210112163900525348933085	-405.709	-146.55	2793.69	1015.3	-413.231	-102.08	0	#dbed66
cell_272236778215997172019009949658600875513	754.604	272.973	3954	1434.82	747.082	317.443	0	#e2c787
cell_272295846567255076763270485845569245349	-165.71	560.594	3033.69	1722.44	-173.231	605.064	0	#f9973f
cell_272485338819512095770331595916343888540	-93.3875	282.213	3106.01	1444.06	-100.909	326.683	0	#f1834c
cell_272945165811034552501918760019264714449	798.351	284.097	3997.75	1445.95	790.83	328.567	0	#9fd899
cell_273234379558693178928399418513202488402	-389.481	207.524	2809.92	1369.37	-397.003	251.994	0	#fdc527
cell_273288813674952279407646843274601696621	147.615	-1182.76	3347.01	-20.9107	140.094	-1138.29	0	#b4c4df
cell_273401980681813212105333266053258802043	311.432	314.388	3510.83	1476.24	303.911	358.858	0	#8606a6
cell_273555260958046525061813803201115221230	159.242	-1053.38	3358.64	108.465	151.72	-1008.91	0	#f4ed27
cell_273665213256352133669761561498371788894	-493.639	953.655	2705.76	2115.5	-501.16	998.125	0	#dbed66
cell_273789754337845844027592902180873165224	59.6411	-845.941	3259.04	315.908	52.1196	-801.471	0	#b4c4df
cell_273803500280210112768107998750403001940	75.3364	-976.777	3274.74	185.072	67.8149	-932.307	0	#f4ed27
cell_273846191929261223333596686054814916456	819.143	183.281	4018.54	1345.13	811.622	227.751	0	#27dade
cell_273866218666952622010031364441149869118	-110.58	-847.731	3088.82	314.118	-118.102	-803.261	0	#f4ed27
cell_273981585570937998397474004854704206625	69.7644	-743.48	3269.16	418.369	62.2429	-699.01	0	#feba2c
cell_274098294361882736467871114040701308730	-404.391	780.915	2795.01	1942.76	-411.913	825.385	0	#92c866
cell_274141926566789761972556762480617451133	656.064	102.624	3855.46	1264.47	648.543	147.094	0	#ce4b75
cell_27415126126415985468198902797599429538	353.925	159.025	3553.32	1320.87	346.404	203.495	0	#f1834c
cell_274387606715253102514875456546019895783	-609.379	521.021	2590.02	1682.87	-616.9	565.491	0	#9fd899
cell_274596185305631924141413307767442673650	-6.64819	-369.381	3192.75	792.468	-14.1697	-324.911	0	#aedea7
cell_274731581538591640816021979005783886296	171.219	361.091	3370.62	1522.94	163.697	405.561	0	#27dade
cell_274836835426349307223124008994952430959	301.951	466.284	3501.35	1628.13	294.429	510.754	0	#fdae32
cell_274958748778874250300694960681684821568	260.141	-265.189	3459.54	896.66	252.62	-220.719	0	#dbb972
cell_274993706680336417378813081365002932874	-614.269	489.292	2585.13	1651.14	-621.79	533.762	0	#f2eff6
cell_275143154657782908479695587638502313876	-374.656	178.619	2824.74	1340.47	-382.178	223.089	0	#f4ed27
cell_275188030054762289883166372894279186002	209.87	-105.068	3409.27	1056.78	202.349	-60.5984	0	#c8437b
cell_275239201567176462856950413584530907542	44.3171	-474.419	3243.72	687.43	36.7957	-429.949	0	#f1834c
cell_275359779002319896032644918531084862665	380.582	278.131	3579.98	1439.98	373.06	322.601	0	#18cde4
cell_275561403476781676696380289716939145419	173.605	66.3737	3373	1228.22	166.083	110.844	0	#32e3da
cell_275589408710862918856841069732657276998	-226.244	281.249	2973.16	1443.1	-233.765	325.719	0	#f9973f
cell_275606757306383950151432796639606741819	-459.258	42.3381	2740.14	1204.19	-466.779	86.8081	0	#92c866
cell_275798881479309733240896443664652201725	27.5005	-498.779	3226.9	663.07	19.979	-454.309	0	#f1834c
cell_276007671696533202282569497391491586954	386.137	606.903	3585.54	1768.75	378.615	651.373	0	#e76f5a
cell_27612950969100528458081045560665148113	-75.4531	501.549	3123.95	1663.4	-82.9746	546.019	0	#f1834c
cell_276195168379566289057029913040200651878	-160.271	-726.431	3039.13	435.418	-167.793	-681.961	0	#92c866
cell_276272133134953273699601666570944890932	397.733	609.007	3597.13	1770.86	390.212	653.477	0	#e76f5a
cell_276320722174952595677757049590788003703	-129.377	-260.469	3070.02	901.38	-136.899	-215.999	0	#b4c4df
cell_276394107408844421638619810878253361913	-155.106	-216.652	3044.29	945.197	-162.628	-172.182	0	#f9973f
cell_276530879597797044912282972616806353671	69.3652	177.878	3268.76	1339.73	61.8438	222.348	0	#dc5d67
cell_276535468001384366991713142884315339967	-550.76	307.068	2648.64	1468.92	-558.281	351.538	0	#bce4b5
cell_276722324981355088602978115035516058905	679.178	260.892	3878.58	1422.74	671.657	305.362	0	#ddcce4
cell_276728441868532076698674685606568077281	17.7598	550.086	3217.16	1711.94	10.2383	594.556	0	#f1834c
cell_276843936596820166716433223411934780623	-591.031	363.129	2608.37	1524.98	-598.552	407.599	0	#9fd899
cell_277093607287028421964356737792896913295	-589.762	87.1112	2609.64	1248.96	-597.283	131.581	0	#92c866
cell_277518349646762488316031385042986522209	336.266	116.964	3535.67	1278.81	328.745	161.434	0	#8606a6
cell_277546995308121575691797470082482675469	-345.075	-630.025	2854.32	531.824	-352.596	-585.555	0	#f4ed27
cell_277783752989439257109501422857507712077	235.561	413.012	3434.96	1574.86	228.04	457.482	0	#27dade
cell_278183327608439128224134455061690120780	61.4873	-390.891	3260.89	770.958	53.9658	-346.421	0	#d5546e
cell_278676124864710534741304986718709558168	-81.7292	373.718	3117.67	1535.57	-89.2507	418.188	0	#f1834c
cell_278697198488334503596591461740132949549	-54.7322	-193.155	3144.67	968.694	-62.2537	-148.685	0	#f1834c
cell_278719564219979145808834826282043503810	-56.4487	260.275	3142.95	1422.12	-63.9702	304.745	0	#f1834c
cell_278757887030298832277687368275438158703	125.186	-978.705	3324.58	183.144	117.664	-934.235	0	#b4c4df
cell_278800918072062690373974051875696457962	161.85	362.198	3361.25	1524.05	154.329	406.668	0	#92c866
cell_278880174188438104370679480222568289492	161.507	-207.403	3360.91	954.446	153.986	-162.933	0	#27dade
cell_279150732702742829489966697029282508253	159.029	-758.613	3358.43	403.236	151.507	-714.143	0	#fdc527
cell_279167298131825685366567200936225204623	95.0569	-237.185	3294.46	924.663	87.5354	-192.715	0	#c60f53
cell_279251918882298781607257433472844951425	28.148	-180.376	3227.55	981.472	20.6265	-135.906	0	#0dc2e8
cell_27953886443665858635121103647313822521	-428.365	-308.024	2771.03	853.825	-435.886	-263.554	0	#f4ed27
cell_279645898843383863626938484762697162424	-279.462	134.798	2919.94	1296.65	-286.984	179.268	0	#f3f966
cell_279665484581510619726694910456048506958	411.077	162.216	3610.48	1324.06	403.555	206.686	0	#ed7953
cell_279757462783855343396277872519663417543	105.077	-1065.79	3304.48	96.0637	97.5554	-1021.32	0	#dbed66
cell_279790722073688115403254290845724901491	-392.539	-137.103	2806.86	1024.75	-400.061	-92.6327	0	#9fd899
cell_279823935780613896842727381003940651856	-442.783	177.393	2756.62	1339.24	-450.305	221.863	0	#fcd225
cell_280025108940264464318971084192642743060	180.168	241.627	3379.57	1403.48	172.646	286.097	0	#b4c4df
cell_2800555383361032517002242248273845168	-432.06	0.938721	2767.34	1162.79	-439.582	45.4087	0	#f4ed27
cell_280057161213964621543128672367466861350	-226.357	-274.754	2973.04	887.095	-233.879	-230.284	0	#f9973f
cell_280113952147811586859514363961274464609	-349.407	591.915	2849.99	1753.76	-356.929	636.385	0	#f4ed27
cell_280261401811240708003923482227890693537	23.3184	457.044	3222.72	1618.89	15.7969	501.514	0	#f1834c
cell_280492072275703214212843516869152253292	-660.27	194.904	2539.13	1356.75	-667.792	239.374	0	#9fd899
cell_280638424572473463898012862684623850030	146.62	-747.028	3346.02	414.821	139.098	-702.558	0	#f9973f
cell_280920882636960582168897690397884160916	621.847	-67.4968	3821.25	1094.35	614.325	-23.0269	0	#8ed08b
cell_280948345629548071634176234391382244678	-513.229	49.4901	2686.17	1211.34	-520.751	93.9601	0	#f4ed27
cell_281278690398639759203342973875741880663	470.046	-23.2263	3669.45	1138.62	462.525	21.2437	0	#9c179e
cell_28138734546771275164231251683190833150	809.738	22.3668	4009.14	1184.22	802.217	66.8368	0	#9fd899
cell_281456760656719654859989981643398181904	491.331	-249.435	3690.73	912.414	483.809	-204.965	0	#b4c4df
cell_281841754130179031808808575141303094763	-259.798	750.646	2939.6	1912.5	-267.319	795.116	0	#92c866
cell_28192205732856557516031692780258856669	390.34	-129.727	3589.74	1032.12	382.818	-85.2566	0	#ddcce4
cell_282298382859232779641613649754413752095	474.562	-291.357	3673.96	870.492	467.04	-246.887	0	#bf812d
cell_282325952960812634963364192594119274480	-459.04	-207.525	2740.36	954.324	-466.561	-163.055	0	#f4ed27
cell_282563414435096689730092439892343178362	671.832	101.998	3871.23	1263.85	664.311	146.468	0	#ce4b75
cell_282699682035077129719871777389832372361	206.306	797.754	3405.7	1959.6	198.784	842.224	0	#92c866
cell_282861966572075287661203930035586097299	-122.667	-372.884	3076.73	788.965	-130.188	-328.414	0	#f9973f
cell_283133576413450287983167113291226856259	271.42	557.245	3470.82	1719.09	263.898	601.715	0	#b4c4df
cell_283227145639282498813339605855746350516	440.772	409.68	3640.17	1571.53	433.25	454.15	0	#27dade
cell_28332639839807484560171418960570924161	-245.686	598.984	2953.71	1760.83	-253.207	643.454	0	#b4c4df
cell_283585900093033645642207001137158920684	-212.413	252.027	2986.99	1413.88	-219.934	296.497	0	#f9973f
cell_283890208561260576837440717187498176150	-49.9219	582.996	3149.48	1744.84	-57.4434	627.466	0	#f3f966
cell_283891723174583182491172919981646088093	80.5967	-292.824	3280	869.025	73.0752	-248.354	0	#f1834c
cell_283937239027460592141769802489795236302	709.835	24.3153	3909.23	1186.16	702.313	68.7853	0	#18cde4
cell_284096665199527178436285567358846849262	-54.5046	-44.0774	3144.89	1117.77	-62.0261	0.392578	0	#f1834c
cell_284121264019276058558826923622329055088	-290.427	593.87	2908.97	1755.72	-297.949	638.34	0	#f4ed27
cell_284250462604981726220177685140528828709	226.647	555.716	3426.05	1717.57	219.125	600.186	0	#0dc2e8
cell_284303322902928103211842394009951807300	-426.32	-463.153	2773.08	698.696	-433.842	-418.683	0	#9fd899
cell_284334974766683949567183875643718143248	-417.403	396.362	2782	1558.21	-424.924	440.832	0	#f4ed27
cell_284442705251301984119708674391523690620	514.895	232.262	3714.29	1394.11	507.374	276.732	0	#00b5eb
cell_284476158065392513274488540629508297727	-469.023	-557.035	2730.38	604.814	-476.545	-512.565	0	#92c866
cell_284613082193004028947440472767691672699	628.658	173.791	3828.06	1335.64	621.136	218.261	0	#ce4b75
cell_284643814827456774602038933798406012015	787.543	243.39	3986.94	1405.24	780.021	287.86	0	#f1834c
cell_284746161240688952098746638380065546047	264.802	-61.6355	3464.2	1100.21	257.28	-17.1655	0	#c8437b
cell_284790986677728129026016561483890329211	-178.624	837.942	3020.77	1999.79	-186.145	882.412	0	#f4ed27
cell_284882919462957818332947480768310637517	-225.32	-774.413	2974.08	387.435	-232.842	-729.944	0	#f4ed27
cell_284886288895255522773568870089336787846	-445.315	78.8907	2754.08	1240.74	-452.837	123.361	0	#fdc527
cell_284900589500660800226022405172886468690	-84.9839	-414.917	3114.41	746.932	-92.5054	-370.447	0	#93580f
cell_284989770381106415185425743858690740009	214.282	713.979	3413.68	1875.83	206.761	758.449	0	#f3f966
cell_285064820488192874220550627419460174410	-84.9241	567.787	3114.47	1729.64	-92.4456	612.257	0	#f9973f
cell_285431934084489300142188901169325194924	-237.404	545.289	2962	1707.14	-244.925	589.759	0	#fcd225
cell_285437730250648469703198848376991703910	123.482	818.48	3322.88	1980.33	115.961	862.949	0	#f9973f
cell_285452475510886537361671870993161596136	-240.683	-634.285	2958.72	527.564	-248.204	-589.815	0	#f4ed27
cell_285518293042715497485544671175834507411	286.51	32.8188	3485.91	1194.67	278.989	77.2888	0	#f3f966
cell_28552510968296219919461297271495978768	60.9937	-221.966	3260.39	939.883	53.4722	-177.496	0	#e26660
cell_285678069494854635133432386097808125156	-39.2617	-474.287	3160.14	687.562	-46.7832	-429.817	0	#f68d45
cell_285716053406932811509280361058540910318	797.969	124.591	3997.37	1286.44	790.448	169.061	0	#27dade
cell_285845647302624043449912297075711979371	-181.398	203.173	3018	1365.02	-188.919	247.643	0	#f1834c
cell_286311967277482377676728317196829552329	-556.632	-232.647	2642.77	929.202	-564.153	-188.177	0	#92c866
cell_286512078793879148436529549309819426714	170.675	-512.515	3370.07	649.334	163.154	-468.045	0	#92c866
cell_286540413010919936390263415262783136199	34.4031	-302.972	3233.8	858.876	26.8816	-258.502	0	#e26660
cell_286737618627290123904282657644427931416	155.269	430.324	3354.67	1592.17	147.747	474.794	0	#00b5eb
cell_286982490835896224961531796033057897219	202.16	-9.29688	3401.56	1152.55	194.639	35.1731	0	#00b5eb
cell_287016736928984149054256028556841753111	-220.515	-348.274	2978.88	813.574	-228.037	-303.804	0	#f3f966
cell_287032463817841996930357161177209742562	-271.002	-743.427	2928.4	418.422	-278.523	-698.957	0	#b4c4df
cell_287049108172303438103684073190645131247	-175.783	-725.057	3023.62	436.792	-183.304	-680.587	0	#f8df25
cell_287218729453065778760808567377587459522	-105.783	544.984	3093.62	1706.83	-113.304	589.454	0	#f1834c
cell_287271525864814645306944153237738077113	121.367	-385.405	3320.77	776.444	113.845	-340.935	0	#dbed66
cell_287307044439170847220318332930331428370	-681.409	208.394	2517.99	1370.24	-688.931	252.864	0	#92c866
cell_287311876548046891540616988911054691507	-1.71899	-309.057	3197.68	852.792	-9.24048	-264.587	0	#e76f5a
cell_28740520060034921684230937663994434971	-36.5977	-603.079	3162.8	558.77	-44.1191	-558.609	0	#fdc527
cell_287601899892813829658720012665039072586	114.014	21.6592	3313.41	1183.51	106.492	66.1291	0	#27dade
cell_287617106028426876476296228145611481966	-238.812	-824.962	2960.59	336.887	-246.334	-780.492	0	#f2eff6
cell_287732694670856436596817458246866675889	-319.907	-548.997	2879.49	612.852	-327.429	-504.527	0	#b4c4df
cell_28786747830713714381426486823845446600	600.029	-136.502	3799.43	1025.35	592.507	-92.0317	0	#dbed66
cell_287893139867149601877517651951830359331	-106.664	269.406	3092.73	1431.26	-114.186	313.876	0	#f1834c
cell_287920729080208604489634020663928891179	530.218	-370.339	3729.62	791.51	522.696	-325.869	0	#0dc2e8
cell_288163202204472220633332139649803703962	-271.298	142.41	2928.1	1304.26	-278.82	186.88	0	#873b99
cell_288206272695736553174955559057600437244	373.97	-249.374	3573.37	912.475	366.448	-204.904	0	#b4c4df
cell_288252488338074892171489669826142349548	807.843	373.26	4007.24	1535.11	800.322	417.73	0	#fdae32
cell_288327263696501291369908826237152580876	327.282	150.748	3526.68	1312.6	319.761	195.218	0	#ce4b75
cell_288555972980386817569300705793669486255	12.1072	327.459	3211.51	1489.31	4.58569	371.929	0	#92c866
cell_288713715040478511109158050207427756870	622.905	270.299	3822.3	1432.15	615.384	314.769	0	#e26660
cell_288770929797960438508197610545918262435	306.309	-731.734	3505.71	430.115	298.788	-687.264	0	#92c866
cell_288910209642434126834803906096438356631	-448.543	273.365	2750.86	1435.21	-456.064	317.835	0	#f4ed27
cell_288937022029314844341671272740835728915	-36.095	282.204	3163.3	1444.05	-43.6165	326.674	0	#dc5d67
cell_288992773115104476258982110234366598620	727.005	184.526	3926.4	1346.37	719.483	228.996	0	#9fd899
cell_289017955908190853146689750583928551401	82.2083	-8.26623	3281.61	1153.58	74.6868	36.2037	0	#e2c787
cell_289087526785928702032013330135236899665	-262.267	-537.014	2937.13	624.835	-269.788	-492.544	0	#fdc527
cell_289538489092782915713269926935840583760	562.648	-87.4719	3762.05	1074.38	555.127	-43.002	0	#873b99
cell_289540733479402696163615272433804752315	94.1565	275.644	3293.56	1437.49	86.635	320.114	0	#dbed66
cell_289585608065029746253765283556538549105	646.693	410.194	3846.09	1572.04	639.172	454.664	0	#e76f5a
cell_289700914708740386684677385925225793186	513.532	-63.5197	3712.93	1098.33	506.01	-19.0497	0	#8606a6
cell_289862262318173685494946424994368191630	539.255	-349.628	3738.65	812.221	531.734	-305.158	0	#9fd899
cell_289898734895496108899328346996020933206	-203.157	838.183	2996.24	2000.03	-210.679	882.653	0	#bce4b5
cell_290014790556152506941595227501099230097	82.925	-1152.04	3282.32	9.81178	75.4036	-1107.57	0	#f3f966
cell_2901191390195235515947802994790847690	165.359	288.096	3364.76	1449.95	157.837	332.566	0	#e2c787
cell_290200572034653003292603366736772973351	763.923	270.207	3963.32	1432.06	756.401	314.677	0	#f68d45
cell_290256589520854634829916629712986252429	40.4717	-756.349	3239.87	405.5	32.9502	-711.879	0	#fdc527
cell_290374974727877087426931973886272204095	214.696	-1149.46	3414.09	12.392	207.174	-1104.99	0	#f2eff6
cell_290555025582188463047092365003537226403	-446.714	-81.7114	2752.69	1080.14	-454.235	-37.2415	0	#f4ed27
cell_290608922371366616834306079887144209123	-594.335	152.414	2605.06	1314.26	-601.856	196.884	0	#92c866
cell_291020742831451612515147676076721353737	-290.137	-288.527	2909.26	873.322	-297.658	-244.057	0	#fcd225
cell_2913432194821619524903021478340296518	103.032	276.371	3302.43	1438.22	95.5103	320.841	0	#dc5d67
cell_291368363099157708935145172411784947776	95.8643	-202.988	3295.26	958.861	88.3428	-158.518	0	#e26660
cell_291414590511437115351547195043811295003	408.146	-656.14	3607.54	505.709	400.625	-611.67	0	#92c866
cell_291423868596267109446363369195286579384	-157.146	-935.21	3042.25	226.638	-164.667	-890.74	0	#92c866
cell_29143113671646776652480061178546312080	219.785	742.194	3419.18	1904.04	212.263	786.664	0	#f1834c
cell_291519719033656217485269836038267455729	485.029	96.079	3684.43	1257.93	477.507	140.549	0	#8606a6
cell_291548200699505802748554593393884929730	-24.0107	727.834	3175.39	1889.68	-31.5322	772.304	0	#f2eff6
cell_291825920135811224890641761468405219297	47.0652	-451.635	3246.46	710.214	39.5437	-407.165	0	#f1834c
cell_292026702040074425032355899140648928046	389.321	484.769	3588.72	1646.62	381.8	529.239	0	#00b5eb
cell_292061537741045542764709510713778447535	71.1284	-294.62	3270.53	867.229	63.6069	-250.15	0	#b4c4df
cell_292202855078374382118878913402160103446	-284.55	-469.178	2914.85	692.67	-292.072	-424.708	0	#dbed66
cell_292221055535512142767587539472725796391	399.57	-620.612	3598.97	541.237	392.049	-576.142	0	#9fd899
cell_292273526406657290739893323517136862736	-405.268	390.432	2794.13	1552.28	-412.789	434.902	0	#fcd225
cell_292330284911382263173675587182099753294	-588.759	-138.648	2610.64	1023.2	-596.28	-94.178	0	#92c866
cell_292435948356405782227715877651684745775	-86.2275	-994.224	3113.17	167.625	-93.749	-949.754	0	#bce4b5
cell_292479861600486612277109669299760412425	-26.8606	774.732	3172.54	1936.58	-34.3821	819.202	0	#f9973f
cell_292558401288119605336320330152911961129	266.19	494.968	3465.59	1656.82	258.668	539.438	0	#00b5eb
cell_29271961120574588683337100261984370206	22.5308	-677.202	3221.93	484.646	15.0093	-632.733	0	#fdc527
cell_292904236922970980807490507488397401066	806.88	384.58	4006.28	1546.43	799.358	429.05	0	#fdae32
cell_293131536024943038396029613325856002210	442.738	243.307	3642.14	1405.16	435.216	287.776	0	#ce4b75
cell_29329753345684228340791905597799161556	-231.029	106.284	2968.37	1268.13	-238.55	150.754	0	#f9973f
cell_293416510561965220066695596271071057910	-38.6313	-526.855	3160.77	634.994	-46.1528	-482.385	0	#f9973f
cell_293446020318605479260791571659262332532	273.366	-726.25	3472.76	435.599	265.844	-681.78	0	#f1834c
cell_293587026647575183985108177690352708519	-52.8586	474.986	3146.54	1636.84	-60.3801	519.456	0	#f1834c
cell_293685868777444035737913955531174733030	-303.017	-383.482	2896.38	778.367	-310.538	-339.012	0	#fcd225
cell_293715737360871950151128843313775607261	162.273	-665.051	3361.67	496.798	154.752	-620.581	0	#f1834c
cell_293911574681361207416602046770850403043	-655.211	49.8026	2544.19	1211.65	-662.732	94.2726	0	#92c866
cell_29391687832231079065339896576201385915	438.729	334.644	3638.13	1496.49	431.208	379.114	0	#9fd899
cell_29402118034883428032475957282574526598	-548.723	414.58	2650.68	1576.43	-556.244	459.05	0	#92c866
cell_294068810872259792660827310749773593354	-3.53857	-26.9178	3195.86	1134.93	-11.0601	17.5521	0	#d5546e
cell_294069271239193220470698992171824682815	55.5942	-899.267	3254.99	262.582	48.0728	-854.797	0	#f4ed27
cell_294112602253422836344864194583129253820	167.119	-1080.2	3366.52	81.6529	159.598	-1035.73	0	#f4ed27
cell_294298147766711964482339689666249879015	-110.653	763.136	3088.75	1924.98	-118.174	807.606	0	#b4c4df
cell_294643012838102580881999741336120442725	-596.174	-38.3267	2603.22	1123.52	-603.695	6.14331	0	#92c866
cell_294849845953493122531242193077170575720	-312.282	-444.771	2887.12	717.078	-319.803	-400.301	0	#9fd899
cell_294986589474141990179383976100068356738	816.276	315.693	4015.67	1477.54	808.755	360.163	0	#f9973f
cell_295148282411890131660366535220763884398	-480.352	909.723	2719.05	2071.57	-487.874	954.193	0	#b4c4df
cell_295159487800439282411374127929444983910	634.712	175.115	3834.11	1336.96	627.191	219.585	0	#d5546e
cell_295410506336696007000201099979821806974	497.783	-144.261	3697.18	1017.59	490.261	-99.7912	0	#b4c4df
cell_295566880861253346161929396456071067809	385.111	93.1539	3584.51	1255	377.589	137.624	0	#bce4b5
cell_296130963318856984853585399033747524371	635.293	261.413	3834.69	1423.26	627.771	305.883	0	#0dc2e8
cell_296318959318719725867090582748725080266	233.301	292.857	3432.7	1454.71	225.78	337.327	0	#00b5eb
cell_296759519498051372988175445122633680784	51.6455	192.094	3251.04	1353.94	44.124	236.564	0	#dc5d67
cell_297033947281111182681300967107445177521	-231.668	214.584	2967.73	1376.43	-239.189	259.054	0	#f9973f
cell_297218943483762360235205173650422620109	99.3755	-1067.17	3298.77	94.6747	91.854	-1022.7	0	#dbed66
cell_297282945283243162773522705597559297025	0.305908	819.688	3199.7	1981.54	-7.21558	864.158	0	#feba2c
cell_297490370515973710033499899837939431733	770.758	344.325	3970.16	1506.17	763.236	388.795	0	#f9973f
cell_297548593735270800877216868725210650418	252.92	-137.523	3452.32	1024.33	245.398	-93.0535	0	#dc5d67
cell_297698015442568246985216683597443583857	-26.8984	-203.306	3172.5	958.543	-34.4199	-158.836	0	#b4c4df
cell_297809386332774019531402258389880241600	-137.903	59.5044	3061.5	1221.35	-145.424	103.974	0	#f9973f
cell_297970852456254337885422443728849145883	-5.75195	557.633	3193.65	1719.48	-13.2734	602.103	0	#f3f966
cell_298298994734474850037326533907415522438	126.203	-1090.22	3325.6	71.6302	118.681	-1045.75	0	#2c944c
cell_298335165151528845112628984193762095541	101.725	-305.546	3301.12	856.303	94.2036	-261.076	0	#d5546e
cell_298380138618951113220522448652475082025	-203.143	315.138	2996.26	1476.99	-210.665	359.608	0	#f9973f
cell_298496362826206492569536463448220204608	181.16	-1014.85	3380.56	146.998	173.638	-970.381	0	#d7bfdd
cell_298700241548170803778303994604725042721	492.912	396.79	3692.31	1558.64	485.39	441.26	0	#ce4b75
cell_298838926535619840583605833346828813815	-109.926	576.871	3089.47	1738.72	-117.447	621.341	0	#dbed66
cell_29894039617918441752027844283230912783	358.236	-380.952	3557.63	780.897	350.715	-336.482	0	#92c866
cell_298980321915547893367932917467754288690	-238.507	-711.759	2960.89	450.09	-246.029	-667.289	0	#f4ed27
cell_299070879894951888732616150989321515826	453.825	-316.795	3653.22	845.054	446.303	-272.325	0	#00b5eb
cell_299116395674474073317681288781362209161	307.588	-198.321	3506.99	963.527	300.067	-153.851	0	#dc5d67
cell_299246677162629859581667627289583161890	381.273	504.851	3580.67	1666.7	373.752	549.321	0	#b4c4df
cell_299280052565649480421763595103175448082	290.74	79.1169	3490.14	1240.97	283.218	123.587	0	#8ed08b
cell_299396022104187063826041611226970494542	428.262	144.176	3627.66	1306.02	420.741	188.646	0	#00b5eb
cell_299476608355928701954474310028178002916	-335.325	143.684	2864.07	1305.53	-342.846	188.154	0	#fdc527
cell_299942754541595375932937322420192427278	498.743	-136.032	3698.14	1025.82	491.221	-91.5621	0	#8606a6
cell_300179173723782731432144684634446372656	-563.644	216.216	2635.75	1378.06	-571.165	260.686	0	#f4ed27
cell_300236759688437981485691821448357044358	317.613	-353.316	3517.01	808.533	310.092	-308.846	0	#dc5d67
cell_300309289360860807750180187333093588577	344.24	-244.791	3543.64	917.058	336.719	-200.321	0	#c8437b
cell_300321191792499811087346186508963116886	-484.907	8.93921	2714.49	1170.79	-492.429	53.4092	0	#f4ed27
cell_300430422438815520089055725672751812208	-297.294	153.664	2902.1	1315.51	-304.816	198.134	0	#b4c4df
cell_300458298602768204770617426270837891506	514.791	-383.834	3714.19	778.015	507.269	-339.364	0	#8606a6
cell_300501296805289172662443770185847158684	-139.521	-241.384	3059.88	920.464	-147.043	-196.914	0	#f9973f
cell_300636864594747954465809563596899472084	214.771	-1117.79	3414.17	44.0563	207.25	-1073.32	0	#f4ed27
cell_300730603642244132272902061135239341942	-67.1968	517.469	3132.2	1679.32	-74.7183	561.939	0	#f9973f
cell_300735099034919688012948659960581319250	546.843	-86.451	3746.24	1075.4	539.322	-41.9811	0	#6300a7
cell_301180864981944155214157690871027022141	49.2161	559.153	3248.61	1721	41.6946	603.623	0	#e26660
cell_301305432657875283694824454726752788507	-475.054	535.102	2724.34	1696.95	-482.576	579.572	0	#92c866
cell_301326737093954376644457863359878650821	791.502	70.4912	3990.9	1232.34	783.98	114.961	0	#92c866
cell_301587749591247574629858801367509169174	333.993	-200.999	3533.39	960.85	326.472	-156.529	0	#b4c4df
cell_301590070433712752368905083377099522578	241.395	233.747	3440.79	1395.6	233.873	278.217	0	#18cde4
cell_301617683870573315691901431326110588847	-51.9841	814.756	3147.41	1976.6	-59.5056	859.226	0	#d7bfdd
cell_301626894865997247034009252294134631129	-498.765	-177.324	2700.63	984.525	-506.286	-132.854	0	#f4ed27
cell_301684599689329232750310767106802954853	-167.668	141.58	3031.73	1303.43	-175.189	186.05	0	#f1834c
cell_301766625135102865789074824029053487591	520.498	-248.219	3719.9	913.63	512.977	-203.749	0	#dbed66
cell_301816647355003916563405637456964333080	-56.3291	610.083	3143.07	1771.93	-63.8506	654.553	0	#f1834c
cell_301839484709806863169789611401580803798	65.175	-1004.4	3264.57	157.446	57.6536	-959.933	0	#f4ed27
cell_301981159110451155705456398053368809497	293.414	55.0453	3492.81	1216.89	285.892	99.5153	0	#92c866
cell_301982811041821665965911704941156477545	-216.015	379.398	2983.38	1541.25	-223.536	423.868	0	#f9973f
cell_302029805798741889400005061960277576667	34.615	-518.351	3234.01	643.498	27.0935	-473.881	0	#f1834c
cell_302363353723034308383425995634639892210	816.252	100.813	4015.65	1262.66	808.73	145.283	0	#e26660
cell_302490572949049763570759427440692301736	530.451	-9.72559	3729.85	1152.12	522.929	34.7444	0	#873b99
cell_302795599775950689796968404834769514286	385.883	-458.392	3585.28	703.457	378.361	-413.922	0	#dc5d67
cell_302910621638990130243844390979612106676	-212.84	-206.701	2986.56	955.148	-220.362	-162.231	0	#fdc527
cell_302972785130988939254039962729822001974	354.974	388.316	3554.37	1550.17	347.453	432.786	0	#32e3da
cell_303024107077349561496483002290872569273	-142.956	-765.2	3056.44	396.649	-150.478	-720.73	0	#f4ed27
cell_303411334639942471114394462100289452357	-357.591	-148.656	2841.81	1013.19	-365.113	-104.186	0	#fcd225
cell_303673023893508167775755264812426098541	263.927	234.855	3463.33	1396.7	256.406	279.325	0	#c8437b
cell_303868403408343713798335454956126664792	-759.902	52.9832	2439.5	1214.83	-767.423	97.4531	0	#af7222
cell_303943305067348747900472613935993258696	-44.0037	215.899	3155.4	1377.75	-51.5251	260.369	0	#dc5d67
cell_304039193383873948920845094864773788785	-508.473	761.492	2690.93	1923.34	-515.994	805.962	0	#af7222
cell_304097403097270596591686060361380436895	-159.309	-139.745	3040.09	1022.1	-166.83	-95.2751	0	#bce4b5
cell_304222141267455163302587886360313639412	596.904	-218.771	3796.3	943.078	589.383	-174.301	0	#18cde4
cell_304519089742405395978265115053756475363	509.247	393.211	3708.65	1555.06	501.726	437.681	0	#ce4b75
cell_304853958116763289218844341255838030756	-510.905	-179.948	2688.49	981.901	-518.426	-135.478	0	#f4ed27
cell_304964682258372800030323688729653183423	471.03	-320.619	3670.43	841.23	463.509	-276.149	0	#c8437b
cell_305364866350431395714900937400038851964	17.9089	-128.942	3217.31	1032.91	10.3875	-84.4724	0	#92c866
cell_305434602801241089924769227471864670031	684.775	22.6848	3884.17	1184.53	677.253	67.1548	0	#c60f53
cell_305465277435658221999162939613339695343	360.474	386.723	3559.87	1548.57	352.953	431.193	0	#27dade
cell_305565535579301131587545421275688371423	485.176	79.0344	3684.58	1240.88	477.655	123.504	0	#18cde4
cell_305630379031591947636897663472779599417	-160.072	-116.718	3039.33	1045.13	-167.594	-72.2478	0	#92c866
cell_30588728430527863383189406706109285305	-366.626	-421.851	2832.77	739.998	-374.147	-377.381	0	#f4ed27
cell_30624044470351246607826650998138682517	343.163	579.132	3542.56	1740.98	335.642	623.602	0	#40ecd4
cell_30631374407548708707852081033876884642	-261.673	127.821	2937.73	1289.67	-269.195	172.291	0	#f1834c
cell_306435206424135978948162196425164194676	-71.9868	591.709	3127.41	1753.56	-79.5083	636.179	0	#f9973f
cell_306465197573815395588335209341131051671	147.144	448.51	3346.54	1610.36	139.623	492.98	0	#00b5eb
cell_306560122034538291142491885855068537439	526.372	-201.733	3725.77	960.115	518.851	-157.263	0	#b4c4df
cell_306650958155333113442355182499203481957	511.678	-239.544	3711.08	922.304	504.157	-195.075	0	#27dade
cell_306679507182522087343877408704890491017	-373.396	-448.294	2826	713.555	-380.917	-403.824	0	#f4ed27
cell_306715953608879854223298818749247501489	308.944	265.708	3508.34	1427.56	301.422	310.178	0	#00b5eb
cell_306836325134408859240144129411502004682	284.264	-787.123	3483.66	374.725	276.742	-742.653	0	#d5546e
cell_306841581230781311059028339119564039536	111.633	-0.195557	3311.03	1161.65	104.112	44.2744	0	#40ecd4
cell_307186776600714718844170473661215056263	201.857	-823.676	3401.26	338.173	194.336	-779.206	0	#92c866
cell_307247830831239012853203908362759587808	-585.179	653.975	2614.22	1815.82	-592.701	698.445	0	#af7222
cell_307249294673202435256833264995120980329	-368.605	270.202	2830.79	1432.05	-376.126	314.672	0	#fcd225
cell_307499184025506072804767140523975321456	150.395	-1078.3	3349.79	83.5536	142.874	-1033.83	0	#f4ed27
cell_307545251690048381178850581414732915207	330.822	-733.341	3530.22	428.508	323.301	-688.871	0	#f1834c
cell_307641914777188697256947456640038578842	339.062	-110.742	3538.46	1051.11	331.54	-66.2717	0	#8606a6
cell_30775575100446763521011943425967350701	-177.797	-900.443	3021.6	261.406	-185.319	-855.973	0	#92c866
cell_307758113892604748459286685003844791276	-82.4075	524.035	3116.99	1685.88	-89.929	568.505	0	#e2c787
cell_307869069719967249438846161850449309855	310.294	-237.963	3509.69	923.886	302.773	-193.493	0	#dc5d67
cell_308197311547128727840401088614995647830	224.549	-741.178	3423.95	420.67	217.027	-696.708	0	#e3d8ea
cell_308689764306209688140794597671007372889	135.063	10.985	3334.46	1172.83	127.542	55.455	0	#e2c787
cell_308766046665465288153319463275221066251	-290.346	-89.707	2909.05	1072.14	-297.867	-45.2371	0	#92c866
cell_308847940182546028600320370547944914448	-472.846	949.783	2726.55	2111.63	-480.367	994.253	0	#dbed66
cell_309042494465973113242946267235421505639	709.812	268.079	3909.21	1429.93	702.29	312.549	0	#821580
cell_309063830926743756483705922052209884879	214.068	-1052.67	3413.47	109.177	206.546	-1008.2	0	#821580
cell_309200253485178345805365546245701162653	-166.694	764.923	3032.7	1926.77	-174.215	809.393	0	#f4ed27
cell_309212779481133516050606562427953891791	372.807	59.6948	3572.21	1221.54	365.285	104.165	0	#873b99
cell_30921503379301706410818351679256515516	654.401	185.883	3853.8	1347.73	646.879	230.353	0	#f3f966
cell_309262530434856892734234191262268787243	-44.4097	791.437	3154.99	1953.29	-51.9312	835.907	0	#f3f966
cell_309744180859898086568523675877583564976	-232.314	153.479	2967.08	1315.33	-239.835	197.949	0	#f9973f
cell_309903079704564366693479310675992161846	171.883	-886.847	3371.28	275.001	164.361	-842.377	0	#bce4b5
cell_309917916794814936848481127935890170279	135.208	469.615	3334.61	1631.46	127.686	514.085	0	#dc5d67
cell_310106639295157630525486837460910366999	-367.829	-364.988	2831.57	796.861	-375.35	-320.518	0	#f4ed27
cell_310169218711971145759383222016765792582	190.045	814.49	3389.44	1976.34	182.524	858.96	0	#f1834c
cell_31033124632325288887108375144429249140	-117.261	-225.093	3082.14	936.755	-124.782	-180.623	0	#e2c787
cell_310342146512136193306454467114105498518	-39.5308	526.204	3159.87	1688.05	-47.0522	570.674	0	#f1834c
cell_31034610770563213790440549501549870759	-96.4446	-91.5603	3102.95	1070.29	-103.966	-47.0903	0	#dc5d67
cell_310500381768836701020995008586712196330	-39.2693	-356.876	3160.13	804.973	-46.7908	-312.406	0	#92c866
cell_310569785756345275590713473899230675598	-51.7012	443.843	3147.7	1605.69	-59.2227	488.313	0	#92c866
cell_310913744239290037053981263648200593537	-512.383	-144.306	2687.02	1017.54	-519.904	-99.8357	0	#f4ed27
cell_31097368024715741070638787332273910732	183.895	508.841	3383.29	1670.69	176.374	553.311	0	#873b99
cell_311034426028304510598563242206655555634	184.531	-469.377	3383.93	692.472	177.009	-424.907	0	#af7222
cell_31109846414542955588469092472108524510	621.077	349.925	3820.48	1511.77	613.556	394.395	0	#e26660
cell_311105946570955284328454419901872537928	113.111	-1049.48	3312.51	112.37	105.589	-1005.01	0	#f4ed27
cell_311125230563599566026288658054911337389	486.161	-50.4341	3685.56	1111.41	478.64	-5.96411	0	#6300a7
cell_31127136265661317543332914086867296239	291.279	-708.668	3490.68	453.181	283.758	-664.198	0	#f1834c
cell_311628691471453395649807976124881070086	-247.565	764.36	2951.83	1926.21	-255.086	808.83	0	#b4c4df
cell_311817077666072983669687547108623673692	-380.076	387.083	2819.32	1548.93	-387.597	431.553	0	#f4ed27
cell_312068997070870006151116531278694953081	297.842	-629.521	3497.24	532.327	290.32	-585.052	0	#f1834c
cell_312114947441157003651087793981505192124	-365.215	-218.072	2834.18	943.776	-372.737	-173.602	0	#f4ed27
cell_312249754778496322905241132851226070909	56.1274	-766.086	3255.53	395.762	48.606	-721.616	0	#b4c4df
cell_312381844617901243872403959684030089291	540.41	4.52698	3739.81	1166.38	532.889	48.9969	0	#ce4b75
cell_312395067399008611327033491839222855960	-355.237	303.325	2844.16	1465.17	-362.758	347.795	0	#f4ed27
cell_312403499359768007065222931294451149934	195.532	-576.058	3394.93	585.79	188.011	-531.588	0	#f1834c
cell_312421916031276972686198998791026741217	49.4617	-787.022	3248.86	374.827	41.9402	-742.552	0	#b4c4df
cell_312643086730791254070077784071572216421	704.76	126.786	3904.16	1288.63	697.239	171.256	0	#b4c4df
cell_312721436439776793615082457088128428886	-24.8616	-483.124	3174.54	678.725	-32.3831	-438.654	0	#f9973f
cell_312755464281518759475202733317206064295	150.774	82.4633	3350.17	1244.31	143.252	126.933	0	#f3f966
cell_312771336967191958979219029329818015490	-616.21	598.695	2583.19	1760.54	-623.731	643.165	0	#dbed66
cell_312922942436748323262442557786767065285	157.819	-876.751	3357.22	285.098	150.298	-832.281	0	#fdc527
cell_313049662035251057814770001505612037780	375.433	-308.082	3574.83	853.767	367.911	-263.612	0	#c8437b
cell_31310303931233610631099008446541133653	440.995	239.233	3640.39	1401.08	433.474	283.703	0	#ce4b75
cell_313320199220776170229339359843197492870	-124.533	524.11	3074.87	1685.96	-132.055	568.58	0	#f9973f
cell_313339593817847869175543723356699457193	-61.2083	179.803	3138.19	1341.65	-68.7297	224.273	0	#b4c4df
cell_313350068164152041213229212918983378657	620.48	-362.011	3819.88	799.838	612.959	-317.541	0	#c8437b
cell_313842022454938702811052715620501361020	-37.6821	-844.361	3161.72	317.487	-45.2036	-799.891	0	#f4ed27
cell_313855673763114499332575794814991644764	-433.439	-304.278	2765.96	857.571	-440.96	-259.808	0	#f4ed27
cell_313883875294564832910054163427305095619	-85.2412	348.183	3114.16	1510.03	-92.7627	392.653	0	#dc5d67
cell_314211351972174511557518507826709784043	-320.604	-671.373	2878.79	490.476	-328.126	-626.903	0	#f4ed27
cell_314239690467679934467492888614394980507	-148.36	-287.716	3051.04	874.133	-155.881	-243.246	0	#92c866
cell_314501566995026715030644584780787805234	-537.748	132.984	2661.65	1294.83	-545.269	177.454	0	#f4ed27
cell_314801343007609577294726091756389588595	112.896	-1069.09	3312.3	92.7543	105.375	-1024.62	0	#b4c4df
cell_31507454157433505082962087886602601919	-384.282	-712.414	2815.12	449.435	-391.804	-667.944	0	#9fd899
cell_315092334906573596839752500003319179556	116.413	-138.114	3315.81	1023.74	108.891	-93.6436	0	#b4c4df
cell_315098050522297935977914716521788859442	-467.352	57.0936	2732.05	1218.94	-474.873	101.564	0	#bce4b5
cell_315116709809982815188257269594285491012	320.3	96.6204	3519.7	1258.47	312.778	141.09	0	#e2c787
cell_315220444259046089748205249860053308614	-230.219	268.097	2969.18	1429.95	-237.741	312.567	0	#f68d45
cell_315482141913340578128682357460028096775	187.037	-108.428	3386.44	1053.42	179.516	-63.9584	0	#dc5d67
cell_31571496680386822380159477150271241964	408.037	-591.839	3607.44	570.01	400.515	-547.369	0	#dc5d67
cell_315790287218417649573013341595757555260	-414.852	277.541	2784.55	1439.39	-422.373	322.011	0	#b4c4df
cell_315881757114281721335801905945851272583	-370.467	-534.853	2828.93	626.996	-377.989	-490.383	0	#f4ed27
cell_31596627392065198493571995020301820817	-57.5461	-1039.14	3141.85	122.707	-65.0676	-994.672	0	#9fd899
cell_315978651457597704036269421270024147789	-49.4587	-658.411	3149.94	503.438	-56.9802	-613.941	0	#b4c4df
cell_31598510392479345659070575361998509827	178.379	575.603	3377.78	1737.45	170.858	620.072	0	#e26660
cell_316080893886113992149280682680675156083	-385.623	-234.092	2813.78	927.757	-393.145	-189.622	0	#37a055
cell_31616608427219048879174204803257045239	37.741	675.471	3237.14	1837.32	30.2195	719.941	0	#b4c4df
cell_316205655427965702011060823183513255072	-542.921	679.967	2656.48	1841.82	-550.442	724.437	0	#b4c4df
cell_316313268508125137622556764546910767486	561.507	-173.087	3760.91	988.762	553.986	-128.617	0	#8606a6
cell_316360102625260026196699561453657226318	-199.472	10.8959	2999.93	1172.74	-206.993	55.3658	0	#f1834c
cell_316376838510314546387749865212255536066	-576.004	155.986	2623.39	1317.83	-583.526	200.456	0	#f4ed27
cell_316385220794661864524739702041804149072	200.156	-118.057	3399.55	1043.79	192.634	-73.5874	0	#d1a559
cell_316418867404968771878210083184826814308	-679.387	-34.5645	2520.01	1127.28	-686.908	9.90552	0	#f2eff6
cell_316656440739683937008006318097992563704	158.209	786.995	3357.61	1948.84	150.688	831.465	0	#e76f5a
cell_316789061559621206384163493497600980805	-498.928	149.138	2700.47	1310.99	-506.45	193.608	0	#f4ed27
cell_316805726728946745797010842196282581898	409.734	169.456	3609.13	1331.31	402.213	213.926	0	#f9973f
cell_316883129421441408543748544876409604878	-308.263	605.389	2891.14	1767.24	-315.784	649.859	0	#f4ed27
cell_317072687679689332923042007025749764524	115.679	531.559	3315.08	1693.41	108.157	576.029	0	#873b99
cell_317165356496674141323936438671063288303	-70.4043	-472.9	3128.99	688.949	-77.9258	-428.43	0	#f1834c
cell_317203233902928005712049525273159623642	327.141	-69.3451	3526.54	1092.5	319.619	-24.8751	0	#f3f966
cell_317724477104367709186536838052584272370	-446.894	411.608	2752.5	1573.46	-454.416	456.078	0	#9fd899
cell_317764236411929902980481453164960250348	219.064	-1005	3418.46	156.849	211.542	-960.53	0	#fcd225
cell_317890252080781587642655528478619450669	-148.918	-603.599	3050.48	558.25	-156.439	-559.129	0	#127c39
cell_318053561224344595841001928702017395032	417.91	-686.931	3617.31	474.918	410.388	-642.461	0	#27dade
cell_318071100777912283756324948998314607022	337.647	536.178	3537.05	1698.03	330.125	580.648	0	#f1834c
cell_318141001560079455231218348409709446741	334.116	-784.449	3533.52	377.4	326.595	-739.979	0	#f1834c
cell_318148681765702745430901033643275005105	-41.0478	507.109	3158.35	1668.96	-48.5693	551.578	0	#f1834c
cell_318436643157405180357903971606248260174	171.411	553.69	3370.81	1715.54	163.889	598.16	0	#27dade
cell_318642907697618889442296998893635516549	65.1943	-191.902	3264.59	969.947	57.6728	-147.432	0	#f3f966
cell_318863362430760148384145387555588763187	446.393	-136.399	3645.79	1025.45	438.871	-91.929	0	#8606a6
cell_31897321131134271708274200980983571051	109.919	-180.221	3309.32	981.628	102.398	-135.751	0	#dc5d67
cell_319056283075358567057472188914402026159	-428.797	-200.165	2770.6	961.684	-436.318	-155.695	0	#dbed66
cell_319075332037663574175661963345253523203	555.881	369.715	3755.28	1531.56	548.359	414.185	0	#ce4b75
cell_319137175332909776216604778497160064438	-5.42993	663.16	3193.97	1825.01	-12.9514	707.63	0	#b4c4df
cell_319476228921944396411014145346081682481	257.48	-46.5428	3456.88	1115.31	249.958	-2.07288	0	#18cde4
cell_319592394445635107816862918191807858864	580.558	289.707	3779.96	1451.56	573.036	334.176	0	#e26660
cell_31986982284309860286741108385572739276	17.3042	-73.0022	3216.7	1088.85	9.78271	-28.5322	0	#873b99
cell_319945970606979483138471861158717917078	407.948	-457.029	3607.35	704.82	400.427	-412.559	0	#27dade
cell_319999958312309261977249837357365588137	-220.967	-848.2	2978.43	313.649	-228.488	-803.73	0	#92c866
cell_320042291219540889532487514208964780863	-528.368	489.448	2671.03	1651.3	-535.89	533.918	0	#bce4b5
cell_320167762708486529310524686968811124953	373.468	-487.445	3572.87	674.404	365.946	-442.975	0	#92c866
cell_32025620367723578072737225555959565617	794.267	411.864	3993.67	1573.71	786.745	456.334	0	#f68d45
cell_320307704433273458357783194047257905930	-318.268	120.053	2881.13	1281.9	-325.789	164.523	0	#f9973f
cell_321129472337408690603505244139743814217	380.403	-587.219	3579.8	574.63	372.881	-542.749	0	#0dc2e8
cell_321218039275170791562247466658109131872	145.702	-1143.48	3345.1	18.3691	138.18	-1099.01	0	#9fd899
cell_32144055970497957026858470565059113401	418.223	466.205	3617.62	1628.05	410.701	510.675	0	#d1a559
cell_321591218589029795992568260487232969274	57.8022	349.905	3257.2	1511.75	50.2808	394.375	0	#f3f966
cell_321688404520038088938938710191757338610	638.274	132.682	3837.67	1294.53	630.753	177.152	0	#27dade
cell_32180080374887711054618610301403148398	-190.438	326.232	3008.96	1488.08	-197.959	370.702	0	#dbed66
cell_321825187404624603694953290819415835537	-152.106	786.313	3047.29	1948.16	-159.627	830.783	0	#f4ed27
cell_321994314956640317372504493502581395720	697.102	157.538	3896.5	1319.39	689.58	202.008	0	#a40447
cell_322011585533135023471103724061547731637	260.955	373.055	3460.35	1534.9	253.433	417.525	0	#ae2892
cell_322392545596182632691852503308490201615	-163.608	-459.871	3035.79	701.978	-171.129	-415.401	0	#873b99
cell_32241793732715838198417584779989756332	21.7146	-452.16	3221.11	709.689	14.1931	-407.69	0	#127c39
cell_322567670447408174389224055974626984792	-458.011	67.4275	2741.39	1229.28	-465.532	111.897	0	#f4ed27
cell_322735819495665888166497269917319314535	82.1147	-77.5282	3281.51	1084.32	74.5933	-33.0582	0	#c8437b
cell_322803695846408341217870908407214308826	485.244	207.411	3684.64	1369.26	477.723	251.881	0	#c03a83
cell_323190773816741550814178094612097160645	-160.597	56.1025	3038.8	1217.95	-168.118	100.573	0	#f1834c
cell_32320288938934017137713018413477781176	-504.865	35.9508	2694.53	1197.8	-512.386	80.4208	0	#f4ed27
cell_323211399690825234593590122229606910631	-225.589	14.1652	2973.81	1176.01	-233.11	58.6351	0	#f2eff6
cell_323288975117098800139496063438199269659	-238.914	-4.68127	2960.48	1157.17	-246.436	39.7887	0	#f9973f
cell_323326513086738982161724517763928020871	-205.548	-522.236	2993.85	639.613	-213.069	-477.766	0	#92c866
cell_323354568877922710421708661351260006805	122.346	399.935	3321.74	1561.78	114.825	444.405	0	#e2c787
cell_323395494806883412132453490076307128021	114.992	702.812	3314.39	1864.66	107.471	747.282	0	#f1834c
cell_323405434873716666267855331634308815407	405.379	496.21	3604.78	1658.06	397.857	540.68	0	#e26660
cell_32377567187129137388085311843899618593	-535.934	720.253	2663.46	1882.1	-543.455	764.723	0	#af7222
cell_323846316337390567222036091220194476341	-180.188	85.7192	3019.21	1247.57	-187.709	130.189	0	#92c866
cell_323905590377970014233637863287293409620	-399.22	-104.974	2800.18	1056.88	-406.741	-60.5038	0	#92c866
cell_32399813871427286806460108072811750119	-265.45	-109.478	2933.95	1052.37	-272.972	-65.0076	0	#f9973f
cell_324246240201229664723905851929135023618	-193.077	884.611	3006.32	2046.46	-200.599	929.081	0	#9fd899
cell_324446988630454129798671766990598501634	680.904	52.1564	3880.3	1214.01	673.383	96.6263	0	#f2eff6
cell_324556364887056391686957531160265796843	-592.503	19.2239	2606.9	1181.07	-600.025	63.6938	0	#92c866
cell_324585392927887673655812834133692675691	51.9329	101.686	3251.33	1263.53	44.4114	146.156	0	#873b99
cell_324620833677094151470111390408020155677	184.121	351.739	3383.52	1513.59	176.6	396.209	0	#c8437b
cell_324983146709902080854245657284196709549	152.365	503.637	3351.76	1665.49	144.843	548.107	0	#27dade
cell_325072234287039018468167007966514562155	62.9873	-1001.18	3262.39	160.67	55.4658	-956.709	0	#f4ed27
cell_325711613604718709766605092265499570919	-20.5427	-938.097	3178.86	223.752	-28.0642	-893.627	0	#f4ed27
cell_32610860065871049438724684283142611358	393.567	-639.438	3592.97	522.411	386.045	-594.968	0	#0dc2e8
cell_326205437987524594806938395932326786799	-84.9612	14.7981	3114.44	1176.65	-92.4827	59.2681	0	#e26660
cell_326269291529896643661948043175034877142	-438.572	-244.406	2760.83	917.443	-446.094	-199.936	0	#f4ed27
cell_326371706541306955131378231206212678081	212.654	825.583	3412.05	1987.43	205.132	870.053	0	#d873b7
cell_326483534429901340594370837527823291933	-642.43	315.064	2556.97	1476.91	-649.952	359.534	0	#b4c4df
cell_326518104919209294840867491701896283407	-278.324	477.102	2921.07	1638.95	-285.845	521.572	0	#bce4b5
cell_326646526761128545567967515130815004485	-395.599	-146.077	2803.8	1015.77	-403.12	-101.607	0	#dbed66
cell_326677265400778908208950386930161652924	-54.1907	-491.162	3145.21	670.687	-61.7122	-446.692	0	#fdc527
cell_326865250441666211864460619942715139151	234.429	422.611	3433.83	1584.46	226.908	467.081	0	#27dade
cell_326884128554811100647473461949535602696	39.968	-810.048	3239.37	351.8	32.4465	-765.579	0	#f4ed27
cell_327069787833578521872729847686106075486	245.584	526.741	3444.98	1688.59	238.062	571.211	0	#27dade
cell_327116323124859310297351715658624208620	690.206	295.806	3889.6	1457.65	682.685	340.276	0	#e76f5a
cell_327394571604910889652343133851022356897	-179.43	-190.908	3019.97	970.941	-186.951	-146.438	0	#f1834c
cell_327459589600361758088329627506848915024	48.6038	-869.37	3248	292.479	41.0823	-824.9	0	#f4ed27
cell_327575292361893596299884047800586768846	112.358	777.937	3311.76	1939.79	104.837	822.407	0	#f1834c
cell_327621054077308029930474633984625777558	-58.6226	-361.252	3140.78	800.597	-66.144	-316.782	0	#f1834c
cell_327665832808134069142004830377794499787	222.353	57.5145	3421.75	1219.36	214.831	101.984	0	#32e3da
cell_327794997196240581862999904379794620376	-106.535	-333.526	3092.86	828.323	-114.057	-289.056	0	#f3f966
cell_32781310893849057442365296413617812789	-255.322	312.202	2944.08	1474.05	-262.843	356.672	0	#f9973f
cell_327909369264555854884384584822627110437	505.07	264.055	3704.47	1425.9	497.548	308.525	0	#92c866
cell_328209721800354760768118415035437090218	-67.3084	-104.658	3132.09	1057.19	-74.8298	-60.188	0	#f1834c
cell_328331048502918869379320635007643614688	22.6914	-264.615	3222.09	897.234	15.1699	-220.145	0	#e26660
cell_328366869863720067325701586270056732129	-584.989	69.5626	2614.41	1231.41	-592.51	114.033	0	#92c866
cell_328537682841227978902916614387500090973	-328.984	-389.833	2870.42	772.016	-336.505	-345.363	0	#f4ed27
cell_328860091662761993436662908277224027043	220.462	-283.937	3419.86	877.912	212.941	-239.467	0	#f3f966
cell_328906416106841613577557721452725073861	-73.7522	657.407	3125.65	1819.26	-81.2737	701.876	0	#f9973f
cell_32921743046491603769521101386814113692	488.631	157.487	3688.03	1319.34	481.109	201.957	0	#8606a6
cell_329455226701750165576535203599002356664	-348.252	-200.824	2851.15	961.025	-355.773	-156.354	0	#fcd225
cell_329624077479928982325070069988012567955	323.895	-175.084	3523.29	986.765	316.374	-130.614	0	#8606a6
cell_329701227168851201602206592160988985450	544.788	372	3744.19	1533.85	537.267	416.469	0	#0dc2e8
cell_329843653741237092589285911645506560006	-135.462	-299.772	3063.94	862.077	-142.984	-255.302	0	#b50a4d
cell_329946341865030134998154684177076517067	-350.215	218.661	2849.18	1380.51	-357.736	263.131	0	#f9973f
cell_330276012256060323861339528743350992840	-31.105	-1022.1	3168.29	139.748	-38.6265	-977.631	0	#9fd899
cell_330312012322656556497337750847161109789	211.543	406.46	3410.94	1568.31	204.021	450.93	0	#00b5eb
cell_330324631457980360765488860180329228377	-439.865	88.2656	2759.53	1250.11	-447.387	132.736	0	#fdc527
cell_330431335571690814487275726124404907093	-258.439	597.044	2940.96	1758.89	-265.961	641.514	0	#f4ed27
cell_330507028725659635938352939967560597988	109.306	-596.476	3308.7	565.373	101.784	-552.006	0	#f1834c
cell_330621922059910668721044082965920247746	-494.377	-9.57141	2705.02	1152.28	-501.899	34.8986	0	#f4ed27
cell_330636502935507808108910651779923317369	-465.298	335.367	2734.1	1497.22	-472.82	379.837	0	#f4ed27
cell_330692714958614192102469476511077663296	591.398	124.582	3790.8	1286.43	583.877	169.052	0	#873b99
cell_33073990327702994322776033332768617305	194.14	-527.71	3393.54	634.139	186.618	-483.24	0	#dc5d67
cell_330775056625658071640836967225288031198	8.88257	-266.646	3208.28	895.203	1.36108	-222.176	0	#dc5d67
cell_330827346658224855372547419786154257584	480.356	-229.66	3679.76	932.189	472.835	-185.19	0	#bce4b5
cell_331122482787604757923340345967568685063	-414.672	-224.328	2784.73	937.52	-422.194	-179.858	0	#f4ed27
cell_331278621783770805065751474713687315422	-658.932	280.873	2540.47	1442.72	-666.454	325.343	0	#bce4b5
cell_331302686107219507773128238114062783430	-378.624	217.792	2820.77	1379.64	-386.146	262.262	0	#f4ed27
cell_331558291591484192167402233537433548875	-404.937	64.689	2794.46	1226.54	-412.459	109.159	0	#fcd225
cell_33162321038603581569053710618779752018	-504.212	247.287	2695.19	1409.14	-511.733	291.757	0	#f4ed27
cell_331645090435738288991899608563111593682	318.07	361.49	3517.47	1523.34	310.548	405.96	0	#18cde4
cell_331706267289101497903043921186454915450	-3.44116	-51.9828	3195.96	1109.87	-10.9626	-7.51282	0	#9fd899
cell_33201456037109074034081107090320240073	517.954	388.705	3717.35	1550.55	510.432	433.175	0	#127c39
cell_332330334659673340295003953222682622853	-144.792	539.392	3054.61	1701.24	-152.313	583.862	0	#b4c4df
cell_33241883905002098852378322158645786514	671.236	132.013	3870.64	1293.86	663.715	176.483	0	#ce4b75
cell_332664727044115560517839982553953275057	701.978	112.488	3901.38	1274.34	694.457	156.958	0	#92c866
cell_332771575337975181489269427419685877665	-491.144	789.683	2708.25	1951.53	-498.665	834.153	0	#af7222
cell_333221218810924860048686876980829868219	-435.458	-390.996	2763.94	770.853	-442.98	-346.526	0	#f4ed27
cell_333325905436126024946406888561245365146	-108.231	48.7999	3091.17	1210.65	-115.752	93.2699	0	#f1834c
cell_333623068370478821849363402454155200865	-60.0972	129.559	3139.3	1291.41	-67.6187	174.029	0	#f2eff6
cell_333866349945374379613654467859754043189	72.0566	-1015.81	3271.46	146.04	64.5352	-971.339	0	#f4ed27
cell_333913364598925024939467480172684232568	576.585	-160.583	3775.98	1001.27	569.063	-116.113	0	#b7318a
cell_333995953908140311093895203919881538028	193.101	-1045.97	3392.5	115.877	185.579	-1001.5	0	#f4ed27
cell_334334898927960911464004283708531500484	281.507	152.873	3480.91	1314.72	273.985	197.343	0	#9c179e
cell_334609028958056865904572946179327337801	192.078	518.246	3391.48	1680.09	184.556	562.716	0	#dc5d67
cell_334618701577825287046719040291458221941	-202.082	-611.042	2997.32	550.807	-209.603	-566.572	0	#92c866
cell_334736306185696527230652552643151359893	-475.952	137.274	2723.45	1299.12	-483.473	181.744	0	#f4ed27
cell_334805617654552247042623716329533694703	-240.729	246.621	2958.67	1408.47	-248.25	291.091	0	#f9973f
cell_334994548351722006160635227358911601538	-18.5269	-769.493	3180.87	392.355	-26.0483	-725.024	0	#fcd225
cell_33512765686203987032769029016816226142	-305.351	-421.376	2894.05	740.473	-312.872	-376.906	0	#e8d29a
cell_335163095265413232582784589611308458631	235.502	-576.743	3434.9	585.106	227.98	-532.273	0	#bce4b5
cell_335320979767156962493332018473728216128	60.427	454.711	3259.83	1616.56	52.9055	499.181	0	#f3f966
cell_335362919450953361228876882106527682694	312.435	-530.021	3511.83	631.828	304.914	-485.551	0	#ddcce4
cell_335398503713394129965544022528219578845	-322.391	795.497	2877.01	1957.35	-329.913	839.967	0	#fcd225
cell_335600090469378803953400455812989799390	-437.831	129.187	2761.57	1291.04	-445.353	173.657	0	#f2eff6
cell_335640477394430040919272391050803407853	83.7219	-616.4	3283.12	545.448	76.2004	-571.931	0	#f68d45
cell_33587246415650486789104486884796466557	-23.7517	-990.697	3175.65	171.151	-31.2732	-946.228	0	#f4ed27
cell_335881663477360898784988719164786545774	19.8816	-199.094	3219.28	962.755	12.3601	-154.624	0	#f1834c
cell_335947376873841756761617325342913958634	56.2852	-279.705	3255.68	882.144	48.7637	-235.235	0	#e26660
cell_336595394567690547317632133903358401032	90.488	690.292	3289.89	1852.14	82.9665	734.762	0	#ae2892
cell_336676056566498789458675117285820992508	-348.521	514.541	2850.88	1676.39	-356.042	559.011	0	#f4ed27
cell_336702218062541609559002825690865883172	-176.059	111.903	3023.34	1273.75	-183.581	156.373	0	#f1834c
cell_336756213187081790821897341234053450354	-354.533	373.168	2844.87	1535.02	-362.055	417.638	0	#f4ed27
cell_337078886824989212111448587793598535439	748.804	195.973	3948.2	1357.82	741.282	240.443	0	#e26660
cell_337196151895167333753941321395583849313	786.919	159.99	3986.32	1321.84	779.398	204.46	0	#b4c4df
cell_33721187735106820269088706711153531496	-634.549	401.925	2564.85	1563.77	-642.071	446.395	0	#9fd899
cell_33724372027029275107853661674291952483	-609.896	601.659	2589.5	1763.51	-617.418	646.129	0	#af7222
cell_337622838430506549982680630227707054534	-551.595	582.734	2647.8	1744.58	-559.116	627.204	0	#b4c4df
cell_337630453742726617877720736488839097217	185.203	-903.754	3384.6	258.095	177.681	-859.284	0	#fdc527
cell_337676307517654822640671756459461412987	129.178	279.254	3328.58	1441.1	121.657	323.724	0	#873b99
cell_33772957055289290524413483525135851535	-27.6104	448.015	3171.79	1609.86	-35.1318	492.485	0	#f1834c
cell_338112175505572514528028384378410348501	235.258	-158.367	3434.66	1003.48	227.736	-113.897	0	#dbb972
cell_338124238483379995539297922523784269933	645.097	234.284	3844.5	1396.13	637.575	278.754	0	#dbb972
cell_338341977779626439090091034674154240509	-46.1379	18.5006	3153.26	1180.35	-53.6594	62.9706	0	#92c866
cell_338501139182612767374921422378555274011	355.584	-785.042	3554.98	376.807	348.062	-740.572	0	#92c866
cell_338973977920003858817078713848473189574	-311.385	630.973	2888.01	1792.82	-318.907	675.442	0	#b4c4df
cell_339042969023271948463700914884018312192	-176.513	52.2539	3022.89	1214.1	-184.035	96.7239	0	#f9973f
cell_339078182438443879473145598162800609686	-458.391	352.986	2741.01	1514.84	-465.912	397.456	0	#f4ed27
cell_339081055114768663150318157757652116891	-685.02	455.091	2514.38	1616.94	-692.542	499.561	0	#af7222
cell_339252027592182619656569175397266172242	602.911	50.7292	3802.31	1212.58	595.39	95.1992	0	#ddcce4
cell_339293621100127457166180886195815137786	705.562	54.6082	3904.96	1216.46	698.041	99.0781	0	#ce4b75
cell_339503592740027132889982082025744447716	635.251	16.9755	3834.65	1178.82	627.729	61.4454	0	#b4c4df
cell_339643218302274658830175955446111723839	-373.7	861.757	2825.7	2023.61	-381.222	906.227	0	#f2eff6
cell_339698983805427168604843335891575431968	-455.154	315.652	2744.24	1477.5	-462.676	360.122	0	#f4ed27
cell_339715267573660573355696207736451461321	-70.2268	-95.0112	3129.17	1066.84	-77.7483	-50.5413	0	#e76f5a
cell_339861224267604834111063251441750701861	-539.157	117.842	2660.24	1279.69	-546.679	162.312	0	#f4ed27
cell_340006769332701852961464242445628350998	803.502	97.3323	4002.9	1259.18	795.98	141.802	0	#b4c4df
cell_340021773781564183734109685269595616464	212.923	582.746	3412.32	1744.6	205.402	627.216	0	#d5546e
cell_340132645407857427586471161579550435044	-56.9375	269.966	3142.46	1431.82	-64.459	314.436	0	#f1834c
cell_34024208422111758984774558855509555142	189.588	124.528	3388.99	1286.38	182.066	168.998	0	#00b5eb
cell_34035362679834874394648977987983619562	-247.003	422.249	2952.4	1584.1	-254.524	466.719	0	#b4c4df
cell_34374335251018124923688114790556517683	-556.192	130.066	2643.21	1291.91	-563.713	174.536	0	#92c866
cell_3454766681615221309463653491917895858	98.2585	345.603	3297.66	1507.45	90.7371	390.073	0	#b4c4df
cell_34605792538193977456194612124485072390	110.414	608.016	3309.81	1769.87	102.893	652.486	0	#e26660
cell_3472013871406082187512222294297343800	-33.3088	693.176	3166.09	1855.03	-40.8303	737.646	0	#f1834c
cell_34858571334275348070667887205161607264	27.4543	-722.494	3226.85	439.355	19.9329	-678.024	0	#fdc527
cell_35117379638894881042707196027117732190	-453.599	561.638	2745.8	1723.49	-461.121	606.108	0	#92c866
cell_35185312902654017878514220535342680142	-75.4434	256.196	3123.96	1418.05	-82.9648	300.666	0	#f1834c
cell_35397918007338701094891850493774726331	-241.5	-283.09	2957.9	878.759	-249.022	-238.62	0	#f9973f
cell_35513886889372733407243100362888608644	-431.784	733.513	2767.61	1895.36	-439.305	777.983	0	#92c866
cell_35517682610213303335050258668538703915	-465.887	277.924	2733.51	1439.77	-473.408	322.394	0	#f4ed27
cell_35559915260772194894458321379557391247	-263.137	831.91	2936.26	1993.76	-270.659	876.38	0	#92c866
cell_35589344073822888430703063200287124471	113.689	-802.626	3313.09	359.223	106.168	-758.156	0	#dbed66
cell_35655478751631868157501150944664539563	43.696	61.7328	3243.09	1223.58	36.1746	106.203	0	#dc5d67
cell_35689668465784756539118219397643391825	215.79	-976.897	3415.19	184.951	208.268	-932.427	0	#f4ed27
cell_3570194286476876986827061672300504527	133.994	-181.41	3333.39	980.439	126.472	-136.94	0	#27dade
cell_35784080872770353741432083745462879660	-387.937	636.949	2811.46	1798.8	-395.459	681.419	0	#e44099
cell_35977604409377358252986635853619017467	-430.926	-268.101	2768.47	893.747	-438.448	-223.631	0	#f4ed27
cell_36082235911494963883996801803576862007	-45.0413	-1068.31	3154.36	93.5343	-52.5627	-1023.84	0	#43ac5e
cell_36250884275705826071444669133070224498	74.1287	429.952	3273.53	1591.8	66.6072	474.422	0	#873b99
cell_36630273736751642748021082560210072793	-193.413	386.63	3005.99	1548.48	-200.935	431.1	0	#f9973f
cell_37272543009946073891761624764642189783	27.0183	-1029.95	3226.42	131.899	19.4968	-985.48	0	#f4ed27
cell_37329018107183729698806945319373623749	58.4065	328.684	3257.81	1490.53	50.885	373.154	0	#dbed66
cell_37386086030712902032447043258392056291	768.236	405.058	3967.63	1566.91	760.714	449.528	0	#f9973f
cell_37450123866085361504096569033989676111	392.697	373.856	3592.1	1535.7	385.176	418.326	0	#27dade
cell_37462666727983477242198783736912106351	310.107	-477.914	3509.51	683.935	302.586	-433.444	0	#dc5d67
cell_37476163995770619470809598405597456514	57.4722	134.248	3256.87	1296.1	49.9507	178.718	0	#dc5d67
cell_37642818604708466081657022598922739538	-55.8987	-680.394	3143.5	481.454	-63.4202	-635.924	0	#e1237e
cell_38445355913048118067859203070424696057	186.572	-293.976	3385.97	867.873	179.05	-249.506	0	#dc5d67
cell_3854072351783916918386898694314419499	327.262	-301.212	3526.66	860.637	319.741	-256.742	0	#dc5d67
cell_38583635854555607239513789819716505509	149.502	-617.568	3348.9	544.281	141.981	-573.098	0	#f1834c
cell_3880021389853979395205740163782445923	-98.3889	-589.916	3101.01	571.933	-105.91	-545.446	0	#92c866
cell_38824644194065271663233346777658771094	-71.7913	793.5	3127.61	1955.35	-79.3127	837.97	0	#b4c4df
cell_38850690962975289911673620750790911380	-175.658	-430.089	3023.74	731.76	-183.18	-385.619	0	#d7bfdd
cell_38928953466987804144241219662293187846	-380.542	-145.028	2818.86	1016.82	-388.063	-100.558	0	#f4ed27
cell_39529097941475423026203059828482570659	-161.656	-576.085	3037.74	585.764	-169.178	-531.615	0	#feba2c
cell_39534791661803895465799598241814669382	-379.973	418.207	2819.43	1580.06	-387.494	462.677	0	#f4ed27
cell_39542071768592698149874854314746305817	139.125	-856.094	3338.52	305.755	131.603	-811.624	0	#fdc527
cell_39619863872988569191620658924844890727	-110.941	147.443	3088.46	1309.29	-118.463	191.913	0	#f1834c
cell_40083380627929994931104667338050039065	738.952	182.238	3938.35	1344.09	731.431	226.708	0	#dbed66
cell_40089315088864477483973325067390435756	145.011	-450.729	3344.41	711.12	137.49	-406.259	0	#e26660
cell_40532069105168892507990267294817306205	61.5171	530.28	3260.92	1692.13	53.9956	574.75	0	#b4c4df
cell_40607239911713920584515094531230641058	232.975	-595.844	3432.37	566.005	225.454	-551.374	0	#92c866
cell_40731511367352535887821416751628242730	-422.017	182.549	2777.38	1344.4	-429.538	227.019	0	#f4ed27
cell_40824540389706531022736270042297861708	-0.80957	-915.414	3198.59	246.435	-8.33105	-870.944	0	#f4ed27
cell_40946888644035982687924827787136284640	437.163	31.9076	3636.56	1193.76	429.642	76.3776	0	#8606a6
cell_410057055665781893276494671412765985	189.884	-153.134	3389.28	1008.71	182.363	-108.664	0	#92c866
cell_41035545244286367382371606930453001614	-263.485	-747.217	2935.91	414.632	-271.006	-702.747	0	#f3f966
cell_41058743942801256361541935223243940914	-570.682	671.559	2628.72	1833.41	-578.204	716.029	0	#af7222
cell_41099514203511242173698795955923539417	434.049	150.17	3633.45	1312.02	426.527	194.64	0	#a16518
cell_41168303887789953489752749533220358726	-520.046	148.155	2679.35	1310	-527.568	192.625	0	#f4ed27
cell_41262211869284154444973492574710333861	383.367	-754.024	3582.77	407.824	375.845	-709.554	0	#f1834c
cell_41689746295998376925300489902147740908	-151.577	-73.5812	3047.82	1088.27	-159.099	-29.1112	0	#f1834c
cell_4175208005530834846651180776995122948	103.006	-647.546	3302.4	514.303	95.4844	-603.076	0	#f1834c
cell_41838344186591651430662683431211906221	219.303	-109.682	3418.7	1052.17	211.782	-65.2117	0	#00b5eb
cell_41966478735314802844277698965990307178	113.035	684.793	3312.43	1846.64	105.514	729.262	0	#f1834c
cell_42164581615244768465293913529884106310	488.004	121.307	3687.4	1283.16	480.482	165.777	0	#9fd899
cell_42169947444879328044760565733769640227	-94.3931	-511.236	3105.01	650.613	-101.915	-466.766	0	#f9973f
cell_42217451066225948114763763788158756916	-519.72	-170.601	2679.68	991.248	-527.242	-126.131	0	#e153a5
cell_42482439523904520912365992180761637931	-158.143	485.676	3041.26	1647.53	-165.664	530.146	0	#f9973f
cell_42516451600060615524417753852463813004	-367.533	-423.162	2831.87	738.687	-375.055	-378.692	0	#fcd225
cell_4280043575305984406113104227246721915	-393.709	-275.612	2805.69	886.237	-401.231	-231.142	0	#92c866
cell_43093599806007469361994310748273727894	217.537	-442.661	3416.94	719.188	210.016	-398.191	0	#e26660
cell_43095371170044206464210698442733434340	-454.715	522.127	2744.68	1683.98	-462.236	566.597	0	#f4ed27
cell_43455777957680251362904364642479685867	3.06494	186.671	3202.46	1348.52	-4.45654	231.141	0	#b4c4df
cell_43462947640988814174138276521933852241	-318.215	-315.855	2881.18	845.994	-325.737	-271.385	0	#9fd899
cell_43496409705195789017366385634483169593	-113.755	-116.898	3085.64	1044.95	-121.277	-72.4279	0	#f3f966
cell_43560774930755957970291573310843867706	-488.665	190.865	2710.73	1352.71	-496.187	235.335	0	#f4ed27
cell_43673089208225848835043670768274991821	274.944	572.435	3474.34	1734.28	267.423	616.905	0	#f3f966
cell_43696670747560737511643820633791644384	13.7295	-642.467	3213.13	519.382	6.20801	-597.997	0	#2c944c
cell_43768625189630330379640566487300166777	-193.385	643.117	3006.01	1804.97	-200.907	687.587	0	#127c39
cell_44038285423666180659617326311791000999	-228.24	44.6386	2971.16	1206.49	-235.761	89.1085	0	#f1834c
cell_44233470163238022693978716043704149513	-21.123	238.237	3178.28	1400.09	-28.6445	282.707	0	#dc5d67
cell_44513718920940998652536899723530776360	308.633	-533.96	3508.03	627.889	301.111	-489.49	0	#ddcce4
cell_44572565580387943759089453439446886543	-246.011	173.458	2953.39	1335.31	-253.533	217.928	0	#f9973f
cell_44602939245820528550327623065452556586	222.188	252.973	3421.59	1414.82	214.667	297.443	0	#8606a6
cell_44640127666348240386982311397401560261	-504.171	-341.29	2695.23	820.559	-511.692	-296.82	0	#bce4b5
cell_44721675138102672621352075275909821720	63.1501	-1010.26	3262.55	151.588	55.6287	-965.791	0	#f4ed27
cell_44726053785795851091994880426032920341	68.9199	-601.088	3268.32	560.761	61.3984	-556.618	0	#ed7953
cell_44797615794945570085730123894016157205	76.2776	-521.357	3275.68	640.492	68.7561	-476.887	0	#b4c4df
cell_44866189840093854219606119285407086018	-258.412	-490.835	2940.99	671.014	-265.933	-446.365	0	#f4ed27
cell_44869642606839959988154750293839917421	-368.197	-417.938	2831.2	743.911	-375.719	-373.468	0	#f4ed27
cell_45127912654240582376901643162860458779	165.773	-620.465	3365.17	541.384	158.252	-575.995	0	#f9973f
cell_45314754485928346491344201765128334752	-647.227	527.154	2552.17	1689	-654.749	571.624	0	#af7222
cell_45371455826904226114449416253441994479	351.225	412.286	3550.62	1574.14	343.704	456.756	0	#ce4b75
cell_45441231259548663060185507361820026915	-264.428	642.566	2934.97	1804.42	-271.949	687.036	0	#9fd899
cell_46038202139472865546659379273763586249	-228.2	134.716	2971.2	1296.56	-235.721	179.186	0	#f9973f
cell_46191123079286268579245741077745197511	144.201	-51.2007	3343.6	1110.65	136.679	-6.73071	0	#b4c4df
cell_46289379591302576170046778943065488065	379.28	88.6986	3578.68	1250.55	371.758	133.169	0	#bce4b5
cell_46483761580490793275187031429850729800	219.418	-911.362	3418.82	250.487	211.897	-866.892	0	#92c866
cell_46486387908106619661454829108011201585	-255.125	-714.49	2944.27	447.359	-262.646	-670.02	0	#f4ed27
cell_46790756552520268109194421452539119364	313.196	319.707	3512.59	1481.56	305.675	364.177	0	#8606a6
cell_47000741438551228157790636000909375867	-238.647	323.123	2960.75	1484.97	-246.168	367.593	0	#f9973f
cell_47085438467361842289150330744890751898	-314.423	556.514	2884.98	1718.36	-321.944	600.984	0	#f4ed27
cell_4713474733962474234732385918778169210	318.009	-395.495	3517.41	766.354	310.488	-351.025	0	#d1a559
cell_47240403353634253702416446562154321373	-158.188	733.894	3041.21	1895.74	-165.709	778.364	0	#f4ed27
cell_4749544725252425790673648142897440232	-321.819	-500.126	2877.58	661.723	-329.341	-455.656	0	#f4ed27
cell_47574681678443588389433829774465631499	-350.895	-235.856	2848.5	925.993	-358.416	-191.386	0	#f4ed27
cell_47855062683837526523639231236117901277	-670.533	317.507	2528.87	1479.36	-678.055	361.977	0	#af7222
cell_48011035066744103077832423648813749723	-593.047	12.9899	2606.35	1174.84	-600.569	57.4598	0	#92c866
cell_48161495595958964074955517509155523224	712.556	131.744	3911.95	1293.59	705.034	176.214	0	#dbb972
cell_48227798629413437657436975043284778435	371.36	-447.846	3570.76	714.003	363.839	-403.376	0	#dc5d67
cell_48235364430040294722963128664830148550	617.828	-180.412	3817.23	981.437	610.307	-135.942	0	#18cde4
cell_48313592972747948785196157439483485780	-303.038	-464.922	2896.36	696.927	-310.56	-420.452	0	#f4ed27
cell_48930487783627280811202676640431847686	-44.6294	-48.2528	3154.77	1113.6	-52.1509	-3.78284	0	#f1834c
cell_48965624325105563252976359820892269394	-373.257	-183.6	2826.14	978.249	-380.778	-139.13	0	#f4ed27
cell_49010336247952611916746711753683670530	620.048	18.6101	3819.45	1180.46	612.527	63.0801	0	#92c866
cell_49035124067654628344877891252549487208	-68.2583	-689.055	3131.14	472.794	-75.7798	-644.585	0	#f4ed27
cell_49273049109746236011058061663895777939	415.233	188.761	3614.63	1350.61	407.711	233.231	0	#873b99
cell_49843829263701710180094803300348263603	-268.846	-399.311	2930.55	762.538	-276.367	-354.841	0	#f3f966
cell_50019314391301525534939111191904120036	-337.142	-488.761	2862.26	673.088	-344.663	-444.291	0	#f4ed27
cell_50804599688671036269643599963345298105	-15.4038	-917.896	3183.99	243.953	-22.9253	-873.426	0	#f4ed27
cell_50850227120869330037584141225821630569	341.441	-305.931	3540.84	855.918	333.919	-261.461	0	#ddcce4
cell_50982329649193521328563627017097230061	136.642	134.045	3336.04	1295.89	129.12	178.515	0	#c8437b
cell_51074160828390938445294617610984283389	153.606	-916.271	3353	245.578	146.085	-871.801	0	#fdc527
cell_51098351483704146571256676985330443792	178.401	-1159.43	3377.8	2.41925	170.879	-1114.96	0	#56b567
cell_51374984608695712562639055407912285395	591.433	-113.051	3790.83	1048.8	583.911	-68.5809	0	#ce4b75
cell_51376646044840568381134872490853253294	385.53	-692.93	3584.93	468.919	378.008	-648.46	0	#b4c4df
cell_51563311806173371989172997732396763931	45.9641	-461.511	3245.36	700.338	38.4426	-417.041	0	#f1834c
cell_51672756706336837514237742087133449505	351.236	465.032	3550.64	1626.88	343.715	509.502	0	#27dade
cell_51853053616855244211296103819969726675	216.599	-182.488	3416	979.361	209.078	-138.018	0	#92c866
cell_51894033760750693260166357390319061609	114.844	-308.71	3314.24	853.139	107.323	-264.24	0	#b4c4df
cell_52088493661042038511306056384724758747	-42.6799	41.7647	3156.72	1203.61	-50.2014	86.2346	0	#9fd899
cell_52178699257205308662829987067901237281	-640.045	-21.7852	2559.35	1140.06	-647.566	22.6848	0	#af7222
cell_52190589885633619877510350270046274316	-305.373	487.208	2894.03	1649.06	-312.894	531.678	0	#f4ed27
cell_52233188367197744127417979427566522045	56.8594	125.053	3256.26	1286.9	49.3379	169.523	0	#dc5d67
[truncated: 159,386 more rows]
