# Supplementary material for: SPACEL: deep learning-based characterization of spatial transcriptome architectures
Source: Nat Commun. 2023 Nov 22;14:7603. doi: 10.1038/s41467-023-43220-3 (PMC10663563; doi:10.1038/s41467-023-43220-3)
Supplement: Supplementary file 8 — Source Data [file 41467_2023_43220_MOESM8_ESM.zip › SourceData/Source_Data_Figure5.xlsx]

## Sheet: Fig.5b
﻿Simulating an ST dataset with consecutive 2D slices by dividing the 3D STARmap dataset into ten 2D slices and randomly rotating/flipping/cropping each slice.
cell_ID	X	Y	slice	Splane_spatial_domain
cell_11	12	937	0	0
cell_12	14	1144	0	0
cell_13	15	535	0	0
cell_14	19	954	0	0
cell_15	21	324	0	0
cell_16	23	727	0	0
cell_17	22	1321	0	0
cell_18	22	1036	0	0
cell_19	24	94	0	0
cell_20	27	196	0	0
cell_21	32	824	0	0
cell_22	29	651	0	0
cell_23	31	1525	0	0
cell_24	38	514	0	0
cell_25	38	117	0	0
cell_26	40	273	0	0
cell_27	39	745	0	0
cell_29	43	681	0	0
cell_30	46	152	0	0
cell_31	48	216	0	0
cell_32	50	809	0	0
cell_33	51	287	0	0
cell_34	51	173	0	0
cell_35	53	1013	0	0
cell_36	54	1142	0	0
cell_37	56	456	0	0
cell_38	57	709	0	0
cell_39	57	1129	0	0
cell_40	59	600	0	0
cell_41	63	225	0	0
cell_42	65	140	0	0
cell_43	65	481	0	0
cell_44	66	645	0	0
cell_45	68	281	0	0
cell_46	68	955	0	0
cell_47	70	1335	0	0
cell_48	75	1371	0	0
cell_50	76	1118	0	0
cell_51	81	76	0	0
cell_52	80	140	0	0
cell_53	80	652	0	0
cell_54	80	1231	0	0
cell_55	79	244	0	0
cell_56	84	1082	0	0
cell_57	88	840	0	0
cell_58	87	967	0	0
cell_60	92	948	0	0
cell_62	94	283	0	0
cell_63	95	691	0	0
cell_64	100	66	0	0
cell_65	102	1098	0	0
cell_66	106	1158	0	0
cell_67	102	841	0	0
cell_68	105	951	0	0
cell_69	106	116	0	0
cell_70	107	1073	0	0
cell_71	109	1303	0	0
cell_72	108	423	0	3
cell_73	108	466	0	3
cell_74	110	375	0	3
cell_75	112	1217	0	0
cell_76	114	391	0	3
cell_77	112	644	0	0
cell_78	116	143	0	0
cell_79	116	787	0	3
cell_80	115	93	0	0
cell_81	116	678	0	3
cell_82	117	284	0	0
cell_83	118	989	0	0
cell_84	121	1281	0	0
cell_85	123	1004	0	0
cell_86	123	942	0	0
cell_87	125	1130	0	0
cell_88	127	1181	0	0
cell_89	128	217	0	0
cell_90	129	303	0	0
cell_91	127	405	0	3
cell_92	130	517	0	3
cell_93	130	1455	0	0
cell_94	130	662	0	3
cell_95	133	319	0	0
cell_96	137	259	0	0
cell_97	139	733	0	3
cell_98	142	67	0	2
cell_99	142	1106	0	0
cell_100	144	1327	0	0
cell_101	144	602	0	3
cell_102	147	408	0	3
cell_103	145	1031	0	0
cell_104	151	685	0	3
cell_105	147	784	0	3
cell_106	146	917	0	3
cell_107	148	759	0	3
cell_108	149	1204	0	2
cell_109	152	738	0	3
cell_110	152	280	0	2
cell_111	158	651	0	3
cell_112	156	995	0	3
cell_113	163	1196	0	2
cell_114	167	963	0	3
cell_115	170	17	0	2
cell_116	172	159	0	2
cell_117	173	1235	0	4
cell_118	175	463	0	3
cell_119	172	721	0	3
cell_120	173	907	0	3
cell_121	173	1301	0	4
cell_122	175	507	0	3
cell_123	176	927	0	3
cell_124	177	942	0	3
cell_125	177	867	0	3
cell_126	176	1005	0	3
cell_127	179	1332	0	2
cell_128	181	1051	0	3
cell_129	182	116	0	2
cell_130	183	417	0	2
cell_131	182	961	0	3
cell_133	187	75	0	2
cell_134	189	278	0	2
cell_135	190	312	0	2
cell_136	189	911	0	3
cell_137	189	1350	0	2
cell_138	194	336	0	2
cell_139	193	389	0	2
cell_140	196	625	0	3
cell_141	198	426	0	3
cell_142	200	252	0	2
cell_143	209	371	0	2
cell_144	211	865	0	3
cell_145	212	509	0	3
cell_146	218	159	0	2
cell_147	214	976	0	3
cell_148	217	583	0	3
cell_149	218	191	0	2
cell_150	219	924	0	3
cell_151	221	306	0	2
cell_152	226	1003	0	3
cell_153	227	1094	0	3
cell_154	227	953	0	3
cell_155	229	515	0	2
cell_156	232	1071	0	3
cell_157	231	1108	0	2
cell_158	233	846	0	3
cell_159	236	169	0	2
cell_160	241	324	0	2
cell_161	238	452	0	2
cell_162	239	798	0	3
cell_163	241	213	0	2
cell_164	243	865	0	3
cell_165	245	196	0	2
cell_166	247	11	0	2
cell_167	251	765	0	3
cell_168	251	431	0	2
cell_169	253	1420	0	4
cell_170	256	302	0	2
cell_171	252	460	0	2
cell_172	255	477	0	2
cell_173	250	649	0	3
cell_174	258	781	0	3
cell_175	257	282	0	2
cell_176	261	827	0	3
cell_177	261	29	0	2
cell_178	269	116	0	2
cell_179	267	573	0	2
cell_180	271	92	0	2
cell_181	270	387	0	2
cell_182	272	1208	0	4
cell_183	277	292	0	2
cell_184	275	1017	0	3
cell_185	276	1258	0	4
cell_186	278	274	0	2
cell_187	276	405	0	2
cell_188	281	1362	0	4
cell_189	282	365	0	2
cell_190	283	173	0	2
cell_191	285	809	0	3
cell_192	285	1029	0	3
cell_194	289	961	0	3
cell_195	291	37	0	2
cell_196	293	18	0	2
cell_197	299	92	0	2
cell_198	304	1225	0	4
cell_199	301	441	0	2
cell_200	306	1017	0	3
cell_201	309	987	0	3
cell_202	311	106	0	2
cell_203	314	76	0	2
cell_204	314	635	0	2
cell_205	316	1177	0	2
cell_206	319	309	0	2
cell_207	319	368	0	2
cell_208	318	475	0	2
cell_209	319	662	0	2
cell_210	321	1513	0	4
cell_211	324	254	0	2
cell_212	324	207	0	2
cell_213	329	547	0	2
cell_214	331	968	0	3
cell_215	335	417	0	2
cell_216	334	599	0	2
cell_217	335	695	0	2
cell_218	336	638	0	2
cell_219	343	1031	0	3
cell_220	346	1106	0	3
cell_221	349	89	0	2
cell_222	347	809	0	3
cell_223	358	1456	0	4
cell_224	361	958	0	3
cell_225	358	1011	0	3
cell_226	360	1322	0	4
cell_227	360	1199	0	3
cell_228	363	253	0	2
cell_229	363	709	0	2
cell_230	364	1375	0	4
cell_232	366	662	0	2
cell_233	368	12	0	2
cell_234	366	880	0	3
cell_235	370	453	0	2
cell_236	367	1280	0	2
cell_237	372	139	0	2
cell_238	372	26	0	2
cell_239	376	1138	0	3
cell_240	376	544	0	2
cell_241	376	1169	0	3
cell_242	382	1320	0	2
cell_243	381	192	0	2
cell_244	382	639	0	2
cell_245	384	797	0	3
cell_246	389	460	0	2
cell_247	391	158	0	2
cell_248	391	378	0	2
cell_249	392	1473	0	4
cell_250	394	1352	0	2
cell_251	397	136	0	2
cell_252	401	334	0	2
cell_253	401	1256	0	3
cell_254	407	283	0	2
cell_255	404	1186	0	3
cell_257	412	804	0	2
cell_258	414	29	0	2
cell_259	417	120	0	2
cell_260	415	757	0	2
cell_261	421	1197	0	3
cell_262	421	1214	0	3
cell_263	423	301	0	2
cell_264	425	467	0	2
cell_265	425	872	0	3
cell_266	427	1438	0	3
cell_267	428	79	0	2
cell_268	431	606	0	2
cell_269	430	822	0	2
cell_270	429	957	0	3
cell_271	427	992	0	3
cell_272	430	1132	0	3
cell_273	433	1506	0	3
cell_274	434	416	0	2
cell_276	434	1150	0	3
cell_277	431	1236	0	3
cell_279	439	1300	0	3
cell_280	441	763	0	2
cell_281	444	72	0	2
cell_282	451	836	0	2
cell_283	448	1419	0	3
cell_284	450	943	0	3
cell_285	450	1261	0	3
cell_286	454	561	0	2
cell_287	459	1485	0	3
cell_288	459	170	0	2
cell_289	457	1352	0	3
cell_290	460	1508	0	3
cell_292	466	281	0	2
cell_293	465	1073	0	3
cell_294	477	499	0	2
cell_295	478	1135	0	3
cell_296	477	762	0	2
cell_298	480	643	0	2
cell_299	479	1485	0	3
cell_300	482	134	0	2
cell_301	481	1295	0	3
cell_302	483	300	0	2
cell_303	483	1318	0	3
cell_304	493	1191	0	3
cell_305	494	377	0	2
cell_306	493	711	0	2
cell_307	493	756	0	2
cell_308	495	900	0	2
cell_310	499	814	0	2
cell_311	499	81	0	2
cell_312	503	987	0	2
cell_313	507	856	0	2
cell_314	503	1170	0	3
cell_315	506	1274	0	3
cell_317	508	1183	0	3
cell_318	510	837	0	2
cell_320	512	1420	0	3
cell_321	514	1096	0	3
cell_323	517	744	0	2
cell_324	516	1478	0	3
cell_325	520	857	0	2
cell_326	522	1012	0	2
cell_327	520	1216	0	3
cell_328	520	1303	0	3
cell_329	522	1395	0	3
cell_330	527	608	0	2
cell_331	527	990	0	2
cell_332	527	1441	0	3
cell_333	528	643	0	2
cell_334	533	131	0	2
cell_335	535	540	0	2
cell_336	536	716	0	2
cell_337	535	1482	0	3
cell_338	536	669	0	2
cell_339	538	1435	0	3
cell_340	542	1213	0	3
cell_342	547	840	0	2
cell_343	551	1034	0	2
cell_344	551	1054	0	2
cell_345	550	1525	0	3
cell_346	557	727	0	2
cell_347	557	1469	0	3
cell_348	558	921	0	2
cell_349	562	882	0	2
cell_350	565	539	0	2
cell_351	564	1214	0	3
cell_352	568	91	0	2
cell_353	567	112	0	2
cell_354	571	1435	0	3
cell_355	574	1047	0	2
cell_356	574	1086	0	2
cell_357	576	907	0	2
cell_358	577	943	0	2
cell_359	576	1107	0	2
cell_360	579	925	0	2
cell_362	589	1131	0	2
cell_363	589	636	0	2
cell_364	590	1495	0	3
cell_365	595	1165	0	2
cell_366	599	975	0	2
cell_367	598	1446	0	3
cell_368	604	700	0	2
cell_369	605	529	0	2
cell_370	606	1033	0	2
cell_371	605	1459	0	3
cell_372	607	1476	0	3
cell_373	615	1286	0	3
cell_374	614	1215	0	2
cell_375	619	939	0	2
cell_376	620	1119	0	2
cell_377	621	1326	0	3
cell_378	633	536	0	2
cell_379	636	1328	0	2
cell_380	637	1370	0	3
cell_381	638	1286	0	2
cell_382	637	1130	0	2
cell_383	640	1462	0	3
cell_384	643	482	0	2
cell_385	657	974	0	2
cell_387	664	1132	0	2
cell_388	666	1061	0	2
cell_389	669	1480	0	2
cell_390	673	1195	0	2
cell_391	674	1235	0	2
cell_392	674	1076	0	2
cell_393	674	1110	0	2
cell_394	683	1147	0	2
cell_395	685	928	0	2
cell_396	687	1366	0	2
cell_397	701	1268	0	2
cell_398	709	1314	0	2
cell_399	710	1413	0	2
cell_400	711	1383	0	2
cell_401	718	1067	0	2
cell_402	723	858	0	2
cell_403	727	1503	0	2
cell_404	728	1218	0	2
cell_405	737	1280	0	2
cell_406	740	1297	0	2
cell_407	744	1092	0	2
cell_408	756	1468	0	2
cell_409	768	1422	0	2
cell_410	772	1267	0	2
cell_411	781	1347	0	2
cell_412	784	939	0	2
cell_413	785	1037	0	2
cell_414	818	1486	0	2
cell_415	836	1234	0	2
cell_416	844	84	0	1
cell_417	853	1391	0	2
cell_418	874	1051	0	2
cell_419	888	988	0	2
cell_420	1599	1479	0	0
cell_422	25	181	0	0
cell_423	27	62	0	0
cell_424	27	148	0	0
cell_425	30	137	0	0
cell_426	30	797	0	0
cell_427	40	78	0	0
cell_428	44	907	0	0
cell_430	53	575	0	0
cell_431	54	337	0	0
cell_432	69	1425	0	0
cell_433	82	271	0	0
cell_435	98	18	0	0
cell_436	105	1405	0	0
cell_437	115	970	0	0
cell_438	117	850	0	0
cell_439	130	1025	0	0
cell_440	160	414	0	3
cell_441	161	883	0	3
cell_442	184	521	0	3
cell_443	186	843	0	3
cell_444	191	484	0	3
cell_445	207	1035	0	3
cell_446	211	1276	0	4
cell_447	213	1476	0	2
cell_448	220	1509	0	2
cell_450	233	1221	0	4
cell_451	235	969	0	3
cell_452	254	181	0	2
cell_453	254	1244	0	4
cell_454	257	1024	0	3
cell_455	261	1164	0	2
cell_456	261	147	0	2
cell_457	275	547	0	2
cell_458	280	701	0	3
cell_459	281	606	0	2
cell_460	286	201	0	2
cell_461	293	126	0	2
cell_462	300	386	0	2
cell_463	302	871	0	3
cell_464	303	331	0	2
cell_465	309	926	0	3
cell_466	319	491	0	2
cell_467	318	1399	0	4
cell_468	326	1094	0	3
cell_469	334	146	0	2
cell_470	335	1269	0	4
cell_471	344	262	0	2
cell_472	381	263	0	2
cell_473	386	67	0	2
cell_474	388	322	0	2
cell_475	393	680	0	2
cell_476	395	1069	0	3
cell_477	395	238	0	2
cell_478	406	391	0	2
cell_479	409	405	0	2
cell_480	426	527	0	2
cell_481	430	1096	0	3
cell_482	426	805	0	2
cell_483	428	367	0	2
cell_484	437	855	0	2
cell_485	446	107	0	2
cell_486	448	467	0	2
cell_487	448	1025	0	3
cell_488	453	790	0	2
cell_489	462	751	0	2
cell_490	465	642	0	2
cell_491	476	84	0	2
cell_492	482	186	0	2
cell_493	483	65	0	2
cell_494	485	287	0	2
cell_495	485	732	0	2
cell_496	484	866	0	2
cell_497	489	512	0	2
cell_498	495	483	0	2
cell_499	493	1480	0	3
cell_500	494	1121	0	3
cell_501	496	609	0	2
cell_502	495	695	0	2
cell_503	499	1205	0	3
cell_504	502	211	0	2
cell_505	512	125	0	2
cell_506	517	1209	0	3
cell_507	531	369	0	2
cell_508	540	399	0	2
cell_509	545	42	0	2
cell_510	561	620	0	2
cell_512	563	1299	0	3
cell_513	566	267	0	2
cell_514	567	1328	0	3
cell_515	575	773	0	2
cell_517	578	124	0	2
cell_518	582	670	0	2
cell_519	590	67	0	2
cell_520	611	1201	0	2
cell_521	621	616	0	2
cell_522	626	1000	0	2
cell_523	635	813	0	2
cell_524	639	1087	0	2
cell_525	648	1067	0	2
cell_526	652	1197	0	2
cell_527	710	1244	0	2
cell_528	713	1336	0	2
cell_529	722	54	0	1
cell_530	723	1286	0	2
cell_531	728	1051	0	2
cell_532	727	1101	0	2
cell_533	730	1030	0	2
cell_534	732	1158	0	2
cell_535	732	1185	0	2
cell_536	766	1211	0	2
cell_537	774	1139	0	2
cell_538	774	1171	0	2
cell_539	784	996	0	2
cell_540	787	1324	0	2
cell_541	788	1503	0	2
cell_542	793	1368	0	2
cell_543	811	1307	0	2
cell_544	826	1376	0	2
cell_546	829	1299	0	2
cell_547	864	1236	0	2
cell_548	868	1017	0	2
cell_549	888	1461	0	2
cell_550	895	1309	0	2
cell_551	900	1336	0	2
cell_552	940	1016	0	2
cell_553	1024	931	0	1
cell_556	17	1468	0	0
cell_557	40	586	0	0
cell_558	45	953	0	0
cell_559	50	425	0	0
cell_560	54	881	0	0
cell_561	66	520	0	0
cell_562	63	1500	0	0
cell_563	72	1467	0	0
cell_564	73	899	0	0
cell_565	84	996	0	0
cell_566	93	1332	0	0
cell_567	93	1152	0	0
cell_568	96	525	0	0
cell_569	103	1521	0	0
cell_570	114	534	0	0
cell_571	122	755	0	3
cell_572	129	1077	0	0
cell_573	156	109	0	2
cell_574	163	360	0	2
cell_575	195	155	0	2
cell_576	199	1176	0	2
cell_577	201	58	0	2
cell_578	204	1373	0	2
cell_579	217	206	0	2
cell_580	217	1406	0	2
cell_581	228	327	0	2
cell_582	240	1267	0	4
cell_583	244	1073	0	3
cell_585	256	1192	0	4
cell_586	255	554	0	2
cell_587	258	619	0	3
cell_588	265	859	0	3
cell_589	289	1011	0	3
cell_590	296	1425	0	4
cell_592	308	1414	0	4
cell_593	310	1087	0	3
cell_594	312	275	0	2
cell_595	318	25	0	2
cell_596	326	94	0	2
cell_597	339	782	0	3
cell_598	343	490	0	2
cell_599	344	1312	0	4
cell_600	357	114	0	2
cell_601	358	1067	0	3
cell_602	363	47	0	2
cell_603	366	337	0	2
cell_604	366	623	0	2
cell_605	372	1307	0	2
cell_606	381	616	0	2
cell_607	389	214	0	2
cell_608	403	630	0	2
cell_609	406	1389	0	2
cell_610	409	443	0	2
cell_612	430	626	0	2
cell_613	449	721	0	2
cell_615	458	87	0	2
cell_616	459	521	0	2
cell_617	461	418	0	2
cell_618	475	118	0	2
cell_619	483	410	0	2
cell_620	489	1351	0	3
cell_621	493	584	0	2
cell_622	499	1155	0	3
cell_623	500	230	0	2
cell_624	501	351	0	2
cell_625	510	569	0	2
cell_626	521	53	0	2
cell_627	523	1495	0	3
cell_628	533	84	0	2
cell_629	547	509	0	2
cell_630	547	596	0	2
cell_631	551	548	0	2
cell_632	551	210	0	2
cell_633	562	1317	0	3
cell_634	565	1117	0	2
cell_635	572	506	0	2
cell_636	575	868	0	2
cell_637	576	552	0	2
cell_638	578	243	0	2
cell_639	591	649	0	2
cell_641	608	1230	0	3
cell_642	609	920	0	2
cell_643	615	1057	0	2
cell_644	620	760	0	2
cell_645	656	1227	0	2
cell_646	658	337	0	2
cell_647	659	853	0	2
cell_648	659	743	0	2
cell_649	662	874	0	2
cell_650	669	1275	0	2
cell_652	669	857	0	2
cell_653	694	801	0	2
cell_654	699	594	0	2
cell_655	697	1173	0	2
cell_656	698	1289	0	2
cell_657	699	918	0	2
cell_658	710	639	0	2
cell_659	714	1016	0	2
cell_660	714	557	0	2
cell_661	717	476	0	2
cell_662	725	1117	0	2
cell_663	727	1361	0	2
cell_664	740	594	0	2
cell_665	740	857	0	2
cell_666	742	1209	0	2
cell_667	746	533	0	2
cell_669	752	1260	0	2
cell_671	757	1056	0	2
cell_672	763	1357	0	2
cell_673	770	423	0	1
cell_674	788	1195	0	2
cell_675	797	1428	0	2
cell_676	797	1139	0	2
cell_677	805	270	0	1
cell_678	812	1282	0	2
cell_679	821	478	0	1
cell_680	827	1475	0	2
cell_681	839	1075	0	2
cell_682	843	1119	0	2
cell_683	846	1420	0	2
cell_684	857	1054	0	2
cell_685	860	1198	0	2
cell_686	873	1174	0	2
cell_687	893	1437	0	2
cell_688	906	349	0	1
cell_690	918	953	0	2
cell_691	936	462	0	1
cell_692	938	1425	0	2
cell_693	961	1250	0	2
cell_694	993	1446	0	2
cell_698	21	1108	0	0
cell_699	22	1076	0	0
cell_701	23	1401	0	0
cell_702	27	857	0	0
cell_703	27	923	0	0
cell_705	44	1427	0	0
cell_706	53	78	0	0
cell_707	54	1028	0	0
cell_708	57	94	0	0
cell_709	64	1053	0	0
cell_710	66	125	0	0
cell_713	85	1217	0	0
cell_714	87	412	0	0
cell_715	94	1355	0	0
cell_716	94	1296	0	0
cell_717	95	195	0	0
cell_718	102	1234	0	0
cell_719	108	1147	0	0
cell_720	112	305	0	0
cell_721	122	930	0	0
cell_722	125	127	0	0
cell_723	139	118	0	0
cell_724	153	1063	0	0
cell_725	163	69	0	2
cell_726	165	1095	0	2
cell_727	178	1250	0	4
cell_728	178	266	0	2
cell_729	180	140	0	2
cell_730	188	821	0	3
cell_731	192	1064	0	3
cell_732	194	404	0	2
cell_734	203	1191	0	2
cell_735	208	791	0	3
cell_737	236	751	0	3
cell_738	263	529	0	2
cell_739	265	196	0	2
cell_740	265	424	0	2
cell_741	275	742	0	3
cell_742	279	321	0	2
cell_743	280	1050	0	3
cell_744	283	488	0	2
cell_745	289	68	0	2
cell_746	292	735	0	3
cell_747	295	246	0	2
cell_748	303	1202	0	2
cell_749	309	612	0	2
cell_750	309	1514	0	4
cell_752	326	385	0	2
cell_753	327	453	0	2
cell_754	329	514	0	2
cell_755	327	1464	0	4
cell_756	331	1178	0	3
cell_757	331	1216	0	2
cell_758	368	497	0	2
cell_759	370	837	0	3
cell_760	379	323	0	2
cell_761	382	437	0	2
cell_762	421	258	0	2
cell_763	426	275	0	2
cell_764	439	578	0	2
cell_765	442	1046	0	3
cell_766	444	401	0	2
cell_767	444	1059	0	3
cell_768	467	41	0	2
cell_769	473	898	0	2
cell_770	476	1189	0	3
cell_771	485	803	0	2
cell_772	485	1220	0	3
cell_774	514	375	0	2
cell_775	531	732	0	2
cell_776	534	192	0	2
cell_777	535	1233	0	3
cell_778	544	794	0	2
cell_779	549	766	0	2
cell_780	552	1271	0	3
cell_781	557	242	0	2
cell_782	572	32	0	2
cell_784	574	1134	0	3
cell_785	578	391	0	2
cell_786	585	1367	0	3
cell_787	589	269	0	2
cell_788	591	844	0	2
cell_789	595	557	0	2
cell_790	599	357	0	2
cell_791	604	1290	0	3
cell_793	614	274	0	2
cell_794	615	800	0	2
cell_795	615	1099	0	2
cell_796	619	852	0	2
cell_797	623	239	0	2
cell_798	629	1042	0	2
cell_799	628	1484	0	3
cell_800	630	508	0	2
cell_801	635	424	0	2
cell_802	636	1216	0	2
cell_803	637	1429	0	3
cell_805	653	1159	0	2
cell_806	655	897	0	2
cell_807	664	832	0	2
cell_808	680	32	0	1
cell_810	683	963	0	2
cell_811	681	77	0	1
cell_812	684	186	0	1
cell_813	685	548	0	2
cell_814	689	125	0	1
cell_815	693	671	0	2
cell_816	701	1227	0	2
cell_817	703	1119	0	2
cell_818	706	874	0	2
cell_819	708	530	0	2
cell_821	725	919	0	2
cell_822	746	894	0	2
cell_823	749	547	0	2
cell_824	765	1036	0	2
cell_825	767	1082	0	2
cell_826	768	861	0	2
cell_827	769	1508	0	2
cell_828	770	526	0	2
cell_829	770	1385	0	2
cell_830	772	1010	0	2
cell_831	774	1249	0	2
cell_832	775	231	0	1
cell_833	776	21	0	1
cell_835	785	867	0	2
cell_836	802	254	0	1
cell_837	820	1099	0	2
cell_838	826	156	0	1
cell_839	829	1505	0	2
cell_840	829	1187	0	2
cell_841	839	1139	0	2
cell_842	843	1269	0	2
cell_843	842	1507	0	2
cell_844	848	1011	0	2
cell_845	859	862	0	2
cell_846	882	1076	0	2
cell_847	884	235	0	1
cell_848	886	914	0	2
cell_849	889	1165	0	2
cell_852	981	1356	0	2
cell_853	982	557	0	1
cell_854	1070	1392	0	2
cell_855	1098	1368	0	1
cell_856	1121	1385	0	1
cell_857	1127	873	0	1
cell_858	1249	727	0	1
cell_860	33	761	0	0
cell_861	43	301	0	0
cell_862	48	1218	0	0
cell_863	51	246	0	0
cell_865	59	659	0	0
cell_867	77	689	0	0
cell_868	80	1402	0	0
cell_869	96	818	0	0
cell_870	110	576	0	0
cell_871	125	646	0	3
cell_872	132	83	0	0
cell_873	134	1501	0	0
cell_874	132	282	0	0
cell_875	136	374	0	3
cell_876	154	1150	0	0
cell_877	165	224	0	2
cell_878	182	60	0	2
cell_881	204	28	0	2
cell_882	205	1130	0	2
cell_883	207	596	0	3
cell_884	227	1242	0	4
cell_885	228	767	0	3
cell_887	245	403	0	2
cell_888	248	1101	0	3
cell_890	266	653	0	3
cell_891	269	14	0	2
cell_893	272	1497	0	4
cell_894	291	1314	0	4
cell_895	301	173	0	2
cell_897	312	1308	0	4
cell_899	324	1357	0	4
cell_900	325	405	0	2
cell_901	328	1033	0	3
cell_902	352	469	0	2
cell_903	351	618	0	2
cell_904	354	425	0	2
cell_905	359	935	0	3
cell_906	372	314	0	2
cell_908	379	421	0	2
cell_909	380	1344	0	4
cell_910	386	694	0	2
cell_912	411	375	0	2
cell_913	413	858	0	3
cell_914	431	1326	0	3
cell_916	438	1116	0	3
cell_918	454	628	0	2
cell_919	471	210	0	2
cell_920	473	623	0	2
cell_922	477	1466	0	3
cell_923	490	543	0	2
cell_924	498	414	0	2
cell_925	510	314	0	2
cell_926	511	715	0	2
cell_927	522	630	0	2
cell_928	529	808	0	2
cell_929	528	102	0	2
cell_930	530	463	0	2
cell_931	532	582	0	2
cell_932	541	911	0	2
cell_933	543	624	0	2
cell_934	549	816	0	2
cell_935	551	1178	0	3
cell_937	578	998	0	2
cell_938	587	204	0	2
cell_939	589	441	0	2
cell_940	588	1268	0	3
cell_941	592	777	0	2
cell_942	596	904	0	2
cell_943	603	111	0	2
cell_944	606	851	0	2
cell_945	623	526	0	2
cell_947	629	1056	0	2
cell_948	636	553	0	2
cell_949	642	321	0	2
cell_951	656	696	0	2
cell_952	662	360	0	2
cell_953	673	1308	0	2
cell_954	682	746	0	2
cell_955	682	1133	0	2
cell_956	683	979	0	2
cell_957	700	737	0	2
cell_958	702	94	0	1
cell_959	714	255	0	1
cell_960	719	454	0	2
cell_961	729	1011	0	2
cell_963	729	878	0	2
cell_964	736	83	0	1
cell_966	748	110	0	1
cell_967	757	624	0	2
cell_968	758	674	0	2
cell_969	763	607	0	2
cell_971	777	703	0	2
cell_972	779	809	0	2
cell_973	785	476	0	2
cell_975	791	290	0	1
cell_977	805	1501	0	2
cell_978	809	503	0	1
cell_979	812	515	0	1
cell_980	813	1470	0	2
cell_981	815	600	0	2
cell_983	817	1235	0	2
cell_984	818	1082	0	2
cell_985	824	418	0	1
cell_986	825	692	0	2
cell_988	847	264	0	1
cell_989	864	311	0	1
cell_990	863	515	0	1
cell_991	870	409	0	1
cell_992	869	1280	0	2
cell_993	872	1293	0	2
cell_994	878	678	0	1
cell_995	888	409	0	1
cell_996	901	430	0	1
cell_997	904	1360	0	2
cell_998	910	295	0	1
cell_999	920	1293	0	2
cell_1000	927	1123	0	2
cell_1001	928	1497	0	2
cell_1002	938	1201	0	2
cell_1003	947	1060	0	2
cell_1004	956	748	0	1
cell_1005	963	1065	0	2
cell_1006	969	1427	0	2
cell_1007	984	1482	0	2
cell_1008	984	1371	0	2
cell_1009	1011	1465	0	2
cell_1010	1036	1329	0	2
cell_1011	1058	942	0	1
cell_1012	1072	1477	0	2
cell_1013	1092	945	0	1
cell_1014	1094	1422	0	2
cell_1015	1126	1507	0	1
cell_1016	1134	1061	0	1
cell_1017	1239	1462	0	1
cell_1018	1275	1383	0	1
cell_1020	14	1381	0	0
cell_1022	22	236	0	0
cell_1023	30	944	0	0
cell_1024	34	1444	0	0
cell_1025	36	1467	0	0
cell_1026	41	1340	0	0
cell_1027	44	1307	0	0
cell_1028	55	973	0	0
cell_1029	67	734	0	0
cell_1030	84	906	0	0
cell_1031	84	1026	0	0
cell_1032	89	522	0	0
cell_1033	95	1170	0	0
cell_1034	98	244	0	0
cell_1035	115	695	0	3
cell_1037	121	1413	0	0
cell_1038	124	36	0	0
cell_1041	141	440	0	3
cell_1042	143	41	0	2
cell_1043	143	1459	0	0
cell_1044	149	143	0	2
cell_1045	150	1251	0	2
cell_1046	151	446	0	3
cell_1047	158	809	0	3
cell_1048	160	56	0	2
cell_1049	160	699	0	3
cell_1050	160	1436	0	0
cell_1051	163	1264	0	4
cell_1052	165	140	0	2
cell_1053	175	1226	0	4
cell_1054	177	1346	0	2
cell_1055	180	1060	0	0
cell_1057	190	1227	0	4
cell_1058	191	979	0	3
cell_1059	191	1308	0	4
cell_1060	206	1177	0	2
cell_1061	211	807	0	3
cell_1062	209	1111	0	2
cell_1063	211	1179	0	2
cell_1064	210	82	0	2
cell_1066	218	916	0	3
cell_1068	223	1130	0	2
cell_1069	228	826	0	3
cell_1071	235	1327	0	4
cell_1072	236	1187	0	4
cell_1073	236	1282	0	4
cell_1074	254	95	0	2
cell_1075	254	868	0	3
cell_1077	258	719	0	3
cell_1078	273	1440	0	4
cell_1079	274	135	0	2
cell_1080	277	836	0	3
cell_1081	281	1158	0	2
cell_1082	285	1232	0	4
cell_1083	286	1512	0	4
cell_1084	288	1347	0	4
cell_1085	289	659	0	2
cell_1086	290	549	0	2
cell_1087	300	517	0	2
cell_1088	303	480	0	2
cell_1090	309	1335	0	4
cell_1091	314	585	0	2
cell_1092	316	516	0	2
cell_1093	318	653	0	2
cell_1094	331	1291	0	4
cell_1095	341	321	0	2
cell_1096	345	310	0	2
cell_1097	347	681	0	2
cell_1098	348	630	0	2
cell_1099	356	287	0	2
cell_1100	361	589	0	2
cell_1101	375	591	0	2
cell_1102	377	1479	0	4
cell_1103	391	1448	0	4
cell_1104	398	627	0	2
cell_1105	423	679	0	2
cell_1106	425	544	0	2
cell_1107	438	611	0	2
cell_1108	442	701	0	2
cell_1111	452	624	0	2
cell_1113	458	1405	0	3
cell_1114	463	404	0	2
cell_1115	463	571	0	2
cell_1116	466	146	0	2
cell_1118	477	356	0	2
cell_1120	481	942	0	2
cell_1121	488	1050	0	3
cell_1123	501	362	0	2
cell_1124	505	665	0	2
cell_1125	506	540	0	2
cell_1126	510	1021	0	2
cell_1129	531	700	0	2
cell_1131	545	435	0	2
cell_1132	555	467	0	2
cell_1133	556	699	0	2
cell_1134	570	709	0	2
cell_1136	572	490	0	2
cell_1137	574	656	0	2
cell_1138	574	1449	0	3
cell_1139	578	788	0	2
cell_1141	585	1073	0	2
cell_1142	592	136	0	2
cell_1143	598	1050	0	2
cell_1144	599	303	0	2
cell_1145	607	1091	0	2
cell_1146	609	491	0	2
cell_1147	615	712	0	2
cell_1150	633	515	0	2
cell_1153	641	682	0	2
cell_1154	638	1001	0	2
cell_1155	642	348	0	2
cell_1156	645	1021	0	2
cell_1158	658	21	0	1
cell_1159	659	642	0	2
cell_1160	659	401	0	2
cell_1161	661	989	0	2
cell_1162	670	238	0	1
cell_1163	675	1034	0	2
cell_1164	689	305	0	1
cell_1165	691	840	0	2
cell_1166	696	28	0	1
cell_1167	707	111	0	1
cell_1168	707	1523	0	2
cell_1169	706	1504	0	2
cell_1170	713	831	0	2
cell_1171	726	754	0	2
cell_1172	732	168	0	1
cell_1173	734	797	0	2
cell_1174	738	910	0	2
cell_1176	738	210	0	1
cell_1177	741	845	0	2
cell_1178	745	1036	0	2
cell_1179	746	1413	0	2
cell_1180	753	953	0	2
cell_1182	755	173	0	1
cell_1184	761	794	0	2
cell_1185	768	170	0	1
cell_1186	771	570	0	2
cell_1187	779	1303	0	2
cell_1188	782	69	0	1
cell_1189	784	401	0	1
cell_1190	786	459	0	1
cell_1191	796	817	0	2
cell_1192	803	392	0	1
cell_1193	803	120	0	1
cell_1195	812	146	0	1
cell_1196	811	1172	0	2
cell_1197	810	1186	0	2
cell_1198	818	322	0	1
cell_1199	819	994	0	2
cell_1200	820	385	0	1
cell_1201	822	1520	0	2
cell_1202	823	1447	0	2
cell_1203	826	1344	0	2
cell_1204	828	348	0	1
cell_1205	830	245	0	1
cell_1206	830	927	0	2
cell_1207	839	315	0	1
cell_1208	839	796	0	2
cell_1209	845	278	0	1
cell_1210	845	357	0	1
cell_1211	849	549	0	1
cell_1212	856	438	0	1
cell_1213	858	364	0	1
cell_1214	861	227	0	1
cell_1215	867	1323	0	2
cell_1216	873	945	0	2
cell_1217	875	535	0	1
cell_1218	875	1345	0	2
cell_1219	880	889	0	2
cell_1221	889	457	0	1
cell_1222	890	517	0	1
cell_1223	907	175	0	1
cell_1224	908	585	0	1
cell_1225	911	503	0	1
cell_1226	913	422	0	1
cell_1227	914	718	0	1
cell_1228	915	313	0	1
cell_1229	921	1155	0	2
cell_1230	923	256	0	1
cell_1231	922	520	0	1
cell_1233	944	107	0	1
cell_1234	953	1144	0	2
cell_1235	956	443	0	1
cell_1236	964	329	0	1
cell_1237	969	424	0	1
cell_1238	970	522	0	1
cell_1239	978	307	0	1
cell_1240	979	1319	0	2
cell_1241	990	1177	0	2
cell_1242	992	915	0	1
cell_1243	1001	1059	0	1
cell_1244	1003	1480	0	2
cell_1245	1019	1002	0	1
cell_1247	1029	839	0	1
cell_1248	1045	1037	0	1
cell_1249	1049	1145	0	1
cell_1253	1101	1029	0	1
cell_1254	1103	899	0	1
cell_1255	1155	934	0	1
cell_1256	1156	1458	0	1
cell_1257	1158	1047	0	1
cell_1259	1168	1412	0	1
cell_1260	1171	997	0	1
cell_1261	1201	1354	0	1
cell_1262	1224	1081	0	1
cell_1263	1225	1112	0	1
cell_1264	1254	1474	0	1
cell_1265	1273	1242	0	1
cell_1266	1297	1449	0	1
cell_1267	1336	1498	0	1
cell_1269	1394	1484	0	1
cell_1274	19	1272	0	0
cell_1275	21	977	0	0
cell_1276	61	1409	0	0
cell_1277	70	1389	0	0
cell_1278	80	904	0	0
cell_1279	91	1066	0	0
cell_1280	123	1060	0	0
cell_1281	129	1289	0	0
cell_1282	141	438	0	3
cell_1283	145	43	0	2
cell_1284	148	98	0	2
cell_1285	148	322	0	2
cell_1286	158	811	0	3
cell_1288	163	257	0	2
cell_1289	173	757	0	3
cell_1291	191	976	0	3
cell_1292	192	986	0	3
cell_1295	210	648	0	3
cell_1297	216	290	0	2
cell_1298	230	831	0	3
cell_1300	243	491	0	2
cell_1301	243	1516	0	4
cell_1302	249	263	0	2
cell_1304	253	1026	0	3
cell_1305	259	986	0	3
cell_1306	261	1175	0	2
cell_1307	263	329	0	2
cell_1308	273	1442	0	4
cell_1309	274	865	0	3
cell_1311	280	887	0	3
cell_1314	282	316	0	2
cell_1316	288	232	0	2
cell_1317	292	1331	0	4
cell_1320	302	482	0	2
cell_1321	302	1108	0	3
cell_1323	310	350	0	2
cell_1324	311	252	0	2
cell_1326	316	582	0	2
cell_1330	327	284	0	2
cell_1331	341	225	0	2
cell_1332	343	220	0	2
cell_1333	343	1234	0	2
cell_1335	352	471	0	2
cell_1337	364	866	0	3
cell_1338	373	524	0	2
cell_1339	374	1297	0	2
cell_1341	377	918	0	3
cell_1342	380	1384	0	4
cell_1343	383	1052	0	3
cell_1346	396	627	0	2
cell_1347	402	895	0	3
cell_1349	412	1444	0	2
cell_1350	427	386	0	2
cell_1353	443	361	0	2
cell_1354	445	1006	0	3
cell_1355	452	337	0	2
cell_1357	457	436	0	2
cell_1358	458	1409	0	3
cell_1359	460	589	0	2
cell_1360	466	464	0	2
cell_1361	467	605	0	2
cell_1362	471	1179	0	3
cell_1363	474	257	0	2
cell_1366	484	1208	0	3
cell_1368	498	179	0	2
cell_1369	497	1459	0	3
cell_1371	511	592	0	2
cell_1372	518	1037	0	2
cell_1373	519	942	0	2
cell_1374	520	419	0	2
cell_1375	528	1056	0	2
cell_1376	530	920	0	2
cell_1379	554	161	0	2
cell_1380	556	181	0	2
cell_1382	562	1421	0	3
cell_1386	591	14	0	2
cell_1388	595	961	0	2
cell_1389	605	760	0	2
cell_1392	630	834	0	2
cell_1393	640	965	0	2
cell_1394	645	510	0	2
cell_1396	649	150	0	1
cell_1397	655	1286	0	2
cell_1398	657	1244	0	2
cell_1401	676	1384	0	2
cell_1403	689	529	0	2
cell_1404	697	47	0	1
cell_1407	705	47	0	1
cell_1408	707	451	0	2
cell_1410	717	329	0	1
cell_1411	718	577	0	2
cell_1412	719	1351	0	2
cell_1413	721	1267	0	2
cell_1414	729	115	0	1
cell_1416	735	390	0	1
cell_1418	740	1257	0	2
cell_1419	745	1009	0	2
cell_1420	746	122	0	1
cell_1421	747	112	0	1
cell_1422	747	348	0	1
cell_1423	748	1044	0	2
cell_1424	749	799	0	2
cell_1425	753	99	0	1
cell_1429	765	1406	0	2
cell_1430	768	1407	0	2
cell_1432	775	305	0	1
cell_1433	777	348	0	1
cell_1434	779	107	0	1
cell_1435	784	52	0	1
cell_1436	787	1125	0	2
cell_1437	788	953	0	2
cell_1439	800	317	0	1
cell_1440	816	1467	0	2
cell_1441	816	1029	0	2
cell_1443	824	1427	0	2
cell_1444	828	1275	0	2
cell_1445	829	1345	0	2
cell_1446	834	374	0	1
cell_1447	835	404	0	1
cell_1448	846	206	0	1
cell_1449	846	299	0	1
cell_1450	849	317	0	1
cell_1453	862	297	0	1
cell_1455	865	674	0	1
cell_1456	868	139	0	1
cell_1458	870	802	0	2
cell_1459	875	1260	0	2
cell_1460	877	388	0	1
cell_1461	875	787	0	2
cell_1462	876	1495	0	2
cell_1464	879	1197	0	2
cell_1466	882	277	0	1
cell_1467	883	287	0	1
cell_1468	886	557	0	1
cell_1469	891	767	0	2
cell_1471	893	1029	0	2
cell_1473	909	410	0	1
cell_1475	919	536	0	1
cell_1476	919	881	0	2
cell_1477	920	175	0	1
cell_1478	921	81	0	1
cell_1480	927	105	0	1
cell_1481	929	637	0	1
cell_1482	930	850	0	2
cell_1483	931	258	0	1
cell_1484	938	512	0	1
cell_1485	948	309	0	1
cell_1486	948	1506	0	2
cell_1488	956	595	0	1
cell_1489	963	544	0	1
cell_1490	972	494	0	1
cell_1491	973	905	0	1
cell_1494	979	611	0	1
cell_1495	980	1242	0	2
cell_1496	979	803	0	1
cell_1497	981	483	0	1
cell_1498	992	1414	0	2
cell_1499	998	1430	0	2
cell_1500	1001	1352	0	2
cell_1501	1017	570	0	1
cell_1502	1017	743	0	1
cell_1503	1021	1211	0	2
cell_1504	1023	456	0	1
cell_1505	1027	627	0	1
cell_1508	1029	900	0	1
cell_1510	1042	509	0	1
cell_1511	1042	1413	0	2
cell_1512	1045	749	0	1
cell_1513	1050	835	0	1
cell_1514	1060	999	0	1
cell_1515	1061	597	0	1
cell_1516	1065	1023	0	1
cell_1517	1068	703	0	1
cell_1518	1071	959	0	1
cell_1519	1072	1439	0	2
cell_1520	1084	1041	0	1
cell_1521	1094	822	0	1
cell_1523	1118	1068	0	1
cell_1524	1142	1283	0	1
cell_1526	1162	1518	0	1
cell_1527	1174	1478	0	1
cell_1529	1193	1296	0	1
cell_1530	1200	977	0	1
cell_1531	1213	940	0	1
cell_1532	1214	957	0	1
cell_1533	1221	1497	0	1
cell_1534	1226	1413	0	1
cell_1535	1228	1433	0	1
cell_1537	1234	1376	0	1
cell_1538	1234	1381	0	1
cell_1539	1237	1034	0	1
cell_1540	1242	759	0	1
cell_1541	1247	1313	0	1
cell_1542	1254	1473	0	1
cell_1543	1256	1457	0	1
cell_1546	1269	1456	0	1
cell_1547	1278	1319	0	1
cell_1549	1310	868	0	1
cell_1550	1317	1341	0	1
cell_1551	1368	1395	0	1
cell_1554	11	211	0	0
cell_1555	14	1298	0	0
cell_1559	45	21	0	0
cell_1560	49	29	0	0
cell_1561	60	941	0	0
cell_1562	60	658	0	0
cell_1564	73	99	0	0
cell_1565	82	905	0	0
cell_1566	83	178	0	0
cell_1567	84	454	0	0
cell_1569	89	759	0	0
cell_1570	93	1099	0	0
cell_1573	97	244	0	0
cell_1574	104	632	0	0
cell_1578	113	507	0	3
cell_1579	114	39	0	0
cell_1580	128	1036	0	0
cell_1582	129	1031	0	0
cell_1583	134	1440	0	0
cell_1585	143	1265	0	2
cell_1588	161	258	0	2
cell_1589	174	759	0	3
cell_1590	176	1223	0	2
cell_1593	203	1085	0	2
cell_1595	213	879	0	3
cell_1596	215	197	0	2
cell_1597	216	754	0	3
cell_1598	217	136	0	2
cell_1599	229	771	0	3
cell_1601	231	412	0	2
cell_1605	262	58	0	2
cell_1608	279	890	0	3
cell_1609	288	1343	0	4
cell_1610	292	232	0	2
cell_1612	295	1329	0	4
cell_1615	308	215	0	2
cell_1616	310	352	0	2
cell_1617	313	1036	0	3
cell_1618	316	516	0	2
cell_1621	330	242	0	2
cell_1625	341	227	0	2
cell_1627	343	230	0	2
cell_1630	347	986	0	3
cell_1631	349	218	0	2
cell_1632	350	841	0	3
cell_1633	356	783	0	3
cell_1634	362	965	0	3
cell_1635	366	647	0	2
cell_1636	369	398	0	2
cell_1637	369	467	0	2
cell_1638	370	982	0	3
cell_1639	370	391	0	2
cell_1640	375	916	0	3
cell_1642	391	571	0	2
cell_1643	391	626	0	2
cell_1644	397	425	0	2
cell_1650	416	702	0	2
cell_1653	425	444	0	2
cell_1657	433	507	0	2
cell_1660	438	581	0	2
cell_1661	444	364	0	2
cell_1662	452	624	0	2
cell_1665	454	645	0	2
cell_1667	461	1391	0	3
cell_1668	463	64	0	2
cell_1669	463	1238	0	3
cell_1672	490	1231	0	3
cell_1673	502	180	0	2
cell_1674	506	801	0	2
cell_1678	529	1059	0	2
cell_1680	537	977	0	2
cell_1683	561	774	0	2
cell_1684	567	1065	0	2
cell_1685	590	230	0	2
cell_1686	600	1280	0	3
cell_1687	603	42	0	2
cell_1691	629	956	0	2
cell_1692	630	1044	0	2
cell_1695	632	1328	0	2
cell_1698	636	1271	0	2
cell_1699	639	970	0	2
cell_1701	647	1302	0	2
cell_1703	651	94	0	1
cell_1704	659	22	0	1
cell_1705	662	57	0	1
cell_1706	673	327	0	2
cell_1707	675	1034	0	2
cell_1708	680	380	0	2
cell_1709	680	962	0	2
cell_1710	681	1256	0	2
cell_1714	689	964	0	2
cell_1715	689	1449	0	2
cell_1716	691	965	0	2
cell_1717	694	1451	0	2
cell_1718	695	875	0	2
cell_1720	705	1520	0	2
cell_1721	712	1161	0	2
cell_1722	714	350	0	1
cell_1723	715	210	0	1
cell_1724	719	191	0	1
cell_1725	719	89	0	1
cell_1727	731	1238	0	2
cell_1728	743	518	0	2
cell_1729	743	192	0	1
cell_1730	743	678	0	2
cell_1733	756	1476	0	2
cell_1735	760	56	0	1
cell_1736	762	336	0	1
cell_1737	768	1414	0	2
cell_1738	773	1322	0	2
cell_1740	792	195	0	1
cell_1743	802	1388	0	2
cell_1744	804	12	0	1
cell_1745	805	1257	0	2
cell_1747	811	1470	0	2
cell_1749	817	700	0	2
cell_1750	822	1464	0	2
cell_1751	825	1329	0	2
cell_1752	827	179	0	1
cell_1754	830	460	0	1
cell_1755	838	1365	0	2
cell_1756	839	68	0	1
cell_1758	846	98	0	1
cell_1759	853	1230	0	2
cell_1763	862	495	0	1
cell_1764	872	70	0	1
cell_1767	873	1511	0	2
cell_1768	874	1380	0	2
cell_1769	880	1399	0	2
cell_1770	880	752	0	2
cell_1771	881	348	0	1
cell_1773	883	283	0	1
cell_1774	884	846	0	2
cell_1775	884	593	0	1
cell_1778	893	1062	0	2
cell_1780	914	197	0	1
cell_1781	914	621	0	1
cell_1782	915	1412	0	2
cell_1784	924	1350	0	2
cell_1786	941	398	0	1
cell_1788	947	788	0	1
cell_1789	950	626	0	1
cell_1793	961	137	0	1
cell_1795	965	622	0	1
cell_1797	984	517	0	1
cell_1799	992	425	0	1
cell_1800	996	1083	0	2
cell_1801	996	1273	0	2
cell_1802	998	1001	0	1
cell_1805	1006	529	0	1
cell_1807	1009	1200	0	2
cell_1809	1010	927	0	1
cell_1813	1023	1318	0	2
cell_1814	1023	851	0	1
cell_1816	1032	691	0	1
cell_1817	1036	578	0	1
cell_1819	1041	275	0	1
cell_1820	1046	1039	0	1
cell_1827	1074	769	0	1
cell_1829	1080	1134	0	1
cell_1833	1096	828	0	1
cell_1834	1097	831	0	1
cell_1835	1112	857	0	1
cell_1836	1112	1002	0	1
cell_1837	1116	1412	0	1
cell_1839	1125	1139	0	1
cell_1840	1126	1153	0	1
cell_1842	1130	1092	0	1
cell_1843	1143	1332	0	1
cell_1845	1160	244	0	1
cell_1849	1169	1147	0	1
cell_1850	1170	1124	0	1
cell_1851	1174	1012	0	1
cell_1852	1175	938	0	1
cell_1854	1177	1292	0	1
cell_1855	1180	721	0	1
cell_1857	1190	483	0	1
cell_1858	1191	937	0	1
cell_1859	1192	1329	0	1
cell_1860	1204	995	0	1
cell_1861	1208	1378	0	1
cell_1862	1213	1114	0	1
cell_1864	1222	993	0	1
cell_1869	1246	1512	0	1
cell_1870	1249	1249	0	1
cell_1872	1253	1478	0	1
cell_1873	1272	1474	0	1
cell_1875	1288	1156	0	1
cell_1876	1298	1207	0	1
cell_1877	1314	1370	0	1
cell_1879	1359	1148	0	1
cell_1880	1391	1406	0	1
cell_1881	1395	1506	0	1
cell_1882	1405	1461	0	1
cell_1887	16	1298	0	0
cell_1888	19	136	0	0
cell_1889	21	1298	0	0
cell_1890	22	977	0	0
cell_1897	76	631	0	0
cell_1898	89	24	0	0
cell_1899	91	945	0	0
cell_1900	91	1099	0	0
cell_1905	134	418	0	3
cell_1908	146	1165	0	2
cell_1910	149	232	0	0
cell_1912	155	1395	0	0
cell_1913	158	261	0	2
cell_1914	159	827	0	3
cell_1915	161	64	0	2
cell_1916	163	151	0	2
cell_1929	228	508	0	2
cell_1930	231	834	0	3
cell_1933	255	1135	0	2
cell_1934	263	53	0	2
cell_1938	270	1329	0	4
cell_1940	276	1457	0	4
cell_1941	279	892	0	3
cell_1942	284	257	0	2
cell_1943	286	491	0	2
cell_1944	288	494	0	2
cell_1945	307	948	0	3
cell_1946	311	354	0	2
cell_1947	312	671	0	2
cell_1949	317	653	0	2
cell_1951	331	1441	0	4
cell_1953	339	440	0	2
cell_1956	345	1286	0	4
cell_1957	346	978	0	3
cell_1960	357	695	0	2
cell_1962	368	378	0	2
cell_1963	368	402	0	2
cell_1966	380	287	0	2
cell_1967	380	606	0	2
cell_1968	388	622	0	2
cell_1973	407	396	0	2
cell_1975	411	343	0	2
cell_1979	457	1040	0	3
cell_1980	458	851	0	2
cell_1981	460	507	0	2
cell_1982	464	148	0	2
cell_1983	463	151	0	2
cell_1984	471	551	0	2
cell_1985	477	1371	0	3
cell_1988	491	1236	0	3
cell_1989	492	784	0	2
cell_1990	506	779	0	2
cell_1992	510	715	0	2
cell_1994	517	912	0	2
cell_1997	521	218	0	2
cell_1998	529	1062	0	2
cell_2000	550	131	0	2
cell_2001	553	863	0	2
cell_2004	556	1313	0	3
cell_2006	562	1424	0	3
cell_2007	564	72	0	2
cell_2010	565	1429	0	3
cell_2014	601	489	0	2
cell_2015	602	192	0	2
cell_2018	615	874	0	2
cell_2019	616	880	0	2
cell_2020	615	700	0	2
cell_2021	630	1046	0	2
cell_2023	634	521	0	2
cell_2024	635	127	0	1
cell_2028	662	879	0	2
cell_2029	665	1393	0	2
cell_2031	673	1384	0	2
cell_2034	676	961	0	2
cell_2038	686	1319	0	2
cell_2040	688	148	0	1
cell_2043	692	1328	0	2
cell_2044	694	1446	0	2
cell_2045	699	46	0	1
cell_2046	708	1160	0	2
cell_2048	717	661	0	2
cell_2049	717	1092	0	2
cell_2050	723	1412	0	2
cell_2054	745	431	0	1
cell_2056	751	104	0	1
cell_2057	752	102	0	1
cell_2059	754	322	0	1
cell_2060	753	1174	0	2
cell_2061	757	138	0	1
cell_2065	770	269	0	1
cell_2066	773	1521	0	2
cell_2067	779	108	0	1
cell_2068	788	953	0	2
cell_2072	805	1392	0	2
cell_2077	825	209	0	1
cell_2079	833	331	0	1
cell_2081	845	586	0	1
cell_2085	857	395	0	1
cell_2087	879	178	0	1
cell_2088	880	157	0	1
cell_2089	883	1031	0	2
cell_2090	883	1321	0	2
cell_2091	886	1279	0	2
cell_2096	917	334	0	1
cell_2098	924	421	0	1
cell_2102	951	1456	0	2
cell_2103	961	768	0	1
cell_2104	963	364	0	1
cell_2105	964	1387	0	2
cell_2107	969	751	0	1
cell_2110	974	690	0	1
cell_2113	979	400	0	1
cell_2114	981	635	0	1
cell_2118	996	143	0	1
cell_2119	995	1399	0	2
cell_2120	997	394	0	1
cell_2121	999	692	0	1
cell_2123	1002	661	0	1
cell_2127	1015	20	0	1
cell_2128	1021	431	0	1
cell_2130	1031	403	0	1
cell_2135	1041	657	0	1
cell_2136	1041	679	0	1
cell_2140	1061	596	0	1
cell_2142	1062	374	0	1
cell_2145	1067	715	0	1
cell_2146	1067	1329	0	2
cell_2148	1071	783	0	1
cell_2149	1071	873	0	1
cell_2153	1078	1011	0	1
cell_2156	1087	870	0	1
cell_2158	1099	497	0	1
cell_2160	1103	980	0	1
cell_2163	1110	741	0	1
cell_2164	1112	703	0	1
cell_2169	1129	957	0	1
cell_2170	1134	1032	0	1
cell_2173	1142	785	0	1
cell_2175	1142	806	0	1
cell_2177	1142	722	0	1
cell_2179	1159	765	0	1
cell_2180	1162	607	0	1
cell_2181	1178	721	0	1
cell_2182	1180	1192	0	1
cell_2189	1215	1077	0	1
cell_2190	1217	1357	0	1
cell_2193	1234	1387	0	1
cell_2195	1239	1068	0	1
cell_2200	1261	1021	0	1
cell_2206	1290	1255	0	1
cell_2208	1297	1145	0	1
cell_2210	1310	1265	0	1
cell_2212	1325	1446	0	1
cell_2214	1328	776	0	1
cell_2217	1344	1455	0	1
cell_2222	1459	1524	0	1
cell_2228	31	803	0	0
cell_2230	41	1340	0	0
cell_2235	75	1188	0	0
cell_2236	77	1467	0	0
cell_2239	84	906	0	0
cell_2240	92	1099	0	0
cell_2241	109	1145	0	0
cell_2243	124	1208	0	0
cell_2244	127	35	0	0
cell_2247	149	235	0	0
cell_2249	160	60	0	2
cell_2251	169	253	0	2
cell_2252	170	393	0	2
cell_2253	176	1063	0	0
cell_2254	185	369	0	2
cell_2255	188	520	0	3
cell_2256	188	752	0	3
cell_2270	268	865	0	3
cell_2271	274	963	0	3
cell_2272	280	895	0	3
cell_2276	293	1398	0	4
cell_2282	340	1189	0	3
cell_2284	344	432	0	2
cell_2285	345	166	0	2
cell_2287	365	972	0	3
cell_2288	368	384	0	2
cell_2289	369	388	0	2
cell_2292	388	1282	0	3
cell_2295	413	701	0	2
cell_2301	452	625	0	2
cell_2302	454	625	0	2
cell_2304	469	1174	0	3
cell_2306	471	893	0	2
cell_2312	491	787	0	2
cell_2317	498	1007	0	2
cell_2318	499	1262	0	3
cell_2323	538	833	0	2
cell_2324	539	850	0	2
cell_2327	555	946	0	2
cell_2330	583	989	0	2
cell_2334	596	485	0	2
cell_2335	597	229	0	2
cell_2336	603	1083	0	2
cell_2337	603	1289	0	3
cell_2338	604	1081	0	2
cell_2340	610	1018	0	2
cell_2341	617	798	0	2
cell_2346	634	1000	0	2
cell_2347	635	1215	0	2
cell_2348	653	47	0	1
cell_2352	662	882	0	2
cell_2353	664	12	0	1
cell_2354	667	470	0	2
cell_2355	669	1395	0	2
cell_2360	686	1317	0	2
cell_2363	696	1455	0	2
cell_2364	699	1205	0	2
cell_2365	700	554	0	2
cell_2368	701	933	0	2
cell_2370	706	1160	0	2
cell_2371	715	211	0	1
cell_2372	721	477	0	2
cell_2374	727	967	0	2
cell_2376	730	524	0	2
cell_2382	753	1176	0	2
cell_2383	757	342	0	1
cell_2385	760	1399	0	2
cell_2386	767	1049	0	2
cell_2387	769	1414	0	2
cell_2390	784	70	0	1
cell_2391	786	1045	0	2
cell_2393	793	1219	0	2
cell_2394	794	191	0	1
cell_2396	799	1041	0	2
cell_2397	800	81	0	1
cell_2399	807	1267	0	2
cell_2403	828	1328	0	2
cell_2404	839	69	0	1
cell_2410	857	1358	0	2
cell_2412	874	428	0	1
cell_2413	874	1260	0	2
cell_2416	880	264	0	1
cell_2419	883	630	0	1
cell_2422	884	1278	0	2
cell_2427	902	977	0	2
cell_2430	933	688	0	1
cell_2433	947	587	0	1
cell_2437	976	492	0	1
cell_2445	1039	813	0	1
cell_2450	1062	484	0	1
cell_2452	1071	703	0	1
cell_2453	1071	620	0	1
cell_2461	1106	933	0	1
cell_2462	1109	33	0	1
cell_2464	1114	1359	0	1
cell_2466	1122	935	0	1
cell_2471	1145	248	0	1
cell_2474	1164	519	0	1
cell_2477	1181	721	0	1
cell_2478	1187	858	0	1
cell_2485	1223	1149	0	1
cell_2493	1251	1439	0	1
cell_2494	1252	729	0	1
cell_2495	1255	828	0	1
cell_2498	1264	1139	0	1
cell_2500	1286	1446	0	1
cell_2504	1295	1150	0	1
cell_2505	1299	268	0	0
cell_2507	1324	1106	0	1
cell_2511	1352	1468	0	1
cell_2517	1374	1522	0	1
cell_2519	1420	778	0	4
cell_2530	14	1142	0	0
cell_2532	23	1403	0	0
cell_2534	71	1341	0	0
cell_2536	75	1369	0	0
cell_2538	77	692	0	0
cell_2540	79	135	0	0
cell_2542	85	42	0	0
cell_2544	91	945	0	0
cell_2545	100	15	0	0
cell_2549	109	1148	0	0
cell_2551	113	659	0	0
cell_2553	120	590	0	3
cell_2554	122	1279	0	0
cell_2556	129	31	0	0
cell_2559	143	1266	0	2
cell_2562	152	1204	0	2
cell_2563	154	109	0	2
cell_2565	156	374	0	2
cell_2570	160	830	0	3
cell_2573	175	872	0	3
cell_2575	186	92	0	2
cell_2578	198	775	0	3
cell_2579	198	1322	0	4
cell_2581	223	520	0	3
cell_2582	225	1139	0	2
cell_2584	252	549	0	2
cell_2586	255	1025	0	3
cell_2587	258	149	0	2
cell_2588	264	538	0	2
cell_2589	266	1281	0	4
cell_2590	274	546	0	2
cell_2592	276	149	0	2
cell_2595	288	1342	0	4
cell_2598	310	1034	0	3
cell_2604	342	1106	0	3
cell_2605	345	154	0	2
cell_2606	352	1003	0	3
cell_2607	354	1009	0	3
cell_2608	358	118	0	2
cell_2612	368	977	0	3
cell_2613	370	455	0	2
cell_2618	429	364	0	2
cell_2621	443	1488	0	3
cell_2627	461	507	0	2
cell_2630	478	49	0	2
cell_2631	478	497	0	2
cell_2639	504	1206	0	3
cell_2640	506	942	0	2
cell_2644	530	465	0	2
cell_2648	542	667	0	2
cell_2655	561	775	0	2
cell_2658	568	539	0	2
cell_2660	578	107	0	2
cell_2662	579	1000	0	2
cell_2664	592	552	0	2
cell_2669	615	874	0	2
cell_2671	616	803	0	2
cell_2673	620	1105	0	2
cell_2675	639	614	0	2
cell_2678	654	664	0	2
cell_2682	665	835	0	2
cell_2691	713	898	0	2
cell_2693	717	192	0	1
cell_2695	719	192	0	1
cell_2702	744	1033	0	2
cell_2703	746	238	0	1
cell_2705	748	1045	0	2
cell_2710	760	340	0	1
cell_2713	770	523	0	2
cell_2714	773	1523	0	2
cell_2715	776	228	0	1
cell_2716	782	142	0	1
cell_2717	785	531	0	2
cell_2718	793	1040	0	2
cell_2723	809	1273	0	2
cell_2730	835	1247	0	2
cell_2731	846	69	0	1
cell_2737	882	1073	0	2
cell_2741	900	1311	0	2
cell_2743	907	1247	0	2
cell_2749	919	422	0	1
cell_2757	967	641	0	1
cell_2758	969	1413	0	2
cell_2772	1013	1162	0	2
cell_2773	1015	224	0	1
cell_2775	1021	1215	0	2
cell_2789	1060	765	0	1
cell_2793	1070	1002	0	1
cell_2795	1075	343	0	1
cell_2802	1116	972	0	1
cell_2824	1187	1283	0	1
cell_2825	1189	827	0	1
cell_2829	1215	1077	0	1
cell_2830	1215	1483	0	1
cell_2831	1217	1356	0	1
cell_2833	1227	1110	0	1
cell_2838	1266	827	0	1
cell_2839	1270	1517	0	1
cell_2847	1297	1146	0	1
cell_2848	1298	958	0	1
cell_2855	1363	1343	0	1
cell_2857	1372	1431	0	1
cell_2867	1417	996	0	0
cell_2881	12	256	0	0
cell_2882	16	1138	0	0
cell_2883	29	947	0	0
cell_2895	75	1366	0	0
cell_2896	77	695	0	0
cell_2898	83	176	0	0
cell_2899	86	907	0	0
cell_2902	95	242	0	0
cell_2904	115	687	0	3
cell_2910	145	918	0	3
cell_2912	172	1450	0	2
cell_2917	195	1325	0	4
cell_2925	229	331	0	2
cell_2928	241	1128	0	2
cell_2929	245	197	0	2
cell_2930	247	197	0	2
cell_2934	255	280	0	2
cell_2937	261	1170	0	2
cell_2938	262	62	0	2
cell_2945	272	543	0	2
cell_2950	294	42	0	2
cell_2952	297	375	0	2
cell_2953	310	675	0	2
cell_2954	313	252	0	2
cell_2955	312	257	0	2
cell_2958	328	1037	0	3
cell_2971	370	457	0	2
cell_2972	371	979	0	3
cell_2973	374	991	0	3
cell_2974	381	643	0	2
cell_2978	404	330	0	2
cell_2981	414	468	0	2
cell_2982	416	701	0	2
cell_2986	435	1109	0	3
cell_2992	457	90	0	2
cell_2993	460	151	0	2
cell_2994	472	894	0	2
cell_2995	472	1180	0	3
cell_2996	474	1137	0	3
cell_2997	479	1197	0	3
cell_2999	483	1133	0	3
cell_3000	484	740	0	2
cell_3006	493	765	0	2
cell_3014	520	1211	0	3
cell_3015	521	1213	0	3
cell_3018	544	666	0	2
cell_3019	550	1040	0	2
cell_3020	551	1053	0	2
cell_3021	561	1414	0	3
cell_3022	568	112	0	2
cell_3023	568	830	0	2
cell_3025	570	1045	0	2
cell_3026	577	127	0	2
cell_3027	579	1002	0	2
cell_3030	584	1124	0	2
cell_3033	601	699	0	2
cell_3035	606	949	0	2
cell_3037	607	699	0	2
cell_3039	614	1105	0	2
cell_3046	638	979	0	2
cell_3051	661	66	0	1
cell_3052	660	872	0	2
cell_3058	674	1172	0	2
cell_3061	683	980	0	2
cell_3063	703	1401	0	2
cell_3064	705	91	0	1
cell_3065	708	1203	0	2
cell_3066	709	527	0	2
cell_3069	717	452	0	2
cell_3071	731	127	0	1
cell_3077	748	1266	0	2
cell_3081	762	222	0	1
cell_3082	762	672	0	2
cell_3083	768	866	0	2
cell_3086	770	1252	0	2
cell_3087	771	1512	0	2
cell_3089	776	1249	0	2
cell_3090	776	222	0	1
cell_3096	797	1040	0	2
cell_3099	817	699	0	2
cell_3103	826	1373	0	2
cell_3110	858	97	0	1
cell_3115	900	826	0	2
cell_3116	902	891	0	2
cell_3121	933	627	0	1
cell_3123	940	1423	0	2
cell_3124	942	527	0	1
cell_3125	944	226	0	1
cell_3140	1021	511	0	1
cell_3145	1027	844	0	1
cell_3155	1072	291	0	1
cell_3158	1076	1009	0	1
cell_3164	1116	468	0	1
cell_3166	1126	1143	0	1
[truncated: 23,147 more rows]

## Sheet: Fig.5c
﻿Alignment of the simulated dataset with crop ratio=0.25, generated by Scube, STAligner, and PASTE
cell_ID	slice	truth_X	truth_Y	Splane_X	Splane_Y	STAliner_X	STAliner_Y	PASTE_X	PASTE_Y	cell_types
cell_11	0	12	937	12	937	12	937	-553.659	140.671	Olig2
cell_12	0	14	1144	14	1144	14	1144	-551.659	347.671	Olig2
cell_13	0	15	535	15	535	15	535	-550.659	-261.329	Olig2
cell_14	0	19	954	19	954	19	954	-546.659	157.671	Olig2
cell_15	0	21	324	21	324	21	324	-544.659	-472.329	Olig2
cell_16	0	23	727	23	727	23	727	-542.659	-69.3291	Olig2
cell_17	0	22	1321	22	1321	22	1321	-543.659	524.671	Olig2
cell_18	0	22	1036	22	1036	22	1036	-543.659	239.671	Olig2
cell_19	0	24	94	24	94	24	94	-541.659	-702.329	Olig2
cell_20	0	27	196	27	196	27	196	-538.659	-600.329	Olig2
cell_21	0	32	824	32	824	32	824	-533.659	27.6709	Olig2
cell_22	0	29	651	29	651	29	651	-536.659	-145.329	Olig2
cell_23	0	31	1525	31	1525	31	1525	-534.659	728.671	Olig2
cell_24	0	38	514	38	514	38	514	-527.659	-282.329	Olig2
cell_25	0	38	117	38	117	38	117	-527.659	-679.329	Olig2
cell_26	0	40	273	40	273	40	273	-525.659	-523.329	Olig2
cell_27	0	39	745	39	745	39	745	-526.659	-51.3291	Olig2
cell_29	0	43	681	43	681	43	681	-522.659	-115.329	Olig2
cell_30	0	46	152	46	152	46	152	-519.659	-644.329	Olig2
cell_31	0	48	216	48	216	48	216	-517.659	-580.329	Olig2
cell_32	0	50	809	50	809	50	809	-515.659	12.6709	Olig2
cell_33	0	51	287	51	287	51	287	-514.659	-509.329	Olig2
cell_34	0	51	173	51	173	51	173	-514.659	-623.329	Olig2
cell_35	0	53	1013	53	1013	53	1013	-512.659	216.671	Olig2
cell_36	0	54	1142	54	1142	54	1142	-511.659	345.671	Olig2
cell_37	0	56	456	56	456	56	456	-509.659	-340.329	Olig2
cell_38	0	57	709	57	709	57	709	-508.659	-87.3291	Olig2
cell_39	0	57	1129	57	1129	57	1129	-508.659	332.671	Olig2
cell_40	0	59	600	59	600	59	600	-506.659	-196.329	Olig2
cell_41	0	63	225	63	225	63	225	-502.659	-571.329	Olig2
cell_42	0	65	140	65	140	65	140	-500.659	-656.329	Olig2
cell_43	0	65	481	65	481	65	481	-500.659	-315.329	Olig2
cell_44	0	66	645	66	645	66	645	-499.659	-151.329	Olig2
cell_45	0	68	281	68	281	68	281	-497.659	-515.329	Olig2
cell_46	0	68	955	68	955	68	955	-497.659	158.671	Olig2
cell_47	0	70	1335	70	1335	70	1335	-495.659	538.671	Olig2
cell_48	0	75	1371	75	1371	75	1371	-490.659	574.671	Olig2
cell_50	0	76	1118	76	1118	76	1118	-489.659	321.671	Olig2
cell_51	0	81	76	81	76	81	76	-484.659	-720.329	Olig2
cell_52	0	80	140	80	140	80	140	-485.659	-656.329	Olig2
cell_53	0	80	652	80	652	80	652	-485.659	-144.329	Olig2
cell_54	0	80	1231	80	1231	80	1231	-485.659	434.671	Olig2
cell_55	0	79	244	79	244	79	244	-486.659	-552.329	Olig2
cell_56	0	84	1082	84	1082	84	1082	-481.659	285.671	Olig2
cell_57	0	88	840	88	840	88	840	-477.659	43.6709	Olig2
cell_58	0	87	967	87	967	87	967	-478.659	170.671	Olig2
cell_60	0	92	948	92	948	92	948	-473.659	151.671	Olig2
cell_62	0	94	283	94	283	94	283	-471.659	-513.329	Olig2
cell_63	0	95	691	95	691	95	691	-470.659	-105.329	Olig2
cell_64	0	100	66	100	66	100	66	-465.659	-730.329	Olig2
cell_65	0	102	1098	102	1098	102	1098	-463.659	301.671	Astro
cell_66	0	106	1158	106	1158	106	1158	-459.659	361.671	Astro
cell_67	0	102	841	102	841	102	841	-463.659	44.6709	Olig2
cell_68	0	105	951	105	951	105	951	-460.659	154.671	PV
cell_69	0	106	116	106	116	106	116	-459.659	-680.329	PV
cell_70	0	107	1073	107	1073	107	1073	-458.659	276.671	L5
cell_71	0	109	1303	109	1303	109	1303	-456.659	506.671	Astro
cell_72	0	108	423	108	423	108	423	-457.659	-373.329	Astro
cell_73	0	108	466	108	466	108	466	-457.659	-330.329	Astro
cell_74	0	110	375	110	375	110	375	-455.659	-421.329	Olig1
cell_75	0	112	1217	112	1217	112	1217	-453.659	420.671	L6
cell_76	0	114	391	114	391	114	391	-451.659	-405.329	Olig1
cell_77	0	112	644	112	644	112	644	-453.659	-152.329	Olig1
cell_78	0	116	143	116	143	116	143	-449.659	-653.329	PV
cell_79	0	116	787	116	787	116	787	-449.659	-9.32908	Olig1
cell_80	0	115	93	115	93	115	93	-450.659	-703.329	L5
cell_81	0	116	678	116	678	116	678	-449.659	-118.329	Olig1
cell_82	0	117	284	117	284	117	284	-448.659	-512.329	Astro
cell_83	0	118	989	118	989	118	989	-447.659	192.671	L5
cell_84	0	121	1281	121	1281	121	1281	-444.659	484.671	Astro
cell_85	0	123	1004	123	1004	123	1004	-442.659	207.671	L5
cell_86	0	123	942	123	942	123	942	-442.659	145.671	Olig1
cell_87	0	125	1130	125	1130	125	1130	-440.659	333.671	Astro
cell_88	0	127	1181	127	1181	127	1181	-438.659	384.671	Astro
cell_89	0	128	217	128	217	128	217	-437.659	-579.329	L5
cell_90	0	129	303	129	303	129	303	-436.659	-493.329	L5
cell_91	0	127	405	127	405	127	405	-438.659	-391.329	Olig1
cell_92	0	130	517	130	517	130	517	-435.659	-279.329	Olig1
cell_93	0	130	1455	130	1455	130	1455	-435.659	658.671	L2/3
cell_94	0	130	662	130	662	130	662	-435.659	-134.329	Olig1
cell_95	0	133	319	133	319	133	319	-432.659	-477.329	L5
cell_96	0	137	259	137	259	137	259	-428.659	-537.329	Astro
cell_97	0	139	733	139	733	139	733	-426.659	-63.3291	Olig1
cell_98	0	142	67	142	67	142	67	-423.659	-729.329	Astro
cell_99	0	142	1106	142	1106	142	1106	-423.659	309.671	L6
cell_100	0	144	1327	144	1327	144	1327	-421.659	530.671	L2/3
cell_101	0	144	602	144	602	144	602	-421.659	-194.329	Olig1
cell_102	0	147	408	147	408	147	408	-418.659	-388.329	Olig1
cell_103	0	145	1031	145	1031	145	1031	-420.659	234.671	L5
cell_104	0	151	685	151	685	151	685	-414.659	-111.329	Olig1
cell_105	0	147	784	147	784	147	784	-418.659	-12.3291	Olig1
cell_106	0	146	917	146	917	146	917	-419.659	120.671	Olig1
cell_107	0	148	759	148	759	148	759	-417.659	-37.3291	Olig1
cell_108	0	149	1204	149	1204	149	1204	-416.659	407.671	L5
cell_109	0	152	738	152	738	152	738	-413.659	-58.3291	Olig1
cell_110	0	152	280	152	280	152	280	-413.659	-516.329	L6
cell_111	0	158	651	158	651	158	651	-407.659	-145.329	Olig1
cell_112	0	156	995	156	995	156	995	-409.659	198.671	Astro
cell_113	0	163	1196	163	1196	163	1196	-402.659	399.671	Astro
cell_114	0	167	963	167	963	167	963	-398.659	166.671	Olig1
cell_115	0	170	17	170	17	170	17	-395.659	-779.329	L5
cell_116	0	172	159	172	159	172	159	-393.659	-637.329	L5
cell_117	0	173	1235	173	1235	173	1235	-392.659	438.671	Astro
cell_118	0	175	463	175	463	175	463	-390.659	-333.329	Olig1
cell_119	0	172	721	172	721	172	721	-393.659	-75.3291	Olig1
cell_120	0	173	907	173	907	173	907	-392.659	110.671	Olig1
cell_121	0	173	1301	173	1301	173	1301	-392.659	504.671	L4
cell_122	0	175	507	175	507	175	507	-390.659	-289.329	Astro
cell_123	0	176	927	176	927	176	927	-389.659	130.671	Olig1
cell_124	0	177	942	177	942	177	942	-388.659	145.671	Olig1
cell_125	0	177	867	177	867	177	867	-388.659	70.6709	Olig1
cell_126	0	176	1005	176	1005	176	1005	-389.659	208.671	Olig1
cell_127	0	179	1332	179	1332	179	1332	-386.659	535.671	Astro
cell_128	0	181	1051	181	1051	181	1051	-384.659	254.671	L5
cell_129	0	182	116	182	116	182	116	-383.659	-680.329	L5
cell_130	0	183	417	183	417	183	417	-382.659	-379.329	L5
cell_131	0	182	961	182	961	182	961	-383.659	164.671	Olig1
cell_133	0	187	75	187	75	187	75	-378.659	-721.329	Astro
cell_134	0	189	278	189	278	189	278	-376.659	-518.329	L5
cell_135	0	190	312	190	312	190	312	-375.659	-484.329	L5
cell_136	0	189	911	189	911	189	911	-376.659	114.671	Olig1
cell_137	0	189	1350	189	1350	189	1350	-376.659	553.671	L6
cell_138	0	194	336	194	336	194	336	-371.659	-460.329	Astro
cell_139	0	193	389	193	389	193	389	-372.659	-407.329	L5
cell_140	0	196	625	196	625	196	625	-369.659	-171.329	Olig1
cell_141	0	198	426	198	426	198	426	-367.659	-370.329	L5
cell_142	0	200	252	200	252	200	252	-365.659	-544.329	L5
cell_143	0	209	371	209	371	209	371	-356.659	-425.329	L5
cell_144	0	211	865	211	865	211	865	-354.659	68.6709	Olig1
cell_145	0	212	509	212	509	212	509	-353.659	-287.329	Olig1
cell_146	0	218	159	218	159	218	159	-347.659	-637.329	L5
cell_147	0	214	976	214	976	214	976	-351.659	179.671	Olig1
cell_148	0	217	583	217	583	217	583	-348.659	-213.329	Olig1
cell_149	0	218	191	218	191	218	191	-347.659	-605.329	L5
cell_150	0	219	924	219	924	219	924	-346.659	127.671	Olig1
cell_151	0	221	306	221	306	221	306	-344.659	-490.329	Astro
cell_152	0	226	1003	226	1003	226	1003	-339.659	206.671	Olig1
cell_153	0	227	1094	227	1094	227	1094	-338.659	297.671	L5
cell_154	0	227	953	227	953	227	953	-338.659	156.671	Olig1
cell_155	0	229	515	229	515	229	515	-336.659	-281.329	Olig1
cell_156	0	232	1071	232	1071	232	1071	-333.659	274.671	L6
cell_157	0	231	1108	231	1108	231	1108	-334.659	311.671	L5
cell_158	0	233	846	233	846	233	846	-332.659	49.6709	Olig1
cell_159	0	236	169	236	169	236	169	-329.659	-627.329	L5
cell_160	0	241	324	241	324	241	324	-324.659	-472.329	L5
cell_161	0	238	452	238	452	238	452	-327.659	-344.329	L5
cell_162	0	239	798	239	798	239	798	-326.659	1.67092	Olig1
cell_163	0	241	213	241	213	241	213	-324.659	-583.329	L5
cell_164	0	243	865	243	865	243	865	-322.659	68.6709	Olig1
cell_165	0	245	196	245	196	245	196	-320.659	-600.329	L5
cell_166	0	247	11	247	11	247	11	-318.659	-785.329	L5
cell_167	0	251	765	251	765	251	765	-314.659	-31.3291	Olig1
cell_168	0	251	431	251	431	251	431	-314.659	-365.329	L5
cell_169	0	253	1420	253	1420	253	1420	-312.659	623.671	L6
cell_170	0	256	302	256	302	256	302	-309.659	-494.329	L5
cell_171	0	252	460	252	460	252	460	-313.659	-336.329	L5
cell_172	0	255	477	255	477	255	477	-310.659	-319.329	L5
cell_173	0	250	649	250	649	250	649	-315.659	-147.329	Olig1
cell_174	0	258	781	258	781	258	781	-307.659	-15.3291	Olig1
cell_175	0	257	282	257	282	257	282	-308.659	-514.329	L5
cell_176	0	261	827	261	827	261	827	-304.659	30.6709	Olig1
cell_177	0	261	29	261	29	261	29	-304.659	-767.329	L6
cell_178	0	269	116	269	116	269	116	-296.659	-680.329	L5
cell_179	0	267	573	267	573	267	573	-298.659	-223.329	Astro
cell_180	0	271	92	271	92	271	92	-294.659	-704.329	L5
cell_181	0	270	387	270	387	270	387	-295.659	-409.329	L5
cell_182	0	272	1208	272	1208	272	1208	-293.659	411.671	L6
cell_183	0	277	292	277	292	277	292	-288.659	-504.329	L5
cell_184	0	275	1017	275	1017	275	1017	-290.659	220.671	Olig1
cell_185	0	276	1258	276	1258	276	1258	-289.659	461.671	Astro
cell_186	0	278	274	278	274	278	274	-287.659	-522.329	L5
cell_187	0	276	405	276	405	276	405	-289.659	-391.329	PV
cell_188	0	281	1362	281	1362	281	1362	-284.659	565.671	L6
cell_189	0	282	365	282	365	282	365	-283.659	-431.329	L5
cell_190	0	283	173	283	173	283	173	-282.659	-623.329	L5
cell_191	0	285	809	285	809	285	809	-280.659	12.6709	Olig1
cell_192	0	285	1029	285	1029	285	1029	-280.659	232.671	Olig1
cell_194	0	289	961	289	961	289	961	-276.659	164.671	Olig1
cell_195	0	291	37	291	37	291	37	-274.659	-759.329	L2/3
cell_196	0	293	18	293	18	293	18	-272.659	-778.329	Astro
cell_197	0	299	92	299	92	299	92	-266.659	-704.329	L5
cell_198	0	304	1225	304	1225	304	1225	-261.659	428.671	Astro
cell_199	0	301	441	301	441	301	441	-264.659	-355.329	L5
cell_200	0	306	1017	306	1017	306	1017	-259.659	220.671	Olig1
cell_201	0	309	987	309	987	309	987	-256.659	190.671	Olig1
cell_202	0	311	106	311	106	311	106	-254.659	-690.329	L5
cell_203	0	314	76	314	76	314	76	-251.659	-720.329	L5
cell_204	0	314	635	314	635	314	635	-251.659	-161.329	L5
cell_205	0	316	1177	316	1177	316	1177	-249.659	380.671	Astro
cell_206	0	319	309	319	309	319	309	-246.659	-487.329	L5
cell_207	0	319	368	319	368	319	368	-246.659	-428.329	L5
cell_208	0	318	475	318	475	318	475	-247.659	-321.329	L5
cell_209	0	319	662	319	662	319	662	-246.659	-134.329	L5
cell_210	0	321	1513	321	1513	321	1513	-244.659	716.671	L5
cell_211	0	324	254	324	254	324	254	-241.659	-542.329	L5
cell_212	0	324	207	324	207	324	207	-241.659	-589.329	L5
cell_213	0	329	547	329	547	329	547	-236.659	-249.329	L5
cell_214	0	331	968	331	968	331	968	-234.659	171.671	Olig1
cell_215	0	335	417	335	417	335	417	-230.659	-379.329	L5
cell_216	0	334	599	334	599	334	599	-231.659	-197.329	L5
cell_217	0	335	695	335	695	335	695	-230.659	-101.329	Astro
cell_218	0	336	638	336	638	336	638	-229.659	-158.329	L5
cell_219	0	343	1031	343	1031	343	1031	-222.659	234.671	Olig1
cell_220	0	346	1106	346	1106	346	1106	-219.659	309.671	Olig1
cell_221	0	349	89	349	89	349	89	-216.659	-707.329	Astro
cell_222	0	347	809	347	809	347	809	-218.659	12.6709	Olig1
cell_223	0	358	1456	358	1456	358	1456	-207.659	659.671	L5
cell_224	0	361	958	361	958	361	958	-204.659	161.671	Olig1
cell_225	0	358	1011	358	1011	358	1011	-207.659	214.671	Olig1
cell_226	0	360	1322	360	1322	360	1322	-205.659	525.671	Astro
cell_227	0	360	1199	360	1199	360	1199	-205.659	402.671	Olig1
cell_228	0	363	253	363	253	363	253	-202.659	-543.329	L5
cell_229	0	363	709	363	709	363	709	-202.659	-87.3291	L5
cell_230	0	364	1375	364	1375	364	1375	-201.659	578.671	Astro
cell_232	0	366	662	366	662	366	662	-199.659	-134.329	L5
cell_233	0	368	12	368	12	368	12	-197.659	-784.329	L5
cell_234	0	366	880	366	880	366	880	-199.659	83.6709	Olig1
cell_235	0	370	453	370	453	370	453	-195.659	-343.329	L5
cell_236	0	367	1280	367	1280	367	1280	-198.659	483.671	L5
cell_237	0	372	139	372	139	372	139	-193.659	-657.329	Astro
cell_238	0	372	26	372	26	372	26	-193.659	-770.329	L5
cell_239	0	376	1138	376	1138	376	1138	-189.659	341.671	Olig1
cell_240	0	376	544	376	544	376	544	-189.659	-252.329	L5
cell_241	0	376	1169	376	1169	376	1169	-189.659	372.671	Olig1
cell_242	0	382	1320	382	1320	382	1320	-183.659	523.671	L5
cell_243	0	381	192	381	192	381	192	-184.659	-604.329	L5
cell_244	0	382	639	382	639	382	639	-183.659	-157.329	L5
cell_245	0	384	797	384	797	384	797	-181.659	0.670924	Olig1
cell_246	0	389	460	389	460	389	460	-176.659	-336.329	L5
cell_247	0	391	158	391	158	391	158	-174.659	-638.329	L6
cell_248	0	391	378	391	378	391	378	-174.659	-418.329	L5
cell_249	0	392	1473	392	1473	392	1473	-173.659	676.671	L5
cell_250	0	394	1352	394	1352	394	1352	-171.659	555.671	L5
cell_251	0	397	136	397	136	397	136	-168.659	-660.329	Astro
cell_252	0	401	334	401	334	401	334	-164.659	-462.329	L5
cell_253	0	401	1256	401	1256	401	1256	-164.659	459.671	Olig1
cell_254	0	407	283	407	283	407	283	-158.659	-513.329	L5
cell_255	0	404	1186	404	1186	404	1186	-161.659	389.671	Olig1
cell_257	0	412	804	412	804	412	804	-153.659	7.67092	Astro
cell_258	0	414	29	414	29	414	29	-151.659	-767.329	L5
cell_259	0	417	120	417	120	417	120	-148.659	-676.329	L5
cell_260	0	415	757	415	757	415	757	-150.659	-39.3291	Astro
cell_261	0	421	1197	421	1197	421	1197	-144.659	400.671	Olig1
cell_262	0	421	1214	421	1214	421	1214	-144.659	417.671	Olig1
cell_263	0	423	301	423	301	423	301	-142.659	-495.329	L5
cell_264	0	425	467	425	467	425	467	-140.659	-329.329	L5
cell_265	0	425	872	425	872	425	872	-140.659	75.6709	Olig1
cell_266	0	427	1438	427	1438	427	1438	-138.659	641.671	L6
cell_267	0	428	79	428	79	428	79	-137.659	-717.329	L5
cell_268	0	431	606	431	606	431	606	-134.659	-190.329	L5
cell_269	0	430	822	430	822	430	822	-135.659	25.6709	L5
cell_270	0	429	957	429	957	429	957	-136.659	160.671	Astro
cell_271	0	427	992	427	992	427	992	-138.659	195.671	Olig1
cell_272	0	430	1132	430	1132	430	1132	-135.659	335.671	Olig1
cell_273	0	433	1506	433	1506	433	1506	-132.659	709.671	Astro
cell_274	0	434	416	434	416	434	416	-131.659	-380.329	L5
cell_276	0	434	1150	434	1150	434	1150	-131.659	353.671	Olig1
cell_277	0	431	1236	431	1236	431	1236	-134.659	439.671	Olig1
cell_279	0	439	1300	439	1300	439	1300	-126.659	503.671	Olig1
cell_280	0	441	763	441	763	441	763	-124.659	-33.3291	L5
cell_281	0	444	72	444	72	444	72	-121.659	-724.329	L6
cell_282	0	451	836	451	836	451	836	-114.659	39.6709	L5
cell_283	0	448	1419	448	1419	448	1419	-117.659	622.671	Astro
cell_284	0	450	943	450	943	450	943	-115.659	146.671	Olig1
cell_285	0	450	1261	450	1261	450	1261	-115.659	464.671	Olig1
cell_286	0	454	561	454	561	454	561	-111.659	-235.329	L5
cell_287	0	459	1485	459	1485	459	1485	-106.659	688.671	L5
cell_288	0	459	170	459	170	459	170	-106.659	-626.329	L6
cell_289	0	457	1352	457	1352	457	1352	-108.659	555.671	Olig1
cell_290	0	460	1508	460	1508	460	1508	-105.659	711.671	Astro
cell_292	0	466	281	466	281	466	281	-99.6586	-515.329	L5
cell_293	0	465	1073	465	1073	465	1073	-100.659	276.671	Olig1
cell_294	0	477	499	477	499	477	499	-88.6586	-297.329	L5
cell_295	0	478	1135	478	1135	478	1135	-87.6586	338.671	Olig1
cell_296	0	477	762	477	762	477	762	-88.6586	-34.3291	L5
cell_298	0	480	643	480	643	480	643	-85.6586	-153.329	L5
cell_299	0	479	1485	479	1485	479	1485	-86.6586	688.671	Astro
cell_300	0	482	134	482	134	482	134	-83.6586	-662.329	L5
cell_301	0	481	1295	481	1295	481	1295	-84.6586	498.671	Olig1
cell_302	0	483	300	483	300	483	300	-82.6586	-496.329	L5
cell_303	0	483	1318	483	1318	483	1318	-82.6586	521.671	Olig1
cell_304	0	493	1191	493	1191	493	1191	-72.6586	394.671	Olig1
cell_305	0	494	377	494	377	494	377	-71.6586	-419.329	L5
cell_306	0	493	711	493	711	493	711	-72.6586	-85.3291	L5
cell_307	0	493	756	493	756	493	756	-72.6586	-40.3291	L5
cell_308	0	495	900	495	900	495	900	-70.6586	103.671	L5
cell_310	0	499	814	499	814	499	814	-66.6586	17.6709	L5
cell_311	0	499	81	499	81	499	81	-66.6586	-715.329	L5
cell_312	0	503	987	503	987	503	987	-62.6586	190.671	L5
cell_313	0	507	856	507	856	507	856	-58.6586	59.6709	L5
cell_314	0	503	1170	503	1170	503	1170	-62.6586	373.671	Olig1
cell_315	0	506	1274	506	1274	506	1274	-59.6586	477.671	Olig1
cell_317	0	508	1183	508	1183	508	1183	-57.6586	386.671	Olig1
cell_318	0	510	837	510	837	510	837	-55.6586	40.6709	PV
cell_320	0	512	1420	512	1420	512	1420	-53.6586	623.671	Olig1
cell_321	0	514	1096	514	1096	514	1096	-51.6586	299.671	Olig1
cell_323	0	517	744	517	744	517	744	-48.6586	-52.3291	L5
cell_324	0	516	1478	516	1478	516	1478	-49.6586	681.671	Olig1
cell_325	0	520	857	520	857	520	857	-45.6586	60.6709	L5
cell_326	0	522	1012	522	1012	522	1012	-43.6586	215.671	L5
cell_327	0	520	1216	520	1216	520	1216	-45.6586	419.671	Olig1
cell_328	0	520	1303	520	1303	520	1303	-45.6586	506.671	Olig1
cell_329	0	522	1395	522	1395	522	1395	-43.6586	598.671	Olig1
cell_330	0	527	608	527	608	527	608	-38.6586	-188.329	L5
cell_331	0	527	990	527	990	527	990	-38.6586	193.671	Astro
cell_332	0	527	1441	527	1441	527	1441	-38.6586	644.671	Olig1
cell_333	0	528	643	528	643	528	643	-37.6586	-153.329	L5
cell_334	0	533	131	533	131	533	131	-32.6586	-665.329	Astro
cell_335	0	535	540	535	540	535	540	-30.6586	-256.329	L5
cell_336	0	536	716	536	716	536	716	-29.6586	-80.3291	L5
cell_337	0	535	1482	535	1482	535	1482	-30.6586	685.671	Olig1
cell_338	0	536	669	536	669	536	669	-29.6586	-127.329	L5
cell_339	0	538	1435	538	1435	538	1435	-27.6586	638.671	Olig1
cell_340	0	542	1213	542	1213	542	1213	-23.6586	416.671	Olig1
cell_342	0	547	840	547	840	547	840	-18.6586	43.6709	L6
cell_343	0	551	1034	551	1034	551	1034	-14.6586	237.671	L5
cell_344	0	551	1054	551	1054	551	1054	-14.6586	257.671	L5
cell_345	0	550	1525	550	1525	550	1525	-15.6586	728.671	Olig1
cell_346	0	557	727	557	727	557	727	-8.6586	-69.3291	L5
cell_347	0	557	1469	557	1469	557	1469	-8.6586	672.671	Olig1
cell_348	0	558	921	558	921	558	921	-7.6586	124.671	L5
cell_349	0	562	882	562	882	562	882	-3.6586	85.6709	L5
cell_350	0	565	539	565	539	565	539	-0.658598	-257.329	L5
cell_351	0	564	1214	564	1214	564	1214	-1.6586	417.671	Olig1
cell_352	0	568	91	568	91	568	91	2.3414	-705.329	L5
cell_353	0	567	112	567	112	567	112	1.3414	-684.329	L5
cell_354	0	571	1435	571	1435	571	1435	5.3414	638.671	Olig1
cell_355	0	574	1047	574	1047	574	1047	8.3414	250.671	L5
cell_356	0	574	1086	574	1086	574	1086	8.3414	289.671	L5
cell_357	0	576	907	576	907	576	907	10.3414	110.671	L5
cell_358	0	577	943	577	943	577	943	11.3414	146.671	L5
cell_359	0	576	1107	576	1107	576	1107	10.3414	310.671	L5
cell_360	0	579	925	579	925	579	925	13.3414	128.671	L5
cell_362	0	589	1131	589	1131	589	1131	23.3414	334.671	L5
cell_363	0	589	636	589	636	589	636	23.3414	-160.329	L6
cell_364	0	590	1495	590	1495	590	1495	24.3414	698.671	Olig1
cell_365	0	595	1165	595	1165	595	1165	29.3414	368.671	L5
cell_366	0	599	975	599	975	599	975	33.3414	178.671	L5
cell_367	0	598	1446	598	1446	598	1446	32.3414	649.671	Olig1
cell_368	0	604	700	604	700	604	700	38.3414	-96.3291	L5
cell_369	0	605	529	605	529	605	529	39.3414	-267.329	L6
cell_370	0	606	1033	606	1033	606	1033	40.3414	236.671	L5
cell_371	0	605	1459	605	1459	605	1459	39.3414	662.671	Olig1
cell_372	0	607	1476	607	1476	607	1476	41.3414	679.671	Olig1
cell_373	0	615	1286	615	1286	615	1286	49.3414	489.671	Olig1
cell_374	0	614	1215	614	1215	614	1215	48.3414	418.671	L5
cell_375	0	619	939	619	939	619	939	53.3414	142.671	L5
cell_376	0	620	1119	620	1119	620	1119	54.3414	322.671	L5
cell_377	0	621	1326	621	1326	621	1326	55.3414	529.671	Astro
cell_378	0	633	536	633	536	633	536	67.3414	-260.329	Astro
cell_379	0	636	1328	636	1328	636	1328	70.3414	531.671	Astro
cell_380	0	637	1370	637	1370	637	1370	71.3414	573.671	Olig1
cell_381	0	638	1286	638	1286	638	1286	72.3414	489.671	L5
cell_382	0	637	1130	637	1130	637	1130	71.3414	333.671	L2/3
cell_383	0	640	1462	640	1462	640	1462	74.3414	665.671	Olig1
cell_384	0	643	482	643	482	643	482	77.3414	-314.329	L5
cell_385	0	657	974	657	974	657	974	91.3414	177.671	L5
cell_387	0	664	1132	664	1132	664	1132	98.3414	335.671	L5
cell_388	0	666	1061	666	1061	666	1061	100.341	264.671	L5
cell_389	0	669	1480	669	1480	669	1480	103.341	683.671	Olig1
cell_390	0	673	1195	673	1195	673	1195	107.341	398.671	L5
cell_391	0	674	1235	674	1235	674	1235	108.341	438.671	L5
cell_392	0	674	1076	674	1076	674	1076	108.341	279.671	L5
cell_393	0	674	1110	674	1110	674	1110	108.341	313.671	L5
cell_394	0	683	1147	683	1147	683	1147	117.341	350.671	L5
cell_395	0	685	928	685	928	685	928	119.341	131.671	L5
cell_396	0	687	1366	687	1366	687	1366	121.341	569.671	L5
cell_397	0	701	1268	701	1268	701	1268	135.341	471.671	L5
cell_398	0	709	1314	709	1314	709	1314	143.341	517.671	L5
cell_399	0	710	1413	710	1413	710	1413	144.341	616.671	L5
cell_400	0	711	1383	711	1383	711	1383	145.341	586.671	L5
cell_401	0	718	1067	718	1067	718	1067	152.341	270.671	L5
cell_402	0	723	858	723	858	723	858	157.341	61.6709	L2/3
cell_403	0	727	1503	727	1503	727	1503	161.341	706.671	L5
cell_404	0	728	1218	728	1218	728	1218	162.341	421.671	L5
cell_405	0	737	1280	737	1280	737	1280	171.341	483.671	L5
cell_406	0	740	1297	740	1297	740	1297	174.341	500.671	L5
cell_407	0	744	1092	744	1092	744	1092	178.341	295.671	L6
cell_408	0	756	1468	756	1468	756	1468	190.341	671.671	L5
cell_409	0	768	1422	768	1422	768	1422	202.341	625.671	L5
cell_410	0	772	1267	772	1267	772	1267	206.341	470.671	L5
cell_411	0	781	1347	781	1347	781	1347	215.341	550.671	L5
cell_412	0	784	939	784	939	784	939	218.341	142.671	L5
cell_413	0	785	1037	785	1037	785	1037	219.341	240.671	Astro
cell_414	0	818	1486	818	1486	818	1486	252.341	689.671	L5
cell_415	0	836	1234	836	1234	836	1234	270.341	437.671	L5
cell_416	0	844	84	844	84	844	84	278.341	-712.329	L6
cell_417	0	853	1391	853	1391	853	1391	287.341	594.671	L5
cell_418	0	874	1051	874	1051	874	1051	308.341	254.671	L2/3
cell_419	0	888	988	888	988	888	988	322.341	191.671	L5
cell_420	0	1599	1479	1599	1479	1599	1479	1033.34	682.671	Olig2
cell_422	0	25	181	25	181	25	181	-540.659	-615.329	Olig2
cell_423	0	27	62	27	62	27	62	-538.659	-734.329	Olig2
cell_424	0	27	148	27	148	27	148	-538.659	-648.329	Olig2
cell_425	0	30	137	30	137	30	137	-535.659	-659.329	Olig2
cell_426	0	30	797	30	797	30	797	-535.659	0.670924	Olig2
cell_427	0	40	78	40	78	40	78	-525.659	-718.329	Olig2
cell_428	0	44	907	44	907	44	907	-521.659	110.671	Olig2
cell_430	0	53	575	53	575	53	575	-512.659	-221.329	Olig2
cell_431	0	54	337	54	337	54	337	-511.659	-459.329	Olig2
cell_432	0	69	1425	69	1425	69	1425	-496.659	628.671	Olig2
cell_433	0	82	271	82	271	82	271	-483.659	-525.329	Olig2
cell_435	0	98	18	98	18	98	18	-467.659	-778.329	Olig2
cell_436	0	105	1405	105	1405	105	1405	-460.659	608.671	Astro
cell_437	0	115	970	115	970	115	970	-450.659	173.671	Olig1
cell_438	0	117	850	117	850	117	850	-448.659	53.6709	Olig1
cell_439	0	130	1025	130	1025	130	1025	-435.659	228.671	L5
cell_440	0	160	414	160	414	160	414	-405.659	-382.329	Astro
cell_441	0	161	883	161	883	161	883	-404.659	86.6709	Olig1
cell_442	0	184	521	184	521	184	521	-381.659	-275.329	Olig1
cell_443	0	186	843	186	843	186	843	-379.659	46.6709	Olig1
cell_444	0	191	484	191	484	191	484	-374.659	-312.329	Olig1
cell_445	0	207	1035	207	1035	207	1035	-358.659	238.671	Astro
cell_446	0	211	1276	211	1276	211	1276	-354.659	479.671	Astro
cell_447	0	213	1476	213	1476	213	1476	-352.659	679.671	L4
cell_448	0	220	1509	220	1509	220	1509	-345.659	712.671	L2/3
cell_450	0	233	1221	233	1221	233	1221	-332.659	424.671	L6
cell_451	0	235	969	235	969	235	969	-330.659	172.671	Olig1
cell_452	0	254	181	254	181	254	181	-311.659	-615.329	L5
cell_453	0	254	1244	254	1244	254	1244	-311.659	447.671	L6
cell_454	0	257	1024	257	1024	257	1024	-308.659	227.671	Olig1
cell_455	0	261	1164	261	1164	261	1164	-304.659	367.671	L5
cell_456	0	261	147	261	147	261	147	-304.659	-649.329	L5
cell_457	0	275	547	275	547	275	547	-290.659	-249.329	L5
cell_458	0	280	701	280	701	280	701	-285.659	-95.3291	Olig1
cell_459	0	281	606	281	606	281	606	-284.659	-190.329	Olig1
cell_460	0	286	201	286	201	286	201	-279.659	-595.329	L5
cell_461	0	293	126	293	126	293	126	-272.659	-670.329	L6
cell_462	0	300	386	300	386	300	386	-265.659	-410.329	L5
cell_463	0	302	871	302	871	302	871	-263.659	74.6709	Olig1
cell_464	0	303	331	303	331	303	331	-262.659	-465.329	L5
cell_465	0	309	926	309	926	309	926	-256.659	129.671	Olig1
cell_466	0	319	491	319	491	319	491	-246.659	-305.329	L5
cell_467	0	318	1399	318	1399	318	1399	-247.659	602.671	Astro
cell_468	0	326	1094	326	1094	326	1094	-239.659	297.671	Olig1
cell_469	0	334	146	334	146	334	146	-231.659	-650.329	L5
cell_470	0	335	1269	335	1269	335	1269	-230.659	472.671	L5
cell_471	0	344	262	344	262	344	262	-221.659	-534.329	L5
cell_472	0	381	263	381	263	381	263	-184.659	-533.329	L5
cell_473	0	386	67	386	67	386	67	-179.659	-729.329	L5
cell_474	0	388	322	388	322	388	322	-177.659	-474.329	L5
cell_475	0	393	680	393	680	393	680	-172.659	-116.329	L5
cell_476	0	395	1069	395	1069	395	1069	-170.659	272.671	Olig1
cell_477	0	395	238	395	238	395	238	-170.659	-558.329	L5
cell_478	0	406	391	406	391	406	391	-159.659	-405.329	L5
cell_479	0	409	405	409	405	409	405	-156.659	-391.329	L5
cell_480	0	426	527	426	527	426	527	-139.659	-269.329	L6
cell_481	0	430	1096	430	1096	430	1096	-135.659	299.671	Olig1
cell_482	0	426	805	426	805	426	805	-139.659	8.67092	L5
cell_483	0	428	367	428	367	428	367	-137.659	-429.329	L5
cell_484	0	437	855	437	855	437	855	-128.659	58.6709	L5
cell_485	0	446	107	446	107	446	107	-119.659	-689.329	L6
cell_486	0	448	467	448	467	448	467	-117.659	-329.329	PV
cell_487	0	448	1025	448	1025	448	1025	-117.659	228.671	Olig1
cell_488	0	453	790	453	790	453	790	-112.659	-6.32908	Astro
cell_489	0	462	751	462	751	462	751	-103.659	-45.3291	L5
cell_490	0	465	642	465	642	465	642	-100.659	-154.329	L5
cell_491	0	476	84	476	84	476	84	-89.6586	-712.329	L5
cell_492	0	482	186	482	186	482	186	-83.6586	-610.329	L5
cell_493	0	483	65	483	65	483	65	-82.6586	-731.329	L5
cell_494	0	485	287	485	287	485	287	-80.6586	-509.329	L2/3
cell_495	0	485	732	485	732	485	732	-80.6586	-64.3291	L5
cell_496	0	484	866	484	866	484	866	-81.6586	69.6709	L5
cell_497	0	489	512	489	512	489	512	-76.6586	-284.329	L5
cell_498	0	495	483	495	483	495	483	-70.6586	-313.329	L5
cell_499	0	493	1480	493	1480	493	1480	-72.6586	683.671	Olig1
cell_500	0	494	1121	494	1121	494	1121	-71.6586	324.671	Olig1
cell_501	0	496	609	496	609	496	609	-69.6586	-187.329	L5
cell_502	0	495	695	495	695	495	695	-70.6586	-101.329	L5
cell_503	0	499	1205	499	1205	499	1205	-66.6586	408.671	Olig1
cell_504	0	502	211	502	211	502	211	-63.6586	-585.329	L5
cell_505	0	512	125	512	125	512	125	-53.6586	-671.329	L5
cell_506	0	517	1209	517	1209	517	1209	-48.6586	412.671	Olig1
cell_507	0	531	369	531	369	531	369	-34.6586	-427.329	L6
cell_508	0	540	399	540	399	540	399	-25.6586	-397.329	L2/3
cell_509	0	545	42	545	42	545	42	-20.6586	-754.329	Astro
cell_510	0	561	620	561	620	561	620	-4.6586	-176.329	L5
cell_512	0	563	1299	563	1299	563	1299	-2.6586	502.671	Olig1
cell_513	0	566	267	566	267	566	267	0.341402	-529.329	L5
cell_514	0	567	1328	567	1328	567	1328	1.3414	531.671	Olig1
cell_515	0	575	773	575	773	575	773	9.3414	-23.3291	L5
cell_517	0	578	124	578	124	578	124	12.3414	-672.329	L5
cell_518	0	582	670	582	670	582	670	16.3414	-126.329	L5
cell_519	0	590	67	590	67	590	67	24.3414	-729.329	L5
cell_520	0	611	1201	611	1201	611	1201	45.3414	404.671	L5
cell_521	0	621	616	621	616	621	616	55.3414	-180.329	L5
cell_522	0	626	1000	626	1000	626	1000	60.3414	203.671	L5
cell_523	0	635	813	635	813	635	813	69.3414	16.6709	L6
cell_524	0	639	1087	639	1087	639	1087	73.3414	290.671	L5
cell_525	0	648	1067	648	1067	648	1067	82.3414	270.671	L5
cell_526	0	652	1197	652	1197	652	1197	86.3414	400.671	L5
cell_527	0	710	1244	710	1244	710	1244	144.341	447.671	L5
cell_528	0	713	1336	713	1336	713	1336	147.341	539.671	L5
cell_529	0	722	54	722	54	722	54	156.341	-742.329	L2/3
cell_530	0	723	1286	723	1286	723	1286	157.341	489.671	L5
cell_531	0	728	1051	728	1051	728	1051	162.341	254.671	L5
cell_532	0	727	1101	727	1101	727	1101	161.341	304.671	L6
cell_533	0	730	1030	730	1030	730	1030	164.341	233.671	L5
cell_534	0	732	1158	732	1158	732	1158	166.341	361.671	L5
cell_535	0	732	1185	732	1185	732	1185	166.341	388.671	L5
cell_536	0	766	1211	766	1211	766	1211	200.341	414.671	L5
cell_537	0	774	1139	774	1139	774	1139	208.341	342.671	L5
cell_538	0	774	1171	774	1171	774	1171	208.341	374.671	L5
cell_539	0	784	996	784	996	784	996	218.341	199.671	L6
cell_540	0	787	1324	787	1324	787	1324	221.341	527.671	L5
cell_541	0	788	1503	788	1503	788	1503	222.341	706.671	L5
cell_542	0	793	1368	793	1368	793	1368	227.341	571.671	L5
cell_543	0	811	1307	811	1307	811	1307	245.341	510.671	L5
cell_544	0	826	1376	826	1376	826	1376	260.341	579.671	L5
cell_546	0	829	1299	829	1299	829	1299	263.341	502.671	L5
cell_547	0	864	1236	864	1236	864	1236	298.341	439.671	L6
cell_548	0	868	1017	868	1017	868	1017	302.341	220.671	L6
cell_549	0	888	1461	888	1461	888	1461	322.341	664.671	L5
cell_550	0	895	1309	895	1309	895	1309	329.341	512.671	Astro
cell_551	0	900	1336	900	1336	900	1336	334.341	539.671	Astro
cell_552	0	940	1016	940	1016	940	1016	374.341	219.671	L5
cell_553	0	1024	931	1024	931	1024	931	458.341	134.671	L2/3
cell_556	0	17	1468	17	1468	17	1468	-548.659	671.671	Olig2
cell_557	0	40	586	40	586	40	586	-525.659	-210.329	Olig2
cell_558	0	45	953	45	953	45	953	-520.659	156.671	Olig2
cell_559	0	50	425	50	425	50	425	-515.659	-371.329	Olig2
cell_560	0	54	881	54	881	54	881	-511.659	84.6709	Olig2
cell_561	0	66	520	66	520	66	520	-499.659	-276.329	Olig2
cell_562	0	63	1500	63	1500	63	1500	-502.659	703.671	Olig2
cell_563	0	72	1467	72	1467	72	1467	-493.659	670.671	Olig2
cell_564	0	73	899	73	899	73	899	-492.659	102.671	Olig2
cell_565	0	84	996	84	996	84	996	-481.659	199.671	Olig2
cell_566	0	93	1332	93	1332	93	1332	-472.659	535.671	Olig2
cell_567	0	93	1152	93	1152	93	1152	-472.659	355.671	Olig2
cell_568	0	96	525	96	525	96	525	-469.659	-271.329	Olig2
cell_569	0	103	1521	103	1521	103	1521	-462.659	724.671	Astro
cell_570	0	114	534	114	534	114	534	-451.659	-262.329	Olig1
cell_571	0	122	755	122	755	122	755	-443.659	-41.3291	Olig1
cell_572	0	129	1077	129	1077	129	1077	-436.659	280.671	L6
cell_573	0	156	109	156	109	156	109	-409.659	-687.329	L5
cell_574	0	163	360	163	360	163	360	-402.659	-436.329	Olig1
cell_575	0	195	155	195	155	195	155	-370.659	-641.329	L5
cell_576	0	199	1176	199	1176	199	1176	-366.659	379.671	L5
cell_577	0	201	58	201	58	201	58	-364.659	-738.329	L5
cell_578	0	204	1373	204	1373	204	1373	-361.659	576.671	L5
cell_579	0	217	206	217	206	217	206	-348.659	-590.329	L5
cell_580	0	217	1406	217	1406	217	1406	-348.659	609.671	L6
cell_581	0	228	327	228	327	228	327	-337.659	-469.329	L5
cell_582	0	240	1267	240	1267	240	1267	-325.659	470.671	Astro
cell_583	0	244	1073	244	1073	244	1073	-321.659	276.671	Astro
cell_585	0	256	1192	256	1192	256	1192	-309.659	395.671	L6
cell_586	0	255	554	255	554	255	554	-310.659	-242.329	L5
cell_587	0	258	619	258	619	258	619	-307.659	-177.329	Olig1
cell_588	0	265	859	265	859	265	859	-300.659	62.6709	Olig1
cell_589	0	289	1011	289	1011	289	1011	-276.659	214.671	Olig1
cell_590	0	296	1425	296	1425	296	1425	-269.659	628.671	Astro
cell_592	0	308	1414	308	1414	308	1414	-257.659	617.671	Astro
cell_593	0	310	1087	310	1087	310	1087	-255.659	290.671	Olig1
cell_594	0	312	275	312	275	312	275	-253.659	-521.329	L5
cell_595	0	318	25	318	25	318	25	-247.659	-771.329	L6
cell_596	0	326	94	326	94	326	94	-239.659	-702.329	Astro
cell_597	0	339	782	339	782	339	782	-226.659	-14.3291	Olig1
cell_598	0	343	490	343	490	343	490	-222.659	-306.329	L5
cell_599	0	344	1312	344	1312	344	1312	-221.659	515.671	Astro
cell_600	0	357	114	357	114	357	114	-208.659	-682.329	L5
cell_601	0	358	1067	358	1067	358	1067	-207.659	270.671	Olig1
cell_602	0	363	47	363	47	363	47	-202.659	-749.329	Astro
cell_603	0	366	337	366	337	366	337	-199.659	-459.329	L5
cell_604	0	366	623	366	623	366	623	-199.659	-173.329	L5
cell_605	0	372	1307	372	1307	372	1307	-193.659	510.671	L5
cell_606	0	381	616	381	616	381	616	-184.659	-180.329	L5
cell_607	0	389	214	389	214	389	214	-176.659	-582.329	L5
cell_608	0	403	630	403	630	403	630	-162.659	-166.329	L5
cell_609	0	406	1389	406	1389	406	1389	-159.659	592.671	L5
cell_610	0	409	443	409	443	409	443	-156.659	-353.329	L5
cell_612	0	430	626	430	626	430	626	-135.659	-170.329	L5
cell_613	0	449	721	449	721	449	721	-116.659	-75.3291	L5
cell_615	0	458	87	458	87	458	87	-107.659	-709.329	L6
cell_616	0	459	521	459	521	459	521	-106.659	-275.329	L5
cell_617	0	461	418	461	418	461	418	-104.659	-378.329	L5
cell_618	0	475	118	475	118	475	118	-90.6586	-678.329	L5
cell_619	0	483	410	483	410	483	410	-82.6586	-386.329	L5
cell_620	0	489	1351	489	1351	489	1351	-76.6586	554.671	Olig1
cell_621	0	493	584	493	584	493	584	-72.6586	-212.329	L5
cell_622	0	499	1155	499	1155	499	1155	-66.6586	358.671	Olig1
cell_623	0	500	230	500	230	500	230	-65.6586	-566.329	Astro
cell_624	0	501	351	501	351	501	351	-64.6586	-445.329	Astro
cell_625	0	510	569	510	569	510	569	-55.6586	-227.329	L5
cell_626	0	521	53	521	53	521	53	-44.6586	-743.329	L5
cell_627	0	523	1495	523	1495	523	1495	-42.6586	698.671	Olig1
cell_628	0	533	84	533	84	533	84	-32.6586	-712.329	L5
cell_629	0	547	509	547	509	547	509	-18.6586	-287.329	L5
cell_630	0	547	596	547	596	547	596	-18.6586	-200.329	L5
cell_631	0	551	548	551	548	551	548	-14.6586	-248.329	L5
cell_632	0	551	210	551	210	551	210	-14.6586	-586.329	L6
cell_633	0	562	1317	562	1317	562	1317	-3.6586	520.671	Olig1
cell_634	0	565	1117	565	1117	565	1117	-0.658598	320.671	L5
cell_635	0	572	506	572	506	572	506	6.3414	-290.329	L5
cell_636	0	575	868	575	868	575	868	9.3414	71.6709	L5
cell_637	0	576	552	576	552	576	552	10.3414	-244.329	L2/3
cell_638	0	578	243	578	243	578	243	12.3414	-553.329	L5
cell_639	0	591	649	591	649	591	649	25.3414	-147.329	L5
cell_641	0	608	1230	608	1230	608	1230	42.3414	433.671	L5
cell_642	0	609	920	609	920	609	920	43.3414	123.671	L5
cell_643	0	615	1057	615	1057	615	1057	49.3414	260.671	L5
cell_644	0	620	760	620	760	620	760	54.3414	-36.3291	L5
cell_645	0	656	1227	656	1227	656	1227	90.3414	430.671	L5
cell_646	0	658	337	658	337	658	337	92.3414	-459.329	L5
cell_647	0	659	853	659	853	659	853	93.3414	56.6709	Astro
cell_648	0	659	743	659	743	659	743	93.3414	-53.3291	L5
cell_649	0	662	874	662	874	662	874	96.3414	77.6709	L5
cell_650	0	669	1275	669	1275	669	1275	103.341	478.671	L5
cell_652	0	669	857	669	857	669	857	103.341	60.6709	L5
cell_653	0	694	801	694	801	694	801	128.341	4.67092	L6
cell_654	0	699	594	699	594	699	594	133.341	-202.329	L6
cell_655	0	697	1173	697	1173	697	1173	131.341	376.671	L5
cell_656	0	698	1289	698	1289	698	1289	132.341	492.671	L5
cell_657	0	699	918	699	918	699	918	133.341	121.671	L5
cell_658	0	710	639	710	639	710	639	144.341	-157.329	Astro
cell_659	0	714	1016	714	1016	714	1016	148.341	219.671	L6
cell_660	0	714	557	714	557	714	557	148.341	-239.329	L5
cell_661	0	717	476	717	476	717	476	151.341	-320.329	L5
cell_662	0	725	1117	725	1117	725	1117	159.341	320.671	L6
cell_663	0	727	1361	727	1361	727	1361	161.341	564.671	L5
cell_664	0	740	594	740	594	740	594	174.341	-202.329	L5
cell_665	0	740	857	740	857	740	857	174.341	60.6709	Astro
cell_666	0	742	1209	742	1209	742	1209	176.341	412.671	L6
cell_667	0	746	533	746	533	746	533	180.341	-263.329	L6
cell_669	0	752	1260	752	1260	752	1260	186.341	463.671	L5
cell_671	0	757	1056	757	1056	757	1056	191.341	259.671	L5
cell_672	0	763	1357	763	1357	763	1357	197.341	560.671	L5
cell_673	0	770	423	770	423	770	423	204.341	-373.329	L5
cell_674	0	788	1195	788	1195	788	1195	222.341	398.671	L5
cell_675	0	797	1428	797	1428	797	1428	231.341	631.671	L5
cell_676	0	797	1139	797	1139	797	1139	231.341	342.671	L5
cell_677	0	805	270	805	270	805	270	239.341	-526.329	L2/3
cell_678	0	812	1282	812	1282	812	1282	246.341	485.671	L5
cell_679	0	821	478	821	478	821	478	255.341	-318.329	L5
cell_680	0	827	1475	827	1475	827	1475	261.341	678.671	L5
cell_681	0	839	1075	839	1075	839	1075	273.341	278.671	L6
cell_682	0	843	1119	843	1119	843	1119	277.341	322.671	L6
cell_683	0	846	1420	846	1420	846	1420	280.341	623.671	L5
cell_684	0	857	1054	857	1054	857	1054	291.341	257.671	L5
cell_685	0	860	1198	860	1198	860	1198	294.341	401.671	L5
cell_686	0	873	1174	873	1174	873	1174	307.341	377.671	Astro
cell_687	0	893	1437	893	1437	893	1437	327.341	640.671	L5
cell_688	0	906	349	906	349	906	349	340.341	-447.329	L2/3
cell_690	0	918	953	918	953	918	953	352.341	156.671	L5
cell_691	0	936	462	936	462	936	462	370.341	-334.329	L4
cell_692	0	938	1425	938	1425	938	1425	372.341	628.671	Astro
cell_693	0	961	1250	961	1250	961	1250	395.341	453.671	L5
cell_694	0	993	1446	993	1446	993	1446	427.341	649.671	L6
cell_698	0	21	1108	21	1108	21	1108	-544.659	311.671	Olig2
cell_699	0	22	1076	22	1076	22	1076	-543.659	279.671	Olig2
cell_701	0	23	1401	23	1401	23	1401	-542.659	604.671	Olig2
cell_702	0	27	857	27	857	27	857	-538.659	60.6709	Olig2
cell_703	0	27	923	27	923	27	923	-538.659	126.671	Olig2
cell_705	0	44	1427	44	1427	44	1427	-521.659	630.671	Olig2
cell_706	0	53	78	53	78	53	78	-512.659	-718.329	Olig2
cell_707	0	54	1028	54	1028	54	1028	-511.659	231.671	Olig2
cell_708	0	57	94	57	94	57	94	-508.659	-702.329	Olig2
cell_709	0	64	1053	64	1053	64	1053	-501.659	256.671	Olig2
cell_710	0	66	125	66	125	66	125	-499.659	-671.329	Olig2
cell_713	0	85	1217	85	1217	85	1217	-480.659	420.671	Olig2
cell_714	0	87	412	87	412	87	412	-478.659	-384.329	Olig2
cell_715	0	94	1355	94	1355	94	1355	-471.659	558.671	Olig2
cell_716	0	94	1296	94	1296	94	1296	-471.659	499.671	Olig2
cell_717	0	95	195	95	195	95	195	-470.659	-601.329	Olig2
cell_718	0	102	1234	102	1234	102	1234	-463.659	437.671	L5
cell_719	0	108	1147	108	1147	108	1147	-457.659	350.671	Astro
cell_720	0	112	305	112	305	112	305	-453.659	-491.329	Olig1
cell_721	0	122	930	122	930	122	930	-443.659	133.671	Olig1
cell_722	0	125	127	125	127	125	127	-440.659	-669.329	L5
cell_723	0	139	118	139	118	139	118	-426.659	-678.329	L5
cell_724	0	153	1063	153	1063	153	1063	-412.659	266.671	L6
cell_725	0	163	69	163	69	163	69	-402.659	-727.329	Astro
cell_726	0	165	1095	165	1095	165	1095	-400.659	298.671	L6
cell_727	0	178	1250	178	1250	178	1250	-387.659	453.671	Astro
cell_728	0	178	266	178	266	178	266	-387.659	-530.329	L5
cell_729	0	180	140	180	140	180	140	-385.659	-656.329	L5
cell_730	0	188	821	188	821	188	821	-377.659	24.6709	Olig1
cell_731	0	192	1064	192	1064	192	1064	-373.659	267.671	L5
cell_732	0	194	404	194	404	194	404	-371.659	-392.329	PV
cell_734	0	203	1191	203	1191	203	1191	-362.659	394.671	Astro
cell_735	0	208	791	208	791	208	791	-357.659	-5.32908	Olig1
cell_737	0	236	751	236	751	236	751	-329.659	-45.3291	Olig1
cell_738	0	263	529	263	529	263	529	-302.659	-267.329	PV
cell_739	0	265	196	265	196	265	196	-300.659	-600.329	L5
cell_740	0	265	424	265	424	265	424	-300.659	-372.329	L5
cell_741	0	275	742	275	742	275	742	-290.659	-54.3291	Olig1
cell_742	0	279	321	279	321	279	321	-286.659	-475.329	L5
cell_743	0	280	1050	280	1050	280	1050	-285.659	253.671	Olig1
cell_744	0	283	488	283	488	283	488	-282.659	-308.329	L5
cell_745	0	289	68	289	68	289	68	-276.659	-728.329	L5
cell_746	0	292	735	292	735	292	735	-273.659	-61.3291	Olig1
cell_747	0	295	246	295	246	295	246	-270.659	-550.329	L5
cell_748	0	303	1202	303	1202	303	1202	-262.659	405.671	L5
cell_749	0	309	612	309	612	309	612	-256.659	-184.329	L5
cell_750	0	309	1514	309	1514	309	1514	-256.659	717.671	Astro
cell_752	0	326	385	326	385	326	385	-239.659	-411.329	L5
cell_753	0	327	453	327	453	327	453	-238.659	-343.329	L5
cell_754	0	329	514	329	514	329	514	-236.659	-282.329	L5
cell_755	0	327	1464	327	1464	327	1464	-238.659	667.671	L6
cell_756	0	331	1178	331	1178	331	1178	-234.659	381.671	Olig1
cell_757	0	331	1216	331	1216	331	1216	-234.659	419.671	Olig1
cell_758	0	368	497	368	497	368	497	-197.659	-299.329	L5
cell_759	0	370	837	370	837	370	837	-195.659	40.6709	Olig1
cell_760	0	379	323	379	323	379	323	-186.659	-473.329	L5
cell_761	0	382	437	382	437	382	437	-183.659	-359.329	L5
cell_762	0	421	258	421	258	421	258	-144.659	-538.329	L5
cell_763	0	426	275	426	275	426	275	-139.659	-521.329	L5
cell_764	0	439	578	439	578	439	578	-126.659	-218.329	L5
cell_765	0	442	1046	442	1046	442	1046	-123.659	249.671	Olig1
cell_766	0	444	401	444	401	444	401	-121.659	-395.329	L5
cell_767	0	444	1059	444	1059	444	1059	-121.659	262.671	Olig1
cell_768	0	467	41	467	41	467	41	-98.6586	-755.329	L6
cell_769	0	473	898	473	898	473	898	-92.6586	101.671	L5
cell_770	0	476	1189	476	1189	476	1189	-89.6586	392.671	Olig1
cell_771	0	485	803	485	803	485	803	-80.6586	6.67092	L5
cell_772	0	485	1220	485	1220	485	1220	-80.6586	423.671	Olig1
cell_774	0	514	375	514	375	514	375	-51.6586	-421.329	L5
cell_775	0	531	732	531	732	531	732	-34.6586	-64.3291	L5
cell_776	0	534	192	534	192	534	192	-31.6586	-604.329	L5
cell_777	0	535	1233	535	1233	535	1233	-30.6586	436.671	Olig1
cell_778	0	544	794	544	794	544	794	-21.6586	-2.32908	L5
cell_779	0	549	766	549	766	549	766	-16.6586	-30.3291	L5
cell_780	0	552	1271	552	1271	552	1271	-13.6586	474.671	Olig1
cell_781	0	557	242	557	242	557	242	-8.6586	-554.329	L6
cell_782	0	572	32	572	32	572	32	6.3414	-764.329	L5
cell_784	0	574	1134	574	1134	574	1134	8.3414	337.671	L5
cell_785	0	578	391	578	391	578	391	12.3414	-405.329	L6
cell_786	0	585	1367	585	1367	585	1367	19.3414	570.671	Olig1
cell_787	0	589	269	589	269	589	269	23.3414	-527.329	L5
cell_788	0	591	844	591	844	591	844	25.3414	47.6709	L5
cell_789	0	595	557	595	557	595	557	29.3414	-239.329	L5
cell_790	0	599	357	599	357	599	357	33.3414	-439.329	L5
cell_791	0	604	1290	604	1290	604	1290	38.3414	493.671	Olig1
cell_793	0	614	274	614	274	614	274	48.3414	-522.329	Astro
cell_794	0	615	800	615	800	615	800	49.3414	3.67092	L5
cell_795	0	615	1099	615	1099	615	1099	49.3414	302.671	L5
cell_796	0	619	852	619	852	619	852	53.3414	55.6709	L5
cell_797	0	623	239	623	239	623	239	57.3414	-557.329	L5
cell_798	0	629	1042	629	1042	629	1042	63.3414	245.671	L5
cell_799	0	628	1484	628	1484	628	1484	62.3414	687.671	Olig1
cell_800	0	630	508	630	508	630	508	64.3414	-288.329	L5
cell_801	0	635	424	635	424	635	424	69.3414	-372.329	L5
cell_802	0	636	1216	636	1216	636	1216	70.3414	419.671	L5
cell_803	0	637	1429	637	1429	637	1429	71.3414	632.671	Olig1
cell_805	0	653	1159	653	1159	653	1159	87.3414	362.671	L5
cell_806	0	655	897	655	897	655	897	89.3414	100.671	L5
cell_807	0	664	832	664	832	664	832	98.3414	35.6709	L5
cell_808	0	680	32	680	32	680	32	114.341	-764.329	L6
cell_810	0	683	963	683	963	683	963	117.341	166.671	L5
cell_811	0	681	77	681	77	681	77	115.341	-719.329	L2/3
cell_812	0	684	186	684	186	684	186	118.341	-610.329	L5
cell_813	0	685	548	685	548	685	548	119.341	-248.329	L6
cell_814	0	689	125	689	125	689	125	123.341	-671.329	Astro
cell_815	0	693	671	693	671	693	671	127.341	-125.329	L6
cell_816	0	701	1227	701	1227	701	1227	135.341	430.671	L5
cell_817	0	703	1119	703	1119	703	1119	137.341	322.671	L5
cell_818	0	706	874	706	874	706	874	140.341	77.6709	L5
cell_819	0	708	530	708	530	708	530	142.341	-266.329	L5
cell_821	0	725	919	725	919	725	919	159.341	122.671	L5
cell_822	0	746	894	746	894	746	894	180.341	97.6709	L5
cell_823	0	749	547	749	547	749	547	183.341	-249.329	L5
cell_824	0	765	1036	765	1036	765	1036	199.341	239.671	L5
cell_825	0	767	1082	767	1082	767	1082	201.341	285.671	L5
cell_826	0	768	861	768	861	768	861	202.341	64.6709	L6
cell_827	0	769	1508	769	1508	769	1508	203.341	711.671	L5
cell_828	0	770	526	770	526	770	526	204.341	-270.329	L6
cell_829	0	770	1385	770	1385	770	1385	204.341	588.671	L5
cell_830	0	772	1010	772	1010	772	1010	206.341	213.671	L5
cell_831	0	774	1249	774	1249	774	1249	208.341	452.671	L5
cell_832	0	775	231	775	231	775	231	209.341	-565.329	L2/3
cell_833	0	776	21	776	21	776	21	210.341	-775.329	L6
cell_835	0	785	867	785	867	785	867	219.341	70.6709	L5
cell_836	0	802	254	802	254	802	254	236.341	-542.329	L2/3
cell_837	0	820	1099	820	1099	820	1099	254.341	302.671	L5
cell_838	0	826	156	826	156	826	156	260.341	-640.329	L2/3
cell_839	0	829	1505	829	1505	829	1505	263.341	708.671	L5
cell_840	0	829	1187	829	1187	829	1187	263.341	390.671	L5
cell_841	0	839	1139	839	1139	839	1139	273.341	342.671	L5
cell_842	0	843	1269	843	1269	843	1269	277.341	472.671	L5
cell_843	0	842	1507	842	1507	842	1507	276.341	710.671	L5
cell_844	0	848	1011	848	1011	848	1011	282.341	214.671	L6
cell_845	0	859	862	859	862	859	862	293.341	65.6709	L5
cell_846	0	882	1076	882	1076	882	1076	316.341	279.671	L5
cell_847	0	884	235	884	235	884	235	318.341	-561.329	L2/3
cell_848	0	886	914	886	914	886	914	320.341	117.671	L5
cell_849	0	889	1165	889	1165	889	1165	323.341	368.671	Astro
cell_852	0	981	1356	981	1356	981	1356	415.341	559.671	L6
cell_853	0	982	557	982	557	982	557	416.341	-239.329	L6
cell_854	0	1070	1392	1070	1392	1070	1392	504.341	595.671	L2/3
cell_855	0	1098	1368	1098	1368	1098	1368	532.341	571.671	L5
cell_856	0	1121	1385	1121	1385	1121	1385	555.341	588.671	L2/3
cell_857	0	1127	873	1127	873	1127	873	561.341	76.6709	L2/3
cell_858	0	1249	727	1249	727	1249	727	683.341	-69.3291	Astro
cell_860	0	33	761	33	761	33	761	-532.659	-35.3291	Olig2
cell_861	0	43	301	43	301	43	301	-522.659	-495.329	Olig2
cell_862	0	48	1218	48	1218	48	1218	-517.659	421.671	Olig2
cell_863	0	51	246	51	246	51	246	-514.659	-550.329	Olig2
cell_865	0	59	659	59	659	59	659	-506.659	-137.329	Olig2
cell_867	0	77	689	77	689	77	689	-488.659	-107.329	Olig2
cell_868	0	80	1402	80	1402	80	1402	-485.659	605.671	Olig2
cell_869	0	96	818	96	818	96	818	-469.659	21.6709	Olig2
cell_870	0	110	576	110	576	110	576	-455.659	-220.329	Olig1
cell_871	0	125	646	125	646	125	646	-440.659	-150.329	Olig1
cell_872	0	132	83	132	83	132	83	-433.659	-713.329	L5
cell_873	0	134	1501	134	1501	134	1501	-431.659	704.671	Astro
cell_874	0	132	282	132	282	132	282	-433.659	-514.329	PV
cell_875	0	136	374	136	374	136	374	-429.659	-422.329	Astro
cell_876	0	154	1150	154	1150	154	1150	-411.659	353.671	L5
cell_877	0	165	224	165	224	165	224	-400.659	-572.329	L5
cell_878	0	182	60	182	60	182	60	-383.659	-736.329	Astro
cell_881	0	204	28	204	28	204	28	-361.659	-768.329	L5
cell_882	0	205	1130	205	1130	205	1130	-360.659	333.671	Astro
cell_883	0	207	596	207	596	207	596	-358.659	-200.329	Olig1
cell_884	0	227	1242	227	1242	227	1242	-338.659	445.671	L6
cell_885	0	228	767	228	767	228	767	-337.659	-29.3291	Olig1
cell_887	0	245	403	245	403	245	403	-320.659	-393.329	L5
cell_888	0	248	1101	248	1101	248	1101	-317.659	304.671	L5
cell_890	0	266	653	266	653	266	653	-299.659	-143.329	Olig1
cell_891	0	269	14	269	14	269	14	-296.659	-782.329	L6
cell_893	0	272	1497	272	1497	272	1497	-293.659	700.671	L6
cell_894	0	291	1314	291	1314	291	1314	-274.659	517.671	L6
cell_895	0	301	173	301	173	301	173	-264.659	-623.329	L5
cell_897	0	312	1308	312	1308	312	1308	-253.659	511.671	L5
cell_899	0	324	1357	324	1357	324	1357	-241.659	560.671	L5
cell_900	0	325	405	325	405	325	405	-240.659	-391.329	L5
cell_901	0	328	1033	328	1033	328	1033	-237.659	236.671	Olig1
cell_902	0	352	469	352	469	352	469	-213.659	-327.329	L5
cell_903	0	351	618	351	618	351	618	-214.659	-178.329	L5
cell_904	0	354	425	354	425	354	425	-211.659	-371.329	L5
cell_905	0	359	935	359	935	359	935	-206.659	138.671	Olig1
cell_906	0	372	314	372	314	372	314	-193.659	-482.329	L5
cell_908	0	379	421	379	421	379	421	-186.659	-375.329	L5
cell_909	0	380	1344	380	1344	380	1344	-185.659	547.671	L5
cell_910	0	386	694	386	694	386	694	-179.659	-102.329	L5
cell_912	0	411	375	411	375	411	375	-154.659	-421.329	L5
cell_913	0	413	858	413	858	413	858	-152.659	61.6709	Olig1
cell_914	0	431	1326	431	1326	431	1326	-134.659	529.671	Olig1
cell_916	0	438	1116	438	1116	438	1116	-127.659	319.671	Olig1
cell_918	0	454	628	454	628	454	628	-111.659	-168.329	L5
cell_919	0	471	210	471	210	471	210	-94.6586	-586.329	L5
cell_920	0	473	623	473	623	473	623	-92.6586	-173.329	L5
cell_922	0	477	1466	477	1466	477	1466	-88.6586	669.671	L6
cell_923	0	490	543	490	543	490	543	-75.6586	-253.329	L5
cell_924	0	498	414	498	414	498	414	-67.6586	-382.329	L5
cell_925	0	510	314	510	314	510	314	-55.6586	-482.329	L6
cell_926	0	511	715	511	715	511	715	-54.6586	-81.3291	L5
cell_927	0	522	630	522	630	522	630	-43.6586	-166.329	L5
cell_928	0	529	808	529	808	529	808	-36.6586	11.6709	L5
cell_929	0	528	102	528	102	528	102	-37.6586	-694.329	L5
cell_930	0	530	463	530	463	530	463	-35.6586	-333.329	L5
cell_931	0	532	582	532	582	532	582	-33.6586	-214.329	L6
cell_932	0	541	911	541	911	541	911	-24.6586	114.671	L5
cell_933	0	543	624	543	624	543	624	-22.6586	-172.329	L5
cell_934	0	549	816	549	816	549	816	-16.6586	19.6709	L5
cell_935	0	551	1178	551	1178	551	1178	-14.6586	381.671	Olig1
cell_937	0	578	998	578	998	578	998	12.3414	201.671	L5
cell_938	0	587	204	587	204	587	204	21.3414	-592.329	L5
cell_939	0	589	441	589	441	589	441	23.3414	-355.329	Astro
cell_940	0	588	1268	588	1268	588	1268	22.3414	471.671	Olig1
cell_941	0	592	777	592	777	592	777	26.3414	-19.3291	L5
cell_942	0	596	904	596	904	596	904	30.3414	107.671	L5
cell_943	0	603	111	603	111	603	111	37.3414	-685.329	L5
cell_944	0	606	851	606	851	606	851	40.3414	54.6709	L5
cell_945	0	623	526	623	526	623	526	57.3414	-270.329	L6
cell_947	0	629	1056	629	1056	629	1056	63.3414	259.671	L5
cell_948	0	636	553	636	553	636	553	70.3414	-243.329	L5
cell_949	0	642	321	642	321	642	321	76.3414	-475.329	L5
cell_951	0	656	696	656	696	656	696	90.3414	-100.329	L5
cell_952	0	662	360	662	360	662	360	96.3414	-436.329	L5
cell_953	0	673	1308	673	1308	673	1308	107.341	511.671	L5
cell_954	0	682	746	682	746	682	746	116.341	-50.3291	L5
cell_955	0	682	1133	682	1133	682	1133	116.341	336.671	L5
cell_956	0	683	979	683	979	683	979	117.341	182.671	L5
cell_957	0	700	737	700	737	700	737	134.341	-59.3291	L5
cell_958	0	702	94	702	94	702	94	136.341	-702.329	L2/3
cell_959	0	714	255	714	255	714	255	148.341	-541.329	L5
cell_960	0	719	454	719	454	719	454	153.341	-342.329	Astro
cell_961	0	729	1011	729	1011	729	1011	163.341	214.671	L5
cell_963	0	729	878	729	878	729	878	163.341	81.6709	L5
cell_964	0	736	83	736	83	736	83	170.341	-713.329	L6
cell_966	0	748	110	748	110	748	110	182.341	-686.329	L2/3
cell_967	0	757	624	757	624	757	624	191.341	-172.329	L5
cell_968	0	758	674	758	674	758	674	192.341	-122.329	L6
cell_969	0	763	607	763	607	763	607	197.341	-189.329	L5
cell_971	0	777	703	777	703	777	703	211.341	-93.3291	L5
cell_972	0	779	809	779	809	779	809	213.341	12.6709	L6
cell_973	0	785	476	785	476	785	476	219.341	-320.329	L5
cell_975	0	791	290	791	290	791	290	225.341	-506.329	L2/3
cell_977	0	805	1501	805	1501	805	1501	239.341	704.671	L5
cell_978	0	809	503	809	503	809	503	243.341	-293.329	L5
cell_979	0	812	515	812	515	812	515	246.341	-281.329	L5
cell_980	0	813	1470	813	1470	813	1470	247.341	673.671	L5
cell_981	0	815	600	815	600	815	600	249.341	-196.329	L5
cell_983	0	817	1235	817	1235	817	1235	251.341	438.671	L5
cell_984	0	818	1082	818	1082	818	1082	252.341	285.671	L5
cell_985	0	824	418	824	418	824	418	258.341	-378.329	L5
cell_986	0	825	692	825	692	825	692	259.341	-104.329	L5
cell_988	0	847	264	847	264	847	264	281.341	-532.329	L2/3
cell_989	0	864	311	864	311	864	311	298.341	-485.329	L4
cell_990	0	863	515	863	515	863	515	297.341	-281.329	L6
cell_991	0	870	409	870	409	870	409	304.341	-387.329	L2/3
cell_992	0	869	1280	869	1280	869	1280	303.341	483.671	L5
cell_993	0	872	1293	872	1293	872	1293	306.341	496.671	L5
cell_994	0	878	678	878	678	878	678	312.341	-118.329	L6
cell_995	0	888	409	888	409	888	409	322.341	-387.329	L2/3
cell_996	0	901	430	901	430	901	430	335.341	-366.329	L2/3
cell_997	0	904	1360	904	1360	904	1360	338.341	563.671	L5
cell_998	0	910	295	910	295	910	295	344.341	-501.329	L2/3
cell_999	0	920	1293	920	1293	920	1293	354.341	496.671	Astro
cell_1000	0	927	1123	927	1123	927	1123	361.341	326.671	L5
cell_1001	0	928	1497	928	1497	928	1497	362.341	700.671	L5
cell_1002	0	938	1201	938	1201	938	1201	372.341	404.671	L5
cell_1003	0	947	1060	947	1060	947	1060	381.341	263.671	Astro
cell_1004	0	956	748	956	748	956	748	390.341	-48.3291	L5
cell_1005	0	963	1065	963	1065	963	1065	397.341	268.671	L5
cell_1006	0	969	1427	969	1427	969	1427	403.341	630.671	L2/3
cell_1007	0	984	1482	984	1482	984	1482	418.341	685.671	Astro
cell_1008	0	984	1371	984	1371	984	1371	418.341	574.671	L6
cell_1009	0	1011	1465	1011	1465	1011	1465	445.341	668.671	L5
cell_1010	0	1036	1329	1036	1329	1036	1329	470.341	532.671	Astro
cell_1011	0	1058	942	1058	942	1058	942	492.341	145.671	L2/3
cell_1012	0	1072	1477	1072	1477	1072	1477	506.341	680.671	L5
cell_1013	0	1092	945	1092	945	1092	945	526.341	148.671	L2/3
cell_1014	0	1094	1422	1094	1422	1094	1422	528.341	625.671	L6
cell_1015	0	1126	1507	1126	1507	1126	1507	560.341	710.671	L6
cell_1016	0	1134	1061	1134	1061	1134	1061	568.341	264.671	L2/3
cell_1017	0	1239	1462	1239	1462	1239	1462	673.341	665.671	L2/3
cell_1018	0	1275	1383	1275	1383	1275	1383	709.341	586.671	L2/3
cell_1020	0	14	1381	14	1381	14	1381	-551.659	584.671	Olig2
cell_1022	0	22	236	22	236	22	236	-543.659	-560.329	Olig2
cell_1023	0	30	944	30	944	30	944	-535.659	147.671	Olig2
cell_1024	0	34	1444	34	1444	34	1444	-531.659	647.671	Olig2
cell_1025	0	36	1467	36	1467	36	1467	-529.659	670.671	Olig2
cell_1026	0	41	1340	41	1340	41	1340	-524.659	543.671	Olig2
cell_1027	0	44	1307	44	1307	44	1307	-521.659	510.671	Olig2
cell_1028	0	55	973	55	973	55	973	-510.659	176.671	Olig2
cell_1029	0	67	734	67	734	67	734	-498.659	-62.3291	Olig2
cell_1030	0	84	906	84	906	84	906	-481.659	109.671	Olig2
cell_1031	0	84	1026	84	1026	84	1026	-481.659	229.671	Olig2
cell_1032	0	89	522	89	522	89	522	-476.659	-274.329	Olig2
cell_1033	0	95	1170	95	1170	95	1170	-470.659	373.671	Olig2
cell_1034	0	98	244	98	244	98	244	-467.659	-552.329	Olig2
cell_1035	0	115	695	115	695	115	695	-450.659	-101.329	Olig1
cell_1037	0	121	1413	121	1413	121	1413	-444.659	616.671	L5
cell_1038	0	124	36	124	36	124	36	-441.659	-760.329	L5
cell_1041	0	141	440	141	440	141	440	-424.659	-356.329	Olig1
cell_1042	0	143	41	143	41	143	41	-422.659	-755.329	L5
cell_1043	0	143	1459	143	1459	143	1459	-422.659	662.671	L2/3
cell_1044	0	149	143	149	143	149	143	-416.659	-653.329	L5
cell_1045	0	150	1251	150	1251	150	1251	-415.659	454.671	Astro
cell_1046	0	151	446	151	446	151	446	-414.659	-350.329	Olig1
cell_1047	0	158	809	158	809	158	809	-407.659	12.6709	Olig1
cell_1048	0	160	56	160	56	160	56	-405.659	-740.329	L5
cell_1049	0	160	699	160	699	160	699	-405.659	-97.3291	Olig1
cell_1050	0	160	1436	160	1436	160	1436	-405.659	639.671	Astro
cell_1051	0	163	1264	163	1264	163	1264	-402.659	467.671	L5
cell_1052	0	165	140	165	140	165	140	-400.659	-656.329	L5
cell_1053	0	175	1226	175	1226	175	1226	-390.659	429.671	Astro
cell_1054	0	177	1346	177	1346	177	1346	-388.659	549.671	L6
cell_1055	0	180	1060	180	1060	180	1060	-385.659	263.671	L5
cell_1057	0	190	1227	190	1227	190	1227	-375.659	430.671	Astro
cell_1058	0	191	979	191	979	191	979	-374.659	182.671	Olig1
cell_1059	0	191	1308	191	1308	191	1308	-374.659	511.671	Astro
cell_1060	0	206	1177	206	1177	206	1177	-359.659	380.671	L5
cell_1061	0	211	807	211	807	211	807	-354.659	10.6709	Olig1
cell_1062	0	209	1111	209	1111	209	1111	-356.659	314.671	L2/3
cell_1063	0	211	1179	211	1179	211	1179	-354.659	382.671	L6
cell_1064	0	210	82	210	82	210	82	-355.659	-714.329	L5
cell_1066	0	218	916	218	916	218	916	-347.659	119.671	Olig1
cell_1068	0	223	1130	223	1130	223	1130	-342.659	333.671	Astro
cell_1069	0	228	826	228	826	228	826	-337.659	29.6709	Olig1
cell_1071	0	235	1327	235	1327	235	1327	-330.659	530.671	L5
cell_1072	0	236	1187	236	1187	236	1187	-329.659	390.671	L6
cell_1073	0	236	1282	236	1282	236	1282	-329.659	485.671	L5
cell_1074	0	254	95	254	95	254	95	-311.659	-701.329	PV
cell_1075	0	254	868	254	868	254	868	-311.659	71.6709	Olig1
cell_1077	0	258	719	258	719	258	719	-307.659	-77.3291	Olig1
cell_1078	0	273	1440	273	1440	273	1440	-292.659	643.671	Astro
cell_1079	0	274	135	274	135	274	135	-291.659	-661.329	L5
cell_1080	0	277	836	277	836	277	836	-288.659	39.6709	Olig1
cell_1081	0	281	1158	281	1158	281	1158	-284.659	361.671	Astro
cell_1082	0	285	1232	285	1232	285	1232	-280.659	435.671	Astro
cell_1083	0	286	1512	286	1512	286	1512	-279.659	715.671	L6
cell_1084	0	288	1347	288	1347	288	1347	-277.659	550.671	L6
cell_1085	0	289	659	289	659	289	659	-276.659	-137.329	Olig1
cell_1086	0	290	549	290	549	290	549	-275.659	-247.329	PV
cell_1087	0	300	517	300	517	300	517	-265.659	-279.329	Astro
cell_1088	0	303	480	303	480	303	480	-262.659	-316.329	L5
cell_1090	0	309	1335	309	1335	309	1335	-256.659	538.671	L6
cell_1091	0	314	585	314	585	314	585	-251.659	-211.329	L5
cell_1092	0	316	516	316	516	316	516	-249.659	-280.329	Astro
cell_1093	0	318	653	318	653	318	653	-247.659	-143.329	L5
cell_1094	0	331	1291	331	1291	331	1291	-234.659	494.671	L5
cell_1095	0	341	321	341	321	341	321	-224.659	-475.329	L5
cell_1096	0	345	310	345	310	345	310	-220.659	-486.329	Astro
cell_1097	0	347	681	347	681	347	681	-218.659	-115.329	PV
cell_1098	0	348	630	348	630	348	630	-217.659	-166.329	PV
cell_1099	0	356	287	356	287	356	287	-209.659	-509.329	L5
cell_1100	0	361	589	361	589	361	589	-204.659	-207.329	L5
cell_1101	0	375	591	375	591	375	591	-190.659	-205.329	L5
cell_1102	0	377	1479	377	1479	377	1479	-188.659	682.671	L6
cell_1103	0	391	1448	391	1448	391	1448	-174.659	651.671	L5
cell_1104	0	398	627	398	627	398	627	-167.659	-169.329	L5
cell_1105	0	423	679	423	679	423	679	-142.659	-117.329	L5
cell_1106	0	425	544	425	544	425	544	-140.659	-252.329	L5
cell_1107	0	438	611	438	611	438	611	-127.659	-185.329	L5
cell_1108	0	442	701	442	701	442	701	-123.659	-95.3291	L5
cell_1111	0	452	624	452	624	452	624	-113.659	-172.329	L5
cell_1113	0	458	1405	458	1405	458	1405	-107.659	608.671	Olig1
cell_1114	0	463	404	463	404	463	404	-102.659	-392.329	L5
cell_1115	0	463	571	463	571	463	571	-102.659	-225.329	L5
cell_1116	0	466	146	466	146	466	146	-99.6586	-650.329	L6
cell_1118	0	477	356	477	356	477	356	-88.6586	-440.329	L5
cell_1120	0	481	942	481	942	481	942	-84.6586	145.671	Olig1
cell_1121	0	488	1050	488	1050	488	1050	-77.6586	253.671	Olig1
cell_1123	0	501	362	501	362	501	362	-64.6586	-434.329	L5
cell_1124	0	505	665	505	665	505	665	-60.6586	-131.329	L5
cell_1125	0	506	540	506	540	506	540	-59.6586	-256.329	L5
cell_1126	0	510	1021	510	1021	510	1021	-55.6586	224.671	L5
cell_1129	0	531	700	531	700	531	700	-34.6586	-96.3291	L5
cell_1131	0	545	435	545	435	545	435	-20.6586	-361.329	L5
cell_1132	0	555	467	555	467	555	467	-10.6586	-329.329	L5
cell_1133	0	556	699	556	699	556	699	-9.6586	-97.3291	L5
cell_1134	0	570	709	570	709	570	709	4.3414	-87.3291	L5
cell_1136	0	572	490	572	490	572	490	6.3414	-306.329	L5
cell_1137	0	574	656	574	656	574	656	8.3414	-140.329	L5
cell_1138	0	574	1449	574	1449	574	1449	8.3414	652.671	Olig1
cell_1139	0	578	788	578	788	578	788	12.3414	-8.32908	L5
cell_1141	0	585	1073	585	1073	585	1073	19.3414	276.671	L5
cell_1142	0	592	136	592	136	592	136	26.3414	-660.329	L5
cell_1143	0	598	1050	598	1050	598	1050	32.3414	253.671	L5
cell_1144	0	599	303	599	303	599	303	33.3414	-493.329	L5
cell_1145	0	607	1091	607	1091	607	1091	41.3414	294.671	L5
cell_1146	0	609	491	609	491	609	491	43.3414	-305.329	L5
cell_1147	0	615	712	615	712	615	712	49.3414	-84.3291	L5
cell_1150	0	633	515	633	515	633	515	67.3414	-281.329	L6
cell_1153	0	641	682	641	682	641	682	75.3414	-114.329	L5
cell_1154	0	638	1001	638	1001	638	1001	72.3414	204.671	L5
cell_1155	0	642	348	642	348	642	348	76.3414	-448.329	L5
cell_1156	0	645	1021	645	1021	645	1021	79.3414	224.671	L5
cell_1158	0	658	21	658	21	658	21	92.3414	-775.329	L2/3
cell_1159	0	659	642	659	642	659	642	93.3414	-154.329	L5
cell_1160	0	659	401	659	401	659	401	93.3414	-395.329	L5
cell_1161	0	661	989	661	989	661	989	95.3414	192.671	L5
cell_1162	0	670	238	670	238	670	238	104.341	-558.329	L5
cell_1163	0	675	1034	675	1034	675	1034	109.341	237.671	L5
cell_1164	0	689	305	689	305	689	305	123.341	-491.329	L5
cell_1165	0	691	840	691	840	691	840	125.341	43.6709	L5
cell_1166	0	696	28	696	28	696	28	130.341	-768.329	L6
cell_1167	0	707	111	707	111	707	111	141.341	-685.329	L5
cell_1168	0	707	1523	707	1523	707	1523	141.341	726.671	L5
cell_1169	0	706	1504	706	1504	706	1504	140.341	707.671	Astro
cell_1170	0	713	831	713	831	713	831	147.341	34.6709	L5
cell_1171	0	726	754	726	754	726	754	160.341	-42.3291	L5
cell_1172	0	732	168	732	168	732	168	166.341	-628.329	L6
cell_1173	0	734	797	734	797	734	797	168.341	0.670924	L5
cell_1174	0	738	910	738	910	738	910	172.341	113.671	L5
cell_1176	0	738	210	738	210	738	210	172.341	-586.329	L6
cell_1177	0	741	845	741	845	741	845	175.341	48.6709	Astro
cell_1178	0	745	1036	745	1036	745	1036	179.341	239.671	L5
cell_1179	0	746	1413	746	1413	746	1413	180.341	616.671	L5
cell_1180	0	753	953	753	953	753	953	187.341	156.671	L6
cell_1182	0	755	173	755	173	755	173	189.341	-623.329	L2/3
cell_1184	0	761	794	761	794	761	794	195.341	-2.32908	L5
cell_1185	0	768	170	768	170	768	170	202.341	-626.329	L2/3
cell_1186	0	771	570	771	570	771	570	205.341	-226.329	L5
cell_1187	0	779	1303	779	1303	779	1303	213.341	506.671	L5
cell_1188	0	782	69	782	69	782	69	216.341	-727.329	L2/3
cell_1189	0	784	401	784	401	784	401	218.341	-395.329	L2/3
cell_1190	0	786	459	786	459	786	459	220.341	-337.329	L5
cell_1191	0	796	817	796	817	796	817	230.341	20.6709	L5
cell_1192	0	803	392	803	392	803	392	237.341	-404.329	L5
cell_1193	0	803	120	803	120	803	120	237.341	-676.329	L2/3
cell_1195	0	812	146	812	146	812	146	246.341	-650.329	L2/3
cell_1196	0	811	1172	811	1172	811	1172	245.341	375.671	L5
cell_1197	0	810	1186	810	1186	810	1186	244.341	389.671	L5
cell_1198	0	818	322	818	322	818	322	252.341	-474.329	L2/3
cell_1199	0	819	994	819	994	819	994	253.341	197.671	L5
cell_1200	0	820	385	820	385	820	385	254.341	-411.329	L5
cell_1201	0	822	1520	822	1520	822	1520	256.341	723.671	PV
cell_1202	0	823	1447	823	1447	823	1447	257.341	650.671	L5
cell_1203	0	826	1344	826	1344	826	1344	260.341	547.671	L2/3
cell_1204	0	828	348	828	348	828	348	262.341	-448.329	L2/3
cell_1205	0	830	245	830	245	830	245	264.341	-551.329	L2/3
cell_1206	0	830	927	830	927	830	927	264.341	130.671	L5
cell_1207	0	839	315	839	315	839	315	273.341	-481.329	L2/3
cell_1208	0	839	796	839	796	839	796	273.341	-0.329076	L5
cell_1209	0	845	278	845	278	845	278	279.341	-518.329	L2/3
cell_1210	0	845	357	845	357	845	357	279.341	-439.329	L4
cell_1211	0	849	549	849	549	849	549	283.341	-247.329	Astro
cell_1212	0	856	438	856	438	856	438	290.341	-358.329	L2/3
cell_1213	0	858	364	858	364	858	364	292.341	-432.329	L2/3
cell_1214	0	861	227	861	227	861	227	295.341	-569.329	L2/3
cell_1215	0	867	1323	867	1323	867	1323	301.341	526.671	L5
cell_1216	0	873	945	873	945	873	945	307.341	148.671	L6
cell_1217	0	875	535	875	535	875	535	309.341	-261.329	L5
cell_1218	0	875	1345	875	1345	875	1345	309.341	548.671	L5
cell_1219	0	880	889	880	889	880	889	314.341	92.6709	L5
cell_1221	0	889	457	889	457	889	457	323.341	-339.329	L2/3
cell_1222	0	890	517	890	517	890	517	324.341	-279.329	L2/3
cell_1223	0	907	175	907	175	907	175	341.341	-621.329	L6
cell_1224	0	908	585	908	585	908	585	342.341	-211.329	L2/3
cell_1225	0	911	503	911	503	911	503	345.341	-293.329	L2/3
cell_1226	0	913	422	913	422	913	422	347.341	-374.329	L2/3
cell_1227	0	914	718	914	718	914	718	348.341	-78.3291	L5
cell_1228	0	915	313	915	313	915	313	349.341	-483.329	L6
cell_1229	0	921	1155	921	1155	921	1155	355.341	358.671	L5
cell_1230	0	923	256	923	256	923	256	357.341	-540.329	L4
cell_1231	0	922	520	922	520	922	520	356.341	-276.329	L2/3
cell_1233	0	944	107	944	107	944	107	378.341	-689.329	L5
cell_1234	0	953	1144	953	1144	953	1144	387.341	347.671	L6
cell_1235	0	956	443	956	443	956	443	390.341	-353.329	L2/3
cell_1236	0	964	329	964	329	964	329	398.341	-467.329	L2/3
cell_1237	0	969	424	969	424	969	424	403.341	-372.329	L2/3
cell_1238	0	970	522	970	522	970	522	404.341	-274.329	L2/3
cell_1239	0	978	307	978	307	978	307	412.341	-489.329	L2/3
cell_1240	0	979	1319	979	1319	979	1319	413.341	522.671	L5
cell_1241	0	990	1177	990	1177	990	1177	424.341	380.671	L5
cell_1242	0	992	915	992	915	992	915	426.341	118.671	L5
cell_1243	0	1001	1059	1001	1059	1001	1059	435.341	262.671	L5
cell_1244	0	1003	1480	1003	1480	1003	1480	437.341	683.671	L6
cell_1245	0	1019	1002	1019	1002	1019	1002	453.341	205.671	L5
cell_1247	0	1029	839	1029	839	1029	839	463.341	42.6709	L5
cell_1248	0	1045	1037	1045	1037	1045	1037	479.341	240.671	Astro
cell_1249	0	1049	1145	1049	1145	1049	1145	483.341	348.671	L5
cell_1253	0	1101	1029	1101	1029	1101	1029	535.341	232.671	L2/3
cell_1254	0	1103	899	1103	899	1103	899	537.341	102.671	L2/3
cell_1255	0	1155	934	1155	934	1155	934	589.341	137.671	Astro
cell_1256	0	1156	1458	1156	1458	1156	1458	590.341	661.671	Astro
cell_1257	0	1158	1047	1158	1047	1158	1047	592.341	250.671	Astro
cell_1259	0	1168	1412	1168	1412	1168	1412	602.341	615.671	L6
cell_1260	0	1171	997	1171	997	1171	997	605.341	200.671	L2/3
cell_1261	0	1201	1354	1201	1354	1201	1354	635.341	557.671	L6
cell_1262	0	1224	1081	1224	1081	1224	1081	658.341	284.671	L6
cell_1263	0	1225	1112	1225	1112	1225	1112	659.341	315.671	L2/3
cell_1264	0	1254	1474	1254	1474	1254	1474	688.341	677.671	L2/3
cell_1265	0	1273	1242	1273	1242	1273	1242	707.341	445.671	L2/3
cell_1266	0	1297	1449	1297	1449	1297	1449	731.341	652.671	L2/3
cell_1267	0	1336	1498	1336	1498	1336	1498	770.341	701.671	L2/3
cell_1269	0	1394	1484	1394	1484	1394	1484	828.341	687.671	L2/3
cell_1274	0	19	1272	19	1272	19	1272	-546.659	475.671	Olig2
cell_1275	0	21	977	21	977	21	977	-544.659	180.671	Olig2
cell_1276	0	61	1409	61	1409	61	1409	-504.659	612.671	Olig2
cell_1277	0	70	1389	70	1389	70	1389	-495.659	592.671	Olig2
cell_1278	0	80	904	80	904	80	904	-485.659	107.671	Olig2
cell_1279	0	91	1066	91	1066	91	1066	-474.659	269.671	Olig2
cell_1280	0	123	1060	123	1060	123	1060	-442.659	263.671	Astro
cell_1281	0	129	1289	129	1289	129	1289	-436.659	492.671	Astro
cell_1282	0	141	438	141	438	141	438	-424.659	-358.329	Olig1
cell_1283	0	145	43	145	43	145	43	-420.659	-753.329	L6
cell_1284	0	148	98	148	98	148	98	-417.659	-698.329	L5
cell_1285	0	148	322	148	322	148	322	-417.659	-474.329	L5
cell_1286	0	158	811	158	811	158	811	-407.659	14.6709	Olig1
cell_1288	0	163	257	163	257	163	257	-402.659	-539.329	L5
cell_1289	0	173	757	173	757	173	757	-392.659	-39.3291	Olig1
cell_1291	0	191	976	191	976	191	976	-374.659	179.671	Olig1
cell_1292	0	192	986	192	986	192	986	-373.659	189.671	Olig1
cell_1295	0	210	648	210	648	210	648	-355.659	-148.329	Olig1
cell_1297	0	216	290	216	290	216	290	-349.659	-506.329	L5
cell_1298	0	230	831	230	831	230	831	-335.659	34.6709	Olig1
cell_1300	0	243	491	243	491	243	491	-322.659	-305.329	L5
cell_1301	0	243	1516	243	1516	243	1516	-322.659	719.671	L2/3
cell_1302	0	249	263	249	263	249	263	-316.659	-533.329	L5
cell_1304	0	253	1026	253	1026	253	1026	-312.659	229.671	Olig1
cell_1305	0	259	986	259	986	259	986	-306.659	189.671	Olig1
cell_1306	0	261	1175	261	1175	261	1175	-304.659	378.671	L5
cell_1307	0	263	329	263	329	263	329	-302.659	-467.329	L5
cell_1308	0	273	1442	273	1442	273	1442	-292.659	645.671	Astro
cell_1309	0	274	865	274	865	274	865	-291.659	68.6709	Olig1
cell_1311	0	280	887	280	887	280	887	-285.659	90.6709	Olig1
cell_1314	0	282	316	282	316	282	316	-283.659	-480.329	L5
cell_1316	0	288	232	288	232	288	232	-277.659	-564.329	L5
cell_1317	0	292	1331	292	1331	292	1331	-273.659	534.671	L6
cell_1320	0	302	482	302	482	302	482	-263.659	-314.329	L5
cell_1321	0	302	1108	302	1108	302	1108	-263.659	311.671	Olig1
cell_1323	0	310	350	310	350	310	350	-255.659	-446.329	L5
cell_1324	0	311	252	311	252	311	252	-254.659	-544.329	L5
cell_1326	0	316	582	316	582	316	582	-249.659	-214.329	L5
cell_1330	0	327	284	327	284	327	284	-238.659	-512.329	L5
cell_1331	0	341	225	341	225	341	225	-224.659	-571.329	L5
cell_1332	0	343	220	343	220	343	220	-222.659	-576.329	L5
cell_1333	0	343	1234	343	1234	343	1234	-222.659	437.671	Astro
cell_1335	0	352	471	352	471	352	471	-213.659	-325.329	L5
cell_1337	0	364	866	364	866	364	866	-201.659	69.6709	Olig1
cell_1338	0	373	524	373	524	373	524	-192.659	-272.329	L5
cell_1339	0	374	1297	374	1297	374	1297	-191.659	500.671	Astro
cell_1341	0	377	918	377	918	377	918	-188.659	121.671	Olig1
cell_1342	0	380	1384	380	1384	380	1384	-185.659	587.671	Astro
cell_1343	0	383	1052	383	1052	383	1052	-182.659	255.671	Olig1
cell_1346	0	396	627	396	627	396	627	-169.659	-169.329	L5
cell_1347	0	402	895	402	895	402	895	-163.659	98.6709	Olig1
cell_1349	0	412	1444	412	1444	412	1444	-153.659	647.671	L6
cell_1350	0	427	386	427	386	427	386	-138.659	-410.329	L5
cell_1353	0	443	361	443	361	443	361	-122.659	-435.329	L5
cell_1354	0	445	1006	445	1006	445	1006	-120.659	209.671	Olig1
cell_1355	0	452	337	452	337	452	337	-113.659	-459.329	L5
cell_1357	0	457	436	457	436	457	436	-108.659	-360.329	L5
cell_1358	0	458	1409	458	1409	458	1409	-107.659	612.671	Olig1
cell_1359	0	460	589	460	589	460	589	-105.659	-207.329	L5
cell_1360	0	466	464	466	464	466	464	-99.6586	-332.329	L5
cell_1361	0	467	605	467	605	467	605	-98.6586	-191.329	L5
cell_1362	0	471	1179	471	1179	471	1179	-94.6586	382.671	Olig1
cell_1363	0	474	257	474	257	474	257	-91.6586	-539.329	L6
cell_1366	0	484	1208	484	1208	484	1208	-81.6586	411.671	Olig1
cell_1368	0	498	179	498	179	498	179	-67.6586	-617.329	L5
cell_1369	0	497	1459	497	1459	497	1459	-68.6586	662.671	Olig1
cell_1371	0	511	592	511	592	511	592	-54.6586	-204.329	L5
cell_1372	0	518	1037	518	1037	518	1037	-47.6586	240.671	PV
cell_1373	0	519	942	519	942	519	942	-46.6586	145.671	L5
cell_1374	0	520	419	520	419	520	419	-45.6586	-377.329	L5
cell_1375	0	528	1056	528	1056	528	1056	-37.6586	259.671	L5
cell_1376	0	530	920	530	920	530	920	-35.6586	123.671	L5
cell_1379	0	554	161	554	161	554	161	-11.6586	-635.329	L5
cell_1380	0	556	181	556	181	556	181	-9.6586	-615.329	L5
cell_1382	0	562	1421	562	1421	562	1421	-3.6586	624.671	Olig1
cell_1386	0	591	14	591	14	591	14	25.3414	-782.329	L5
cell_1388	0	595	961	595	961	595	961	29.3414	164.671	L5
cell_1389	0	605	760	605	760	605	760	39.3414	-36.3291	L5
cell_1392	0	630	834	630	834	630	834	64.3414	37.6709	PV
cell_1393	0	640	965	640	965	640	965	74.3414	168.671	L5
cell_1394	0	645	510	645	510	645	510	79.3414	-286.329	L5
cell_1396	0	649	150	649	150	649	150	83.3414	-646.329	Astro
cell_1397	0	655	1286	655	1286	655	1286	89.3414	489.671	L5
cell_1398	0	657	1244	657	1244	657	1244	91.3414	447.671	L5
cell_1401	0	676	1384	676	1384	676	1384	110.341	587.671	L5
cell_1403	0	689	529	689	529	689	529	123.341	-267.329	L5
cell_1404	0	697	47	697	47	697	47	131.341	-749.329	L2/3
cell_1407	0	705	47	705	47	705	47	139.341	-749.329	L2/3
cell_1408	0	707	451	707	451	707	451	141.341	-345.329	Astro
cell_1410	0	717	329	717	329	717	329	151.341	-467.329	L2/3
cell_1411	0	718	577	718	577	718	577	152.341	-219.329	L5
cell_1412	0	719	1351	719	1351	719	1351	153.341	554.671	L5
cell_1413	0	721	1267	721	1267	721	1267	155.341	470.671	L5
cell_1414	0	729	115	729	115	729	115	163.341	-681.329	L2/3
cell_1416	0	735	390	735	390	735	390	169.341	-406.329	L5
cell_1418	0	740	1257	740	1257	740	1257	174.341	460.671	L5
cell_1419	0	745	1009	745	1009	745	1009	179.341	212.671	L5
cell_1420	0	746	122	746	122	746	122	180.341	-674.329	L2/3
cell_1421	0	747	112	747	112	747	112	181.341	-684.329	L2/3
cell_1422	0	747	348	747	348	747	348	181.341	-448.329	L6
cell_1423	0	748	1044	748	1044	748	1044	182.341	247.671	L5
cell_1424	0	749	799	749	799	749	799	183.341	2.67092	L5
cell_1425	0	753	99	753	99	753	99	187.341	-697.329	L4
cell_1429	0	765	1406	765	1406	765	1406	199.341	609.671	L5
cell_1430	0	768	1407	768	1407	768	1407	202.341	610.671	L5
cell_1432	0	775	305	775	305	775	305	209.341	-491.329	L2/3
cell_1433	0	777	348	777	348	777	348	211.341	-448.329	L2/3
cell_1434	0	779	107	779	107	779	107	213.341	-689.329	Astro
cell_1435	0	784	52	784	52	784	52	218.341	-744.329	Astro
cell_1436	0	787	1125	787	1125	787	1125	221.341	328.671	L5
cell_1437	0	788	953	788	953	788	953	222.341	156.671	L5
cell_1439	0	800	317	800	317	800	317	234.341	-479.329	L2/3
cell_1440	0	816	1467	816	1467	816	1467	250.341	670.671	L5
cell_1441	0	816	1029	816	1029	816	1029	250.341	232.671	Astro
cell_1443	0	824	1427	824	1427	824	1427	258.341	630.671	L5
cell_1444	0	828	1275	828	1275	828	1275	262.341	478.671	L5
cell_1445	0	829	1345	829	1345	829	1345	263.341	548.671	L5
cell_1446	0	834	374	834	374	834	374	268.341	-422.329	L2/3
cell_1447	0	835	404	835	404	835	404	269.341	-392.329	L2/3
cell_1448	0	846	206	846	206	846	206	280.341	-590.329	L2/3
cell_1449	0	846	299	846	299	846	299	280.341	-497.329	L2/3
cell_1450	0	849	317	849	317	849	317	283.341	-479.329	L2/3
cell_1453	0	862	297	862	297	862	297	296.341	-499.329	L2/3
cell_1455	0	865	674	865	674	865	674	299.341	-122.329	L6
cell_1456	0	868	139	868	139	868	139	302.341	-657.329	L2/3
cell_1458	0	870	802	870	802	870	802	304.341	5.67092	L2/3
cell_1459	0	875	1260	875	1260	875	1260	309.341	463.671	L5
cell_1460	0	877	388	877	388	877	388	311.341	-408.329	L2/3
cell_1461	0	875	787	875	787	875	787	309.341	-9.32908	L5
cell_1462	0	876	1495	876	1495	876	1495	310.341	698.671	L5
cell_1464	0	879	1197	879	1197	879	1197	313.341	400.671	L5
cell_1466	0	882	277	882	277	882	277	316.341	-519.329	L2/3
cell_1467	0	883	287	883	287	883	287	317.341	-509.329	L2/3
cell_1468	0	886	557	886	557	886	557	320.341	-239.329	L5
cell_1469	0	891	767	891	767	891	767	325.341	-29.3291	L5
cell_1471	0	893	1029	893	1029	893	1029	327.341	232.671	L5
cell_1473	0	909	410	909	410	909	410	343.341	-386.329	L2/3
cell_1475	0	919	536	919	536	919	536	353.341	-260.329	L2/3
cell_1476	0	919	881	919	881	919	881	353.341	84.6709	L5
cell_1477	0	920	175	920	175	920	175	354.341	-621.329	L6
cell_1478	0	921	81	921	81	921	81	355.341	-715.329	L2/3
cell_1480	0	927	105	927	105	927	105	361.341	-691.329	L2/3
cell_1481	0	929	637	929	637	929	637	363.341	-159.329	L2/3
cell_1482	0	930	850	930	850	930	850	364.341	53.6709	L5
cell_1483	0	931	258	931	258	931	258	365.341	-538.329	L2/3
cell_1484	0	938	512	938	512	938	512	372.341	-284.329	L2/3
cell_1485	0	948	309	948	309	948	309	382.341	-487.329	L2/3
cell_1486	0	948	1506	948	1506	948	1506	382.341	709.671	L5
cell_1488	0	956	595	956	595	956	595	390.341	-201.329	L2/3
cell_1489	0	963	544	963	544	963	544	397.341	-252.329	L2/3
cell_1490	0	972	494	972	494	972	494	406.341	-302.329	L2/3
cell_1491	0	973	905	973	905	973	905	407.341	108.671	L5
cell_1494	0	979	611	979	611	979	611	413.341	-185.329	L2/3
cell_1495	0	980	1242	980	1242	980	1242	414.341	445.671	L5
cell_1496	0	979	803	979	803	979	803	413.341	6.67092	L5
cell_1497	0	981	483	981	483	981	483	415.341	-313.329	L2/3
cell_1498	0	992	1414	992	1414	992	1414	426.341	617.671	L6
cell_1499	0	998	1430	998	1430	998	1430	432.341	633.671	L6
cell_1500	0	1001	1352	1001	1352	1001	1352	435.341	555.671	L5
cell_1501	0	1017	570	1017	570	1017	570	451.341	-226.329	L6
cell_1502	0	1017	743	1017	743	1017	743	451.341	-53.3291	L2/3
cell_1503	0	1021	1211	1021	1211	1021	1211	455.341	414.671	L5
cell_1504	0	1023	456	1023	456	1023	456	457.341	-340.329	L2/3
cell_1505	0	1027	627	1027	627	1027	627	461.341	-169.329	L2/3
cell_1508	0	1029	900	1029	900	1029	900	463.341	103.671	L6
cell_1510	0	1042	509	1042	509	1042	509	476.341	-287.329	L2/3
cell_1511	0	1042	1413	1042	1413	1042	1413	476.341	616.671	L5
cell_1512	0	1045	749	1045	749	1045	749	479.341	-47.3291	L2/3
cell_1513	0	1050	835	1050	835	1050	835	484.341	38.6709	L2/3
cell_1514	0	1060	999	1060	999	1060	999	494.341	202.671	L2/3
cell_1515	0	1061	597	1061	597	1061	597	495.341	-199.329	L4
cell_1516	0	1065	1023	1065	1023	1065	1023	499.341	226.671	L6
cell_1517	0	1068	703	1068	703	1068	703	502.341	-93.3291	L2/3
cell_1518	0	1071	959	1071	959	1071	959	505.341	162.671	L2/3
cell_1519	0	1072	1439	1072	1439	1072	1439	506.341	642.671	L5
cell_1520	0	1084	1041	1084	1041	1084	1041	518.341	244.671	L6
cell_1521	0	1094	822	1094	822	1094	822	528.341	25.6709	L4
cell_1523	0	1118	1068	1118	1068	1118	1068	552.341	271.671	L6
cell_1524	0	1142	1283	1142	1283	1142	1283	576.341	486.671	L5
cell_1526	0	1162	1518	1162	1518	1162	1518	596.341	721.671	L5
cell_1527	0	1174	1478	1174	1478	1174	1478	608.341	681.671	L5
cell_1529	0	1193	1296	1193	1296	1193	1296	627.341	499.671	L2/3
cell_1530	0	1200	977	1200	977	1200	977	634.341	180.671	L4
cell_1531	0	1213	940	1213	940	1213	940	647.341	143.671	L2/3
cell_1532	0	1214	957	1214	957	1214	957	648.341	160.671	L2/3
cell_1533	0	1221	1497	1221	1497	1221	1497	655.341	700.671	L2/3
cell_1534	0	1226	1413	1226	1413	1226	1413	660.341	616.671	L2/3
cell_1535	0	1228	1433	1228	1433	1228	1433	662.341	636.671	L2/3
cell_1537	0	1234	1376	1234	1376	1234	1376	668.341	579.671	L6
cell_1538	0	1234	1381	1234	1381	1234	1381	668.341	584.671	L6
cell_1539	0	1237	1034	1237	1034	1237	1034	671.341	237.671	L2/3
cell_1540	0	1242	759	1242	759	1242	759	676.341	-37.3291	L5
cell_1541	0	1247	1313	1247	1313	1247	1313	681.341	516.671	L2/3
cell_1542	0	1254	1473	1254	1473	1254	1473	688.341	676.671	L2/3
cell_1543	0	1256	1457	1256	1457	1256	1457	690.341	660.671	L2/3
cell_1546	0	1269	1456	1269	1456	1269	1456	703.341	659.671	L2/3
cell_1547	0	1278	1319	1278	1319	1278	1319	712.341	522.671	L6
cell_1549	0	1310	868	1310	868	1310	868	744.341	71.6709	Astro
cell_1550	0	1317	1341	1317	1341	1317	1341	751.341	544.671	L2/3
cell_1551	0	1368	1395	1368	1395	1368	1395	802.341	598.671	L4
cell_1554	0	11	211	11	211	11	211	-554.659	-585.329	Olig2
cell_1555	0	14	1298	14	1298	14	1298	-551.659	501.671	Olig2
cell_1559	0	45	21	45	21	45	21	-520.659	-775.329	Olig2
cell_1560	0	49	29	49	29	49	29	-516.659	-767.329	Olig2
cell_1561	0	60	941	60	941	60	941	-505.659	144.671	Olig2
cell_1562	0	60	658	60	658	60	658	-505.659	-138.329	Olig2
cell_1564	0	73	99	73	99	73	99	-492.659	-697.329	Olig2
cell_1565	0	82	905	82	905	82	905	-483.659	108.671	Olig2
cell_1566	0	83	178	83	178	83	178	-482.659	-618.329	Olig2
cell_1567	0	84	454	84	454	84	454	-481.659	-342.329	Olig2
cell_1569	0	89	759	89	759	89	759	-476.659	-37.3291	Olig2
cell_1570	0	93	1099	93	1099	93	1099	-472.659	302.671	Olig2
cell_1573	0	97	244	97	244	97	244	-468.659	-552.329	Olig2
cell_1574	0	104	632	104	632	104	632	-461.659	-164.329	Olig1
cell_1578	0	113	507	113	507	113	507	-452.659	-289.329	Olig1
cell_1579	0	114	39	114	39	114	39	-451.659	-757.329	L5
cell_1580	0	128	1036	128	1036	128	1036	-437.659	239.671	L5
cell_1582	0	129	1031	129	1031	129	1031	-436.659	234.671	L5
cell_1583	0	134	1440	134	1440	134	1440	-431.659	643.671	L5
cell_1585	0	143	1265	143	1265	143	1265	-422.659	468.671	Astro
cell_1588	0	161	258	161	258	161	258	-404.659	-538.329	L5
cell_1589	0	174	759	174	759	174	759	-391.659	-37.3291	Olig1
cell_1590	0	176	1223	176	1223	176	1223	-389.659	426.671	Astro
cell_1593	0	203	1085	203	1085	203	1085	-362.659	288.671	L5
cell_1595	0	213	879	213	879	213	879	-352.659	82.6709	Olig1
cell_1596	0	215	197	215	197	215	197	-350.659	-599.329	L5
cell_1597	0	216	754	216	754	216	754	-349.659	-42.3291	Olig1
cell_1598	0	217	136	217	136	217	136	-348.659	-660.329	L5
cell_1599	0	229	771	229	771	229	771	-336.659	-25.3291	Olig1
cell_1601	0	231	412	231	412	231	412	-334.659	-384.329	PV
cell_1605	0	262	58	262	58	262	58	-303.659	-738.329	L6
cell_1608	0	279	890	279	890	279	890	-286.659	93.6709	Olig1
cell_1609	0	288	1343	288	1343	288	1343	-277.659	546.671	L6
cell_1610	0	292	232	292	232	292	232	-273.659	-564.329	L5
cell_1612	0	295	1329	295	1329	295	1329	-270.659	532.671	L6
cell_1615	0	308	215	308	215	308	215	-257.659	-581.329	L5
cell_1616	0	310	352	310	352	310	352	-255.659	-444.329	L5
cell_1617	0	313	1036	313	1036	313	1036	-252.659	239.671	Olig1
cell_1618	0	316	516	316	516	316	516	-249.659	-280.329	Astro
cell_1621	0	330	242	330	242	330	242	-235.659	-554.329	L5
cell_1625	0	341	227	341	227	341	227	-224.659	-569.329	L5
cell_1627	0	343	230	343	230	343	230	-222.659	-566.329	L5
cell_1630	0	347	986	347	986	347	986	-218.659	189.671	Olig1
cell_1631	0	349	218	349	218	349	218	-216.659	-578.329	L5
cell_1632	0	350	841	350	841	350	841	-215.659	44.6709	Olig1
cell_1633	0	356	783	356	783	356	783	-209.659	-13.3291	Olig1
cell_1634	0	362	965	362	965	362	965	-203.659	168.671	Olig1
cell_1635	0	366	647	366	647	366	647	-199.659	-149.329	L5
cell_1636	0	369	398	369	398	369	398	-196.659	-398.329	L5
cell_1637	0	369	467	369	467	369	467	-196.659	-329.329	L5
cell_1638	0	370	982	370	982	370	982	-195.659	185.671	Olig1
cell_1639	0	370	391	370	391	370	391	-195.659	-405.329	L5
cell_1640	0	375	916	375	916	375	916	-190.659	119.671	Olig1
cell_1642	0	391	571	391	571	391	571	-174.659	-225.329	L5
cell_1643	0	391	626	391	626	391	626	-174.659	-170.329	Astro
cell_1644	0	397	425	397	425	397	425	-168.659	-371.329	L5
cell_1650	0	416	702	416	702	416	702	-149.659	-94.3291	L5
cell_1653	0	425	444	425	444	425	444	-140.659	-352.329	L5
cell_1657	0	433	507	433	507	433	507	-132.659	-289.329	L5
cell_1660	0	438	581	438	581	438	581	-127.659	-215.329	L5
cell_1661	0	444	364	444	364	444	364	-121.659	-432.329	L2/3
cell_1662	0	452	624	452	624	452	624	-113.659	-172.329	L5
cell_1665	0	454	645	454	645	454	645	-111.659	-151.329	L5
cell_1667	0	461	1391	461	1391	461	1391	-104.659	594.671	Olig1
cell_1668	0	463	64	463	64	463	64	-102.659	-732.329	L6
cell_1669	0	463	1238	463	1238	463	1238	-102.659	441.671	Olig1
cell_1672	0	490	1231	490	1231	490	1231	-75.6586	434.671	Olig1
cell_1673	0	502	180	502	180	502	180	-63.6586	-616.329	L5
cell_1674	0	506	801	506	801	506	801	-59.6586	4.67092	L5
cell_1678	0	529	1059	529	1059	529	1059	-36.6586	262.671	L5
cell_1680	0	537	977	537	977	537	977	-28.6586	180.671	L5
cell_1683	0	561	774	561	774	561	774	-4.6586	-22.3291	L5
cell_1684	0	567	1065	567	1065	567	1065	1.3414	268.671	PV
cell_1685	0	590	230	590	230	590	230	24.3414	-566.329	L2/3
cell_1686	0	600	1280	600	1280	600	1280	34.3414	483.671	Olig1
cell_1687	0	603	42	603	42	603	42	37.3414	-754.329	L5
cell_1691	0	629	956	629	956	629	956	63.3414	159.671	L5
cell_1692	0	630	1044	630	1044	630	1044	64.3414	247.671	L5
cell_1695	0	632	1328	632	1328	632	1328	66.3414	531.671	Astro
cell_1698	0	636	1271	636	1271	636	1271	70.3414	474.671	L5
cell_1699	0	639	970	639	970	639	970	73.3414	173.671	L5
cell_1701	0	647	1302	647	1302	647	1302	81.3414	505.671	L5
cell_1703	0	651	94	651	94	651	94	85.3414	-702.329	L5
cell_1704	0	659	22	659	22	659	22	93.3414	-774.329	L2/3
cell_1705	0	662	57	662	57	662	57	96.3414	-739.329	L2/3
cell_1706	0	673	327	673	327	673	327	107.341	-469.329	L6
cell_1707	0	675	1034	675	1034	675	1034	109.341	237.671	L5
cell_1708	0	680	380	680	380	680	380	114.341	-416.329	L5
cell_1709	0	680	962	680	962	680	962	114.341	165.671	L5
cell_1710	0	681	1256	681	1256	681	1256	115.341	459.671	L5
cell_1714	0	689	964	689	964	689	964	123.341	167.671	L5
cell_1715	0	689	1449	689	1449	689	1449	123.341	652.671	L5
cell_1716	0	691	965	691	965	691	965	125.341	168.671	L5
cell_1717	0	694	1451	694	1451	694	1451	128.341	654.671	L5
cell_1718	0	695	875	695	875	695	875	129.341	78.6709	L5
cell_1720	0	705	1520	705	1520	705	1520	139.341	723.671	L5
cell_1721	0	712	1161	712	1161	712	1161	146.341	364.671	L5
cell_1722	0	714	350	714	350	714	350	148.341	-446.329	L2/3
cell_1723	0	715	210	715	210	715	210	149.341	-586.329	L2/3
cell_1724	0	719	191	719	191	719	191	153.341	-605.329	L6
cell_1725	0	719	89	719	89	719	89	153.341	-707.329	L2/3
cell_1727	0	731	1238	731	1238	731	1238	165.341	441.671	L5
cell_1728	0	743	518	743	518	743	518	177.341	-278.329	L5
cell_1729	0	743	192	743	192	743	192	177.341	-604.329	L2/3
cell_1730	0	743	678	743	678	743	678	177.341	-118.329	L5
cell_1733	0	756	1476	756	1476	756	1476	190.341	679.671	L5
cell_1735	0	760	56	760	56	760	56	194.341	-740.329	L2/3
cell_1736	0	762	336	762	336	762	336	196.341	-460.329	L6
cell_1737	0	768	1414	768	1414	768	1414	202.341	617.671	L5
cell_1738	0	773	1322	773	1322	773	1322	207.341	525.671	L5
cell_1740	0	792	195	792	195	792	195	226.341	-601.329	L2/3
cell_1743	0	802	1388	802	1388	802	1388	236.341	591.671	L5
cell_1744	0	804	12	804	12	804	12	238.341	-784.329	L2/3
cell_1745	0	805	1257	805	1257	805	1257	239.341	460.671	L5
cell_1747	0	811	1470	811	1470	811	1470	245.341	673.671	L5
cell_1749	0	817	700	817	700	817	700	251.341	-96.3291	L5
cell_1750	0	822	1464	822	1464	822	1464	256.341	667.671	L5
cell_1751	0	825	1329	825	1329	825	1329	259.341	532.671	L5
cell_1752	0	827	179	827	179	827	179	261.341	-617.329	L2/3
cell_1754	0	830	460	830	460	830	460	264.341	-336.329	L2/3
cell_1755	0	838	1365	838	1365	838	1365	272.341	568.671	L5
cell_1756	0	839	68	839	68	839	68	273.341	-728.329	L2/3
cell_1758	0	846	98	846	98	846	98	280.341	-698.329	L4
cell_1759	0	853	1230	853	1230	853	1230	287.341	433.671	L5
cell_1763	0	862	495	862	495	862	495	296.341	-301.329	L2/3
cell_1764	0	872	70	872	70	872	70	306.341	-726.329	Astro
cell_1767	0	873	1511	873	1511	873	1511	307.341	714.671	L5
cell_1768	0	874	1380	874	1380	874	1380	308.341	583.671	L5
cell_1769	0	880	1399	880	1399	880	1399	314.341	602.671	L5
cell_1770	0	880	752	880	752	880	752	314.341	-44.3291	L5
cell_1771	0	881	348	881	348	881	348	315.341	-448.329	L2/3
cell_1773	0	883	283	883	283	883	283	317.341	-513.329	L2/3
cell_1774	0	884	846	884	846	884	846	318.341	49.6709	L5
cell_1775	0	884	593	884	593	884	593	318.341	-203.329	L5
cell_1778	0	893	1062	893	1062	893	1062	327.341	265.671	L5
cell_1780	0	914	197	914	197	914	197	348.341	-599.329	L2/3
cell_1781	0	914	621	914	621	914	621	348.341	-175.329	L5
cell_1782	0	915	1412	915	1412	915	1412	349.341	615.671	L5
cell_1784	0	924	1350	924	1350	924	1350	358.341	553.671	L5
cell_1786	0	941	398	941	398	941	398	375.341	-398.329	L2/3
cell_1788	0	947	788	947	788	947	788	381.341	-8.32908	L5
cell_1789	0	950	626	950	626	950	626	384.341	-170.329	L2/3
cell_1793	0	961	137	961	137	961	137	395.341	-659.329	L6
cell_1795	0	965	622	965	622	965	622	399.341	-174.329	L2/3
cell_1797	0	984	517	984	517	984	517	418.341	-279.329	L2/3
cell_1799	0	992	425	992	425	992	425	426.341	-371.329	L2/3
cell_1800	0	996	1083	996	1083	996	1083	430.341	286.671	L5
cell_1801	0	996	1273	996	1273	996	1273	430.341	476.671	L5
cell_1802	0	998	1001	998	1001	998	1001	432.341	204.671	L5
cell_1805	0	1006	529	1006	529	1006	529	440.341	-267.329	L2/3
cell_1807	0	1009	1200	1009	1200	1009	1200	443.341	403.671	L6
cell_1809	0	1010	927	1010	927	1010	927	444.341	130.671	Astro
cell_1813	0	1023	1318	1023	1318	1023	1318	457.341	521.671	Astro
cell_1814	0	1023	851	1023	851	1023	851	457.341	54.6709	L5
cell_1816	0	1032	691	1032	691	1032	691	466.341	-105.329	L2/3
cell_1817	0	1036	578	1036	578	1036	578	470.341	-218.329	L2/3
cell_1819	0	1041	275	1041	275	1041	275	475.341	-521.329	L4
cell_1820	0	1046	1039	1046	1039	1046	1039	480.341	242.671	Astro
cell_1827	0	1074	769	1074	769	1074	769	508.341	-27.3291	L2/3
cell_1829	0	1080	1134	1080	1134	1080	1134	514.341	337.671	L2/3
cell_1833	0	1096	828	1096	828	1096	828	530.341	31.6709	L2/3
cell_1834	0	1097	831	1097	831	1097	831	531.341	34.6709	L2/3
cell_1835	0	1112	857	1112	857	1112	857	546.341	60.6709	L2/3
cell_1836	0	1112	1002	1112	1002	1112	1002	546.341	205.671	L2/3
cell_1837	0	1116	1412	1116	1412	1116	1412	550.341	615.671	L5
cell_1839	0	1125	1139	1125	1139	1125	1139	559.341	342.671	L2/3
cell_1840	0	1126	1153	1126	1153	1126	1153	560.341	356.671	L5
cell_1842	0	1130	1092	1130	1092	1130	1092	564.341	295.671	L6
cell_1843	0	1143	1332	1143	1332	1143	1332	577.341	535.671	L2/3
cell_1845	0	1160	244	1160	244	1160	244	594.341	-552.329	L6
cell_1849	0	1169	1147	1169	1147	1169	1147	603.341	350.671	L2/3
cell_1850	0	1170	1124	1170	1124	1170	1124	604.341	327.671	L2/3
cell_1851	0	1174	1012	1174	1012	1174	1012	608.341	215.671	L6
cell_1852	0	1175	938	1175	938	1175	938	609.341	141.671	L2/3
cell_1854	0	1177	1292	1177	1292	1177	1292	611.341	495.671	L4
cell_1855	0	1180	721	1180	721	1180	721	614.341	-75.3291	L2/3
cell_1857	0	1190	483	1190	483	1190	483	624.341	-313.329	L2/3
cell_1858	0	1191	937	1191	937	1191	937	625.341	140.671	L6
cell_1859	0	1192	1329	1192	1329	1192	1329	626.341	532.671	L6
cell_1860	0	1204	995	1204	995	1204	995	638.341	198.671	L2/3
cell_1861	0	1208	1378	1208	1378	1208	1378	642.341	581.671	L2/3
cell_1862	0	1213	1114	1213	1114	1213	1114	647.341	317.671	L2/3
cell_1864	0	1222	993	1222	993	1222	993	656.341	196.671	L2/3
cell_1869	0	1246	1512	1246	1512	1246	1512	680.341	715.671	L5
cell_1870	0	1249	1249	1249	1249	1249	1249	683.341	452.671	L2/3
cell_1872	0	1253	1478	1253	1478	1253	1478	687.341	681.671	L2/3
cell_1873	0	1272	1474	1272	1474	1272	1474	706.341	677.671	L2/3
cell_1875	0	1288	1156	1288	1156	1288	1156	722.341	359.671	L2/3
cell_1876	0	1298	1207	1298	1207	1298	1207	732.341	410.671	L2/3
cell_1877	0	1314	1370	1314	1370	1314	1370	748.341	573.671	L2/3
cell_1879	0	1359	1148	1359	1148	1359	1148	793.341	351.671	L2/3
cell_1880	0	1391	1406	1391	1406	1391	1406	825.341	609.671	L2/3
cell_1881	0	1395	1506	1395	1506	1395	1506	829.341	709.671	L2/3
cell_1882	0	1405	1461	1405	1461	1405	1461	839.341	664.671	L2/3
cell_1887	0	16	1298	16	1298	16	1298	-549.659	501.671	Olig2
cell_1888	0	19	136	19	136	19	136	-546.659	-660.329	Olig2
cell_1889	0	21	1298	21	1298	21	1298	-544.659	501.671	Olig2
cell_1890	0	22	977	22	977	22	977	-543.659	180.671	Olig2
cell_1897	0	76	631	76	631	76	631	-489.659	-165.329	Olig2
cell_1898	0	89	24	89	24	89	24	-476.659	-772.329	Olig2
cell_1899	0	91	945	91	945	91	945	-474.659	148.671	Olig2
cell_1900	0	91	1099	91	1099	91	1099	-474.659	302.671	Olig2
cell_1905	0	134	418	134	418	134	418	-431.659	-378.329	Olig1
cell_1908	0	146	1165	146	1165	146	1165	-419.659	368.671	L5
cell_1910	0	149	232	149	232	149	232	-416.659	-564.329	L5
cell_1912	0	155	1395	155	1395	155	1395	-410.659	598.671	L5
cell_1913	0	158	261	158	261	158	261	-407.659	-535.329	L5
cell_1914	0	159	827	159	827	159	827	-406.659	30.6709	Olig1
cell_1915	0	161	64	161	64	161	64	-404.659	-732.329	PV
cell_1916	0	163	151	163	151	163	151	-402.659	-645.329	L5
cell_1929	0	228	508	228	508	228	508	-337.659	-288.329	Olig1
cell_1930	0	231	834	231	834	231	834	-334.659	37.6709	Olig1
cell_1933	0	255	1135	255	1135	255	1135	-310.659	338.671	L5
cell_1934	0	263	53	263	53	263	53	-302.659	-743.329	L6
cell_1938	0	270	1329	270	1329	270	1329	-295.659	532.671	L6
cell_1940	0	276	1457	276	1457	276	1457	-289.659	660.671	Astro
cell_1941	0	279	892	279	892	279	892	-286.659	95.6709	Olig1
cell_1942	0	284	257	284	257	284	257	-281.659	-539.329	L5
cell_1943	0	286	491	286	491	286	491	-279.659	-305.329	L5
cell_1944	0	288	494	288	494	288	494	-277.659	-302.329	L5
cell_1945	0	307	948	307	948	307	948	-258.659	151.671	Olig1
cell_1946	0	311	354	311	354	311	354	-254.659	-442.329	L5
cell_1947	0	312	671	312	671	312	671	-253.659	-125.329	L5
cell_1949	0	317	653	317	653	317	653	-248.659	-143.329	L5
cell_1951	0	331	1441	331	1441	331	1441	-234.659	644.671	Astro
cell_1953	0	339	440	339	440	339	440	-226.659	-356.329	L5
cell_1956	0	345	1286	345	1286	345	1286	-220.659	489.671	Astro
cell_1957	0	346	978	346	978	346	978	-219.659	181.671	Olig1
cell_1960	0	357	695	357	695	357	695	-208.659	-101.329	L5
cell_1962	0	368	378	368	378	368	378	-197.659	-418.329	L6
cell_1963	0	368	402	368	402	368	402	-197.659	-394.329	L5
cell_1966	0	380	287	380	287	380	287	-185.659	-509.329	L5
cell_1967	0	380	606	380	606	380	606	-185.659	-190.329	L5
cell_1968	0	388	622	388	622	388	622	-177.659	-174.329	Astro
cell_1973	0	407	396	407	396	407	396	-158.659	-400.329	L5
cell_1975	0	411	343	411	343	411	343	-154.659	-453.329	L5
cell_1979	0	457	1040	457	1040	457	1040	-108.659	243.671	Olig1
cell_1980	0	458	851	458	851	458	851	-107.659	54.6709	L5
cell_1981	0	460	507	460	507	460	507	-105.659	-289.329	L5
cell_1982	0	464	148	464	148	464	148	-101.659	-648.329	L6
cell_1983	0	463	151	463	151	463	151	-102.659	-645.329	L6
cell_1984	0	471	551	471	551	471	551	-94.6586	-245.329	L5
cell_1985	0	477	1371	477	1371	477	1371	-88.6586	574.671	Olig1
cell_1988	0	491	1236	491	1236	491	1236	-74.6586	439.671	Olig1
cell_1989	0	492	784	492	784	492	784	-73.6586	-12.3291	L5
cell_1990	0	506	779	506	779	506	779	-59.6586	-17.3291	L5
cell_1992	0	510	715	510	715	510	715	-55.6586	-81.3291	L5
cell_1994	0	517	912	517	912	517	912	-48.6586	115.671	L5
cell_1997	0	521	218	521	218	521	218	-44.6586	-578.329	L5
cell_1998	0	529	1062	529	1062	529	1062	-36.6586	265.671	L5
cell_2000	0	550	131	550	131	550	131	-15.6586	-665.329	L5
cell_2001	0	553	863	553	863	553	863	-12.6586	66.6709	L5
cell_2004	0	556	1313	556	1313	556	1313	-9.6586	516.671	Olig1
cell_2006	0	562	1424	562	1424	562	1424	-3.6586	627.671	Olig1
cell_2007	0	564	72	564	72	564	72	-1.6586	-724.329	L2/3
cell_2010	0	565	1429	565	1429	565	1429	-0.658598	632.671	Olig1
cell_2014	0	601	489	601	489	601	489	35.3414	-307.329	L5
cell_2015	0	602	192	602	192	602	192	36.3414	-604.329	L5
cell_2018	0	615	874	615	874	615	874	49.3414	77.6709	L5
cell_2019	0	616	880	616	880	616	880	50.3414	83.6709	L5
cell_2020	0	615	700	615	700	615	700	49.3414	-96.3291	L5
cell_2021	0	630	1046	630	1046	630	1046	64.3414	249.671	L5
cell_2023	0	634	521	634	521	634	521	68.3414	-275.329	L5
cell_2024	0	635	127	635	127	635	127	69.3414	-669.329	L5
cell_2028	0	662	879	662	879	662	879	96.3414	82.6709	L5
cell_2029	0	665	1393	665	1393	665	1393	99.3414	596.671	L5
cell_2031	0	673	1384	673	1384	673	1384	107.341	587.671	L5
cell_2034	0	676	961	676	961	676	961	110.341	164.671	L5
cell_2038	0	686	1319	686	1319	686	1319	120.341	522.671	L5
cell_2040	0	688	148	688	148	688	148	122.341	-648.329	L5
cell_2043	0	692	1328	692	1328	692	1328	126.341	531.671	L5
cell_2044	0	694	1446	694	1446	694	1446	128.341	649.671	L5
cell_2045	0	699	46	699	46	699	46	133.341	-750.329	L2/3
cell_2046	0	708	1160	708	1160	708	1160	142.341	363.671	L5
cell_2048	0	717	661	717	661	717	661	151.341	-135.329	L5
cell_2049	0	717	1092	717	1092	717	1092	151.341	295.671	L5
cell_2050	0	723	1412	723	1412	723	1412	157.341	615.671	L5
cell_2054	0	745	431	745	431	745	431	179.341	-365.329	Astro
cell_2056	0	751	104	751	104	751	104	185.341	-692.329	L2/3
cell_2057	0	752	102	752	102	752	102	186.341	-694.329	L2/3
cell_2059	0	754	322	754	322	754	322	188.341	-474.329	L6
cell_2060	0	753	1174	753	1174	753	1174	187.341	377.671	L5
cell_2061	0	757	138	757	138	757	138	191.341	-658.329	L2/3
cell_2065	0	770	269	770	269	770	269	204.341	-527.329	L2/3
cell_2066	0	773	1521	773	1521	773	1521	207.341	724.671	L5
cell_2067	0	779	108	779	108	779	108	213.341	-688.329	Astro
cell_2068	0	788	953	788	953	788	953	222.341	156.671	L5
cell_2072	0	805	1392	805	1392	805	1392	239.341	595.671	L5
cell_2077	0	825	209	825	209	825	209	259.341	-587.329	L2/3
cell_2079	0	833	331	833	331	833	331	267.341	-465.329	L2/3
cell_2081	0	845	586	845	586	845	586	279.341	-210.329	L2/3
cell_2085	0	857	395	857	395	857	395	291.341	-401.329	L2/3
cell_2087	0	879	178	879	178	879	178	313.341	-618.329	L2/3
cell_2088	0	880	157	880	157	880	157	314.341	-639.329	L2/3
cell_2089	0	883	1031	883	1031	883	1031	317.341	234.671	L5
cell_2090	0	883	1321	883	1321	883	1321	317.341	524.671	L5
cell_2091	0	886	1279	886	1279	886	1279	320.341	482.671	L5
cell_2096	0	917	334	917	334	917	334	351.341	-462.329	L2/3
cell_2098	0	924	421	924	421	924	421	358.341	-375.329	L2/3
cell_2102	0	951	1456	951	1456	951	1456	385.341	659.671	L5
cell_2103	0	961	768	961	768	961	768	395.341	-28.3291	L5
cell_2104	0	963	364	963	364	963	364	397.341	-432.329	L2/3
cell_2105	0	964	1387	964	1387	964	1387	398.341	590.671	L5
cell_2107	0	969	751	969	751	969	751	403.341	-45.3291	L2/3
cell_2110	0	974	690	974	690	974	690	408.341	-106.329	L6
cell_2113	0	979	400	979	400	979	400	413.341	-396.329	L2/3
cell_2114	0	981	635	981	635	981	635	415.341	-161.329	L2/3
cell_2118	0	996	143	996	143	996	143	430.341	-653.329	Astro
cell_2119	0	995	1399	995	1399	995	1399	429.341	602.671	L5
cell_2120	0	997	394	997	394	997	394	431.341	-402.329	L2/3
cell_2121	0	999	692	999	692	999	692	433.341	-104.329	L2/3
cell_2123	0	1002	661	1002	661	1002	661	436.341	-135.329	L2/3
cell_2127	0	1015	20	1015	20	1015	20	449.341	-776.329	L2/3
cell_2128	0	1021	431	1021	431	1021	431	455.341	-365.329	L2/3
cell_2130	0	1031	403	1031	403	1031	403	465.341	-393.329	L6
cell_2135	0	1041	657	1041	657	1041	657	475.341	-139.329	L2/3
cell_2136	0	1041	679	1041	679	1041	679	475.341	-117.329	L6
cell_2140	0	1061	596	1061	596	1061	596	495.341	-200.329	L2/3
cell_2142	0	1062	374	1062	374	1062	374	496.341	-422.329	L2/3
cell_2145	0	1067	715	1067	715	1067	715	501.341	-81.3291	L2/3
cell_2146	0	1067	1329	1067	1329	1067	1329	501.341	532.671	L5
cell_2148	0	1071	783	1071	783	1071	783	505.341	-13.3291	L6
cell_2149	0	1071	873	1071	873	1071	873	505.341	76.6709	L6
cell_2153	0	1078	1011	1078	1011	1078	1011	512.341	214.671	L2/3
cell_2156	0	1087	870	1087	870	1087	870	521.341	73.6709	L2/3
cell_2158	0	1099	497	1099	497	1099	497	533.341	-299.329	Astro
cell_2160	0	1103	980	1103	980	1103	980	537.341	183.671	L2/3
cell_2163	0	1110	741	1110	741	1110	741	544.341	-55.3291	L2/3
cell_2164	0	1112	703	1112	703	1112	703	546.341	-93.3291	L2/3
cell_2169	0	1129	957	1129	957	1129	957	563.341	160.671	L2/3
cell_2170	0	1134	1032	1134	1032	1134	1032	568.341	235.671	L2/3
cell_2173	0	1142	785	1142	785	1142	785	576.341	-11.3291	L2/3
cell_2175	0	1142	806	1142	806	1142	806	576.341	9.67092	L2/3
cell_2177	0	1142	722	1142	722	1142	722	576.341	-74.3291	L6
cell_2179	0	1159	765	1159	765	1159	765	593.341	-31.3291	L6
cell_2180	0	1162	607	1162	607	1162	607	596.341	-189.329	L6
cell_2181	0	1178	721	1178	721	1178	721	612.341	-75.3291	L2/3
cell_2182	0	1180	1192	1180	1192	1180	1192	614.341	395.671	L4
cell_2189	0	1215	1077	1215	1077	1215	1077	649.341	280.671	L2/3
cell_2190	0	1217	1357	1217	1357	1217	1357	651.341	560.671	L2/3
cell_2193	0	1234	1387	1234	1387	1234	1387	668.341	590.671	L6
cell_2195	0	1239	1068	1239	1068	1239	1068	673.341	271.671	L2/3
cell_2200	0	1261	1021	1261	1021	1261	1021	695.341	224.671	L2/3
cell_2206	0	1290	1255	1290	1255	1290	1255	724.341	458.671	L2/3
cell_2208	0	1297	1145	1297	1145	1297	1145	731.341	348.671	L2/3
cell_2210	0	1310	1265	1310	1265	1310	1265	744.341	468.671	L6
cell_2212	0	1325	1446	1325	1446	1325	1446	759.341	649.671	L6
cell_2214	0	1328	776	1328	776	1328	776	762.341	-20.3291	L2/3
cell_2217	0	1344	1455	1344	1455	1344	1455	778.341	658.671	L6
cell_2222	0	1459	1524	1459	1524	1459	1524	893.341	727.671	L2/3
cell_2228	0	31	803	31	803	31	803	-534.659	6.67092	Olig2
cell_2230	0	41	1340	41	1340	41	1340	-524.659	543.671	Olig2
cell_2235	0	75	1188	75	1188	75	1188	-490.659	391.671	Olig2
cell_2236	0	77	1467	77	1467	77	1467	-488.659	670.671	Olig2
cell_2239	0	84	906	84	906	84	906	-481.659	109.671	Olig2
cell_2240	0	92	1099	92	1099	92	1099	-473.659	302.671	Olig2
cell_2241	0	109	1145	109	1145	109	1145	-456.659	348.671	Astro
cell_2243	0	124	1208	124	1208	124	1208	-441.659	411.671	L6
cell_2244	0	127	35	127	35	127	35	-438.659	-761.329	L5
cell_2247	0	149	235	149	235	149	235	-416.659	-561.329	L5
cell_2249	0	160	60	160	60	160	60	-405.659	-736.329	L5
cell_2251	0	169	253	169	253	169	253	-396.659	-543.329	L5
cell_2252	0	170	393	170	393	170	393	-395.659	-403.329	PV
cell_2253	0	176	1063	176	1063	176	1063	-389.659	266.671	L5
cell_2254	0	185	369	185	369	185	369	-380.659	-427.329	L5
cell_2255	0	188	520	188	520	188	520	-377.659	-276.329	Olig1
cell_2256	0	188	752	188	752	188	752	-377.659	-44.3291	Olig1
cell_2270	0	268	865	268	865	268	865	-297.659	68.6709	Olig1
cell_2271	0	274	963	274	963	274	963	-291.659	166.671	Olig1
cell_2272	0	280	895	280	895	280	895	-285.659	98.6709	Olig1
cell_2276	0	293	1398	293	1398	293	1398	-272.659	601.671	L5
cell_2282	0	340	1189	340	1189	340	1189	-225.659	392.671	Olig1
cell_2284	0	344	432	344	432	344	432	-221.659	-364.329	L5
cell_2285	0	345	166	345	166	345	166	-220.659	-630.329	L5
cell_2287	0	365	972	365	972	365	972	-200.659	175.671	Olig1
cell_2288	0	368	384	368	384	368	384	-197.659	-412.329	L5
cell_2289	0	369	388	369	388	369	388	-196.659	-408.329	L5
cell_2292	0	388	1282	388	1282	388	1282	-177.659	485.671	Astro
cell_2295	0	413	701	413	701	413	701	-152.659	-95.3291	L5
cell_2301	0	452	625	452	625	452	625	-113.659	-171.329	L5
cell_2302	0	454	625	454	625	454	625	-111.659	-171.329	L5
cell_2304	0	469	1174	469	1174	469	1174	-96.6586	377.671	Olig1
cell_2306	0	471	893	471	893	471	893	-94.6586	96.6709	L5
cell_2312	0	491	787	491	787	491	787	-74.6586	-9.32908	L5
cell_2317	0	498	1007	498	1007	498	1007	-67.6586	210.671	L5
cell_2318	0	499	1262	499	1262	499	1262	-66.6586	465.671	Olig1
cell_2323	0	538	833	538	833	538	833	-27.6586	36.6709	L6
cell_2324	0	539	850	539	850	539	850	-26.6586	53.6709	L6
cell_2327	0	555	946	555	946	555	946	-10.6586	149.671	L5
cell_2330	0	583	989	583	989	583	989	17.3414	192.671	L5
cell_2334	0	596	485	596	485	596	485	30.3414	-311.329	L5
cell_2335	0	597	229	597	229	597	229	31.3414	-567.329	L5
cell_2336	0	603	1083	603	1083	603	1083	37.3414	286.671	L5
cell_2337	0	603	1289	603	1289	603	1289	37.3414	492.671	Olig1
cell_2338	0	604	1081	604	1081	604	1081	38.3414	284.671	L5
cell_2340	0	610	1018	610	1018	610	1018	44.3414	221.671	L5
cell_2341	0	617	798	617	798	617	798	51.3414	1.67092	L5
cell_2346	0	634	1000	634	1000	634	1000	68.3414	203.671	L5
cell_2347	0	635	1215	635	1215	635	1215	69.3414	418.671	L5
cell_2348	0	653	47	653	47	653	47	87.3414	-749.329	L2/3
cell_2352	0	662	882	662	882	662	882	96.3414	85.6709	L5
cell_2353	0	664	12	664	12	664	12	98.3414	-784.329	L2/3
cell_2354	0	667	470	667	470	667	470	101.341	-326.329	L5
cell_2355	0	669	1395	669	1395	669	1395	103.341	598.671	L5
cell_2360	0	686	1317	686	1317	686	1317	120.341	520.671	L5
cell_2363	0	696	1455	696	1455	696	1455	130.341	658.671	L5
cell_2364	0	699	1205	699	1205	699	1205	133.341	408.671	L5
cell_2365	0	700	554	700	554	700	554	134.341	-242.329	L5
cell_2368	0	701	933	701	933	701	933	135.341	136.671	L5
cell_2370	0	706	1160	706	1160	706	1160	140.341	363.671	L5
cell_2371	0	715	211	715	211	715	211	149.341	-585.329	L5
cell_2372	0	721	477	721	477	721	477	155.341	-319.329	L5
cell_2374	0	727	967	727	967	727	967	161.341	170.671	Astro
cell_2376	0	730	524	730	524	730	524	164.341	-272.329	L6
cell_2382	0	753	1176	753	1176	753	1176	187.341	379.671	L5
cell_2383	0	757	342	757	342	757	342	191.341	-454.329	L6
cell_2385	0	760	1399	760	1399	760	1399	194.341	602.671	L5
cell_2386	0	767	1049	767	1049	767	1049	201.341	252.671	L5
cell_2387	0	769	1414	769	1414	769	1414	203.341	617.671	L5
cell_2390	0	784	70	784	70	784	70	218.341	-726.329	L2/3
cell_2391	0	786	1045	786	1045	786	1045	220.341	248.671	L5
cell_2393	0	793	1219	793	1219	793	1219	227.341	422.671	L5
cell_2394	0	794	191	794	191	794	191	228.341	-605.329	L2/3
cell_2396	0	799	1041	799	1041	799	1041	233.341	244.671	L5
cell_2397	0	800	81	800	81	800	81	234.341	-715.329	L2/3
cell_2399	0	807	1267	807	1267	807	1267	241.341	470.671	L5
cell_2403	0	828	1328	828	1328	828	1328	262.341	531.671	L5
cell_2404	0	839	69	839	69	839	69	273.341	-727.329	L4
cell_2410	0	857	1358	857	1358	857	1358	291.341	561.671	L5
cell_2412	0	874	428	874	428	874	428	308.341	-368.329	L4
cell_2413	0	874	1260	874	1260	874	1260	308.341	463.671	L5
cell_2416	0	880	264	880	264	880	264	314.341	-532.329	L2/3
cell_2419	0	883	630	883	630	883	630	317.341	-166.329	L5
cell_2422	0	884	1278	884	1278	884	1278	318.341	481.671	L5
cell_2427	0	902	977	902	977	902	977	336.341	180.671	L5
cell_2430	0	933	688	933	688	933	688	367.341	-108.329	L5
cell_2433	0	947	587	947	587	947	587	381.341	-209.329	L2/3
cell_2437	0	976	492	976	492	976	492	410.341	-304.329	L2/3
cell_2445	0	1039	813	1039	813	1039	813	473.341	16.6709	L2/3
cell_2450	0	1062	484	1062	484	1062	484	496.341	-312.329	L2/3
cell_2452	0	1071	703	1071	703	1071	703	505.341	-93.3291	L2/3
cell_2453	0	1071	620	1071	620	1071	620	505.341	-176.329	L2/3
cell_2461	0	1106	933	1106	933	1106	933	540.341	136.671	L2/3
cell_2462	0	1109	33	1109	33	1109	33	543.341	-763.329	Olig2
cell_2464	0	1114	1359	1114	1359	1114	1359	548.341	562.671	L2/3
cell_2466	0	1122	935	1122	935	1122	935	556.341	138.671	L2/3
cell_2471	0	1145	248	1145	248	1145	248	579.341	-548.329	L6
cell_2474	0	1164	519	1164	519	1164	519	598.341	-277.329	L4
cell_2477	0	1181	721	1181	721	1181	721	615.341	-75.3291	L2/3
cell_2478	0	1187	858	1187	858	1187	858	621.341	61.6709	L2/3
cell_2485	0	1223	1149	1223	1149	1223	1149	657.341	352.671	L2/3
cell_2493	0	1251	1439	1251	1439	1251	1439	685.341	642.671	L2/3
cell_2494	0	1252	729	1252	729	1252	729	686.341	-67.3291	Astro
cell_2495	0	1255	828	1255	828	1255	828	689.341	31.6709	L2/3
cell_2498	0	1264	1139	1264	1139	1264	1139	698.341	342.671	L2/3
cell_2500	0	1286	1446	1286	1446	1286	1446	720.341	649.671	L2/3
cell_2504	0	1295	1150	1295	1150	1295	1150	729.341	353.671	L2/3
cell_2505	0	1299	268	1299	268	1299	268	733.341	-528.329	Olig2
cell_2507	0	1324	1106	1324	1106	1324	1106	758.341	309.671	L2/3
cell_2511	0	1352	1468	1352	1468	1352	1468	786.341	671.671	L6
cell_2517	0	1374	1522	1374	1522	1374	1522	808.341	725.671	L2/3
cell_2519	0	1420	778	1420	778	1420	778	854.341	-18.3291	Olig2
cell_2530	0	14	1142	14	1142	14	1142	-551.659	345.671	Olig2
cell_2532	0	23	1403	23	1403	23	1403	-542.659	606.671	Olig2
cell_2534	0	71	1341	71	1341	71	1341	-494.659	544.671	Olig2
cell_2536	0	75	1369	75	1369	75	1369	-490.659	572.671	Olig2
cell_2538	0	77	692	77	692	77	692	-488.659	-104.329	Olig2
cell_2540	0	79	135	79	135	79	135	-486.659	-661.329	Olig2
cell_2542	0	85	42	85	42	85	42	-480.659	-754.329	Olig2
cell_2544	0	91	945	91	945	91	945	-474.659	148.671	Olig2
cell_2545	0	100	15	100	15	100	15	-465.659	-781.329	Olig2
cell_2549	0	109	1148	109	1148	109	1148	-456.659	351.671	Astro
cell_2551	0	113	659	113	659	113	659	-452.659	-137.329	Olig1
cell_2553	0	120	590	120	590	120	590	-445.659	-206.329	Olig1
cell_2554	0	122	1279	122	1279	122	1279	-443.659	482.671	Astro
cell_2556	0	129	31	129	31	129	31	-436.659	-765.329	L5
cell_2559	0	143	1266	143	1266	143	1266	-422.659	469.671	Astro
cell_2562	0	152	1204	152	1204	152	1204	-413.659	407.671	L6
cell_2563	0	154	109	154	109	154	109	-411.659	-687.329	L5
cell_2565	0	156	374	156	374	156	374	-409.659	-422.329	L5
cell_2570	0	160	830	160	830	160	830	-405.659	33.6709	Olig1
cell_2573	0	175	872	175	872	175	872	-390.659	75.6709	Olig1
cell_2575	0	186	92	186	92	186	92	-379.659	-704.329	L5
cell_2578	0	198	775	198	775	198	775	-367.659	-21.3291	Olig1
cell_2579	0	198	1322	198	1322	198	1322	-367.659	525.671	Astro
cell_2581	0	223	520	223	520	223	520	-342.659	-276.329	Olig1
cell_2582	0	225	1139	225	1139	225	1139	-340.659	342.671	L5
cell_2584	0	252	549	252	549	252	549	-313.659	-247.329	L5
cell_2586	0	255	1025	255	1025	255	1025	-310.659	228.671	Olig1
cell_2587	0	258	149	258	149	258	149	-307.659	-647.329	L5
cell_2588	0	264	538	264	538	264	538	-301.659	-258.329	L5
cell_2589	0	266	1281	266	1281	266	1281	-299.659	484.671	L6
cell_2590	0	274	546	274	546	274	546	-291.659	-250.329	L5
cell_2592	0	276	149	276	149	276	149	-289.659	-647.329	L5
cell_2595	0	288	1342	288	1342	288	1342	-277.659	545.671	L6
cell_2598	0	310	1034	310	1034	310	1034	-255.659	237.671	Olig1
cell_2604	0	342	1106	342	1106	342	1106	-223.659	309.671	Olig1
cell_2605	0	345	154	345	154	345	154	-220.659	-642.329	L5
cell_2606	0	352	1003	352	1003	352	1003	-213.659	206.671	Olig1
cell_2607	0	354	1009	354	1009	354	1009	-211.659	212.671	Olig1
cell_2608	0	358	118	358	118	358	118	-207.659	-678.329	Astro
cell_2612	0	368	977	368	977	368	977	-197.659	180.671	Olig1
cell_2613	0	370	455	370	455	370	455	-195.659	-341.329	L5
cell_2618	0	429	364	429	364	429	364	-136.659	-432.329	L5
cell_2621	0	443	1488	443	1488	443	1488	-122.659	691.671	Astro
cell_2627	0	461	507	461	507	461	507	-104.659	-289.329	L5
cell_2630	0	478	49	478	49	478	49	-87.6586	-747.329	L5
cell_2631	0	478	497	478	497	478	497	-87.6586	-299.329	L5
cell_2639	0	504	1206	504	1206	504	1206	-61.6586	409.671	Olig1
cell_2640	0	506	942	506	942	506	942	-59.6586	145.671	L5
cell_2644	0	530	465	530	465	530	465	-35.6586	-331.329	L5
cell_2648	0	542	667	542	667	542	667	-23.6586	-129.329	L6
cell_2655	0	561	775	561	775	561	775	-4.6586	-21.3291	L5
cell_2658	0	568	539	568	539	568	539	2.3414	-257.329	L5
cell_2660	0	578	107	578	107	578	107	12.3414	-689.329	L5
cell_2662	0	579	1000	579	1000	579	1000	13.3414	203.671	L5
cell_2664	0	592	552	592	552	592	552	26.3414	-244.329	L5
cell_2669	0	615	874	615	874	615	874	49.3414	77.6709	L5
cell_2671	0	616	803	616	803	616	803	50.3414	6.67092	L5
cell_2673	0	620	1105	620	1105	620	1105	54.3414	308.671	PV
cell_2675	0	639	614	639	614	639	614	73.3414	-182.329	Astro
cell_2678	0	654	664	654	664	654	664	88.3414	-132.329	L5
cell_2682	0	665	835	665	835	665	835	99.3414	38.6709	L5
cell_2691	0	713	898	713	898	713	898	147.341	101.671	L5
cell_2693	0	717	192	717	192	717	192	151.341	-604.329	L6
cell_2695	0	719	192	719	192	719	192	153.341	-604.329	L6
cell_2702	0	744	1033	744	1033	744	1033	178.341	236.671	L5
cell_2703	0	746	238	746	238	746	238	180.341	-558.329	L2/3
cell_2705	0	748	1045	748	1045	748	1045	182.341	248.671	L5
cell_2710	0	760	340	760	340	760	340	194.341	-456.329	L6
cell_2713	0	770	523	770	523	770	523	204.341	-273.329	L6
cell_2714	0	773	1523	773	1523	773	1523	207.341	726.671	L5
cell_2715	0	776	228	776	228	776	228	210.341	-568.329	L2/3
cell_2716	0	782	142	782	142	782	142	216.341	-654.329	L2/3
cell_2717	0	785	531	785	531	785	531	219.341	-265.329	L5
cell_2718	0	793	1040	793	1040	793	1040	227.341	243.671	L5
cell_2723	0	809	1273	809	1273	809	1273	243.341	476.671	L5
cell_2730	0	835	1247	835	1247	835	1247	269.341	450.671	L5
cell_2731	0	846	69	846	69	846	69	280.341	-727.329	L4
cell_2737	0	882	1073	882	1073	882	1073	316.341	276.671	L5
cell_2741	0	900	1311	900	1311	900	1311	334.341	514.671	Astro
cell_2743	0	907	1247	907	1247	907	1247	341.341	450.671	L5
cell_2749	0	919	422	919	422	919	422	353.341	-374.329	L2/3
cell_2757	0	967	641	967	641	967	641	401.341	-155.329	L2/3
cell_2758	0	969	1413	969	1413	969	1413	403.341	616.671	L5
cell_2772	0	1013	1162	1013	1162	1013	1162	447.341	365.671	L5
cell_2773	0	1015	224	1015	224	1015	224	449.341	-572.329	L2/3
cell_2775	0	1021	1215	1021	1215	1021	1215	455.341	418.671	L5
cell_2789	0	1060	765	1060	765	1060	765	494.341	-31.3291	L2/3
cell_2793	0	1070	1002	1070	1002	1070	1002	504.341	205.671	L2/3
cell_2795	0	1075	343	1075	343	1075	343	509.341	-453.329	L2/3
cell_2802	0	1116	972	1116	972	1116	972	550.341	175.671	L2/3
cell_2824	0	1187	1283	1187	1283	1187	1283	621.341	486.671	L2/3
cell_2825	0	1189	827	1189	827	1189	827	623.341	30.6709	L2/3
cell_2829	0	1215	1077	1215	1077	1215	1077	649.341	280.671	L6
cell_2830	0	1215	1483	1215	1483	1215	1483	649.341	686.671	L5
cell_2831	0	1217	1356	1217	1356	1217	1356	651.341	559.671	L2/3
cell_2833	0	1227	1110	1227	1110	1227	1110	661.341	313.671	L2/3
cell_2838	0	1266	827	1266	827	1266	827	700.341	30.6709	L2/3
cell_2839	0	1270	1517	1270	1517	1270	1517	704.341	720.671	L6
cell_2847	0	1297	1146	1297	1146	1297	1146	731.341	349.671	L2/3
cell_2848	0	1298	958	1298	958	1298	958	732.341	161.671	L2/3
cell_2855	0	1363	1343	1363	1343	1363	1343	797.341	546.671	L2/3
cell_2857	0	1372	1431	1372	1431	1372	1431	806.341	634.671	L2/3
cell_2867	0	1417	996	1417	996	1417	996	851.341	199.671	L2/3
cell_2881	0	12	256	12	256	12	256	-553.659	-540.329	Olig2
cell_2882	0	16	1138	16	1138	16	1138	-549.659	341.671	Olig2
cell_2883	0	29	947	29	947	29	947	-536.659	150.671	Olig2
cell_2895	0	75	1366	75	1366	75	1366	-490.659	569.671	Olig2
cell_2896	0	77	695	77	695	77	695	-488.659	-101.329	Olig2
cell_2898	0	83	176	83	176	83	176	-482.659	-620.329	Olig2
cell_2899	0	86	907	86	907	86	907	-479.659	110.671	Olig2
cell_2902	0	95	242	95	242	95	242	-470.659	-554.329	Olig2
cell_2904	0	115	687	115	687	115	687	-450.659	-109.329	Olig1
cell_2910	0	145	918	145	918	145	918	-420.659	121.671	Olig1
cell_2912	0	172	1450	172	1450	172	1450	-393.659	653.671	L5
cell_2917	0	195	1325	195	1325	195	1325	-370.659	528.671	Astro
cell_2925	0	229	331	229	331	229	331	-336.659	-465.329	L5
cell_2928	0	241	1128	241	1128	241	1128	-324.659	331.671	Astro
cell_2929	0	245	197	245	197	245	197	-320.659	-599.329	L5
cell_2930	0	247	197	247	197	247	197	-318.659	-599.329	L5
cell_2934	0	255	280	255	280	255	280	-310.659	-516.329	L5
cell_2937	0	261	1170	261	1170	261	1170	-304.659	373.671	L6
cell_2938	0	262	62	262	62	262	62	-303.659	-734.329	L6
cell_2945	0	272	543	272	543	272	543	-293.659	-253.329	L5
cell_2950	0	294	42	294	42	294	42	-271.659	-754.329	L5
cell_2952	0	297	375	297	375	297	375	-268.659	-421.329	L5
cell_2953	0	310	675	310	675	310	675	-255.659	-121.329	L5
cell_2954	0	313	252	313	252	313	252	-252.659	-544.329	L5
cell_2955	0	312	257	312	257	312	257	-253.659	-539.329	L5
cell_2958	0	328	1037	328	1037	328	1037	-237.659	240.671	Olig1
cell_2971	0	370	457	370	457	370	457	-195.659	-339.329	L5
cell_2972	0	371	979	371	979	371	979	-194.659	182.671	Olig1
cell_2973	0	374	991	374	991	374	991	-191.659	194.671	Olig1
cell_2974	0	381	643	381	643	381	643	-184.659	-153.329	L5
cell_2978	0	404	330	404	330	404	330	-161.659	-466.329	L5
cell_2981	0	414	468	414	468	414	468	-151.659	-328.329	L5
cell_2982	0	416	701	416	701	416	701	-149.659	-95.3291	L5
cell_2986	0	435	1109	435	1109	435	1109	-130.659	312.671	Astro
cell_2992	0	457	90	457	90	457	90	-108.659	-706.329	L6
cell_2993	0	460	151	460	151	460	151	-105.659	-645.329	L6
cell_2994	0	472	894	472	894	472	894	-93.6586	97.6709	L5
cell_2995	0	472	1180	472	1180	472	1180	-93.6586	383.671	Olig1
cell_2996	0	474	1137	474	1137	474	1137	-91.6586	340.671	Olig1
cell_2997	0	479	1197	479	1197	479	1197	-86.6586	400.671	Olig1
cell_2999	0	483	1133	483	1133	483	1133	-82.6586	336.671	Olig1
cell_3000	0	484	740	484	740	484	740	-81.6586	-56.3291	L5
cell_3006	0	493	765	493	765	493	765	-72.6586	-31.3291	L5
cell_3014	0	520	1211	520	1211	520	1211	-45.6586	414.671	Olig1
cell_3015	0	521	1213	521	1213	521	1213	-44.6586	416.671	Olig1
cell_3018	0	544	666	544	666	544	666	-21.6586	-130.329	L6
cell_3019	0	550	1040	550	1040	550	1040	-15.6586	243.671	L5
cell_3020	0	551	1053	551	1053	551	1053	-14.6586	256.671	L5
cell_3021	0	561	1414	561	1414	561	1414	-4.6586	617.671	Olig1
cell_3022	0	568	112	568	112	568	112	2.3414	-684.329	L5
cell_3023	0	568	830	568	830	568	830	2.3414	33.6709	L5
cell_3025	0	570	1045	570	1045	570	1045	4.3414	248.671	L5
cell_3026	0	577	127	577	127	577	127	11.3414	-669.329	L5
cell_3027	0	579	1002	579	1002	579	1002	13.3414	205.671	L5
cell_3030	0	584	1124	584	1124	584	1124	18.3414	327.671	L5
cell_3033	0	601	699	601	699	601	699	35.3414	-97.3291	L5
cell_3035	0	606	949	606	949	606	949	40.3414	152.671	L5
cell_3037	0	607	699	607	699	607	699	41.3414	-97.3291	L5
cell_3039	0	614	1105	614	1105	614	1105	48.3414	308.671	L5
cell_3046	0	638	979	638	979	638	979	72.3414	182.671	L5
cell_3051	0	661	66	661	66	661	66	95.3414	-730.329	L2/3
cell_3052	0	660	872	660	872	660	872	94.3414	75.6709	L5
cell_3058	0	674	1172	674	1172	674	1172	108.341	375.671	L5
cell_3061	0	683	980	683	980	683	980	117.341	183.671	L5
cell_3063	0	703	1401	703	1401	703	1401	137.341	604.671	L5
cell_3064	0	705	91	705	91	705	91	139.341	-705.329	L2/3
cell_3065	0	708	1203	708	1203	708	1203	142.341	406.671	L5
cell_3066	0	709	527	709	527	709	527	143.341	-269.329	L5
cell_3069	0	717	452	717	452	717	452	151.341	-344.329	L5
cell_3071	0	731	127	731	127	731	127	165.341	-669.329	L2/3
cell_3077	0	748	1266	748	1266	748	1266	182.341	469.671	L5
cell_3081	0	762	222	762	222	762	222	196.341	-574.329	L2/3
cell_3082	0	762	672	762	672	762	672	196.341	-124.329	L6
cell_3083	0	768	866	768	866	768	866	202.341	69.6709	L5
cell_3086	0	770	1252	770	1252	770	1252	204.341	455.671	L5
cell_3087	0	771	1512	771	1512	771	1512	205.341	715.671	L5
cell_3089	0	776	1249	776	1249	776	1249	210.341	452.671	L5
cell_3090	0	776	222	776	222	776	222	210.341	-574.329	L2/3
cell_3096	0	797	1040	797	1040	797	1040	231.341	243.671	L5
cell_3099	0	817	699	817	699	817	699	251.341	-97.3291	L5
cell_3103	0	826	1373	826	1373	826	1373	260.341	576.671	L5
cell_3110	0	858	97	858	97	858	97	292.341	-699.329	L2/3
cell_3115	0	900	826	900	826	900	826	334.341	29.6709	L5
cell_3116	0	902	891	902	891	902	891	336.341	94.6709	L5
cell_3121	0	933	627	933	627	933	627	367.341	-169.329	L2/3
cell_3123	0	940	1423	940	1423	940	1423	374.341	626.671	Astro
cell_3124	0	942	527	942	527	942	527	376.341	-269.329	L2/3
cell_3125	0	944	226	944	226	944	226	378.341	-570.329	L2/3
cell_3140	0	1021	511	1021	511	1021	511	455.341	-285.329	L2/3
cell_3145	0	1027	844	1027	844	1027	844	461.341	47.6709	L5
cell_3155	0	1072	291	1072	291	1072	291	506.341	-505.329	L2/3
cell_3158	0	1076	1009	1076	1009	1076	1009	510.341	212.671	L2/3
cell_3164	0	1116	468	1116	468	1116	468	550.341	-328.329	L2/3
cell_3166	0	1126	1143	1126	1143	1126	1143	560.341	346.671	L2/3
[truncated: 23,147 more rows]

## Sheet: Fig.5d
﻿SSIM/PCC values of Scube’s, STAligner’s, and PASTE’s results for simulated datasets with crop ratios from 0 to 0.25.
PCC	SSIM	crop	slice	method
1	1	0	0	Scube
1	1	0	0	STAligner
1	1	0	0	PASTE
0.996712	0.99452	0	1	Scube
0.996798	0.994975	0	1	STAligner
0.999678	0.999606	0	1	PASTE
0.999105	0.998452	0	2	Scube
0.959231	0.943637	0	2	STAligner
0.984722	0.978026	0	2	PASTE
0.989622	0.984478	0	3	Scube
0.989305	0.984098	0	3	STAligner
0.981904	0.975001	0	3	PASTE
0.991965	0.987446	0	4	Scube
0.996201	0.994266	0	4	STAligner
0.999347	0.999041	0	4	PASTE
0.995888	0.993735	0	5	Scube
0.995858	0.993576	0	5	STAligner
0.99044	0.986554	0	5	PASTE
0.994039	0.991006	0	6	Scube
0.998287	0.997479	0	6	STAligner
0.989515	0.984041	0	6	PASTE
0.995758	0.99344	0	7	Scube
0.351317	0.33718	0	7	STAligner
0.999351	0.999017	0	7	PASTE
0.97986	0.972111	0	8	Scube
0.61805	0.587084	0	8	STAligner
0.99155	0.988279	0	8	PASTE
0.997707	0.996766	0	9	Scube
0.942692	0.923146	0	9	STAligner
0.838078	0.80237	0	9	PASTE
1	1	5	0	Scube
1	1	5	0	STAligner
1	1	5	0	PASTE
0.982208	0.977585	5	1	Scube
0.571084	0.543841	5	1	STAligner
0.890641	0.865393	5	1	PASTE
0.996787	0.994665	5	2	Scube
0.997674	0.996097	5	2	STAligner
0.952208	0.940202	5	2	PASTE
0.992739	0.990211	5	3	Scube
0.98164	0.973756	5	3	STAligner
0.975829	0.968688	5	3	PASTE
0.988702	0.984338	5	4	Scube
0.938389	0.918136	5	4	STAligner
0.986983	0.981543	5	4	PASTE
0.99453	0.991534	5	5	Scube
0.890794	0.869958	5	5	STAligner
0.917629	0.898868	5	5	PASTE
0.998516	0.997887	5	6	Scube
0.969345	0.95426	5	6	STAligner
0.968949	0.954187	5	6	PASTE
0.983458	0.98019	5	7	Scube
0.888304	0.865857	5	7	STAligner
0.971324	0.964723	5	7	PASTE
0.98958	0.984461	5	8	Scube
0.891508	0.863781	5	8	STAligner
0.989158	0.9838	5	8	PASTE
0.988477	0.983237	5	9	Scube
0.981337	0.973279	5	9	STAligner
0.962707	0.948092	5	9	PASTE
1	1	10	0	Scube
1	1	10	0	STAligner
1	1	10	0	PASTE
0.988739	0.986059	10	1	Scube
0.745108	0.718668	10	1	STAligner
0.849541	0.82326	10	1	PASTE
0.990478	0.986112	10	2	Scube
0.968722	0.954523	10	2	STAligner
0.708758	0.687206	10	2	PASTE
0.984937	0.978138	10	3	Scube
0.97405	0.969688	10	3	STAligner
0.832793	0.797007	10	3	PASTE
0.984847	0.978269	10	4	Scube
0.926923	0.903965	10	4	STAligner
0.8572	0.827255	10	4	PASTE
0.999267	0.998994	10	5	Scube
0.279679	0.273324	10	5	STAligner
0.652294	0.623193	10	5	PASTE
0.993784	0.99151	10	6	Scube
0.639238	0.616089	10	6	STAligner
0.749353	0.718156	10	6	PASTE
0.98473	0.982341	10	7	Scube
0.595788	0.574939	10	7	STAligner
0.872448	0.847311	10	7	PASTE
0.97822	0.968567	10	8	Scube
0.907499	0.879865	10	8	STAligner
0.950245	0.932262	10	8	PASTE
0.998821	0.998322	10	9	Scube
0.997601	0.996369	10	9	STAligner
0.981008	0.972699	10	9	PASTE
1	1	15	0	Scube
1	1	15	0	STAligner
1	1	15	0	PASTE
0.984067	0.981264	15	1	Scube
0.930353	0.916701	15	1	STAligner
0.961895	0.948102	15	1	PASTE
0.979733	0.971359	15	2	Scube
0.892735	0.868087	15	2	STAligner
0.849613	0.825138	15	2	PASTE
0.978697	0.968811	15	3	Scube
0.957133	0.94318	15	3	STAligner
0.921805	0.898716	15	3	PASTE
0.987894	0.982273	15	4	Scube
0.752344	0.720949	15	4	STAligner
0.985506	0.978497	15	4	PASTE
0.99464	0.991639	15	5	Scube
0.242525	0.235778	15	5	STAligner
0.356584	0.338355	15	5	PASTE
0.934768	0.914075	15	6	Scube
0.797618	0.767662	15	6	STAligner
0.740572	0.716634	15	6	PASTE
0.996816	0.995061	15	7	Scube
0.998123	0.997173	15	7	STAligner
0.738258	0.712182	15	7	PASTE
0.992969	0.98954	15	8	Scube
0.860542	0.823817	15	8	STAligner
0.513418	0.491735	15	8	PASTE
0.976555	0.968502	15	9	Scube
0.654886	0.620776	15	9	STAligner
0.866756	0.828682	15	9	PASTE
1	1	20	0	Scube
1	1	20	0	STAligner
1	1	20	0	PASTE
0.995185	0.992882	20	1	Scube
0.569491	0.546286	20	1	STAligner
0.879706	0.856962	20	1	PASTE
0.954575	0.942419	20	2	Scube
0.95327	0.941637	20	2	STAligner
0.872167	0.859008	20	2	PASTE
0.983952	0.976446	20	3	Scube
0.912761	0.885976	20	3	STAligner
0.859409	0.817228	20	3	PASTE
0.998377	0.99745	20	4	Scube
0.855006	0.823477	20	4	STAligner
0.963797	0.953605	20	4	PASTE
0.995643	0.99429	20	5	Scube
0.315381	0.307875	20	5	STAligner
0.360596	0.344899	20	5	PASTE
0.886987	0.866129	20	6	Scube
0.892461	0.872021	20	6	STAligner
0.75846	0.736589	20	6	PASTE
0.995084	0.992256	20	7	Scube
0.565114	0.541992	20	7	STAligner
0.622558	0.602937	20	7	PASTE
0.997758	0.996365	20	8	Scube
0.300612	0.289742	20	8	STAligner
0.430988	0.412134	20	8	PASTE
0.993819	0.991328	20	9	Scube
0.977511	0.973455	20	9	STAligner
0.870044	0.839558	20	9	PASTE
1	1	25	0	Scube
1	1	25	0	STAligner
1	1	25	0	PASTE
0.985453	0.983411	25	1	Scube
0.880276	0.863529	25	1	STAligner
0.787649	0.761934	25	1	PASTE
0.961771	0.954616	25	2	Scube
0.985893	0.979658	25	2	STAligner
0.886752	0.867574	25	2	PASTE
0.979237	0.972864	25	3	Scube
0.861011	0.830264	25	3	STAligner
0.804655	0.759793	25	3	PASTE
0.987761	0.98256	25	4	Scube
0.397249	0.380562	25	4	STAligner
0.964384	0.948978	25	4	PASTE
0.981429	0.97804	25	5	Scube
0.974227	0.968126	25	5	STAligner
0.359184	0.341554	25	5	PASTE
0.840251	0.810569	25	6	Scube
0.275802	0.273735	25	6	STAligner
0.825682	0.796216	25	6	PASTE
0.999219	0.998771	25	7	Scube
0.467415	0.455479	25	7	STAligner
0.594162	0.572547	25	7	PASTE
0.959796	0.942307	25	8	Scube
0.910571	0.891148	25	8	STAligner
0.36643	0.350989	25	8	PASTE
0.987851	0.982148	25	9	Scube
0.98286	0.97574	25	9	STAligner
0.886496	0.850183	25	9	PASTE

## Sheet: Fig.5e
﻿Stacked 3D alignments constructed by Scube, STAligner, and PASTE from 33 MERFISH slices of mouse brain
	Scube_X	Scube_Y	STAlinger_X	STAligner_Y	PASTE_X	PASTE_Y	Z	color_celltype
cell_100023173600007776283900355785793185282	141.201	294.315	3340.6	1456.16	133.68	338.785	0	#92c866
cell_100357557613983092542421396030726393144	-416.78	580.392	2782.62	1742.24	-424.301	624.862	0	#f4ed27
cell_100438314633131300286240527528820911794	43.2122	-257.781	3242.61	904.067	35.6907	-213.312	0	#e2c787
cell_100689500727523367948135048603789232105	-460.54	431.272	2738.86	1593.12	-468.061	475.742	0	#92c866
cell_100756095765922513431551474967095417597	262.595	60.8477	3461.99	1222.7	255.073	105.318	0	#8606a6
cell_100804231467839048239808418591662649115	300.795	-7.96606	3500.19	1153.88	293.274	36.5039	0	#b4c4df
cell_101083364591495475492817085898879333965	260.333	600.101	3459.73	1761.95	252.811	644.571	0	#e26660
cell_10126453329525163228409998117330821288	-383.525	-4.70776	2815.87	1157.14	-391.046	39.7622	0	#b4c4df
cell_101328361963796740712805237114800777834	99.4517	-614.26	3298.85	547.589	91.9302	-569.79	0	#f9973f
cell_101389991794375888458495842208444561818	-38.0154	-238.718	3161.38	923.131	-45.5369	-194.248	0	#f1834c
cell_101591421751298755389441745722505669017	2.75952	-937.479	3202.16	224.37	-4.76196	-893.009	0	#f4ed27
cell_101604818680027320224875901979329719387	796.088	97.2069	3995.49	1259.06	788.566	141.677	0	#e26660			·
cell_10165865408501920542791552299358685449	288.327	433.228	3487.73	1595.08	280.806	477.697	0	#92c866
cell_101688897762265889629410759021642046035	-575.085	396.134	2624.31	1557.98	-582.607	440.604	0	#92c866
cell_101693483543747482645343785208098209101	449.176	-58.9026	3648.57	1102.95	441.655	-14.4326	0	#873b99
cell_101919352467671310660787039505125734431	-191.214	-241.28	3008.19	920.569	-198.735	-196.81	0	#fdc527
cell_102099883907359080003546531173209079140	-57.7615	-285.759	3141.64	876.09	-65.283	-241.289	0	#f1834c
cell_102146456718558175752773740333889984179	313.296	359.243	3512.69	1521.09	305.774	403.713	0	#27dade
cell_102191658991000951412760072221697800224	-529.081	280.525	2670.32	1442.37	-536.603	324.995	0	#fcd225
cell_102864457528156359826853005695820733935	271.319	17.7678	3470.72	1179.62	263.797	62.2378	0	#ce4b75
cell_102906142663883313826057581013884581390	-685.792	424.904	2513.61	1586.75	-693.313	469.374	0	#af7222
cell_103009163579130611585766386040386419187	-482.251	254.866	2717.15	1416.71	-489.772	299.336	0	#f4ed27
cell_103331307739621236964123376851251874393	-129.532	658.164	3069.87	1820.01	-137.054	702.634	0	#f3f966
cell_103470765538416745149066982928362049090	-310.526	-627.793	2888.87	534.055	-318.047	-583.323	0	#f4ed27
cell_103625862613560967533675328506912040874	411.817	362.536	3611.22	1524.39	404.296	407.006	0	#ce4b75
cell_103742361286658027162646855286962425807	399.183	568.757	3598.58	1730.61	391.661	613.227	0	#b4c4df
cell_103781742331133280058955671832587884389	-557.065	622.114	2642.33	1783.96	-564.586	666.584	0	#b4c4df
cell_103877094301537318020473885277446883108	-245.706	650.154	2953.69	1812	-253.228	694.624	0	#fcd225
cell_104022494635383183986732299051124375801	-242.437	-613.752	2956.96	548.097	-249.958	-569.282	0	#e8d29a
cell_104089143150858956423846481311499122105	-562.932	-106.237	2636.47	1055.61	-570.454	-61.7673	0	#37a055
cell_104173626005141890565682371893092687211	-138.749	252.432	3060.65	1414.28	-146.271	296.902	0	#f1834c
cell_104182382695644627269812180671173742634	119.932	-710.725	3319.33	451.123	112.41	-666.255	0	#f9973f
cell_104277619663641087759086967830351401923	-168.585	313.617	3030.81	1475.47	-176.106	358.087	0	#f9973f
cell_104443226206953563813153881409759142702	69.9929	-33.9303	3269.39	1127.92	62.4714	10.5397	0	#d5546e
cell_104486598995166357371538304574383104459	-452.676	45.3372	2746.72	1207.19	-460.198	89.8071	0	#92c866
cell_104487670941940179521170559879872885202	548.18	-269.672	3747.58	892.177	540.659	-225.202	0	#c8437b
cell_104525653157039508161850946584915839262	-463.532	-107.477	2735.87	1054.37	-471.053	-63.0074	0	#9fd899
cell_104592355790310544453146995339826812048	273.969	148.086	3473.37	1309.93	266.447	192.556	0	#b4c4df
cell_104612441927878116653044607215154593940	94.5518	333.343	3293.95	1495.19	87.0303	377.813	0	#00b5eb
cell_104640571652211461384562182463226368832	-306.187	-28.15	2893.21	1133.7	-313.709	16.3199	0	#b4c4df
cell_104857145824444646175563880441579211622	455.266	-5.49878	3654.67	1156.35	447.745	38.9712	0	#dbb972
cell_104934169164784263100639694451865200054	-457.527	210.506	2741.87	1372.36	-465.049	254.976	0	#f4ed27
cell_104937953431496359784125593006183356270	167.646	-838.006	3367.04	323.843	160.124	-793.536	0	#fdc527
cell_105011860381547225506133817296649273056	57.3804	-580.215	3256.78	581.634	49.8589	-535.745	0	#1f8742
cell_105114756804159624065682527481008520838	-491.334	-527.95	2708.06	633.899	-498.855	-483.48	0	#9fd899
cell_105139115807626575296119625887571925571	-299.326	531.054	2900.07	1692.9	-306.848	575.524	0	#f4ed27
cell_105169662533640892458559165442595672572	-400.878	-382.204	2798.52	779.645	-408.4	-337.734	0	#f4ed27
cell_105176011582640934794439908205347611174	402.24	40.5846	3601.64	1202.43	394.718	85.0546	0	#92c866
cell_105342185141734385992235577168782074329	170.139	157.033	3369.54	1318.88	162.618	201.503	0	#00b5eb
cell_105634114296291914143491463666418157063	-253.362	274.985	2946.04	1436.83	-260.884	319.455	0	#f9973f
cell_105743917256879562824982687300504730748	-360.775	475.436	2838.62	1637.28	-368.296	519.906	0	#fcd225
cell_105829827678714312152020701847696483172	-143.519	-986.166	3055.88	175.683	-151.041	-941.696	0	#dbed66
cell_105852900449364821317493833597853844833	531.353	302.148	3730.75	1464	523.831	346.618	0	#40ecd4
cell_105864311909742171056255726498650880745	246.487	128.38	3445.89	1290.23	238.965	172.85	0	#8606a6
cell_10621828331544710683708026167778449280	-270.204	352.63	2929.19	1514.48	-277.726	397.1	0	#92c866
cell_106441320117288133412813931039800710429	-375.69	572.022	2823.71	1733.87	-383.211	616.492	0	#f4ed27
cell_106521876804260394919682262539887228409	241.849	-500.19	3441.25	661.659	234.328	-455.72	0	#dc5d67
cell_106599650361919644759395530160608510306	111.448	-921.842	3310.85	240.007	103.927	-877.372	0	#e153a5
cell_106752891538729616163356596170138420864	-462.378	-359.081	2737.02	802.768	-469.899	-314.611	0	#f3f966
cell_106799993829664323560990108292614265176	-203.154	-722.724	2996.25	439.125	-210.675	-678.254	0	#f4ed27
cell_106879082911775478361315333775395117458	261.588	-5.52783	3460.99	1156.32	254.066	38.9421	0	#18cde4
cell_106910523370899322043767648759313035070	-6.4082	-803.529	3192.99	358.319	-13.9297	-759.059	0	#fcd225
cell_106989228421555750179434626337025127238	808.281	151.634	4007.68	1313.48	800.76	196.104	0	#4df3ce
cell_107026911837187088180700290256717920260	-223.176	-568.332	2976.22	593.517	-230.697	-523.862	0	#f4ed27
cell_107099222151666516087124901905733016295	8.47485	518.159	3207.87	1680.01	0.953369	562.629	0	#f1834c
cell_107123676586470758703863391343386819766	61.0386	-509.779	3260.44	652.07	53.5171	-465.309	0	#f1834c
cell_107339112156518725033613824971578371128	-354.654	-513.449	2844.75	648.4	-362.175	-468.979	0	#fcd225
cell_107478541052852506394885417310841342068	-492.957	-409.62	2706.44	752.229	-500.478	-365.15	0	#b4c4df
cell_107553564099505468771530212471108711691	598.027	201.068	3797.43	1362.92	590.505	245.538	0	#873b99
cell_107622566819890597969247145839799835696	-492.154	863.466	2707.24	2025.31	-499.675	907.936	0	#af7222
cell_107802230486370115219103041504548543565	585.441	-373.719	3784.84	788.13	577.919	-329.249	0	#00b5eb
cell_107872427553484314464313370989111586159	-350.97	297.444	2848.43	1459.29	-358.491	341.914	0	#f4ed27
cell_108009979999827127872963248552653775571	437.771	-245.91	3637.17	915.939	430.25	-201.44	0	#8606a6
cell_108029856937918413376617838402063177447	37.2839	735.509	3236.68	1897.36	29.7625	779.979	0	#f1834c
cell_108075098044368552315158939266458836854	141.252	805.254	3340.65	1967.1	133.731	849.724	0	#92c866
cell_10808642887143486819721430936731590070	-104.952	598.407	3094.45	1760.26	-112.474	642.877	0	#b4c4df
cell_108096998665573991139175612407607921425	-552.628	364.346	2646.77	1526.19	-560.15	408.816	0	#b4c4df
cell_108118885601711341870659764919886937782	-620.317	469.397	2579.08	1631.25	-627.839	513.867	0	#92c866
cell_108134615693647169618626346111727151317	-683.723	215.11	2515.68	1376.96	-691.244	259.58	0	#92c866
cell_108151846753791284075707325388117939956	417.414	600.21	3616.81	1762.06	409.892	644.679	0	#e76f5a
cell_108251441395865598807128269118024108228	-227.461	-890.83	2971.94	271.019	-234.983	-846.36	0	#dbed66
cell_108261734847365546385384504118257042139	407.697	532.629	3607.1	1694.48	400.175	577.099	0	#d7bfdd
cell_108307546474021084567097168395848541729	-404.453	-174.883	2794.95	986.966	-411.974	-130.413	0	#f4ed27
cell_108322243376190375045558105931073151056	-39.0176	-126.611	3160.38	1035.24	-46.5391	-82.1411	0	#dc5d67
cell_10832956982967017320271411120350378461	-208.053	-256.594	2991.35	905.254	-215.574	-212.125	0	#f2eff6
cell_108350782641589870500543373966745320263	-673.652	62.9508	2525.75	1224.8	-681.174	107.421	0	#43ac5e
cell_108613353452250782170756621115529268727	-340.916	484.392	2858.48	1646.24	-348.437	528.862	0	#f4ed27
cell_108661393468113001212291905272309423191	-279.246	-812.659	2920.15	349.19	-286.768	-768.189	0	#92c866
cell_108699524623518897298020345031668922889	235.018	534.118	3434.42	1695.97	227.496	578.588	0	#e2c787
cell_108854021457805852886014060025378905175	-290.983	-755.888	2908.42	405.961	-298.504	-711.418	0	#92c866
cell_109318072160748829012816421737406189743	197.109	-406.014	3396.51	755.835	189.588	-361.544	0	#e26660
cell_10947586813746476254045026542543913517	84.9429	-596.391	3284.34	565.457	77.4214	-551.921	0	#92c866
cell_109508429085227515047516965957926401594	-381.059	-274.984	2818.34	886.865	-388.581	-230.514	0	#f4ed27
cell_109677454197376232307709407051499290780	21.8552	-635.419	3221.25	526.43	14.3337	-590.949	0	#fdc527
cell_109955609694149559296109082461053604390	394.903	-378.299	3594.3	783.55	387.381	-333.829	0	#9fd899
cell_109965427353334007768264044562271991296	104.847	-776.856	3304.25	384.993	97.3254	-732.386	0	#fdc527
cell_110269435316154646323871198614485067080	-103.784	114.646	3095.61	1276.49	-111.305	159.115	0	#f1834c
cell_110272755519126451572811381027326300157	84.0308	213.342	3283.43	1375.19	76.5093	257.812	0	#c8437b
cell_110283315797182327149692218378104887658	646.482	109.906	3845.88	1271.75	638.961	154.376	0	#d1a559
cell_110355162697742019119462108600206834566	583.277	214.013	3782.68	1375.86	575.755	258.483	0	#cfa8d2
cell_110703820799907747717493505881741029375	-490.042	875.952	2709.36	2037.8	-497.563	920.422	0	#af7222
cell_110898718501134611372191987417029490458	496.138	-170.846	3695.54	991.003	488.616	-126.376	0	#18cde4
cell_111040196385891579910625151481376235798	-384.952	-163.45	2814.45	998.399	-392.473	-118.98	0	#fcd225
cell_111044696643303903287222007173283188450	449.965	-343.425	3649.36	818.424	442.443	-298.955	0	#b4c4df
cell_111199893546845657870596070189050433425	211.146	-820.17	3410.54	341.679	203.624	-775.7	0	#fdc527
cell_111352697923105064572965115751138806765	11.238	-736.618	3210.64	425.231	3.71655	-692.148	0	#fcd225
cell_111364034952465610754719454869481105250	-126.894	115.362	3072.5	1277.21	-134.415	159.832	0	#f9973f
cell_111366982642174510105660936745227904529	582.522	-330.848	3781.92	831.001	575	-286.378	0	#92c866
cell_111397466719856331851434484222313069393	148.631	-768.629	3348.03	393.22	141.11	-724.159	0	#bce4b5
cell_11157635610331246605146035427592382614	70.0193	-928.41	3269.42	233.439	62.4978	-883.94	0	#f4ed27
cell_111582501385204181246361169574496644745	-207.224	389.403	2992.17	1551.25	-214.746	433.873	0	#f9973f
cell_111848395540594529930786802291504808493	-29.9185	-139.082	3169.48	1022.77	-37.4399	-94.6119	0	#dc5d67
cell_112175829099193106151551851901876012639	421.303	520.093	3620.7	1681.94	413.782	564.563	0	#92c866
cell_112283568205299483611931150417897206429	187.271	-821.818	3386.67	340.031	179.749	-777.348	0	#a40447
cell_11233683868855919081503766393333837988	-19.8355	513.448	3179.56	1675.3	-27.3569	557.918	0	#f1834c
cell_112417486993458842448573186348312438028	-12.5156	86.5688	3186.88	1248.42	-20.0371	131.039	0	#dc5d67
cell_11255491524410518218445593148546712843	-69.7214	465.444	3129.68	1627.29	-77.2429	509.914	0	#f1834c
cell_112844167108059997382624454391393419541	-111.262	194.762	3088.14	1356.61	-118.783	239.232	0	#f1834c
cell_113234928788311873091561433544139785662	-660.697	-41.8102	2538.7	1120.04	-668.219	2.65979	0	#bce4b5
cell_11342764004452263203172628260512253216	348.749	286.84	3548.15	1448.69	341.227	331.31	0	#ae2892
cell_113800161090024034161965690771325006902	-258.085	-202.164	2941.31	959.685	-265.607	-157.694	0	#f9973f
cell_113820982146509902304141659863640855342	-165.691	-783.842	3033.71	378.007	-173.213	-739.372	0	#f4ed27
cell_113822777327821559158132975924428274397	278.318	-779.677	3477.72	382.172	270.796	-735.207	0	#f9973f
cell_113854615733951105034628066406667441773	36.2188	-986.122	3235.62	175.727	28.6973	-941.652	0	#f4ed27
cell_114199101520363048696998975966943533529	-207.96	-225.188	2991.44	936.661	-215.482	-180.718	0	#feba2c
cell_114379895234513855241580354696440433829	356.444	-679.351	3555.84	482.498	348.922	-634.881	0	#dc5d67
cell_114400366218022168010940291825539339683	-333.262	210.24	2866.14	1372.09	-340.784	254.71	0	#fdc527
cell_114464356921342286714254673341761572844	141.74	-429.704	3341.14	732.145	134.219	-385.234	0	#dbed66
cell_114788223612510424263046877850183179329	159.117	-68.3651	3358.52	1093.48	151.595	-23.8951	0	#dc5d67
cell_114879021004751260874980793116048736814	-52.2151	-157.333	3147.18	1004.52	-59.7366	-112.863	0	#e3d8ea
cell_115446007411786915681947110996058237730	425.726	-227.753	3625.12	934.095	418.204	-183.283	0	#18cde4
cell_115460321247584496034511193157079688802	-135.137	-152.555	3064.26	1009.29	-142.658	-108.085	0	#f9973f
cell_115594387058698873728254351423371256208	512.786	-329.965	3712.19	831.884	505.265	-285.495	0	#b4c4df
cell_115658733542858748288520874861962846477	-422.08	110.131	2777.32	1271.98	-429.601	154.601	0	#f4ed27
cell_116024200849477472682059180123311043288	11.624	-25.1427	3211.02	1136.71	4.10254	19.3273	0	#0dc2e8
cell_116044766907634351330216792941864722789	-310.437	-76.3596	2888.96	1085.49	-317.959	-31.8896	0	#b4c4df
cell_116194529866330455918333338614643270531	-618.188	333.446	2581.21	1495.29	-625.71	377.916	0	#9fd899
cell_11623847505540888835403656899925263434	180.289	192.283	3379.69	1354.13	172.768	236.753	0	#dc5d67
cell_116399521768853004840126240440608637214	606.595	-264.296	3805.99	897.553	599.073	-219.826	0	#dc5d67
cell_116487720825864007199176592742543893074	384.021	-784.122	3583.42	377.727	376.5	-739.652	0	#f1834c
cell_116510405552706280419747903708613980605	-490.209	650.553	2709.19	1812.4	-497.731	695.023	0	#b4c4df
cell_116568580010551088227421430753246370842	90.4348	546.105	3289.83	1707.95	82.9133	590.575	0	#dc5d67
cell_116574887717599382441888302926198706545	213.075	-695.06	3412.47	466.789	205.554	-650.59	0	#f1834c
cell_116726940365004633892829764619731754852	-134.614	-97.7588	3064.78	1064.09	-142.135	-53.2888	0	#f1834c
cell_116836893936832565567615809481025411547	-635.578	-5.07214	2563.82	1156.78	-643.099	39.3978	0	#9fd899
cell_116847247093246110528958896838144428558	-503.022	-528.32	2696.38	633.529	-510.544	-483.85	0	#f3f966
cell_116917834981157045990297214113610832683	235.345	620.597	3434.74	1782.45	227.823	665.067	0	#d7bfdd
cell_116954631194429072765501716436080295520	-128.901	760.116	3070.5	1921.96	-136.422	804.586	0	#fdc527
cell_117077818999589881455830278032761717936	-529.612	-119.857	2669.79	1041.99	-537.133	-75.3867	0	#bce4b5
cell_117391256372071082505306245631680983802	-126.703	-192.837	3072.7	969.012	-134.224	-148.367	0	#b4c4df
cell_117468577330112674762546807761507056508	-107.408	71.0854	3091.99	1232.93	-114.93	115.555	0	#e26660
cell_117542745667450306608118662698084482768	162.987	-278.701	3362.39	883.148	155.465	-234.231	0	#c8437b
cell_117638286073100152981998827723053799635	780.657	283.278	3980.06	1445.13	773.136	327.748	0	#e76f5a
cell_117742530918865911533893520022617876352	191.577	-729.876	3390.98	431.973	184.055	-685.406	0	#92c866
cell_117840870410970232440574273744494921719	-461.359	-32.751	2738.04	1129.1	-468.881	11.719	0	#f4ed27
cell_118279880324851240809216331223219310862	-124.841	-411.99	3074.56	749.859	-132.363	-367.52	0	#fdae32
cell_118298791656591376102583833708373464974	113.027	-954.04	3312.43	207.809	105.506	-909.57	0	#f4ed27
cell_1183043656142955495672645528754277402	-687.742	445.034	2511.66	1606.88	-695.264	489.504	0	#af7222
cell_11839442912357228374142921435865926527	-665.698	372.209	2533.7	1534.06	-673.22	416.679	0	#e153a5
cell_11841208366455001682429622487439636255	357.853	-140.857	3557.25	1020.99	350.332	-96.3875	0	#00b5eb
cell_118428850867941860810099432278807913718	-466.653	156.898	2732.75	1318.75	-474.175	201.368	0	#fcd225
cell_118487204693776812373332777364782946185	382.235	260.3	3581.63	1422.15	374.714	304.77	0	#b4c4df
cell_118555815135701775394313140542247239427	-80.5837	602.282	3118.81	1764.13	-88.1052	646.752	0	#f9973f
cell_118669859610223298784069821846528293992	45.3804	163.274	3244.78	1325.12	37.8589	207.744	0	#27dade
cell_118702270809996500770973213063105522279	-493.643	-491.381	2705.76	670.468	-501.165	-446.911	0	#92c866
cell_118746754125391705708640952973431502002	-613.534	195.292	2585.86	1357.14	-621.055	239.762	0	#7dc87e
cell_118803997143213275503826642879326881511	373.331	315.676	3572.73	1477.53	365.81	360.146	0	#c89343
cell_118854359122570338790652772993134020156	-462.757	189.986	2736.64	1351.83	-470.279	234.456	0	#f4ed27
cell_118982869275403721686795903036913569806	-426.749	-41.4431	2772.65	1120.41	-434.271	3.02686	0	#b4c4df
cell_118992985588316591671805065696445864521	-217.355	124.898	2982.04	1286.75	-224.876	169.368	0	#f1834c
cell_119035491061861815675747962448394207446	-219.437	-892.067	2979.96	269.781	-226.959	-847.597	0	#dbed66
cell_119249212557963324836257809863545297681	101.429	-578.111	3300.83	583.737	93.908	-533.641	0	#f1834c
cell_119409314461987917600001360125203691145	-168.132	-678.644	3031.27	483.205	-175.653	-634.174	0	#f4ed27
cell_119421525459507365868102811340848239237	206.451	-955.533	3405.85	206.316	198.929	-911.063	0	#d91c6d
cell_119463039676334850886346293877226223728	67.033	-879.161	3266.43	282.688	59.5115	-834.691	0	#92c866
cell_119497696585701381000856203123089611497	-435.875	296.827	2763.52	1458.68	-443.396	341.297	0	#f4ed27
cell_119787822108525542500373162992473559279	126.785	-1068.17	3326.18	93.6805	119.264	-1023.7	0	#f3f966
cell_119888404501412143859822738704005633420	-265.393	-179.577	2934.01	982.272	-272.914	-135.107	0	#fdc527
cell_11990231048685840091840663871508930414	33.2778	469.486	3232.68	1631.33	25.7563	513.956	0	#f1834c
cell_119996546333844554943352644285409645658	-558.328	639.409	2641.07	1801.26	-565.849	683.879	0	#f2eff6
cell_120163176491340086710649396057911108213	-399.356	-191.953	2800.04	969.896	-406.878	-147.483	0	#fcd225
cell_120234204235562334286129996180157839156	-10.7087	-533.697	3188.69	628.151	-18.2302	-489.227	0	#f68d45
cell_120546866421641302910392105927078792565	121.599	-590.324	3321	571.525	114.078	-545.854	0	#f1834c
cell_120600057105971068083439982976424666301	468.601	-232.351	3668	929.498	461.079	-187.881	0	#c8437b
cell_120691216060492834328712748746474555763	366.543	-535.324	3565.94	626.525	359.022	-490.854	0	#873b99
cell_120735468018839689084356351851210727560	-307.573	-621.994	2891.83	539.855	-315.094	-577.524	0	#f4ed27
cell_120853392985991553216916479123973780717	-621.67	590.582	2577.73	1752.43	-629.192	635.052	0	#af7222
cell_121090852912972613161506313129057422563	50.3474	-653.748	3249.75	508.101	42.8259	-609.278	0	#f9973f
cell_12116169068095523118983961298690513596	-32.1133	-373.58	3167.29	788.269	-39.6348	-329.11	0	#f1834c
cell_121544976873311385831893027747093846041	-79.4255	540.526	3119.97	1702.38	-86.947	584.996	0	#ae2892
cell_122066499534766824488576978258359507315	-263.242	-784.602	2936.16	377.247	-270.763	-740.132	0	#92c866
cell_122173971336517157730200494930068212506	-224.06	356.011	2975.34	1517.86	-231.581	400.481	0	#b4c4df
cell_122231292422675856221092413887395889869	-181.669	282.56	3017.73	1444.41	-189.19	327.03	0	#b4c4df
cell_12255154358060332436072532364545266659	-281.847	-53.6478	2917.55	1108.2	-289.368	-9.17786	0	#f3f966
cell_122693474873994482238619762972613918148	154.162	-589.224	3353.56	572.625	146.641	-544.754	0	#f3f966
cell_122878406004321464184666802794146811725	373.153	466.781	3572.55	1628.63	365.631	511.251	0	#27dade
cell_12293083179590870569896929185295049717	-343.133	-337.89	2856.27	823.959	-350.655	-293.42	0	#fdc527
cell_123250588260001820637713007838764181840	-287.299	387.185	2912.1	1549.03	-294.82	431.655	0	#d7bfdd
cell_123311605148091351444505941008238313060	-276.194	-688.828	2923.2	473.021	-283.716	-644.358	0	#f4ed27
cell_123455476309820665440262114378961140630	438.338	-155.149	3637.74	1006.7	430.817	-110.679	0	#bce4b5
cell_123574975381788654054152874985070001921	-199.469	-678.187	2999.93	483.662	-206.99	-633.717	0	#b4c4df
cell_123675566807391863689837754081483117849	-190.15	-412.478	3009.25	749.371	-197.671	-368.008	0	#dbed66
cell_124013557882242009293765960536441734368	287.061	-650.674	3486.46	511.175	279.54	-606.204	0	#f1834c
cell_124217644628454500164227680071498084749	204.034	-729.016	3403.43	432.833	196.513	-684.546	0	#b4c4df
cell_124436110962427492193518374371828303370	-670.964	349.157	2528.43	1511.01	-678.486	393.627	0	#b4c4df
cell_124640829214245959663055398760826058549	814.642	405.324	4014.04	1567.17	807.121	449.793	0	#fdae32
cell_124939922103092093515094531950752700320	551.73	220.107	3751.13	1381.96	544.208	264.577	0	#27dade
cell_12496638775607907098625084457800869609	192.301	-487.958	3391.7	673.891	184.78	-443.488	0	#9fd899
cell_124992110363083801103497769625789079986	-57.5293	744.553	3141.87	1906.4	-65.0508	789.023	0	#f9973f
cell_125013064870783736808601466106627533260	56.2644	814.817	3255.66	1976.67	48.7429	859.287	0	#f9973f
cell_125043259724913514203391733592900553844	-128.247	-505.045	3071.15	656.804	-135.768	-460.575	0	#b4c4df
cell_125828154268789667534308507468903923854	243.075	173.217	3442.47	1335.07	235.554	217.687	0	#8606a6
cell_125851193261283867839911328749097838427	490.476	281.366	3689.87	1443.22	482.954	325.836	0	#821580
cell_125867372998416161154626958274955338163	-178.852	485.21	3020.55	1647.06	-186.373	529.68	0	#f9973f
cell_125991337964966197709194882907231215989	261.394	-449.43	3460.79	712.418	253.872	-404.961	0	#e2c787
cell_126004188018614364948601083251461780271	102.613	-92.9607	3302.01	1068.89	95.0913	-48.4907	0	#4df3ce
cell_12615895550746197144173271560755085453	-44.071	-967.034	3155.33	194.815	-51.5925	-922.564	0	#f3f966
cell_126168475282331268130783885247948826507	-88.8203	-643.664	3110.58	518.185	-96.3418	-599.194	0	#dbed66
cell_126369399387891489600563764442184285951	102.541	-1038.98	3301.94	122.866	95.0198	-994.513	0	#f4ed27
cell_126400082006602395702500877839786784541	-359.766	599.12	2839.63	1760.97	-367.287	643.59	0	#f4ed27
cell_126430486869853882071880422657983909357	-221.505	459.121	2977.89	1620.97	-229.027	503.591	0	#f9973f
cell_126527604466529718037576780880158035579	384.225	-416.87	3583.62	744.979	376.703	-372.4	0	#e62d8d
cell_126746729337985091368148397429844441161	-51.2312	480.633	3148.17	1642.48	-58.7527	525.103	0	#f1834c
cell_126805717979874731069887613240293674020	268.553	-342.847	3467.95	819.002	261.031	-298.377	0	#27dade
cell_126809697477180479391844916213789556786	-71.2014	156.415	3128.2	1318.26	-78.7229	200.885	0	#e26660
cell_126842709157698170018710988591983017585	-193.307	45.7107	3006.09	1207.56	-200.828	90.1807	0	#f9973f
cell_127000733441986616795161118571434122728	-114.004	-161.177	3085.39	1000.67	-121.526	-116.707	0	#b4c4df
cell_127030113616209990253888108187638519618	-257.144	49.0697	2942.25	1210.92	-264.666	93.5397	0	#d7bfdd
cell_127037144357924362195228998761164708815	-175.046	-839.283	3024.35	322.566	-182.567	-794.813	0	#bce4b5
cell_127044196217011089032016993149916982005	-118.26	-995.508	3081.14	166.341	-125.782	-951.038	0	#b4c4df
cell_127056742739078344515500795801841025241	-558.247	35.4844	2641.15	1197.33	-565.768	79.9543	0	#f4ed27
cell_127367233261622550111859530945728385956	-119.209	-926.586	3080.19	235.263	-126.731	-882.116	0	#92c866
cell_127432199537027747755290841338596762684	407.11	-51.7219	3606.51	1110.13	399.589	-7.25195	0	#8606a6
cell_127475132926000001547103799038237263689	-519.285	757.241	2680.11	1919.09	-526.806	801.711	0	#af7222
cell_127477533110404519584367428030692374498	73.0962	-721.673	3272.49	440.176	65.5747	-677.203	0	#fdc527
cell_127481856618315282482811788778894516177	162.947	-1035.17	3362.35	126.683	155.426	-990.696	0	#f4ed27
cell_127831785861192029755339419928103880819	-409.159	350.008	2790.24	1511.86	-416.68	394.478	0	#f4ed27
cell_128069013060960845512130244128240054893	113.049	227.039	3312.45	1388.89	105.528	271.509	0	#dbb972
cell_128210370246011537699730752307634122392	-142.047	-439.12	3057.35	722.729	-149.568	-394.65	0	#fdc527
cell_128273379402129380465728184576574447254	-517.498	-495.641	2681.9	666.208	-525.02	-451.171	0	#92c866
cell_1283166043291683488281171902853073704	-49.5774	-249.451	3149.82	912.398	-57.0989	-204.981	0	#d3b4d7
cell_128434182931482469545096452216189090102	-56.8687	65.4099	3142.53	1227.26	-64.3901	109.88	0	#b4c4df
cell_128533551619437231955464062197592811992	385.959	-672.64	3585.36	489.209	378.438	-628.17	0	#b4c4df
cell_12861170869247452391472399775247430753	325.094	224.702	3524.49	1386.55	317.573	269.172	0	#8606a6
cell_128907575298402706859396718327030092179	391.307	-711.945	3590.71	449.904	383.786	-667.475	0	#dc5d67
cell_129650739699491187123830286158962013671	253.902	-467.894	3453.3	693.955	246.381	-423.424	0	#873b99
cell_129702526504864688700015367143260562154	156.518	-882.706	3355.92	279.142	148.996	-838.236	0	#fdc527
cell_129724226486788339394873277778107116574	19.1787	-955.046	3218.58	206.803	11.6572	-910.576	0	#e44099
cell_129790523174870470520113275559809018030	-140.081	-781.367	3059.32	380.482	-147.602	-736.897	0	#f4ed27
cell_129840222235645228114255658502176074712	243.76	-200.385	3443.16	961.464	236.239	-155.915	0	#dc5d67
cell_129972181520820144445028423161828671940	173.974	-850.967	3373.37	310.882	166.453	-806.497	0	#f9973f
cell_130008812377829067585848339585625862355	388.332	189.972	3587.73	1351.82	380.81	234.442	0	#18cde4
cell_130013120542627561874754521681627210460	-17.3652	-91.2092	3182.03	1070.64	-24.8867	-46.7393	0	#dc5d67
cell_130360854203957209853106954244373488939	231.583	475.691	3430.98	1637.54	224.061	520.161	0	#ce4b75
cell_130795808745663126265063020680548609624	172.987	-489.543	3372.39	672.306	165.466	-445.073	0	#f1834c
cell_130833304802439949434021516788979962052	711.49	217.918	3910.89	1379.77	703.968	262.388	0	#e26660
cell_130945819714421211016270204569573205545	-237.889	-307.96	2961.51	853.889	-245.41	-263.49	0	#cb90c5
cell_130981004273594102952534490276741065983	-308.119	211.301	2891.28	1373.15	-315.64	255.771	0	#f9973f
cell_13102984304105018907453989813879684712	17.1489	748.454	3216.55	1910.3	9.62744	792.924	0	#b50a4d
cell_131059013795764616122026607518118210817	10.1055	465.439	3209.5	1627.29	2.58398	509.909	0	#92c866
cell_131185823792614325868288992419911825581	171.76	-436.857	3371.16	724.992	164.239	-392.387	0	#f1834c
cell_131245329380489644709361000617920711769	-256.001	619.241	2943.4	1781.09	-263.523	663.711	0	#f4ed27
cell_13140524537336718620726909012811252225	86.4836	-845.552	3285.88	316.297	78.9622	-801.082	0	#fdc527
cell_131445087577345820151082586164846610172	-293.277	43.4366	2906.12	1205.29	-300.798	87.9066	0	#92c866
cell_131517213065996771476848203784891381814	601.463	424.506	3800.86	1586.35	593.942	468.976	0	#e76f5a
cell_13171092464573256363406552853626863240	107.352	-654.605	3306.75	507.244	99.8306	-610.135	0	#f3f966
cell_131717074680327585711497393281298495885	275.852	-534.7	3475.25	627.149	268.33	-490.23	0	#f1834c
cell_131851814078170826987512409365388796684	-185.673	466.405	3013.73	1628.25	-193.194	510.875	0	#f2eff6
cell_131872771334036061557042423576552984978	176.113	381.519	3375.51	1543.37	168.591	425.989	0	#00b5eb
cell_13201049269943179451775338988356753505	678.271	351.186	3877.67	1513.03	670.75	395.656	0	#ed7953
cell_132069622856702227948593771945668923330	178.701	-749.138	3378.1	412.711	171.18	-704.668	0	#ed7953
cell_132077966867162870083963176283833707193	144.355	707.22	3343.75	1869.07	136.833	751.689	0	#f1834c
cell_132300914820159244472833531865997132413	-425.018	-186.667	2774.38	975.181	-432.54	-142.197	0	#f4ed27
cell_132439230561209926907206255596194235191	-438.401	425.359	2761	1587.21	-445.923	469.829	0	#f3f966
cell_132503319362637881122548771897405443779	342.851	348.031	3542.25	1509.88	335.33	392.501	0	#00b5eb
cell_13254430192442920067950771867675757104	-269.084	-887.451	2930.31	274.398	-276.605	-842.981	0	#821580
cell_13267656139661685040195097970988535541	-203.396	797.771	2996	1959.62	-210.917	842.241	0	#9fd899
cell_132701915543288189256229469402541374324	-372.749	-106.081	2826.65	1055.77	-380.27	-61.6107	0	#fdc527
cell_132793964941813182776985535303669603259	305.832	331.995	3505.23	1493.84	298.311	376.465	0	#9fd899
cell_132809695408015456670110152500838049755	185.6	737.045	3385	1898.89	178.078	781.514	0	#ae2892
cell_132966410007978027699740540536876075729	-307.418	-510.83	2891.98	651.019	-314.939	-466.36	0	#b4c4df
cell_133006579729523412908723781333371178314	325.567	264.647	3524.97	1426.5	318.045	309.117	0	#d5546e
cell_133194228145649744023798539779655240312	-96.9128	-199.988	3102.49	961.861	-104.434	-155.518	0	#f1834c
cell_133428173173543663289349485056371080916	250.616	291.137	3450.01	1452.99	243.094	335.607	0	#ce4b75
cell_133443709044647219579685412473438759472	381.965	-431.837	3581.36	730.012	374.444	-387.367	0	#92c866
cell_133446654106141674119657241516460914205	-118.134	792.729	3081.27	1954.58	-125.655	837.198	0	#fcd225
cell_133534061178087942270873169969897193783	-471.829	-564.81	2727.57	597.039	-479.35	-520.34	0	#92c866
cell_133619743939453992734858376371900764245	-403.194	-119.431	2796.21	1042.42	-410.715	-74.9609	0	#f4ed27
cell_133765756143172388393721197317051364694	-175.79	-747.6	3023.61	414.249	-183.311	-703.13	0	#92c866
cell_133918649096562196574923833786487634616	-391.243	158.437	2808.16	1320.29	-398.765	202.907	0	#f4ed27
cell_133932233572231041202563057883430061711	262.177	-343.851	3461.58	817.998	254.655	-299.381	0	#32e3da
cell_133962485744278174231667039701079372439	-210.345	-450.755	2989.05	711.094	-217.866	-406.285	0	#fdc527
cell_134086937652863559212758017634393005250	105.01	127.859	3304.41	1289.71	97.4888	172.329	0	#dc5d67
cell_13428541055876343813630191783728451093	-297.276	561.94	2902.12	1723.79	-304.797	606.41	0	#fcd225
cell_134288718565213298349174199978809756905	614.327	164.052	3813.73	1325.9	606.805	208.522	0	#00b5eb
cell_134552070047491918011739369737141908822	-119.967	-178.094	3079.43	983.755	-127.489	-133.624	0	#f9973f
cell_134617744456533410378534012878940540183	-492.131	833.591	2707.27	1995.44	-499.653	878.061	0	#af7222
cell_134623656370378863015607940537858120891	548.879	-141.884	3748.28	1019.97	541.358	-97.4139	0	#873b99
cell_13493377622479976443145021030227681227	55.3635	-219.517	3254.76	942.332	47.842	-175.047	0	#e26660
cell_134956738629512850440717023668196755018	15.8833	143.285	3215.28	1305.13	8.36182	187.755	0	#dc5d67
cell_135081039986853200484092307470535711189	471.488	304.703	3670.89	1466.55	463.967	349.173	0	#ce4b75
cell_135413496766823240850263680105868847607	494.591	-305.919	3693.99	855.93	487.069	-261.449	0	#00b5eb
cell_135456298373861339302716105683151530623	-258.899	-350.711	2940.5	811.138	-266.421	-306.241	0	#f4ed27
cell_135605207618424974913007385664588226639	-203.745	-713.784	2995.65	448.065	-211.267	-669.314	0	#fcd225
cell_135625801831592551536971000172536802066	-556.382	217.951	2643.02	1379.8	-563.904	262.421	0	#f4ed27
cell_13585551356606398434716516862549744758	-352.816	-381.43	2846.58	780.419	-360.338	-336.96	0	#af7222
cell_135966266587488830681744979829998358623	6.62134	-1049.67	3206.02	112.18	-0.900146	-1005.2	0	#b4c4df
cell_135986057725442937745652837244508621793	455.774	12.3573	3655.17	1174.21	448.252	56.8273	0	#00b5eb
cell_136038588165017575930047604929050080318	-401.27	107.572	2798.13	1269.42	-408.791	152.042	0	#e8d29a
cell_136592288973085784929545085618963152014	-517.907	337.674	2681.49	1499.52	-525.428	382.144	0	#bce4b5
cell_136675841749785579495036220855824934364	82.7773	96.3007	3282.18	1258.15	75.2559	140.771	0	#0dc2e8
cell_136778659447274278264424214555836598083	-189.496	-628.704	3009.9	533.145	-197.018	-584.234	0	#dbed66
cell_137058200312085323254282825816940947224	755.853	122.734	3955.25	1284.58	748.332	167.204	0	#e26660
cell_137212532103315234378148419273832533759	221.43	-628.79	3420.83	533.059	213.909	-584.32	0	#f1834c
cell_137354096996366352999378816307295632706	-533.392	-166.62	2666.01	995.229	-540.914	-122.15	0	#b4c4df
cell_137366935132545835004079827146031952217	-108.723	31.1853	3090.68	1193.03	-116.245	75.6553	0	#dc5d67
cell_137449785814817586627761631842589256287	354.77	-192.859	3554.17	968.99	347.248	-148.389	0	#8606a6
cell_13780969124901358636539642067313179144	85.5366	-809.127	3284.94	352.721	78.0151	-764.658	0	#b4c4df
cell_137866924317960259438884369641465111373	46.5198	-1032.31	3245.92	129.536	38.9983	-987.843	0	#f4ed27
cell_13812497583830670679246289523507883866	-641.718	171.169	2557.68	1333.02	-649.24	215.639	0	#56b567
cell_138163031395935659051330095451322438569	619.758	-202.32	3819.16	959.529	612.237	-157.85	0	#9c179e
cell_138165069684892692795925459670692852308	258.005	594.99	3457.4	1756.84	250.484	639.46	0	#e26660
cell_138221314157537426380650609376719848984	388.117	-722.853	3587.52	438.996	380.595	-678.383	0	#e26660
cell_138271415620869729295427789688048771797	-52.4341	-225.447	3146.96	936.401	-59.9556	-180.977	0	#f3f966
cell_138451671341696853400593126573219438565	743.183	29.7406	3942.58	1191.59	735.661	74.2106	0	#873b99
cell_138620132974349161563120191897657376431	407.085	50.6141	3606.48	1212.46	399.563	95.0841	0	#8606a6
cell_138641380675402954031173357220350614818	-467.397	114.769	2732	1276.62	-474.919	159.239	0	#fcd225
cell_138917953153562111431947217945022990081	-515.005	169.329	2684.39	1331.18	-522.526	213.799	0	#f4ed27
cell_139210390494055810809506819335075013018	589.302	-250.817	3788.7	911.032	581.78	-206.347	0	#8606a6
cell_139348272251628685892501051021724592386	-304.677	539.692	2894.72	1701.54	-312.198	584.162	0	#f4ed27
cell_139382211097707722028826163827434271168	494.104	-185.102	3693.5	976.747	486.583	-140.632	0	#c8437b
cell_13957963015518729007895094580841325803	219.599	735.26	3419	1897.11	212.077	779.73	0	#e76f5a
cell_139670810752153450669419248577913298107	62.3523	-18.4495	3261.75	1143.4	54.8308	26.0205	0	#dc5d67
cell_139776668864522316421684085983996488635	-105.133	354.593	3094.27	1516.44	-112.654	399.063	0	#92c866
cell_139777023188669351237088790647871360448	81.5349	-538.451	3280.93	623.398	74.0134	-493.981	0	#e2c787
cell_139885657942496149886290693772404591444	366.733	-288.885	3566.13	872.964	359.212	-244.415	0	#f3f966
cell_139912391120277951842730954789261803862	126.402	-289.534	3325.8	872.315	118.88	-245.064	0	#dc5d67
cell_140017510874924546014079282154623951498	168.514	-845.322	3367.91	316.527	160.993	-800.852	0	#fdc527
cell_140143440545134668567143063649404808550	-182.772	424.357	3016.63	1586.21	-190.294	468.827	0	#f1834c
cell_140398468241963609564883617378648037958	578.709	271.506	3778.11	1433.35	571.188	315.976	0	#18cde4
cell_140483382727218842682431124195213819861	-536.324	-201.11	2663.07	960.739	-543.845	-156.64	0	#92c866
cell_140623579350454517508871029853055677471	319.702	559.674	3519.1	1721.52	312.18	604.144	0	#873b99
cell_140646525409665767332809895377536080376	709.499	298.529	3908.9	1460.38	701.978	342.999	0	#f9973f
cell_140875325418471393138051894033591274893	-384.296	-328.174	2815.1	833.675	-391.818	-283.704	0	#f4ed27
cell_141300523216740002494106039885409053776	588.722	-40.5796	3788.12	1121.27	581.201	3.89038	0	#8606a6
cell_141325487393415101205508843896499485242	242.035	-420.873	3441.43	740.976	234.513	-376.403	0	#f3f966
cell_141593806166777028711261051897208882094	-2.19043	750.708	3197.21	1912.56	-9.71191	795.178	0	#f9973f
cell_142201138461295478228338057921327621544	-330.26	651.269	2869.14	1813.12	-337.782	695.739	0	#f4ed27
cell_142229970285466685129054091421363025293	11.7834	703.399	3211.18	1865.25	4.26196	747.869	0	#f9973f
cell_142617788775436978534346832694033408436	-272.484	673.392	2926.91	1835.24	-280.006	717.862	0	#f4ed27
cell_142649690446506783966138776493684565895	632.897	69.0543	3832.3	1230.9	625.376	113.524	0	#f9973f
cell_142769871098743263197599604649111087190	776.111	19.1039	3975.51	1180.95	768.589	63.5739	0	#ce4b75
cell_142915416912968091189583802194608849438	-443.099	227.718	2756.3	1389.57	-450.62	272.188	0	#f4ed27
cell_142917246360202513565874778479838228269	-349.079	-592.046	2850.32	569.803	-356.601	-547.576	0	#f4ed27
cell_142936872480461646540188360593530313099	-514.647	58.1641	2684.75	1220.01	-522.168	102.634	0	#f4ed27
cell_143181079165139081581214702091864292001	30.4678	-1150.97	3229.87	10.8824	22.9463	-1106.5	0	#af7222
cell_143541873334938203408661177822880658453	123.052	-234.342	3322.45	927.506	115.53	-189.873	0	#9fd899
cell_143582859544570672081634376788189282874	152.046	370.772	3351.44	1532.62	144.525	415.242	0	#ce4b75
cell_143850117922687929577650744208231574914	-200.116	281.838	2999.28	1443.69	-207.637	326.308	0	#f9973f
cell_144168989964666673199417458924599884706	49.5576	488.747	3248.96	1650.6	42.0361	533.217	0	#f3f966
cell_144261890104114810726221209938647728614	40.6858	-224.453	3240.08	937.396	33.1643	-179.983	0	#d1a559
cell_14430308176734590075224552744068389178	98.2827	787.835	3297.68	1949.68	90.7612	832.305	0	#92c866
cell_144396635221403052120939442617806761064	368.785	-57.1854	3568.18	1104.66	361.263	-12.7155	0	#c8437b
cell_14451608885817507399317880033121176537	115.172	-256.49	3314.57	905.359	107.65	-212.02	0	#bce4b5
cell_144517669621129835994476700044812531317	-30.7424	-185.966	3168.66	975.882	-38.2639	-141.496	0	#d5546e
cell_144540547180049675939195822347488813900	-192.885	-550.121	3006.51	611.728	-200.406	-505.651	0	#fcd225
cell_144554532137534666556196884286496221516	-109.408	-129.131	3089.99	1032.72	-116.93	-84.6611	0	#bce4b5
cell_144696819706719557961116744709882252405	446.24	-19.6503	3645.64	1142.2	438.718	24.8197	0	#c8437b
cell_144773580737393366760091504558939879625	393.243	465.322	3592.64	1627.17	385.721	509.792	0	#dbb972
cell_144790578735321090960126922346946669343	552.799	-2.1665	3752.2	1159.68	545.278	42.3035	0	#9c179e
cell_144957949139853039714501610962743490349	23.0686	-845.924	3222.47	315.925	15.5471	-801.454	0	#fdc527
cell_145143744418837708440530049090677196199	-39.3894	-1018.77	3160.01	143.077	-46.9109	-974.302	0	#1f8742
cell_145302165065590498338402723110803964062	400.4	157.724	3599.8	1319.57	392.878	202.194	0	#ce4b75
cell_145386013453159570240282952183548213809	-44.8445	-403.259	3154.55	758.59	-52.366	-358.789	0	#f3f966
cell_145458959969227906620849640798761778775	100.344	-634.1	3299.74	527.749	92.8223	-589.63	0	#f68d45
cell_145476155058809524232793097938705043757	-401.296	-81.7362	2798.1	1080.11	-408.817	-37.2662	0	#f4ed27
cell_145575940962223291329960718032174635565	237.937	-37.1804	3437.34	1124.67	230.415	7.28955	0	#cb90c5
cell_145609634767485478659165605512673709798	-54.1853	-308.722	3145.21	853.127	-61.7068	-264.252	0	#92c866
cell_145674544268916249330303308728137116053	405.909	-743.371	3605.31	418.478	398.388	-698.901	0	#f1834c
cell_145874644928493068239339743592050084541	-515.507	-204.041	2683.89	957.808	-523.029	-159.571	0	#b4c4df
cell_145902737285057404299902317180539771308	393.204	-208.824	3592.6	953.025	385.683	-164.354	0	#8606a6
cell_14640165243637107959990226466583060012	117.001	105.104	3316.4	1266.95	109.48	149.574	0	#e2c787
cell_146426657286759843923830454505231190290	320.543	49.3999	3519.94	1211.25	313.021	93.8699	0	#8606a6
cell_146528207508282521480692649899255396397	-148.078	-324.195	3051.32	837.654	-155.599	-279.725	0	#9fd899
cell_146632536254756202234849008801109016441	-386.956	-59.8616	2812.44	1101.99	-394.477	-15.3916	0	#b4c4df
cell_146835477533801540787256493712559715895	526.067	-292.736	3725.47	869.113	518.545	-248.266	0	#c8437b
cell_146839131470924959461908311183336519514	111.629	-438.711	3311.03	723.138	104.107	-394.241	0	#b4c4df
cell_146905492597446777256621402681998739692	113.442	-102.309	3312.84	1059.54	105.921	-57.8392	0	#00b5eb
cell_146923368898360490014254318291926258856	-299.405	-313.934	2899.99	847.915	-306.926	-269.464	0	#fdc527
cell_14704103860331397630253566062033400741	-59.1963	230.582	3140.2	1392.43	-66.7178	275.052	0	#9fd899
cell_147097152374993613758489803722761654770	-309.974	-403.432	2889.42	758.416	-317.496	-358.962	0	#f4ed27
cell_147247990510926098678582556119735852530	-496.352	170.869	2703.05	1332.72	-503.873	215.339	0	#f4ed27
cell_147522662176460850614068847240555752715	271.219	-656.167	3470.62	505.681	263.697	-611.697	0	#f1834c
cell_147561547326264773610187213892696022900	480.262	-111.893	3679.66	1049.96	472.741	-67.4227	0	#dbb972
cell_147864363479362110180504310223366953838	-180.819	884.002	3018.58	2045.85	-188.341	928.472	0	#f4ed27
cell_147909172829656977033097203673310376306	783.749	55.3064	3983.15	1217.16	776.227	99.7764	0	#27dade
cell_147970037205260033652280265966223085884	50.968	498.218	3250.37	1660.07	43.4465	542.688	0	#f2eff6
cell_14807610132420815182198106663182612021	241.222	209.847	3440.62	1371.7	233.7	254.317	0	#92c866
cell_148397084821944064319064868041770179686	222.169	599.42	3421.57	1761.27	214.647	643.89	0	#b4c4df
cell_148470199240993763977305322878717886348	805.167	304.276	4004.57	1466.12	797.645	348.745	0	#f9973f
cell_148512828091623064454534159089679812152	-585.686	-30.9257	2613.71	1130.92	-593.208	13.5443	0	#92c866
cell_148518484186342934448470915623602709107	-657.583	80.9485	2541.82	1242.8	-665.105	125.418	0	#f3f966
cell_148714899793132275368326385271813726405	740.967	371.075	3940.37	1532.92	733.445	415.545	0	#e76f5a
cell_148781530853085261966190785279486547544	94.9075	-266.059	3294.31	895.79	87.386	-221.589	0	#b4c4df
cell_148960904402071247141166491211385316663	-429.673	345.835	2769.73	1507.68	-437.194	390.305	0	#f4ed27
cell_148983678361731446402912085200218931439	-248.416	-141.176	2950.98	1020.67	-255.937	-96.7065	0	#b4c4df
cell_149259322357007471881048414844318139918	-34.0576	129.137	3165.34	1290.99	-41.5791	173.607	0	#f1834c
cell_149786395824185812850284322764361759689	-123.797	-459.661	3075.6	702.188	-131.319	-415.191	0	#bce4b5
cell_149831333550679747133834697153140092821	-688.054	435.687	2511.34	1597.54	-695.575	480.157	0	#f2eff6
cell_149834901891389419165264722422216797016	337.772	-331.754	3537.17	830.095	330.251	-287.284	0	#dbb972
cell_15021489560167491977884227607921471983	180.595	-1127.28	3379.99	34.5678	173.073	-1082.81	0	#f4ed27
cell_150443165618017458261534900400630755972	168.961	-581.78	3368.36	580.069	161.44	-537.31	0	#92c866
cell_150680364929248225561383594333509758877	816.397	133.863	4015.8	1295.71	808.875	178.333	0	#27dade
cell_151316803100523938819028381050625531643	-557.967	684.06	2641.43	1845.91	-565.489	728.53	0	#9fd899
cell_151501301470125486200921785333989001983	239.854	503.812	3439.25	1665.66	232.332	548.282	0	#dbb972
cell_151691014127220577156942156110663589154	724.748	312.973	3924.15	1474.82	717.226	357.443	0	#e76f5a
cell_151697398593738356455902848599430260147	-350.157	583.763	2849.24	1745.61	-357.679	628.233	0	#f4ed27
cell_1517255138381043564540182266511029348	-110.688	-638.282	3088.71	523.567	-118.21	-593.812	0	#92c866
cell_151887599417884099650772357955160415637	698.771	238.155	3898.17	1400	691.25	282.625	0	#e26660
cell_151940374755438561494978278269954054078	43.4973	638.448	3242.9	1800.3	35.9758	682.918	0	#f1834c
cell_15218160045702567189006270554057310401	-247.412	587.882	2951.99	1749.73	-254.934	632.352	0	#a40447
cell_15223647428612855449698822979543136975	24.4355	20.9167	3223.83	1182.77	16.9141	65.3867	0	#af7222
cell_152296693479966367770259981113202635807	-489.742	941.074	2709.66	2102.92	-497.264	985.544	0	#af7222
cell_152322680825580837622425727914279030057	-200.138	773.222	2999.26	1935.07	-207.659	817.692	0	#f4ed27
cell_152336944615638197925150643301511804118	-309.193	562.56	2890.21	1724.41	-316.714	607.03	0	#f4ed27
cell_152434818685349696626414073414015202457	139.264	-534.512	3338.66	627.337	131.742	-490.042	0	#f1834c
cell_152496243954452865789852358675460371994	66.5415	433.151	3265.94	1595	59.02	477.621	0	#b4c4df
cell_152588066348469806350369753287022022901	491.509	53.3645	3690.91	1215.21	483.988	97.8345	0	#873b99
cell_152654200068061166667714604708493603061	159.783	-87.5579	3359.18	1074.29	152.261	-43.0879	0	#b4c4df
cell_152676639410240294932417723112260470856	346.407	239.496	3545.81	1401.34	338.885	283.966	0	#27dade
cell_152680937655462689547759855028316492981	-258.589	112.784	2940.81	1274.63	-266.11	157.254	0	#f9973f
cell_152969878761269485010803060209233473559	-260.443	-69.6744	2938.96	1092.17	-267.964	-25.2045	0	#92c866
cell_153183706989891853223794507890956124563	-296.886	-174.119	2902.51	987.73	-304.407	-129.649	0	#f3f966
cell_153240495601032118842691353688183043543	-667.137	-22.9331	2532.26	1138.92	-674.658	21.5369	0	#f2eff6
cell_153314150849333842397868390030122557329	87.4587	-836.157	3286.86	325.692	79.9373	-791.687	0	#fdc527
cell_153315497456596074605220322132436302503	526.286	228.117	3725.68	1389.97	518.764	272.587	0	#c8437b
cell_153449037974394291326328059986825620382	258.739	-109.971	3458.14	1051.88	251.217	-65.5012	0	#c8437b
cell_153462356497041985745366350326055301034	507.429	-8.79736	3706.83	1153.05	499.907	35.6726	0	#8606a6
cell_154127950048326633680477571561842529803	92.5332	-107.171	3291.93	1054.68	85.0117	-62.7008	0	#bce4b5
cell_154224923016011893962455737214441850913	569.197	-118.863	3768.6	1042.99	561.676	-74.3932	0	#bce4b5
cell_154664353976818785318978031998137290520	-9.81128	365.957	3189.59	1527.81	-17.3328	410.427	0	#b4c4df
cell_154680248640513153613701419732561410570	411.628	141.173	3611.03	1303.02	404.107	185.643	0	#00b5eb
cell_155106714675094428158468775062468030868	-189.942	-910.125	3009.46	251.724	-197.464	-865.655	0	#dbed66
cell_155246465581072740913095039544090183676	-56.7441	-218.276	3142.65	943.573	-64.2656	-173.806	0	#f3f966
cell_155377091666302784221818090709554896619	359.625	-590.956	3559.02	570.893	352.104	-546.486	0	#27dade
cell_155667563342045295125069884538601726356	502.706	-34.0477	3702.1	1127.8	495.185	10.4222	0	#b7318a
cell_155713177804605743436305207070987477471	-33.636	-813.581	3165.76	348.268	-41.1575	-769.111	0	#fcd225
cell_155728429170427856430111991903660280318	-585.273	74.2239	2614.13	1236.07	-592.795	118.694	0	#92c866
cell_155779016102686598409142218925944665953	224.52	-211.596	3423.92	950.253	216.999	-167.126	0	#b4c4df
cell_155910582314389895883267030437448069217	-487.998	-310.91	2711.4	850.939	-495.519	-266.44	0	#af7222
cell_155939962693280753013904274605727003898	-519.064	302.924	2680.33	1464.77	-526.586	347.394	0	#f4ed27
cell_156017750613742815677166249180912677553	-503.89	-59.0533	2695.51	1102.8	-511.411	-14.5834	0	#f4ed27
cell_156122044133744144111919491706543546987	59.6118	686.198	3259.01	1848.05	52.0903	730.668	0	#92c866
cell_156283968668783226749157472488805644554	-69.5872	-329.286	3129.81	832.563	-77.1086	-284.816	0	#f1834c
cell_156339514969079339035795533173510572626	-5.59985	-410.425	3193.8	751.424	-13.1213	-365.955	0	#f1834c
cell_156604448779520817863367431130359286368	-517.253	62.0082	2682.15	1223.86	-524.775	106.478	0	#f4ed27
cell_15681772694317951077721024809082914810	291.415	130.574	3490.81	1292.42	283.894	175.044	0	#ce4b75
cell_156833988919221330196210147295298320934	-290.083	655.357	2909.32	1817.21	-297.605	699.827	0	#fcd225
cell_157017825852306244984056913633110394376	126.276	-1049.37	3325.68	112.479	118.755	-1004.9	0	#92c866
cell_157036971449252861682012669282167517044	285.986	-503.138	3485.39	658.711	278.465	-458.668	0	#dc5d67
cell_157069256921188115450819681121588496858	-450.784	923.663	2748.61	2085.51	-458.306	968.133	0	#dbed66
cell_157174145079082928166959208537428449759	596.562	191.937	3795.96	1353.79	589.041	236.407	0	#00b5eb
cell_157220657326261059200300908128903187319	75.449	-271.007	3274.85	890.842	67.9275	-226.537	0	#f3f966
cell_157303428930037719128011761232808930418	-376.262	-416.095	2823.14	745.754	-383.783	-371.625	0	#f4ed27
cell_157387252434123480559279174716687374097	-39.75	675.846	3159.65	1837.69	-47.2715	720.316	0	#f1834c
cell_157430793520224181427416549409079624547	-95.3098	-603.905	3104.09	557.944	-102.831	-559.435	0	#b4c4df
cell_157726911763556860250408114213390503259	-453.232	894.133	2746.17	2055.98	-460.754	938.603	0	#bce4b5
cell_157906202680630259643864992554360632344	586.977	354.276	3786.38	1516.12	579.455	398.746	0	#b4c4df
cell_157987907280331203807171651781959892946	-279.044	-310.577	2920.35	851.271	-286.565	-266.107	0	#b4c4df
cell_158466776437090604932711537570240171199	-200.989	-783.816	2998.41	378.033	-208.51	-739.346	0	#f4ed27
cell_158695545820820426691690642443778931481	256.94	270.783	3456.34	1432.63	249.419	315.253	0	#ddcce4
cell_158760869105401751633838670109665799602	129.805	-753.46	3329.2	408.389	122.284	-708.99	0	#b4c4df
cell_158842350582958348412808866431484838787	245.165	-531.963	3444.56	629.886	237.643	-487.493	0	#b4c4df
cell_158912863712112795915837003516331643964	173.944	-484.302	3373.34	677.547	166.422	-439.832	0	#e76f5a
cell_159091464428968360063233014815049687040	-332.251	-613.652	2867.15	548.196	-339.773	-569.183	0	#734208
cell_159093166249404770533550234647274665634	-458.347	716.661	2741.05	1878.51	-465.869	761.131	0	#92c866
cell_159118475053765335292359280155284348138	234.515	-676.866	3433.91	484.983	226.994	-632.396	0	#9fd899
cell_159133320741371723754340883793591912173	333.663	-0.207275	3533.06	1161.64	326.142	44.2627	0	#6300a7
cell_159268847616242475942496363700355555919	464.227	-207.354	3663.63	954.495	456.706	-162.884	0	#8606a6
cell_159357121405919038041217393817132625659	178.405	773.965	3377.8	1935.81	170.884	818.435	0	#f1834c
cell_159573147767595315410320428399769763894	-194.287	-773.97	3005.11	387.879	-201.809	-729.5	0	#f4ed27
cell_1599065994272823762017796084103939777	411.811	286.438	3611.21	1448.29	404.289	330.908	0	#18cde4
cell_160170909094608126785834356870958829275	-31.0395	-419.657	3168.36	742.192	-38.561	-375.187	0	#9fd899
cell_160279597754526714749148766295246913784	268.228	-163.579	3467.63	998.27	260.706	-119.109	0	#b4c4df
cell_160390479036690573448915024927316017907	111.056	-535.793	3310.45	626.056	103.534	-491.323	0	#f1834c
cell_160495852333395413380929765150896414415	-88.1606	780.882	3111.24	1942.73	-95.6821	825.352	0	#9fd899
cell_160512737226517909550850807415732890783	-281.476	-257.619	2917.92	904.23	-288.998	-213.149	0	#9fd899
cell_160581096536963451285166384065908579810	-575.21	136.621	2624.19	1298.47	-582.731	181.091	0	#f4ed27
cell_160999462542249663850937980501854797013	-197.778	-929.962	3001.62	231.887	-205.3	-885.492	0	#821580
cell_161071114448381775515890174505283067918	192.003	411.765	3391.4	1573.61	184.481	456.235	0	#af7222
cell_161244260639070377671587591447120633114	-115.227	608.521	3084.17	1770.37	-122.749	652.991	0	#92c866
cell_161569103937957276047486192136457711078	821.238	47.0926	4020.64	1208.94	813.716	91.5626	0	#dc5d67
cell_162017861466485757164194329953202161451	600.522	-95.0109	3799.92	1066.84	593	-50.5409	0	#8606a6
cell_162100138362068397834765017893866429065	590.192	-90.7272	3789.59	1071.12	582.67	-46.2572	0	#c89343
cell_162142263871982669077494741429871767081	-559.651	88.9686	2639.75	1250.82	-567.173	133.439	0	#b4c4df
cell_162233384886206395875073224448955621011	-100.849	-1006.23	3098.55	155.62	-108.371	-961.759	0	#92c866
cell_162322958493453143166761138137492726753	-160.312	451.961	3039.09	1613.81	-167.833	496.431	0	#f9973f
cell_162389412686925276124526696567237529768	587.434	294.235	3786.83	1456.08	579.913	338.705	0	#e26660
cell_162526032958167169647068959831559196659	-459.279	-380.86	2740.12	780.989	-466.801	-336.39	0	#e8e3f0
cell_162546266191300299264045848043333338000	-27.6404	-854.495	3171.76	307.354	-35.1619	-810.025	0	#92c866
cell_162730896781672410219656451036422909897	-67.6318	125.014	3131.77	1286.86	-75.1533	169.484	0	#f2eff6
cell_163045102614144458223502681086399694307	-281.382	624.273	2918.02	1786.12	-288.903	668.743	0	#fcd225
cell_163651184104245742850842996993964540184	-0.694336	-126.911	3198.7	1034.94	-8.21582	-82.4414	0	#e26660
cell_163677377015298276663671105741702150532	190.821	178.396	3390.22	1340.24	183.299	222.866	0	#00b5eb
cell_163763521052683387218682513097688380131	456.537	-385.778	3655.94	776.071	449.016	-341.308	0	#0dc2e8
cell_163982603837513943099880168945686787570	-60.062	-986.433	3139.34	175.416	-67.5835	-941.963	0	#92c866
cell_164103859479318086866534493562108056418	-39.929	-444.858	3159.47	716.991	-47.4504	-400.388	0	#f9973f
cell_164395837369074898878838462532719608081	-4.49243	-900.949	3194.91	260.9	-12.0139	-856.479	0	#f4ed27
cell_164501241285834846370819797439848192266	-104.076	-858.038	3095.32	303.811	-111.598	-813.568	0	#734208
cell_164582453571451254723568246970921793352	175.146	407.638	3374.54	1569.49	167.625	452.108	0	#b4c4df
cell_164720227886378995728138468006845648182	-81.75	-894.286	3117.65	267.563	-89.2715	-849.816	0	#f4ed27
cell_164733752864010502358743977422708014292	-745.127	82.266	2454.27	1244.11	-752.648	126.736	0	#bce4b5
cell_164890244705663418412062946672224247719	-46.6397	346.844	3152.76	1508.69	-54.1611	391.314	0	#bce4b5
cell_164900979024558539219173199250160357009	270.521	55.4849	3469.92	1217.33	262.999	99.9548	0	#8606a6
cell_164902519217102547578544775587940273571	44.0691	-192.564	3243.47	969.285	36.5476	-148.094	0	#dc5d67
cell_165108933708808296984326016094798589261	260.107	-16.4253	3459.51	1145.42	252.585	28.0447	0	#27dade
cell_165131709681541600293592180363529707230	-21.0889	-186.12	3178.31	975.728	-28.6104	-141.65	0	#f1834c
cell_165166019167315653284480459132707311719	-252.93	713.944	2946.47	1875.79	-260.452	758.414	0	#fcd225
cell_165192910129705764136417455320186179713	-276.005	-592.857	2923.39	568.992	-283.526	-548.387	0	#f4ed27
cell_165226422659228753321737932257465330224	-485.502	905.002	2713.9	2066.85	-493.023	949.472	0	#af7222
cell_165425586913480927970960474805579436641	-23.5791	421.496	3175.82	1583.35	-31.1006	465.966	0	#f1834c
cell_165651763667823121248183094117103335463	-653.861	-58.8827	2545.54	1102.97	-661.383	-14.4127	0	#92c866
cell_165797543560472926007821169384238416264	-566.316	406.831	2633.08	1568.68	-573.837	451.301	0	#92c866
cell_165808325689905870394298013160329664750	-329.998	186.61	2869.4	1348.46	-337.52	231.08	0	#f3f966
cell_165810733973026590914322294137460766197	-5.57886	759.214	3193.82	1921.06	-13.1003	803.684	0	#f9973f
cell_16585732243863185203866567149920754724	570.581	67.2554	3769.98	1229.1	563.06	111.725	0	#bce4b5
cell_165886154202576582302696382503337201601	-444.038	720.527	2755.36	1882.38	-451.56	764.997	0	#f3f966
cell_166031589742952304072450218351264352599	-68.1526	73.6044	3131.25	1235.45	-75.6741	118.074	0	#dc5d67
cell_16607344270963113613474226059926415037	236.711	270.429	3436.11	1432.28	229.19	314.899	0	#92c866
cell_16609249261104444503872618033516524270	-275.094	506.362	2924.3	1668.21	-282.615	550.832	0	#f4ed27
cell_166417379010113793267537657963400208996	-418.713	-251.073	2780.69	910.776	-426.234	-206.603	0	#f4ed27
cell_166533940956085210300292640469134291715	-159.488	-235.379	3039.91	926.47	-167.01	-190.909	0	#f9973f
cell_167256270692613755856178572988973771638	424.531	337.929	3623.93	1499.78	417.01	382.399	0	#b4c4df
cell_167376059543080426549059419473176714577	210.265	197.005	3409.66	1358.85	202.743	241.475	0	#92c866
cell_167437852398279478297732090132618992564	-211.772	-53.6433	2987.63	1108.21	-219.293	-9.17334	0	#f9973f
cell_167594996532742278511141821919306221743	547.979	273.268	3747.38	1435.12	540.457	317.738	0	#27dade
cell_167995218533678937658535288594978794176	-353.925	-198.351	2845.47	963.498	-361.447	-153.881	0	#f4ed27
cell_168035080417946526156203383155999480836	-131.303	793.29	3068.1	1955.14	-138.825	837.76	0	#92c866
cell_168088649878951204692556648109072358667	291.94	-27.4041	3491.34	1134.44	284.418	17.0659	0	#c8437b
cell_168260659931963574653980092305409685150	-489.928	-186.157	2709.47	975.692	-497.449	-141.687	0	#f4ed27
cell_168503477997748577412334367497622984702	-79.3755	-724.245	3120.02	437.604	-86.897	-679.775	0	#bce4b5
cell_168574189636207376501604218221539474337	-204.689	-804.106	2994.71	357.743	-212.21	-759.636	0	#f4ed27
cell_168616501018241539884641442161690177232	-57.3184	304.978	3142.08	1466.83	-64.8398	349.448	0	#f1834c
cell_168681028907810054269957113834678744570	-345.211	-318.601	2854.19	843.248	-352.732	-274.131	0	#f4ed27
cell_168731886295063317818982567200892047622	-151.579	-479.923	3047.82	681.926	-159.1	-435.453	0	#9fd899
cell_1689894542298222178278544699674606959	-186.67	224.787	3012.73	1386.64	-194.191	269.257	0	#b4c4df
cell_169020354625936703974488631814760334990	-372.438	461.187	2826.96	1623.04	-379.96	505.657	0	#f4ed27
cell_169060524717423068459017261632590116082	-46.0115	-940.456	3153.39	221.393	-53.533	-895.986	0	#bce4b5
cell_169093859510315403222235408302069252259	-128.096	462.773	3071.3	1624.62	-135.617	507.243	0	#f1834c
cell_169248062443684832270473075570520872551	351.132	507.278	3550.53	1669.13	343.61	551.748	0	#0dc2e8
cell_169438836497310122599074979211383750185	465.005	222.124	3664.4	1383.97	457.483	266.594	0	#ce4b75
cell_16948576449483169246101743495844742412	-322.688	514.711	2876.71	1676.56	-330.21	559.181	0	#fcd225
cell_169498484761098274764143134301860619356	-56.1477	-21.8063	3143.25	1140.04	-63.6692	22.6637	0	#9fd899
cell_169793523443594434706702987718378788378	191.519	629.321	3390.92	1791.17	183.997	673.791	0	#e26660
cell_169838633797609833379357991259302937976	-135.995	488.497	3063.4	1650.35	-143.516	532.967	0	#f1834c
cell_17030215493001797303269896172478377146	-70.5728	-282.922	3128.83	878.927	-78.0942	-238.452	0	#f1834c
cell_170345512480955595807265695447727574956	561.625	-351.222	3761.02	810.627	554.104	-306.752	0	#873b99
cell_170657740687215060654803036004124185608	-541.616	-302.887	2657.78	858.961	-549.137	-258.418	0	#92c866
cell_170667520626790744178405843388269869939	578.142	364.572	3777.54	1526.42	570.621	409.042	0	#e26660
cell_171051877776163155155202716753843657231	-403.086	-570.738	2796.31	591.111	-410.608	-526.268	0	#56b567
cell_171068704715374269214699537349821065014	-190.793	595.921	3008.61	1757.77	-198.315	640.391	0	#f3f966
cell_17109439245840660607543495503472127712	-270.127	346.389	2929.27	1508.24	-277.649	390.859	0	#b4c4df
cell_171184651025123902780468853325068661510	-223.219	-142.97	2976.18	1018.88	-230.741	-98.4999	0	#b4c4df
cell_171240224739059397477707930275744198502	490.684	-210.082	3690.08	951.767	483.162	-165.612	0	#873b99
cell_171289024137447632486747703631693610327	743.976	51.5217	3943.37	1213.37	736.455	95.9917	0	#ce4b75
cell_171342028144834472988203815544392765447	-202.254	-99.6906	2997.14	1062.16	-209.776	-55.2206	0	#f9973f
cell_171567004791903853682376505658007679779	350.745	191.235	3550.14	1353.08	343.224	235.705	0	#b4c4df
cell_171619285609483169075076041448143708021	174.044	690.245	3373.44	1852.09	166.523	734.715	0	#f1834c
cell_171648283182383210109765804318171423081	-248.633	-470.69	2950.77	691.159	-256.154	-426.22	0	#9fd899
cell_171885929629440593811027342015386034762	98.6602	-3.77856	3298.06	1158.07	91.1387	40.6914	0	#9fd899
cell_171985013891078477387812579790703756636	-390.334	816.76	2809.07	1978.61	-397.855	861.23	0	#92c866
cell_171998857012279855375746526588811657906	-247.928	-520.153	2951.47	641.696	-255.449	-475.683	0	#fcd225
cell_172051971750486036091258896147683257783	174.261	-444.331	3373.66	717.518	166.739	-399.861	0	#e76f5a
cell_172060705561581711631366634651835239986	272.821	-266.042	3472.22	895.807	265.299	-221.572	0	#c8437b
cell_172061661869211521345132012256398958582	-271.378	-605.582	2928.02	556.267	-278.899	-561.112	0	#f4ed27
cell_17215252333705300502649036157147603344	64.9404	-1033.28	3264.34	128.566	57.4189	-988.813	0	#f4ed27
cell_172712616935527780975343901467607955040	-447.499	-58.5154	2751.9	1103.33	-455.02	-14.0454	0	#f4ed27
cell_173183217151791976143734215897064126016	-676.948	312.001	2522.45	1473.85	-684.47	356.471	0	#af7222
cell_173222927946339755501949983159826029292	14.2366	76.6472	3213.64	1238.5	6.71509	121.117	0	#e2c787
cell_173362187448908899934279522556702778202	-48.0212	769.58	3151.38	1931.43	-55.5427	814.05	0	#f9973f
cell_173821451293440379367303865676271447577	433.991	202.438	3633.39	1364.29	426.469	246.908	0	#00b5eb
cell_173915877188126088602359064524456816453	140.706	-409.691	3340.1	752.158	133.184	-365.221	0	#0dc2e8
cell_174046994310400334198030704855228921174	-540.32	158.873	2659.08	1320.72	-547.841	203.343	0	#f4ed27
cell_174124345855407602885264937957871230229	-160.15	98.1266	3039.25	1259.98	-167.672	142.597	0	#f1834c
cell_174170677874785706878325294707863784623	686.076	213.853	3885.48	1375.7	678.555	258.322	0	#d1a559
cell_174197949622350403257320343510837265056	-15.4604	-353.075	3183.94	808.774	-22.9819	-308.605	0	#f9973f
cell_174461187071008631538590013816356051798	607.682	82.0542	3807.08	1243.9	600.161	126.524	0	#ce4b75
cell_174532551857103876165701568781690873061	219.993	-6.66162	3419.39	1155.19	212.471	37.8083	0	#32e3da
cell_174605050528750628400845043595376073885	-450.858	-179.044	2748.54	982.805	-458.379	-134.574	0	#92c866
cell_174643794122212154241706435212870080497	146.479	-169.511	3345.88	992.337	138.957	-125.041	0	#27dade
cell_17469177599937957335902371058204140642	89.2429	302.957	3288.64	1464.81	81.7214	347.427	0	#92c866
cell_174732959714356942338020112781960817660	-319.974	-420.926	2879.42	740.923	-327.496	-376.456	0	#f4ed27
cell_174841548654102206863364245800086723294	-426.693	452.62	2772.71	1614.47	-434.215	497.09	0	#f4ed27
cell_175188147634264687556241826124468472143	-624.999	577.261	2574.4	1739.11	-632.52	621.731	0	#af7222
cell_175236412527927666178360502257505617419	375.094	543.713	3574.49	1705.56	367.572	588.183	0	#27dade
cell_17569697116231195191097699113928893683	152.808	-490.357	3352.21	671.492	145.286	-445.887	0	#e26660
cell_175749515847376913330106293766615058674	-167.059	729.807	3032.34	1891.66	-174.581	774.277	0	#fcd225
cell_175860088267213596167393299463758347998	531.157	155.188	3730.56	1317.04	523.635	199.658	0	#bce4b5
cell_175895476122657498562632307238117930764	106.195	102.248	3305.59	1264.1	98.6731	146.718	0	#8606a6
cell_17607081341616418889603588947566933740	217.011	348.692	3416.41	1510.54	209.489	393.162	0	#27dade
cell_176316959249948061003668663579254773365	186.981	-215.215	3386.38	946.634	179.46	-170.745	0	#dc5d67
cell_176396681124571693132307845351521872600	-410.634	813.887	2788.76	1975.74	-418.155	858.357	0	#bce4b5
cell_177150720443037911704565595247355544255	141.665	-704.491	3341.06	457.358	134.144	-660.021	0	#f3f966
cell_177163758073216080699821569931241833267	-691.847	122.792	2507.55	1284.64	-699.368	167.261	0	#bce4b5
cell_177409297035248987056580417445573187534	-108.433	175.945	3090.97	1337.79	-115.954	220.415	0	#b4c4df
cell_177518594906087525238800540454235955989	93.4446	-860.977	3292.84	300.872	85.9231	-816.507	0	#f4ed27
cell_177741023952784061734228650116365683814	-385.306	-68.3313	2814.09	1093.52	-392.828	-23.8613	0	#b4c4df
cell_177927499875917595957307032136440917527	604.96	188.374	3804.36	1350.22	597.438	232.844	0	#873b99
cell_177977608756576757536887392512468464072	700.181	317.86	3899.58	1479.71	692.659	362.33	0	#e26660
cell_178110742630926330646135281322483577888	-88.7593	-882.385	3110.64	279.463	-96.2808	-837.915	0	#f4ed27
cell_17820966147232189689012553835191970399	-333.444	-211.974	2865.95	949.875	-340.966	-167.504	0	#fdc527
cell_178424286299386471105446884888204554794	310.613	-393.13	3510.01	768.719	303.091	-348.66	0	#dbb972
cell_178448720732046348045989841571622891679	166.601	-295.04	3366	866.808	159.08	-250.571	0	#dbb972
cell_17850101511027265146244117443958114942	-145.239	-929.989	3054.16	231.86	-152.76	-885.519	0	#bce4b5
cell_178947623674313486010977335630848971816	-338.734	-541.656	2860.66	620.193	-346.255	-497.186	0	#f4ed27
cell_179059504545962933900800040102163739825	43.2478	-1162.16	3242.65	-0.313828	35.7263	-1117.69	0	#af7222
cell_179217251606784772263864174801479393244	-493.076	34.9259	2706.32	1196.77	-500.598	79.3959	0	#f4ed27
cell_17932898047040874987969255033672697285	551.175	390.474	3750.57	1552.32	543.654	434.944	0	#e26660
cell_179416562341054936017200354297992957613	-197.523	-586.345	3001.88	575.504	-205.044	-541.875	0	#fcd225
cell_17949299682565344784916104614241500625	714.699	16.4572	3914.1	1178.31	707.178	60.9271	0	#18cde4
cell_179564845710256970090743297236813065562	-181.076	521.683	3018.32	1683.53	-188.597	566.152	0	#f9973f
cell_179606942887154729553093911105985330064	-342.149	-657.239	2857.25	504.61	-349.671	-612.769	0	#f4ed27
cell_179663151873775501375690506218423261791	110.092	57.1053	3309.49	1218.95	102.571	101.575	0	#dc5d67
cell_179731616566539769739368736521066090615	-548.02	-341.495	2651.38	820.353	-555.541	-297.026	0	#f3f966
cell_179762242430107593443883686094973987185	123.758	-625.625	3323.16	536.224	116.237	-581.155	0	#b4c4df
cell_179838251213847034318988399634179377460	-68.7175	131.729	3130.68	1293.58	-76.239	176.199	0	#f2eff6
cell_179911678637957638075584964168773489762	-81.0664	40.0461	3118.33	1201.9	-88.5879	84.5161	0	#bce4b5
cell_180079150079381350118418137189194822690	-87.385	-303.46	3112.01	858.389	-94.9065	-258.99	0	#b50a4d
cell_18007928698313601091204210622535255731	256.583	-325.039	3455.98	836.81	249.062	-280.569	0	#dc5d67
cell_180136532827017951423579946825441811694	132.109	-904.704	3331.51	257.145	124.588	-860.234	0	#f8df25
cell_180221437821145172586529853081633668123	508.376	-149.224	3707.77	1012.63	500.854	-104.754	0	#dbed66
cell_180252042204717368175318399467971149842	41.3467	-25.9445	3240.75	1135.9	33.8252	18.5255	0	#dc5d67
cell_180270093285845725038884777597630861434	390.425	530.639	3589.82	1692.49	382.903	575.109	0	#27dade
cell_1805786391806320540055504427400257957	-308.941	437.588	2890.46	1599.44	-316.463	482.058	0	#fcd225
cell_180642575503552705386592630155976518593	476.873	-161.485	3676.27	1000.36	469.351	-117.015	0	#bf812d
cell_180716054062050830302630917103478791600	-220.663	58.7281	2978.74	1220.58	-228.184	103.198	0	#873b99
cell_180827981641927565750216879683820750626	-47.5715	738.305	3151.83	1900.15	-55.093	782.775	0	#f9973f
cell_181233052197776116853933532631165205665	-35.8442	-698.366	3163.55	463.482	-43.3657	-653.896	0	#92c866
cell_181420203929204122389656399323543146298	-373.721	339.828	2825.68	1501.68	-381.242	384.298	0	#f4ed27
cell_181842630984536777110353980998921329897	-110.821	-348.158	3088.58	813.691	-118.343	-303.688	0	#f9973f
cell_181856804201645693031032142847136490904	218.165	-489.066	3417.56	672.783	210.644	-444.596	0	#e26660
cell_181857835329949518879483962794378367093	181.244	319.985	3380.64	1481.83	173.723	364.455	0	#bce4b5
cell_181894826506811774825925220476707113733	-490.619	211.152	2708.78	1373	-498.14	255.622	0	#f4ed27
cell_181907190631153916800518639863737841961	299.127	469.244	3498.53	1631.09	291.605	513.714	0	#af7222
cell_18224699072324865112152078899763579114	50.6584	-537.198	3250.06	624.651	43.137	-492.728	0	#f1834c
cell_182507322846508709938885570629358921281	-449.173	128.548	2750.23	1290.4	-456.695	173.018	0	#f2eff6
cell_182509594284556853200517809991031244821	126.672	-550.336	3326.07	611.513	119.15	-505.866	0	#d5546e
cell_182673434303602652864437725808119523702	409.71	478.453	3609.11	1640.3	402.189	522.923	0	#9fd899
cell_182778185379777604680367672058254088122	75.8169	479.089	3275.22	1640.94	68.2954	523.558	0	#dc5d67
cell_182923276349414319881961539844242301056	-51.5369	638.053	3147.86	1799.9	-59.0583	682.523	0	#f3f966
cell_183307332003258151705999670122468527417	-207.825	-287.497	2991.57	874.352	-215.347	-243.027	0	#873b99
cell_183567129521617170226206316734185088801	-236.371	153.936	2963.03	1315.78	-243.892	198.406	0	#f9973f
cell_183707318810782321262438882368284195607	276.678	-93.5394	3476.08	1068.31	269.157	-49.0695	0	#b4c4df
cell_183716840138412006779319448247314436212	198.324	-945.35	3397.72	216.499	190.802	-900.88	0	#fdc527
cell_184316328012308664329203297875682962478	-483.233	-319.005	2716.17	842.843	-490.754	-274.535	0	#af7222
cell_1844381972868675571783103796897851557	-172.913	-105.821	3026.49	1056.03	-180.435	-61.3514	0	#f9973f
cell_184705923136272452368545663807073088169	-133.783	599.268	3065.62	1761.12	-141.305	643.738	0	#f3f966
cell_184715160154234505361364788372223056693	-112.269	-725.566	3087.13	436.283	-119.79	-681.096	0	#fcd225
cell_184835537724884567047909974791324131452	215.784	-233.616	3415.18	928.233	208.262	-189.146	0	#c8437b
cell_184849009230359831180045189780895787090	634.929	24.2354	3834.33	1186.08	627.408	68.7053	0	#b4c4df
cell_185104240891176115065366639964936777288	-221.671	-663.454	2977.73	498.395	-229.192	-618.984	0	#bce4b5
cell_185254858561592095427983355371305898289	433.463	216.118	3632.86	1377.97	425.941	260.588	0	#92c866
cell_185336866072321444297873052418221283520	-94.5818	190.547	3104.82	1352.4	-102.103	235.017	0	#f1834c
cell_185344860144918900801788294039204314130	696.224	259.563	3895.62	1421.41	688.702	304.033	0	#b4c4df
cell_185746450807589011603635146157220743561	-543.272	257.005	2656.13	1418.85	-550.794	301.475	0	#b4c4df
cell_185807693081878568281005153508385080613	-533.505	-186.01	2665.89	975.839	-541.026	-141.54	0	#37a055
cell_185808754986678633834107256877173065969	807.587	351.298	4006.99	1513.15	800.066	395.768	0	#f9973f
cell_185826254206474554268157958691378316237	178.236	-131.491	3377.64	1030.36	170.715	-87.0208	0	#0dc2e8
cell_185896951707748839661231772444943838850	139.625	152.515	3339.02	1314.36	132.104	196.985	0	#c8437b
cell_185905300843938881784855668030871156585	-69.7151	396.654	3129.68	1558.5	-77.2366	441.124	0	#f1834c
cell_185951839591744132458756731906942337535	-177.189	172.846	3022.21	1334.69	-184.71	217.316	0	#b4c4df
cell_18603100113255836071509681796295380515	-253.259	-652.154	2946.14	509.695	-260.78	-607.684	0	#f4ed27
cell_186193505974141612398192186959140428609	132.587	-945.793	3331.99	216.055	125.066	-901.324	0	#f4ed27
cell_18633147281490724875446478645219957321	-428.78	-385.063	2770.62	776.785	-436.302	-340.594	0	#e153a5
cell_186448119542543549492641548565868466894	268.799	333.638	3468.2	1495.49	261.278	378.108	0	#27dade
cell_186487927822916955663928830226652531968	-167.29	-790.625	3032.11	371.224	-174.811	-746.155	0	#f4ed27
cell_186591130104355313170032646214915289876	-155.068	364.525	3044.33	1526.37	-162.589	408.995	0	#f9973f
cell_186608469698342747600859835007173176553	-555.556	-76.8236	2643.84	1085.03	-563.077	-32.3536	0	#bce4b5
cell_186762162837294167632525561142006149259	741.844	314.754	3941.24	1476.6	734.322	359.224	0	#f1834c
cell_186762267652146749639580071431505278238	-287.993	803.779	2911.41	1965.63	-295.515	848.249	0	#b4c4df
cell_186826281727227179714640157755873644719	220.888	-931.042	3420.29	230.807	213.367	-886.572	0	#fdc527
cell_186837575921431180218905361564517069073	-46.5913	-855.138	3152.81	306.711	-54.1128	-810.668	0	#f4ed27
cell_186872739073108832159217077704201821809	279.065	-564.822	3478.46	597.027	271.543	-520.352	0	#4df3ce
cell_186938888776818770866787924615104513511	-319.673	12.1848	2879.73	1174.03	-327.194	56.6548	0	#9fd899
cell_186974809830857157987361009882333273060	-473.602	-177.117	2725.8	984.732	-481.123	-132.647	0	#f4ed27
cell_187093783428184622713661002343562146151	-132.252	-720.525	3067.15	441.324	-139.774	-676.055	0	#f4ed27
cell_187192379436824483251093814344135157393	-358.242	-653.49	2841.16	508.359	-365.763	-609.02	0	#92c866
cell_187262310707686188091648427141533067717	-70.2153	-522.745	3129.18	639.104	-77.7368	-478.275	0	#f9973f
cell_187469067976273734388694783666361963845	-479.023	-435.511	2720.38	726.338	-486.545	-391.041	0	#a40447
cell_187472741636106718086770681446555636296	-318.579	36.2666	2880.82	1198.12	-326.1	80.7366	0	#f9973f
cell_187535963172938465591038199869334446535	-602.997	100.421	2596.4	1262.27	-610.518	144.891	0	#e44099
cell_187570482632191585415583043841423874035	-375.759	591.65	2823.64	1753.5	-383.28	636.12	0	#f4ed27
cell_187730113492613303376054517199050729647	-72.1775	-530.312	3127.22	631.537	-79.699	-485.842	0	#f9973f
cell_187771064093920828667850719431618336436	-366.209	509.83	2833.19	1671.68	-373.73	554.3	0	#f4ed27
cell_187914958656528711667784980497397148132	-655.248	498.355	2544.15	1660.2	-662.769	542.825	0	#af7222
cell_188207621482127084385839278968826577366	419.683	132.426	3619.08	1294.27	412.161	176.896	0	#b4c4df
cell_188448284763264206225366640928685739992	-449.726	743.924	2749.67	1905.77	-457.247	788.394	0	#9fd899
cell_188464822879098146883048944955799019901	168.904	-44.1626	3368.3	1117.69	161.383	0.307373	0	#bf812d
cell_188472271149283033608956918791160849606	-424.87	201.079	2774.53	1362.93	-432.392	245.549	0	#f3f966
cell_188506757227354849072604773069521752115	318.996	-104.67	3518.39	1057.18	311.474	-60.2004	0	#18cde4
cell_188586382222796560316553277301412649908	471.574	371.737	3670.97	1533.59	464.053	416.207	0	#d5546e
cell_188613619504456786782373277457910612724	552.489	16.2454	3751.89	1178.09	544.967	60.7153	0	#8606a6
cell_188685153256693108094361120330799925662	-342.935	-141.707	2856.46	1020.14	-350.456	-97.2375	0	#f4ed27
cell_188748283222512548696724631286811874647	99.7478	-920.589	3299.15	241.26	92.2263	-876.119	0	#92c866
cell_18890291445224820721759936736550897580	-45.0974	-78.7162	3154.3	1083.13	-52.6189	-34.2462	0	#9fd899
cell_189038779777628028025645008764769274898	86.5017	-248.791	3285.9	913.058	78.9802	-204.321	0	#27dade
cell_189056788321378870676347728607721097705	317.419	148.175	3516.82	1310.02	309.897	192.645	0	#873b99
cell_189318194657032275791446887129510792337	349.686	-142.409	3549.08	1019.44	342.165	-97.9393	0	#8606a6
cell_189363564646568365680534509437603428305	475.41	351.531	3674.81	1513.38	467.889	396.001	0	#92c866
cell_18975900786526288457661986807412861528	-29.7083	578.066	3169.69	1739.91	-37.2297	622.536	0	#f1834c
cell_190111434189130110596477939739850478645	-157.667	570.16	3041.73	1732.01	-165.188	614.63	0	#f9973f
cell_1901265759011567756000961442012188350	-344.057	137.291	2855.34	1299.14	-351.578	181.761	0	#fdc527
cell_190258670945905777451918094833612772959	-151.278	-297.383	3048.12	864.466	-158.8	-252.913	0	#feba2c
cell_190350349567399252232490057253776221081	-114.851	712.305	3084.55	1874.15	-122.373	756.775	0	#b4c4df
cell_190428463908037144557655243765518726018	609.276	319.645	3808.67	1481.49	601.754	364.115	0	#92c866
cell_190438114357115403385909636774484758308	50.7395	-333.964	3250.14	827.884	43.218	-289.494	0	#f1834c
cell_190649953817201623582250284529208378394	263.655	174.841	3463.05	1336.69	256.133	219.311	0	#8606a6
cell_190698603709595467690159337639459902215	-259.347	234.954	2940.05	1396.8	-266.869	279.424	0	#b50a4d
cell_190721974793404291823515404169010184212	419.344	204.144	3618.74	1365.99	411.823	248.614	0	#ce4b75
cell_190735328669226999391855732607527335269	-378.687	250.912	2820.71	1412.76	-386.208	295.382	0	#fdc527
cell_191038557723342409363436943134306558351	659.48	15.1021	3858.88	1176.95	651.959	59.572	0	#6300a7
cell_191121175923035247591117318542567713847	-211.405	112.851	2987.99	1274.7	-218.927	157.321	0	#873b99
cell_19124406364810841814450560601167324648	415.632	-425.544	3615.03	736.305	408.111	-381.074	0	#c8437b
cell_191757875655775007249732383538873881363	-111.744	-619.028	3087.65	542.821	-119.266	-574.558	0	#f3f966
cell_191840486911546666332116493758094189783	-621.987	118.813	2577.41	1280.66	-629.509	163.283	0	#dbed66
cell_191957016872012643453706969896600587093	640.159	86.7509	3839.56	1248.6	632.638	131.221	0	#0dc2e8
cell_192174454276550988588405550458246080548	50.48	387.016	3249.88	1548.86	42.9585	431.486	0	#dc5d67
cell_192381776969268238202235515295199072722	176.739	430.887	3376.14	1592.74	169.217	475.357	0	#b4c4df
cell_192463661963575580702099967104216021695	-210.022	175.265	2989.38	1337.11	-217.544	219.734	0	#f1834c
cell_192484168992596253948214370617572354192	-147.142	-509.83	3052.26	652.018	-154.664	-465.36	0	#f9973f
cell_192543402303888192982050697301672129666	205.323	-798.781	3404.72	363.068	197.802	-754.311	0	#b4c4df
cell_192877805325199699236876994192547711775	-58.1914	773.833	3141.21	1935.68	-65.7129	818.303	0	#ce4b75
cell_193201937444492778609253122415945618716	77.6562	-139.043	3277.05	1022.81	70.1348	-94.5732	0	#0dc2e8
cell_193759762281270406322352572798026562836	-460.687	19.6469	2738.71	1181.5	-468.209	64.1168	0	#f4ed27
cell_193805652561959935029659541829913622349	-139.324	-378.13	3060.07	783.718	-146.845	-333.66	0	#92c866
cell_193806455896024942915247422382406352556	591.423	99.9877	3790.82	1261.84	583.902	144.458	0	#b4c4df
cell_193983636591664860602637512413235386715	-278.595	-869.233	2920.8	292.615	-286.116	-824.763	0	#f3f966
cell_194138253757308154758967210753417140038	-300.282	-459.028	2899.12	702.821	-307.804	-414.558	0	#f4ed27
cell_194287902900179091526419751899732085841	-516.711	315.412	2682.69	1477.26	-524.233	359.882	0	#f4ed27
cell_194445153670159643411503833734440905713	324.661	169.182	3524.06	1331.03	317.139	213.652	0	#8606a6
cell_194790292316302332724973928864860556916	773.667	62.3069	3973.07	1224.16	766.146	106.777	0	#9fd899
cell_194920403722146119837520261100345128765	-173.775	-171.466	3025.62	990.383	-181.297	-126.996	0	#bce4b5
cell_195261376769933729388613588240727565685	18.6174	456.551	3218.02	1618.4	11.0959	501.021	0	#92c866
cell_195285655594844743259505186238853122858	-326.146	-276.711	2873.25	885.138	-333.667	-232.241	0	#fdc527
cell_195615240318311073607618678966008130129	421.995	237.575	3621.39	1399.42	414.473	282.045	0	#f1834c
cell_195715903789844857196498798335615894740	223.541	-174.884	3422.94	986.965	216.02	-130.414	0	#92c866
cell_195805408303280558285994811539708734486	-123.786	368.609	3075.61	1530.46	-131.307	413.079	0	#9fd899
cell_195827011992124056701700070124732115844	296.645	-636.423	3496.04	525.426	289.123	-591.952	0	#92c866
cell_195835370301738758974711189302157524237	450.597	368.774	3650	1530.62	443.075	413.244	0	#ce4b75
cell_195881945416132562599663974824781103507	397.492	-411.33	3596.89	750.519	389.971	-366.86	0	#dc5d67
cell_19588664496244550122033042931531509539	-38.9119	75.4359	3160.49	1237.28	-46.4333	119.906	0	#92c866
cell_19609764596037855761673131528841444187	19.9021	-356.856	3219.3	804.993	12.3806	-312.386	0	#f1834c
cell_196168436418806823014074666976753313474	458.717	-278.566	3658.12	883.283	451.195	-234.096	0	#8606a6
cell_196414235466868983724391991470294303022	-292.486	-487.184	2906.91	674.664	-300.007	-442.714	0	#dbed66
cell_196432043651957543280716793224246971296	-191.09	-325.407	3008.31	836.441	-198.612	-280.937	0	#feba2c
cell_196434966998520920504736528901059860155	-86.7356	-114.598	3112.66	1047.25	-94.2571	-70.1279	0	#92c866
cell_196464659742756292541934583969435867694	-127.031	95.1992	3072.37	1257.05	-134.552	139.669	0	#b4c4df
cell_196565198544017926695393552277841879510	-615.681	94.2759	2583.72	1256.12	-623.202	138.746	0	#dbed66
cell_196595089332642333129756834943654092051	537.309	348.457	3736.71	1510.31	529.788	392.927	0	#e26660
cell_196986307705546639287184925060673902299	-301.849	-608.389	2897.55	553.46	-309.37	-563.919	0	#f4ed27
cell_197193841424712513711108009762860839119	112.79	504.461	3312.19	1666.31	105.269	548.931	0	#92c866
cell_197329858191119471784976519588065708384	35.7476	147.982	3235.15	1309.83	28.2261	192.452	0	#dc5d67
cell_19737075307316489415858622069312931106	-480.552	-253.705	2718.85	908.143	-488.074	-209.235	0	#f4ed27
cell_197414081144558862809054380152304527843	-122.51	6.11829	3076.89	1167.97	-130.031	50.5883	0	#f1834c
cell_197679196838924707867066637072533016392	84.8774	167.064	3284.28	1328.91	77.356	211.534	0	#d3b4d7
cell_197689620097021175029993203924638063377	-83.8745	414.753	3115.52	1576.6	-91.396	459.223	0	#9fd899
cell_197920233886491200186115651042801904201	-284.495	-628.16	2914.9	533.689	-292.016	-583.69	0	#f4ed27
cell_198217698146056630609775105193975811018	-282.602	-504.077	2916.8	657.772	-290.123	-459.607	0	#f4ed27
cell_198632123781441143416743902945802673676	-157.044	-714.457	3042.35	447.391	-164.566	-669.987	0	#f4ed27
cell_198654199253524077869002339442723729824	-544.933	709.727	2654.47	1871.58	-552.455	754.197	0	#af7222
cell_198757403755048295676968236993327448977	-398.055	-152.659	2801.34	1009.19	-405.577	-108.189	0	#dbed66
cell_198778899750128653845886792067603817906	195.084	-337.482	3394.48	824.367	187.563	-293.012	0	#92c866
cell_198805886269926389116550386015983110708	315.53	210.013	3514.93	1371.86	308.009	254.483	0	#27dade
cell_199065794883929620553086891608728877010	126.274	737.898	3325.67	1899.75	118.752	782.368	0	#f1834c
cell_199069847524891163696031703994306006020	-548.494	219.835	2650.9	1381.68	-556.016	264.305	0	#f4ed27
cell_199168103119604799218493672784635502329	479.533	7.86816	3678.93	1169.72	472.012	52.3381	0	#9fd899
cell_199192038674966620963585157842466709143	-57.4548	-927.946	3141.94	233.903	-64.9763	-883.476	0	#f4ed27
cell_199283965589542532138533135481665385517	-214.235	-500.864	2985.16	660.985	-221.756	-456.394	0	#d7bfdd
cell_199396149320806025476285783182078062184	417.458	575.181	3616.86	1737.03	409.937	619.651	0	#d1a559
cell_199516997370668361520010814796216128786	563.78	-238.419	3763.18	923.43	556.259	-193.949	0	#c8437b
cell_199722568256424697287463865603484726650	308.776	-73.8651	3508.17	1087.98	301.254	-29.3951	0	#873b99
cell_199791208160760437433188130670644183281	470.672	277.414	3670.07	1439.26	463.15	321.884	0	#00b5eb
cell_199802425329426153917591379613641605864	-221.004	172.001	2978.39	1333.85	-228.525	216.471	0	#92c866
cell_199807722717433662642013485378658144830	-294.446	-572.27	2904.95	589.579	-301.968	-527.8	0	#f8df25
cell_19995736567799423307241163628475908361	-334.911	-16.0328	2864.49	1145.82	-342.432	28.4371	0	#f9973f
cell_200530984497858524363108151284914364699	254.1	-477.326	3453.5	684.523	246.579	-432.856	0	#9fd899
cell_200615234312453266995196834927068103841	51.4561	-793.551	3250.85	368.298	43.9346	-749.081	0	#f4ed27
cell_200663336464780347586863374751519187883	255.28	548.656	3454.68	1710.51	247.759	593.126	0	#ae2892
cell_200759842922392528947821119143695003051	-75.7183	-180.436	3123.68	981.413	-83.2397	-135.966	0	#873b99
cell_200873970458558560863812871071373808890	355.579	-292.941	3554.98	868.908	348.058	-248.471	0	#9fd899
cell_200983404205293293479185690523443211412	27.2117	-353.924	3226.61	807.924	19.6902	-309.454	0	#f1834c
cell_201209884573540601120615818999440357519	792.126	354.058	3991.52	1515.91	784.605	398.528	0	#b4c4df
cell_201224201280358002032127243020837324825	351.893	129.286	3551.29	1291.13	344.371	173.756	0	#18cde4
cell_201225446517780599807358325170127608739	-354.711	-113.111	2844.69	1048.74	-362.232	-68.6411	0	#f4ed27
cell_20127924429423134318880860222004693389	-500.038	-228.631	2699.36	933.218	-507.559	-184.161	0	#9fd899
cell_201455398253096261242991875943171799754	-377.466	324.196	2821.93	1486.05	-384.988	368.666	0	#f4ed27
cell_201534156386544205578124546660172676895	-326.508	561.737	2872.89	1723.59	-334.03	606.207	0	#f4ed27
cell_201618262666648179572227315523926201980	-487.285	281.531	2712.11	1443.38	-494.806	326.001	0	#f4ed27
cell_201699039120023656604867444227021960104	-654.141	332.192	2545.26	1494.04	-661.662	376.662	0	#43ac5e
cell_201716340910922549145010134708711335803	-16.3862	-163.854	3183.01	997.995	-23.9077	-119.384	0	#0dc2e8
cell_20193680653000590331663176213482006265	-156.059	247.379	3043.34	1409.23	-163.581	291.849	0	#b4c4df
cell_201949572027672924977733034394693320383	-249.802	-891.803	2949.6	270.046	-257.324	-847.332	0	#af7222
cell_201950229475836943861554341864124225147	280.198	255.467	3479.6	1417.32	272.676	299.937	0	#9fd899
cell_202172404691240960382123072536944727555	-177.538	148.286	3021.86	1310.14	-185.06	192.756	0	#e2c787
cell_202225217655282901550216009341945479687	-424.383	369.895	2775.02	1531.74	-431.904	414.365	0	#e44099
cell_202428972057174420479083066264536164971	56.824	-543.018	3256.22	618.831	49.3025	-498.548	0	#f1834c
cell_202507116960940368760067742526343651825	33.1609	-913.888	3232.56	247.961	25.6394	-869.418	0	#f4ed27
cell_202510952158502827723410059613965507062	-256.621	-844.077	2942.78	317.772	-264.142	-799.607	0	#92c866
cell_202700072413248913138096119383865144908	549.323	43.3055	3748.72	1205.15	541.802	87.7755	0	#6300a7
cell_202719151964411599513420719947850153669	71.9111	-231.988	3271.31	929.861	64.3897	-187.518	0	#af7222
cell_202780149632626112241651088108663254265	-43.689	133.676	3155.71	1295.52	-51.2105	178.146	0	#9fd899
cell_202797114094677175406084909168583704906	-131.83	413.038	3067.57	1574.89	-139.351	457.508	0	#f9973f
cell_202855212047901232410667003501812224585	354.341	-42.14	3553.74	1119.71	346.819	2.32996	0	#c8437b
cell_202926958212676344372690866554007176793	244.954	-167.365	3444.35	994.483	237.432	-122.895	0	#27dade
cell_203030088583470152932707158581048773424	772.245	190.952	3971.64	1352.8	764.723	235.422	0	#873b99
cell_20326898456417076039950359204357641902	696.016	323.715	3895.41	1485.56	688.494	368.185	0	#b4c4df
cell_203303619082287893034340974330496492239	251.886	-763.746	3451.28	398.102	244.364	-719.277	0	#92c866
cell_203358671981324581492593888667706465760	313.536	577.179	3512.94	1739.03	306.015	621.649	0	#27dade
cell_203458214863005315450441590280448348131	218.638	303.706	3418.04	1465.56	211.116	348.176	0	#00b5eb
cell_203485414607233546477926390539531109399	-109.227	-695.094	3090.17	466.755	-116.749	-650.624	0	#fdc527
cell_203517124775454335888094204878278847218	510.7	-115.9	3710.1	1045.95	503.179	-71.4303	0	#8606a6
cell_203615436291250135975205328692164959136	-277.278	735.091	2922.12	1896.94	-284.8	779.561	0	#f4ed27
cell_203731630293930363144692605186466606771	-135.504	-737.043	3063.89	424.806	-143.025	-692.573	0	#f4ed27
cell_203827852361645795114272759868896871193	-307.158	-223.53	2892.24	938.319	-314.679	-179.06	0	#fdc527
cell_204088706286768731562384326199687370995	-157.542	-207.914	3041.86	953.935	-165.063	-163.444	0	#f9973f
cell_204091014867434162669443624891266020224	-323.56	834.242	2875.84	1996.09	-331.081	878.712	0	#b4c4df
cell_204171791556989008590535334470295030396	-327.647	319.1	2871.75	1480.95	-335.169	363.57	0	#f3f966
cell_204211813053504602957874632595887546439	-91.677	304.422	3107.72	1466.27	-99.1985	348.892	0	#dc5d67
cell_20438232546803683794550688152749581568	70.3589	-244.022	3269.76	917.827	62.8374	-199.552	0	#e26660
cell_204529645938639013207707724534850271873	-178.992	-661.455	3020.41	500.394	-186.513	-616.985	0	#f4ed27
cell_204549262058979331347003845070615629489	-735.724	84.717	2463.68	1246.57	-743.245	129.187	0	#b4c4df
cell_204630272389548074282288524496421562126	-36.7847	-55.8654	3162.61	1105.98	-44.3062	-11.3954	0	#f1834c
cell_204901925525652741702977632452883426413	-531.22	745.087	2668.18	1906.94	-538.742	789.557	0	#af7222
cell_204939984516173331116488035237030133893	-640.802	-97.1671	2558.6	1064.68	-648.324	-52.6971	0	#92c866
cell_204995407969007280268033900926721237068	536.829	-243.865	3736.23	917.984	529.307	-199.395	0	#c8437b
cell_205347822340551009072912341194759963860	114.571	-1004.05	3313.97	157.802	107.049	-959.577	0	#f4ed27
cell_205432328569964721082593395302378685696	-378.327	-636.919	2821.07	524.93	-385.849	-592.449	0	#7dc87e
cell_205665508902404662566806108494922997892	141.223	-324.757	3340.62	837.092	133.702	-280.287	0	#e26660
cell_205722052263009601131114278418262564492	52.7834	796.152	3252.18	1958	45.262	840.622	0	#fdae32
cell_206130270704497016578059785492170216529	73.356	-597.906	3272.75	563.942	65.8345	-553.436	0	#f68d45
cell_206449832441065264001601318720737615036	-475.983	91.0778	2723.42	1252.93	-483.505	135.548	0	#f4ed27
cell_206625630580505690377335702676774860853	60.9424	610.841	3260.34	1772.69	53.4209	655.311	0	#f1834c
cell_206766232077647930034340477446191625801	128.339	-565.472	3327.74	596.377	120.817	-521.002	0	#f9973f
cell_206796491665480540275618255162094330942	374.306	444.268	3573.7	1606.12	366.784	488.738	0	#27dade
cell_206923046544703201292479658451893682766	-414.169	-290.104	2785.23	871.745	-421.69	-245.634	0	#f4ed27
cell_207294780228305831233805464428176001664	-288.682	-856.548	2910.72	305.3	-296.203	-812.078	0	#af7222
cell_207318375869548893577934242674777603816	-388.276	614.256	2811.12	1776.11	-395.798	658.726	0	#e44099
cell_207339217339134063853322766979548150022	-246.819	-590.628	2952.58	571.221	-254.341	-546.158	0	#f4ed27
cell_207351333219571690027527902601439671141	-452.429	-23.5132	2746.97	1138.34	-459.951	20.9568	0	#f4ed27
cell_2074808484020446302480201745178806427	107.912	289.938	3307.31	1451.79	100.39	334.408	0	#0dc2e8
cell_207860437753286834321096037265571264988	246.415	458.251	3445.81	1620.1	238.894	502.721	0	#b4c4df
cell_207917765295968980377703377936202400277	-140.614	-940.752	3058.78	221.097	-148.136	-896.282	0	#b4c4df
cell_20815858365246023136255133371855769970	526.97	-131.601	3726.37	1030.25	519.449	-87.131	0	#c8437b
cell_208196197646864099338583738850146564968	410.045	427.518	3609.44	1589.37	402.523	471.988	0	#ce4b75
cell_208250770448809629071618228349082493562	-270.107	271.675	2929.29	1433.52	-277.629	316.145	0	#f9973f
cell_208412361450776455670506398993320269218	-517.282	-7.98706	2682.12	1153.86	-524.803	36.4829	0	#f4ed27
cell_208464045371491237258803386109606256099	409.81	-762.415	3609.21	399.434	402.288	-717.945	0	#f1834c
cell_208472266587417705447626727537302720230	398.623	230.739	3598.02	1392.59	391.101	275.209	0	#ce4b75
cell_208545743198213086179591329220090075107	362.028	-269.503	3561.43	892.346	354.506	-225.033	0	#27dade
cell_208568882085549826627259425806685072335	376.903	-23.6802	3576.3	1138.17	369.382	20.7898	0	#92c866
cell_208822690285306826426936017989232858253	342.024	-48.8038	3541.42	1113.05	334.503	-4.33386	0	#dc5d67
cell_208850443612705486385215223490932733795	-657.169	406.267	2542.23	1568.12	-664.69	450.737	0	#43ac5e
cell_20922969982889663437669592772639281390	-47.6116	166.733	3151.79	1328.58	-55.1331	211.203	0	#f1834c
cell_209355484780825476216022434492655292971	-192.663	362.396	3006.74	1524.24	-200.184	406.866	0	#f9973f
cell_20936221101050117040700175931921626467	-586.927	-93.9039	2612.47	1067.94	-594.449	-49.434	0	#92c866
cell_209489396171597980487157098140058175440	70.7229	-667.368	3270.12	494.481	63.2014	-622.898	0	#f9973f
cell_209522391023649384707718961093536701949	66.1807	-447.664	3265.58	714.185	58.6592	-403.194	0	#e26660
cell_209762952489595576170704774661416525603	-138.25	-823.722	3061.15	338.127	-145.771	-779.252	0	#f4ed27
cell_210364388609427362008321477861171960713	-574.05	78.9165	2625.35	1240.77	-581.572	123.386	0	#f4ed27
cell_21038438045210640268830245092064818836	-230.125	-62.84	2969.27	1099.01	-237.646	-18.37	0	#f9973f
cell_210468123666713278817684603076171337159	238.361	-281.119	3437.76	880.73	230.84	-236.649	0	#af7222
cell_210494079666165126630027412302491032910	122.276	-1000.32	3321.67	161.526	114.755	-955.853	0	#f4ed27
cell_210519379497970161234824393645859318197	-347.303	506.731	2852.1	1668.58	-354.824	551.201	0	#f4ed27
cell_210591223129482023319431222647465499115	372.793	-417.931	3572.19	743.918	365.271	-373.461	0	#b4c4df
cell_210891050412861549463235839168682060002	-122.283	-246.572	3077.12	915.277	-129.805	-202.102	0	#f3f966
cell_210914622173521942391131780590395337906	-298.031	-664.681	2901.37	497.168	-305.553	-620.211	0	#f4ed27
cell_210964662945341106673164986142354243620	-713.732	129.24	2485.67	1291.09	-721.253	173.71	0	#43ac5e
cell_211043469962304182155584472292082351522	477.823	208.766	3677.22	1370.61	470.301	253.236	0	#f1834c
cell_211124091861641443391177762057445055737	263.217	-733.12	3462.62	428.729	255.696	-688.65	0	#f1834c
cell_211303542325046146848358522036525440597	-706.322	305.342	2493.08	1467.19	-713.843	349.812	0	#9fd899
cell_211332570588971314090612772187528847269	-161.75	-469.677	3037.65	692.172	-169.272	-425.207	0	#fdc527
cell_211339483791761917305949654104570699947	66.7415	-565.667	3266.14	596.181	59.22	-521.197	0	#f9973f
cell_211431634371773359770504555179298195995	-229.853	-379.116	2969.55	782.733	-237.374	-334.646	0	#fdc527
cell_211521457783284071163851766873820135542	367.569	519.259	3566.97	1681.11	360.047	563.729	0	#b4c4df
cell_211537928052976388836626050299383534300	-49.1348	-76.704	3150.26	1085.14	-56.6562	-32.234	0	#9fd899
cell_211552669584806209651980799598103660230	-236.244	239.212	2963.15	1401.06	-243.766	283.682	0	#92c866
cell_211574998666085067863085120822162394671	169.815	-790.71	3369.21	371.139	162.294	-746.24	0	#fdc527
cell_211622230157971045401520407879068958029	-141.841	-920.296	3057.56	241.553	-149.363	-875.826	0	#9fd899
cell_211667276889802622907714435539407146364	-174.786	336.633	3024.61	1498.48	-182.308	381.103	0	#9fd899
cell_211906088971912919284696574624344016904	87.6873	-178.657	3287.09	983.192	80.1658	-134.187	0	#b4c4df
cell_211988790955706793568268190265985978327	408.707	259.321	3608.11	1421.17	401.185	303.791	0	#27dade
cell_212013412028635626696800404112931124671	757.414	20.9692	3956.81	1182.82	749.893	65.4392	0	#ce4b75
cell_21204616710007670596827076970938351360	68.6333	-473.989	3268.03	687.86	61.1118	-429.519	0	#f1834c
cell_212096997797039505288585726061125778299	-209.61	662.991	2989.79	1824.84	-217.132	707.461	0	#f4ed27
cell_212172568238085113114834536853876960511	-525.439	221.301	2673.96	1383.15	-532.96	265.771	0	#f4ed27
cell_212242736051734474381828241994955016016	597.806	-210.958	3797.2	950.891	590.285	-166.488	0	#8606a6
cell_212891005501130731550105290533649674794	306.528	575.15	3505.93	1737	299.007	619.62	0	#e26660
cell_212921787232852375963653434232238963300	-238.028	-187.843	2961.37	974.006	-245.55	-143.373	0	#fdc527
cell_212971689436936436069088221158358225101	529.674	323.241	3729.07	1485.09	522.153	367.711	0	#27dade
cell_213098889050745421525004068553191879320	-316.281	253.766	2883.12	1415.61	-323.803	298.236	0	#b4c4df
cell_213437333660142115560819982329869951706	220.019	-60.6449	3419.42	1101.2	212.497	-16.1749	0	#18cde4
cell_21344128582737361815722742587257847044	257.013	-584.072	3456.41	577.777	249.492	-539.602	0	#f1834c
cell_213453248615424162420063383258881760561	-348.822	557.13	2850.58	1718.98	-356.344	601.6	0	#f4ed27
cell_213655347538509487615009293840526182164	-600.783	365.324	2598.62	1527.17	-608.305	409.794	0	#56b567
cell_214181753013040730565161850092389740041	-181.708	493.241	3017.69	1655.09	-189.23	537.711	0	#f68d45
cell_21447777965793377648917037935049555296	382.187	-301.375	3581.59	860.474	374.666	-256.905	0	#92c866
cell_214530813541466051618442266501415668881	115.374	511.907	3314.77	1673.76	107.852	556.377	0	#dc5d67
cell_214652201870990725235890692689988861730	384.209	-611.144	3583.61	550.705	376.687	-566.674	0	#dc5d67
cell_214805665961042584277592439649957751892	249.12	-415.963	3448.52	745.886	241.599	-371.493	0	#b4c4df
cell_21482313346581367140158448245671667818	-100.838	-665.138	3098.56	496.711	-108.359	-620.668	0	#f4ed27
cell_214846678433516212435878579870132445273	-629.068	569.918	2570.33	1731.77	-636.59	614.388	0	#af7222
cell_214913766759941913788731390407962832503	141.076	-140.912	3340.47	1020.94	133.554	-96.4425	0	#27dade
cell_214920838573754110138307734155966017562	-213.559	-107.041	2985.84	1054.81	-221.081	-62.5713	0	#92c866
cell_215034540305345333258488156507696773768	293.3	-748.968	3492.7	412.881	285.778	-704.498	0	#f2eff6
cell_215108808398309225118282718326925787263	-359.393	-267.655	2840.01	894.194	-366.915	-223.185	0	#f4ed27
cell_215269520232268557946024948697985508110	-32.6904	-688.615	3166.71	473.234	-40.2119	-644.145	0	#92c866
cell_215730483381865501116147806935145411831	383.255	-76.6676	3582.65	1085.18	375.733	-32.1976	0	#8606a6
cell_215985073727201347056563441074490552413	-345.862	417.056	2853.54	1578.9	-353.384	461.526	0	#b4c4df
cell_216088439039356222192663730126222272193	-697.673	310.843	2501.73	1472.69	-705.195	355.313	0	#bce4b5
cell_216183929990515285206073480965260978651	700.264	57.5675	3899.66	1219.42	692.743	102.037	0	#ce4b75
cell_216247921230747087630434821616891937931	73.7864	-462.941	3273.19	698.908	66.2649	-418.471	0	#dbed66
cell_216416784503937122882302992253073439011	265.521	408.389	3464.92	1570.24	258	452.859	0	#00b5eb
cell_216541521352753621903744854775885616589	171.285	-411.306	3370.68	750.543	163.764	-366.836	0	#e26660
cell_216650619871832179205647986524005552393	418.898	-423.466	3618.3	738.383	411.377	-378.996	0	#c8437b
cell_216683296324885879226018372363686229070	-477.924	70.1491	2721.48	1232	-485.445	114.619	0	#f4ed27
cell_216684195703055176355572128036476632676	422.402	-215.265	3621.8	946.584	414.88	-170.795	0	#18cde4
cell_216748024632524453668721101294036584763	194.267	419.84	3393.67	1581.69	186.746	464.31	0	#27dade
cell_2167594684977367527633968748208704246	-375.871	516.824	2823.53	1678.67	-383.393	561.294	0	#f4ed27
cell_216766435473598173039407738995515667305	-596.783	65.2556	2602.62	1227.1	-604.305	109.726	0	#92c866
cell_217115288939317550918367846376712458742	151.704	-566.394	3351.1	595.455	144.182	-521.924	0	#f1834c
cell_217256347544888392130031641603735290550	-351.095	-290.473	2848.3	871.375	-358.616	-246.003	0	#f4ed27
cell_217265792964345146662671717254696180762	242.242	89.6824	3441.64	1251.53	234.72	134.152	0	#8606a6
cell_217542922154011994934595011517028674210	82.9255	257.715	3282.32	1419.56	75.404	302.185	0	#40ecd4
cell_217606088747346117121762926261755843608	220.704	309.177	3420.1	1471.03	213.183	353.647	0	#0dc2e8
cell_217798916951124606535558741515078269483	-286.326	-644.905	2913.07	516.944	-293.848	-600.435	0	#f2eff6
cell_217940677724593569018620960765287730508	-291.529	-525.885	2907.87	635.964	-299.051	-481.415	0	#f4ed27
cell_218032743769144475530676164922478094202	275.929	-215.407	3475.33	946.442	268.407	-170.937	0	#b4c4df
cell_218449744454742518363322596634258385629	-376.15	-492.805	2823.25	669.044	-383.672	-448.335	0	#f4ed27
cell_218500005028000740992228072939811511977	751.135	406.374	3950.53	1568.22	743.613	450.844	0	#f2eff6
cell_218969079825068858656375992416402783553	211.485	-253.388	3410.88	908.461	203.963	-208.918	0	#92c866
cell_219479834012028120326677600625078999365	-386.716	-517.879	2812.68	643.97	-394.237	-473.409	0	#f4ed27
cell_219484761061344972660026196147814486698	129.54	-72.7401	3328.94	1089.11	122.018	-28.2701	0	#c8437b
cell_219605123122402850903159289900357770133	182.906	-569.51	3382.3	592.339	175.384	-525.04	0	#b4c4df
cell_219862006964848338174913633650635657176	762.658	81.0571	3962.06	1242.91	755.136	125.527	0	#e2c787
cell_219889746822817396734010333756878668454	434.663	168.94	3634.06	1330.79	427.142	213.41	0	#c03a83
cell_220121344552253668234043675606740934867	360.159	487.786	3559.56	1649.63	352.637	532.256	0	#b4c4df
cell_220246912148647673256890969051253254489	263.76	105.055	3463.16	1266.9	256.239	149.525	0	#8606a6
cell_220557249254897963722273180178587695016	-195.11	226.39	3004.29	1388.24	-202.631	270.86	0	#b4c4df
cell_220566519135775975033959821242049805580	-53.2495	-452.966	3146.15	708.883	-60.771	-408.496	0	#f9973f
cell_220832257101485303201640937883491303965	498.206	316.27	3697.6	1478.12	490.684	360.74	0	#27dade
cell_220914044392385618745329790468931207251	497.302	-225.938	3696.7	935.91	489.781	-181.468	0	#92c866
cell_221101944141752639508316744512172158804	479.892	23.1438	3679.29	1184.99	472.371	67.6138	0	#00b5eb
cell_22134929397005841845704181808251634113	-511.317	-421.698	2688.08	740.151	-518.838	-377.228	0	#92c866
cell_221437861595886903066146525101655642937	-4.08154	677.304	3195.32	1839.15	-11.603	721.774	0	#b4c4df
cell_221646704693446737109615829878624033016	220.739	517.376	3420.14	1679.22	213.218	561.846	0	#27dade
cell_22167294780056015372961999447656763473	154.737	614.365	3354.14	1776.21	147.215	658.835	0	#b4c4df
cell_221679966450416680471809375174802543885	-1.44409	-116.902	3197.95	1044.95	-8.96558	-72.4321	0	#e26660
cell_221967491819506202398941712457074231566	-467.719	-115.127	2731.68	1046.72	-475.24	-70.6571	0	#f4ed27
cell_222034901853889031719191831014481820535	-433.185	548.631	2766.21	1710.48	-440.706	593.101	0	#e44099
cell_222210589806555678379843400930408474838	-245.922	-396.219	2953.48	765.629	-253.443	-351.749	0	#f4ed27
cell_222390202857785750002925963022013546449	-253.526	-260.588	2945.87	901.26	-261.047	-216.118	0	#f9973f
cell_222393232841989827108407665109254108070	-75.0608	-157.905	3124.34	1003.94	-82.5823	-113.435	0	#f1834c
cell_222441664088781736224386907605587481652	-149.792	592.07	3049.61	1753.92	-157.313	636.54	0	#f3f966
cell_222498015852228038312392258755979222437	40.6016	7.4884	3240	1169.34	33.0801	51.9584	0	#27dade
cell_222705713409756322008270858034371377699	359.871	-720.355	3559.27	441.494	352.349	-675.885	0	#e26660
cell_222758757868486563806663433939002343731	140.433	397.644	3339.83	1559.49	132.911	442.114	0	#00b5eb
cell_222998732519614214160041050307609728755	202.548	-919.711	3401.95	242.138	195.026	-875.241	0	#b4c4df
cell_223545306533722968125885481468127715042	488.781	-75.4518	3688.18	1086.4	481.259	-30.9818	0	#873b99
cell_223559968268380341956555704358922116514	609.729	-115.273	3809.13	1046.58	602.208	-70.8031	0	#c8437b
cell_223632668053699742452347102246901432556	373.553	-61.5724	3572.95	1100.28	366.032	-17.1024	0	#c8437b
cell_223653530494992695105837571260919799540	11.1643	480.666	3210.56	1642.51	3.64282	525.136	0	#f1834c
cell_223883666936410787684288262527471488238	469.255	-193.615	3668.65	968.234	461.733	-149.145	0	#18cde4
cell_224073067069135631256020516781624186215	207.412	22.4227	3406.81	1184.27	199.891	66.8927	0	#dbb972
cell_224159772980400464837072195054152899999	611.581	309.537	3810.98	1471.39	604.06	354.007	0	#e26660
cell_224162465360643951301468802699899294360	181.109	11.5027	3380.51	1173.35	173.588	55.9727	0	#dc5d67
cell_224381549119982332120294402552842493872	-13.2368	-85.8226	3186.16	1076.03	-20.7583	-41.3527	0	#dc5d67
cell_224554155181250304686490805449987799900	-178.371	-728.091	3021.03	433.758	-185.892	-683.621	0	#f4ed27
cell_224576702623900656946445133001852386584	549.337	-6.63232	3748.74	1155.22	541.816	37.8376	0	#8606a6
cell_224593553297193141755698693703702353469	216.315	-334.251	3415.71	827.598	208.794	-289.781	0	#dc5d67
cell_224661661106525286993757661033542104805	-482.194	802.236	2717.2	1964.09	-489.715	846.706	0	#af7222
cell_225276375721681230540512982746438008113	-352.963	588.532	2846.44	1750.38	-360.484	633.002	0	#f4ed27
cell_225463456123825070971755386991502709537	296.073	-127.686	3495.47	1034.16	288.552	-83.2162	0	#bce4b5
cell_22566618956407956528711411317170535022	177.061	-601.858	3376.46	559.991	169.54	-557.388	0	#f1834c
cell_226173712448776458238493805816280228478	530.959	-269.139	3730.36	892.71	523.438	-224.669	0	#c8437b
cell_226219567894254050048901033898143679900	-479.991	302.952	2719.41	1464.8	-487.513	347.422	0	#f4ed27
cell_226248614449379171497864289707157255997	146.566	-718.652	3345.97	443.197	139.045	-674.182	0	#92c866
cell_226265214759901041982569926758973698889	-361.149	431.111	2838.25	1592.96	-368.67	475.581	0	#f4ed27
cell_226347008028501919151535194070273762183	472.226	336.25	3671.62	1498.1	464.704	380.72	0	#27dade
cell_226408523222522181140016793359764968942	40.6602	-956.539	3240.06	205.31	33.1387	-912.069	0	#f4ed27
cell_226578735957371473973809963505255729951	174.485	451.508	3373.88	1613.36	166.964	495.978	0	#9fd899
cell_226735114449145824217383109484385779971	-310.734	-471.725	2888.66	690.124	-318.256	-427.255	0	#f4ed27
cell_227445438190393250214213010153552191785	-254.266	-367.237	2945.13	794.612	-261.787	-322.767	0	#fdc527
cell_227741668487429271310831262935096413958	-283.208	-457.377	2916.19	704.472	-290.729	-412.907	0	#9fd899
cell_227748538871510751864434778990313448710	-440.003	-274.045	2759.4	887.804	-447.524	-229.575	0	#f4ed27
cell_227984727542259427521119940502468463186	451.201	220.673	3650.6	1382.52	443.679	265.143	0	#d282be
cell_228099910370510161835060877505106329652	86.8025	599.643	3286.2	1761.49	79.281	644.113	0	#e76f5a
cell_228178129221017647741614129804883970258	-249.593	282.646	2949.81	1444.5	-257.115	327.116	0	#f9973f
cell_228469548176406349367698879855068023612	-62.2324	687.764	3137.17	1849.61	-69.7539	732.234	0	#f3f966
cell_2285599748601550636511661023119287220	-536.92	216.453	2662.48	1378.3	-544.442	260.923	0	#f4ed27
cell_228749470724836680551208265141513193476	-188.717	-79.4718	3010.68	1082.38	-196.239	-35.0018	0	#d3b4d7
cell_228799787748280364392877897219161222756	-455.581	-334.849	2743.82	827	-463.103	-290.379	0	#f2eff6
cell_228961995068831414264141167855309852824	-58.4302	716.907	3140.97	1878.76	-65.9517	761.377	0	#f1834c
cell_229148592723629737093890138303824553137	514.819	-221.577	3714.22	940.272	507.298	-177.107	0	#c89343
cell_229306546446293448878610821790510466775	95.1528	-487.284	3294.55	674.565	87.6313	-442.814	0	#f9973f
cell_229599602622231608511621140086190056236	200.633	615.318	3400.03	1777.17	193.112	659.788	0	#92c866
cell_229701949224790010422610739564076520609	76.3235	-1022.85	3275.72	139.003	68.802	-978.376	0	#f4ed27
cell_229830980516814099759897899967383828540	-697.696	126.038	2501.7	1287.89	-705.217	170.508	0	#9fd899
cell_229971010331604552976195761140916101374	-104.314	320.422	3095.08	1482.27	-111.835	364.892	0	#b4c4df
cell_230125104771166627704336094547061728282	-333.614	554.149	2865.78	1716	-341.135	598.619	0	#fcd225
cell_230193579513219873515124949619409374680	-57.4763	438.157	3141.92	1600.01	-64.9978	482.627	0	#c60f53
cell_230253790164525234688772656683872297248	-404.896	508.242	2794.5	1670.09	-412.417	552.712	0	#9fd899
cell_230291187918848252947057744954329871881	209.907	782.649	3409.31	1944.5	202.386	827.119	0	#f9973f
cell_230319031732491188081463018623120773829	-466.821	249.762	2732.58	1411.61	-474.343	294.232	0	#f4ed27
cell_230381236539661649156879702030204666226	98.5576	-708.62	3297.96	453.229	91.0361	-664.15	0	#fdc527
cell_230597470316580042236952110099117581284	28.4041	-583.518	3227.8	578.331	20.8826	-539.048	0	#f68d45
cell_230618788243305336446930677432315562064	631.161	363.153	3830.56	1525	623.64	407.623	0	#e2c787
cell_23066690990876114493955749883461903307	732.498	76.1769	3931.9	1238.03	724.976	120.647	0	#b4c4df
cell_230849710989871425859373192652650785516	72.4224	-126.732	3271.82	1035.12	64.9009	-82.2617	0	#92c866
cell_231005960906462322516097116439955710838	-485.894	567.399	2713.5	1729.25	-493.416	611.869	0	#9fd899
cell_231063455308826561566443633014940354123	56.5864	-633.01	3255.99	528.838	49.0649	-588.54	0	#f2eff6
cell_231280128881817824379118890681353039021	-258.723	-371.243	2940.68	790.606	-266.245	-326.773	0	#f4ed27
cell_23145517045994532187875628758996955837	592.079	-236.55	3791.48	925.299	584.557	-192.08	0	#873b99
cell_231476903225611574742673104795004218189	-5.50732	-575.479	3193.89	586.37	-13.0288	-531.009	0	#92c866
cell_231504636995310559108090704279250628237	-408.671	-126.346	2790.73	1035.5	-416.192	-81.8759	0	#f4ed27
cell_231506554670559323503701036902211745780	-109.358	409.525	3090.04	1571.37	-116.88	453.995	0	#f3f966
cell_231544957982976159322085904648432424656	-472.014	140.548	2727.38	1302.4	-479.535	185.018	0	#f4ed27
cell_231573839653283060735302512690018120037	-439.972	13.9861	2759.43	1175.83	-447.494	58.4561	0	#f3f966
cell_231605870401406114256354475812040339105	271.992	127.061	3471.39	1288.91	264.471	171.531	0	#8606a6
cell_231794396006208107624957052683745536893	544.858	-191.497	3744.26	970.352	537.336	-147.027	0	#873b99
cell_231895211682903640185893388421201628844	341.567	149.492	3540.97	1311.34	334.045	193.962	0	#b4c4df
cell_232025310976525724864161534076817108207	142.241	37.4446	3341.64	1199.29	134.719	81.9146	0	#dc5d67
cell_232254062198461396460213419040136602117	107.135	30.5179	3306.53	1192.37	99.613	74.9879	0	#92c866
cell_232259057526326061560797549171125340239	168.642	-983.962	3368.04	177.887	161.121	-939.492	0	#b4c4df
cell_232481328272259667373032301716794639284	289.174	-586.757	3488.57	575.092	281.652	-542.287	0	#f1834c
cell_232508060704111207735150926313449277285	-183.887	966.218	3015.51	2128.07	-191.408	1010.69	0	#dbed66
cell_232722120908150003503803609711540585779	-104.606	588.946	3094.79	1750.8	-112.128	633.416	0	#b4c4df
cell_23278982936693108741961068626537711457	-242.483	121.392	2956.92	1283.24	-250.005	165.862	0	#f9973f
cell_232872722403982358860736201917160256949	-154.509	43.0481	3044.89	1204.9	-162.031	87.5181	0	#f1834c
cell_233023041191791225285972076518467552832	-5.97974	618.264	3193.42	1780.11	-13.5012	662.735	0	#f9973f
cell_233309593704637804611514602311420458643	-70.5496	-220.958	3128.85	940.891	-78.071	-176.488	0	#f1834c
cell_233384914161160181809617825998207762964	-558.285	14.1084	2641.11	1175.96	-565.806	58.5784	0	#f4ed27
cell_233815557060767751772617259386167920837	188.886	526.892	3388.28	1688.74	181.364	571.362	0	#e26660
cell_233938438710700630541398792788972560170	-479.831	-166.114	2719.57	995.735	-487.353	-121.644	0	#f4ed27
cell_23407613568814162710546634401109389656	384.712	-388.865	3584.11	772.984	377.19	-344.395	0	#92c866
cell_234207953546918738164530935989679382825	11.4919	-149.856	3210.89	1011.99	3.97046	-105.386	0	#dc5d67
cell_234406580172615229658698845202600971544	-478.3	-493.557	2721.1	668.292	-485.822	-449.087	0	#92c866
cell_234537452531134263698829808503041681413	78.5676	78.9414	3277.97	1240.79	71.0461	123.411	0	#b4c4df
cell_234545864185810916319014201088481636127	-210.902	-33.882	2988.5	1127.97	-218.424	10.588	0	#9fd899
cell_234650794204146441814916884383012575225	-455.067	577.671	2744.33	1739.52	-462.589	622.141	0	#92c866
cell_23473957801254066731725797786742386685	-153.666	132.027	3045.73	1293.88	-161.188	176.497	0	#f1834c
cell_234879533779185613018062610186059457511	193.784	-1087.35	3393.18	74.4958	186.263	-1042.88	0	#f4ed27
cell_235032254793494796589732179760650228028	-185.528	-163.136	3013.87	998.713	-193.049	-118.666	0	#f9973f
cell_235055774092367070511117089855035847739	262.656	466.379	3462.06	1628.23	255.135	510.849	0	#873b99
cell_235385050823776875609343506171204672194	-209.449	-482.779	2989.95	679.07	-216.971	-438.309	0	#b4c4df
cell_235460989262755848020003713208995746214	-258.778	148.073	2940.62	1309.92	-266.3	192.543	0	#f9973f
cell_235561037750022278044442366402831034754	-21.4392	473.792	3177.96	1635.64	-28.9607	518.262	0	#f1834c
cell_235714727884755487357871155826215044525	-111.744	-661.742	3087.65	500.107	-119.265	-617.272	0	#fcd225
cell_235790741811706604574002060320899325185	177.924	132.781	3377.32	1294.63	170.402	177.251	0	#af7222
cell_235897718101255891103561346240910318770	174.65	590.373	3374.05	1752.22	167.128	634.843	0	#27dade
cell_236124663343027937449522744032730378032	677.689	163.609	3877.09	1325.46	670.168	208.079	0	#00b5eb
cell_236155206335167256354346831865110459816	426.621	101.662	3626.02	1263.51	419.1	146.132	0	#cfa8d2
cell_236265153835862752839399886141132603367	-438.749	405.124	2760.65	1566.97	-446.27	449.594	0	#b4c4df
cell_236309111761912009925680259771343105214	-683.986	341.107	2515.41	1502.96	-691.507	385.577	0	#b4c4df
cell_236418451429034846578831780661452251833	323.156	-44.5305	3522.56	1117.32	315.635	-0.0605469	0	#8606a6
cell_236485186766780088909620576195767404105	-421.328	-384.749	2778.07	777.1	-428.849	-340.279	0	#e153a5
cell_236521377905888843987915961240545614892	-291.081	226.276	2908.32	1388.12	-298.602	270.745	0	#e8d29a
cell_236522463836157752686355203403735068164	498.14	-343.799	3697.54	818.05	490.618	-299.329	0	#f3f966
cell_236577982652176983082336243063532169377	6.22192	430.518	3205.62	1592.37	-1.29956	474.988	0	#f1834c
cell_236921884680749625531059259203081974668	-68.7068	-870.589	3130.69	291.26	-76.2283	-826.119	0	#f4ed27
cell_236966195179129083686128751283910858461	613.673	174.61	3813.07	1336.46	606.152	219.08	0	#00b5eb
cell_237068591666299581417726803507732768722	-407.411	381.682	2791.99	1543.53	-414.932	426.152	0	#fcd225
cell_237100127809206118706260351142313669718	-637.289	542.102	2562.11	1703.95	-644.81	586.572	0	#af7222
cell_237103450123314178288227463998527622514	-507.323	-99.6237	2692.08	1062.23	-514.845	-55.1537	0	#f4ed27
cell_237273196267597745354064405983035685572	103.846	-152.951	3303.24	1008.9	96.3242	-108.481	0	#d3b4d7
cell_237374003147166222120883833172781118028	15.5229	39.1932	3214.92	1201.04	8.00146	83.6632	0	#f1834c
cell_237635681981197322277252930300776768597	226.512	-936.944	3425.91	224.905	218.99	-892.474	0	#feba2c
cell_238043599939818954867706800929077536979	740.973	361.528	3940.37	1523.38	733.452	405.998	0	#f1834c
cell_238142590071945328187692417885014611943	-480.059	932.122	2719.34	2093.97	-487.58	976.592	0	#dbed66
cell_238214390241496755889597663466122038541	-264.119	-711.488	2935.28	450.361	-271.64	-667.018	0	#f4ed27
cell_238448621054581237204921104537075921402	289.95	-789.84	3489.35	372.009	282.428	-745.37	0	#f1834c
cell_238589935053409419561797523897383606484	-455.479	-190.653	2743.92	971.196	-463.001	-146.183	0	#92c866
cell_238663334455361774482507255230177712937	-193.904	-685.345	3005.49	476.504	-201.426	-640.875	0	#9fd899
cell_238743509886975602064605652176533797449	-432.189	943.047	2767.21	2104.9	-439.711	987.517	0	#f3f966
cell_238819960604572540231885784091083962829	-452.153	765.96	2747.25	1927.81	-459.674	810.429	0	#bce4b5
cell_238830272565993795894688830841626816956	143.949	-1115.08	3343.35	46.7706	136.428	-1070.61	0	#b4c4df
cell_239004425708893680470353207676312196984	216.372	-852.847	3415.77	309.002	208.851	-808.377	0	#e8d29a
cell_239373575633306858877126313201066943155	-68.219	-628.812	3131.18	533.037	-75.7405	-584.342	0	#fdc527
cell_239426514796334247666597664197793699201	-525.288	67.224	2674.11	1229.07	-532.809	111.694	0	#f4ed27
cell_239479384596821914515901916269096724550	-78.7439	347.327	3120.65	1509.18	-86.2654	391.797	0	#dc5d67
cell_23976892007315778453634854164587157521	456.941	366.893	3656.34	1528.74	449.42	411.363	0	#ce4b75
cell_239794213762093641371286432040762426014	305.062	414.192	3504.46	1576.04	297.54	458.662	0	#ae2892
cell_239878052979334167550320336754949156250	75.4963	328.077	3274.9	1489.93	67.9749	372.547	0	#dc5d67
cell_239982643058263820063689795114166912680	364.625	-336.766	3564.02	825.083	357.104	-292.296	0	#0dc2e8
cell_239999083969014920742275368280602882402	-529.122	-384.654	2670.28	777.194	-536.643	-340.184	0	#bce4b5
cell_240074871909818430122425053177982883595	16.1033	-717.493	3215.5	444.356	8.58179	-673.023	0	#b4c4df
cell_240141689350012570110003000325210256740	49.2573	-875.234	3248.66	286.615	41.7358	-830.764	0	#f4ed27
cell_24023124411796297093159698253104802738	119.254	-685.619	3318.65	476.23	111.733	-641.149	0	#f9973f
cell_240239785010559477133279232879047317465	488.449	-287.561	3687.85	874.288	480.928	-243.091	0	#8606a6
cell_240428141040585509006335357384971855176	-174.765	-42.5327	3024.63	1119.32	-182.286	1.93726	0	#b4c4df
cell_240624038968736767484063498276288906726	484.019	-378.14	3683.42	783.709	476.498	-333.67	0	#18cde4
cell_241261968399429441188752441666771736988	-8.42969	-1108.9	3190.97	52.9463	-15.9512	-1064.43	0	#92c866
cell_241338591183014059464407960651769398427	83.5312	651.843	3282.93	1813.69	76.0098	696.313	0	#f1834c
cell_241525825339665734284509553161251787213	581.937	-79.6418	3781.34	1082.21	574.415	-35.1719	0	#8606a6
cell_241652237502210612152886234125911632396	266.376	376.308	3465.77	1538.16	258.855	420.778	0	#ae2892
cell_241683404681229020131193933183371031033	-39.8213	408.34	3159.58	1570.19	-47.3428	452.81	0	#af7222
cell_241711020655326270471581693327198097871	722.387	188.157	3921.79	1350.01	714.866	232.627	0	#f3f966
cell_241714288665258966333552595401333383685	-178.086	579.846	3021.31	1741.7	-185.608	624.316	0	#92c866
cell_24182455212674538896773222747844687049	-206.446	811.038	2992.95	1972.89	-213.967	855.508	0	#f4ed27
cell_241859272399224731192299966780139635271	270.844	274.21	3470.24	1436.06	263.323	318.68	0	#dc5d67
cell_242310291735592508209346369175792656561	193.903	-364.767	3393.3	797.082	186.382	-320.297	0	#e26660
cell_242388873522545176530950267506659277338	-324.575	-437.019	2874.82	724.83	-332.096	-392.549	0	#f4ed27
cell_242660632775734419153623025450803314043	-520.095	-86.1056	2679.3	1075.74	-527.616	-41.6356	0	#fcd225
cell_242994250889632462854468647037659609619	618.321	-190.678	3817.72	971.17	610.8	-146.208	0	#92c866
cell_243147330079671950298958049399108730021	-534.803	-306.335	2664.6	855.514	-542.325	-261.865	0	#bce4b5
cell_243190374813839620359736364549869667233	-647.471	193.639	2551.93	1355.49	-654.992	238.109	0	#92c866
cell_24320614363481158161473857161387689859	262.405	355.051	3461.8	1516.9	254.883	399.521	0	#8606a6
cell_243263074305023843253571050624503644973	104.259	721.857	3303.66	1883.71	96.7371	766.327	0	#f1834c
cell_24338734073331122713662164327800302708	455.485	-121.093	3654.88	1040.76	447.963	-76.6233	0	#873b99
cell_243432644029264633527311794005048629691	-509.177	29.9974	2690.22	1191.85	-516.699	74.4674	0	#f4ed27
cell_243754416765561658737873214267341500445	-7.13135	-836.563	3192.27	325.285	-14.6528	-792.093	0	#f4ed27
cell_244009660538927335536915321897144766634	583.881	32.6674	3783.28	1194.52	576.359	77.1373	0	#b4c4df
cell_244254274213460279064463443516470303335	-465.544	952.492	2733.85	2114.34	-473.065	996.962	0	#b4c4df
cell_244261422705052402988627950836443827663	-113.576	126.355	3085.82	1288.2	-121.098	170.825	0	#e26660
cell_244328224737634449205771151245171894479	46.115	-550.467	3245.51	611.382	38.5935	-505.997	0	#92c866
cell_244426520765424600505243338640566937026	199.785	356.767	3399.18	1518.62	192.264	401.237	0	#b4c4df
cell_244439915770002666048711137597781882305	-285.83	-388.582	2913.57	773.266	-293.352	-344.112	0	#e62d8d
cell_244447984342691272111856266116734753960	224.827	293.851	3424.23	1455.7	217.305	338.321	0	#dc5d67
cell_244499183114849717474157291891076472344	-539.712	144.863	2659.69	1306.71	-547.234	189.333	0	#f4ed27
cell_244753981602156536504119721617445567262	170.947	331.492	3370.35	1493.34	163.425	375.962	0	#27dade
cell_244947762214319651150146258465645954013	411.208	-449.635	3610.61	712.214	403.686	-405.165	0	#4df3ce
cell_245237153245885463297813532106404849210	148.638	-783.449	3348.04	378.399	141.116	-738.979	0	#f9973f
cell_245391239189775833302963825018108419723	-444.986	-267.312	2754.41	894.537	-452.507	-222.842	0	#f4ed27
cell_245439367394133882957843881055227701715	195.766	-688.672	3395.16	473.177	188.245	-644.202	0	#f1834c
cell_245500347246643129943467606240215128004	-337.405	187.938	2861.99	1349.79	-344.926	232.408	0	#dbed66
cell_245567462456192908218850531773626497437	579.557	316.931	3778.96	1478.78	572.036	361.401	0	#92c866
cell_245728887805475333415623496970370431244	224.744	440.421	3424.14	1602.27	217.223	484.891	0	#f3f966
cell_24579264461980935114114871372588434967	194.473	-547.19	3393.87	614.659	186.951	-502.72	0	#f1834c
cell_245813007433574755691991957344695761762	-396.441	-100.413	2802.96	1061.44	-403.963	-55.9427	0	#92c866
cell_245915148461209847349615826859893092206	-207.719	447.67	2991.68	1609.52	-215.24	492.14	0	#f1834c
cell_245951446434936866054580031106876709091	128.242	678.841	3327.64	1840.69	120.721	723.311	0	#f3f966
cell_245955671291943904601674668423110409278	513.013	-288.801	3712.41	873.048	505.492	-244.331	0	#c8437b
cell_246153916811921551057845121664457396446	-13.3501	-574.429	3186.05	587.42	-20.8716	-529.959	0	#f2eff6
cell_24621298936127626562699998011077595852	-307.768	543.754	2891.63	1705.6	-315.29	588.223	0	#9fd899
cell_246352939764635475979758633489576592904	-405.569	-80.2095	2793.83	1081.64	-413.09	-35.7395	0	#f4ed27
cell_246432904067357491809767045518959628369	343.498	252.986	3542.9	1414.83	335.977	297.456	0	#ce4b75
cell_246663153844037092941186680200875082286	144.648	-343.758	3344.05	818.091	137.126	-299.288	0	#e26660
cell_246775045332574689899383573126385305054	-384.655	111.001	2814.74	1272.85	-392.177	155.471	0	#873b99
cell_246781936560394225091348516150821659156	-179.58	-689.643	3019.82	472.206	-187.102	-645.173	0	#bce4b5
cell_246832825047223049995664962912467098254	107.348	-77.5312	3306.75	1084.32	99.8267	-33.0613	0	#9fd899
cell_246850046046624946053900006548955056254	93.7886	-1017.39	3293.19	144.457	86.2671	-972.922	0	#f4ed27
cell_247250009235159838677791050073670685263	5.92798	-221.405	3205.33	940.444	-1.59351	-176.935	0	#e26660
cell_247319081726446444803336015988412238531	-24.47	591.432	3174.93	1753.28	-31.9915	635.902	0	#92c866
cell_247443685187524784857774899828596760794	-434.173	33.96	2765.23	1195.81	-441.695	78.4299	0	#f4ed27
cell_247453294921426113118570868430197181904	-1.1543	-764.281	3198.24	397.568	-8.67578	-719.811	0	#feba2c
cell_247457800722978344624968389030070173075	-184.167	-377.304	3015.23	784.545	-191.688	-332.834	0	#f9973f
cell_247477109921730864425618812964895514864	111.942	-1041.85	3311.34	120.002	104.421	-997.377	0	#f4ed27
cell_247598458982923397631180251921747408034	494.301	244.578	3693.7	1406.43	486.78	289.048	0	#18cde4
cell_247956064829196825423338315393428372155	378.949	-469.295	3578.35	692.554	371.428	-424.825	0	#f3f966
cell_248025530168017672879296911379870663693	292.176	-676.674	3491.58	485.175	284.655	-632.204	0	#f1834c
cell_248309635925747703190999012881916329227	485.945	-148.384	3685.34	1013.46	478.424	-103.914	0	#9fd899
cell_24835678750596089155425111917890122493	-10.3918	-135.548	3189.01	1026.3	-17.9133	-91.0782	0	#b4c4df
cell_248410201555832092377533448391114596708	-263.428	-650.275	2935.97	511.574	-270.95	-605.805	0	#f4ed27
cell_248415417022595407150707486641798633970	-162.79	-626.682	3036.61	535.167	-170.312	-582.212	0	#fcd225
cell_24846359325602262391290723074693830706	-406.016	556.861	2793.38	1718.71	-413.538	601.331	0	#37a055
cell_248482087076150887555563455421122868509	62.9426	424.807	3262.34	1586.66	55.4211	469.277	0	#27dade
cell_248616261257583239489749445876643837667	-214.15	-695.019	2985.25	466.83	-221.672	-650.549	0	#f4ed27
cell_24913878411743071619967957133734962114	-123.001	622.157	3076.4	1784.01	-130.522	666.627	0	#d7bfdd
cell_249349926633183553347203647418951637122	505.042	-266.778	3704.44	895.07	497.521	-222.308	0	#c8437b
cell_249488139132395968665640796096489486220	-247.559	-458.316	2951.84	703.533	-255.08	-413.846	0	#f4ed27
cell_249493563098423367254002163765071822501	371.689	-194.847	3571.09	967.002	364.167	-150.377	0	#8606a6
cell_249562279985067449577101147165453673216	323.422	-25.5502	3522.82	1136.3	315.9	18.9198	0	#af7222
cell_249675144146320977532212523778407537491	220.372	782.832	3419.77	1944.68	212.851	827.302	0	#f9973f
cell_249758127493413902463428203865518302830	-275.797	639.898	2923.6	1801.75	-283.319	684.368	0	#f4ed27
cell_250259199785023531481812598597559218269	-101.641	-166.748	3097.76	995.101	-109.162	-122.278	0	#f1834c
cell_250331205994610773286446004074533638017	44.6975	-1038.18	3244.1	123.669	37.176	-993.71	0	#bce4b5
cell_250504889007389044707222422636281233480	260.54	-76.6835	3459.94	1085.17	253.018	-32.2135	0	#c8437b
cell_250690137938213287200513446454919138314	-311.727	835.883	2887.67	1997.73	-319.248	880.353	0	#b4c4df
cell_250882251220384540208130204583924908388	-268.077	213.353	2931.32	1375.2	-275.599	257.823	0	#f9973f
cell_25131945022332825440050860486234797497	332.499	480.286	3531.9	1642.14	324.978	524.756	0	#9fd899
cell_251503189837801763745581615126255754213	-422.644	697.132	2776.76	1858.98	-430.165	741.602	0	#9fd899
cell_251535490426375195898733903956184406950	-179.745	-492.356	3019.65	669.493	-187.267	-447.886	0	#92c866
cell_251594891902632446894623205518418952542	560.83	26.8821	3760.23	1188.73	553.308	71.3521	0	#8606a6
cell_251825155696922968338079378455013048744	-578.264	569.58	2621.14	1731.43	-585.785	614.05	0	#bce4b5
cell_251922463377553408623341769321828029744	-425.422	-64.157	2773.98	1097.69	-432.944	-19.687	0	#f4ed27
cell_251928271809119703622960169095778837794	-453.142	225.919	2746.26	1387.77	-460.664	270.389	0	#f4ed27
cell_2520328483493868426648177799444463355	-107.95	-390.46	3091.45	771.389	-115.471	-345.99	0	#f9973f
cell_252081501179568531283832190256625725923	141.091	501.571	3340.49	1663.42	133.569	546.041	0	#dc5d67
cell_252347529736106882170877972479804552011	170.133	-185.615	3369.53	976.234	162.611	-141.145	0	#bce4b5
cell_252527858853198563568631155611088543086	23.4451	-1065.39	3222.84	96.4596	15.9236	-1020.92	0	#b4c4df
cell_252595602438257952592476844164205140906	-356.635	470.037	2842.76	1631.89	-364.156	514.507	0	#fcd225
cell_252599817764115559765873802995139074184	369.61	-695.417	3569.01	466.432	362.088	-650.947	0	#92c866
cell_25264416831961925839174815706039840768	-292.429	102.392	2906.97	1264.24	-299.95	146.862	0	#f9973f
cell_252680895576247773799308020008648329805	75.4624	-551.193	3274.86	610.656	67.9409	-506.723	0	#e2c787
cell_252730373718099623492891098388347591486	-359.706	-357.28	2839.69	804.569	-367.228	-312.81	0	#f4ed27
cell_252931769250638590307253783603046061980	184.61	-1047.54	3384.01	114.314	177.089	-1003.07	0	#e44099
cell_252939600119256300714217410565131236859	-529.133	-45.6825	2670.27	1116.17	-536.655	-1.21252	0	#f4ed27
cell_252975082946087040055469955097764495525	-586.339	234.358	2613.06	1396.21	-593.86	278.828	0	#f4ed27
cell_253242029219435390752244584245393241297	-195.855	-360.663	3003.54	801.186	-203.376	-316.193	0	#9fd899
cell_253364246464577272138576793531703749394	-239.61	-235.676	2959.79	926.172	-247.131	-191.206	0	#f9973f
cell_253382425439718576586339713757748038921	-87.0315	-137.579	3112.37	1024.27	-94.553	-93.1088	0	#f1834c
cell_253586158954781132846336874949328256115	528.321	137.422	3727.72	1299.27	520.8	181.892	0	#b4c4df
cell_253638286595998319522024407870924145065	-391.747	-506.283	2807.65	655.566	-399.269	-461.813	0	#f4ed27
cell_253697839680782293699861224289817008631	-232.328	300.907	2967.07	1462.76	-239.85	345.377	0	#92c866
cell_253756949270395426582811598725677448743	185.825	-1105.59	3385.22	56.2627	178.303	-1061.12	0	#f4ed27
cell_254103520032927225291799449075350058204	83.4062	-168.715	3282.8	993.134	75.8848	-124.245	0	#9fd899
cell_254378933473219163847565136232647424726	415.56	-6.76355	3614.96	1155.09	408.038	37.7064	0	#f3f966
cell_254445976737145326756885727974842977198	348.782	34.4036	3548.18	1196.25	341.26	78.8735	0	#ce4b75
cell_254684406013034952248082893799355715967	-334.093	-319.743	2865.31	842.106	-341.614	-275.273	0	#fcd225
cell_254894209377870116587988050276357564455	91.9832	-621.562	3291.38	540.286	84.4617	-577.092	0	#f9973f
cell_254920073973754352341552262170845008619	-657.838	353.199	2541.56	1515.05	-665.359	397.669	0	#aad466
cell_255007936408610863066812759553668354147	388.776	457.54	3588.17	1619.39	381.254	502.01	0	#b4c4df
cell_255572148050454790367553736787008489865	-654.775	8.328	2544.62	1170.18	-662.296	52.798	0	#b4c4df
cell_25592562729593925818774168101045258727	-343.317	-409.833	2856.08	752.016	-350.838	-365.363	0	#f4ed27
cell_255996331369080976092681914870603814480	63.0356	1.39746	3262.43	1163.25	55.5142	45.8674	0	#92c866
cell_256035141380155741131499839142884024180	-568.755	-141.295	2630.64	1020.55	-576.276	-96.8253	0	#f4ed27
cell_256044828488190470014085046856670445085	611.255	341.325	3810.65	1503.17	603.734	385.795	0	#e76f5a
cell_256105832987728039398787783448939235181	368.194	111.239	3567.59	1273.09	360.672	155.709	0	#f1834c
cell_256207752339919851575408962909691381054	355.386	-463.852	3554.78	697.997	347.864	-419.382	0	#dc5d67
cell_256336841621162034439833486492169403630	-484.234	343.312	2715.16	1505.16	-491.755	387.782	0	#f4ed27
cell_256466048413950798092570567736492005114	-365.496	31.8193	2833.9	1193.67	-373.017	76.2893	0	#92c866
cell_256747748103479096391683739636068843093	-5.75513	-1094.47	3193.64	67.3789	-13.2766	-1050	0	#92c866
cell_256777429002695546508142286708612274316	-275.388	-838.931	2924.01	322.918	-282.909	-794.461	0	#bce4b5
cell_257256860354643012440153830027641551867	-92.853	809.721	3106.55	1971.57	-100.375	854.191	0	#a40447
cell_257356948714758737863351487190139695073	190.47	-723.382	3389.87	438.467	182.948	-678.912	0	#92c866
cell_257358415668176920785248798388113016222	-440.294	256.93	2759.1	1418.78	-447.816	301.4	0	#f4ed27
cell_257366678769050232770202897465417299430	-497.786	-70.7981	2701.61	1091.05	-505.307	-26.3281	0	#f4ed27
cell_257545695560134063998279333166242933483	367.765	362.377	3567.16	1524.23	360.244	406.847	0	#8606a6
cell_257643511274099220616083518823704079084	-208.38	-239.532	2991.02	922.316	-215.901	-195.062	0	#f9973f
cell_257651683114348385305349073242995498843	-67.5859	565.383	3131.81	1727.23	-75.1074	609.853	0	#f9973f
cell_257871660987236887453929145086444490117	148.464	-535.153	3347.86	626.696	140.943	-490.683	0	#f1834c
cell_257929325825248240290720433586381523208	-349.245	613.118	2850.15	1774.97	-356.766	657.588	0	#f4ed27
cell_258160537578761978769717602189157811170	65.8074	788.458	3265.21	1950.31	58.2859	832.928	0	#f9973f
cell_258306443568145035819772842363314236109	345.574	-409.14	3544.97	752.709	338.053	-364.67	0	#dbb972
cell_258378977915551755967039025844996197859	-558.755	690.736	2640.64	1852.59	-566.277	735.206	0	#af7222
cell_25840390244783445804645604296240771917	-604.074	-152.971	2595.32	1008.88	-611.596	-108.501	0	#873b99
cell_25841333332032096298480495395319317680	336.922	319.163	3536.32	1481.01	329.401	363.633	0	#bce4b5
cell_258503193368285646312517430283862339461	-611.453	-8.13001	2587.95	1153.72	-618.974	36.34	0	#f4ed27
cell_258750980308054910122885527939294208715	119.411	-204.062	3318.81	957.787	111.889	-159.592	0	#4df3ce
cell_258920410899609088300319393619655691252	296.582	218.756	3495.98	1380.61	289.06	263.226	0	#9fd899
cell_258971545883069927870341780858066447902	-94.2788	-529.044	3105.12	632.805	-101.8	-484.574	0	#f9973f
cell_25898575321276560365821511014986781099	477.309	-351.887	3676.71	809.962	469.787	-307.417	0	#b4c4df
cell_259135381823313634467309544573699543469	524.981	-93.0082	3724.38	1068.84	517.459	-48.5382	0	#18cde4
cell_25940032701221862665240095726973728642	6.71533	302.867	3206.11	1464.72	-0.806152	347.337	0	#00b5eb
cell_259475139970221311844261606231903638345	-228.055	-751.309	2971.34	410.54	-235.576	-706.839	0	#f4ed27
cell_259604912845619934153550700316586185435	-325.961	59.1915	2873.44	1221.04	-333.482	103.662	0	#9fd899
cell_259818546599280561267452777218637923122	272.389	303.521	3471.79	1465.37	264.868	347.991	0	#dc5d67
cell_259882091120345690538734183955157615226	24.7371	-227.44	3224.14	934.409	17.2156	-182.97	0	#b4c4df
cell_259978113052525478488546744246569047196	-102.664	-366.158	3096.73	795.69	-110.186	-321.688	0	#f1834c
cell_260035967587878130726469862628289719749	596.202	419.475	3795.6	1581.32	588.681	463.945	0	#e76f5a
cell_260093283748181605889683206321681443872	-406.959	21.9602	2792.44	1183.81	-414.481	66.4302	0	#f4ed27
cell_26010029988877496771820568575879169537	555.4	-123.126	3754.8	1038.72	547.878	-78.6562	0	#873b99
cell_260592426705787542655739485869554038266	25.1038	-995.331	3224.5	166.518	17.5823	-950.861	0	#f4ed27
cell_260715725589497100126856206711388198383	55.8811	-439.358	3255.28	722.491	48.3596	-394.888	0	#e3d8ea
cell_260732673494335865820992783917792549056	-306.651	-148.059	2892.75	1013.79	-314.172	-103.589	0	#f3f966
cell_261083418384505034990854483646310512364	-98.3833	-763.05	3101.02	398.799	-105.905	-718.58	0	#fcd225
cell_261093235299515844101980165197220604337	538.996	-295.049	3738.39	866.8	531.474	-250.579	0	#92c866
cell_261306882294002977188855657671616195100	-179.078	-212.787	3020.32	949.062	-186.599	-168.317	0	#f9973f
cell_261439357494774200048631223848194343516	-77.9324	-814.281	3121.47	347.567	-85.4539	-769.811	0	#f4ed27
cell_26152349096375261299090652072497669044	296.288	128.044	3495.69	1289.89	288.767	172.514	0	#ce4b75
cell_262016420362252119471560666203413566052	183.888	747.959	3383.29	1909.81	176.366	792.429	0	#f1834c
cell_262103970089474880874459035936050568198	240.898	478.736	3440.3	1640.58	233.376	523.206	0	#f9973f
cell_262233383085265042064179144950999057026	-29.0332	632.619	3170.37	1794.47	-36.5547	677.089	0	#f9973f
cell_262311755994612985689625019176725188040	-157.546	523.626	3041.85	1685.47	-165.068	568.096	0	#f9973f
cell_262390220101638712668058521303562642884	-1.28076	-865.763	3198.12	296.086	-8.80225	-821.293	0	#f4ed27
cell_262772310449579230317645005109710316550	-250.385	684.952	2949.01	1846.8	-257.906	729.422	0	#f4ed27
cell_262874697170917578060723853347217565430	659.478	320.149	3858.88	1482	651.956	364.619	0	#9fd899
cell_26305793189743501565485215466811086118	-421.265	119.983	2778.13	1281.83	-428.787	164.453	0	#f4ed27
cell_263072678075833321388958843757384277207	-14.1787	206.915	3185.22	1368.76	-21.7002	251.385	0	#f1834c
cell_263097205764969295169639253668026937617	152.763	-972.334	3352.16	189.515	145.242	-927.864	0	#f4ed27
cell_263112421511346809591524626741683782847	218.962	-1034.49	3418.36	127.362	211.441	-990.017	0	#fcd225
cell_263164480526282005458269688480739700080	700.917	169.16	3900.32	1331.01	693.395	213.63	0	#0dc2e8
cell_263444084040786717073022418232532752541	-494.254	-81.3131	2705.14	1080.54	-501.775	-36.8431	0	#f4ed27
cell_263485502025664616230170895577573018213	286.789	330.354	3486.19	1492.2	279.267	374.824	0	#bce4b5
cell_263519784157600067576377891223884054244	-277.447	-806.739	2921.95	355.11	-284.969	-762.269	0	#f3f966
cell_263539535117906760399116932553742029536	-437.27	-37.1129	2762.13	1124.74	-444.791	7.35706	0	#dbed66
cell_2635503359060602367385042768243172803	-316.909	-340.717	2882.49	821.132	-324.43	-296.247	0	#fdc527
cell_263617845479761250939646384869277367166	-472.473	308.83	2726.93	1470.68	-479.994	353.3	0	#f4ed27
cell_263657720784379654083030167480948905958	-216.699	-117.687	2982.7	1044.16	-224.221	-73.2174	0	#9fd899
cell_263754785222490883349593366127628443655	-175.335	294.735	3024.06	1456.58	-182.857	339.205	0	#f9973f
cell_264659709105797006094253683697324840955	-390.476	-519.086	2808.92	642.763	-397.997	-474.616	0	#f4ed27
cell_264662205585121671462800212885150740392	50.2542	694.524	3249.65	1856.37	42.7327	738.994	0	#f1834c
cell_264706567895642639212157887605345032184	75.168	136.115	3274.57	1297.96	67.6465	180.585	0	#92c866
cell_264756349319866156537508086429737724310	-686.172	-38.0336	2513.23	1123.82	-693.694	6.4364	0	#af7222
cell_264786758334341685910125064279521690871	-154.44	-587.457	3044.96	574.392	-161.961	-542.987	0	#f4ed27
cell_265031087839097881754334974398387251634	-250.073	-568.872	2949.33	592.977	-257.594	-524.402	0	#f4ed27
cell_265032868233673919524083858311687645977	297.086	-748.877	3496.48	412.972	289.565	-704.407	0	#b4c4df
cell_265048495287626629198578318800783566187	-14.4194	-250.427	3184.98	911.421	-21.9409	-205.958	0	#f1834c
cell_265130933680780601405192299322876569682	-233.912	510.884	2965.49	1672.73	-241.433	555.354	0	#fcd225
cell_26520935682685516207546223978422936828	-302.883	8.83716	2896.52	1170.69	-310.404	53.3071	0	#f9973f
cell_265236957962087637283539473143123981459	-499.686	-488.26	2699.71	673.589	-507.207	-443.79	0	#92c866
cell_265396836196862525475972296211645912484	235.384	-264.201	3434.78	897.647	227.862	-219.732	0	#dc5d67
cell_265462491155980893139391854959641230	187.001	-1063.84	3386.4	98.0069	179.48	-1019.37	0	#f4ed27
cell_265546122470291779935036857686086920182	664.93	63.4894	3864.33	1225.34	657.409	107.959	0	#ce4b75
cell_265639684474834107848907139874941109769	-236.747	26.6077	2962.65	1188.46	-244.269	71.0776	0	#f1834c
cell_265670838750185704990475559676953634924	-258.987	-240.469	2940.41	921.38	-266.509	-195.999	0	#fdc527
cell_265682533667311662439175209664407292903	591.253	-127.974	3790.65	1033.87	583.731	-83.504	0	#873b99
cell_26572067781841561782752741836023054873	-529.448	217.256	2669.95	1379.1	-536.97	261.726	0	#f4ed27
cell_266097345250910051261891211249145360466	-233.857	-737.252	2965.54	424.597	-241.379	-692.782	0	#f4ed27
cell_266163449859709168204420495338595952919	-119.942	753.186	3079.46	1915.03	-127.463	797.656	0	#f9973f
cell_266240312182051058221032028923881261726	-463.443	-86.5057	2735.96	1075.34	-470.965	-42.0358	0	#e1237e
cell_266379958692438257242869545452469119150	530.108	267.723	3729.51	1429.57	522.586	312.193	0	#bce4b5
cell_266550801278847336862722130405902068479	-662.478	486.189	2536.92	1648.04	-670	530.659	0	#af7222
cell_266632052332443159479799500450761724261	819.748	33.8605	4019.15	1195.71	812.226	78.3304	0	#0dc2e8
cell_266706873020331381813168035057031287399	762.417	71.5454	3961.82	1233.39	754.896	116.015	0	#b4c4df
cell_266804556766556539574584004607433789354	-494.784	113.045	2704.61	1274.89	-502.306	157.515	0	#f4ed27
cell_266856042404893178245698040824095493935	95.0994	372.735	3294.5	1534.58	87.5779	417.205	0	#40ecd4
cell_267011686131609227122918614612081045383	668.87	303.064	3868.27	1464.91	661.348	347.534	0	#f3f966
cell_267244649780822743731862068829681827456	237.647	52.4425	3437.05	1214.29	230.125	96.9125	0	#27dade
cell_267478456404531000482867435290217152834	780.904	266.187	3980.3	1428.04	773.382	310.657	0	#f9973f
cell_267732209922949617875321436041736605066	118.003	-447.319	3317.4	714.53	110.481	-402.849	0	#9fd899
cell_267768539708372495119918348283731679332	645.564	263.639	3844.96	1425.49	638.043	308.109	0	#e26660
cell_267831019416559197706977220698855882768	426.076	509.08	3625.47	1670.93	418.555	553.55	0	#f3f966
cell_267929245732253724675380346208954080707	-464.649	265.35	2734.75	1427.2	-472.171	309.82	0	#fcd225
cell_268156996979906309549319696613966555917	-377.108	487.058	2822.29	1648.91	-384.629	531.527	0	#f4ed27
cell_268163689172657201760160829148419133471	-352.161	353.227	2847.24	1515.08	-359.682	397.697	0	#f4ed27
cell_268332700013302404974478787703976134918	-74.4363	651.837	3124.96	1813.69	-81.9578	696.307	0	#f9973f
cell_268386405733525783623267311770795449699	223.201	139.933	3422.6	1301.78	215.68	184.402	0	#00b5eb
cell_268584103692008208269933782370069286565	636.929	251.573	3836.33	1413.42	629.408	296.043	0	#9fd899
cell_268638088591557774761578237420943236241	48.3821	306.607	3247.78	1468.46	40.8606	351.077	0	#dc5d67
cell_268686271566275982934317205533624905732	200.906	666.419	3400.3	1828.27	193.385	710.889	0	#e26660
cell_26915442187594818603945796502920947668	103.288	-417.231	3302.69	744.618	95.7668	-372.761	0	#f1834c
cell_269302926144483076003534027945206987965	-88.9939	-966.976	3110.4	194.873	-96.5154	-922.506	0	#f3f966
cell_26932872255765151606175424678245172960	128.368	559.202	3327.77	1721.05	120.846	603.672	0	#92c866
cell_269470984760241647031732736801245103624	270.967	308.592	3470.37	1470.44	263.445	353.062	0	#c8437b
cell_269536468683406683766259617592968348380	-56.4226	790.516	3142.98	1952.36	-63.9441	834.986	0	#f3f966
cell_269740325349152886886604109558652873962	-409.629	-62.3616	2789.77	1099.49	-417.151	-17.8916	0	#f4ed27
cell_269849254875277679684289841610737259659	-168.566	-332.536	3030.83	829.313	-176.087	-288.066	0	#92c866
cell_269884620306044590200227829333432029949	488.478	131.619	3687.88	1293.47	480.957	176.089	0	#f3f966
cell_270013691522876536717473030057028296706	-28.2808	-1059.76	3171.12	102.092	-35.8022	-1015.29	0	#92c866
cell_270035391845369136849559859489919671460	-68.7483	-53.6445	3130.65	1108.2	-76.2698	-9.17456	0	#ce4b75
cell_270610393447849851758589269604102877856	456.024	-86.1293	3655.42	1075.72	448.502	-41.6593	0	#92c866
cell_270866421045259785562231315684756043149	271.252	-302.98	3470.65	858.869	263.731	-258.51	0	#dc5d67
cell_270946480923594714275123596074185989818	90.1904	127.455	3289.59	1289.3	82.6689	171.925	0	#dc5d67
cell_271147832093101615500247083151793651663	412.763	-490.48	3612.16	671.369	405.241	-446.01	0	#00b5eb
cell_271283970929834546161656998129642526788	181.326	608.445	3380.72	1770.29	173.805	652.915	0	#d1a559
cell_271464798458448101340693541690205382031	277.864	-722.837	3477.26	439.012	270.342	-678.367	0	#f1834c
cell_271643510664727602753269184391545347476	-342.483	332.489	2856.92	1494.34	-350.004	376.959	0	#fdc527
cell_271695581339630234398323497010387926220	-55.3447	-742.023	3144.05	419.825	-62.8662	-697.553	0	#fcd225
cell_271915247546488210112163900525348933085	-405.709	-146.55	2793.69	1015.3	-413.231	-102.08	0	#dbed66
cell_272236778215997172019009949658600875513	754.604	272.973	3954	1434.82	747.082	317.443	0	#e2c787
cell_272295846567255076763270485845569245349	-165.71	560.594	3033.69	1722.44	-173.231	605.064	0	#f9973f
cell_272485338819512095770331595916343888540	-93.3875	282.213	3106.01	1444.06	-100.909	326.683	0	#f1834c
cell_272945165811034552501918760019264714449	798.351	284.097	3997.75	1445.95	790.83	328.567	0	#9fd899
cell_273234379558693178928399418513202488402	-389.481	207.524	2809.92	1369.37	-397.003	251.994	0	#fdc527
cell_273288813674952279407646843274601696621	147.615	-1182.76	3347.01	-20.9107	140.094	-1138.29	0	#b4c4df
cell_273401980681813212105333266053258802043	311.432	314.388	3510.83	1476.24	303.911	358.858	0	#8606a6
cell_273555260958046525061813803201115221230	159.242	-1053.38	3358.64	108.465	151.72	-1008.91	0	#f4ed27
cell_273665213256352133669761561498371788894	-493.639	953.655	2705.76	2115.5	-501.16	998.125	0	#dbed66
cell_273789754337845844027592902180873165224	59.6411	-845.941	3259.04	315.908	52.1196	-801.471	0	#b4c4df
cell_273803500280210112768107998750403001940	75.3364	-976.777	3274.74	185.072	67.8149	-932.307	0	#f4ed27
cell_273846191929261223333596686054814916456	819.143	183.281	4018.54	1345.13	811.622	227.751	0	#27dade
cell_273866218666952622010031364441149869118	-110.58	-847.731	3088.82	314.118	-118.102	-803.261	0	#f4ed27
cell_273981585570937998397474004854704206625	69.7644	-743.48	3269.16	418.369	62.2429	-699.01	0	#feba2c
cell_274098294361882736467871114040701308730	-404.391	780.915	2795.01	1942.76	-411.913	825.385	0	#92c866
cell_274141926566789761972556762480617451133	656.064	102.624	3855.46	1264.47	648.543	147.094	0	#ce4b75
cell_27415126126415985468198902797599429538	353.925	159.025	3553.32	1320.87	346.404	203.495	0	#f1834c
cell_274387606715253102514875456546019895783	-609.379	521.021	2590.02	1682.87	-616.9	565.491	0	#9fd899
cell_274596185305631924141413307767442673650	-6.64819	-369.381	3192.75	792.468	-14.1697	-324.911	0	#aedea7
cell_274731581538591640816021979005783886296	171.219	361.091	3370.62	1522.94	163.697	405.561	0	#27dade
cell_274836835426349307223124008994952430959	301.951	466.284	3501.35	1628.13	294.429	510.754	0	#fdae32
cell_274958748778874250300694960681684821568	260.141	-265.189	3459.54	896.66	252.62	-220.719	0	#dbb972
cell_274993706680336417378813081365002932874	-614.269	489.292	2585.13	1651.14	-621.79	533.762	0	#f2eff6
cell_275143154657782908479695587638502313876	-374.656	178.619	2824.74	1340.47	-382.178	223.089	0	#f4ed27
cell_275188030054762289883166372894279186002	209.87	-105.068	3409.27	1056.78	202.349	-60.5984	0	#c8437b
cell_275239201567176462856950413584530907542	44.3171	-474.419	3243.72	687.43	36.7957	-429.949	0	#f1834c
cell_275359779002319896032644918531084862665	380.582	278.131	3579.98	1439.98	373.06	322.601	0	#18cde4
cell_275561403476781676696380289716939145419	173.605	66.3737	3373	1228.22	166.083	110.844	0	#32e3da
cell_275589408710862918856841069732657276998	-226.244	281.249	2973.16	1443.1	-233.765	325.719	0	#f9973f
cell_275606757306383950151432796639606741819	-459.258	42.3381	2740.14	1204.19	-466.779	86.8081	0	#92c866
cell_275798881479309733240896443664652201725	27.5005	-498.779	3226.9	663.07	19.979	-454.309	0	#f1834c
cell_276007671696533202282569497391491586954	386.137	606.903	3585.54	1768.75	378.615	651.373	0	#e76f5a
cell_27612950969100528458081045560665148113	-75.4531	501.549	3123.95	1663.4	-82.9746	546.019	0	#f1834c
cell_276195168379566289057029913040200651878	-160.271	-726.431	3039.13	435.418	-167.793	-681.961	0	#92c866
cell_276272133134953273699601666570944890932	397.733	609.007	3597.13	1770.86	390.212	653.477	0	#e76f5a
cell_276320722174952595677757049590788003703	-129.377	-260.469	3070.02	901.38	-136.899	-215.999	0	#b4c4df
cell_276394107408844421638619810878253361913	-155.106	-216.652	3044.29	945.197	-162.628	-172.182	0	#f9973f
cell_276530879597797044912282972616806353671	69.3652	177.878	3268.76	1339.73	61.8438	222.348	0	#dc5d67
cell_276535468001384366991713142884315339967	-550.76	307.068	2648.64	1468.92	-558.281	351.538	0	#bce4b5
cell_276722324981355088602978115035516058905	679.178	260.892	3878.58	1422.74	671.657	305.362	0	#ddcce4
cell_276728441868532076698674685606568077281	17.7598	550.086	3217.16	1711.94	10.2383	594.556	0	#f1834c
cell_276843936596820166716433223411934780623	-591.031	363.129	2608.37	1524.98	-598.552	407.599	0	#9fd899
cell_277093607287028421964356737792896913295	-589.762	87.1112	2609.64	1248.96	-597.283	131.581	0	#92c866
cell_277518349646762488316031385042986522209	336.266	116.964	3535.67	1278.81	328.745	161.434	0	#8606a6
cell_277546995308121575691797470082482675469	-345.075	-630.025	2854.32	531.824	-352.596	-585.555	0	#f4ed27
cell_277783752989439257109501422857507712077	235.561	413.012	3434.96	1574.86	228.04	457.482	0	#27dade
cell_278183327608439128224134455061690120780	61.4873	-390.891	3260.89	770.958	53.9658	-346.421	0	#d5546e
cell_278676124864710534741304986718709558168	-81.7292	373.718	3117.67	1535.57	-89.2507	418.188	0	#f1834c
cell_278697198488334503596591461740132949549	-54.7322	-193.155	3144.67	968.694	-62.2537	-148.685	0	#f1834c
cell_278719564219979145808834826282043503810	-56.4487	260.275	3142.95	1422.12	-63.9702	304.745	0	#f1834c
cell_278757887030298832277687368275438158703	125.186	-978.705	3324.58	183.144	117.664	-934.235	0	#b4c4df
cell_278800918072062690373974051875696457962	161.85	362.198	3361.25	1524.05	154.329	406.668	0	#92c866
cell_278880174188438104370679480222568289492	161.507	-207.403	3360.91	954.446	153.986	-162.933	0	#27dade
cell_279150732702742829489966697029282508253	159.029	-758.613	3358.43	403.236	151.507	-714.143	0	#fdc527
cell_279167298131825685366567200936225204623	95.0569	-237.185	3294.46	924.663	87.5354	-192.715	0	#c60f53
cell_279251918882298781607257433472844951425	28.148	-180.376	3227.55	981.472	20.6265	-135.906	0	#0dc2e8
cell_27953886443665858635121103647313822521	-428.365	-308.024	2771.03	853.825	-435.886	-263.554	0	#f4ed27
cell_279645898843383863626938484762697162424	-279.462	134.798	2919.94	1296.65	-286.984	179.268	0	#f3f966
cell_279665484581510619726694910456048506958	411.077	162.216	3610.48	1324.06	403.555	206.686	0	#ed7953
cell_279757462783855343396277872519663417543	105.077	-1065.79	3304.48	96.0637	97.5554	-1021.32	0	#dbed66
cell_279790722073688115403254290845724901491	-392.539	-137.103	2806.86	1024.75	-400.061	-92.6327	0	#9fd899
cell_279823935780613896842727381003940651856	-442.783	177.393	2756.62	1339.24	-450.305	221.863	0	#fcd225
cell_280025108940264464318971084192642743060	180.168	241.627	3379.57	1403.48	172.646	286.097	0	#b4c4df
cell_2800555383361032517002242248273845168	-432.06	0.938721	2767.34	1162.79	-439.582	45.4087	0	#f4ed27
cell_280057161213964621543128672367466861350	-226.357	-274.754	2973.04	887.095	-233.879	-230.284	0	#f9973f
cell_280113952147811586859514363961274464609	-349.407	591.915	2849.99	1753.76	-356.929	636.385	0	#f4ed27
cell_280261401811240708003923482227890693537	23.3184	457.044	3222.72	1618.89	15.7969	501.514	0	#f1834c
cell_280492072275703214212843516869152253292	-660.27	194.904	2539.13	1356.75	-667.792	239.374	0	#9fd899
cell_280638424572473463898012862684623850030	146.62	-747.028	3346.02	414.821	139.098	-702.558	0	#f9973f
cell_280920882636960582168897690397884160916	621.847	-67.4968	3821.25	1094.35	614.325	-23.0269	0	#8ed08b
cell_280948345629548071634176234391382244678	-513.229	49.4901	2686.17	1211.34	-520.751	93.9601	0	#f4ed27
cell_281278690398639759203342973875741880663	470.046	-23.2263	3669.45	1138.62	462.525	21.2437	0	#9c179e
cell_28138734546771275164231251683190833150	809.738	22.3668	4009.14	1184.22	802.217	66.8368	0	#9fd899
cell_281456760656719654859989981643398181904	491.331	-249.435	3690.73	912.414	483.809	-204.965	0	#b4c4df
cell_281841754130179031808808575141303094763	-259.798	750.646	2939.6	1912.5	-267.319	795.116	0	#92c866
cell_28192205732856557516031692780258856669	390.34	-129.727	3589.74	1032.12	382.818	-85.2566	0	#ddcce4
cell_282298382859232779641613649754413752095	474.562	-291.357	3673.96	870.492	467.04	-246.887	0	#bf812d
cell_282325952960812634963364192594119274480	-459.04	-207.525	2740.36	954.324	-466.561	-163.055	0	#f4ed27
cell_282563414435096689730092439892343178362	671.832	101.998	3871.23	1263.85	664.311	146.468	0	#ce4b75
cell_282699682035077129719871777389832372361	206.306	797.754	3405.7	1959.6	198.784	842.224	0	#92c866
cell_282861966572075287661203930035586097299	-122.667	-372.884	3076.73	788.965	-130.188	-328.414	0	#f9973f
cell_283133576413450287983167113291226856259	271.42	557.245	3470.82	1719.09	263.898	601.715	0	#b4c4df
cell_283227145639282498813339605855746350516	440.772	409.68	3640.17	1571.53	433.25	454.15	0	#27dade
cell_28332639839807484560171418960570924161	-245.686	598.984	2953.71	1760.83	-253.207	643.454	0	#b4c4df
cell_283585900093033645642207001137158920684	-212.413	252.027	2986.99	1413.88	-219.934	296.497	0	#f9973f
cell_283890208561260576837440717187498176150	-49.9219	582.996	3149.48	1744.84	-57.4434	627.466	0	#f3f966
cell_283891723174583182491172919981646088093	80.5967	-292.824	3280	869.025	73.0752	-248.354	0	#f1834c
cell_283937239027460592141769802489795236302	709.835	24.3153	3909.23	1186.16	702.313	68.7853	0	#18cde4
cell_284096665199527178436285567358846849262	-54.5046	-44.0774	3144.89	1117.77	-62.0261	0.392578	0	#f1834c
cell_284121264019276058558826923622329055088	-290.427	593.87	2908.97	1755.72	-297.949	638.34	0	#f4ed27
cell_284250462604981726220177685140528828709	226.647	555.716	3426.05	1717.57	219.125	600.186	0	#0dc2e8
cell_284303322902928103211842394009951807300	-426.32	-463.153	2773.08	698.696	-433.842	-418.683	0	#9fd899
cell_284334974766683949567183875643718143248	-417.403	396.362	2782	1558.21	-424.924	440.832	0	#f4ed27
cell_284442705251301984119708674391523690620	514.895	232.262	3714.29	1394.11	507.374	276.732	0	#00b5eb
cell_284476158065392513274488540629508297727	-469.023	-557.035	2730.38	604.814	-476.545	-512.565	0	#92c866
cell_284613082193004028947440472767691672699	628.658	173.791	3828.06	1335.64	621.136	218.261	0	#ce4b75
cell_284643814827456774602038933798406012015	787.543	243.39	3986.94	1405.24	780.021	287.86	0	#f1834c
cell_284746161240688952098746638380065546047	264.802	-61.6355	3464.2	1100.21	257.28	-17.1655	0	#c8437b
cell_284790986677728129026016561483890329211	-178.624	837.942	3020.77	1999.79	-186.145	882.412	0	#f4ed27
cell_284882919462957818332947480768310637517	-225.32	-774.413	2974.08	387.435	-232.842	-729.944	0	#f4ed27
cell_284886288895255522773568870089336787846	-445.315	78.8907	2754.08	1240.74	-452.837	123.361	0	#fdc527
cell_284900589500660800226022405172886468690	-84.9839	-414.917	3114.41	746.932	-92.5054	-370.447	0	#93580f
cell_284989770381106415185425743858690740009	214.282	713.979	3413.68	1875.83	206.761	758.449	0	#f3f966
cell_285064820488192874220550627419460174410	-84.9241	567.787	3114.47	1729.64	-92.4456	612.257	0	#f9973f
cell_285431934084489300142188901169325194924	-237.404	545.289	2962	1707.14	-244.925	589.759	0	#fcd225
cell_285437730250648469703198848376991703910	123.482	818.48	3322.88	1980.33	115.961	862.949	0	#f9973f
cell_285452475510886537361671870993161596136	-240.683	-634.285	2958.72	527.564	-248.204	-589.815	0	#f4ed27
cell_285518293042715497485544671175834507411	286.51	32.8188	3485.91	1194.67	278.989	77.2888	0	#f3f966
cell_28552510968296219919461297271495978768	60.9937	-221.966	3260.39	939.883	53.4722	-177.496	0	#e26660
cell_285678069494854635133432386097808125156	-39.2617	-474.287	3160.14	687.562	-46.7832	-429.817	0	#f68d45
cell_285716053406932811509280361058540910318	797.969	124.591	3997.37	1286.44	790.448	169.061	0	#27dade
cell_285845647302624043449912297075711979371	-181.398	203.173	3018	1365.02	-188.919	247.643	0	#f1834c
cell_286311967277482377676728317196829552329	-556.632	-232.647	2642.77	929.202	-564.153	-188.177	0	#92c866
cell_286512078793879148436529549309819426714	170.675	-512.515	3370.07	649.334	163.154	-468.045	0	#92c866
cell_286540413010919936390263415262783136199	34.4031	-302.972	3233.8	858.876	26.8816	-258.502	0	#e26660
cell_286737618627290123904282657644427931416	155.269	430.324	3354.67	1592.17	147.747	474.794	0	#00b5eb
cell_286982490835896224961531796033057897219	202.16	-9.29688	3401.56	1152.55	194.639	35.1731	0	#00b5eb
cell_287016736928984149054256028556841753111	-220.515	-348.274	2978.88	813.574	-228.037	-303.804	0	#f3f966
cell_287032463817841996930357161177209742562	-271.002	-743.427	2928.4	418.422	-278.523	-698.957	0	#b4c4df
cell_287049108172303438103684073190645131247	-175.783	-725.057	3023.62	436.792	-183.304	-680.587	0	#f8df25
cell_287218729453065778760808567377587459522	-105.783	544.984	3093.62	1706.83	-113.304	589.454	0	#f1834c
cell_287271525864814645306944153237738077113	121.367	-385.405	3320.77	776.444	113.845	-340.935	0	#dbed66
cell_287307044439170847220318332930331428370	-681.409	208.394	2517.99	1370.24	-688.931	252.864	0	#92c866
cell_287311876548046891540616988911054691507	-1.71899	-309.057	3197.68	852.792	-9.24048	-264.587	0	#e76f5a
cell_28740520060034921684230937663994434971	-36.5977	-603.079	3162.8	558.77	-44.1191	-558.609	0	#fdc527
cell_287601899892813829658720012665039072586	114.014	21.6592	3313.41	1183.51	106.492	66.1291	0	#27dade
cell_287617106028426876476296228145611481966	-238.812	-824.962	2960.59	336.887	-246.334	-780.492	0	#f2eff6
cell_287732694670856436596817458246866675889	-319.907	-548.997	2879.49	612.852	-327.429	-504.527	0	#b4c4df
cell_28786747830713714381426486823845446600	600.029	-136.502	3799.43	1025.35	592.507	-92.0317	0	#dbed66
cell_287893139867149601877517651951830359331	-106.664	269.406	3092.73	1431.26	-114.186	313.876	0	#f1834c
cell_287920729080208604489634020663928891179	530.218	-370.339	3729.62	791.51	522.696	-325.869	0	#0dc2e8
cell_288163202204472220633332139649803703962	-271.298	142.41	2928.1	1304.26	-278.82	186.88	0	#873b99
cell_288206272695736553174955559057600437244	373.97	-249.374	3573.37	912.475	366.448	-204.904	0	#b4c4df
cell_288252488338074892171489669826142349548	807.843	373.26	4007.24	1535.11	800.322	417.73	0	#fdae32
cell_288327263696501291369908826237152580876	327.282	150.748	3526.68	1312.6	319.761	195.218	0	#ce4b75
cell_288555972980386817569300705793669486255	12.1072	327.459	3211.51	1489.31	4.58569	371.929	0	#92c866
cell_288713715040478511109158050207427756870	622.905	270.299	3822.3	1432.15	615.384	314.769	0	#e26660
cell_288770929797960438508197610545918262435	306.309	-731.734	3505.71	430.115	298.788	-687.264	0	#92c866
cell_288910209642434126834803906096438356631	-448.543	273.365	2750.86	1435.21	-456.064	317.835	0	#f4ed27
cell_288937022029314844341671272740835728915	-36.095	282.204	3163.3	1444.05	-43.6165	326.674	0	#dc5d67
cell_288992773115104476258982110234366598620	727.005	184.526	3926.4	1346.37	719.483	228.996	0	#9fd899
cell_289017955908190853146689750583928551401	82.2083	-8.26623	3281.61	1153.58	74.6868	36.2037	0	#e2c787
cell_289087526785928702032013330135236899665	-262.267	-537.014	2937.13	624.835	-269.788	-492.544	0	#fdc527
cell_289538489092782915713269926935840583760	562.648	-87.4719	3762.05	1074.38	555.127	-43.002	0	#873b99
cell_289540733479402696163615272433804752315	94.1565	275.644	3293.56	1437.49	86.635	320.114	0	#dbed66
cell_289585608065029746253765283556538549105	646.693	410.194	3846.09	1572.04	639.172	454.664	0	#e76f5a
cell_289700914708740386684677385925225793186	513.532	-63.5197	3712.93	1098.33	506.01	-19.0497	0	#8606a6
cell_289862262318173685494946424994368191630	539.255	-349.628	3738.65	812.221	531.734	-305.158	0	#9fd899
cell_289898734895496108899328346996020933206	-203.157	838.183	2996.24	2000.03	-210.679	882.653	0	#bce4b5
cell_290014790556152506941595227501099230097	82.925	-1152.04	3282.32	9.81178	75.4036	-1107.57	0	#f3f966
cell_2901191390195235515947802994790847690	165.359	288.096	3364.76	1449.95	157.837	332.566	0	#e2c787
cell_290200572034653003292603366736772973351	763.923	270.207	3963.32	1432.06	756.401	314.677	0	#f68d45
cell_290256589520854634829916629712986252429	40.4717	-756.349	3239.87	405.5	32.9502	-711.879	0	#fdc527
cell_290374974727877087426931973886272204095	214.696	-1149.46	3414.09	12.392	207.174	-1104.99	0	#f2eff6
cell_290555025582188463047092365003537226403	-446.714	-81.7114	2752.69	1080.14	-454.235	-37.2415	0	#f4ed27
cell_290608922371366616834306079887144209123	-594.335	152.414	2605.06	1314.26	-601.856	196.884	0	#92c866
cell_291020742831451612515147676076721353737	-290.137	-288.527	2909.26	873.322	-297.658	-244.057	0	#fcd225
cell_2913432194821619524903021478340296518	103.032	276.371	3302.43	1438.22	95.5103	320.841	0	#dc5d67
cell_291368363099157708935145172411784947776	95.8643	-202.988	3295.26	958.861	88.3428	-158.518	0	#e26660
cell_291414590511437115351547195043811295003	408.146	-656.14	3607.54	505.709	400.625	-611.67	0	#92c866
cell_291423868596267109446363369195286579384	-157.146	-935.21	3042.25	226.638	-164.667	-890.74	0	#92c866
cell_29143113671646776652480061178546312080	219.785	742.194	3419.18	1904.04	212.263	786.664	0	#f1834c
cell_291519719033656217485269836038267455729	485.029	96.079	3684.43	1257.93	477.507	140.549	0	#8606a6
cell_291548200699505802748554593393884929730	-24.0107	727.834	3175.39	1889.68	-31.5322	772.304	0	#f2eff6
cell_291825920135811224890641761468405219297	47.0652	-451.635	3246.46	710.214	39.5437	-407.165	0	#f1834c
cell_292026702040074425032355899140648928046	389.321	484.769	3588.72	1646.62	381.8	529.239	0	#00b5eb
cell_292061537741045542764709510713778447535	71.1284	-294.62	3270.53	867.229	63.6069	-250.15	0	#b4c4df
cell_292202855078374382118878913402160103446	-284.55	-469.178	2914.85	692.67	-292.072	-424.708	0	#dbed66
cell_292221055535512142767587539472725796391	399.57	-620.612	3598.97	541.237	392.049	-576.142	0	#9fd899
cell_292273526406657290739893323517136862736	-405.268	390.432	2794.13	1552.28	-412.789	434.902	0	#fcd225
cell_292330284911382263173675587182099753294	-588.759	-138.648	2610.64	1023.2	-596.28	-94.178	0	#92c866
cell_292435948356405782227715877651684745775	-86.2275	-994.224	3113.17	167.625	-93.749	-949.754	0	#bce4b5
cell_292479861600486612277109669299760412425	-26.8606	774.732	3172.54	1936.58	-34.3821	819.202	0	#f9973f
cell_292558401288119605336320330152911961129	266.19	494.968	3465.59	1656.82	258.668	539.438	0	#00b5eb
cell_29271961120574588683337100261984370206	22.5308	-677.202	3221.93	484.646	15.0093	-632.733	0	#fdc527
cell_292904236922970980807490507488397401066	806.88	384.58	4006.28	1546.43	799.358	429.05	0	#fdae32
cell_293131536024943038396029613325856002210	442.738	243.307	3642.14	1405.16	435.216	287.776	0	#ce4b75
cell_29329753345684228340791905597799161556	-231.029	106.284	2968.37	1268.13	-238.55	150.754	0	#f9973f
cell_293416510561965220066695596271071057910	-38.6313	-526.855	3160.77	634.994	-46.1528	-482.385	0	#f9973f
cell_293446020318605479260791571659262332532	273.366	-726.25	3472.76	435.599	265.844	-681.78	0	#f1834c
cell_293587026647575183985108177690352708519	-52.8586	474.986	3146.54	1636.84	-60.3801	519.456	0	#f1834c
cell_293685868777444035737913955531174733030	-303.017	-383.482	2896.38	778.367	-310.538	-339.012	0	#fcd225
cell_293715737360871950151128843313775607261	162.273	-665.051	3361.67	496.798	154.752	-620.581	0	#f1834c
cell_293911574681361207416602046770850403043	-655.211	49.8026	2544.19	1211.65	-662.732	94.2726	0	#92c866
cell_29391687832231079065339896576201385915	438.729	334.644	3638.13	1496.49	431.208	379.114	0	#9fd899
cell_29402118034883428032475957282574526598	-548.723	414.58	2650.68	1576.43	-556.244	459.05	0	#92c866
cell_294068810872259792660827310749773593354	-3.53857	-26.9178	3195.86	1134.93	-11.0601	17.5521	0	#d5546e
cell_294069271239193220470698992171824682815	55.5942	-899.267	3254.99	262.582	48.0728	-854.797	0	#f4ed27
cell_294112602253422836344864194583129253820	167.119	-1080.2	3366.52	81.6529	159.598	-1035.73	0	#f4ed27
cell_294298147766711964482339689666249879015	-110.653	763.136	3088.75	1924.98	-118.174	807.606	0	#b4c4df
cell_294643012838102580881999741336120442725	-596.174	-38.3267	2603.22	1123.52	-603.695	6.14331	0	#92c866
cell_294849845953493122531242193077170575720	-312.282	-444.771	2887.12	717.078	-319.803	-400.301	0	#9fd899
cell_294986589474141990179383976100068356738	816.276	315.693	4015.67	1477.54	808.755	360.163	0	#f9973f
cell_295148282411890131660366535220763884398	-480.352	909.723	2719.05	2071.57	-487.874	954.193	0	#b4c4df
cell_295159487800439282411374127929444983910	634.712	175.115	3834.11	1336.96	627.191	219.585	0	#d5546e
cell_295410506336696007000201099979821806974	497.783	-144.261	3697.18	1017.59	490.261	-99.7912	0	#b4c4df
cell_295566880861253346161929396456071067809	385.111	93.1539	3584.51	1255	377.589	137.624	0	#bce4b5
cell_296130963318856984853585399033747524371	635.293	261.413	3834.69	1423.26	627.771	305.883	0	#0dc2e8
cell_296318959318719725867090582748725080266	233.301	292.857	3432.7	1454.71	225.78	337.327	0	#00b5eb
cell_296759519498051372988175445122633680784	51.6455	192.094	3251.04	1353.94	44.124	236.564	0	#dc5d67
cell_297033947281111182681300967107445177521	-231.668	214.584	2967.73	1376.43	-239.189	259.054	0	#f9973f
cell_297218943483762360235205173650422620109	99.3755	-1067.17	3298.77	94.6747	91.854	-1022.7	0	#dbed66
cell_297282945283243162773522705597559297025	0.305908	819.688	3199.7	1981.54	-7.21558	864.158	0	#feba2c
cell_297490370515973710033499899837939431733	770.758	344.325	3970.16	1506.17	763.236	388.795	0	#f9973f
cell_297548593735270800877216868725210650418	252.92	-137.523	3452.32	1024.33	245.398	-93.0535	0	#dc5d67
cell_297698015442568246985216683597443583857	-26.8984	-203.306	3172.5	958.543	-34.4199	-158.836	0	#b4c4df
cell_297809386332774019531402258389880241600	-137.903	59.5044	3061.5	1221.35	-145.424	103.974	0	#f9973f
cell_297970852456254337885422443728849145883	-5.75195	557.633	3193.65	1719.48	-13.2734	602.103	0	#f3f966
cell_298298994734474850037326533907415522438	126.203	-1090.22	3325.6	71.6302	118.681	-1045.75	0	#2c944c
cell_298335165151528845112628984193762095541	101.725	-305.546	3301.12	856.303	94.2036	-261.076	0	#d5546e
cell_298380138618951113220522448652475082025	-203.143	315.138	2996.26	1476.99	-210.665	359.608	0	#f9973f
cell_298496362826206492569536463448220204608	181.16	-1014.85	3380.56	146.998	173.638	-970.381	0	#d7bfdd
cell_298700241548170803778303994604725042721	492.912	396.79	3692.31	1558.64	485.39	441.26	0	#ce4b75
cell_298838926535619840583605833346828813815	-109.926	576.871	3089.47	1738.72	-117.447	621.341	0	#dbed66
cell_29894039617918441752027844283230912783	358.236	-380.952	3557.63	780.897	350.715	-336.482	0	#92c866
cell_298980321915547893367932917467754288690	-238.507	-711.759	2960.89	450.09	-246.029	-667.289	0	#f4ed27
cell_299070879894951888732616150989321515826	453.825	-316.795	3653.22	845.054	446.303	-272.325	0	#00b5eb
cell_299116395674474073317681288781362209161	307.588	-198.321	3506.99	963.527	300.067	-153.851	0	#dc5d67
cell_299246677162629859581667627289583161890	381.273	504.851	3580.67	1666.7	373.752	549.321	0	#b4c4df
cell_299280052565649480421763595103175448082	290.74	79.1169	3490.14	1240.97	283.218	123.587	0	#8ed08b
cell_299396022104187063826041611226970494542	428.262	144.176	3627.66	1306.02	420.741	188.646	0	#00b5eb
cell_299476608355928701954474310028178002916	-335.325	143.684	2864.07	1305.53	-342.846	188.154	0	#fdc527
cell_299942754541595375932937322420192427278	498.743	-136.032	3698.14	1025.82	491.221	-91.5621	0	#8606a6
cell_300179173723782731432144684634446372656	-563.644	216.216	2635.75	1378.06	-571.165	260.686	0	#f4ed27
cell_300236759688437981485691821448357044358	317.613	-353.316	3517.01	808.533	310.092	-308.846	0	#dc5d67
cell_300309289360860807750180187333093588577	344.24	-244.791	3543.64	917.058	336.719	-200.321	0	#c8437b
cell_300321191792499811087346186508963116886	-484.907	8.93921	2714.49	1170.79	-492.429	53.4092	0	#f4ed27
cell_300430422438815520089055725672751812208	-297.294	153.664	2902.1	1315.51	-304.816	198.134	0	#b4c4df
cell_300458298602768204770617426270837891506	514.791	-383.834	3714.19	778.015	507.269	-339.364	0	#8606a6
cell_300501296805289172662443770185847158684	-139.521	-241.384	3059.88	920.464	-147.043	-196.914	0	#f9973f
cell_300636864594747954465809563596899472084	214.771	-1117.79	3414.17	44.0563	207.25	-1073.32	0	#f4ed27
cell_300730603642244132272902061135239341942	-67.1968	517.469	3132.2	1679.32	-74.7183	561.939	0	#f9973f
cell_300735099034919688012948659960581319250	546.843	-86.451	3746.24	1075.4	539.322	-41.9811	0	#6300a7
cell_301180864981944155214157690871027022141	49.2161	559.153	3248.61	1721	41.6946	603.623	0	#e26660
cell_301305432657875283694824454726752788507	-475.054	535.102	2724.34	1696.95	-482.576	579.572	0	#92c866
cell_301326737093954376644457863359878650821	791.502	70.4912	3990.9	1232.34	783.98	114.961	0	#92c866
cell_301587749591247574629858801367509169174	333.993	-200.999	3533.39	960.85	326.472	-156.529	0	#b4c4df
cell_301590070433712752368905083377099522578	241.395	233.747	3440.79	1395.6	233.873	278.217	0	#18cde4
cell_301617683870573315691901431326110588847	-51.9841	814.756	3147.41	1976.6	-59.5056	859.226	0	#d7bfdd
cell_301626894865997247034009252294134631129	-498.765	-177.324	2700.63	984.525	-506.286	-132.854	0	#f4ed27
cell_301684599689329232750310767106802954853	-167.668	141.58	3031.73	1303.43	-175.189	186.05	0	#f1834c
cell_301766625135102865789074824029053487591	520.498	-248.219	3719.9	913.63	512.977	-203.749	0	#dbed66
cell_301816647355003916563405637456964333080	-56.3291	610.083	3143.07	1771.93	-63.8506	654.553	0	#f1834c
cell_301839484709806863169789611401580803798	65.175	-1004.4	3264.57	157.446	57.6536	-959.933	0	#f4ed27
cell_301981159110451155705456398053368809497	293.414	55.0453	3492.81	1216.89	285.892	99.5153	0	#92c866
cell_301982811041821665965911704941156477545	-216.015	379.398	2983.38	1541.25	-223.536	423.868	0	#f9973f
cell_302029805798741889400005061960277576667	34.615	-518.351	3234.01	643.498	27.0935	-473.881	0	#f1834c
cell_302363353723034308383425995634639892210	816.252	100.813	4015.65	1262.66	808.73	145.283	0	#e26660
cell_302490572949049763570759427440692301736	530.451	-9.72559	3729.85	1152.12	522.929	34.7444	0	#873b99
cell_302795599775950689796968404834769514286	385.883	-458.392	3585.28	703.457	378.361	-413.922	0	#dc5d67
cell_302910621638990130243844390979612106676	-212.84	-206.701	2986.56	955.148	-220.362	-162.231	0	#fdc527
cell_302972785130988939254039962729822001974	354.974	388.316	3554.37	1550.17	347.453	432.786	0	#32e3da
cell_303024107077349561496483002290872569273	-142.956	-765.2	3056.44	396.649	-150.478	-720.73	0	#f4ed27
cell_303411334639942471114394462100289452357	-357.591	-148.656	2841.81	1013.19	-365.113	-104.186	0	#fcd225
cell_303673023893508167775755264812426098541	263.927	234.855	3463.33	1396.7	256.406	279.325	0	#c8437b
cell_303868403408343713798335454956126664792	-759.902	52.9832	2439.5	1214.83	-767.423	97.4531	0	#af7222
cell_303943305067348747900472613935993258696	-44.0037	215.899	3155.4	1377.75	-51.5251	260.369	0	#dc5d67
cell_304039193383873948920845094864773788785	-508.473	761.492	2690.93	1923.34	-515.994	805.962	0	#af7222
cell_304097403097270596591686060361380436895	-159.309	-139.745	3040.09	1022.1	-166.83	-95.2751	0	#bce4b5
cell_304222141267455163302587886360313639412	596.904	-218.771	3796.3	943.078	589.383	-174.301	0	#18cde4
cell_304519089742405395978265115053756475363	509.247	393.211	3708.65	1555.06	501.726	437.681	0	#ce4b75
cell_304853958116763289218844341255838030756	-510.905	-179.948	2688.49	981.901	-518.426	-135.478	0	#f4ed27
cell_304964682258372800030323688729653183423	471.03	-320.619	3670.43	841.23	463.509	-276.149	0	#c8437b
cell_305364866350431395714900937400038851964	17.9089	-128.942	3217.31	1032.91	10.3875	-84.4724	0	#92c866
cell_305434602801241089924769227471864670031	684.775	22.6848	3884.17	1184.53	677.253	67.1548	0	#c60f53
cell_305465277435658221999162939613339695343	360.474	386.723	3559.87	1548.57	352.953	431.193	0	#27dade
cell_305565535579301131587545421275688371423	485.176	79.0344	3684.58	1240.88	477.655	123.504	0	#18cde4
cell_305630379031591947636897663472779599417	-160.072	-116.718	3039.33	1045.13	-167.594	-72.2478	0	#92c866
cell_30588728430527863383189406706109285305	-366.626	-421.851	2832.77	739.998	-374.147	-377.381	0	#f4ed27
cell_30624044470351246607826650998138682517	343.163	579.132	3542.56	1740.98	335.642	623.602	0	#40ecd4
cell_30631374407548708707852081033876884642	-261.673	127.821	2937.73	1289.67	-269.195	172.291	0	#f1834c
cell_306435206424135978948162196425164194676	-71.9868	591.709	3127.41	1753.56	-79.5083	636.179	0	#f9973f
cell_306465197573815395588335209341131051671	147.144	448.51	3346.54	1610.36	139.623	492.98	0	#00b5eb
cell_306560122034538291142491885855068537439	526.372	-201.733	3725.77	960.115	518.851	-157.263	0	#b4c4df
cell_306650958155333113442355182499203481957	511.678	-239.544	3711.08	922.304	504.157	-195.075	0	#27dade
cell_306679507182522087343877408704890491017	-373.396	-448.294	2826	713.555	-380.917	-403.824	0	#f4ed27
cell_306715953608879854223298818749247501489	308.944	265.708	3508.34	1427.56	301.422	310.178	0	#00b5eb
cell_306836325134408859240144129411502004682	284.264	-787.123	3483.66	374.725	276.742	-742.653	0	#d5546e
cell_306841581230781311059028339119564039536	111.633	-0.195557	3311.03	1161.65	104.112	44.2744	0	#40ecd4
cell_307186776600714718844170473661215056263	201.857	-823.676	3401.26	338.173	194.336	-779.206	0	#92c866
cell_307247830831239012853203908362759587808	-585.179	653.975	2614.22	1815.82	-592.701	698.445	0	#af7222
cell_307249294673202435256833264995120980329	-368.605	270.202	2830.79	1432.05	-376.126	314.672	0	#fcd225
cell_307499184025506072804767140523975321456	150.395	-1078.3	3349.79	83.5536	142.874	-1033.83	0	#f4ed27
cell_307545251690048381178850581414732915207	330.822	-733.341	3530.22	428.508	323.301	-688.871	0	#f1834c
cell_307641914777188697256947456640038578842	339.062	-110.742	3538.46	1051.11	331.54	-66.2717	0	#8606a6
cell_30775575100446763521011943425967350701	-177.797	-900.443	3021.6	261.406	-185.319	-855.973	0	#92c866
cell_307758113892604748459286685003844791276	-82.4075	524.035	3116.99	1685.88	-89.929	568.505	0	#e2c787
cell_307869069719967249438846161850449309855	310.294	-237.963	3509.69	923.886	302.773	-193.493	0	#dc5d67
cell_308197311547128727840401088614995647830	224.549	-741.178	3423.95	420.67	217.027	-696.708	0	#e3d8ea
cell_308689764306209688140794597671007372889	135.063	10.985	3334.46	1172.83	127.542	55.455	0	#e2c787
cell_308766046665465288153319463275221066251	-290.346	-89.707	2909.05	1072.14	-297.867	-45.2371	0	#92c866
cell_308847940182546028600320370547944914448	-472.846	949.783	2726.55	2111.63	-480.367	994.253	0	#dbed66
cell_309042494465973113242946267235421505639	709.812	268.079	3909.21	1429.93	702.29	312.549	0	#821580
cell_309063830926743756483705922052209884879	214.068	-1052.67	3413.47	109.177	206.546	-1008.2	0	#821580
cell_309200253485178345805365546245701162653	-166.694	764.923	3032.7	1926.77	-174.215	809.393	0	#f4ed27
cell_309212779481133516050606562427953891791	372.807	59.6948	3572.21	1221.54	365.285	104.165	0	#873b99
cell_30921503379301706410818351679256515516	654.401	185.883	3853.8	1347.73	646.879	230.353	0	#f3f966
cell_309262530434856892734234191262268787243	-44.4097	791.437	3154.99	1953.29	-51.9312	835.907	0	#f3f966
cell_309744180859898086568523675877583564976	-232.314	153.479	2967.08	1315.33	-239.835	197.949	0	#f9973f
cell_309903079704564366693479310675992161846	171.883	-886.847	3371.28	275.001	164.361	-842.377	0	#bce4b5
cell_309917916794814936848481127935890170279	135.208	469.615	3334.61	1631.46	127.686	514.085	0	#dc5d67
cell_310106639295157630525486837460910366999	-367.829	-364.988	2831.57	796.861	-375.35	-320.518	0	#f4ed27
cell_310169218711971145759383222016765792582	190.045	814.49	3389.44	1976.34	182.524	858.96	0	#f1834c
cell_31033124632325288887108375144429249140	-117.261	-225.093	3082.14	936.755	-124.782	-180.623	0	#e2c787
cell_310342146512136193306454467114105498518	-39.5308	526.204	3159.87	1688.05	-47.0522	570.674	0	#f1834c
cell_31034610770563213790440549501549870759	-96.4446	-91.5603	3102.95	1070.29	-103.966	-47.0903	0	#dc5d67
cell_310500381768836701020995008586712196330	-39.2693	-356.876	3160.13	804.973	-46.7908	-312.406	0	#92c866
cell_310569785756345275590713473899230675598	-51.7012	443.843	3147.7	1605.69	-59.2227	488.313	0	#92c866
cell_310913744239290037053981263648200593537	-512.383	-144.306	2687.02	1017.54	-519.904	-99.8357	0	#f4ed27
cell_31097368024715741070638787332273910732	183.895	508.841	3383.29	1670.69	176.374	553.311	0	#873b99
cell_311034426028304510598563242206655555634	184.531	-469.377	3383.93	692.472	177.009	-424.907	0	#af7222
cell_31109846414542955588469092472108524510	621.077	349.925	3820.48	1511.77	613.556	394.395	0	#e26660
cell_311105946570955284328454419901872537928	113.111	-1049.48	3312.51	112.37	105.589	-1005.01	0	#f4ed27
cell_311125230563599566026288658054911337389	486.161	-50.4341	3685.56	1111.41	478.64	-5.96411	0	#6300a7
cell_31127136265661317543332914086867296239	291.279	-708.668	3490.68	453.181	283.758	-664.198	0	#f1834c
cell_311628691471453395649807976124881070086	-247.565	764.36	2951.83	1926.21	-255.086	808.83	0	#b4c4df
cell_311817077666072983669687547108623673692	-380.076	387.083	2819.32	1548.93	-387.597	431.553	0	#f4ed27
cell_312068997070870006151116531278694953081	297.842	-629.521	3497.24	532.327	290.32	-585.052	0	#f1834c
cell_312114947441157003651087793981505192124	-365.215	-218.072	2834.18	943.776	-372.737	-173.602	0	#f4ed27
cell_312249754778496322905241132851226070909	56.1274	-766.086	3255.53	395.762	48.606	-721.616	0	#b4c4df
cell_312381844617901243872403959684030089291	540.41	4.52698	3739.81	1166.38	532.889	48.9969	0	#ce4b75
cell_312395067399008611327033491839222855960	-355.237	303.325	2844.16	1465.17	-362.758	347.795	0	#f4ed27
cell_312403499359768007065222931294451149934	195.532	-576.058	3394.93	585.79	188.011	-531.588	0	#f1834c
cell_312421916031276972686198998791026741217	49.4617	-787.022	3248.86	374.827	41.9402	-742.552	0	#b4c4df
cell_312643086730791254070077784071572216421	704.76	126.786	3904.16	1288.63	697.239	171.256	0	#b4c4df
cell_312721436439776793615082457088128428886	-24.8616	-483.124	3174.54	678.725	-32.3831	-438.654	0	#f9973f
cell_312755464281518759475202733317206064295	150.774	82.4633	3350.17	1244.31	143.252	126.933	0	#f3f966
cell_312771336967191958979219029329818015490	-616.21	598.695	2583.19	1760.54	-623.731	643.165	0	#dbed66
cell_312922942436748323262442557786767065285	157.819	-876.751	3357.22	285.098	150.298	-832.281	0	#fdc527
cell_313049662035251057814770001505612037780	375.433	-308.082	3574.83	853.767	367.911	-263.612	0	#c8437b
cell_31310303931233610631099008446541133653	440.995	239.233	3640.39	1401.08	433.474	283.703	0	#ce4b75
cell_313320199220776170229339359843197492870	-124.533	524.11	3074.87	1685.96	-132.055	568.58	0	#f9973f
cell_313339593817847869175543723356699457193	-61.2083	179.803	3138.19	1341.65	-68.7297	224.273	0	#b4c4df
cell_313350068164152041213229212918983378657	620.48	-362.011	3819.88	799.838	612.959	-317.541	0	#c8437b
cell_313842022454938702811052715620501361020	-37.6821	-844.361	3161.72	317.487	-45.2036	-799.891	0	#f4ed27
cell_313855673763114499332575794814991644764	-433.439	-304.278	2765.96	857.571	-440.96	-259.808	0	#f4ed27
cell_313883875294564832910054163427305095619	-85.2412	348.183	3114.16	1510.03	-92.7627	392.653	0	#dc5d67
cell_314211351972174511557518507826709784043	-320.604	-671.373	2878.79	490.476	-328.126	-626.903	0	#f4ed27
cell_314239690467679934467492888614394980507	-148.36	-287.716	3051.04	874.133	-155.881	-243.246	0	#92c866
cell_314501566995026715030644584780787805234	-537.748	132.984	2661.65	1294.83	-545.269	177.454	0	#f4ed27
cell_314801343007609577294726091756389588595	112.896	-1069.09	3312.3	92.7543	105.375	-1024.62	0	#b4c4df
cell_31507454157433505082962087886602601919	-384.282	-712.414	2815.12	449.435	-391.804	-667.944	0	#9fd899
cell_315092334906573596839752500003319179556	116.413	-138.114	3315.81	1023.74	108.891	-93.6436	0	#b4c4df
cell_315098050522297935977914716521788859442	-467.352	57.0936	2732.05	1218.94	-474.873	101.564	0	#bce4b5
cell_315116709809982815188257269594285491012	320.3	96.6204	3519.7	1258.47	312.778	141.09	0	#e2c787
cell_315220444259046089748205249860053308614	-230.219	268.097	2969.18	1429.95	-237.741	312.567	0	#f68d45
cell_315482141913340578128682357460028096775	187.037	-108.428	3386.44	1053.42	179.516	-63.9584	0	#dc5d67
cell_31571496680386822380159477150271241964	408.037	-591.839	3607.44	570.01	400.515	-547.369	0	#dc5d67
cell_315790287218417649573013341595757555260	-414.852	277.541	2784.55	1439.39	-422.373	322.011	0	#b4c4df
cell_315881757114281721335801905945851272583	-370.467	-534.853	2828.93	626.996	-377.989	-490.383	0	#f4ed27
cell_31596627392065198493571995020301820817	-57.5461	-1039.14	3141.85	122.707	-65.0676	-994.672	0	#9fd899
cell_315978651457597704036269421270024147789	-49.4587	-658.411	3149.94	503.438	-56.9802	-613.941	0	#b4c4df
cell_31598510392479345659070575361998509827	178.379	575.603	3377.78	1737.45	170.858	620.072	0	#e26660
cell_316080893886113992149280682680675156083	-385.623	-234.092	2813.78	927.757	-393.145	-189.622	0	#37a055
cell_31616608427219048879174204803257045239	37.741	675.471	3237.14	1837.32	30.2195	719.941	0	#b4c4df
cell_316205655427965702011060823183513255072	-542.921	679.967	2656.48	1841.82	-550.442	724.437	0	#b4c4df
cell_316313268508125137622556764546910767486	561.507	-173.087	3760.91	988.762	553.986	-128.617	0	#8606a6
cell_316360102625260026196699561453657226318	-199.472	10.8959	2999.93	1172.74	-206.993	55.3658	0	#f1834c
cell_316376838510314546387749865212255536066	-576.004	155.986	2623.39	1317.83	-583.526	200.456	0	#f4ed27
cell_316385220794661864524739702041804149072	200.156	-118.057	3399.55	1043.79	192.634	-73.5874	0	#d1a559
cell_316418867404968771878210083184826814308	-679.387	-34.5645	2520.01	1127.28	-686.908	9.90552	0	#f2eff6
cell_316656440739683937008006318097992563704	158.209	786.995	3357.61	1948.84	150.688	831.465	0	#e76f5a
cell_316789061559621206384163493497600980805	-498.928	149.138	2700.47	1310.99	-506.45	193.608	0	#f4ed27
cell_316805726728946745797010842196282581898	409.734	169.456	3609.13	1331.31	402.213	213.926	0	#f9973f
cell_316883129421441408543748544876409604878	-308.263	605.389	2891.14	1767.24	-315.784	649.859	0	#f4ed27
cell_317072687679689332923042007025749764524	115.679	531.559	3315.08	1693.41	108.157	576.029	0	#873b99
cell_317165356496674141323936438671063288303	-70.4043	-472.9	3128.99	688.949	-77.9258	-428.43	0	#f1834c
cell_317203233902928005712049525273159623642	327.141	-69.3451	3526.54	1092.5	319.619	-24.8751	0	#f3f966
cell_317724477104367709186536838052584272370	-446.894	411.608	2752.5	1573.46	-454.416	456.078	0	#9fd899
cell_317764236411929902980481453164960250348	219.064	-1005	3418.46	156.849	211.542	-960.53	0	#fcd225
cell_317890252080781587642655528478619450669	-148.918	-603.599	3050.48	558.25	-156.439	-559.129	0	#127c39
cell_318053561224344595841001928702017395032	417.91	-686.931	3617.31	474.918	410.388	-642.461	0	#27dade
cell_318071100777912283756324948998314607022	337.647	536.178	3537.05	1698.03	330.125	580.648	0	#f1834c
cell_318141001560079455231218348409709446741	334.116	-784.449	3533.52	377.4	326.595	-739.979	0	#f1834c
cell_318148681765702745430901033643275005105	-41.0478	507.109	3158.35	1668.96	-48.5693	551.578	0	#f1834c
cell_318436643157405180357903971606248260174	171.411	553.69	3370.81	1715.54	163.889	598.16	0	#27dade
cell_318642907697618889442296998893635516549	65.1943	-191.902	3264.59	969.947	57.6728	-147.432	0	#f3f966
cell_318863362430760148384145387555588763187	446.393	-136.399	3645.79	1025.45	438.871	-91.929	0	#8606a6
cell_31897321131134271708274200980983571051	109.919	-180.221	3309.32	981.628	102.398	-135.751	0	#dc5d67
cell_319056283075358567057472188914402026159	-428.797	-200.165	2770.6	961.684	-436.318	-155.695	0	#dbed66
cell_319075332037663574175661963345253523203	555.881	369.715	3755.28	1531.56	548.359	414.185	0	#ce4b75
cell_319137175332909776216604778497160064438	-5.42993	663.16	3193.97	1825.01	-12.9514	707.63	0	#b4c4df
cell_319476228921944396411014145346081682481	257.48	-46.5428	3456.88	1115.31	249.958	-2.07288	0	#18cde4
cell_319592394445635107816862918191807858864	580.558	289.707	3779.96	1451.56	573.036	334.176	0	#e26660
cell_31986982284309860286741108385572739276	17.3042	-73.0022	3216.7	1088.85	9.78271	-28.5322	0	#873b99
cell_319945970606979483138471861158717917078	407.948	-457.029	3607.35	704.82	400.427	-412.559	0	#27dade
cell_319999958312309261977249837357365588137	-220.967	-848.2	2978.43	313.649	-228.488	-803.73	0	#92c866
cell_320042291219540889532487514208964780863	-528.368	489.448	2671.03	1651.3	-535.89	533.918	0	#bce4b5
cell_320167762708486529310524686968811124953	373.468	-487.445	3572.87	674.404	365.946	-442.975	0	#92c866
cell_32025620367723578072737225555959565617	794.267	411.864	3993.67	1573.71	786.745	456.334	0	#f68d45
cell_320307704433273458357783194047257905930	-318.268	120.053	2881.13	1281.9	-325.789	164.523	0	#f9973f
cell_321129472337408690603505244139743814217	380.403	-587.219	3579.8	574.63	372.881	-542.749	0	#0dc2e8
cell_321218039275170791562247466658109131872	145.702	-1143.48	3345.1	18.3691	138.18	-1099.01	0	#9fd899
cell_32144055970497957026858470565059113401	418.223	466.205	3617.62	1628.05	410.701	510.675	0	#d1a559
cell_321591218589029795992568260487232969274	57.8022	349.905	3257.2	1511.75	50.2808	394.375	0	#f3f966
cell_321688404520038088938938710191757338610	638.274	132.682	3837.67	1294.53	630.753	177.152	0	#27dade
cell_32180080374887711054618610301403148398	-190.438	326.232	3008.96	1488.08	-197.959	370.702	0	#dbed66
cell_321825187404624603694953290819415835537	-152.106	786.313	3047.29	1948.16	-159.627	830.783	0	#f4ed27
cell_321994314956640317372504493502581395720	697.102	157.538	3896.5	1319.39	689.58	202.008	0	#a40447
cell_322011585533135023471103724061547731637	260.955	373.055	3460.35	1534.9	253.433	417.525	0	#ae2892
cell_322392545596182632691852503308490201615	-163.608	-459.871	3035.79	701.978	-171.129	-415.401	0	#873b99
cell_32241793732715838198417584779989756332	21.7146	-452.16	3221.11	709.689	14.1931	-407.69	0	#127c39
cell_322567670447408174389224055974626984792	-458.011	67.4275	2741.39	1229.28	-465.532	111.897	0	#f4ed27
cell_322735819495665888166497269917319314535	82.1147	-77.5282	3281.51	1084.32	74.5933	-33.0582	0	#c8437b
cell_322803695846408341217870908407214308826	485.244	207.411	3684.64	1369.26	477.723	251.881	0	#c03a83
cell_323190773816741550814178094612097160645	-160.597	56.1025	3038.8	1217.95	-168.118	100.573	0	#f1834c
cell_32320288938934017137713018413477781176	-504.865	35.9508	2694.53	1197.8	-512.386	80.4208	0	#f4ed27
cell_323211399690825234593590122229606910631	-225.589	14.1652	2973.81	1176.01	-233.11	58.6351	0	#f2eff6
cell_323288975117098800139496063438199269659	-238.914	-4.68127	2960.48	1157.17	-246.436	39.7887	0	#f9973f
cell_323326513086738982161724517763928020871	-205.548	-522.236	2993.85	639.613	-213.069	-477.766	0	#92c866
cell_323354568877922710421708661351260006805	122.346	399.935	3321.74	1561.78	114.825	444.405	0	#e2c787
cell_323395494806883412132453490076307128021	114.992	702.812	3314.39	1864.66	107.471	747.282	0	#f1834c
cell_323405434873716666267855331634308815407	405.379	496.21	3604.78	1658.06	397.857	540.68	0	#e26660
cell_32377567187129137388085311843899618593	-535.934	720.253	2663.46	1882.1	-543.455	764.723	0	#af7222
cell_323846316337390567222036091220194476341	-180.188	85.7192	3019.21	1247.57	-187.709	130.189	0	#92c866
cell_323905590377970014233637863287293409620	-399.22	-104.974	2800.18	1056.88	-406.741	-60.5038	0	#92c866
cell_32399813871427286806460108072811750119	-265.45	-109.478	2933.95	1052.37	-272.972	-65.0076	0	#f9973f
cell_324246240201229664723905851929135023618	-193.077	884.611	3006.32	2046.46	-200.599	929.081	0	#9fd899
cell_324446988630454129798671766990598501634	680.904	52.1564	3880.3	1214.01	673.383	96.6263	0	#f2eff6
cell_324556364887056391686957531160265796843	-592.503	19.2239	2606.9	1181.07	-600.025	63.6938	0	#92c866
cell_324585392927887673655812834133692675691	51.9329	101.686	3251.33	1263.53	44.4114	146.156	0	#873b99
cell_324620833677094151470111390408020155677	184.121	351.739	3383.52	1513.59	176.6	396.209	0	#c8437b
cell_324983146709902080854245657284196709549	152.365	503.637	3351.76	1665.49	144.843	548.107	0	#27dade
cell_325072234287039018468167007966514562155	62.9873	-1001.18	3262.39	160.67	55.4658	-956.709	0	#f4ed27
cell_325711613604718709766605092265499570919	-20.5427	-938.097	3178.86	223.752	-28.0642	-893.627	0	#f4ed27
cell_32610860065871049438724684283142611358	393.567	-639.438	3592.97	522.411	386.045	-594.968	0	#0dc2e8
cell_326205437987524594806938395932326786799	-84.9612	14.7981	3114.44	1176.65	-92.4827	59.2681	0	#e26660
cell_326269291529896643661948043175034877142	-438.572	-244.406	2760.83	917.443	-446.094	-199.936	0	#f4ed27
cell_326371706541306955131378231206212678081	212.654	825.583	3412.05	1987.43	205.132	870.053	0	#d873b7
cell_326483534429901340594370837527823291933	-642.43	315.064	2556.97	1476.91	-649.952	359.534	0	#b4c4df
cell_326518104919209294840867491701896283407	-278.324	477.102	2921.07	1638.95	-285.845	521.572	0	#bce4b5
cell_326646526761128545567967515130815004485	-395.599	-146.077	2803.8	1015.77	-403.12	-101.607	0	#dbed66
cell_326677265400778908208950386930161652924	-54.1907	-491.162	3145.21	670.687	-61.7122	-446.692	0	#fdc527
cell_326865250441666211864460619942715139151	234.429	422.611	3433.83	1584.46	226.908	467.081	0	#27dade
cell_326884128554811100647473461949535602696	39.968	-810.048	3239.37	351.8	32.4465	-765.579	0	#f4ed27
cell_327069787833578521872729847686106075486	245.584	526.741	3444.98	1688.59	238.062	571.211	0	#27dade
cell_327116323124859310297351715658624208620	690.206	295.806	3889.6	1457.65	682.685	340.276	0	#e76f5a
cell_327394571604910889652343133851022356897	-179.43	-190.908	3019.97	970.941	-186.951	-146.438	0	#f1834c
cell_327459589600361758088329627506848915024	48.6038	-869.37	3248	292.479	41.0823	-824.9	0	#f4ed27
cell_327575292361893596299884047800586768846	112.358	777.937	3311.76	1939.79	104.837	822.407	0	#f1834c
cell_327621054077308029930474633984625777558	-58.6226	-361.252	3140.78	800.597	-66.144	-316.782	0	#f1834c
cell_327665832808134069142004830377794499787	222.353	57.5145	3421.75	1219.36	214.831	101.984	0	#32e3da
cell_327794997196240581862999904379794620376	-106.535	-333.526	3092.86	828.323	-114.057	-289.056	0	#f3f966
cell_32781310893849057442365296413617812789	-255.322	312.202	2944.08	1474.05	-262.843	356.672	0	#f9973f
cell_327909369264555854884384584822627110437	505.07	264.055	3704.47	1425.9	497.548	308.525	0	#92c866
cell_328209721800354760768118415035437090218	-67.3084	-104.658	3132.09	1057.19	-74.8298	-60.188	0	#f1834c
cell_328331048502918869379320635007643614688	22.6914	-264.615	3222.09	897.234	15.1699	-220.145	0	#e26660
cell_328366869863720067325701586270056732129	-584.989	69.5626	2614.41	1231.41	-592.51	114.033	0	#92c866
cell_328537682841227978902916614387500090973	-328.984	-389.833	2870.42	772.016	-336.505	-345.363	0	#f4ed27
cell_328860091662761993436662908277224027043	220.462	-283.937	3419.86	877.912	212.941	-239.467	0	#f3f966
cell_328906416106841613577557721452725073861	-73.7522	657.407	3125.65	1819.26	-81.2737	701.876	0	#f9973f
cell_32921743046491603769521101386814113692	488.631	157.487	3688.03	1319.34	481.109	201.957	0	#8606a6
cell_329455226701750165576535203599002356664	-348.252	-200.824	2851.15	961.025	-355.773	-156.354	0	#fcd225
cell_329624077479928982325070069988012567955	323.895	-175.084	3523.29	986.765	316.374	-130.614	0	#8606a6
cell_329701227168851201602206592160988985450	544.788	372	3744.19	1533.85	537.267	416.469	0	#0dc2e8
cell_329843653741237092589285911645506560006	-135.462	-299.772	3063.94	862.077	-142.984	-255.302	0	#b50a4d
cell_329946341865030134998154684177076517067	-350.215	218.661	2849.18	1380.51	-357.736	263.131	0	#f9973f
cell_330276012256060323861339528743350992840	-31.105	-1022.1	3168.29	139.748	-38.6265	-977.631	0	#9fd899
cell_330312012322656556497337750847161109789	211.543	406.46	3410.94	1568.31	204.021	450.93	0	#00b5eb
cell_330324631457980360765488860180329228377	-439.865	88.2656	2759.53	1250.11	-447.387	132.736	0	#fdc527
cell_330431335571690814487275726124404907093	-258.439	597.044	2940.96	1758.89	-265.961	641.514	0	#f4ed27
cell_330507028725659635938352939967560597988	109.306	-596.476	3308.7	565.373	101.784	-552.006	0	#f1834c
cell_330621922059910668721044082965920247746	-494.377	-9.57141	2705.02	1152.28	-501.899	34.8986	0	#f4ed27
cell_330636502935507808108910651779923317369	-465.298	335.367	2734.1	1497.22	-472.82	379.837	0	#f4ed27
cell_330692714958614192102469476511077663296	591.398	124.582	3790.8	1286.43	583.877	169.052	0	#873b99
cell_33073990327702994322776033332768617305	194.14	-527.71	3393.54	634.139	186.618	-483.24	0	#dc5d67
cell_330775056625658071640836967225288031198	8.88257	-266.646	3208.28	895.203	1.36108	-222.176	0	#dc5d67
cell_330827346658224855372547419786154257584	480.356	-229.66	3679.76	932.189	472.835	-185.19	0	#bce4b5
cell_331122482787604757923340345967568685063	-414.672	-224.328	2784.73	937.52	-422.194	-179.858	0	#f4ed27
cell_331278621783770805065751474713687315422	-658.932	280.873	2540.47	1442.72	-666.454	325.343	0	#bce4b5
cell_331302686107219507773128238114062783430	-378.624	217.792	2820.77	1379.64	-386.146	262.262	0	#f4ed27
cell_331558291591484192167402233537433548875	-404.937	64.689	2794.46	1226.54	-412.459	109.159	0	#fcd225
cell_33162321038603581569053710618779752018	-504.212	247.287	2695.19	1409.14	-511.733	291.757	0	#f4ed27
cell_331645090435738288991899608563111593682	318.07	361.49	3517.47	1523.34	310.548	405.96	0	#18cde4
cell_331706267289101497903043921186454915450	-3.44116	-51.9828	3195.96	1109.87	-10.9626	-7.51282	0	#9fd899
cell_33201456037109074034081107090320240073	517.954	388.705	3717.35	1550.55	510.432	433.175	0	#127c39
cell_332330334659673340295003953222682622853	-144.792	539.392	3054.61	1701.24	-152.313	583.862	0	#b4c4df
cell_33241883905002098852378322158645786514	671.236	132.013	3870.64	1293.86	663.715	176.483	0	#ce4b75
cell_332664727044115560517839982553953275057	701.978	112.488	3901.38	1274.34	694.457	156.958	0	#92c866
cell_332771575337975181489269427419685877665	-491.144	789.683	2708.25	1951.53	-498.665	834.153	0	#af7222
cell_333221218810924860048686876980829868219	-435.458	-390.996	2763.94	770.853	-442.98	-346.526	0	#f4ed27
cell_333325905436126024946406888561245365146	-108.231	48.7999	3091.17	1210.65	-115.752	93.2699	0	#f1834c
cell_333623068370478821849363402454155200865	-60.0972	129.559	3139.3	1291.41	-67.6187	174.029	0	#f2eff6
cell_333866349945374379613654467859754043189	72.0566	-1015.81	3271.46	146.04	64.5352	-971.339	0	#f4ed27
cell_333913364598925024939467480172684232568	576.585	-160.583	3775.98	1001.27	569.063	-116.113	0	#b7318a
cell_333995953908140311093895203919881538028	193.101	-1045.97	3392.5	115.877	185.579	-1001.5	0	#f4ed27
cell_334334898927960911464004283708531500484	281.507	152.873	3480.91	1314.72	273.985	197.343	0	#9c179e
cell_334609028958056865904572946179327337801	192.078	518.246	3391.48	1680.09	184.556	562.716	0	#dc5d67
cell_334618701577825287046719040291458221941	-202.082	-611.042	2997.32	550.807	-209.603	-566.572	0	#92c866
cell_334736306185696527230652552643151359893	-475.952	137.274	2723.45	1299.12	-483.473	181.744	0	#f4ed27
cell_334805617654552247042623716329533694703	-240.729	246.621	2958.67	1408.47	-248.25	291.091	0	#f9973f
cell_334994548351722006160635227358911601538	-18.5269	-769.493	3180.87	392.355	-26.0483	-725.024	0	#fcd225
cell_33512765686203987032769029016816226142	-305.351	-421.376	2894.05	740.473	-312.872	-376.906	0	#e8d29a
cell_335163095265413232582784589611308458631	235.502	-576.743	3434.9	585.106	227.98	-532.273	0	#bce4b5
cell_335320979767156962493332018473728216128	60.427	454.711	3259.83	1616.56	52.9055	499.181	0	#f3f966
cell_335362919450953361228876882106527682694	312.435	-530.021	3511.83	631.828	304.914	-485.551	0	#ddcce4
cell_335398503713394129965544022528219578845	-322.391	795.497	2877.01	1957.35	-329.913	839.967	0	#fcd225
cell_335600090469378803953400455812989799390	-437.831	129.187	2761.57	1291.04	-445.353	173.657	0	#f2eff6
cell_335640477394430040919272391050803407853	83.7219	-616.4	3283.12	545.448	76.2004	-571.931	0	#f68d45
cell_33587246415650486789104486884796466557	-23.7517	-990.697	3175.65	171.151	-31.2732	-946.228	0	#f4ed27
cell_335881663477360898784988719164786545774	19.8816	-199.094	3219.28	962.755	12.3601	-154.624	0	#f1834c
cell_335947376873841756761617325342913958634	56.2852	-279.705	3255.68	882.144	48.7637	-235.235	0	#e26660
cell_336595394567690547317632133903358401032	90.488	690.292	3289.89	1852.14	82.9665	734.762	0	#ae2892
cell_336676056566498789458675117285820992508	-348.521	514.541	2850.88	1676.39	-356.042	559.011	0	#f4ed27
cell_336702218062541609559002825690865883172	-176.059	111.903	3023.34	1273.75	-183.581	156.373	0	#f1834c
cell_336756213187081790821897341234053450354	-354.533	373.168	2844.87	1535.02	-362.055	417.638	0	#f4ed27
cell_337078886824989212111448587793598535439	748.804	195.973	3948.2	1357.82	741.282	240.443	0	#e26660
cell_337196151895167333753941321395583849313	786.919	159.99	3986.32	1321.84	779.398	204.46	0	#b4c4df
cell_33721187735106820269088706711153531496	-634.549	401.925	2564.85	1563.77	-642.071	446.395	0	#9fd899
cell_33724372027029275107853661674291952483	-609.896	601.659	2589.5	1763.51	-617.418	646.129	0	#af7222
cell_337622838430506549982680630227707054534	-551.595	582.734	2647.8	1744.58	-559.116	627.204	0	#b4c4df
cell_337630453742726617877720736488839097217	185.203	-903.754	3384.6	258.095	177.681	-859.284	0	#fdc527
cell_337676307517654822640671756459461412987	129.178	279.254	3328.58	1441.1	121.657	323.724	0	#873b99
cell_33772957055289290524413483525135851535	-27.6104	448.015	3171.79	1609.86	-35.1318	492.485	0	#f1834c
cell_338112175505572514528028384378410348501	235.258	-158.367	3434.66	1003.48	227.736	-113.897	0	#dbb972
cell_338124238483379995539297922523784269933	645.097	234.284	3844.5	1396.13	637.575	278.754	0	#dbb972
cell_338341977779626439090091034674154240509	-46.1379	18.5006	3153.26	1180.35	-53.6594	62.9706	0	#92c866
cell_338501139182612767374921422378555274011	355.584	-785.042	3554.98	376.807	348.062	-740.572	0	#92c866
cell_338973977920003858817078713848473189574	-311.385	630.973	2888.01	1792.82	-318.907	675.442	0	#b4c4df
cell_339042969023271948463700914884018312192	-176.513	52.2539	3022.89	1214.1	-184.035	96.7239	0	#f9973f
cell_339078182438443879473145598162800609686	-458.391	352.986	2741.01	1514.84	-465.912	397.456	0	#f4ed27
cell_339081055114768663150318157757652116891	-685.02	455.091	2514.38	1616.94	-692.542	499.561	0	#af7222
cell_339252027592182619656569175397266172242	602.911	50.7292	3802.31	1212.58	595.39	95.1992	0	#ddcce4
cell_339293621100127457166180886195815137786	705.562	54.6082	3904.96	1216.46	698.041	99.0781	0	#ce4b75
cell_339503592740027132889982082025744447716	635.251	16.9755	3834.65	1178.82	627.729	61.4454	0	#b4c4df
cell_339643218302274658830175955446111723839	-373.7	861.757	2825.7	2023.61	-381.222	906.227	0	#f2eff6
cell_339698983805427168604843335891575431968	-455.154	315.652	2744.24	1477.5	-462.676	360.122	0	#f4ed27
cell_339715267573660573355696207736451461321	-70.2268	-95.0112	3129.17	1066.84	-77.7483	-50.5413	0	#e76f5a
cell_339861224267604834111063251441750701861	-539.157	117.842	2660.24	1279.69	-546.679	162.312	0	#f4ed27
cell_340006769332701852961464242445628350998	803.502	97.3323	4002.9	1259.18	795.98	141.802	0	#b4c4df
cell_340021773781564183734109685269595616464	212.923	582.746	3412.32	1744.6	205.402	627.216	0	#d5546e
cell_340132645407857427586471161579550435044	-56.9375	269.966	3142.46	1431.82	-64.459	314.436	0	#f1834c
cell_34024208422111758984774558855509555142	189.588	124.528	3388.99	1286.38	182.066	168.998	0	#00b5eb
cell_34035362679834874394648977987983619562	-247.003	422.249	2952.4	1584.1	-254.524	466.719	0	#b4c4df
cell_34374335251018124923688114790556517683	-556.192	130.066	2643.21	1291.91	-563.713	174.536	0	#92c866
cell_3454766681615221309463653491917895858	98.2585	345.603	3297.66	1507.45	90.7371	390.073	0	#b4c4df
cell_34605792538193977456194612124485072390	110.414	608.016	3309.81	1769.87	102.893	652.486	0	#e26660
cell_3472013871406082187512222294297343800	-33.3088	693.176	3166.09	1855.03	-40.8303	737.646	0	#f1834c
cell_34858571334275348070667887205161607264	27.4543	-722.494	3226.85	439.355	19.9329	-678.024	0	#fdc527
cell_35117379638894881042707196027117732190	-453.599	561.638	2745.8	1723.49	-461.121	606.108	0	#92c866
cell_35185312902654017878514220535342680142	-75.4434	256.196	3123.96	1418.05	-82.9648	300.666	0	#f1834c
cell_35397918007338701094891850493774726331	-241.5	-283.09	2957.9	878.759	-249.022	-238.62	0	#f9973f
cell_35513886889372733407243100362888608644	-431.784	733.513	2767.61	1895.36	-439.305	777.983	0	#92c866
cell_35517682610213303335050258668538703915	-465.887	277.924	2733.51	1439.77	-473.408	322.394	0	#f4ed27
cell_35559915260772194894458321379557391247	-263.137	831.91	2936.26	1993.76	-270.659	876.38	0	#92c866
cell_35589344073822888430703063200287124471	113.689	-802.626	3313.09	359.223	106.168	-758.156	0	#dbed66
cell_35655478751631868157501150944664539563	43.696	61.7328	3243.09	1223.58	36.1746	106.203	0	#dc5d67
cell_35689668465784756539118219397643391825	215.79	-976.897	3415.19	184.951	208.268	-932.427	0	#f4ed27
cell_3570194286476876986827061672300504527	133.994	-181.41	3333.39	980.439	126.472	-136.94	0	#27dade
cell_35784080872770353741432083745462879660	-387.937	636.949	2811.46	1798.8	-395.459	681.419	0	#e44099
cell_35977604409377358252986635853619017467	-430.926	-268.101	2768.47	893.747	-438.448	-223.631	0	#f4ed27
cell_36082235911494963883996801803576862007	-45.0413	-1068.31	3154.36	93.5343	-52.5627	-1023.84	0	#43ac5e
cell_36250884275705826071444669133070224498	74.1287	429.952	3273.53	1591.8	66.6072	474.422	0	#873b99
cell_36630273736751642748021082560210072793	-193.413	386.63	3005.99	1548.48	-200.935	431.1	0	#f9973f
cell_37272543009946073891761624764642189783	27.0183	-1029.95	3226.42	131.899	19.4968	-985.48	0	#f4ed27
cell_37329018107183729698806945319373623749	58.4065	328.684	3257.81	1490.53	50.885	373.154	0	#dbed66
cell_37386086030712902032447043258392056291	768.236	405.058	3967.63	1566.91	760.714	449.528	0	#f9973f
cell_37450123866085361504096569033989676111	392.697	373.856	3592.1	1535.7	385.176	418.326	0	#27dade
cell_37462666727983477242198783736912106351	310.107	-477.914	3509.51	683.935	302.586	-433.444	0	#dc5d67
cell_37476163995770619470809598405597456514	57.4722	134.248	3256.87	1296.1	49.9507	178.718	0	#dc5d67
cell_37642818604708466081657022598922739538	-55.8987	-680.394	3143.5	481.454	-63.4202	-635.924	0	#e1237e
cell_38445355913048118067859203070424696057	186.572	-293.976	3385.97	867.873	179.05	-249.506	0	#dc5d67
cell_3854072351783916918386898694314419499	327.262	-301.212	3526.66	860.637	319.741	-256.742	0	#dc5d67
cell_38583635854555607239513789819716505509	149.502	-617.568	3348.9	544.281	141.981	-573.098	0	#f1834c
cell_3880021389853979395205740163782445923	-98.3889	-589.916	3101.01	571.933	-105.91	-545.446	0	#92c866
cell_38824644194065271663233346777658771094	-71.7913	793.5	3127.61	1955.35	-79.3127	837.97	0	#b4c4df
cell_38850690962975289911673620750790911380	-175.658	-430.089	3023.74	731.76	-183.18	-385.619	0	#d7bfdd
cell_38928953466987804144241219662293187846	-380.542	-145.028	2818.86	1016.82	-388.063	-100.558	0	#f4ed27
cell_39529097941475423026203059828482570659	-161.656	-576.085	3037.74	585.764	-169.178	-531.615	0	#feba2c
cell_39534791661803895465799598241814669382	-379.973	418.207	2819.43	1580.06	-387.494	462.677	0	#f4ed27
cell_39542071768592698149874854314746305817	139.125	-856.094	3338.52	305.755	131.603	-811.624	0	#fdc527
cell_39619863872988569191620658924844890727	-110.941	147.443	3088.46	1309.29	-118.463	191.913	0	#f1834c
cell_40083380627929994931104667338050039065	738.952	182.238	3938.35	1344.09	731.431	226.708	0	#dbed66
cell_40089315088864477483973325067390435756	145.011	-450.729	3344.41	711.12	137.49	-406.259	0	#e26660
cell_40532069105168892507990267294817306205	61.5171	530.28	3260.92	1692.13	53.9956	574.75	0	#b4c4df
cell_40607239911713920584515094531230641058	232.975	-595.844	3432.37	566.005	225.454	-551.374	0	#92c866
cell_40731511367352535887821416751628242730	-422.017	182.549	2777.38	1344.4	-429.538	227.019	0	#f4ed27
cell_40824540389706531022736270042297861708	-0.80957	-915.414	3198.59	246.435	-8.33105	-870.944	0	#f4ed27
cell_40946888644035982687924827787136284640	437.163	31.9076	3636.56	1193.76	429.642	76.3776	0	#8606a6
cell_410057055665781893276494671412765985	189.884	-153.134	3389.28	1008.71	182.363	-108.664	0	#92c866
cell_41035545244286367382371606930453001614	-263.485	-747.217	2935.91	414.632	-271.006	-702.747	0	#f3f966
cell_41058743942801256361541935223243940914	-570.682	671.559	2628.72	1833.41	-578.204	716.029	0	#af7222
cell_41099514203511242173698795955923539417	434.049	150.17	3633.45	1312.02	426.527	194.64	0	#a16518
cell_41168303887789953489752749533220358726	-520.046	148.155	2679.35	1310	-527.568	192.625	0	#f4ed27
cell_41262211869284154444973492574710333861	383.367	-754.024	3582.77	407.824	375.845	-709.554	0	#f1834c
cell_41689746295998376925300489902147740908	-151.577	-73.5812	3047.82	1088.27	-159.099	-29.1112	0	#f1834c
cell_4175208005530834846651180776995122948	103.006	-647.546	3302.4	514.303	95.4844	-603.076	0	#f1834c
cell_41838344186591651430662683431211906221	219.303	-109.682	3418.7	1052.17	211.782	-65.2117	0	#00b5eb
cell_41966478735314802844277698965990307178	113.035	684.793	3312.43	1846.64	105.514	729.262	0	#f1834c
cell_42164581615244768465293913529884106310	488.004	121.307	3687.4	1283.16	480.482	165.777	0	#9fd899
cell_42169947444879328044760565733769640227	-94.3931	-511.236	3105.01	650.613	-101.915	-466.766	0	#f9973f
cell_42217451066225948114763763788158756916	-519.72	-170.601	2679.68	991.248	-527.242	-126.131	0	#e153a5
cell_42482439523904520912365992180761637931	-158.143	485.676	3041.26	1647.53	-165.664	530.146	0	#f9973f
cell_42516451600060615524417753852463813004	-367.533	-423.162	2831.87	738.687	-375.055	-378.692	0	#fcd225
cell_4280043575305984406113104227246721915	-393.709	-275.612	2805.69	886.237	-401.231	-231.142	0	#92c866
cell_43093599806007469361994310748273727894	217.537	-442.661	3416.94	719.188	210.016	-398.191	0	#e26660
cell_43095371170044206464210698442733434340	-454.715	522.127	2744.68	1683.98	-462.236	566.597	0	#f4ed27
cell_43455777957680251362904364642479685867	3.06494	186.671	3202.46	1348.52	-4.45654	231.141	0	#b4c4df
cell_43462947640988814174138276521933852241	-318.215	-315.855	2881.18	845.994	-325.737	-271.385	0	#9fd899
cell_43496409705195789017366385634483169593	-113.755	-116.898	3085.64	1044.95	-121.277	-72.4279	0	#f3f966
cell_43560774930755957970291573310843867706	-488.665	190.865	2710.73	1352.71	-496.187	235.335	0	#f4ed27
cell_43673089208225848835043670768274991821	274.944	572.435	3474.34	1734.28	267.423	616.905	0	#f3f966
cell_43696670747560737511643820633791644384	13.7295	-642.467	3213.13	519.382	6.20801	-597.997	0	#2c944c
cell_43768625189630330379640566487300166777	-193.385	643.117	3006.01	1804.97	-200.907	687.587	0	#127c39
cell_44038285423666180659617326311791000999	-228.24	44.6386	2971.16	1206.49	-235.761	89.1085	0	#f1834c
cell_44233470163238022693978716043704149513	-21.123	238.237	3178.28	1400.09	-28.6445	282.707	0	#dc5d67
cell_44513718920940998652536899723530776360	308.633	-533.96	3508.03	627.889	301.111	-489.49	0	#ddcce4
cell_44572565580387943759089453439446886543	-246.011	173.458	2953.39	1335.31	-253.533	217.928	0	#f9973f
cell_44602939245820528550327623065452556586	222.188	252.973	3421.59	1414.82	214.667	297.443	0	#8606a6
cell_44640127666348240386982311397401560261	-504.171	-341.29	2695.23	820.559	-511.692	-296.82	0	#bce4b5
cell_44721675138102672621352075275909821720	63.1501	-1010.26	3262.55	151.588	55.6287	-965.791	0	#f4ed27
cell_44726053785795851091994880426032920341	68.9199	-601.088	3268.32	560.761	61.3984	-556.618	0	#ed7953
cell_44797615794945570085730123894016157205	76.2776	-521.357	3275.68	640.492	68.7561	-476.887	0	#b4c4df
cell_44866189840093854219606119285407086018	-258.412	-490.835	2940.99	671.014	-265.933	-446.365	0	#f4ed27
cell_44869642606839959988154750293839917421	-368.197	-417.938	2831.2	743.911	-375.719	-373.468	0	#f4ed27
cell_45127912654240582376901643162860458779	165.773	-620.465	3365.17	541.384	158.252	-575.995	0	#f9973f
cell_45314754485928346491344201765128334752	-647.227	527.154	2552.17	1689	-654.749	571.624	0	#af7222
cell_45371455826904226114449416253441994479	351.225	412.286	3550.62	1574.14	343.704	456.756	0	#ce4b75
cell_45441231259548663060185507361820026915	-264.428	642.566	2934.97	1804.42	-271.949	687.036	0	#9fd899
cell_46038202139472865546659379273763586249	-228.2	134.716	2971.2	1296.56	-235.721	179.186	0	#f9973f
cell_46191123079286268579245741077745197511	144.201	-51.2007	3343.6	1110.65	136.679	-6.73071	0	#b4c4df
cell_46289379591302576170046778943065488065	379.28	88.6986	3578.68	1250.55	371.758	133.169	0	#bce4b5
cell_46483761580490793275187031429850729800	219.418	-911.362	3418.82	250.487	211.897	-866.892	0	#92c866
cell_46486387908106619661454829108011201585	-255.125	-714.49	2944.27	447.359	-262.646	-670.02	0	#f4ed27
cell_46790756552520268109194421452539119364	313.196	319.707	3512.59	1481.56	305.675	364.177	0	#8606a6
cell_47000741438551228157790636000909375867	-238.647	323.123	2960.75	1484.97	-246.168	367.593	0	#f9973f
cell_47085438467361842289150330744890751898	-314.423	556.514	2884.98	1718.36	-321.944	600.984	0	#f4ed27
cell_4713474733962474234732385918778169210	318.009	-395.495	3517.41	766.354	310.488	-351.025	0	#d1a559
cell_47240403353634253702416446562154321373	-158.188	733.894	3041.21	1895.74	-165.709	778.364	0	#f4ed27
cell_4749544725252425790673648142897440232	-321.819	-500.126	2877.58	661.723	-329.341	-455.656	0	#f4ed27
cell_47574681678443588389433829774465631499	-350.895	-235.856	2848.5	925.993	-358.416	-191.386	0	#f4ed27
cell_47855062683837526523639231236117901277	-670.533	317.507	2528.87	1479.36	-678.055	361.977	0	#af7222
cell_48011035066744103077832423648813749723	-593.047	12.9899	2606.35	1174.84	-600.569	57.4598	0	#92c866
cell_48161495595958964074955517509155523224	712.556	131.744	3911.95	1293.59	705.034	176.214	0	#dbb972
cell_48227798629413437657436975043284778435	371.36	-447.846	3570.76	714.003	363.839	-403.376	0	#dc5d67
cell_48235364430040294722963128664830148550	617.828	-180.412	3817.23	981.437	610.307	-135.942	0	#18cde4
cell_48313592972747948785196157439483485780	-303.038	-464.922	2896.36	696.927	-310.56	-420.452	0	#f4ed27
cell_48930487783627280811202676640431847686	-44.6294	-48.2528	3154.77	1113.6	-52.1509	-3.78284	0	#f1834c
cell_48965624325105563252976359820892269394	-373.257	-183.6	2826.14	978.249	-380.778	-139.13	0	#f4ed27
cell_49010336247952611916746711753683670530	620.048	18.6101	3819.45	1180.46	612.527	63.0801	0	#92c866
cell_49035124067654628344877891252549487208	-68.2583	-689.055	3131.14	472.794	-75.7798	-644.585	0	#f4ed27
cell_49273049109746236011058061663895777939	415.233	188.761	3614.63	1350.61	407.711	233.231	0	#873b99
cell_49843829263701710180094803300348263603	-268.846	-399.311	2930.55	762.538	-276.367	-354.841	0	#f3f966
cell_50019314391301525534939111191904120036	-337.142	-488.761	2862.26	673.088	-344.663	-444.291	0	#f4ed27
cell_50804599688671036269643599963345298105	-15.4038	-917.896	3183.99	243.953	-22.9253	-873.426	0	#f4ed27
cell_50850227120869330037584141225821630569	341.441	-305.931	3540.84	855.918	333.919	-261.461	0	#ddcce4
cell_50982329649193521328563627017097230061	136.642	134.045	3336.04	1295.89	129.12	178.515	0	#c8437b
cell_51074160828390938445294617610984283389	153.606	-916.271	3353	245.578	146.085	-871.801	0	#fdc527
cell_51098351483704146571256676985330443792	178.401	-1159.43	3377.8	2.41925	170.879	-1114.96	0	#56b567
cell_51374984608695712562639055407912285395	591.433	-113.051	3790.83	1048.8	583.911	-68.5809	0	#ce4b75
cell_51376646044840568381134872490853253294	385.53	-692.93	3584.93	468.919	378.008	-648.46	0	#b4c4df
cell_51563311806173371989172997732396763931	45.9641	-461.511	3245.36	700.338	38.4426	-417.041	0	#f1834c
cell_51672756706336837514237742087133449505	351.236	465.032	3550.64	1626.88	343.715	509.502	0	#27dade
cell_51853053616855244211296103819969726675	216.599	-182.488	3416	979.361	209.078	-138.018	0	#92c866
cell_51894033760750693260166357390319061609	114.844	-308.71	3314.24	853.139	107.323	-264.24	0	#b4c4df
cell_52088493661042038511306056384724758747	-42.6799	41.7647	3156.72	1203.61	-50.2014	86.2346	0	#9fd899
cell_52178699257205308662829987067901237281	-640.045	-21.7852	2559.35	1140.06	-647.566	22.6848	0	#af7222
cell_52190589885633619877510350270046274316	-305.373	487.208	2894.03	1649.06	-312.894	531.678	0	#f4ed27
cell_52233188367197744127417979427566522045	56.8594	125.053	3256.26	1286.9	49.3379	169.523	0	#dc5d67
[truncated: 159,386 more rows]

## Sheet: Fig.5f
﻿SSIM/PCC values of Scube’s, STAligner’s, and PASTE’s alignment results for the MERFISH dataset
SSIM	PCC	slice	method
0.676572	0.713074	1	Scube
0.62086	0.675785	1	STAligner
0.627217	0.676517	1	PASTE
0.61035	0.653505	2	Scube
0.592775	0.63126	2	STAligner
0.559693	0.605623	2	PASTE
0.614159	0.675052	3	Scube
0.45294	0.48761	3	STAligner
0.513953	0.551092	3	PASTE
0.698187	0.746953	4	Scube
0.623441	0.680996	4	STAligner
0.464686	0.498099	4	PASTE
0.731246	0.774424	5	Scube
0.519668	0.566893	5	STAligner
0.653901	0.705211	5	PASTE
0.73223	0.769537	6	Scube
0.533687	0.577477	6	STAligner
0.571438	0.624455	6	PASTE
0.730571	0.777058	7	Scube
0.665924	0.735453	7	STAligner
0.5553	0.611164	7	PASTE
0.795575	0.832112	8	Scube
0.690912	0.740077	8	STAligner
0.663683	0.718958	8	PASTE
0.712066	0.74797	9	Scube
0.693454	0.730182	9	STAligner
0.600233	0.642043	9	PASTE
0.796928	0.836476	10	Scube
0.78668	0.823997	10	STAligner
0.592678	0.659013	10	PASTE
0.68134	0.727756	11	Scube
0.343703	0.359284	11	STAligner
0.439764	0.475836	11	PASTE
0.76173	0.798799	12	Scube
0.734475	0.785135	12	STAligner
0.634302	0.682265	12	PASTE
0.700869	0.73634	13	Scube
0.613371	0.641593	13	STAligner
0.365367	0.39676	13	PASTE
0.694217	0.736494	14	Scube
0.66716	0.715906	14	STAligner
0.260104	0.28909	14	PASTE
0.770178	0.811632	15	Scube
0.655897	0.688493	15	STAligner
0.700699	0.734847	15	PASTE
0.77725	0.820943	16	Scube
0.578002	0.627373	16	STAligner
0.739033	0.773297	16	PASTE
0.785356	0.832649	17	Scube
0.652595	0.685564	17	STAligner
0.548642	0.593454	17	PASTE
0.696478	0.744402	18	Scube
0.513559	0.544022	18	STAligner
0.416195	0.455984	18	PASTE
0.499282	0.546239	19	Scube
0.356224	0.388938	19	STAligner
0.12087	0.124937	19	PASTE
0.552584	0.597162	20	Scube
0.411964	0.441695	20	STAligner
0.16499	0.166222	20	PASTE
0.749218	0.789763	21	Scube
0.732032	0.766496	21	STAligner
0.759318	0.796046	21	PASTE
0.793222	0.833375	22	Scube
0.602358	0.646784	22	STAligner
0.650025	0.688875	22	PASTE
0.75754	0.797287	23	Scube
0.606329	0.631381	23	STAligner
0.775196	0.813494	23	PASTE
0.730929	0.773067	24	Scube
0.600855	0.642142	24	STAligner
0.587511	0.624821	24	PASTE
0.754	0.788122	25	Scube
0.615968	0.66856	25	STAligner
0.749543	0.793871	25	PASTE
0.755997	0.802342	26	Scube
0.748052	0.787236	26	STAligner
0.688041	0.735315	26	PASTE
0.614444	0.664572	27	Scube
0.473718	0.519289	27	STAligner
0.453322	0.506176	27	PASTE
0.72397	0.767412	28	Scube
0.570545	0.622318	28	STAligner
0.655947	0.700702	28	PASTE
0.70264	0.741862	29	Scube
0.716482	0.770697	29	STAligner
0.730495	0.777676	29	PASTE
0.765232	0.81071	30	Scube
0.759964	0.797939	30	STAligner
0.706473	0.746543	30	PASTE
0.75743	0.784612	31	Scube
0.633016	0.676428	31	STAligner
0.605868	0.64754	31	PASTE
0.684229	0.731624	32	Scube
0.660593	0.709162	32	STAligner
0.665169	0.71694	32	PASTE
