# Supplementary material for: SPACEL: deep learning-based characterization of spatial transcriptome architectures
Source: Nat Commun. 2023 Nov 22;14:7603. doi: 10.1038/s41467-023-43220-3 (PMC10663563; doi:10.1038/s41467-023-43220-3)
Supplement: Supplementary file 8 — Source Data [file 41467_2023_43220_MOESM8_ESM.zip › SourceData/Source_Data_sFigure18.xlsx]

## Sheet: sFig.18a
Cell type compositions predicted by Spoint
	Excitatory neurons, cerebral cortex	Excitatory neurons, hippocampus CA1	Excitatory neurons, thalamus	Peptidergic neurons, hypothalamus	Excitatory neurons, midbrain	D1 medium spiny neurons, striatum
01A_13.26x27.17	0.427177	0	0	0	0	0
01A_13.28x28.21	0.199005	0	0	0	0	0
01A_14.27x31.3	0.417029	0.0107211	0	0	0	0
01A_14.28x27.2	0.540908	0.0107251	0	0	0	0.0115142
01A_14.28x29.25	0.702622	0.0210028	0	0	0	0
01A_14.29x30.29	0.777796	0.0171545	0	0	0	0
01A_14.32x24.19	0.249677	0.0176515	0	0	0	0
01A_14.32x26.21	0.322977	0	0	0	0	0
01A_14.33x25.2	0.198047	0	0	0	0	0
01A_14.3x28.21	0.802979	0	0	0	0	0
01A_15.31x28.2	0.877608	0	0	0	0	0
01A_15.32x27.18	0.412756	0	0	0	0	0
01A_15.32x31.28	0.749224	0	0	0	0	0
01A_15.33x23.15	0.356437	0.0107454	0	0	0	0.0115026
01A_15.33x24.16	0.262761	0	0	0	0	0
01A_15.33x32.28	0.678745	0.0138431	0	0	0	0.0105812
01A_15.34x26.2	0.548644	0	0	0	0	0
01A_15.35x25.19	0.796377	0	0	0	0	0
01A_15.3x29.22	0.734104	0	0	0	0	0
01A_15.3x30.27	0.495141	0.01046	0	0	0	0
01A_16.27x29.23	0.543562	0.0295824	0	0	0	0
01A_16.28x30.27	0.822887	0.0102074	0	0	0	0
01A_16.28x31.27	0.668892	0.0145462	0	0	0	0
01A_16.29x27.19	0.470648	0.011143	0	0	0	0
01A_16.29x28.2	0.899977	0.0113096	0	0	0	0
01A_16.31x22.15	0.267487	0	0	0	0	0
01A_16.31x23.16	0.823291	0	0	0	0	0
01A_16.31x24.17	0.558243	0	0	0	0	0
01A_16.33x26.18	0.774984	0	0	0	0	0
01A_16.34x25.19	0.455531	0	0	0	0	0
01A_16.3x21.16	0.435302	0	0	0	0	0.0123049
01A_16.3x32.27	0.477712	0	0	0	0	0
01A_17.25x30.25	0.626301	0	0	0	0	0
01A_17.26x29.22	0.516716	0	0	0	0	0
01A_17.26x31.26	0.534005	0	0	0	0	0
01A_17.26x32.25	0.660676	0	0	0	0	0
01A_17.27x23.16	0.574895	0	0	0	0.012046	0
01A_17.27x26.18	0.652464	0.0125965	0	0	0	0
01A_17.29x21.15	0.1322	0.0226012	0	0	0	0
01A_17.29x22.13	0.074968	0	0	0	0	0
01A_17.29x24.16	0.242549	0	0	0	0	0
01A_17.29x25.18	0.283025	0	0	0	0.017908	0
01A_17.29x27.17	0.655094	0	0	0	0	0
01A_17.29x28.18	0.511682	0	0	0	0	0
01A_18.31x30.3	0.799213	0	0	0	0	0
01A_18.32x27.23	0.640825	0	0	0	0	0
01A_18.33x23.19	0.447071	0	0	0	0.0109246	0
01A_18.33x29.27	0.735308	0	0	0	0	0
01A_18.34x28.25	0.750685	0	0	0	0	0
01A_18.35x21.18	0.048846	0	0	0	0	0
01A_18.35x22.2	0.0784009	0	0	0	0	0
01A_18.35x26.22	0.79466	0	0	0	0	0
01A_18.36x24.2	0.483022	0	0	0	0	0
01A_18.37x20.18	0.203877	0	0	0	0	0
01A_18.38x25.21	0.36855	0	0	0	0	0
01A_18.3x31.3	0.815826	0	0	0	0	0
01A_18.3x32.3	0.701796	0	0	0	0	0
01A_19.33x24.18	0.37313	0	0	0	0	0
01A_19.34x20.15	0.0685486	0	0	0	0	0
01A_19.34x27.17	0.8332	0	0	0	0	0.0101314
01A_19.34x28.21	0.854041	0	0	0	0	0
01A_19.34x29.23	0.761462	0	0	0	0	0
01A_19.34x30.26	0.758503	0	0	0	0	0
01A_19.34x32.26	0.650258	0	0	0	0	0
01A_19.35x22.15	0.534165	0	0	0	0	0.0700712
01A_19.35x23.14	0.392713	0	0	0	0.0126884	0
01A_19.35x26.17	0.590485	0	0	0	0	0
01A_19.36x25.16	0.774921	0	0	0	0.0110347	0
01A_19.37x21.14	0.0905813	0.0105575	0	0	0	0
01A_19.3x31.26	0.829314	0	0	0	0	0
01A_20.43x29.21	0.0765163	0	0	0	0	0
01A_20.44x27.15	0.218276	0	0	0	0	0
01A_20.44x31.24	0.165908	0	0	0	0	0
01A_20.45x30.25	0.0799425	0	0	0	0	0
01A_20.45x32.26	0.148485	0	0	0	0	0
01A_20.46x21.13	0.1944	0	0	0	0	0
01A_20.46x24.15	0.50652	0	0	0	0	0
01A_20.46x26.14	0.73479	0	0	0	0	0.0168828
01A_20.47x28.19	0.144774	0.0142595	0	0	0	0
01A_20.48x20.11	0.233537	0	0	0	0	0
01A_20.48x25.15	0.830613	0	0	0	0	0
01A_20.49x23.11	0.766971	0	0	0	0	0
01A_20.52x22.13	0.767894	0	0	0	0	0
01A_21.41x27.15	0.158149	0	0	0	0	0
01A_21.41x29.2	0.0165763	0	0	0	0	0
01A_21.41x30.22	0	0	0	0	0	0
01A_21.41x31.24	0.0223099	0	0	0	0	0
01A_21.42x28.23	0.225974	0	0	0	0	0
01A_21.43x25.16	0.573866	0	0	0	0	0.0150066
01A_21.44x21.14	0.231629	0	0	0	0	0
01A_21.44x24.12	0.58291	0	0	0	0	0
01A_21.45x20.11	0.235924	0.0112553	0	0	0	0
01A_21.45x23.13	0.542551	0	0	0	0.0191302	0
01A_21.4x26.16	0.217408	0	0	0	0	0
01A_22.46x23.16	0.826339	0	0	0	0	0
01A_22.46x31.27	0	0	0	0	0	0
01A_22.46x32.25	0	0	0	0	0	0
01A_22.47x27.17	0.367546	0	0	0	0	0
01A_22.47x29.21	0.36957	0	0	0	0	0
01A_22.47x30.24	0	0	0	0	0	0
01A_22.48x22.15	0.689479	0	0	0	0	0.0105225
01A_22.48x28.18	0.283206	0.0129177	0	0	0	0
01A_22.49x26.18	0.122815	0	0	0	0	0
01A_22.52x21.16	0.346593	0	0	0	0	0
01A_22.5x24.15	0.0495629	0	0	0	0	0
01A_22.5x25.17	0.400251	0	0	0	0	0
01A_23.59x30.27	0.165135	0.0129698	0	0	0	0
01A_23.59x32.28	0.0317162	0	0	0	0	0
01A_23.62x24.16	0.020608	0	0	0	0	0
01A_23.62x27.19	0.640384	0.0113036	0	0	0	0
01A_23.62x29.24	0.538566	0.0465051	0	0	0	0
01A_23.65x26.2	0.608472	0.0158489	0	0	0	0
01A_23.66x28.2	0.196484	0.0196784	0	0	0	0
01A_23.69x25.18	0.297552	0	0	0	0	0
01A_23.6x31.27	0	0	0	0	0	0
01A_23.7x23.17	0.361677	0	0	0	0	0
01A_24.59x31.27	0	0	0	0	0	0
01A_24.61x27.19	0.599818	0	0	0	0	0
01A_24.61x29.22	0.27054	0	0	0	0	0
01A_24.61x30.24	0	0	0	0	0	0
01A_24.61x32.27	0.049247	0	0	0	0	0
01A_24.62x28.2	0.594791	0.0245688	0	0	0	0
01A_24.64x23.16	0.281976	0.0245899	0	0	0	0
01A_24.64x25.18	0.138498	0.0141361	0	0	0	0
01A_24.64x26.19	0.342502	0	0	0	0	0
01A_24.65x24.17	0.027315	0	0	0	0	0
01A_25.62x29.23	0.50022	0	0	0	0	0
01A_25.62x30.27	0	0	0	0	0	0
01A_25.62x31.29	0	0	0	0	0	0
01A_25.62x32.29	0.147577	0	0	0	0	0
01A_25.63x24.19	0.30365	0	0	0	0	0
01A_25.64x27.2	0.471365	0	0	0	0	0
01A_25.65x26.22	0.205259	0	0	0	0	0
01A_25.65x28.21	0.480973	0.0192576	0	0	0	0
01A_25.67x25.2	0	0	0	0	0	0
01A_26.64x27.17	0.196054	0	0	0	0.0122038	0
01A_26.64x32.27	0.0455711	0	0	0	0	0
01A_26.65x29.19	0.152978	0.0114795	0	0	0	0
01A_26.65x30.23	0.0217031	0	0	0	0	0
01A_26.65x31.26	0	0	0	0	0	0
01A_26.66x26.2	0	0	0	0	0	0
01A_26.67x25.19	0.188349	0.0141413	0	0	0	0
01A_26.67x28.2	0.151405	0.0107282	0	0	0	0
01A_26.68x24.18	0.204026	0	0	0	0	0
01A_27.61x27.18	0.181459	0	0	0	0	0
01A_27.62x30.25	0.0337281	0	0	0.0189375	0	0.0155451
01A_27.63x25.19	0.45976	0	0	0	0	0
01A_27.63x31.25	0.0415537	0	0	0	0	0
01A_27.64x29.22	0.0848785	0	0	0	0	0
01A_27.64x32.29	0	0	0	0	0	0
01A_27.65x28.2	0.0549189	0	0	0	0.0172109	0
01A_27.68x26.2	0.0803848	0.013914	0	0	0	0
01B_10.825x12.04	0.548605	0	0	0	0.0106127	0
01B_10.826x11.014	0.292434	0	0	0	0.0110872	0
01B_10.843x10.014	0.563896	0	0	0	0	0
01B_11.913x12.071	0.710905	0	0	0	0	0
01B_11.928x10.024	0.653068	0.0209387	0	0	0	0
01B_11.935x14.098	0.727775	0	0	0	0	0.0119342
01B_11.935x15.093	0.54805	0.0110457	0	0	0	0
01B_11.936x16.087	0.309603	0	0	0	0	0
01B_11.939x8.039	0.305728	0	0	0	0	0
01B_11.945x13.096	0.820348	0	0	0	0	0.0195071
01B_11.945x9.033	0.671452	0	0	0	0	0
01B_11.947x11.065	0.615457	0	0	0	0	0
01B_11.95x17.111	0.498082	0	0	0	0	0
01B_12.89x15.071	0.742232	0	0	0	0	0
01B_12.902x12.057	0.441633	0	0	0	0	0
01B_12.907x10.014	0.593351	0	0	0	0	0
01B_12.908x13.077	0.343398	0	0	0	0	0
01B_12.908x14.084	0.655638	0	0	0	0	0
01B_12.909x18.094	0.319071	0.0110932	0	0	0	0
01B_12.913x16.095	0.792195	0	0	0	0	0
01B_12.914x11.05	0.767783	0	0	0	0	0
01B_12.922x8.031	0.696146	0	0	0	0	0.0101971
01B_12.925x9.02	0.477396	0	0	0	0	0
01B_12.935x7.003	0.286675	0	0	0	0	0
01B_12.9x17.081	0.609788	0	0	0	0	0.0439201
01B_13.888x11.07	0.795056	0	0	0	0	0
01B_13.888x15.095	0.441523	0	0	0	0	0
01B_13.888x17.104	0.616366	0	0	0	0	0.0121216
01B_13.893x16.115	0.34318	0	0	0	0	0
01B_13.894x12.083	0.53196	0.0163403	0	0	0	0
01B_13.896x10.041	0.680238	0.016204	0	0	0	0
01B_13.898x14.083	0.489946	0	0	0	0	0
01B_13.899x18.103	0.201553	0.0109104	0	0	0	0
01B_13.89x13.096	0.541659	0	0	0	0	0
01B_13.905x19.148	0.24017	0.0147603	0	0	0	0
01B_13.917x7.01	0.515108	0.0149502	0	0	0	0
01B_13.917x9.038	0.689561	0	0	0	0	0
01B_13.935x8.058	0.644779	0	0	0	0	0
01B_14.873x16.071	0.415288	0	0	0	0	0
01B_14.875x13.077	0.788257	0	0	0	0	0
01B_14.876x10.016	0.749372	0	0	0	0	0
01B_14.876x18.089	0.633889	0.0182977	0	0	0	0
01B_14.878x11.039	0.674848	0	0	0	0	0
01B_14.881x14.073	0.793173	0	0	0	0	0
01B_14.888x17.097	0.681215	0	0	0	0	0
01B_14.88x15.077	0.544566	0	0	0	0	0
01B_14.891x12.062	0.658429	0.0106755	0	0	0	0
01B_14.891x19.135	0.383132	0	0	0	0	0.0124519
01B_14.892x6.979	0.573098	0.0267166	0	0	0	0
01B_14.894x9.029	0.773624	0	0	0	0	0
01B_14.896x8.025	0.709269	0	0	0	0	0
01B_15.823x19.125	0.482529	0	0	0	0	0.0106901
01B_15.834x12.064	0.640935	0	0	0	0	0
01B_15.834x14.089	0.702944	0	0	0	0	0
01B_15.834x16.08	0.40118	0	0	0	0	0
01B_15.834x18.095	0.669811	0	0	0	0	0
01B_15.837x13.092	0.713747	0	0	0	0	0
01B_15.838x15.064	0.615357	0	0	0	0	0
01B_15.844x6.973	0.595777	0.0181247	0	0	0	0.0111991
01B_15.845x20.102	0.182588	0	0	0	0	0
01B_15.846x11.047	0.800562	0	0	0	0	0
01B_15.853x10.014	0.648599	0	0	0	0	0
01B_15.853x17.11	0.314196	0	0	0	0	0
01B_15.855x8.026	0.682638	0	0	0	0	0
01B_15.857x9.034	0.658382	0	0	0	0	0
01B_16.765x15.061	0.540335	0	0.0129839	0	0.0113429	0
01B_16.766x19.092	0.742195	0	0	0	0	0
01B_16.777x14.057	0.613719	0	0	0	0	0
01B_16.777x20.091	0.371166	0	0	0	0	0
01B_16.781x13.062	0.740297	0	0	0	0	0
01B_16.789x11.032	0.745919	0	0	0	0	0
01B_16.795x16.049	0.40764	0	0	0	0	0
01B_16.79x12.056	0.874484	0	0	0	0	0
01B_16.801x18.063	0.424334	0	0	0	0	0
01B_16.802x17.073	0.540982	0	0	0	0	0
01B_16.802x9.99	0.773506	0	0	0	0	0
01B_16.805x7.995	0.615122	0	0	0	0	0
01B_16.807x6.968	0.326843	0	0	0	0	0
01B_16.814x9.002	0.706389	0	0	0	0	0
01B_17.757x16.121	0.384544	0	0	0	0.0129578	0
01B_17.757x17.021	0.624099	0	0	0	0	0
01B_17.787x15.112	0.462331	0	0	0	0	0
01B_17.797x9.023	0.803431	0	0	0	0	0
01B_17.801x10.046	0.660574	0	0	0	0	0
01B_17.804x19.145	0.683928	0	0	0	0	0.0114757
01B_17.807x20.13	0.319813	0	0	0	0	0
01B_17.809x11.09	0.628626	0	0	0	0	0
01B_17.812x13.098	0.546095	0	0	0	0	0
01B_17.819x8.055	0.737766	0	0	0	0	0
01B_17.81x14.109	0.654037	0	0	0	0	0
01B_17.821x12.101	0.524196	0	0	0	0	0
01B_17.834x18.128	0.704195	0	0	0	0	0
01B_17.846x7.014	0.263407	0	0	0	0	0
01B_18.776x19.098	0.504694	0	0	0	0	0
01B_18.789x13.045	0.0695935	0	0	0	0	0
01B_18.795x16.094	0.722307	0	0	0	0	0
01B_18.797x20.072	0.246864	0.0124954	0	0	0	0
01B_18.801x11.032	0.197397	0	0	0	0	0
01B_18.804x12.038	0.194436	0.015901	0	0	0	0
01B_18.806x7.996	0.315238	0	0	0	0	0
01B_18.809x9.997	0.200761	0.0154117	0	0	0	0
01B_18.811x14.08	0.148395	0	0	0	0	0
01B_18.814x18.09	0.653167	0	0	0	0.0124324	0
01B_18.817x17.072	0.584005	0	0	0	0	0
01B_18.823x8.996	0.292686	0.0212809	0	0	0	0.0130765
01B_18.826x15.045	0.603038	0	0	0	0	0
01B_19.866x19.073	0.237496	0	0	0	0	0
01B_19.889x13.042	0.0257063	0	0	0	0	0
01B_19.88x12.041	0.0214645	0	0	0	0	0
01B_19.891x10.064	0.0141886	0	0	0	0	0
01B_19.892x16.066	0.394372	0	0	0	0	0
01B_19.898x11.014	0	0	0	0	0	0
01B_19.898x18.081	0.81272	0	0	0	0	0
01B_19.903x15.072	0.0680714	0.010963	0	0	0	0
01B_19.903x17.075	0.665655	0	0	0	0	0
01B_19.908x14.113	0.0715588	0	0	0	0	0
01B_19.913x9.006	0.0490608	0	0	0	0	0
01B_20.817x12.037	0.215314	0.0264931	0	0	0	0
01B_20.819x11.023	0.113257	0.0163715	0	0	0	0
01B_20.821x15.075	0.249888	0	0	0	0	0
01B_20.821x16.053	0.0680544	0	0	0	0	0
01B_20.822x14.042	0.308726	0	0	0	0	0
01B_20.826x13.041	0.353553	0.0112613	0	0	0	0
01B_20.826x7.991	0	0	0	0	0	0
01B_20.828x18.046	0.174344	0	0	0	0	0
01B_20.829x17.047	0.235962	0	0	0	0	0
01B_20.831x9.979	0	0	0	0	0	0
01B_20.845x9.025	0	0	0	0	0	0
01B_21.829x14.074	0.614789	0.0385706	0	0	0	0.0168205
01B_21.837x13.056	0.52262	0.0187501	0	0	0	0.0141053
01B_21.845x10.005	0	0	0	0	0	0
01B_21.845x12.019	0.382155	0.0219696	0	0	0	0
01B_21.847x17.058	0.103773	0	0	0	0	0
01B_21.851x11.019	0.380545	0.012687	0	0	0	0
01B_21.853x8.997	0	0	0	0	0	0
01B_21.854x16.066	0.36153	0.017061	0	0	0	0
01B_21.856x7.991	0.0850188	0	0	0	0	0
01B_21.85x15.076	0.579838	0	0	0	0	0
01B_21.86x18.085	0.100432	0.0102936	0	0	0	0
01B_22.932x13.06	0.125156	0.0362585	0	0	0	0
01B_22.933x12.079	0.483311	0.0279437	0	0	0	0
01B_22.944x11.029	0.362938	0.052504	0	0	0	0
01B_22.948x15.091	0.669999	0.0108229	0	0	0	0
01B_22.948x9.028	0	0	0	0	0	0
01B_22.951x14.092	0.614257	0.0297526	0	0	0	0
01B_22.956x10.053	0	0	0	0	0	0
01B_22.95x16.086	0.45006	0.0107673	0	0	0	0
01B_22.976x17.089	0.0730814	0	0	0	0	0
01B_22.982x8.056	0.0542929	0	0	0	0	0
01B_23.916x14.068	0.509381	0	0	0	0	0
01B_23.919x11.019	0.0540329	0	0	0	0	0
01B_23.921x9.012	0.0535075	0	0	0	0	0
01B_23.922x12.048	0	0	0	0	0	0
01B_23.926x13.065	0.38862	0.0250487	0	0	0	0
01B_23.927x17.076	0.0269577	0.0119383	0	0	0	0
01B_23.932x15.058	0.384621	0	0	0	0	0
01B_23.936x10.031	0	0	0	0	0	0
01B_23.945x8.005	0	0	0	0	0	0
01B_23.947x16.088	0.110104	0	0	0	0	0
01B_24.916x13.093	0.630183	0.0106654	0	0	0	0
01B_24.916x14.096	0.543698	0.0249942	0	0	0	0
01B_24.922x10.043	0	0	0	0	0	0
01B_24.922x11.027	0	0	0	0	0	0
01B_24.926x12.06	0.142168	0	0	0	0	0
01B_24.926x17.135	0.0389327	0.0221477	0	0	0	0
01B_24.929x9.043	0.0224261	0	0	0	0	0
01B_24.92x16.109	0.150719	0	0	0	0	0
01B_24.932x15.103	0.215369	0	0	0	0	0
01B_24.93x8.037	0	0	0	0	0	0
01B_25.906x12.046	0.509445	0.0227851	0	0	0	0
01B_25.909x16.077	0.0563401	0	0	0	0	0
01B_25.912x10.025	0	0	0	0	0	0
01B_25.915x13.062	0.419148	0.0173893	0	0	0	0
01B_25.915x15.06	0.0460063	0	0	0	0	0
01B_25.924x11.003	0	0	0	0	0	0
01B_25.926x14.076	0.311456	0	0	0	0	0
01B_25.932x8.009	0	0	0	0	0	0
01B_25.934x9.033	0.0576122	0	0	0	0	0
01B_26.839x15.069	0	0	0	0	0	0
01B_26.851x14.074	0.143936	0	0	0	0	0
01B_26.853x12.059	0.0507799	0.0110301	0	0	0	0
01B_26.861x13.064	0.237851	0	0	0	0	0
01B_26.861x9.99	0.0138815	0	0	0	0	0
01B_26.863x11.011	0	0	0	0	0	0
01B_26.873x9.022	0.0629195	0	0	0	0	0
01B_26.879x7.999	0.0336447	0	0	0	0	0
01B_27.797x9.032	0	0	0	0	0	0
01B_27.799x13.038	0.0286623	0	0	0	0	0
01B_27.803x10.005	0.0824919	0	0	0	0	0
01B_27.807x14.055	0.0201222	0	0	0	0	0
01B_27.813x12.033	0	0	0	0	0	0
01B_27.818x11.013	0	0	0	0	0	0
01B_27.839x7.984	0.0393837	0	0	0	0	0
01B_28.838x11.045	0.0149062	0	0	0	0	0
01B_28.844x10.053	0.0142292	0	0	0	0	0
01B_28.849x12.058	0	0	0	0	0	0
01B_28.85x9.048	0.100667	0	0	0	0	0
02A_10.68x23.26	0.402011	0.0132753	0	0	0	0
02A_10.72x22.17	0.359377	0.0155645	0	0	0	0
02A_10.75x19.13	0.620709	0	0	0	0	0.0123536
02A_10.75x29.23	0.258294	0.0103249	0	0	0	0
02A_10.76x21.19	0.585682	0	0	0	0	0
02A_10.76x27.2	0.433243	0.088555	0	0	0	0
02A_10.77x18.1	0.2641	0	0	0	0	0.0117619
02A_10.77x20.11	0.633459	0	0	0	0	0.0131991
02A_10.77x26.2	0.287635	0.0798408	0	0	0	0
02A_10.77x28.21	0.409809	0.0357778	0	0	0	0
02A_10.81x25.21	0.281489	0.0376053	0	0	0	0
02A_10.8x24.18	0.0383939	0	0	0	0	0
02A_11.95x17.13	0.254023	0.0102297	0	0	0	0
02A_11.95x18.12	0.246715	0	0	0	0	0
02A_11.95x20.15	0.580308	0	0	0	0	0.0110638
02A_11.96x24.22	0.0109556	0	0	0	0	0
02A_11.96x27.24	0.23616	0.119168	0	0	0	0.0126458
02A_11.96x29.15	0.171376	0.04765	0	0	0	0
02A_11.97x25.21	0.170692	0	0	0	0	0
02A_11.98x21.18	0.61803	0.0100575	0	0	0	0
02A_11.98x26.23	0.296849	0.0388302	0	0	0	0
02A_11.99x22.26	0.157118	0.0178706	0	0	0	0
02A_12.04x28.25	0.533078	0.0128313	0	0	0	0.0196914
02A_12.0x19.15	0.519047	0.0194232	0	0	0	0
02A_12.0x23.22	0.292206	0.0183874	0	0	0	0
02A_12.91x28.23	0.433321	0	0	0	0	0.0242564
02A_12.92x15.11	0.208122	0	0	0	0	0
02A_12.92x18.13	0.486381	0	0	0	0	0
02A_12.93x20.14	0.476168	0	0	0	0	0
02A_12.94x21.18	0.499416	0.0156961	0	0	0	0
02A_12.94x29.22	0.190376	0.0274729	0	0	0	0
02A_12.95x16.13	0.524295	0	0	0	0	0
02A_12.95x23.24	0.585301	0	0	0	0	0
02A_12.95x26.23	0.437349	0.0612345	0	0	0	0
02A_12.96x17.13	0.803554	0	0	0	0	0
02A_12.96x19.16	0.173221	0	0	0	0	0
02A_12.96x22.28	0.660231	0.0110595	0	0	0	0
02A_12.97x25.2	0.4807	0.028494	0	0	0	0
02A_12.97x27.24	0.453727	0.0190911	0	0	0	0.0117528
02A_13.02x24.22	0.404121	0.039049	0	0	0	0.0104371
02A_13.88x14.09	0.170484	0.0101065	0	0	0	0
02A_13.88x15.09	0.286979	0	0	0	0	0
02A_13.88x26.19	0.544114	0.0116371	0	0	0	0.0141204
02A_13.89x18.11	0.566701	0	0	0	0	0
02A_13.91x16.1	0.759784	0	0	0	0	0.0136367
02A_13.91x17.11	0.82174	0	0	0	0	0
02A_13.91x25.18	0.634932	0	0	0	0	0.0329271
02A_13.92x20.11	0.608913	0	0	0	0	0
02A_13.93x24.18	0.543732	0.0109837	0	0	0	0.0102887
02A_13.93x28.2	0.31922	0	0	0	0	0.0156065
02A_13.94x22.27	0.0965394	0	0	0	0	0
02A_13.95x21.16	0.224904	0	0	0	0	0
02A_13.98x27.2	0.657782	0.0105201	0	0	0	0.0168463
02A_13.9x19.14	0.763405	0	0	0	0	0
02A_13.9x23.22	0.308047	0.0188172	0	0	0	0
02A_14.72x27.11	0.578373	0.0167567	0	0	0	0.0154672
02A_14.73x16.09	0.757251	0	0	0	0	0
02A_14.77x15.08	0.666151	0	0	0	0	0
02A_14.79x17.09	0.641427	0	0	0	0	0
02A_14.79x19.12	0.55102	0	0	0	0	0
02A_14.79x21.14	0.811186	0	0	0	0	0
02A_14.79x23.17	0.0731237	0	0	0	0	0
02A_14.79x28.18	0.644563	0	0	0	0	0
02A_14.81x14.09	0.232247	0.0121488	0	0	0	0
02A_14.81x18.08	0.603626	0	0	0	0	0
02A_14.82x22.23	0.3211	0	0	0	0	0
02A_14.82x24.21	0.219739	0	0	0	0	0
02A_14.82x29.2	0.303925	0.0187267	0	0	0	0
02A_14.85x20.1	0.670375	0	0	0	0	0
02A_14.91x26.17	0.520074	0.0112355	0	0	0	0.0113967
02A_14.98x25.25	0.536024	0.0108375	0	0	0	0
02A_15.73x24.41	0.733491	0	0	0	0	0.0100812
02A_15.74x29.27	0.473764	0.0210774	0	0	0	0
02A_15.79x25.2	0.72046	0	0	0	0	0
02A_15.81x14.08	0.358398	0	0	0	0	0.0104114
02A_15.81x15.09	0.837398	0	0	0	0	0
02A_15.81x18.08	0.659022	0	0	0	0	0
02A_15.82x16.09	0.789343	0	0	0	0	0
02A_15.82x19.14	0.678073	0	0	0	0	0
02A_15.83x20.11	0.570828	0	0	0	0	0
02A_15.83x21.14	0.686555	0	0	0	0	0
02A_15.83x23.19	0.749133	0	0	0	0	0
02A_15.84x17.08	0.652898	0	0	0	0	0
02A_15.86x22.24	0.782446	0	0	0	0	0
02A_15.87x26.22	0.743133	0	0	0	0	0
02A_15.89x27.18	0.497116	0.0123296	0	0	0	0
02A_15.89x28.17	0.674806	0	0	0	0	0
02A_15.8x13.04	0.164182	0.0139689	0	0	0	0.0148901
02A_16.74x13.07	0.254963	0	0	0	0	0
02A_16.76x15.1	0.810607	0	0	0	0	0
02A_16.76x16.09	0.710164	0	0	0	0	0
02A_16.76x28.18	0.619057	0	0	0	0	0
02A_16.77x14.09	0.665556	0	0	0	0	0.0241482
02A_16.77x21.15	0.512416	0	0	0	0	0
02A_16.79x17.07	0.598979	0	0	0	0	0
02A_16.79x18.08	0.633447	0	0	0	0	0
02A_16.79x19.14	0.644566	0	0	0	0	0
02A_16.81x22.24	0.535972	0	0	0	0	0
02A_16.82x27.18	0.566461	0.0167819	0	0	0	0
02A_16.83x25.18	0.67301	0	0	0	0	0
02A_16.83x29.18	0.481999	0.032555	0	0	0	0
02A_16.84x20.11	0.661795	0	0	0	0	0
02A_16.84x23.17	0.547258	0	0	0	0	0
02A_16.88x24.21	0.741616	0	0	0	0	0
02A_16.8x26.19	0.63722	0.0112516	0	0	0	0
02A_17.77x14.1	0.569589	0	0	0	0	0.0313201
02A_17.79x20.11	0.627251	0	0	0	0	0.0148721
02A_17.81x13.08	0.240287	0	0	0	0	0
02A_17.81x17.09	0.726139	0	0	0	0	0
02A_17.81x26.18	0.518282	0	0	0	0	0
02A_17.83x22.26	0.581858	0.0104574	0	0	0	0
02A_17.83x28.24	0.727575	0	0	0	0	0
02A_17.84x25.19	0.706085	0	0	0	0	0
02A_17.85x15.1	0.834385	0	0	0	0	0
02A_17.85x21.14	0.676734	0	0	0	0	0
02A_17.85x23.2	0.601694	0	0	0	0	0
02A_17.87x27.2	0.559064	0.0157016	0	0	0	0
02A_17.88x19.14	0.408977	0	0	0	0	0
02A_17.88x24.21	0.576299	0	0	0	0	0
02A_17.8x16.09	0.669796	0	0	0	0	0
02A_17.8x18.1	0.699065	0	0	0	0	0
02A_18.71x19.14	0.584185	0	0	0	0	0
02A_18.73x15.09	0.660321	0	0	0	0	0.0107054
02A_18.75x13.07	0.363628	0	0	0	0	0.012929
02A_18.77x17.11	0.75264	0	0	0	0	0
02A_18.77x21.16	0.613264	0	0	0	0	0.0131337
02A_18.79x14.09	0.731996	0	0	0	0	0.0161638
02A_18.79x28.19	0.737855	0	0	0	0	0
02A_18.82x20.11	0.705846	0	0	0	0	0
02A_18.82x24.21	0.771882	0	0	0	0	0
02A_18.84x16.11	0.715512	0	0	0	0	0
02A_18.86x22.23	0.774669	0	0	0	0	0
02A_18.86x25.19	0.640468	0	0	0	0	0
02A_18.87x27.2	0.624898	0	0	0	0	0
02A_18.8x18.09	0.574834	0.0109221	0	0	0	0
02A_18.8x23.19	0.689967	0	0	0	0	0
02A_18.8x26.19	0.603203	0.0165816	0	0	0	0
02A_19.96x14.09	0.383766	0	0	0	0	0.0247683
02A_19.96x15.09	0.81927	0	0	0	0	0.017303
02A_19.97x18.09	0.629982	0	0	0	0	0
02A_19.98x17.07	0.715403	0	0	0	0	0
02A_19.98x20.12	0.565255	0	0	0	0	0
02A_19.98x21.17	0.63397	0	0	0	0	0
02A_19.99x26.17	0.68971	0	0	0	0	0
02A_20.01x24.18	0.636876	0	0	0	0	0.0143575
02A_20.02x22.26	0.712175	0	0	0	0	0
02A_20.02x25.17	0.575723	0.0127358	0	0	0	0
02A_20.02x27.19	0.688234	0	0	0	0	0
02A_20.03x19.11	0.619849	0	0	0	0	0
02A_20.05x28.18	0.559254	0	0	0	0	0
02A_20.0x16.12	0.73959	0	0	0	0	0.0126654
02A_20.0x23.19	0.611035	0	0	0	0	0.0162566
02A_20.72x15.13	0.383197	0	0	0	0	0.010016
02A_20.73x19.16	0.768168	0	0	0	0	0
02A_20.73x23.16	0.662632	0	0	0	0	0.0116364
02A_20.74x16.11	0.568834	0	0	0	0	0
02A_20.74x17.11	0.764389	0	0	0	0	0
02A_20.77x21.16	0.500006	0	0	0	0	0
02A_20.79x24.17	0.664098	0.0138507	0	0	0	0.0108712
02A_20.81x20.12	0.588916	0	0	0	0	0
02A_20.81x26.2	0.482616	0.0141252	0	0	0	0
02A_20.82x18.07	0.454589	0	0	0	0	0
02A_20.82x25.15	0.603677	0	0	0	0	0
02A_20.84x27.2	0.677809	0.0111646	0	0	0	0
02A_20.8x22.23	0.580314	0.0136901	0	0	0	0
02A_20.8x28.18	0.533996	0	0	0	0	0
02A_21.68x19.11	0.574066	0	0	0	0	0
02A_21.69x23.15	0.609521	0	0	0	0	0
02A_21.69x24.18	0.516168	0.0150907	0	0	0	0
02A_21.72x28.19	0.45896	0	0	0	0	0
02A_21.73x21.12	0.502578	0	0	0	0	0
02A_21.74x17.07	0.776383	0	0	0	0	0.0114068
02A_21.75x18.1	0.762756	0	0	0	0	0.0108145
02A_21.77x22.2	0.67846	0	0	0	0	0
02A_21.77x25.17	0.552213	0.0180554	0	0	0	0
02A_21.77x26.2	0.673602	0	0	0	0	0
02A_21.77x27.2	0.743787	0	0	0	0	0
02A_21.79x20.1	0.58188	0	0	0	0	0
02A_22.93x18.11	0.365407	0	0	0	0	0
02A_22.94x19.11	0.643773	0.0118587	0	0	0	0
02A_22.94x21.16	0.7846	0	0	0	0	0
02A_22.97x22.21	0.584402	0	0	0	0	0
02A_22.97x27.23	0.70132	0	0	0	0	0
02A_22.98x20.13	0.559158	0	0	0	0	0
02A_23.02x26.22	0.607625	0	0	0	0	0
02A_23.02x28.23	0.318891	0	0	0	0	0
02A_23.08x23.23	0.756187	0	0	0	0	0
02A_23.0x24.2	0.850176	0	0	0	0	0
02A_23.0x25.21	0.679173	0	0	0	0	0
02A_23.79x21.21	0.751062	0	0	0	0	0
02A_23.95x22.24	0.800243	0	0	0	0	0.0110981
02A_23.96x20.15	0.288946	0.0111211	0	0	0	0
02A_23.96x24.23	0.678582	0	0	0	0	0
02A_23.97x23.22	0.582875	0	0	0	0	0
02A_23.98x25.22	0.772095	0	0	0	0	0
02A_24.02x26.19	0.774231	0	0	0	0	0
02A_24.02x27.2	0.469156	0	0	0	0	0.011004
02A_24.82x23.2	0.235434	0	0	0	0	0
02A_24.86x26.17	0.186694	0	0	0	0	0
02A_24.98x24.22	0.221549	0	0	0	0	0.0103409
02A_24.98x25.18	0.109892	0	0	0	0	0
02A_6.84x22.18	0.0210865	0	0	0	0	0
02A_6.84x24.19	0.240004	0	0	0	0	0
02A_6.86x23.2	0.198357	0	0	0	0	0
02A_6.87x28.22	0.129227	0	0	0	0	0.0101843
02A_6.88x25.2	0.169852	0.0144465	0	0	0	0
02A_6.98x26.32	0.545054	0.0115168	0	0	0	0.0376088
02A_6.9x27.18	0.484712	0	0	0	0	0.0437058
02A_7.79x28.22	0.641784	0	0	0	0	0.0275453
02A_7.79x29.23	0.290779	0.0147723	0	0	0	0
02A_7.81x26.22	0.54141	0.0175188	0	0	0	0.0428397
02A_7.82x23.18	0.331972	0.0241581	0	0	0	0.0119397
02A_7.83x22.17	0.200904	0	0	0	0	0.0201771
02A_7.83x24.2	0.465127	0.0100201	0	0	0	0.012673
02A_7.83x27.21	0.301687	0.0246306	0	0	0	0.0152141
02A_7.85x25.21	0.622601	0	0	0	0	0
02A_7.92x21.18	0.01249	0	0	0	0	0
02A_8.98x23.19	0.526066	0.0113048	0	0	0	0
02A_8.99x22.16	0.505925	0	0	0	0	0
02A_9.01x21.22	0.310756	0	0	0	0	0.0111941
02A_9.02x29.22	0.196377	0	0	0	0	0
02A_9.03x19.08	0.0414667	0	0	0	0	0
02A_9.03x20.14	0.143819	0	0	0	0	0
02A_9.04x24.19	0.319476	0.0165579	0	0	0	0
02A_9.04x26.21	0.48511	0.0309201	0	0	0	0.0123766
02A_9.05x25.18	0.494488	0.0154454	0	0	0	0.0129806
02A_9.07x27.2	0.521077	0.093821	0	0	0	0.0139092
02A_9.0x28.21	0.215716	0.0154001	0	0	0	0.017004
02A_9.74x20.13	0.303601	0	0	0	0	0
02A_9.81x25.18	0.291016	0.0367716	0	0	0	0
02A_9.82x23.2	0.381288	0.012308	0	0	0	0
02A_9.82x28.22	0.345041	0.0102005	0	0	0	0
02A_9.82x29.25	0.0999725	0.0158126	0	0	0	0
02A_9.83x22.16	0.502212	0.0114629	0	0	0	0.0161676
02A_9.83x26.2	0.565856	0.0733632	0	0	0	0
02A_9.86x24.18	0.29169	0	0	0	0	0.0155853
02A_9.86x27.2	0.635497	0.0453178	0	0	0	0
02A_9.8x19.1	0.0933734	0	0	0	0	0
02A_9.8x21.24	0.498369	0	0	0	0	0.0148867
02A_9.92x18.12	0.110538	0	0	0	0	0
02B_10.69x23.21	0.251895	0.0169968	0	0	0	0
02B_10.72x22.18	0.458791	0.0126181	0	0	0	0
02B_10.77x28.22	0.329964	0	0	0	0	0
02B_10.78x27.22	0.579938	0.0364564	0	0	0	0.0252475
02B_10.79x18.11	0.409214	0	0	0	0	0
02B_10.79x19.12	0.657546	0	0	0	0	0
02B_10.79x20.09	0.536422	0.0102492	0	0	0	0.0157065
02B_10.79x21.17	0.467765	0	0	0	0	0
02B_10.81x26.21	0.340365	0.0745125	0	0	0	0
02B_10.84x25.22	0.463268	0.0153868	0	0	0	0
02B_10.8x17.12	0.253081	0	0	0	0	0
02B_10.8x24.22	0.413531	0.0130336	0	0	0	0
02B_11.95x18.14	0.425735	0	0	0	0	0.0134716
02B_11.95x20.14	0.380508	0	0	0	0	0
02B_11.96x16.14	0.337364	0	0	0	0	0
02B_11.96x17.13	0.679802	0	0	0	0	0
02B_11.96x27.27	0.52551	0.011343	0	0	0	0.0207158
02B_11.98x21.17	0.440119	0.0147135	0	0	0	0.0113583
02B_11.99x24.24	0.731678	0.0231561	0	0	0	0
02B_11.99x25.23	0.557953	0.0101371	0	0	0	0.0121069
02B_12.01x22.25	0.403083	0	0	0	0	0
02B_12.03x23.24	0.600006	0.014744	0	0	0	0
02B_12.03x28.24	0.280755	0.0129469	0	0	0	0
02B_12.0x19.15	0.395923	0	0	0	0	0
02B_12.0x26.27	0.558424	0	0	0	0	0.018187
02B_12.94x15.1	0.317862	0	0	0	0	0
02B_12.94x20.16	0.74481	0	0	0	0	0
02B_12.94x23.25	0.0937757	0	0	0	0	0
02B_12.94x26.24	0.629377	0	0	0	0	0.0136355
02B_12.94x28.25	0.543379	0	0	0	0	0.010216
02B_12.95x18.17	0.662549	0	0	0	0	0
02B_12.96x21.19	0.348362	0	0	0	0	0
02B_12.97x16.14	0.670996	0	0	0	0	0
02B_12.97x25.21	0.437537	0	0	0	0	0
02B_12.98x17.12	0.780882	0	0	0	0	0
02B_12.98x19.19	0.706651	0	0	0	0	0
02B_12.99x22.27	0.310478	0	0	0	0	0
02B_12.99x27.24	0.619298	0.0152225	0	0	0	0
02B_13.01x24.23	0.167651	0	0	0	0	0
02B_13.88x15.1	0.541314	0	0	0	0	0
02B_13.89x18.13	0.624182	0	0	0	0	0
02B_13.89x23.22	0.450436	0	0	0	0	0
02B_13.89x26.2	0.577979	0.012229	0	0	0	0
02B_13.91x14.1	0.36154	0	0	0	0	0
02B_13.92x20.14	0.478838	0	0	0	0	0
02B_13.93x24.19	0.519718	0	0	0	0	0
02B_13.93x29.22	0.554891	0	0	0	0	0
02B_13.94x17.1	0.623571	0	0	0	0	0
02B_13.94x21.17	0.528923	0	0	0	0	0
02B_13.94x27.2	0.527085	0.0236274	0	0	0	0
02B_13.95x16.1	0.841309	0	0	0	0	0
02B_13.96x25.19	0.682429	0	0	0	0	0
02B_13.96x28.21	0.71767	0	0	0	0	0
02B_13.97x22.31	0.485211	0	0	0	0	0.0159161
02B_14.02x19.22	0.829806	0	0	0	0	0
02B_14.74x16.09	0.66654	0	0	0	0	0
02B_14.76x25.18	0.644546	0	0	0	0	0
02B_14.78x14.1	0.240174	0	0	0	0	0
02B_14.81x17.09	0.627268	0	0	0	0	0
02B_14.81x19.15	0.54274	0	0	0	0	0
02B_14.81x23.17	0.716588	0	0	0	0	0
02B_14.82x22.23	0.48103	0	0	0	0	0
02B_14.82x29.2	0.74856	0	0	0	0	0
02B_14.84x15.07	0.727279	0.0134496	0	0	0	0.0157437
02B_14.85x24.19	0.78027	0	0	0	0	0
02B_14.86x21.16	0.558565	0	0	0	0	0
02B_14.87x20.12	0.489905	0	0	0	0	0
02B_14.88x26.16	0.683794	0.0194824	0	0	0	0
02B_14.88x28.14	0.559134	0	0	0	0	0
02B_14.89x18.14	0.512766	0	0	0	0	0
02B_14.8x27.18	0.590691	0.0215896	0	0	0	0
02B_15.65x18.18	0.629756	0	0	0	0	0
02B_15.67x20.17	0.575722	0	0	0	0	0
02B_15.71x17.13	0.756388	0	0	0	0	0
02B_15.75x19.07	0.384446	0	0	0	0	0
02B_15.76x13.09	0.237762	0	0	0	0	0
02B_15.78x14.1	0.537098	0	0	0	0	0
02B_15.78x21.16	0.504101	0	0	0	0	0
02B_15.82x29.19	0.635412	0.0106394	0	0	0	0
02B_15.84x16.11	0.632985	0	0	0	0	0
02B_15.85x24.2	0.673333	0	0	0	0	0
02B_15.86x25.16	0.488924	0.0327014	0	0	0	0
02B_15.86x26.19	0.642801	0.0182366	0	0	0	0
02B_15.87x23.2	0.478703	0	0	0	0	0
02B_15.8x15.1	0.665541	0	0	0	0	0.0137215
02B_15.91x28.22	0.626333	0.0135053	0	0	0	0
02B_15.93x27.2	0.6922	0	0	0	0	0
02B_16.0x22.21	0.53129	0.0229482	0	0	0	0
02B_16.74x16.14	0.605549	0	0	0	0	0
02B_16.76x22.2	0.505791	0	0	0	0	0
02B_16.77x13.08	0.298322	0	0	0	0	0
02B_16.77x19.12	0.598997	0	0	0	0	0
02B_16.78x28.22	0.526007	0	0	0	0	0
02B_16.81x26.17	0.752088	0	0	0	0	0
02B_16.82x21.11	0.584862	0	0	0	0	0
02B_16.82x25.22	0.77772	0	0	0	0	0
02B_16.83x15.11	0.519649	0	0	0	0	0
02B_16.83x18.1	0.738966	0	0	0	0	0
02B_16.83x29.2	0.487981	0.0111407	0	0	0	0
02B_16.84x17.17	0.698026	0.0117347	0	0	0	0
02B_16.86x20.14	0.60991	0	0	0	0	0
02B_16.86x27.22	0.578352	0.0220512	0	0	0	0
02B_16.88x24.21	0.816763	0	0	0	0	0
02B_16.8x14.09	0.733325	0	0	0	0	0.0166782
02B_16.8x23.18	0.567029	0	0	0	0	0
02B_17.77x26.24	0.656755	0	0	0	0	0
02B_17.83x21.17	0.537591	0	0	0	0	0
02B_17.84x14.11	0.484896	0	0	0	0	0.020497
02B_17.84x23.21	0.596425	0	0	0	0	0.0101425
02B_17.84x25.19	0.720869	0	0	0	0	0.0143584
02B_17.84x28.24	0.721807	0	0	0	0	0
02B_17.85x15.12	0.665197	0	0	0	0	0.0167355
02B_17.85x17.12	0.638877	0	0	0	0	0
02B_17.85x18.07	0.615311	0	0	0	0	0
02B_17.85x20.14	0.616533	0	0	0	0	0
02B_17.85x22.25	0.537071	0	0	0	0	0
02B_17.86x24.22	0.836916	0	0	0	0	0
02B_17.86x27.23	0.662493	0	0	0	0	0
02B_17.87x16.13	0.677005	0	0	0	0	0
02B_17.88x29.22	0.5168	0	0	0	0	0
02B_17.8x19.13	0.672307	0	0	0	0	0
02B_18.75x15.1	0.643149	0	0	0	0	0.021652
02B_18.77x21.16	0.620698	0.0156578	0	0	0	0
02B_18.78x18.11	0.542987	0	0	0	0	0
02B_18.78x19.16	0.699548	0	0	0	0	0
02B_18.79x14.11	0.189202	0	0	0	0	0
02B_18.79x17.12	0.728928	0	0	0	0	0
02B_18.82x23.19	0.568026	0	0	0	0	0
02B_18.82x26.2	0.506044	0.0182214	0	0	0	0
02B_18.83x20.13	0.685913	0	0	0	0	0
02B_18.83x28.21	0.725495	0	0	0	0	0
02B_18.85x24.22	0.634409	0	0	0	0	0
02B_18.85x29.1	0.335243	0	0	0	0	0
02B_18.86x27.23	0.753544	0	0	0	0	0
02B_18.8x16.12	0.646368	0	0	0	0	0.0220007
02B_18.8x22.21	0.710773	0	0	0	0	0
02B_18.9x25.19	0.674932	0	0	0	0	0
02B_19.89x23.11	0.584035	0.0126991	0	0	0	0
02B_19.94x20.13	0.739607	0	0	0	0	0
02B_19.95x17.1	0.64136	0.014118	0	0	0	0.0126122
02B_19.97x21.16	0.628755	0	0	0	0	0
02B_19.98x18.09	0.717645	0	0	0	0	0.0212318
02B_19.99x29.21	0.265227	0	0	0	0	0
02B_20.01x24.19	0.703345	0.0132962	0	0	0	0
02B_20.01x26.19	0.674207	0.0105995	0	0	0	0
02B_20.02x19.14	0.58869	0	0	0	0	0
02B_20.03x25.19	0.711472	0	0	0	0	0
02B_20.05x27.21	0.691336	0.0169774	0	0	0	0
02B_20.05x28.23	0.714311	0.0106537	0	0	0	0
02B_20.06x22.23	0.835529	0	0	0	0	0
02B_20.0x16.1	0.338243	0	0	0	0	0
02B_20.75x21.07	0.688595	0	0	0	0	0
02B_20.77x17.08	0.248822	0	0	0	0	0
02B_20.78x19.2	0.845887	0	0	0	0	0
02B_20.82x18.11	0.638036	0	0	0	0	0
02B_20.82x20.14	0.699572	0	0	0	0	0
02B_20.82x26.23	0.768212	0	0	0	0	0
02B_20.83x25.18	0.695406	0.0108896	0	0	0	0
02B_20.83x28.21	0.706202	0	0	0	0	0
02B_20.84x22.2	0.74156	0	0	0	0	0
02B_20.84x24.18	0.676666	0	0	0	0	0
02B_20.86x27.18	0.732953	0	0	0	0	0
02B_20.8x23.19	0.804579	0	0	0	0	0
02B_21.69x23.18	0.578812	0	0	0	0	0
02B_21.72x24.18	0.616016	0	0	0	0	0
02B_21.73x19.12	0.211611	0	0	0	0	0
02B_21.76x28.17	0.514738	0.0175604	0	0	0	0
02B_21.77x18.11	0.286687	0	0	0	0	0
02B_21.78x25.17	0.583549	0	0	0	0	0
02B_21.79x21.08	0.787822	0	0	0	0	0
02B_21.81x22.2	0.651497	0	0	0	0	0
02B_21.81x27.22	0.519693	0.0159086	0	0	0	0
02B_21.82x20.18	0.629822	0.0137105	0	0	0	0.0193411
02B_21.8x26.21	0.800647	0	0	0	0	0
02B_22.95x22.23	0.181793	0	0	0	0	0
02B_22.98x24.22	0.445854	0	0	0	0	0.0101527
02B_23.01x23.3	0.33666	0	0	0	0	0
02B_5.82x25.14	0.278037	0	0	0	0	0
02B_5.89x24.16	0.145811	0.0102359	0	0	0	0
02B_6.71x23.2	0.409724	0	0	0	0	0
02B_6.82x22.15	0.437167	0	0	0	0	0
02B_6.83x24.16	0.263223	0.018958	0	0	0	0
02B_6.83x25.15	0.606625	0.0131261	0	0	0	0.0122636
02B_6.84x21.23	0.0676276	0	0	0	0	0
02B_6.84x26.17	0.45363	0.0132059	0	0	0	0.01332
02B_6.8x20.11	0.0431817	0	0	0	0	0
02B_6.92x27.23	0.396649	0.011479	0	0	0	0.0154324
02B_7.79x23.19	0.478672	0	0	0	0	0
02B_7.82x21.17	0.565303	0	0	0	0	0
02B_7.83x22.16	0.4799	0	0	0	0	0.0139037
02B_7.84x24.16	0.310366	0.0154313	0	0	0	0
02B_7.84x26.18	0.6118	0.0262665	0	0	0	0.0149563
02B_7.86x27.23	0.488596	0.0110996	0	0	0	0.0145901
02B_7.88x25.16	0.570011	0.0158362	0	0	0	0
02B_7.8x19.13	0.0275496	0	0	0	0	0
02B_7.8x20.11	0.188187	0	0	0	0	0
02B_8.95x18.11	0.137318	0	0	0	0	0
02B_8.98x19.11	0.274135	0	0	0	0	0
02B_9.01x20.08	0.564998	0	0	0	0	0
02B_9.01x22.13	0.314133	0.0102242	0	0	0	0
02B_9.02x21.16	0.522013	0	0	0	0	0
02B_9.02x24.15	0.0755955	0.0120653	0	0	0	0
02B_9.03x26.16	0.387319	0.106972	0	0	0	0
02B_9.04x25.16	0.510736	0.0272783	0	0	0	0
02B_9.08x27.23	0.456255	0.049952	0	0	0	0.0125286
02B_9.0x23.18	0.385178	0.0138265	0	0	0	0.0197712
02B_9.76x20.09	0.613093	0	0	0	0	0.0108984
02B_9.81x17.1	0.199969	0.0120877	0	0	0	0
02B_9.81x21.19	0.593105	0.0147784	0	0	0	0
02B_9.81x26.22	0.387269	0.0598063	0	0	0	0.0229369
02B_9.81x28.25	0.258158	0.0133578	0	0	0	0
02B_9.82x18.1	0.412699	0	0	0	0	0
02B_9.83x22.17	0.299706	0.011484	0	0	0	0
02B_9.83x23.21	0.140054	0	0	0	0	0
02B_9.83x25.21	0.410766	0.0501132	0	0	0	0
02B_9.83x27.22	0.49215	0.0326627	0	0	0	0.0242299
02B_9.86x24.21	0.0270036	0	0	0	0	0
02B_9.8x19.1	0.704622	0	0	0	0	0.0143435
03A_10.776x15.004	0.170953	0.0124135	0	0	0	0
03A_10.78x23.03	0.469193	0.0381094	0	0	0	0.0112177
03A_10.823x16.012	0.243973	0	0	0	0	0.0345771
03A_10.823x19.982	0.381159	0	0	0	0	0
03A_10.823x22.003	0.488313	0.0303159	0	0	0	0.0139645
03A_10.837x18.972	0.323962	0.0113079	0	0	0	0.0132774
03A_10.845x21.062	0.342652	0	0	0	0	0
03A_10.862x27.011	0.365899	0.0733092	0	0	0	0
03A_10.865x17.984	0.600482	0	0	0	0	0.0209152
03A_10.869x16.976	0.305072	0	0	0	0	0
03A_10.86x24.983	0.467803	0.082392	0	0	0	0
03A_10.86x26.026	0.638328	0.0345417	0	0	0	0
03A_10.905x24.022	0.466723	0.071217	0	0	0	0
03A_12.042x26.044	0.561616	0.0313445	0	0	0	0.0161614
03A_12.048x16.037	0.516836	0	0	0	0	0.0218131
03A_12.049x25.035	0.504669	0.021424	0	0	0	0.0143953
03A_12.05x17.033	0.585373	0	0	0	0	0.028809
03A_12.05x27.035	0.349361	0.0220413	0	0	0	0.0152725
03A_12.064x18.02	0.502559	0	0	0	0	0
03A_12.06x24.037	0.21623	0.105188	0	0	0	0
03A_12.079x21.039	0.139	0	0	0	0	0
03A_12.081x23.081	0.313097	0.0538901	0	0	0	0
03A_12.082x18.964	0.371332	0	0	0	0	0
03A_12.092x20.036	0.457664	0	0	0	0	0.0102515
03A_12.095x14.037	0.338665	0.0129895	0	0	0	0
03A_12.099x15.033	0.431051	0	0	0	0	0.0150337
03A_12.104x22.127	0.0200779	0	0	0	0	0
03A_12.974x20.065	0.553773	0	0	0	0	0
03A_12.984x13.046	0.191085	0.0259351	0	0	0	0
03A_12.985x21.055	0.289101	0.0158744	0	0	0	0
03A_13.034x23.101	0.184869	0	0	0	0	0
03A_13.049x15.03	0.746092	0	0	0	0	0.0106857
03A_13.051x25.034	0.536427	0.0580135	0	0	0	0
03A_13.054x26.041	0.596601	0.0403568	0	0	0	0.0183474
03A_13.056x18.011	0.390593	0	0	0	0	0
03A_13.05x18.968	0.363965	0.0109602	0	0	0	0
03A_13.064x17.024	0.313936	0.0152961	0	0	0	0.0174617
03A_13.066x27.035	0.188621	0.0382052	0	0	0	0
03A_13.067x14.056	0.508699	0	0	0	0	0
03A_13.071x22.119	0.0410493	0	0	0	0	0
03A_13.079x16.027	0.627031	0	0	0	0	0.0244519
03A_13.08x24.021	0.564461	0.0276623	0	0	0	0
03A_13.94x15.036	0.421262	0	0	0	0	0
03A_13.964x14.052	0.291133	0	0	0	0	0.0106453
03A_13.968x16.009	0.625889	0	0	0	0	0.0106004
03A_13.974x17.001	0.765209	0	0	0	0	0.0148816
03A_13.991x21.025	0.549798	0	0	0	0	0
03A_13.992x22.106	0.527632	0.019097	0	0	0	0
03A_14.003x13.011	0.530803	0	0	0	0	0.0101615
03A_14.004x17.963	0.667316	0	0	0	0	0.0123436
03A_14.004x20.029	0.371951	0	0	0	0	0.010786
03A_14.006x23.272	0.351322	0.0183522	0	0	0	0
03A_14.033x24.992	0.304104	0.0840986	0	0	0	0
03A_14.034x26.994	0.3072	0.0149182	0	0	0	0.0119749
03A_14.041x26.012	0.318931	0.0380734	0	0	0	0
03A_14.065x18.989	0.656872	0	0	0	0	0.0197739
03A_14.086x23.874	0.444857	0.0284032	0	0	0	0
03A_14.843x16.0	0.507477	0	0	0	0	0
03A_14.845x20.013	0.64922	0	0	0	0	0.0127124
03A_14.86x20.997	0.626545	0	0	0	0	0.0144824
03A_14.886x18.976	0.37355	0.0118217	0	0	0	0
03A_14.887x12.015	0.461137	0	0	0	0	0
03A_14.888x14.033	0.605473	0	0	0	0	0.0102422
03A_14.897x16.981	0.275211	0	0	0	0	0
03A_14.909x13.001	0.734609	0	0	0	0	0
03A_14.909x15.011	0.681267	0	0	0	0	0.0199253
03A_14.914x24.964	0.438078	0.026048	0	0	0	0
03A_14.916x23.019	0.428683	0	0	0	0	0
03A_14.921x23.956	0.328202	0.0296589	0	0	0	0
03A_14.928x17.969	0.335939	0	0	0	0	0
03A_14.958x26.981	0.305682	0	0	0	0	0.021332
03A_14.965x22.085	0.5948	0	0	0	0	0
03A_14.987x25.994	0.648933	0.0229858	0	0	0	0
03A_15.841x13.015	0.674412	0	0	0	0	0
03A_15.863x18.008	0.63693	0	0	0	0	0
03A_15.866x22.09	0.743326	0	0	0	0	0
03A_15.884x19.003	0.768687	0	0	0	0	0
03A_15.885x14.05	0.740338	0	0	0	0	0
03A_15.893x17.013	0.758087	0	0	0	0	0
03A_15.896x16.013	0.729296	0	0	0	0	0
03A_15.906x15.027	0.778457	0	0	0	0	0
03A_15.909x21.023	0.772805	0	0	0	0	0
03A_15.921x23.022	0.637842	0.0330895	0	0	0	0
03A_15.932x12.016	0.551243	0.0110058	0	0	0	0.0340616
03A_15.947x25.996	0.375405	0.0547881	0	0	0	0
03A_15.959x20.014	0.807418	0	0	0	0	0
03A_15.987x23.968	0.698728	0.0337304	0	0	0	0
03A_15.999x24.966	0.505295	0.0472665	0	0	0	0
03A_16.023x26.982	0.572048	0	0	0	0	0
03A_16.852x17.024	0.493268	0.0187348	0	0	0	0
03A_16.853x14.056	0.631992	0.0109505	0	0	0	0
03A_16.881x21.026	0.58101	0	0	0	0	0
03A_16.885x19.003	0.54926	0	0	0	0	0
03A_16.889x11.0	0.530445	0	0	0	0	0.0190948
03A_16.88x16.031	0.589158	0.0107417	0	0	0	0
03A_16.89x13.046	0.815266	0	0	0	0	0
03A_16.912x15.043	0.627485	0	0	0	0	0
03A_16.912x23.011	0.573235	0.0150406	0	0	0	0
03A_16.91x20.018	0.677915	0	0	0	0	0
03A_16.927x23.991	0.728319	0	0	0	0	0
03A_16.948x12.011	0.751146	0	0	0	0	0.0169713
03A_16.953x22.089	0.606167	0	0	0	0	0
03A_16.976x24.999	0.653931	0.0165402	0	0	0	0
03A_16.97x25.991	0.612639	0.0209589	0	0	0	0
03A_16.9x18.01	0.618123	0	0	0	0	0
03A_17.009x26.999	0.482479	0.0164239	0	0	0	0.0124642
03A_17.862x14.07	0.719315	0.0100935	0	0	0	0
03A_17.888x15.046	0.698422	0.0123699	0	0	0	0
03A_17.88x13.052	0.64586	0	0	0	0	0
03A_17.897x20.021	0.725799	0	0	0	0	0
03A_17.911x19.015	0.774177	0	0	0	0	0
03A_17.925x17.027	0.591462	0.0106139	0	0	0	0
03A_17.927x18.028	0.705697	0	0	0	0	0
03A_17.936x26.007	0.457976	0.0351129	0	0.0101638	0	0
03A_17.938x21.018	0.574929	0	0	0	0	0
03A_17.93x16.027	0.775439	0	0	0	0	0
03A_17.951x25.001	0.624401	0.0311903	0	0	0	0
03A_17.967x26.987	0.466908	0.010344	0	0	0	0.0114389
03A_17.976x11.003	0.631402	0	0	0	0	0.0156076
03A_17.976x9.988	0.424004	0	0	0	0	0
03A_17.982x23.047	0.805981	0	0	0	0	0
03A_17.986x24.004	0.759493	0	0	0	0	0
03A_17.996x12.021	0.718506	0	0	0	0	0
03A_17.999x22.088	0.574063	0	0	0	0	0
03A_18.828x13.046	0.70572	0	0	0	0	0.0106605
03A_18.832x15.033	0.710365	0.0163517	0	0	0	0
03A_18.862x18.025	0.598978	0	0	0	0	0.0124879
03A_18.869x17.028	0.695483	0	0	0	0	0.0155346
03A_18.883x14.061	0.741605	0	0	0	0	0
03A_18.883x21.013	0.806359	0	0	0	0	0
03A_18.885x19.037	0.731483	0	0	0	0	0.0102076
03A_18.886x16.027	0.665726	0	0	0	0	0.0269475
03A_18.892x10.999	0.757514	0	0	0	0	0
03A_18.903x12.011	0.641312	0	0	0	0	0.0257832
03A_18.905x20.023	0.731218	0	0	0	0	0
03A_18.936x26.017	0.591932	0.0131327	0	0	0	0
03A_18.949x22.086	0.826673	0	0	0	0	0
03A_18.965x23.033	0.766389	0	0	0	0	0
03A_18.973x9.997	0.471411	0	0	0	0	0
03A_18.989x24.017	0.668112	0	0	0	0	0
03A_18.997x24.986	0.457756	0.0207957	0	0	0	0.0139427
03A_19.0x27.003	0.275748	0.010695	0	0	0	0
03A_20.051x17.01	0.609828	0	0	0	0	0
03A_20.071x14.052	0.615121	0	0	0	0	0
03A_20.074x17.997	0.82406	0	0	0	0	0
03A_20.076x16.028	0.692846	0	0	0	0	0
03A_20.082x20.0	0.648324	0	0	0	0	0.0124507
03A_20.094x15.018	0.849174	0	0	0	0	0
03A_20.102x11.01	0.724449	0	0	0	0	0.0233402
03A_20.104x13.016	0.584457	0	0	0	0	0
03A_20.107x19.006	0.736934	0	0	0	0	0
03A_20.113x21.02	0.85257	0	0	0	0	0
03A_20.127x11.988	0.684024	0	0	0	0	0
03A_20.135x26.002	0.755277	0	0	0	0	0
03A_20.136x23.031	0.730698	0	0	0	0	0
03A_20.145x9.996	0.304921	0	0	0	0	0
03A_20.158x23.987	0.631601	0	0	0	0	0
03A_20.165x22.071	0.66707	0	0	0	0	0
03A_20.171x24.979	0.636948	0.0151228	0	0	0	0
03A_20.179x26.976	0.238342	0	0	0	0	0
03A_20.825x13.04	0.613178	0	0	0	0	0
03A_20.836x15.026	0.687184	0	0	0	0	0
03A_20.849x16.03	0.724505	0	0	0	0	0
03A_20.871x14.03	0.656324	0	0	0	0	0
03A_20.879x17.0	0.701238	0.0102775	0	0	0	0
03A_20.899x17.999	0.65282	0	0	0	0	0
03A_20.901x11.996	0.732238	0	0	0	0	0.0153459
03A_20.903x20.034	0.73	0	0	0	0	0.0229681
03A_20.907x18.985	0.639338	0	0	0	0	0
03A_20.911x21.027	0.789505	0	0	0	0	0.0113263
03A_20.931x22.985	0.510269	0	0	0	0	0
03A_20.937x23.967	0.759804	0	0	0	0	0
03A_20.948x10.984	0.582783	0	0	0	0	0.0130895
03A_20.948x26.018	0.399517	0	0	0	0	0
03A_20.962x22.061	0.76167	0	0	0	0	0
03A_20.993x26.993	0.152818	0	0	0	0	0
03A_21.007x24.969	0.703746	0.015555	0	0	0	0
03A_21.824x15.034	0.581608	0	0	0	0	0
03A_21.827x14.02	0.776713	0	0	0	0	0
03A_21.84x18.974	0.676533	0	0	0	0	0
03A_21.853x13.023	0.657553	0	0	0	0	0.030804
03A_21.861x24.004	0.798863	0	0	0	0	0
03A_21.865x15.996	0.649197	0	0	0	0	0
03A_21.866x21.016	0.56103	0.0107804	0	0	0	0.015775
03A_21.872x16.973	0.778576	0	0	0	0	0
03A_21.875x22.984	0.675837	0.0100066	0	0	0	0
03A_21.893x17.99	0.676277	0	0	0	0	0
03A_21.895x11.987	0.5685	0	0	0	0	0.0128887
03A_21.902x20.017	0.592327	0	0	0	0	0
03A_21.931x22.052	0.685566	0	0	0	0	0
03A_21.952x26.0	0.704825	0	0	0	0	0
03A_21.968x24.993	0.809605	0	0	0	0	0
03A_23.089x19.018	0.701131	0	0	0	0	0
03A_23.096x21.042	0.621773	0	0	0	0	0
03A_23.09x17.041	0.576683	0	0	0	0	0
03A_23.09x18.056	0.693497	0	0	0	0	0
03A_23.107x15.04	0.605783	0	0	0	0	0.021377
03A_23.113x20.037	0.78082	0	0	0	0	0
03A_23.132x22.07	0.579277	0.0157315	0	0	0	0
03A_23.133x27.013	0.592332	0.0170589	0	0	0	0
03A_23.141x16.019	0.88956	0	0	0	0	0
03A_23.145x25.029	0.75037	0.0112161	0	0	0	0
03A_23.168x24.021	0.706398	0.0151463	0	0	0	0
03A_23.182x26.025	0.585149	0	0	0	0	0
03A_23.218x23.008	0.619853	0	0	0	0	0
03A_23.993x16.043	0.724834	0	0	0	0	0.0173698
03A_24.013x15.039	0.458597	0.0129689	0	0	0	0
03A_24.022x17.044	0.683831	0	0	0	0	0
03A_24.063x18.051	0.753775	0	0	0	0	0.0217272
03A_24.063x19.016	0.859424	0	0	0	0	0
03A_24.073x21.03	0.608943	0	0	0	0	0
03A_24.075x23.001	0.796262	0	0	0	0	0
03A_24.097x20.037	0.705551	0	0	0	0	0
03A_24.114x24.997	0.750707	0	0	0	0	0
03A_24.118x26.017	0.61417	0	0	0	0	0
03A_24.136x22.078	0.777225	0	0	0	0	0
03A_24.161x27.01	0.455589	0	0	0	0	0
03A_24.347x23.929	0.782794	0	0	0	0	0
03A_24.946x19.006	0.776429	0	0	0	0	0.0178864
03A_25.006x21.014	0.797072	0	0	0	0	0
03A_25.025x18.026	0.698688	0.0140214	0	0	0	0.0137402
03A_25.043x25.932	0.788621	0	0	0	0	0
03A_25.048x17.007	0.226031	0	0	0	0	0
03A_25.087x22.989	0.79765	0	0	0	0	0
03A_25.088x22.08	0.724533	0	0	0	0	0
03A_25.113x24.9	0.740381	0	0	0	0	0
03A_25.1x20.029	0.871767	0	0	0	0	0
03A_25.264x24.018	0.74127	0	0	0	0	0
03A_25.861x20.012	0.35111	0	0	0	0	0
03A_25.942x20.989	0.723099	0	0	0	0	0.021951
03A_25.982x22.08	0.691493	0	0	0	0	0.0166896
03A_25.994x24.938	0.591287	0	0	0	0	0.0122995
03A_26.001x24.015	0.727081	0	0	0	0	0
03A_26.083x22.972	0.714492	0	0	0	0	0
03A_6.836x20.037	0.156958	0.011819	0	0	0	0.120176
03A_6.876x22.023	0.0230194	0	0	0	0	0.234835
03A_6.885x23.038	0.0160421	0	0	0	0	0.313124
03A_6.892x23.99	0.0644834	0.0294127	0	0	0	0.121077
03A_6.925x21.11	0.0349504	0	0	0	0	0.373099
03A_7.872x23.989	0.250432	0.0182725	0	0	0	0
03A_7.873x18.019	0.16497	0	0	0	0	0.0379019
03A_7.882x23.021	0.0233143	0	0	0	0	0.222849
03A_7.886x19.015	0	0	0	0	0	0.184653
03A_7.886x21.081	0.0402317	0	0	0	0	0.327657
03A_7.887x20.027	0.0259944	0	0	0	0	0.371729
03A_7.893x21.997	0.0451077	0.0124412	0	0.0337176	0	0.0753202
03A_7.96x25.069	0.332156	0.0355753	0	0	0	0.0170759
03A_9.031x17.004	0.137297	0	0	0	0	0
03A_9.044x18.002	0.186484	0	0	0	0	0.0227091
03A_9.045x18.98	0.0558679	0	0	0	0	0.106694
03A_9.048x21.999	0.574051	0	0	0	0	0
03A_9.061x23.009	0.689513	0	0	0	0	0
03A_9.071x23.989	0.601456	0.0294968	0	0	0	0
03A_9.088x21.077	0.44057	0.0124734	0	0	0	0.0193817
03A_9.103x25.008	0.529571	0.0185797	0	0	0	0.0367475
03A_9.113x19.987	0.136052	0	0	0	0	0.140289
03A_9.1x26.009	0.504179	0.0306125	0	0	0	0.0223625
03A_9.849x16.021	0.171535	0.0173495	0	0	0	0
03A_9.851x16.987	0.279009	0	0	0	0	0
03A_9.856x18.979	0.455139	0	0	0	0	0.0171633
03A_9.858x19.994	0.263008	0.0142513	0	0	0	0.0100277
03A_9.869x23.022	0.558977	0.057677	0	0	0	0
03A_9.872x17.981	0.422353	0	0	0	0	0
03A_9.898x24.99	0.323556	0.0759303	0	0	0	0
03A_9.908x26.987	0.244142	0.0173795	0	0	0	0
03A_9.914x26.009	0.665894	0.0161705	0	0	0	0.0220976
03A_9.918x21.08	0.519663	0	0	0	0	0.0134045
03A_9.929x24.002	0.398555	0.0240655	0	0	0	0
03A_9.935x22.003	0.446816	0.0450166	0	0	0	0
03B_10.696x23.014	0.269142	0.0102792	0	0	0	0
03B_10.747x15.005	0.467033	0	0	0	0	0
03B_10.768x15.98	0.126623	0	0	0	0	0
03B_10.769x14.012	0.732719	0	0	0	0	0.0141667
03B_10.769x19.989	0.432199	0	0	0	0	0.0260765
03B_10.778x21.038	0.483201	0	0	0	0	0.0111
03B_10.779x22.016	0.442376	0	0	0	0	0
03B_10.786x26.948	0.390126	0.0124768	0	0	0	0
03B_10.787x11.944	0.624968	0	0	0	0	0.0193936
03B_10.788x11.03	0.376969	0	0	0	0	0
03B_10.805x18.988	0.586853	0.0100213	0	0	0	0.0116101
03B_10.811x16.992	0.175683	0	0	0	0	0
03B_10.818x17.978	0.344809	0	0	0	0	0
03B_10.821x23.986	0.382399	0.0917421	0	0	0	0
03B_10.823x25.977	0.498092	0.0100982	0	0	0	0
03B_10.8x24.973	0.331819	0.0450534	0	0	0	0
03B_11.957x16.011	0.746762	0	0	0	0	0
03B_11.968x27.011	0.315783	0	0	0	0	0
03B_11.976x13.033	0.711933	0	0	0	0	0
03B_11.983x11.019	0.297738	0	0	0	0	0
03B_11.983x15.04	0.531272	0	0	0	0	0.0102752
03B_11.985x24.038	0.479789	0.0345829	0	0	0	0
03B_11.986x25.998	0.462148	0.012348	0	0	0	0.0301718
03B_11.989x14.06	0.494843	0	0	0	0	0
03B_11.98x20.025	0.412938	0.0112726	0	0	0	0.0114691
03B_11.991x16.999	0.654128	0	0	0	0	0
03B_11.995x17.998	0.726787	0	0	0	0	0
03B_11.996x10.032	0.362289	0.0179106	0	0	0	0
03B_11.998x12.026	0.775378	0	0	0	0	0
03B_11.99x25.003	0.542965	0.0478001	0	0	0	0
03B_12.002x21.029	0.832091	0	0	0	0	0
03B_12.016x22.083	0.590108	0.0222656	0	0	0	0
03B_12.018x23.054	0.415357	0.0313134	0	0	0	0
03B_12.029x19.019	0.528938	0	0	0	0	0
03B_12.914x16.016	0.744751	0.0202152	0	0	0	0
03B_12.915x17.004	0.608777	0	0	0	0	0
03B_12.952x23.052	0.729385	0	0	0	0	0
03B_12.953x21.064	0.650024	0	0	0	0	0
03B_12.968x19.014	0.576825	0	0	0	0	0
03B_12.96x25.999	0.566831	0.0113982	0	0	0	0
03B_12.971x18.003	0.775678	0	0	0	0	0
03B_12.972x10.019	0.303657	0	0	0	0	0
03B_12.974x20.024	0.683785	0	0	0	0	0
03B_12.979x14.029	0.782545	0	0	0	0	0
03B_12.989x13.011	0.611666	0.0118702	0	0	0	0
03B_12.999x24.99	0.630378	0.0418106	0	0	0	0
03B_13.007x12.015	0.82324	0.0103571	0	0	0	0
03B_13.013x11.029	0.583891	0.0191176	0	0	0	0.0185043
03B_13.019x22.088	0.712861	0	0	0	0	0
03B_13.038x24.015	0.691958	0.015818	0	0	0	0
03B_13.083x15.088	0.679593	0	0	0	0	0
03B_13.87x15.096	0.717808	0	0	0	0	0
03B_13.895x14.014	0.778687	0.0139508	0	0	0	0
03B_13.918x25.96	0.783595	0	0	0	0	0
03B_13.921x23.004	0.860121	0	0	0	0	0
03B_13.924x9.981	0.570306	0	0	0	0	0.0181398
03B_13.926x12.994	0.778096	0	0	0	0	0
03B_13.955x19.987	0.652556	0	0	0	0	0
03B_13.965x24.957	0.700128	0.0365252	0	0	0	0
03B_13.967x23.96	0.782967	0	0	0	0	0
03B_13.96x17.997	0.713867	0	0	0	0	0
03B_13.986x18.99	0.697087	0	0	0	0	0
03B_13.989x11.008	0.830849	0	0	0	0	0
03B_13.991x15.996	0.522308	0.0101943	0	0	0	0
03B_13.995x11.997	0.714732	0	0	0	0	0
03B_14.005x22.071	0.518691	0.0127069	0	0	0	0
03B_14.044x26.972	0.416861	0.0113062	0	0	0	0
03B_14.099x17.008	0.680403	0	0	0	0	0.0113409
03B_14.376x20.999	0.35041	0	0	0	0	0
03B_14.767x17.971	0.727956	0	0	0	0	0
03B_14.818x11.977	0.734694	0	0	0	0	0
03B_14.821x12.984	0.62212	0	0	0	0	0
03B_14.828x15.982	0.739163	0	0	0	0	0.0102395
03B_14.834x22.976	0.667543	0.0120664	0	0	0	0
03B_14.844x14.014	0.649512	0	0	0	0	0
03B_14.847x10.987	0.721769	0	0	0	0	0
03B_14.856x22.044	0.770778	0	0	0	0	0
03B_14.867x16.975	0.885561	0	0	0	0	0.0115507
03B_14.869x23.963	0.677156	0.0115921	0	0	0	0
03B_14.871x15.001	0.654091	0	0	0	0	0
03B_14.873x18.954	0.740125	0	0	0	0	0
03B_14.877x19.963	0.675625	0	0	0	0	0
03B_14.887x24.939	0.506968	0.0254519	0	0	0	0
03B_14.887x9.019	0.329929	0.0177346	0	0	0	0
03B_14.88x9.969	0.711519	0	0	0	0	0
03B_14.93x25.97	0.43626	0	0	0	0	0
03B_14.947x26.959	0.415758	0	0	0	0	0
03B_15.841x15.97	0.680503	0	0	0	0	0.0158824
03B_15.874x19.963	0.782069	0	0	0	0	0
03B_15.878x12.983	0.782329	0	0	0	0	0
03B_15.896x18.952	0.749671	0	0	0	0	0.0104566
03B_15.897x16.975	0.531271	0	0	0	0	0.0206109
03B_15.898x14.009	0.719804	0.0108138	0	0	0	0
03B_15.899x23.95	0.613598	0.0323884	0	0	0	0
03B_15.907x26.962	0.373968	0	0	0	0	0
03B_15.909x17.955	0.806007	0	0	0	0	0.0108569
03B_15.912x9.978	0.781552	0	0	0	0	0
03B_15.913x21.041	0.740887	0	0	0	0	0
03B_15.927x10.969	0.808078	0	0	0	0	0
03B_15.936x24.95	0.695437	0	0	0	0	0
03B_15.959x22.053	0.798342	0	0	0	0	0
03B_15.961x22.972	0.610062	0	0	0	0	0
03B_15.969x25.968	0.530894	0.0125605	0	0	0	0
03B_15.977x14.978	0.63874	0	0	0	0	0
03B_15.98x11.988	0.576714	0	0	0	0	0
03B_16.818x14.996	0.704865	0	0	0	0	0.0107916
03B_16.851x22.997	0.708305	0	0	0	0	0
03B_16.852x11.999	0.690756	0	0	0	0	0
03B_16.856x10.986	0.81655	0	0	0	0	0.015991
03B_16.861x9.994	0.44555	0	0	0	0	0.0117023
03B_16.867x14.013	0.50599	0	0	0	0	0
03B_16.873x19.974	0.626125	0	0	0	0	0
03B_16.874x22.058	0.682237	0	0	0	0	0.01351
03B_16.883x18.969	0.58006	0	0	0	0	0.0164581
03B_16.886x15.988	0.603928	0	0	0	0	0
03B_16.88x25.99	0.648739	0.0139965	0	0	0	0
03B_16.892x16.988	0.655511	0	0	0	0	0
03B_16.905x17.966	0.719041	0.0216222	0	0	0	0
03B_16.912x26.977	0.345155	0.013266	0	0	0	0
03B_16.916x13.016	0.680401	0	0	0	0	0
03B_16.922x20.977	0.728833	0	0	0	0	0
03B_16.939x24.948	0.668797	0.0237084	0	0	0	0
03B_16.994x23.835	0.607163	0.0304181	0	0	0	0
03B_17.812x17.974	0.801041	0	0	0	0	0
03B_17.889x22.073	0.629964	0	0	0	0	0
03B_17.893x14.021	0.628783	0	0	0	0	0
03B_17.89x16.987	0.763119	0	0	0	0	0
03B_17.904x11.0	0.421895	0.0114259	0	0	0	0
03B_17.905x23.012	0.777563	0.0116015	0	0	0	0.0161405
03B_17.909x13.039	0.74607	0	0	0	0	0
03B_17.918x12.004	0.788785	0	0	0	0	0.0182329
03B_17.926x24.963	0.807732	0.0112864	0	0	0	0
03B_17.929x23.974	0.579274	0.0398388	0	0	0	0
03B_17.929x25.992	0.743829	0.0145945	0	0	0	0
03B_17.934x16.012	0.684497	0	0	0	0	0
03B_17.935x15.001	0.722188	0	0	0	0	0
03B_17.942x20.997	0.750878	0	0	0	0	0
03B_17.985x19.105	0.401022	0.0103371	0	0	0	0
03B_18.042x19.973	0.504787	0.0117382	0	0	0	0
03B_18.844x21.066	0.535546	0.0143338	0	0	0	0
03B_18.868x14.02	0.708334	0	0	0	0	0
03B_18.875x16.961	0.763813	0	0	0	0	0
03B_18.876x11.993	0.400421	0.0170013	0	0	0	0
03B_18.877x13.03	0.540082	0.0118429	0	0	0	0
03B_18.893x19.0	0.587961	0.0105246	0	0	0	0.0105136
03B_18.893x25.987	0.761809	0	0	0	0	0
03B_18.898x17.974	0.600574	0	0	0	0	0
03B_18.902x14.983	0.614926	0	0	0	0	0
03B_18.911x23.014	0.757952	0.0133444	0	0	0	0
03B_18.912x15.991	0.803185	0	0	0	0	0
03B_18.914x19.99	0.623138	0	0	0	0	0
03B_18.925x24.003	0.811463	0	0	0	0	0
03B_18.961x24.964	0.651384	0.021413	0	0	0	0
03B_18.966x22.055	0.726862	0	0	0	0	0
03B_2.849x20.004	0.0403595	0	0	0	0	0.358684
03B_2.849x22.032	0.0178868	0	0	0	0	0.161408
03B_2.861x18.986	0.0420695	0	0	0	0	0.101834
03B_2.89x21.09	0.0125513	0	0	0	0	0.159856
03B_20.06x16.952	0.724878	0	0	0	0	0
03B_20.078x20.957	0.698378	0.0119549	0	0	0	0
03B_20.084x25.957	0.832541	0	0	0	0	0
03B_20.085x19.978	0.833793	0	0	0	0	0
03B_20.092x15.973	0.744987	0	0	0	0	0
03B_20.098x17.96	0.64991	0	0	0	0	0
03B_20.09x14.987	0.61726	0	0	0	0	0.0163207
03B_20.103x18.973	0.776476	0	0	0	0	0
03B_20.104x24.958	0.700803	0	0	0	0	0
03B_20.109x22.953	0.792045	0	0	0	0	0
03B_20.141x23.97	0.795592	0	0	0	0	0
03B_20.163x22.033	0.832646	0	0	0	0	0
03B_20.867x14.997	0.337786	0	0	0	0	0
03B_20.881x15.995	0.699449	0	0	0	0	0
03B_20.882x23.963	0.67433	0	0	0	0	0
03B_20.885x22.996	0.716823	0	0	0	0	0
03B_20.922x16.969	0.795489	0	0	0	0	0.0101788
03B_20.929x18.992	0.765503	0	0	0	0	0.0176245
03B_20.929x20.975	0.609367	0	0	0	0	0
03B_20.932x19.977	0.763775	0	0	0	0	0
03B_20.933x22.039	0.770154	0	0	0	0	0
03B_20.946x25.978	0.656536	0.0159176	0	0	0	0
03B_20.974x17.985	0.792647	0	0	0	0	0
03B_21.083x24.841	0.749556	0	0	0	0	0
03B_21.818x22.987	0.68888	0	0	0	0	0
03B_21.852x23.974	0.791853	0	0	0	0	0
03B_21.882x16.97	0.385947	0.0103665	0	0	0	0.0109774
03B_21.889x18.973	0.643031	0	0	0	0	0.0188577
03B_21.918x22.039	0.702154	0	0	0	0	0
03B_21.929x20.968	0.816091	0	0	0	0	0
03B_21.946x17.98	0.20086	0	0	0	0	0
03B_21.952x25.982	0.230606	0	0	0	0	0
03B_21.961x24.977	0.736948	0	0	0	0	0
03B_21.967x19.968	0.750561	0	0	0	0	0
03B_23.043x21.005	0.402756	0	0	0	0	0
03B_23.082x24.006	0.143334	0.0384413	0	0	0	0
03B_23.097x22.038	0.295748	0.0120482	0	0	0	0
03B_23.16x23.022	0.345194	0	0	0	0	0
03B_3.705x21.995	0	0	0	0	0	0.0806936
03B_3.726x22.986	0.0490519	0.0175601	0	0	0	0
03B_3.738x19.991	0.0138885	0	0	0	0	0.355557
03B_3.758x17.986	0.0396248	0	0	0	0	0.174476
03B_3.758x21.085	0.0789557	0	0	0	0	0.0407365
03B_3.832x18.959	0.0128985	0	0	0	0	0.487526
03B_4.732x18.975	0.0952229	0	0	0	0	0.137409
03B_4.755x16.992	0.12829	0	0	0	0	0.0151328
03B_4.755x17.996	0.0257456	0	0	0	0	0.123522
03B_4.766x21.071	0.48517	0.0110522	0	0	0	0
03B_4.781x23.986	0.534139	0.0167314	0	0	0	0.0276475
03B_4.801x19.989	0.319502	0.0157564	0	0	0	0
03B_4.809x22.97	0.314972	0.022521	0	0	0	0
03B_4.811x22.001	0.453749	0.0143042	0	0	0	0
03B_5.69x16.98	0.192943	0	0	0	0	0
03B_5.717x21.07	0.654206	0.0213396	0	0	0	0
03B_5.724x18.897	0.526877	0.0139149	0	0	0	0.0101081
03B_5.74x22.041	0.61551	0.0121875	0	0	0	0
03B_5.766x25.0	0.556169	0.020958	0	0	0	0.02779
03B_5.822x18.0	0.497384	0	0	0	0	0.0197533
03B_5.827x24.034	0.481207	0.0394424	0	0	0	0.012324
03B_5.833x16.002	0.157297	0	0	0	0	0
03B_5.899x22.902	0.63292	0.0276835	0	0	0	0
03B_5.903x19.976	0.589488	0	0	0	0	0
03B_6.648x20.081	0.517602	0	0	0	0	0
03B_6.699x15.063	0.162258	0	0	0	0	0
03B_6.734x16.039	0.252698	0	0	0	0	0
03B_6.735x23.068	0.357073	0.0875291	0	0	0	0.0121971
03B_6.807x22.054	0.500767	0.0312727	0	0	0	0.0114951
03B_6.81x24.005	0.431143	0.0530846	0	0	0	0
03B_6.833x21.093	0.334441	0.0154086	0	0	0	0.0105922
03B_6.835x18.005	0.490812	0	0	0	0	0.0100997
03B_6.83x17.017	0.405005	0	0	0	0	0.0248306
03B_6.858x18.972	0.36994	0	0	0	0	0
03B_6.862x25.027	0.595908	0.0204413	0	0	0	0.0135022
03B_7.736x15.039	0.209475	0	0	0	0	0
03B_7.753x20.026	0.245446	0	0	0	0	0
03B_7.763x18.01	0.306024	0	0	0	0	0.01129
03B_7.764x23.029	0.497891	0.0459015	0	0	0	0
03B_7.768x14.034	0.231396	0.0102999	0	0	0	0
03B_7.774x17.026	0.626297	0	0	0	0	0.0141969
03B_7.775x26.012	0.423121	0	0	0	0	0
03B_7.784x16.026	0.491929	0	0	0	0	0.0111023
03B_7.785x21.061	0.0127864	0	0	0	0	0
03B_7.799x18.992	0.392109	0.0136433	0	0	0	0
03B_7.79x22.047	0.485939	0.0193776	0	0	0	0
03B_7.802x24.0	0.505883	0.0348159	0	0	0	0
03B_7.811x25.02	0.667064	0.0355273	0	0	0	0.0181424
03B_8.946x14.025	0.634709	0	0	0	0	0.0162426
03B_8.948x23.007	0.527635	0.0232608	0	0	0	0.0105771
03B_8.953x16.993	0.497824	0	0	0	0	0
03B_8.95x21.998	0.215917	0	0	0	0	0.0100089
03B_8.963x13.017	0.209307	0	0	0	0	0
03B_8.969x17.972	0.412407	0.0101817	0	0	0	0
03B_8.972x21.056	0.0674986	0	0	0	0	0
03B_8.973x15.992	0.470101	0	0	0	0	0.0176762
03B_8.975x18.988	0.550522	0.0125019	0	0	0	0
03B_8.978x15.015	0.680169	0	0	0	0	0
03B_8.988x24.999	0.617686	0.0511705	0	0	0	0.0127614
03B_8.996x19.998	0.267132	0.0111563	0	0	0	0
03B_9.015x26.013	0.268553	0	0	0	0	0
03B_9.036x26.973	0.110991	0.0442298	0	0	0	0
03B_9.0x23.986	0.525316	0.036271	0	0	0	0
03B_9.725x14.027	0.447248	0	0	0	0	0.0245464
03B_9.731x13.032	0.0243658	0	0	0.0173453	0	0.0154789
03B_9.744x15.014	0.801496	0	0	0	0	0.0119155
03B_9.752x19.994	0.4284	0	0	0	0	0.0119761
03B_9.75x15.999	0.633929	0.0125331	0	0	0	0.0314417
03B_9.779x22.99	0.291376	0.0155124	0	0	0	0
03B_9.782x21.058	0.406938	0.0174379	0	0	0	0
03B_9.796x16.982	0.634411	0	0	0	0	0.0101175
03B_9.796x24.984	0.580555	0.0253101	0	0	0	0.0168273
03B_9.79x18.982	0.498922	0	0	0	0	0.0110183
03B_9.802x17.971	0.447471	0	0	0	0	0
03B_9.806x25.991	0.384298	0	0	0	0	0
03B_9.807x21.992	0.329943	0	0	0	0	0
03B_9.815x23.989	0.44754	0.0435026	0	0	0	0
03B_9.82x26.96	0.368663	0	0	0	0	0
04A_14.916x28.949	0.0395051	0	0	0	0	0.310374
04A_14.918x26.949	0	0	0	0	0	0.476699
04A_14.928x27.93	0.0184399	0	0	0	0	0.410148
04A_14.944x22.965	0.0281092	0	0	0	0	0.0135459
04A_14.966x25.958	0	0	0	0	0	0.461037
04A_14.971x24.974	0	0	0	0	0	0.396944
04A_14.975x23.964	0.0249649	0	0	0	0	0.157889
04A_15.996x22.97	0	0	0	0	0	0.452055
04A_16.007x28.946	0	0	0	0	0	0.163753
04A_16.014x21.969	0.0624957	0	0	0	0	0.121909
04A_16.024x23.957	0.0218525	0	0	0	0	0.314354
04A_16.029x27.943	0	0	0	0	0	0.397896
04A_16.034x29.943	0	0	0	0	0	0.308231
04A_16.042x24.969	0.0273604	0	0	0	0	0.220436
04A_16.067x25.965	0	0	0	0	0	0.508231
04A_16.06x26.965	0.090308	0	0	0	0	0.284074
04A_16.87x19.955	0.0148714	0	0	0	0	0
04A_16.909x25.982	0	0	0	0	0	0.17761
04A_16.916x21.962	0.0437444	0	0	0	0	0.0667251
04A_16.926x20.947	0.067197	0	0	0	0	0
04A_16.933x22.933	0	0	0	0	0	0.247074
04A_16.933x27.907	0	0	0	0	0	0.358691
04A_16.93x28.929	0.0244497	0	0	0	0	0.377923
04A_16.954x24.943	0	0	0	0	0	0.015049
04A_16.96x23.924	0	0	0	0	0	0.0457665
04A_16.96x26.94	0.0115045	0	0	0	0	0.306202
04A_16.982x29.907	0	0	0	0	0	0.414609
04A_16.993x30.918	0	0	0	0	0	0.245723
04A_17.967x20.941	0.143434	0	0	0	0	0
04A_17.96x17.966	0.0610245	0	0	0	0	0
04A_17.98x19.972	0.224127	0	0	0	0	0
04A_17.994x28.924	0	0	0	0	0	0.140022
04A_17.997x26.942	0	0	0	0	0	0.455854
04A_17.999x27.958	0	0	0	0	0	0.468069
04A_17.99x18.957	0.163822	0	0	0	0	0
04A_18.001x22.953	0.501819	0	0	0	0	0.0207662
04A_18.004x24.95	0	0	0	0	0	0.0463797
04A_18.014x23.961	0.0561	0	0	0	0	0.0178891
04A_18.027x29.919	0	0	0	0	0	0.309021
04A_18.031x21.977	0.454092	0	0	0	0	0.0382501
04A_18.034x30.957	0.0221368	0	0	0	0	0.171727
04A_18.044x25.925	0	0	0	0	0	0.279907
04A_18.916x18.977	0.295966	0	0	0	0	0.0132656
04A_18.921x29.966	0	0	0	0.013495	0	0.0357673
04A_18.942x20.966	0.448696	0	0	0	0	0.0280519
04A_18.942x22.956	0.401434	0	0	0	0	0.026901
04A_18.955x16.966	0.170244	0	0	0	0	0
04A_18.958x19.961	0.467773	0	0	0	0	0
04A_18.959x21.977	0.593878	0	0	0	0	0.0302917
04A_18.963x28.922	0.0438609	0	0	0	0	0.0743654
04A_18.965x27.912	0	0	0	0	0	0.423103
04A_18.967x25.958	0	0	0	0	0	0.507713
04A_18.972x17.965	0.392833	0	0	0	0	0
04A_18.999x23.977	0.249592	0	0	0	0	0
04A_19.017x24.962	0.190848	0	0	0	0	0.0238766
04A_19.02x26.941	0.0117483	0	0	0	0	0.388815
04A_19.034x30.958	0	0	0	0	0	0.132705
04A_20.062x19.929	0.530436	0	0	0	0	0.0116919
04A_20.068x20.985	0.487658	0	0	0	0	0
04A_20.069x22.921	0.49654	0	0	0	0	0.0132098
04A_20.081x17.925	0.751989	0	0	0	0	0.0124376
04A_20.103x16.95	0.0971012	0	0	0	0	0.0109688
04A_20.104x15.96	0.182273	0.0128874	0	0	0	0.0177564
04A_20.107x18.969	0.703407	0	0	0	0	0.0120652
04A_20.112x27.904	0	0	0	0	0	0.466696
04A_20.113x23.934	0.518928	0	0	0	0	0
04A_20.113x25.929	0	0	0	0	0	0.0446324
04A_20.122x21.954	0.363186	0	0	0	0	0.028801
04A_20.124x30.921	0.0356939	0	0	0	0	0.0832762
04A_20.133x26.897	0	0	0	0	0	0.405846
04A_20.138x24.916	0.0773511	0	0	0	0	0
04A_20.148x29.905	0.162297	0	0	0	0	0.135123
04A_20.1x28.912	0.392597	0.0130482	0	0	0	0.168266
04A_20.923x23.918	0.446517	0	0	0	0	0.0125323
04A_20.939x17.944	0.790996	0	0	0	0	0.0198334
04A_20.941x20.96	0.25571	0	0	0	0	0.0147844
04A_20.942x21.964	0.436138	0	0	0	0	0.0101274
04A_20.943x18.983	0.798305	0	0	0	0	0
04A_20.951x16.975	0.248988	0.0117865	0	0	0	0
04A_20.952x22.945	0.460241	0	0	0	0	0
04A_20.96x28.938	0.231877	0.0424977	0	0	0	0.0508202
04A_20.971x15.986	0.212519	0	0	0	0	0
04A_20.973x19.928	0.446079	0	0	0	0	0.041965
04A_20.977x27.878	0	0	0	0	0	0.414087
04A_20.97x25.95	0.0196012	0	0	0	0	0.0311044
04A_20.981x24.957	0.0128398	0	0	0	0	0
04A_20.997x29.93	0.341358	0.0166121	0	0	0	0.105101
04A_21.008x30.936	0.0904453	0.0164109	0	0	0	0.239185
04A_21.017x26.964	0	0	0	0	0	0.464195
04A_21.941x14.898	0.215333	0	0	0	0	0
04A_21.941x22.889	0.742248	0	0	0	0	0.0123788
04A_21.941x23.856	0.691384	0	0	0	0	0.0173008
04A_21.944x18.883	0.439849	0	0	0	0	0.020615
04A_21.987x24.838	0.346256	0	0	0	0	0.0112862
04A_21.987x28.84	0.083237	0.0880449	0	0	0	0.0550216
04A_22.005x16.9	0.55593	0	0	0	0	0
04A_22.005x20.859	0.72398	0	0	0	0	0.0155094
04A_22.013x29.856	0.183312	0.0276341	0	0	0	0.0683794
04A_22.014x15.902	0.663075	0	0	0	0	0.0210864
04A_22.015x17.891	0.592779	0	0	0	0	0
04A_22.026x30.854	0.632019	0.0185966	0	0	0	0.0361761
04A_22.031x27.856	0.0105819	0	0	0	0	0.0423891
04A_22.045x21.876	0.372844	0	0	0	0	0
04A_22.049x26.87	0	0	0	0	0	0.478637
04A_22.051x25.863	0.0179981	0	0	0	0	0.230677
04A_22.059x31.868	0.0438744	0	0	0	0	0.0685842
04A_22.0x19.894	0.514526	0	0	0	0	0.0208544
04A_23.064x19.95	0.796041	0	0	0	0	0
04A_23.064x24.942	0.555262	0.0307123	0	0	0	0
04A_23.068x17.936	0.719121	0	0	0	0	0
04A_23.06x21.943	0.553993	0	0	0	0	0.0132731
04A_23.081x20.963	0.820714	0	0	0	0	0.010731
04A_23.092x14.98	0.493934	0.013451	0	0	0	0
04A_23.092x27.898	0.161042	0	0	0	0	0.0562234
04A_23.094x16.945	0.75014	0	0	0	0	0
04A_23.094x26.942	0	0	0	0	0	0
04A_23.097x18.957	0.757673	0	0	0	0	0
04A_23.099x25.999	0.256892	0.0184352	0	0	0	0.0139255
04A_23.101x30.93	0.55633	0.0175312	0	0	0	0.0315496
04A_23.107x22.936	0.409591	0	0	0	0	0.0160087
04A_23.124x23.927	0.821124	0	0	0	0	0
04A_23.124x29.919	0.357987	0.0233128	0	0	0	0.0699538
04A_23.134x14.002	0.257646	0	0	0	0	0
04A_23.156x28.926	0.0790571	0	0	0	0	0.0441895
04A_23.1x15.969	0.593264	0	0	0	0	0
04A_24.028x18.98	0.671509	0.0186489	0	0	0	0
04A_24.041x21.983	0.623939	0	0	0	0	0
04A_24.049x24.961	0.806687	0	0	0	0	0.0152463
04A_24.049x28.945	0.466549	0.0282849	0	0	0	0.0181176
04A_24.051x13.042	0.157917	0.0134681	0	0	0	0
04A_24.052x19.98	0.637321	0	0	0	0	0
04A_24.059x16.972	0.567157	0	0	0	0	0
04A_24.061x25.981	0.598921	0.0187471	0	0	0	0
04A_24.063x23.974	0.78983	0	0	0	0	0
04A_24.064x27.936	0.447731	0	0	0	0	0.0127199
04A_24.066x16.011	0.675828	0	0	0	0	0
04A_24.068x17.999	0.645034	0.011465	0	0	0	0
04A_24.069x14.018	0.393068	0	0	0	0	0.0187457
04A_24.06x15.008	0.824556	0	0	0	0	0
04A_24.073x20.98	0.710122	0	0	0	0	0
04A_24.078x22.977	0.526575	0	0	0	0	0
04A_24.078x30.961	0.103101	0	0	0	0	0.122556
04A_24.097x29.964	0.525586	0.0300501	0	0	0	0.0491085
04A_24.106x26.977	0.40424	0	0	0	0	0.0146709
04A_25.034x18.979	0.74379	0	0	0	0	0.010058
04A_25.036x23.986	0.571879	0	0	0	0	0.0121408
04A_25.045x27.993	0.450509	0	0	0	0	0
04A_25.054x20.974	0.400213	0	0	0	0	0
04A_25.061x21.979	0.601658	0	0	0	0	0
04A_25.063x28.923	0.355086	0.0532319	0	0	0	0.0200138
04A_25.065x15.992	0.630323	0	0	0	0	0
04A_25.067x18.0	0.535807	0.0113077	0	0	0	0
04A_25.068x19.961	0.695042	0	0	0	0	0
04A_25.074x14.03	0.712036	0	0	0	0	0.0144826
04A_25.078x13.032	0.0929646	0	0	0	0	0
04A_25.078x14.997	0.591216	0	0	0	0	0.0188197
04A_25.088x22.97	0.670444	0	0	0	0	0
04A_25.088x26.947	0.506645	0	0	0	0	0.026241
04A_25.093x25.959	0.73225	0	0	0	0	0.0112094
04A_25.103x16.961	0.772109	0	0	0	0	0
04A_25.103x30.961	0.060215	0.0215873	0	0	0	0.0109084
04A_25.116x24.928	0.517887	0	0	0	0	0.0131629
04A_25.1x29.935	0.502712	0.0228449	0	0	0	0.03807
04A_25.901x14.001	0.64189	0	0	0	0	0.0386887
04A_25.913x18.938	0.720094	0	0	0	0	0
04A_25.925x19.946	0.784788	0	0	0	0	0
04A_25.934x21.964	0.603079	0	0	0	0	0
04A_25.939x24.943	0.525145	0	0	0	0	0
04A_25.941x20.952	0.577416	0	0	0	0	0.0136279
04A_25.944x12.989	0.399665	0	0	0	0	0.0120716
04A_25.951x15.946	0.655976	0	0	0	0	0
04A_25.972x14.987	0.58082	0	0	0	0	0
04A_25.976x25.937	0.782225	0	0	0	0	0
04A_25.983x23.936	0.601573	0	0	0	0	0
04A_25.984x26.924	0.782697	0.0136379	0	0	0	0
04A_25.986x28.909	0.416323	0.0585369	0	0	0	0
04A_25.986x30.921	0.284166	0.0165026	0	0	0	0.102229
04A_25.987x16.942	0.703832	0	0	0	0	0
04A_25.98x17.963	0.698756	0.0112861	0	0	0	0
04A_25.995x22.953	0.581269	0	0	0	0	0
04A_26.004x27.921	0.492926	0	0	0	0	0
04A_26.009x29.913	0.365021	0.0403184	0	0	0	0
04A_27.007x16.946	0.672045	0	0	0	0	0
04A_27.019x13.0	0.544161	0	0	0	0	0.01922
04A_27.023x15.95	0.711538	0	0	0	0	0
04A_27.024x20.93	0.839191	0	0	0	0	0
04A_27.034x23.908	0.54465	0	0	0	0	0
04A_27.039x26.933	0.407164	0.0109536	0	0	0	0.0129351
04A_27.03x14.026	0.508962	0	0	0	0	0.0532207
04A_27.044x18.946	0.759998	0	0	0	0	0
04A_27.045x15.0	0.634151	0	0	0	0	0
04A_27.048x28.906	0.440922	0.0596681	0	0	0	0.0136136
04A_27.051x21.955	0.631025	0	0	0	0	0
04A_27.059x19.947	0.713426	0	0	0	0	0
04A_27.069x24.952	0.702587	0	0	0	0	0
04A_27.06x22.933	0.637487	0	0	0	0	0.0175368
04A_27.078x17.916	0.51187	0	0	0	0	0
04A_27.07x25.948	0.772895	0	0	0	0	0
04A_27.084x30.92	0.29542	0.011626	0	0	0	0.0340257
04A_27.095x29.91	0.404192	0	0	0	0	0
04A_27.106x27.915	0.501067	0	0	0	0	0
04A_27.923x14.941	0.640777	0	0	0	0	0
04A_27.924x19.904	0.665924	0	0	0	0	0
04A_27.938x16.962	0.723666	0	0	0	0	0.011842
04A_27.945x21.944	0.768553	0	0	0	0	0
04A_27.948x20.946	0.593779	0	0	0	0	0.012514
04A_27.952x13.979	0.793639	0	0	0	0	0
04A_27.955x22.91	0.475798	0	0	0	0	0.0235248
04A_27.959x12.977	0.503196	0	0	0	0	0
04A_27.964x30.91	0.115677	0	0	0	0	0.0392582
04A_27.967x23.918	0.614552	0	0	0	0	0.0127772
04A_27.968x28.891	0.490369	0.0147003	0	0	0	0.0355333
04A_27.973x15.954	0.749761	0	0	0	0	0
04A_27.978x18.926	0.778743	0	0	0	0	0
04A_27.982x27.893	0.702874	0	0	0	0	0.0101792
04A_27.988x24.936	0.636411	0	0	0	0	0.0108708
04A_27.993x25.93	0.438012	0.011297	0	0	0	0
04A_28.005x29.895	0.0262245	0	0	0.0167414	0	0.0156814
04A_28.007x26.925	0.41627	0	0	0	0	0.0151283
04A_28.084x17.937	0.712812	0	0	0	0	0
04A_28.963x18.972	0.723206	0	0	0	0	0
04A_28.994x20.95	0.576017	0	0	0	0	0
04A_29.001x21.931	0.475655	0	0	0	0	0.0160589
04A_29.004x16.936	0.595324	0	0	0	0	0.0106656
04A_29.006x23.943	0.690075	0	0	0	0	0
04A_29.012x14.958	0.791462	0	0	0	0	0.0172049
04A_29.013x17.97	0.475757	0	0	0	0	0
04A_29.014x15.97	0.725818	0	0	0	0	0
04A_29.015x29.892	0.502063	0	0	0	0	0
04A_29.019x25.912	0.585348	0	0	0	0	0
04A_29.023x27.91	0.544321	0	0	0	0	0.0101308
04A_29.027x28.903	0.674728	0.0236127	0	0	0	0
04A_29.02x13.984	0.547419	0	0	0	0	0.033613
04A_29.041x12.983	0.370318	0	0	0	0	0
04A_29.043x26.945	0.459657	0	0	0	0	0.0134258
04A_29.054x19.917	0.594639	0	0	0	0	0.0179841
04A_29.054x22.91	0.598728	0	0	0	0	0.0147814
04A_29.076x24.938	0.616216	0	0	0	0	0.0116426
04A_29.092x30.927	0.338848	0	0	0	0	0.0206414
04A_29.943x18.937	0.448429	0.0132481	0	0	0	0
04A_29.945x23.032	0.593723	0	0	0	0	0
04A_29.948x19.953	0.571029	0	0	0	0	0.0104766
04A_29.957x20.967	0.555982	0	0	0	0	0.0125048
04A_29.969x23.949	0.681647	0	0	0	0	0
04A_29.971x16.012	0.715978	0	0	0	0	0
04A_29.984x14.972	0.590273	0	0	0	0	0.0188751
04A_29.985x21.955	0.685637	0	0	0	0	0.018505
04A_29.987x13.997	0.377755	0	0	0	0	0.0180869
04A_29.988x16.957	0.679167	0	0	0	0	0
04A_29.99x17.966	0.715383	0	0	0	0	0
04A_30.008x28.908	0.634422	0.0138968	0	0	0	0
04A_30.017x26.939	0.694053	0	0	0	0	0.0109921
04A_30.026x27.889	0.575796	0	0	0	0	0
04A_30.035x25.93	0.617893	0	0	0	0	0.0102775
04A_30.038x24.956	0.626185	0	0	0	0	0.0160813
04A_30.039x29.907	0.634142	0	0	0	0	0
04A_30.076x30.913	0.251382	0	0	0	0	0.017462
04A_31.098x20.921	0.712903	0	0	0	0	0
04A_31.101x16.932	0.769361	0	0	0	0	0.0147042
04A_31.112x17.922	0.605716	0	0	0	0	0.0157608
04A_31.116x19.911	0.596328	0	0	0	0	0.011328
04A_31.121x14.955	0.397545	0	0	0	0	0
04A_31.126x22.932	0.594068	0	0	0	0	0
04A_31.129x15.936	0.669585	0	0	0	0	0.0356627
04A_31.129x28.874	0.643027	0	0	0	0	0
04A_31.132x26.897	0.670849	0	0	0	0	0
04A_31.134x23.881	0.681066	0	0	0	0	0.0101577
04A_31.13x21.916	0.562579	0	0	0	0	0
04A_31.152x27.884	0.702627	0.0137682	0	0	0	0
04A_31.166x29.867	0.781491	0	0	0	0	0
04A_31.177x25.919	0.49542	0.0116287	0	0	0	0
04A_31.17x24.911	0.711041	0	0	0	0	0
04A_31.1x18.904	0.536533	0	0	0	0	0
04A_31.947x17.938	0.811844	0	0	0	0	0.0184325
04A_31.958x19.934	0.709237	0	0	0	0	0
04A_31.961x16.933	0.542153	0	0	0	0	0
04A_31.96x18.915	0.718427	0	0	0	0	0
04A_31.97x23.937	0.611391	0	0	0	0	0
04A_31.988x22.909	0.623104	0	0	0	0	0
04A_31.993x28.876	0.601808	0	0	0	0	0
04A_32.008x21.94	0.693574	0	0	0	0	0
04A_32.009x25.941	0.58119	0	0	0	0	0.016915
04A_32.012x29.898	0.60687	0	0	0	0	0.0122834
04A_32.016x26.923	0.637415	0	0	0	0	0.035808
04A_32.018x24.941	0.735632	0	0	0	0	0
04A_32.022x27.888	0.776836	0	0	0	0	0
04A_32.085x20.947	0.658016	0	0	0	0	0
04B_10.833x22.865	0.269546	0	0	0	0	0.0225189
04B_10.849x21.889	0.78735	0	0	0	0	0.0402346
04B_10.88x17.938	0.698296	0	0	0	0	0
04B_10.898x15.921	0.148786	0	0	0	0	0.0195948
04B_10.913x19.911	0.509806	0	0	0	0	0
04B_10.918x16.917	0.512781	0.0158271	0	0	0	0
04B_10.933x28.866	0.380879	0	0	0	0	0
04B_10.937x25.873	0.520633	0	0	0	0	0
04B_10.93x18.9	0.61365	0	0	0	0	0.0174815
04B_10.95x31.917	0.75963	0.0116085	0	0	0	0.0166779
04B_10.964x32.864	0.423644	0	0	0	0	0
04B_10.969x27.829	0.0301117	0	0	0	0	0.178743
04B_10.973x20.941	0.468818	0	0	0	0	0
04B_10.973x24.879	0.622733	0	0	0	0	0
04B_10.978x29.894	0.520413	0.0164446	0	0	0	0
04B_10.97x23.904	0.537634	0	0	0	0	0.0210294
04B_10.997x30.913	0.198327	0.0143389	0	0	0	0.0172908
04B_11.001x26.821	0.491634	0	0	0	0	0
04B_11.938x14.999	0.382712	0	0	0	0	0
04B_11.961x17.999	0.712102	0	0	0	0	0
04B_11.967x16.985	0.626953	0	0	0	0	0
04B_11.982x20.009	0.703188	0	0	0	0	0
04B_11.988x23.998	0.528846	0	0	0	0	0
04B_11.989x16.012	0.624051	0	0	0	0	0.0130747
04B_11.993x21.979	0.726112	0	0	0	0	0
04B_11.993x30.969	0.343403	0.0246863	0	0	0	0.0113777
04B_11.994x20.994	0.775138	0	0	0	0	0
04B_11.995x22.995	0.674167	0	0	0	0	0.0153529
04B_11.999x26.984	0.534599	0	0	0	0	0
04B_12.008x28.957	0.411886	0	0	0	0	0.0123028
04B_12.015x24.971	0.765436	0	0	0	0	0
04B_12.017x25.98	0.583757	0	0	0	0	0.0134333
04B_12.023x19.0	0.631907	0	0	0	0	0
04B_12.027x29.952	0.281368	0.0129181	0	0	0	0.013986
04B_12.02x27.943	0.194484	0	0	0	0	0
04B_12.049x31.913	0.315631	0.0140681	0	0	0	0.0512169
04B_12.926x15.053	0.487874	0	0	0	0	0.0247118
04B_12.939x20.025	0.599309	0	0	0	0	0
04B_12.948x26.031	0.723509	0	0	0	0	0
04B_12.951x30.0	0.603731	0.0240135	0	0	0	0
04B_12.952x18.042	0.609948	0	0	0	0	0
04B_12.954x22.993	0.692753	0	0	0	0	0
04B_12.954x27.983	0.475949	0	0	0	0	0.0146942
04B_12.954x28.994	0.604246	0.0111252	0	0	0	0
04B_12.955x17.049	0.794553	0	0	0	0	0
04B_12.963x21.034	0.682439	0	0	0	0	0
04B_12.976x16.036	0.776072	0	0	0	0	0.0122285
04B_12.977x24.014	0.527464	0	0	0	0	0
04B_12.984x30.998	0.372379	0.0481091	0	0	0	0.0123816
04B_12.986x22.035	0.587827	0	0	0	0	0
04B_12.98x19.036	0.649405	0	0	0	0	0
04B_12.98x25.029	0.578706	0	0	0	0	0.0128323
04B_13.005x27.032	0.788292	0.0129375	0	0	0	0
04B_13.013x32.03	0.346269	0.0108151	0	0	0	0
04B_13.891x19.017	0.583864	0.0127974	0	0	0	0.0247746
04B_13.933x17.041	0.773483	0	0	0	0	0
04B_13.946x15.038	0.729304	0	0	0	0	0.0364093
04B_13.953x16.019	0.765789	0	0	0	0	0
04B_13.956x23.006	0.511106	0	0	0	0	0.0107366
04B_13.962x25.989	0.477861	0	0	0	0	0
04B_13.979x18.0	0.658078	0	0	0	0	0
04B_13.982x14.053	0.303235	0.0143224	0	0	0	0
04B_13.985x21.018	0.733968	0	0	0	0	0
04B_13.993x26.984	0.590798	0	0	0	0	0
04B_13.995x20.009	0.762113	0	0	0	0	0
04B_13.996x28.98	0.564957	0.0177307	0	0	0	0
04B_14.003x25.017	0.740993	0	0	0	0	0
04B_14.005x30.993	0.414279	0.0341954	0	0	0	0.0138476
04B_14.018x22.026	0.633806	0	0	0	0	0
04B_14.026x23.974	0.572457	0	0	0	0	0
04B_14.039x30.001	0.654005	0	0	0	0	0
04B_14.052x32.016	0.531651	0	0	0	0	0.0125326
04B_14.0x27.955	0.45834	0	0	0	0	0.0120181
04B_14.822x14.042	0.272165	0	0	0	0	0
04B_14.857x27.929	0.727196	0	0	0	0	0
04B_14.861x16.972	0.690214	0	0	0	0	0
04B_14.888x21.0	0.805793	0	0	0	0	0
04B_14.893x26.952	0.56469	0	0	0	0	0
04B_14.896x17.994	0.589878	0	0	0	0	0
04B_14.899x19.991	0.784248	0	0	0	0	0
04B_14.901x21.991	0.721925	0	0	0	0	0
04B_14.903x15.993	0.706913	0	0	0	0	0
04B_14.905x24.972	0.792241	0	0	0	0	0
04B_14.912x23.963	0.811248	0	0	0	0	0
04B_14.914x32.048	0.489612	0	0	0	0	0.0154043
04B_14.917x15.01	0.712308	0	0	0	0	0.0127486
04B_14.917x19.053	0.720286	0	0	0	0	0
04B_14.926x29.959	0.467606	0.0255491	0	0	0	0
04B_14.936x28.937	0.44688	0	0	0	0	0
04B_14.951x30.953	0.454459	0.0117854	0	0	0	0
04B_14.958x25.936	0.733996	0	0	0	0	0
04B_14.98x22.897	0.78196	0	0	0	0	0
04B_15.962x14.994	0.642487	0	0	0	0	0.0396335
04B_15.966x14.029	0.440535	0	0	0	0	0
04B_15.969x17.977	0.660991	0	0	0	0	0
04B_15.96x15.972	0.590404	0	0	0	0	0
04B_15.975x16.972	0.68621	0	0	0	0	0
04B_15.982x19.977	0.589058	0	0	0	0	0.0116759
04B_15.992x28.934	0.695863	0	0	0	0	0
04B_15.993x24.949	0.785565	0	0	0	0	0
04B_15.995x19.002	0.716947	0.0118474	0	0	0	0
04B_15.998x20.966	0.510136	0	0	0	0	0.0114753
04B_16.005x26.96	0.749857	0	0	0	0	0
04B_16.009x25.948	0.764441	0	0	0	0	0
04B_16.013x22.967	0.686856	0	0	0	0	0.0122668
04B_16.013x31.97	0.44891	0.0123252	0	0	0	0
04B_16.01x21.965	0.648097	0	0	0	0	0
04B_16.021x27.98	0.54063	0.0171817	0	0	0	0
04B_16.025x23.958	0.873086	0	0	0	0	0
04B_16.02x30.947	0.491784	0	0	0	0	0
04B_16.051x29.957	0.482652	0	0	0	0	0
04B_16.862x15.018	0.669705	0	0	0	0	0.0297691
04B_16.862x20.993	0.572824	0	0	0	0	0.0231282
04B_16.882x27.912	0.532304	0	0	0	0	0.0151872
04B_16.895x16.97	0.826662	0	0	0	0	0
04B_16.904x16.002	0.64063	0	0	0	0	0.0108378
04B_16.911x17.954	0.688369	0	0	0	0	0
04B_16.91x19.926	0.665744	0	0	0	0	0
04B_16.91x28.915	0.395487	0.0108868	0	0	0	0.0115762
04B_16.924x25.947	0.754416	0	0	0	0	0
04B_16.931x22.941	0.691156	0	0	0	0	0.0102177
04B_16.943x21.924	0.613908	0	0	0	0	0
04B_16.945x29.922	0.494556	0.020872	0	0	0	0
04B_16.951x23.945	0.669802	0	0	0	0	0
04B_16.951x31.945	0.469781	0	0	0	0	0
04B_16.952x24.949	0.778086	0	0	0	0	0
04B_16.956x26.936	0.688434	0	0	0	0	0
04B_16.962x30.941	0.579578	0	0	0	0	0
04B_16.9x18.999	0.532421	0	0	0	0	0
04B_17.904x25.974	0.513003	0	0	0	0	0.01205
04B_17.912x15.985	0.77595	0	0	0	0	0.0250566
04B_17.925x18.975	0.704759	0	0	0	0	0
04B_17.933x28.914	0.716283	0	0	0	0	0
04B_17.937x17.0	0.679593	0	0	0	0	0
04B_17.943x20.971	0.751711	0	0	0	0	0.0145852
04B_17.949x15.006	0.671307	0	0	0	0	0.019376
04B_17.957x17.963	0.576908	0	0	0	0	0.0132083
04B_17.957x19.952	0.590998	0	0	0	0	0.0148898
04B_17.95x22.979	0.639074	0	0	0	0	0
04B_17.974x21.959	0.536937	0	0	0	0	0
04B_17.976x24.979	0.771514	0	0	0	0	0
04B_17.97x27.926	0.581446	0	0	0	0	0.0168896
04B_17.992x29.931	0.683004	0.0161468	0	0	0	0
04B_17.998x23.966	0.753706	0	0	0	0	0.0197375
04B_17.998x30.96	0.730014	0	0	0	0	0
04B_17.999x26.931	0.26536	0	0	0	0	0.0182074
04B_18.022x31.964	0.513396	0	0	0	0	0
04B_18.859x18.971	0.667661	0	0	0	0	0
04B_18.905x14.978	0.294539	0	0	0	0	0.0137334
04B_18.919x20.973	0.572758	0	0	0	0	0
04B_18.932x21.974	0.50973	0	0	0	0	0.0156981
04B_18.934x17.966	0.681144	0	0	0	0	0
04B_18.936x16.01	0.615075	0	0	0	0	0
04B_18.937x26.078	0.788982	0	0	0	0	0.0102836
04B_18.93x22.945	0.409405	0	0	0	0	0
04B_18.944x27.91	0.648196	0	0	0	0	0
04B_18.949x19.998	0.576181	0	0	0	0	0
04B_18.94x17.006	0.677847	0	0	0	0	0.0115015
04B_18.953x28.92	0.628209	0	0	0	0	0
04B_18.959x29.936	0.745383	0	0	0	0	0
04B_18.983x30.96	0.699428	0	0	0	0	0
04B_18.984x23.98	0.640456	0	0	0	0	0
04B_18.986x26.963	0.682638	0	0	0	0	0
04B_19.008x24.965	0.628215	0	0	0	0	0
04B_19.045x31.953	0.497313	0.0106367	0	0	0	0
04B_2.918x28.002	0	0	0	0	0	0.22582
04B_2.924x28.978	0.0357068	0	0	0	0	0.205905
04B_2.955x27.01	0.0194378	0	0	0	0	0.23485
04B_2.961x25.99	0	0	0	0	0	0.199597
04B_20.031x17.97	0.864187	0	0	0	0	0.0105806
04B_20.053x19.937	0.575398	0	0	0	0	0.0141664
04B_20.058x20.946	0.708133	0	0	0	0	0
04B_20.069x22.916	0.677393	0	0	0	0	0
04B_20.071x18.981	0.698065	0	0	0	0	0.0283624
04B_20.075x16.957	0.456771	0	0	0	0	0
04B_20.079x25.922	0.600797	0	0	0	0	0
04B_20.084x28.933	0.641215	0.0316975	0	0	0	0
04B_20.089x23.897	0.489106	0	0	0	0	0
04B_20.098x27.89	0.847162	0	0	0	0	0
04B_20.099x31.939	0.425964	0	0	0	0	0.0193362
04B_20.102x26.941	0.685174	0	0	0	0	0.0126129
04B_20.109x21.911	0.643565	0	0	0	0	0
04B_20.115x30.907	0.733481	0	0	0	0	0
04B_20.119x24.921	0.54263	0	0	0	0	0
04B_20.121x29.915	0.694139	0.011018	0	0	0	0
04B_20.895x18.978	0.747652	0	0	0	0	0.0399369
04B_20.914x22.897	0.631194	0.0100527	0	0	0	0
04B_20.924x23.935	0.528391	0.0110052	0	0	0	0
04B_20.926x28.988	0.786477	0.01125	0	0	0	0
04B_20.933x21.962	0.743234	0	0	0	0	0
04B_20.938x20.982	0.732264	0	0	0	0	0
04B_20.939x25.925	0.576233	0	0	0	0	0
04B_20.944x27.963	0.700095	0	0	0	0	0
04B_20.94x20.004	0.710381	0	0	0	0	0.0110265
04B_20.979x24.951	0.572467	0	0	0	0	0.0129233
04B_20.993x29.939	0.636398	0	0	0	0	0
04B_20.998x31.98	0.590771	0	0	0	0	0
04B_21.009x30.979	0.798333	0	0	0	0	0
04B_21.015x26.978	0.598931	0	0	0	0	0
04B_21.913x22.889	0.714313	0	0	0	0	0
04B_21.945x23.883	0.586585	0	0	0	0	0
04B_21.991x20.899	0.819638	0	0	0	0	0.012179
04B_21.994x19.906	0.761939	0	0	0	0	0.0136011
04B_21.998x24.87	0.705729	0	0	0	0	0
04B_22.001x29.84	0.525014	0	0	0	0	0
04B_22.014x28.872	0.592836	0	0	0	0	0
04B_22.021x27.845	0.61111	0	0	0	0	0
04B_22.036x21.878	0.724948	0	0	0	0	0
04B_22.041x30.893	0.677259	0	0	0	0	0
04B_22.053x26.86	0.673318	0	0	0	0	0
04B_22.064x25.904	0.69275	0	0	0	0	0
04B_22.072x31.88	0.454927	0	0	0	0	0.0292499
04B_23.039x20.98	0.490711	0	0	0	0	0.0234012
04B_23.048x22.001	0.765132	0	0	0	0	0.0116252
04B_23.059x27.888	0.56343	0	0	0	0	0
04B_23.063x31.975	0.501879	0	0	0	0	0
04B_23.072x29.922	0.724277	0	0	0	0	0
04B_23.073x24.949	0.811681	0	0	0	0	0
04B_23.078x30.943	0.74787	0	0	0	0	0
04B_23.084x26.975	0.575177	0	0	0	0	0
04B_23.091x23.968	0.790716	0	0	0	0	0
04B_23.094x25.935	0.596294	0	0	0	0	0
04B_23.116x22.957	0.786859	0	0	0	0	0.02233
04B_23.127x28.918	0.741703	0	0	0	0	0
04B_23.991x24.97	0.691473	0	0	0	0	0.0237395
04B_24.017x23.998	0.670833	0	0	0	0	0.0216667
04B_24.023x22.973	0.405476	0	0	0	0	0
04B_24.035x27.974	0.573477	0	0	0	0	0.014664
04B_24.051x28.953	0.701123	0	0	0	0	0
04B_24.058x30.996	0.581609	0	0	0	0	0
04B_24.063x27.013	0.710277	0	0	0	0	0
04B_24.066x26.006	0.880848	0	0	0	0	0.0101084
04B_24.068x29.927	0.729859	0	0	0	0	0
04B_25.051x28.957	0.62384	0	0	0	0	0.0144791
04B_25.064x27.903	0.549936	0	0	0	0	0.0118303
04B_25.075x27.006	0.34002	0	0	0	0	0
04B_25.082x29.947	0.564592	0	0	0	0	0
04B_3.726x25.022	0.0531253	0	0	0	0	0.294477
04B_3.816x27.965	0	0	0	0	0	0.521016
04B_3.846x25.984	0.0207204	0	0	0	0	0.445432
04B_3.855x23.965	0.0444961	0	0	0	0	0.131581
04B_3.861x28.961	0.0141794	0	0	0	0	0.442676
04B_3.872x26.967	0.0191654	0	0	0	0	0.444024
04B_3.875x29.973	0	0	0	0	0	0.270921
04B_4.792x24.977	0.0482772	0	0	0	0	0.372465
04B_4.886x22.989	0.039829	0	0	0	0	0.134799
04B_4.903x28.967	0.0201961	0	0	0	0	0.324586
04B_4.91x23.966	0.0243023	0	0	0	0	0.431676
04B_4.928x30.976	0.0123105	0	0	0	0	0.17626
04B_4.934x27.954	0.033611	0	0	0	0	0.266158
04B_4.952x26.964	0.0235942	0	0	0	0	0.252447
04B_4.958x29.959	0	0	0	0	0	0.0949256
04B_4.962x25.931	0	0	0	0	0	0.333501
04B_5.783x24.941	0.055323	0	0	0	0	0.0371474
04B_5.807x27.913	0	0	0	0	0	0.150476
04B_5.836x21.011	0.0331333	0	0	0	0	0
04B_5.848x26.929	0.0129478	0	0	0	0	0.212284
04B_5.861x22.969	0.20385	0	0	0	0	0.0492766
04B_5.863x21.948	0.304233	0	0	0	0	0.0148004
04B_5.864x30.972	0	0	0	0	0	0.178848
04B_5.872x23.956	0.0560505	0	0	0	0	0.200472
04B_5.888x29.929	0	0	0	0	0	0.26102
04B_5.904x28.934	0	0	0	0	0	0.220703
04B_5.915x25.953	0.0310426	0	0	0	0	0.0473633
04B_6.859x21.972	0.340255	0	0	0	0	0
04B_6.876x19.99	0.256181	0	0	0	0	0.0196909
04B_6.881x27.921	0.0124808	0	0	0	0	0.303349
04B_6.906x28.949	0.0698286	0	0	0	0	0.247819
04B_6.912x18.966	0.187214	0	0	0	0	0.0120385
04B_6.923x30.951	0.0297518	0	0	0.012207	0	0.0316702
04B_6.927x20.998	0.319761	0	0	0	0	0.0115148
04B_6.932x22.971	0.627921	0	0	0	0	0.0196918
04B_6.935x29.957	0.0238611	0	0	0	0	0.120229
04B_6.938x24.965	0.0998431	0	0	0	0	0.0274176
04B_6.938x25.965	0.0619524	0	0	0	0	0.0372738
04B_6.93x23.966	0.325583	0	0	0	0	0.020102
04B_6.956x31.987	0.24176	0	0	0	0	0.0269449
04B_6.971x26.957	0.0644849	0	0	0	0	0.281912
04B_7.876x22.983	0.589508	0	0	0	0	0.0179078
04B_7.876x27.935	0.0114515	0	0	0	0	0.341064
04B_7.877x17.964	0.287919	0	0	0	0	0
04B_7.881x28.943	0.0262375	0	0	0	0	0.274142
04B_7.882x19.993	0.474011	0	0	0	0	0.0154605
04B_7.884x29.95	0.357241	0.0102124	0	0	0	0.0479492
04B_7.887x21.004	0.556672	0	0	0	0	0.0194899
04B_7.894x25.973	0.0991118	0	0	0	0	0.0438744
04B_7.897x18.991	0.651935	0	0	0	0	0
04B_7.904x26.959	0.0444217	0	0	0	0	0.378924
04B_7.916x23.965	0.45015	0	0	0	0	0.0248951
04B_7.922x21.987	0.603351	0	0	0	0	0.0262004
04B_7.92x30.956	0.040848	0	0	0	0	0.0253399
04B_7.936x24.985	0.240762	0	0	0	0	0.0305676
04B_7.942x31.975	0.227879	0	0	0	0	0.0455164
04B_8.973x17.981	0.309944	0	0	0	0	0
04B_8.982x18.987	0.789115	0	0	0	0	0.0112273
04B_8.983x16.977	0.234177	0	0	0	0	0.0209235
04B_9.005x21.029	0.458614	0	0	0	0	0.0217439
04B_9.005x27.922	0.0159934	0	0	0	0	0.234184
04B_9.007x19.962	0.683918	0	0	0	0	0.0291934
04B_9.009x23.965	0.371812	0	0	0	0	0.0195134
04B_9.012x32.941	0.200592	0	0	0	0	0.0285437
04B_9.013x29.884	0.293076	0.020512	0	0	0	0.0344628
04B_9.016x31.904	0.273818	0.012111	0	0	0	0.0240291
04B_9.017x30.945	0.357143	0.0394772	0	0	0	0.0111402
04B_9.033x24.94	0.469296	0	0	0	0	0.0144077
04B_9.035x25.953	0.329699	0	0	0	0	0.0114122
04B_9.03x21.949	0.518255	0	0	0	0	0.019046
04B_9.045x22.969	0.340609	0	0	0	0	0
04B_9.053x28.923	0.0374961	0	0	0	0	0.333796
04B_9.067x26.93	0.14871	0	0	0	0	0
04B_9.849x19.975	0.833997	0	0	0	0	0
04B_9.862x17.005	0.296289	0	0	0	0	0
04B_9.864x18.022	0.297914	0	0	0	0	0
04B_9.865x18.997	0.595629	0	0	0	0	0.0487266
04B_9.865x22.997	0.671035	0	0	0	0	0.011818
04B_9.872x21.96	0.37142	0	0	0	0	0.0104765
04B_9.876x21.007	0.674069	0	0	0	0	0
04B_9.881x28.953	0.0754111	0	0	0	0	0.189661
04B_9.882x24.981	0.485306	0	0	0	0	0
04B_9.887x27.957	0.0193455	0	0	0	0	0.364078
04B_9.88x29.988	0.557797	0	0	0	0	0.0166739
04B_9.891x26.965	0.0594195	0	0	0	0	0.0430336
04B_9.906x32.007	0.544647	0.0139657	0	0	0	0.0197829
04B_9.907x24.014	0.665172	0	0	0	0	0.0141569
04B_9.909x25.958	0.0707508	0	0	0	0	0
04B_9.939x31.006	0.427563	0.0346804	0	0	0	0
05A_10.83x22.89	0.011643	0	0	0	0	0.27844
05A_10.85x21.91	0.067608	0	0	0	0	0.208335
05A_10.86x17.88	0.614659	0.0224494	0	0	0	0.0171673
05A_10.89x14.92	0.570771	0.0112345	0	0	0	0
05A_10.89x15.91	0.797373	0	0	0	0	0
05A_10.91x25.92	0	0	0	0	0	0.443255
05A_10.92x16.9	0.678356	0	0	0	0	0
05A_10.92x20.9	0.69992	0	0	0	0	0.0234797
05A_10.93x28.92	0	0	0	0	0	0.358998
05A_10.94x13.91	0.449089	0	0	0	0	0
05A_10.94x26.9	0	0	0	0	0	0.314397
05A_10.94x29.91	0	0	0	0.0126515	0	0.0331856
05A_10.95x23.91	0.0130898	0	0	0	0	0.409016
05A_10.95x24.91	0	0	0	0	0	0.318974
05A_10.96x32.01	0	0	0	0.02991	0	0.12036
05A_10.99x30.9	0	0	0	0.0160969	0	0.0353289
05A_10.9x18.9	0.423902	0.0104427	0	0	0	0.0108189
05A_10.9x19.91	0.484618	0	0	0	0	0
05A_10.9x27.88	0	0	0	0	0	0.290995
05A_11.97x17.97	0.554092	0	0	0	0	0
05A_11.97x19.96	0.801162	0	0	0	0	0
05A_11.97x22.99	0.0282306	0	0	0	0	0.421457
05A_11.97x27.96	0	0	0	0	0	0.329916
05A_11.97x28.95	0	0	0	0	0	0.177886
05A_11.98x21.98	0.189274	0	0	0	0	0.146486
05A_11.98x26.95	0	0	0	0	0	0.366032
05A_11.99x14.98	0.609201	0	0	0	0	0
05A_11.99x15.97	0.566134	0	0	0	0	0.0108534
05A_11.99x16.98	0.425525	0.0168252	0	0	0	0
05A_11.99x24.01	0	0	0	0	0	0.351615
05A_11.99x25.97	0	0	0	0	0	0.399324
05A_11.99x29.97	0	0	0	0.0196857	0	0.0505632
05A_12.01x13.0	0.501702	0	0	0	0	0.021267
05A_12.01x18.97	0.718628	0	0	0	0	0
05A_12.01x20.99	0.639986	0.0198249	0	0	0	0.0323582
[truncated: 32,093 more rows]

## Sheet: sFig.18b
Proportion of each cell type predicted by Spoint in each region.
	Isocortex	Hippocampal region	Olfactory areas	Striatum	Pallidum	Thalamus	Hypothalamus	Midbrain	Hindbrain	Cerebellum
Excitatory neurons, cerebral cortex	0.473612	0.0195407	0.26121	0.0286024	0.0159005	0.00389937	0.00819937	0.00254835	0.000831375	0.00263464
R-LM border Cck interneurons, cortex/hippocampus	0.0054431	0.00569894	0.0111978	0.0021585	0.00412915	0.000228596	0.00100083	0.000254912	7.37853e-05	0
Excitatory neurons, hippocampus CA1	0.00661757	0.130081	0.0108409	0.00230329	0.000855992	0.00023744	0.00068581	0.000237702	5.90325e-05	0.000406614
Excitatory neurons, hippocampus CA3	0.00092485	0.124882	0.0105765	0.000531127	0.000187175	0.000748934	0.000554407	0.000126168	0.000110349	0.000230443
Neuroblasts, olfactory bulb	0.00298061	0.00119621	0.00987646	0.0077076	0.00921757	0.00260822	0.00708281	0.00427983	0.0100704	0.00376497
Inner horizontal cell, olfactory bulb	0.00635263	0.00361582	0.0229572	0.00457153	0.00399506	0.00514396	0.000729731	0.000632569	0.000116985	0
Dopaminergic periglomerular interneuron, olfactory bulb	7.47421e-05	0.00063804	0.00257613	0.000214149	0.000313978	0.000365744	0.000952397	0.000196365	8.23374e-05	0
Dopaminergic neurons, olfactory nulb	0.000133691	0.000167824	0.00781355	0.00154786	0.000405006	5.20757e-05	0.000588039	2.696e-05	3.2325e-05	0
Neuroblasts, olfactory	0.000768457	0.00045719	0.0097087	0.000337675	0.000212343	0.000575166	0.000965356	7.68144e-05	0.000126207	0.000230249
D1 medium spiny neurons, striatum	0.0136514	0.00108553	0.0320128	0.213654	0.0572858	0.00106182	0.00559305	6.47904e-05	2.1073e-05	0
D2 medium spiny neurons, striatum	0.00935026	0.000977273	0.0192951	0.221733	0.0617633	0.00136625	0.00660537	0.000196181	4.02789e-05	0
Matrix D1 neurons, striatum	0.000722333	4.90383e-05	0.00718655	0.0132527	0.0066013	0.00017514	0.000618387	0.000472988	5.97761e-06	0
Patch D1/D2 neurons, striatum	0.00168048	0	0.0069534	0.0414335	0.0208257	0.000145396	0.00235293	1.84369e-05	0	0
Inhibitory neurons, pallidum	0.00284838	0.0010036	0.00565437	0.0123949	0.075219	0.000903227	0.00984895	0.0082417	0.00143616	0
Excitatory neurons, thalamus	0.00346312	0.0110304	0.00560631	0.00419977	0.0026729	0.390428	0.0300157	0.0047197	0.000137052	0
Inhibitory neurons, thalamus	0.00161914	0.000116855	0.00411099	0.00085993	0.0076016	0.0359505	0.0136359	0.00425543	0.00794996	0.00115139
Peptidergic neurons, hypothalamus	0.000226426	0.000274415	0.00682137	0.0142146	0.0173978	0.00317293	0.0966176	0.0127764	0.00485382	0.000163837
Inhibitory neurons, hypothalamus	0.000593595	0.00038837	0.000798832	0.00171819	0.0103243	0.00441035	0.0265064	0.0413635	0.0150641	0.000363741
Oxytocin-producing cells, hypothalamus	0.000603581	0.000929825	0.00373193	0.000594573	0.00130967	0.000432415	0.00914664	0.000441234	0.00014875	0
Orexin-producing neurons, hypothalamus	2.53577e-05	6.58735e-05	0.000521061	0.000604815	0.000130294	7.32193e-05	0.0119478	3.84043e-05	0.00022799	0
Pmch neurons, hypothalamus	1.3267e-05	0.000274276	0.000904803	0.000870929	0.000494565	0.000741733	0.0237772	0.000250046	0.00125011	0.000643166
Excitatory neurons, midbrain	0.00357695	0.00314619	0.00429297	0.00384123	0.00594738	0.0177617	0.0330128	0.117379	0.0144798	0.000455452
Inhibitory neurons, midbrain	0.00611317	0.00287054	0.00500361	0.00422019	0.0198457	0.00886473	0.0232146	0.0639075	0.0084348	0.000610301
Dorsal midbrain Myoc-expressing astrocyte-like	0.00281085	0.00765208	0.00530467	0.00396187	0.0184116	0.00814157	0.0238751	0.0147043	0.0139309	0.00965324
Dopaminergic neurons, ventral midbrain (SNc, VTA)	0.000418777	0.00233016	0.00192253	0.000633751	0.00469688	0.0016727	0.00443499	0.0304507	0.000305579	0
Cholinergic neurons, midbrain red nucleus	0.000278494	0.000133783	0.00250821	0.000334463	0.00059188	0.0002617	0.000402635	0.000995316	0.000309683	0.000168025
Mature oligodendrocytes, hindbrain	0.00795403	0.00776926	0.00429682	0.0148619	0.0335212	0.0224258	0.0175963	0.0261776	0.0627462	0.00359119
Excitatory neurons, hindbrain	0.00244644	0.00251235	0.000294319	0.000233527	0.00127997	0.00792887	0.00412048	0.031952	0.08699	0.0029802
Inhibitory neurons, hindbrain	0.00301732	0.000240518	0.000409239	0.000659095	0.00624319	0.00203324	0.00690753	0.0475473	0.119009	0.011736
Serotonergic neurons, hindbrain	0.000347805	0.000133812	6.82373e-05	0.000152392	0.00105913	0.000701559	0.00824674	0.00306941	0.00437301	0
Granule neurons, cerebellum	0.00609768	0.00449186	0.00576885	0.00104865	0.000906342	0.00436557	0.00477581	0.0223422	0.0474686	0.176095
Molecular layer interneurons, cerebellum	0.000447681	0.000176387	0.000155125	0.00015094	0.000798101	0.000837961	0.000881675	0.013539	0.0417325	0.18621

## Sheet: sFig.18c
﻿Spatial domains identified by SPACEL, STAligner, PERCAST, and STACI
	Splane	PRECAST	STAligner	STACI
01A_13.26x27.17	3	3	9	0
01A_13.28x28.21	3	3	7	0
01A_14.27x31.3	12	3	9	0
01A_14.28x27.2	3	3	7	0
01A_14.28x29.25	3	3	7	0
01A_14.29x30.29	12	3	7	0
01A_14.32x24.19	3	13	9	0
01A_14.32x26.21	3	3	2	0
01A_14.33x25.2	12	13	2	0
01A_14.3x28.21	3	3	7	0
01A_15.31x28.2	12	3	0	0
01A_15.32x27.18	12	3	7	0
01A_15.32x31.28	12	3	0	0
01A_15.33x23.15	3	4	9	0
01A_15.33x24.16	12	4	7	0
01A_15.33x32.28	12	3	7	0
01A_15.34x26.2	12	3	7	0
01A_15.35x25.19	12	4	7	0
01A_15.3x29.22	12	3	0	0
01A_15.3x30.27	12	3	0	0
01A_16.27x29.23	12	3	0	0
01A_16.28x30.27	12	3	0	0
01A_16.28x31.27	12	3	0	0
01A_16.29x27.19	12	3	0	0
01A_16.29x28.2	12	3	0	0
01A_16.31x22.15	3	13	2	0
01A_16.31x23.16	3	4	7	0
01A_16.31x24.17	12	4	7	0
01A_16.33x26.18	12	3	0	0
01A_16.34x25.19	12	4	0	0
01A_16.3x21.16	3	13	2	0
01A_16.3x32.27	12	3	0	0
01A_17.25x30.25	12	3	0	0
01A_17.26x29.22	12	3	0	0
01A_17.26x31.26	12	3	0	0
01A_17.26x32.25	12	3	7	0
01A_17.27x23.16	12	4	7	0
01A_17.27x26.18	12	3	0	0
01A_17.29x21.15	3	13	2	0
01A_17.29x22.13	3	13	7	0
01A_17.29x24.16	12	4	7	0
01A_17.29x25.18	12	3	7	0
01A_17.29x27.17	12	3	0	0
01A_17.29x28.18	12	3	0	0
01A_18.31x30.3	12	3	0	0
01A_18.32x27.23	12	3	0	0
01A_18.33x23.19	12	4	7	0
01A_18.33x29.27	12	3	0	0
01A_18.34x28.25	12	3	0	0
01A_18.35x21.18	3	13	4	0
01A_18.35x22.2	3	13	2	0
01A_18.35x26.22	12	3	0	0
01A_18.36x24.2	12	4	0	0
01A_18.37x20.18	3	13	2	0
01A_18.38x25.21	12	3	0	0
01A_18.3x31.3	12	3	0	0
01A_18.3x32.3	12	3	7	0
01A_19.33x24.18	12	3	0	0
01A_19.34x20.15	3	13	2	0
01A_19.34x27.17	3	3	7	0
01A_19.34x28.21	3	3	7	0
01A_19.34x29.23	3	3	7	0
01A_19.34x30.26	3	3	9	0
01A_19.34x32.26	3	3	7	0
01A_19.35x22.15	12	4	7	0
01A_19.35x23.14	12	4	7	0
01A_19.35x26.17	12	3	7	0
01A_19.36x25.16	12	3	0	0
01A_19.37x21.14	3	13	2	0
01A_19.3x31.26	3	3	7	0
01A_20.43x29.21	2	13	9	0
01A_20.44x27.15	3	13	2	0
01A_20.44x31.24	2	13	2	0
01A_20.45x30.25	2	13	2	0
01A_20.45x32.26	2	13	7	0
01A_20.46x21.13	3	13	2	0
01A_20.46x24.15	12	4	7	0
01A_20.46x26.14	3	4	7	0
01A_20.47x28.19	2	13	9	0
01A_20.48x20.11	3	13	2	0
01A_20.48x25.15	3	4	9	0
01A_20.49x23.11	12	4	9	0
01A_20.52x22.13	12	4	7	0
01A_21.41x27.15	2	13	3	0
01A_21.41x29.2	2	13	1	0
01A_21.41x30.22	2	13	13	0
01A_21.41x31.24	2	13	13	0
01A_21.42x28.23	2	13	2	0
01A_21.43x25.16	3	4	9	0
01A_21.44x21.14	3	13	2	0
01A_21.44x24.12	12	4	7	0
01A_21.45x20.11	3	13	2	0
01A_21.45x23.13	12	4	7	0
01A_21.4x26.16	2	13	2	0
01A_22.46x23.16	3	4	7	0
01A_22.46x31.27	2	13	13	0
01A_22.46x32.25	2	13	13	0
01A_22.47x27.17	2	13	3	0
01A_22.47x29.21	2	13	3	0
01A_22.47x30.24	2	13	13	0
01A_22.48x22.15	3	4	7	0
01A_22.48x28.18	2	13	3	0
01A_22.49x26.18	2	13	13	0
01A_22.52x21.16	3	13	2	0
01A_22.5x24.15	3	12	9	0
01A_22.5x25.17	3	13	0	0
01A_23.59x30.27	2	13	3	0
01A_23.59x32.28	2	13	13	0
01A_23.62x24.16	1	12	6	0
01A_23.62x27.19	2	10	3	0
01A_23.62x29.24	2	13	3	0
01A_23.65x26.2	2	10	3	0
01A_23.66x28.2	2	13	2	0
01A_23.69x25.18	3	13	2	0
01A_23.6x31.27	2	13	13	0
01A_23.7x23.17	1	13	2	0
01A_24.59x31.27	2	13	13	0
01A_24.61x27.19	2	10	9	0
01A_24.61x29.22	2	13	3	0
01A_24.61x30.24	2	13	13	0
01A_24.61x32.27	2	13	3	0
01A_24.62x28.2	2	10	9	0
01A_24.64x23.16	1	13	2	0
01A_24.64x25.18	11	13	2	0
01A_24.64x26.19	2	10	3	0
01A_24.65x24.17	1	12	6	0
01A_25.62x29.23	2	13	3	0
01A_25.62x30.27	2	13	13	0
01A_25.62x31.29	2	13	13	0
01A_25.62x32.29	2	13	3	0
01A_25.63x24.19	11	13	2	0
01A_25.64x27.2	2	10	3	0
01A_25.65x26.22	2	12	6	0
01A_25.65x28.21	2	10	3	0
01A_25.67x25.2	11	12	6	0
01A_26.64x27.17	2	13	2	0
01A_26.64x32.27	2	13	3	0
01A_26.65x29.19	2	13	9	0
01A_26.65x30.23	2	13	13	0
01A_26.65x31.26	2	13	13	0
01A_26.66x26.2	2	12	6	0
01A_26.67x25.19	2	13	2	0
01A_26.67x28.2	2	13	2	0
01A_26.68x24.18	2	13	2	0
01A_27.61x27.18	2	13	9	0
01A_27.62x30.25	2		12	0
01A_27.63x25.19	2	13	3	0
01A_27.63x31.25	2	13	13	0
01A_27.64x29.22	2	13	2	0
01A_27.64x32.29	2	13	2	0
01A_27.65x28.2	2	13	9	0
01A_27.68x26.2	2	13	2	0
01B_10.825x12.04	12	4	9	0
01B_10.826x11.014	3	4	7	0
01B_10.843x10.014	3	4	2	0
01B_11.913x12.071	12	4	7	0
01B_11.928x10.024	3	4	7	0
01B_11.935x14.098	12	4	7	0
01B_11.935x15.093	12	4	7	0
01B_11.936x16.087	12	4	3	0
01B_11.939x8.039	3	13	3	0
01B_11.945x13.096	12	4	9	0
01B_11.945x9.033	3	4	7	0
01B_11.947x11.065	3	4	7	0
01B_11.95x17.111	12	4	7	0
01B_12.89x15.071	12	4	7	0
01B_12.902x12.057	12	3	7	0
01B_12.907x10.014	3	3	0	0
01B_12.908x13.077	12	4	9	0
01B_12.908x14.084	12	4	7	0
01B_12.909x18.094	3	13	2	0
01B_12.913x16.095	12	4	7	0
01B_12.914x11.05	3	3	0	0
01B_12.922x8.031	3	4	7	0
01B_12.925x9.02	3	3	0	0
01B_12.935x7.003	3	4	3	0
01B_12.9x17.081	12	4	7	0
01B_13.888x11.07	12	3	0	0
01B_13.888x15.095	12	3	7	0
01B_13.888x17.104	12	4	7	0
01B_13.893x16.115	12	4	7	0
01B_13.894x12.083	12	3	7	0
01B_13.896x10.041	12	3	0	0
01B_13.898x14.083	12	3	0	0
01B_13.899x18.103	3	13	7	0
01B_13.89x13.096	12	3	0	0
01B_13.905x19.148	3	2	2	0
01B_13.917x7.01	3	4	7	0
01B_13.917x9.038	12	3	0	0
01B_13.935x8.058	12	3	0	0
01B_14.873x16.071	12	3	7	0
01B_14.875x13.077	12	3	0	0
01B_14.876x10.016	12	3	0	0
01B_14.876x18.089	3	4	9	0
01B_14.878x11.039	12	3	0	0
01B_14.881x14.073	12	3	0	0
01B_14.888x17.097	12	4	7	0
01B_14.88x15.077	12	3	7	0
01B_14.891x12.062	12	3	0	0
01B_14.891x19.135	3	4	7	0
01B_14.892x6.979	3	4	7	0
01B_14.894x9.029	12	3	0	0
01B_14.896x8.025	12	3	0	0
01B_15.823x19.125	3	4	7	0
01B_15.834x12.064	12	3	0	0
01B_15.834x14.089	12	3	0	0
01B_15.834x16.08	12	3	0	0
01B_15.834x18.095	3	4	7	0
01B_15.837x13.092	12	3	9	0
01B_15.838x15.064	12	3	7	0
01B_15.844x6.973	3	4	7	0
01B_15.845x20.102	3	4	2	0
01B_15.846x11.047	12	3	0	0
01B_15.853x10.014	12	3	0	0
01B_15.853x17.11	12	4	9	0
01B_15.855x8.026	3	3	0	0
01B_15.857x9.034	12	3	0	0
01B_16.765x15.061	12	4	7	0
01B_16.766x19.092	3	4	7	0
01B_16.777x14.057	12	4	7	0
01B_16.777x20.091	3	4	9	0
01B_16.781x13.062	12	4	7	0
01B_16.789x11.032	12	3	0	0
01B_16.795x16.049	12	4	9	0
01B_16.79x12.056	12	4	7	0
01B_16.801x18.063	3	4	9	0
01B_16.802x17.073	12	4	9	0
01B_16.802x9.99	12	3	0	0
01B_16.805x7.995	3	4	9	0
01B_16.807x6.968	3	13	3	0
01B_16.814x9.002	3	3	0	0
01B_17.757x16.121	12	4	0	0
01B_17.757x17.021	12	4	0	0
01B_17.787x15.112	3	4	7	0
01B_17.797x9.023	3	4	9	0
01B_17.801x10.046	3	4	7	0
01B_17.804x19.145	3	4	7	0
01B_17.807x20.13	3	4	2	0
01B_17.809x11.09	3	13	7	0
01B_17.812x13.098	3	4	7	0
01B_17.819x8.055	3	4	7	0
01B_17.81x14.109	3	4	9	0
01B_17.821x12.101	2	13	7	0
01B_17.834x18.128	12	4	9	0
01B_17.846x7.014	3	13	2	0
01B_18.776x19.098	3	4	7	0
01B_18.789x13.045	2	2	2	0
01B_18.795x16.094	3	4	7	0
01B_18.797x20.072	3	13	2	0
01B_18.801x11.032	2	13	2	0
01B_18.804x12.038	2	13	2	0
01B_18.806x7.996	2	13	7	0
01B_18.809x9.997	2	13	3	0
01B_18.811x14.08	2	13	2	0
01B_18.814x18.09	12	4	7	0
01B_18.817x17.072	12	4	7	0
01B_18.823x8.996	2	13	3	0
01B_18.826x15.045	3	4	9	0
01B_19.866x19.073	3	4	2	0
01B_19.889x13.042	2	13	1	0
01B_19.88x12.041	2	13	1	0
01B_19.891x10.064	2	13	13	0
01B_19.892x16.066	3	4	3	0
01B_19.898x11.014	2	13	2	0
01B_19.898x18.081	12	4	7	0
01B_19.903x15.072	2	13	6	0
01B_19.903x17.075	3	4	7	0
01B_19.908x14.113	2	13	2	0
01B_19.913x9.006	2	13	2	0
01B_20.817x12.037	2	13	3	0
01B_20.819x11.023	2	13	3	0
01B_20.821x15.075	2	13	2	0
01B_20.821x16.053	3	13	6	0
01B_20.822x14.042	2	13	3	0
01B_20.826x13.041	2	13	3	0
01B_20.826x7.991	2	13	13	0
01B_20.828x18.046	3	4	7	0
01B_20.829x17.047	3	13	2	0
01B_20.831x9.979	2	13	13	0
01B_20.845x9.025	2	13	13	0
01B_21.829x14.074	2	13	3	0
01B_21.837x13.056	2	13	3	0
01B_21.845x10.005	2	13	5	0
01B_21.845x12.019	2	13	3	0
01B_21.847x17.058	3	12	9	0
01B_21.851x11.019	2	13	3	0
01B_21.853x8.997	2	13	13	0
01B_21.854x16.066	3	13	2	0
01B_21.856x7.991	2	13	13	0
01B_21.85x15.076	2	13	3	0
01B_21.86x18.085	3	2	9	0
01B_22.932x13.06	2	12	0	0
01B_22.933x12.079	2	13	3	0
01B_22.944x11.029	2	13	9	0
01B_22.948x15.091	3	13	3	0
01B_22.948x9.028	2	13	13	0
01B_22.951x14.092	2	13	3	0
01B_22.956x10.053	2	13	13	0
01B_22.95x16.086	3	13	3	0
01B_22.976x17.089	3	13	1	0
01B_22.982x8.056	2	13	13	0
01B_23.916x14.068	2	13	3	0
01B_23.919x11.019	2	13	13	0
01B_23.921x9.012	2	13	13	0
01B_23.922x12.048	2	2	2	0
01B_23.926x13.065	2	13	0	0
01B_23.927x17.076	3	12	6	0
01B_23.932x15.058	3	13	3	0
01B_23.936x10.031	2	13	13	0
01B_23.945x8.005	2	13	13	0
01B_23.947x16.088	3	13	2	0
01B_24.916x13.093	2	13	9	0
01B_24.916x14.096	2	13	3	0
01B_24.922x10.043	2	13	13	0
01B_24.922x11.027	2	13	13	0
01B_24.926x12.06	2	12	0	0
01B_24.926x17.135	1	12	6	2
01B_24.929x9.043	2	13	13	0
01B_24.92x16.109	3	13	6	0
01B_24.932x15.103	3	13	3	0
01B_24.93x8.037	2	13	13	0
01B_25.906x12.046	2	13	3	0
01B_25.909x16.077	1	12	6	0
01B_25.912x10.025	2	13	13	0
01B_25.915x13.062	2	13	3	0
01B_25.915x15.06	3	13	2	0
01B_25.924x11.003	2	13	13	0
01B_25.926x14.076	2	13	7	0
01B_25.932x8.009	2	13	13	0
01B_25.934x9.033	2	13	13	0
01B_26.839x15.069	3	12	6	0
01B_26.851x14.074	2	13	0	0
01B_26.853x12.059	2	13	0	0
01B_26.861x13.064	2	13	0	0
01B_26.861x9.99	2	13	13	0
01B_26.863x11.011	2	13	13	0
01B_26.873x9.022	2	13	9	0
01B_26.879x7.999	2	13	2	0
01B_27.797x9.032	2	13	13	0
01B_27.799x13.038	2	13	2	0
01B_27.803x10.005	2	13	13	0
01B_27.807x14.055	2	12	9	0
01B_27.813x12.033	2	13	5	0
01B_27.818x11.013	2	13	13	0
01B_27.839x7.984	2	13	2	0
01B_28.838x11.045	2	13	13	0
01B_28.844x10.053	2	13	13	0
01B_28.849x12.058	2	13	2	11
01B_28.85x9.048	2	13	13	0
02A_10.68x23.26	3	9	3	0
02A_10.72x22.17	3	8	0	0
02A_10.75x19.13	3	8	9	0
02A_10.75x29.23	2	10	3	0
02A_10.76x21.19	3	8	3	0
02A_10.76x27.2	2	10	3	0
02A_10.77x18.1	3	13	3	0
02A_10.77x20.11	3	8	3	0
02A_10.77x26.2	2	10	3	0
02A_10.77x28.21	2	10	3	0
02A_10.81x25.21	2	10	3	5
02A_10.8x24.18	3	12	6	0
02A_11.95x17.13	3	13	9	0
02A_11.95x18.12	3	13	2	0
02A_11.95x20.15	3	13	3	0
02A_11.96x24.22	3	12	6	0
02A_11.96x27.24	2	10	3	0
02A_11.96x29.15	2	10	2	0
02A_11.97x25.21	2	10	3	0
02A_11.98x21.18	3	13	3	0
02A_11.98x26.23	2	10	9	0
02A_11.99x22.26	3	13	3	0
02A_12.04x28.25	2	10	3	0
02A_12.0x19.15	3	13	3	0
02A_12.0x23.22	3	12	2	0
02A_12.91x28.23	3	10	3	0
02A_12.92x15.11	12	13	2	0
02A_12.92x18.13	12	4	3	0
02A_12.93x20.14	12	13	3	0
02A_12.94x21.18	3	13	3	0
02A_12.94x29.22	3	10	9	0
02A_12.95x16.13	12	4	7	0
02A_12.95x23.24	3	10	3	0
02A_12.95x26.23	2	10	3	0
02A_12.96x17.13	12	4	7	0
02A_12.96x19.16	12	13	2	0
02A_12.96x22.28	3	10	3	0
02A_12.97x25.2	3	10	3	0
02A_12.97x27.24	2	10	3	0
02A_13.02x24.22	3	10	3	0
02A_13.88x14.09	12	2	9	0
02A_13.88x15.09	12	4	7	0
02A_13.88x26.19	3	10	3	0
02A_13.89x18.11	12	4	9	0
02A_13.91x16.1	12	4	7	0
02A_13.91x17.11	12	4	7	0
02A_13.91x25.18	3	10	3	0
02A_13.92x20.11	12	4	2	0
02A_13.93x24.18	3	10	3	0
02A_13.93x28.2	3	10	3	0
02A_13.94x22.27	3	10	9	0
02A_13.95x21.16	12	4	2	0
02A_13.98x27.2	3	10	3	0
02A_13.9x19.14	12	4	7	0
02A_13.9x23.22	3	10	9	0
02A_14.72x27.11	3	10	3	0
02A_14.73x16.09	12	4	7	0
02A_14.77x15.08	12	4	7	0
02A_14.79x17.09	12	4	9	0
02A_14.79x19.12	12	4	0	0
02A_14.79x21.14	12	4	7	0
02A_14.79x23.17	12	10	2	0
02A_14.79x28.18	3	10	7	0
02A_14.81x14.09	12	4	2	0
02A_14.81x18.08	12	4	0	0
02A_14.82x22.23	12	4	3	0
02A_14.82x24.21	3	10	2	0
02A_14.82x29.2	3	10	3	0
02A_14.85x20.1	12	4	9	0
02A_14.91x26.17	3	10	3	0
02A_14.98x25.25	3	10	3	0
02A_15.73x24.41	12	10	7	0
02A_15.74x29.27	3	10	2	0
02A_15.79x25.2	12	10	7	0
02A_15.81x14.08	12	13	3	0
02A_15.81x15.09	12	4	7	0
02A_15.81x18.08	12	3	0	0
02A_15.82x16.09	12	3	0	0
02A_15.82x19.14	12	3	0	0
02A_15.83x20.11	12	3	0	0
02A_15.83x21.14	12	3	0	0
02A_15.83x23.19	12	4	7	0
02A_15.84x17.08	12	3	0	0
02A_15.86x22.24	12	3	7	0
02A_15.87x26.22	12	10	0	0
02A_15.89x27.18	12	10	0	0
02A_15.89x28.17	3	10	0	0
02A_15.8x13.04	12	2	9	0
02A_16.74x13.07	12	13	2	0
02A_16.76x15.1	12	4	7	0
02A_16.76x16.09	12	3	7	0
02A_16.76x28.18	12	10	0	0
02A_16.77x14.09	12	4	7	0
02A_16.77x21.15	12	9	0	0
02A_16.79x17.07	12	3	0	0
02A_16.79x18.08	12	3	0	0
02A_16.79x19.14	12	9	0	0
02A_16.81x22.24	12	3	0	0
02A_16.82x27.18	12	10	0	0
02A_16.83x25.18	12	10	9	0
02A_16.83x29.18	3	10	3	0
02A_16.84x20.11	12	9	0	0
02A_16.84x23.17	12	3	9	0
02A_16.88x24.21	12	3	0	0
02A_16.8x26.19	12	3	0	0
02A_17.77x14.1	12	4	7	0
02A_17.79x20.11	12	9	0	0
02A_17.81x13.08	12	4	7	0
02A_17.81x17.09	12	3	0	0
02A_17.81x26.18	12	9	0	0
02A_17.83x22.26	12	3	0	0
02A_17.83x28.24	12	10	7	0
02A_17.84x25.19	12	9	0	0
02A_17.85x15.1	12	4	7	0
02A_17.85x21.14	12	9	0	0
02A_17.85x23.2	12	3	0	0
02A_17.87x27.2	12	10	0	0
02A_17.88x19.14	12	9	0	0
02A_17.88x24.21	12	3	0	0
02A_17.8x16.09	12	3	0	0
02A_17.8x18.1	12	3	0	0
02A_18.71x19.14	12	9	0	0
02A_18.73x15.09	12	4	9	0
02A_18.75x13.07	12	4	2	0
02A_18.77x17.11	12	3	0	0
02A_18.77x21.16	12	9	0	0
02A_18.79x14.09	12	4	7	0
02A_18.79x28.19	12	10	0	0
02A_18.82x20.11	12	9	0	0
02A_18.82x24.21	12	9	0	0
02A_18.84x16.11	12	4	0	0
02A_18.86x22.23	12	9	0	0
02A_18.86x25.19	12	9	0	0
02A_18.87x27.2	12	10	9	0
02A_18.8x18.09	12	3	0	0
02A_18.8x23.19	12	9	0	0
02A_18.8x26.19	12	9	9	0
02A_19.96x14.09	12	4	7	0
02A_19.96x15.09	12	4	7	0
02A_19.97x18.09	12	4	9	0
02A_19.98x17.07	12	4	7	0
02A_19.98x20.12	12	9	0	0
02A_19.98x21.17	12	9	0	0
02A_19.99x26.17	12	9	0	0
02A_20.01x24.18	12	9	0	0
02A_20.02x22.26	12	9	0	0
02A_20.02x25.17	12	9	0	0
02A_20.02x27.19	12	10	0	0
02A_20.03x19.11	12	3	0	0
02A_20.05x28.18	12	10	7	0
02A_20.0x16.12	12	4	7	0
02A_20.0x23.19	12	9	0	0
02A_20.72x15.13	12	13	9	0
02A_20.73x19.16	12	3	0	0
02A_20.73x23.16	12	9	0	0
02A_20.74x16.11	12	4	7	0
02A_20.74x17.11	12	4	7	0
02A_20.77x21.16	12	9	0	0
02A_20.79x24.17	12	9	0	0
02A_20.81x20.12	12	3	0	0
02A_20.81x26.2	12	9	0	0
02A_20.82x18.07	12	4	7	0
02A_20.82x25.15	12	9	0	0
02A_20.84x27.2	12	10	0	0
02A_20.8x22.23	12	9	0	0
02A_20.8x28.18	12	10	9	0
02A_21.68x19.11	12	4	7	0
02A_21.69x23.15	12	9	0	0
02A_21.69x24.18	12	3	0	0
02A_21.72x28.19	12	10	3	0
02A_21.73x21.12	12	3	0	0
02A_21.74x17.07	12	4	7	0
02A_21.75x18.1	12	4	7	0
02A_21.77x22.2	12	3	0	0
02A_21.77x25.17	12	9	0	0
02A_21.77x26.2	12	10	0	0
02A_21.77x27.2	12	10	0	0
02A_21.79x20.1	12	4	0	0
02A_22.93x18.11	12	4	7	0
02A_22.94x19.11	12	4	7	0
02A_22.94x21.16	12	4	7	0
02A_22.97x22.21	12	3	0	0
02A_22.97x27.23	12	3	7	0
02A_22.98x20.13	12	4	7	0
02A_23.02x26.22	12	3	0	0
02A_23.02x28.23	12	13	2	0
02A_23.08x23.23	12	3	0	0
02A_23.0x24.2	12	3	0	0
02A_23.0x25.21	12	3	0	0
02A_23.79x21.21	12	4	7	0
02A_23.95x22.24	12	4	7	0
02A_23.96x20.15	12	4	2	0
02A_23.96x24.23	12	3	7	0
02A_23.97x23.22	12	3	7	0
02A_23.98x25.22	12	3	7	0
02A_24.02x26.19	12	3	7	0
02A_24.02x27.2	12	3	7	0
02A_24.82x23.2	12	3	7	0
02A_24.86x26.17	12	13	9	0
02A_24.98x24.22	12	13	2	0
02A_24.98x25.18	12	13	2	0
02A_6.84x22.18	3	12	9	0
02A_6.84x24.19	3	8	2	0
02A_6.86x23.2	3	8	2	0
02A_6.87x28.22	3	13	9	0
02A_6.88x25.2	3	8	2	0
02A_6.98x26.32	3	8	3	0
02A_6.9x27.18	3	8	3	0
02A_7.79x28.22	3	13	3	0
02A_7.79x29.23	3	13	2	0
02A_7.81x26.22	3	8	3	0
02A_7.82x23.18	3	8	3	0
02A_7.83x22.17	3	8	9	0
02A_7.83x24.2	3	8	3	0
02A_7.83x27.21	3	8	3	0
02A_7.85x25.21	3	8	0	0
02A_7.92x21.18	3	12	6	0
02A_8.98x23.19	3	8	3	0
02A_8.99x22.16	3	8	3	0
02A_9.01x21.22	3	8	9	0
02A_9.02x29.22	3	13	3	0
02A_9.03x19.08	3	12	9	0
02A_9.03x20.14	3	12	9	0
02A_9.04x24.19	3	8	0	0
02A_9.04x26.21	3	10	3	0
02A_9.05x25.18	3	8	3	0
02A_9.07x27.2	3	13	3	0
02A_9.0x28.21	3	13	3	0
02A_9.74x20.13	3	8	0	0
02A_9.81x25.18	2	8	3	0
02A_9.82x23.2	3	8	0	0
02A_9.82x28.22	2	13	0	0
02A_9.82x29.25	2	13	2	0
02A_9.83x22.16	3	8	3	0
02A_9.83x26.2	2	10	3	0
02A_9.86x24.18	3	12	0	0
02A_9.86x27.2	2	10	3	0
02A_9.8x19.1	3	8	2	0
02A_9.8x21.24	3	8	3	0
02A_9.92x18.12	3	12	6	0
02B_10.69x23.21	3	8	0	0
02B_10.72x22.18	3	8	3	0
02B_10.77x28.22	3	10	3	0
02B_10.78x27.22	3	10	3	0
02B_10.79x18.11	12	8	3	0
02B_10.79x19.12	3	8	3	0
02B_10.79x20.09	3	8	3	0
02B_10.79x21.17	3	8	3	0
02B_10.81x26.21	2	10	3	0
02B_10.84x25.22	3	10	3	0
02B_10.8x17.12	12	2	9	0
02B_10.8x24.22	3	10	3	0
02B_11.95x18.14	12	3	9	0
02B_11.95x20.14	3	10	3	0
02B_11.96x16.14	12	10	2	0
02B_11.96x17.13	12	3	7	0
02B_11.96x27.27	3	10	3	0
02B_11.98x21.17	3	10	3	0
02B_11.99x24.24	3	10	3	0
02B_11.99x25.23	3	10	3	0
02B_12.01x22.25	3	10	0	0
02B_12.03x23.24	3	10	3	0
02B_12.03x28.24	3	10	2	0
02B_12.0x19.15	12	8	2	0
02B_12.0x26.27	3	10	3	0
02B_12.94x15.1	12	3	2	0
02B_12.94x20.16	12	3	7	0
02B_12.94x23.25	12	13	0	0
02B_12.94x26.24	3	10	7	0
02B_12.94x28.25	3	10	7	0
02B_12.95x18.17	12	3	0	0
02B_12.96x21.19	12	3	2	0
02B_12.97x16.14	12	3	7	0
02B_12.97x25.21	3	10	3	0
02B_12.98x17.12	12	3	0	0
02B_12.98x19.19	12	3	7	0
02B_12.99x22.27	12	13	2	0
02B_12.99x27.24	3	10	7	0
02B_13.01x24.23	12	13	7	0
02B_13.88x15.1	12	3	7	0
02B_13.89x18.13	12	3	0	0
02B_13.89x23.22	12	4	7	0
02B_13.89x26.2	12	8	3	0
02B_13.91x14.1	12	3	2	0
02B_13.92x20.14	12	3	7	0
02B_13.93x24.19	12	4	7	0
02B_13.93x29.22	3	8	0	0
02B_13.94x17.1	12	3	0	0
02B_13.94x21.17	12	3	9	0
02B_13.94x27.2	3	8	0	0
02B_13.95x16.1	12	3	7	0
02B_13.96x25.19	12	4	7	0
02B_13.96x28.21	3	8	7	0
02B_13.97x22.31	12	4	7	0
02B_14.02x19.22	12	3	0	0
02B_14.74x16.09	12	3	0	0
02B_14.76x25.18	12	4	0	0
02B_14.78x14.1	12	3	2	0
02B_14.81x17.09	12	3	9	0
02B_14.81x19.15	12	3	0	0
02B_14.81x23.17	12	4	7	0
02B_14.82x22.23	12	4	0	0
02B_14.82x29.2	12	8	0	0
02B_14.84x15.07	12	3	7	0
02B_14.85x24.19	12	4	7	0
02B_14.86x21.16	12	3	0	0
02B_14.87x20.12	12	3	0	0
02B_14.88x26.16	12	8	0	0
02B_14.88x28.14	3	8	0	0
02B_14.89x18.14	12	3	0	0
02B_14.8x27.18	12	8	0	0
02B_15.65x18.18	12	3	9	0
02B_15.67x20.17	12	3	0	0
02B_15.71x17.13	12	3	0	0
02B_15.75x19.07	12	3	0	0
02B_15.76x13.09	12	3	2	0
02B_15.78x14.1	12	3	7	0
02B_15.78x21.16	12	3	9	0
02B_15.82x29.19	12	8	7	0
02B_15.84x16.11	12	3	0	0
02B_15.85x24.2	12	3	0	0
02B_15.86x25.16	12	3	0	0
02B_15.86x26.19	12	9	0	0
02B_15.87x23.2	12	3	0	0
02B_15.8x15.1	12	3	7	0
02B_15.91x28.22	12	8	0	0
02B_15.93x27.2	12	8	0	0
02B_16.0x22.21	12	3	9	0
02B_16.74x16.14	12	3	0	0
02B_16.76x22.2	12	3	9	0
02B_16.77x13.08	12	3	2	0
02B_16.77x19.12	12	3	0	0
02B_16.78x28.22	12	8	9	0
02B_16.81x26.17	12	9	0	0
02B_16.82x21.11	12	3	0	0
02B_16.82x25.22	12	9	0	0
02B_16.83x15.11	12	3	7	0
02B_16.83x18.1	12	3	0	0
02B_16.83x29.2	12	8	0	0
02B_16.84x17.17	12	3	0	0
02B_16.86x20.14	12	3	0	0
02B_16.86x27.22	12	8	0	0
02B_16.88x24.21	12	9	0	0
02B_16.8x14.09	12	3	7	0
02B_16.8x23.18	12	3	0	0
02B_17.77x26.24	12	9	0	0
02B_17.83x21.17	12	3	0	0
02B_17.84x14.11	12	4	7	0
02B_17.84x23.21	12	9	0	0
02B_17.84x25.19	12	9	0	0
02B_17.84x28.24	12	10	0	0
02B_17.85x15.12	12	4	9	0
02B_17.85x17.12	12	4	7	0
02B_17.85x18.07	12	3	0	0
02B_17.85x20.14	12	3	9	0
02B_17.85x22.25	12	9	0	0
02B_17.86x24.22	12	9	0	0
02B_17.86x27.23	12	9	9	0
02B_17.87x16.13	12	4	9	0
02B_17.88x29.22	12	13	0	0
02B_17.8x19.13	12	3	0	0
02B_18.75x15.1	12	4	7	0
02B_18.77x21.16	12	3	0	0
02B_18.78x18.11	12	4	7	0
02B_18.78x19.16	12	3	0	0
02B_18.79x14.11	12	2	2	0
02B_18.79x17.12	12	4	7	0
02B_18.82x23.19	12	9	9	0
02B_18.82x26.2	12	9	9	0
02B_18.83x20.13	12	3	0	0
02B_18.83x28.21	12	10	0	0
02B_18.85x24.22	12	9	0	0
02B_18.85x29.1	12	10	2	0
02B_18.86x27.23	12	9	0	0
02B_18.8x16.12	12	4	7	0
02B_18.8x22.21	12	9	0	0
02B_18.9x25.19	12	9	0	0
02B_19.89x23.11	12	3	0	0
02B_19.94x20.13	12	4	0	0
02B_19.95x17.1	12	4	7	0
02B_19.97x21.16	12	3	0	0
02B_19.98x18.09	12	4	7	0
02B_19.99x29.21	12	3	3	0
02B_20.01x24.19	12	9	0	0
02B_20.01x26.19	12	3	0	0
02B_20.02x19.14	12	4	7	0
02B_20.03x25.19	12	9	0	0
02B_20.05x27.21	12	3	0	0
02B_20.05x28.23	12	3	9	0
02B_20.06x22.23	12	3	0	0
02B_20.0x16.1	12	4	3	0
02B_20.75x21.07	12	4	7	0
02B_20.77x17.08	12	4	3	0
02B_20.78x19.2	12	4	7	0
02B_20.82x18.11	12	4	9	0
02B_20.82x20.14	12	4	7	0
02B_20.82x26.23	12	3	0	0
02B_20.83x25.18	12	3	0	0
02B_20.83x28.21	12	3	7	0
02B_20.84x22.2	12	3	0	0
02B_20.84x24.18	12	3	0	0
02B_20.86x27.18	12	3	0	0
02B_20.8x23.19	12	3	0	0
02B_21.69x23.18	12	3	7	0
02B_21.72x24.18	12	3	0	0
02B_21.73x19.12	12	4	3	0
02B_21.76x28.17	12	10	7	0
02B_21.77x18.11	12	4	2	0
02B_21.78x25.17	12	3	7	0
02B_21.79x21.08	12	4	7	0
02B_21.81x22.2	12	4	7	0
02B_21.81x27.22	12	3	7	0
02B_21.82x20.18	12	4	7	0
02B_21.8x26.21	12	3	7	0
02B_22.95x22.23	12	13	2	0
02B_22.98x24.22	12	3	2	0
02B_23.01x23.3	12	3	2	0
02B_5.82x25.14	3	10	2	0
02B_5.89x24.16	3	8	2	0
02B_6.71x23.2	3	8	0	0
02B_6.82x22.15	3	8	3	0
02B_6.83x24.16	3	8	3	0
02B_6.83x25.15	3	10	3	0
02B_6.84x21.23	3	8	9	0
02B_6.84x26.17	3	10	3	0
02B_6.8x20.11	1	12	6	0
02B_6.92x27.23	3	10	7	0
02B_7.79x23.19	3	8	3	0
02B_7.82x21.17	3	8	3	0
02B_7.83x22.16	3	8	3	0
02B_7.84x24.16	3	8	3	0
02B_7.84x26.18	3	10	3	0
02B_7.86x27.23	3	10	3	0
02B_7.88x25.16	3	10	3	0
02B_7.8x19.13	1	12	9	0
02B_7.8x20.11	12	8	9	0
02B_8.95x18.11	12	8	6	0
02B_8.98x19.11	12	8	2	0
02B_9.01x20.08	3	8	9	0
02B_9.01x22.13	3	8	0	0
02B_9.02x21.16	3	8	9	0
02B_9.02x24.15	3	12	6	0
02B_9.03x26.16	2	10	3	0
02B_9.04x25.16	2	10	3	0
02B_9.08x27.23	2	10	9	0
02B_9.0x23.18	3	8	0	0
02B_9.76x20.09	3	8	3	0
02B_9.81x17.1	12	8	2	0
02B_9.81x21.19	3	8	3	0
02B_9.81x26.22	2	10	3	0
02B_9.81x28.25	3	10	2	0
02B_9.82x18.1	12	8	3	0
02B_9.83x22.17	3	8	0	0
02B_9.83x23.21	3	12	6	0
02B_9.83x25.21	2	10	3	0
02B_9.83x27.22	2	10	3	0
02B_9.86x24.21	3	12	6	0
02B_9.8x19.1	3	8	3	0
03A_10.776x15.004	3	12	9	0
03A_10.78x23.03	2	8	3	0
03A_10.823x16.012	3	8	3	0
03A_10.823x19.982	3	8	3	0
03A_10.823x22.003	3	8	3	0
03A_10.837x18.972	3	8	0	0
03A_10.845x21.062	3	8	0	0
03A_10.862x27.011	3	8	3	0
03A_10.865x17.984	3	8	3	0
03A_10.869x16.976	3	8	0	0
03A_10.86x24.983	2	8	3	0
03A_10.86x26.026	3	8	3	0
03A_10.905x24.022	2	8	3	0
03A_12.042x26.044	3	8	9	0
03A_12.048x16.037	3	8	3	0
03A_12.049x25.035	2	8	3	0
03A_12.05x17.033	3	8	3	0
03A_12.05x27.035	3	8	3	0
03A_12.064x18.02	3	8	0	0
03A_12.06x24.037	2	8	3	0
03A_12.079x21.039	1	12	6	0
03A_12.081x23.081	2	8	3	0
03A_12.082x18.964	3	8	0	0
03A_12.092x20.036	3	8	0	0
03A_12.095x14.037	3	8	0	0
03A_12.099x15.033	3	8	3	0
03A_12.104x22.127	3	12	6	0
03A_12.974x20.065	12	8	0	0
03A_12.984x13.046	12	2	9	0
03A_12.985x21.055	1	12	6	0
03A_13.034x23.101	3	5	9	0
03A_13.049x15.03	3	8	3	0
03A_13.051x25.034	3	8	3	0
03A_13.054x26.041	3	8	3	0
03A_13.056x18.011	3	8	0	0
03A_13.05x18.968	12	8	0	0
03A_13.064x17.024	3	8	0	0
03A_13.066x27.035	3	8	3	0
03A_13.067x14.056	12	8	0	0
03A_13.071x22.119	3	12	1	0
03A_13.079x16.027	3	8	3	0
03A_13.08x24.021	2	8	3	0
03A_13.94x15.036	12	8	3	0
03A_13.964x14.052	12	8	3	0
03A_13.968x16.009	12	8	3	0
03A_13.974x17.001	12	8	3	0
03A_13.991x21.025	12	8	0	0
03A_13.992x22.106	3	8	0	0
03A_14.003x13.011	12	8	2	0
03A_14.004x17.963	12	8	3	0
03A_14.004x20.029	12	8	0	0
03A_14.006x23.272	3	8	3	0
03A_14.033x24.992	3	8	0	0
03A_14.034x26.994	3	8	2	0
03A_14.041x26.012	3	8	3	0
03A_14.065x18.989	12	8	3	0
03A_14.086x23.874	3	8	0	0
03A_14.843x16.0	12	8	0	0
03A_14.845x20.013	12	8	3	0
03A_14.86x20.997	12	8	3	0
03A_14.886x18.976	12	8	0	0
03A_14.887x12.015	12	8	2	0
03A_14.888x14.033	12	8	7	0
03A_14.897x16.981	12	8	9	0
03A_14.909x13.001	12	8	7	0
03A_14.909x15.011	12	8	0	0
03A_14.914x24.964	3	8	0	0
03A_14.916x23.019	3	8	0	0
03A_14.921x23.956	3	8	0	0
03A_14.928x17.969	12	8	3	0
03A_14.958x26.981	3	8	3	0
03A_14.965x22.085	12	8	3	0
03A_14.987x25.994	3	8	3	0
03A_15.841x13.015	12	8	7	0
03A_15.863x18.008	12	3	0	0
03A_15.866x22.09	12	8	7	0
03A_15.884x19.003	12	3	0	0
03A_15.885x14.05	12	3	0	0
03A_15.893x17.013	12	3	0	0
03A_15.896x16.013	12	3	0	0
03A_15.906x15.027	12	3	0	0
03A_15.909x21.023	12	4	7	0
03A_15.921x23.022	12	8	7	0
03A_15.932x12.016	12	4	7	0
03A_15.947x25.996	3	8	3	0
03A_15.959x20.014	12	3	7	0
03A_15.987x23.968	3	8	0	0
03A_15.999x24.966	3	8	9	0
03A_16.023x26.982	3	8	3	0
03A_16.852x17.024	12	3	0	0
03A_16.853x14.056	12	3	0	0
03A_16.881x21.026	12	3	0	0
03A_16.885x19.003	12	3	0	0
03A_16.889x11.0	12	4	9	0
03A_16.88x16.031	12	3	0	0
03A_16.89x13.046	12	4	0	0
03A_16.912x15.043	12	3	0	0
03A_16.912x23.011	12	8	0	0
03A_16.91x20.018	12	3	0	0
03A_16.927x23.991	12	9	0	0
03A_16.948x12.011	12	4	7	0
03A_16.953x22.089	12	3	0	0
03A_16.976x24.999	12	8	0	0
03A_16.97x25.991	3	8	0	0
03A_16.9x18.01	12	3	0	0
03A_17.009x26.999	3	8	3	0
03A_17.862x14.07	12	9	0	0
03A_17.888x15.046	12	9	0	0
03A_17.88x13.052	12	4	7	0
03A_17.897x20.021	12	9	0	0
03A_17.911x19.015	12	9	0	0
03A_17.925x17.027	12	9	0	0
03A_17.927x18.028	12	9	0	0
03A_17.936x26.007	3	8	0	0
03A_17.938x21.018	12	9	0	0
03A_17.93x16.027	12	9	0	0
03A_17.951x25.001	12	8	3	0
03A_17.967x26.987	3	8	3	0
03A_17.976x11.003	12	4	3	0
03A_17.976x9.988	12	13	2	0
03A_17.982x23.047	12	9	0	0
03A_17.986x24.004	12	9	0	0
03A_17.996x12.021	12	4	7	0
03A_17.999x22.088	12	9	0	0
03A_18.828x13.046	12	4	0	0
03A_18.832x15.033	12	9	0	0
03A_18.862x18.025	12	9	0	0
03A_18.869x17.028	12	9	0	0
03A_18.883x14.061	12	9	0	0
03A_18.883x21.013	12	9	0	0
03A_18.885x19.037	12	9	9	0
03A_18.886x16.027	12	9	0	0
03A_18.892x10.999	12	4	0	0
03A_18.903x12.011	12	4	7	0
03A_18.905x20.023	12	9	0	0
03A_18.936x26.017	3	8	0	0
03A_18.949x22.086	12	9	0	0
03A_18.965x23.033	12	9	9	0
03A_18.973x9.997	12	13	7	0
03A_18.989x24.017	12	9	0	0
03A_18.997x24.986	12	8	0	0
03A_19.0x27.003	3	8	2	0
03A_20.051x17.01	12	3	0	0
03A_20.071x14.052	12	3	0	0
03A_20.074x17.997	12	9	0	0
03A_20.076x16.028	12	3	0	0
03A_20.082x20.0	12	9	0	0
03A_20.094x15.018	12	3	0	0
03A_20.102x11.01	12	4	7	0
03A_20.104x13.016	12	4	0	0
03A_20.107x19.006	12	9	0	0
03A_20.113x21.02	12	9	0	0
03A_20.127x11.988	12	4	7	0
03A_20.135x26.002	3	3	0	0
03A_20.136x23.031	12	9	0	0
03A_20.145x9.996	12	4	9	0
03A_20.158x23.987	12	9	0	0
03A_20.165x22.071	12	9	0	0
03A_20.171x24.979	12	9	0	0
03A_20.179x26.976	3	13	2	0
03A_20.825x13.04	12	4	7	0
03A_20.836x15.026	12	3	0	0
03A_20.849x16.03	12	3	0	0
03A_20.871x14.03	12	3	9	0
03A_20.879x17.0	12	3	9	0
03A_20.899x17.999	12	9	0	0
03A_20.901x11.996	12	4	7	0
03A_20.903x20.034	12	9	0	0
03A_20.907x18.985	12	9	9	0
03A_20.911x21.027	12	9	0	0
03A_20.931x22.985	12	9	0	0
03A_20.937x23.967	12	9	0	0
03A_20.948x10.984	12	4	3	0
03A_20.948x26.018	3	3	0	0
03A_20.962x22.061	12	9	0	0
03A_20.993x26.993	3	13	2	0
03A_21.007x24.969	12	9	0	0
03A_21.824x15.034	12	3	0	0
03A_21.827x14.02	12	4	7	0
03A_21.84x18.974	12	9	0	0
03A_21.853x13.023	12	4	7	0
03A_21.861x24.004	12	9	0	0
03A_21.865x15.996	12	3	0	0
03A_21.866x21.016	12	9	0	0
03A_21.872x16.973	12	3	0	0
03A_21.875x22.984	12	9	0	0
03A_21.893x17.99	12	3	0	0
03A_21.895x11.987	12	4	7	0
03A_21.902x20.017	12	9	0	0
03A_21.931x22.052	12	9	0	0
03A_21.952x26.0	12	3	0	0
03A_21.968x24.993	12	9	0	0
03A_23.089x19.018	12	3	0	0
03A_23.096x21.042	12	3	0	0
03A_23.09x17.041	12	4	7	0
03A_23.09x18.056	12	3	7	0
03A_23.107x15.04	12	4	7	0
03A_23.113x20.037	12	3	0	0
03A_23.132x22.07	12	3	0	0
03A_23.133x27.013	12	3	3	0
03A_23.141x16.019	12	4	7	0
03A_23.145x25.029	12	3	0	0
03A_23.168x24.021	12	3	0	0
03A_23.182x26.025	12	3	0	0
03A_23.218x23.008	12	3	0	0
03A_23.993x16.043	12	4	7	0
03A_24.013x15.039	12	4	9	0
03A_24.022x17.044	12	4	7	0
03A_24.063x18.051	12	4	7	0
03A_24.063x19.016	12	4	0	0
03A_24.073x21.03	12	3	0	0
03A_24.075x23.001	12	3	0	0
03A_24.097x20.037	12	3	0	0
03A_24.114x24.997	12	3	0	0
03A_24.118x26.017	12	3	0	0
03A_24.136x22.078	12	3	0	0
03A_24.161x27.01	12	3	0	0
03A_24.347x23.929	12	3	0	0
03A_24.946x19.006	12	4	7	0
03A_25.006x21.014	12	4	9	0
03A_25.025x18.026	12	4	7	0
03A_25.043x25.932	12	3	7	0
03A_25.048x17.007	12	13	7	0
03A_25.087x22.989	12	3	0	0
03A_25.088x22.08	12	3	0	0
03A_25.113x24.9	12	3	0	0
03A_25.1x20.029	12	4	7	0
03A_25.264x24.018	12	3	0	0
03A_25.861x20.012	12	4	7	0
03A_25.942x20.989	12	4	7	0
03A_25.982x22.08	12	4	7	0
03A_25.994x24.938	12	3	9	0
03A_26.001x24.015	12	3	7	0
03A_26.083x22.972	12	3	7	0
03A_6.836x20.037	4	11	5	6
03A_6.876x22.023	4	11	5	6
03A_6.885x23.038	4	11	5	6
03A_6.892x23.99	13	11	2	0
03A_6.925x21.11	4	11	5	6
03A_7.872x23.989	13	8	3	0
03A_7.873x18.019	13	12	6	0
03A_7.882x23.021	13	11	3	6
03A_7.886x19.015	4	11	5	0
03A_7.886x21.081	4	11	5	6
03A_7.887x20.027	4	11	5	6
03A_7.893x21.997	13	11	3	6
03A_7.96x25.069	3	8	3	0
03A_9.031x17.004	3	12	6	0
03A_9.044x18.002	13	8	0	0
03A_9.045x18.98	13	11	9	6
03A_9.048x21.999	13	8	0	0
03A_9.061x23.009	3	8	3	0
03A_9.071x23.989	3	8	3	0
03A_9.088x21.077	13	8	0	0
03A_9.103x25.008	3	8	3	0
03A_9.113x19.987	13	11	9	6
03A_9.1x26.009	3	8	3	0
03A_9.849x16.021	1	12	6	0
03A_9.851x16.987	3	12	6	0
03A_9.856x18.979	3	8	3	0
03A_9.858x19.994	3	8	0	0
03A_9.869x23.022	3	8	0	0
03A_9.872x17.981	3	8	0	0
03A_9.898x24.99	2	8	3	0
03A_9.908x26.987	3	8	3	0
03A_9.914x26.009	3	8	3	0
03A_9.918x21.08	3	8	0	0
03A_9.929x24.002	3	8	3	0
03A_9.935x22.003	3	8	3	0
03B_10.696x23.014	3	10	0	0
03B_10.747x15.005	12	10	7	0
03B_10.768x15.98	12	13	3	0
03B_10.769x14.012	12	4	7	0
03B_10.769x19.989	12	10	0	0
03B_10.778x21.038	3	10	9	0
03B_10.779x22.016	3	10	0	0
03B_10.786x26.948	3	10	2	0
03B_10.787x11.944	12	4	7	0
03B_10.788x11.03	12	13	9	0
03B_10.805x18.988	12	10	3	0
03B_10.811x16.992	12	13	9	0
03B_10.818x17.978	12	10	9	0
03B_10.821x23.986	3	10	0	0
03B_10.823x25.977	3	10	7	0
03B_10.8x24.973	3	10	9	0
03B_11.957x16.011	12	3	0	0
03B_11.968x27.011	3	10	3	0
03B_11.976x13.033	12	3	0	0
03B_11.983x11.019	12	3	3	0
03B_11.983x15.04	12	3	0	0
03B_11.985x24.038	3	10	9	0
03B_11.986x25.998	3	10	3	0
03B_11.989x14.06	12	3	0	0
03B_11.98x20.025	12	4	7	0
03B_11.991x16.999	12	3	0	0
03B_11.995x17.998	12	4	7	0
03B_11.996x10.032	12	13	9	0
03B_11.998x12.026	12	4	7	0
03B_11.99x25.003	3	10	3	0
03B_12.002x21.029	12	4	3	0
03B_12.016x22.083	3	10	3	0
03B_12.018x23.054	3	10	0	0
03B_12.029x19.019	12	4	7	0
03B_12.914x16.016	12	3	0	0
03B_12.915x17.004	12	3	0	0
03B_12.952x23.052	12	10	9	0
03B_12.953x21.064	12	4	7	0
03B_12.968x19.014	12	3	0	0
03B_12.96x25.999	3	10	9	0
03B_12.971x18.003	12	3	0	0
03B_12.972x10.019	12	13	2	0
03B_12.974x20.024	12	4	0	0
03B_12.979x14.029	12	3	0	0
03B_12.989x13.011	12	3	0	0
03B_12.999x24.99	3	10	0	0
03B_13.007x12.015	12	3	0	0
03B_13.013x11.029	12	4	7	0
03B_13.019x22.088	12	4	0	0
03B_13.038x24.015	12	9	9	0
03B_13.083x15.088	12	3	0	0
03B_13.87x15.096	12	3	0	0
03B_13.895x14.014	12	3	0	0
03B_13.918x25.96	3	4	7	0
03B_13.921x23.004	12	9	0	0
03B_13.924x9.981	12	4	7	0
03B_13.926x12.994	12	3	0	0
03B_13.955x19.987	12	3	0	0
03B_13.965x24.957	12	10	0	0
03B_13.967x23.96	12	9	0	0
03B_13.96x17.997	12	9	0	0
03B_13.986x18.99	12	3	9	0
03B_13.989x11.008	12	4	7	0
03B_13.991x15.996	12	9	0	0
03B_13.995x11.997	12	4	7	0
03B_14.005x22.071	12	3	0	0
03B_14.044x26.972	3	13	3	0
03B_14.099x17.008	12	9	0	0
03B_14.376x20.999	12	3	0	0
03B_14.767x17.971	12	9	0	0
03B_14.818x11.977	12	4	7	0
03B_14.821x12.984	12	4	0	0
03B_14.828x15.982	12	9	0	0
03B_14.834x22.976	12	9	0	0
03B_14.844x14.014	12	9	0	0
03B_14.847x10.987	12	4	7	0
03B_14.856x22.044	12	9	0	0
03B_14.867x16.975	12	9	0	0
03B_14.869x23.963	12	9	0	0
03B_14.871x15.001	12	13	0	0
03B_14.873x18.954	12	9	0	0
03B_14.877x19.963	12	9	0	0
03B_14.887x24.939	12	10	0	0
03B_14.887x9.019	12	13	2	0
03B_14.88x9.969	12	4	7	0
03B_14.93x25.97	3	10	7	0
03B_14.947x26.959	3	10	9	0
03B_15.841x15.97	12	9	0	0
03B_15.874x19.963	12	9	0	0
03B_15.878x12.983	12	3	0	0
03B_15.896x18.952	12	9	0	0
03B_15.897x16.975	12	3	0	0
03B_15.898x14.009	12	3	0	0
03B_15.899x23.95	12	9	0	0
03B_15.907x26.962	3	2	2	0
03B_15.909x17.955	12	9	0	0
03B_15.912x9.978	12	4	7	0
03B_15.913x21.041	12	9	0	0
03B_15.927x10.969	12	4	7	0
03B_15.936x24.95	12	3	3	0
03B_15.959x22.053	12	9	0	0
03B_15.961x22.972	12	9	0	0
03B_15.969x25.968	3	4	7	0
03B_15.977x14.978	12	3	0	0
03B_15.98x11.988	12	4	0	0
03B_16.818x14.996	12	3	0	0
03B_16.851x22.997	12	9	0	0
03B_16.852x11.999	12	4	7	0
03B_16.856x10.986	12	4	7	0
03B_16.861x9.994	12	4	2	0
03B_16.867x14.013	12	3	0	0
03B_16.873x19.974	12	9	0	0
03B_16.874x22.058	12	9	0	0
03B_16.883x18.969	12	9	0	0
03B_16.886x15.988	12	3	0	0
03B_16.88x25.99	12	4	9	0
03B_16.892x16.988	12	9	0	0
03B_16.905x17.966	12	3	0	0
03B_16.912x26.977	12	13	7	0
03B_16.916x13.016	12	4	0	0
03B_16.922x20.977	12	9	0	0
03B_16.939x24.948	12	3	0	0
03B_16.994x23.835	12	3	0	0
03B_17.812x17.974	12	3	0	0
03B_17.889x22.073	12	9	0	0
03B_17.893x14.021	12	4	9	0
03B_17.89x16.987	12	3	0	0
03B_17.904x11.0	12	4	0	0
03B_17.905x23.012	12	9	0	0
03B_17.909x13.039	12	4	7	0
03B_17.918x12.004	12	4	7	0
03B_17.926x24.963	12	3	3	0
03B_17.929x23.974	12	3	0	0
03B_17.929x25.992	12	4	7	0
03B_17.934x16.012	12	3	0	0
03B_17.935x15.001	12	3	7	0
03B_17.942x20.997	12	9	9	0
03B_17.985x19.105	12	3	0	0
03B_18.042x19.973	12	3	0	0
03B_18.844x21.066	12	3	0	0
03B_18.868x14.02	12	4	7	0
03B_18.875x16.961	12	3	0	0
03B_18.876x11.993	12	4	2	0
03B_18.877x13.03	12	4	7	0
03B_18.893x19.0	12	3	0	0
03B_18.893x25.987	12	4	7	0
03B_18.898x17.974	12	3	9	0
03B_18.902x14.983	12	4	7	0
03B_18.911x23.014	12	3	0	0
03B_18.912x15.991	12	3	7	0
03B_18.914x19.99	12	3	0	0
03B_18.925x24.003	12	3	9	0
03B_18.961x24.964	12	3	0	0
03B_18.966x22.055	12	3	0	0
03B_2.849x20.004	4	11	5	6
03B_2.849x22.032	4	11	5	0
03B_2.861x18.986	4	11	2	6
03B_2.89x21.09	4	11	5	6
03B_20.06x16.952	12	4	7	0
03B_20.078x20.957	12	3	0	0
03B_20.084x25.957	12	4	7	0
03B_20.085x19.978	12	3	0	0
03B_20.092x15.973	12	4	7	0
03B_20.098x17.96	12	3	0	0
03B_20.09x14.987	12	4	7	0
03B_20.103x18.973	12	3	0	0
03B_20.104x24.958	12	3	0	0
03B_20.109x22.953	12	3	0	0
03B_20.141x23.97	12	3	0	0
03B_20.163x22.033	12	3	0	0
03B_20.867x14.997	12	13	2	0
03B_20.881x15.995	12	4	7	0
03B_20.882x23.963	12	3	0	0
03B_20.885x22.996	12	3	0	0
03B_20.922x16.969	12	4	7	0
03B_20.929x18.992	12	3	7	0
03B_20.929x20.975	12	3	0	0
03B_20.932x19.977	12	3	0	0
03B_20.933x22.039	12	3	0	0
03B_20.946x25.978	12	4	7	0
03B_20.974x17.985	12	4	7	0
03B_21.083x24.841	12	3	0	0
03B_21.818x22.987	12	3	7	0
03B_21.852x23.974	12	3	7	0
03B_21.882x16.97	12	13	2	0
03B_21.889x18.973	12	4	7	0
03B_21.918x22.039	12	3	7	0
03B_21.929x20.968	12	4	7	0
03B_21.946x17.98	12	13	2	0
03B_21.952x25.982	12	2	9	0
03B_21.961x24.977	12	4	7	0
03B_21.967x19.968	12	4	7	0
03B_23.043x21.005	12	13	2	0
03B_23.082x24.006	12	2	2	0
03B_23.097x22.038	12	13	3	0
03B_23.16x23.022	12	13	2	0
03B_3.705x21.995	13	11	5	0
03B_3.726x22.986	13	13	3	0
03B_3.738x19.991	4	11	5	6
03B_3.758x17.986	4	11	5	6
03B_3.758x21.085	13	5	9	0
03B_3.832x18.959	4	11	5	6
03B_4.732x18.975	13	11	5	6
03B_4.755x16.992	13	13	9	0
03B_4.755x17.996	13	11	5	6
03B_4.766x21.071	13	10	0	0
03B_4.781x23.986	3	10	3	0
03B_4.801x19.989	13	8	0	6
03B_4.809x22.97	3	10	3	0
03B_4.811x22.001	3	10	9	0
03B_5.69x16.98	3	13	0	0
03B_5.717x21.07	3	10	0	0
03B_5.724x18.897	13	8	0	0
03B_5.74x22.041	3	10	3	0
03B_5.766x25.0	3	10	3	0
03B_5.822x18.0	13	8	9	0
03B_5.827x24.034	3	10	3	0
03B_5.833x16.002	3	12	6	0
03B_5.899x22.902	3	10	0	0
03B_5.903x19.976	3	8	0	0
03B_6.648x20.081	3	8	0	0
03B_6.699x15.063	12	12	6	0
03B_6.734x16.039	3	13	0	0
03B_6.735x23.068	3	10	3	0
03B_6.807x22.054	3	10	3	0
03B_6.81x24.005	3	10	3	0
03B_6.833x21.093	3	10	0	0
03B_6.835x18.005	3	8	0	0
03B_6.83x17.017	3	10	0	0
03B_6.858x18.972	3	8	0	0
03B_6.862x25.027	3	10	3	0
03B_7.736x15.039	12	13	9	0
03B_7.753x20.026	3	8	2	0
03B_7.763x18.01	3	8	0	0
03B_7.764x23.029	3	10	9	0
03B_7.768x14.034	12	13	0	0
03B_7.774x17.026	3	10	3	0
03B_7.775x26.012	3	10	0	0
03B_7.784x16.026	3	10	3	0
03B_7.785x21.061	1	12	6	0
03B_7.799x18.992	3	8	0	0
03B_7.79x22.047	3	10	3	0
03B_7.802x24.0	3	10	3	0
03B_7.811x25.02	3	10	9	0
03B_8.946x14.025	12	10	3	0
03B_8.948x23.007	3	10	0	0
03B_8.953x16.993	3	10	0	0
03B_8.95x21.998	3	10	3	0
03B_8.963x13.017	3	13	3	0
03B_8.969x17.972	3	10	0	0
03B_8.972x21.056	1	12	6	0
03B_8.973x15.992	3	10	0	0
03B_8.975x18.988	3	10	0	0
03B_8.978x15.015	12	10	3	0
03B_8.988x24.999	3	10	3	0
03B_8.996x19.998	1	12	2	0
03B_9.015x26.013	3	10	3	0
03B_9.036x26.973	3	2	2	0
03B_9.0x23.986	3	10	3	0
03B_9.725x14.027	12	10	0	0
03B_9.731x13.032	3		12	0
03B_9.744x15.014	12	10	3	0
03B_9.752x19.994	3	10	0	0
03B_9.75x15.999	12	10	3	0
03B_9.779x22.99	3	10	3	0
03B_9.782x21.058	3	10	3	0
03B_9.796x16.982	12	10	3	0
03B_9.796x24.984	3	10	3	0
03B_9.79x18.982	12	10	0	0
03B_9.802x17.971	12	10	0	0
03B_9.806x25.991	3	10	0	0
03B_9.807x21.992	3	10	0	0
03B_9.815x23.989	3	10	9	0
03B_9.82x26.96	3	10	2	0
04A_14.916x28.949	4	11	5	6
04A_14.918x26.949	4	11	5	6
04A_14.928x27.93	4	11	5	6
04A_14.944x22.965	4	13	2	0
04A_14.966x25.958	4	11	5	6
04A_14.971x24.974	4	11	5	6
04A_14.975x23.964	4	11	5	0
04A_15.996x22.97	4	11	5	6
04A_16.007x28.946	4	11	5	6
04A_16.014x21.969	13	11	5	0
04A_16.024x23.957	4	11	5	6
04A_16.029x27.943	4	11	5	6
04A_16.034x29.943	4	11	5	6
04A_16.042x24.969	4	11	5	6
04A_16.067x25.965	4	11	5	6
04A_16.06x26.965	4	3	3	6
04A_16.87x19.955	1	12	6	0
04A_16.909x25.982	4	11	5	6
04A_16.916x21.962	13	13	5	0
04A_16.926x20.947	13	12	6	0
04A_16.933x22.933	13	11	5	6
04A_16.933x27.907	4	11	5	6
04A_16.93x28.929	4	11	5	6
04A_16.954x24.943	4	7	10	6
04A_16.96x23.924	4	7	1	6
04A_16.96x26.94	4	11	5	6
04A_16.982x29.907	4	11	5	6
04A_16.993x30.918	4	11	5	6
04A_17.967x20.941	3	13	2	0
04A_17.96x17.966	12	13	2	0
04A_17.98x19.972	3	13	2	0
04A_17.994x28.924	4	11	5	6
04A_17.997x26.942	4	11	5	6
04A_17.999x27.958	4	11	5	6
04A_17.99x18.957	3	13	2	0
04A_18.001x22.953	13	8	3	0
04A_18.004x24.95	4	7	1	6
04A_18.014x23.961	13	7	1	6
04A_18.027x29.919	4	11	5	6
04A_18.031x21.977	13	8	3	0
04A_18.034x30.957	4	11	9	6
04A_18.044x25.925	4	11	5	6
04A_18.916x18.977	3	13	9	0
04A_18.921x29.966	4	8	1	6
04A_18.942x20.966	3	10	3	0
04A_18.942x22.956	3	8	3	0
04A_18.955x16.966	12	13	9	0
04A_18.958x19.961	3	10	3	0
04A_18.959x21.977	3	8	3	0
04A_18.963x28.922	4	8	1	6
04A_18.965x27.912	4	11	5	6
04A_18.967x25.958	4	11	5	6
04A_18.972x17.965	12	13	3	0
04A_18.999x23.977	13	8	0	6
04A_19.017x24.962	13	7	1	6
04A_19.02x26.941	4	11	5	6
04A_19.034x30.958	4	13	5	6
04A_20.062x19.929	3	10	3	0
04A_20.068x20.985	3	9	0	0
04A_20.069x22.921	3	9	3	0
04A_20.081x17.925	12	10	3	0
04A_20.103x16.95	12	13	9	0
04A_20.104x15.96	12	13	2	0
04A_20.107x18.969	3	10	3	0
04A_20.112x27.904	4	11	5	6
04A_20.113x23.934	3	9	9	0
04A_20.113x25.929	4	12	6	6
04A_20.122x21.954	3	9	0	0
04A_20.124x30.921	13	5	5	0
04A_20.133x26.897	4	11	5	6
04A_20.138x24.916	13	12	6	0
04A_20.148x29.905	13	13	5	6
04A_20.1x28.912	4	10	3	6
04A_20.923x23.918	12	9	0	0
04A_20.939x17.944	12	10	3	0
04A_20.941x20.96	3	9	3	0
04A_20.942x21.964	3	9	3	0
04A_20.943x18.983	12	10	3	0
04A_20.951x16.975	12	13	2	0
04A_20.952x22.945	12	9	0	0
04A_20.96x28.938	13	10	3	0
04A_20.971x15.986	12	13	2	0
04A_20.973x19.928	3	9	3	0
04A_20.977x27.878	4	11	5	6
04A_20.97x25.95	13	12	6	6
04A_20.981x24.957	1	12	6	0
04A_20.997x29.93	13	10	3	0
04A_21.008x30.936	13	13	3	0
04A_21.017x26.964	4	11	5	6
04A_21.941x14.898	12	10	2	0
04A_21.941x22.889	12	9	0	0
04A_21.941x23.856	12	9	0	0
04A_21.944x18.883	12	10	3	0
04A_21.987x24.838	13	9	0	0
04A_21.987x28.84	13	10	3	0
04A_22.005x16.9	12	10	7	0
04A_22.005x20.859	12	10	3	0
04A_22.013x29.856	13	13	3	0
04A_22.014x15.902	12	4	7	0
04A_22.015x17.891	12	10	0	0
04A_22.026x30.854	13	10	3	0
04A_22.031x27.856	4	2	1	6
04A_22.045x21.876	12	3	0	0
04A_22.049x26.87	4	11	5	6
04A_22.051x25.863	13	11	5	0
04A_22.059x31.868	13	13	3	0
04A_22.0x19.894	12	10	3	0
04A_23.064x19.95	12	3	9	0
04A_23.064x24.942	12	9	0	0
04A_23.068x17.936	12	3	0	0
04A_23.06x21.943	12	3	9	0
04A_23.081x20.963	12	3	7	0
04A_23.092x14.98	12	4	7	0
04A_23.092x27.898	13	9	0	0
04A_23.094x16.945	12	3	0	0
04A_23.094x26.942	13	2	4	0
04A_23.097x18.957	12	3	0	0
04A_23.099x25.999	13	9	0	6
04A_23.101x30.93	3	9	3	0
04A_23.107x22.936	12	3	0	0
04A_23.124x23.927	12	9	0	0
04A_23.124x29.919	13	9	3	0
04A_23.134x14.002	12	13	9	0
04A_23.156x28.926	13	9	9	0
04A_23.1x15.969	12	4	9	0
04A_24.028x18.98	12	3	0	0
04A_24.041x21.983	12	3	0	0
04A_24.049x24.961	12	9	0	0
04A_24.049x28.945	13	9	3	0
04A_24.051x13.042	12	13	9	0
04A_24.052x19.98	12	3	0	0
04A_24.059x16.972	12	3	0	0
04A_24.061x25.981	3	9	0	0
04A_24.063x23.974	12	9	0	0
04A_24.064x27.936	13	9	3	0
04A_24.066x16.011	12	4	0	0
04A_24.068x17.999	12	3	0	0
04A_24.069x14.018	12	13	3	0
04A_24.06x15.008	12	4	7	0
04A_24.073x20.98	12	3	0	0
04A_24.078x22.977	12	3	0	0
04A_24.078x30.961	3	9	3	0
04A_24.097x29.964	3	9	0	0
04A_24.106x26.977	13	9	0	0
04A_25.034x18.979	12	9	0	0
04A_25.036x23.986	12	9	0	0
04A_25.045x27.993	3	9	0	0
04A_25.054x20.974	12	9	0	0
04A_25.061x21.979	12	9	0	0
04A_25.063x28.923	3	9	3	0
04A_25.065x15.992	12	3	0	0
04A_25.067x18.0	12	3	0	0
04A_25.068x19.961	12	9	0	0
04A_25.074x14.03	12	4	7	0
04A_25.078x13.032	12	4	2	0
04A_25.078x14.997	12	4	7	0
04A_25.088x22.97	12	9	0	0
04A_25.088x26.947	3	9	0	0
04A_25.093x25.959	12	9	0	0
04A_25.103x16.961	12	3	0	0
04A_25.103x30.961	3	9	9	0
04A_25.116x24.928	12	9	0	0
04A_25.1x29.935	3	9	3	0
04A_25.901x14.001	12	4	7	0
04A_25.913x18.938	12	9	0	0
04A_25.925x19.946	12	9	9	0
04A_25.934x21.964	12	9	0	0
04A_25.939x24.943	12	9	0	0
04A_25.941x20.952	12	9	0	0
04A_25.944x12.989	12	4	2	0
04A_25.951x15.946	12	3	0	0
04A_25.972x14.987	12	4	7	0
04A_25.976x25.937	12	9	0	0
04A_25.983x23.936	12	9	0	0
04A_25.984x26.924	3	9	0	0
04A_25.986x28.909	3	9	0	0
04A_25.986x30.921	3	10	3	0
04A_25.987x16.942	12	3	0	0
04A_25.98x17.963	12	3	0	0
04A_25.995x22.953	12	9	0	0
04A_26.004x27.921	3	9	0	0
04A_26.009x29.913	3	9	3	0
04A_27.007x16.946	12	9	0	0
04A_27.019x13.0	12	4	7	0
04A_27.023x15.95	12	4	0	0
04A_27.024x20.93	12	9	0	0
04A_27.034x23.908	12	9	0	0
04A_27.039x26.933	12	9	9	0
04A_27.03x14.026	12	4	7	0
04A_27.044x18.946	12	9	0	0
04A_27.045x15.0	12	4	7	0
04A_27.048x28.906	3	10	0	0
04A_27.051x21.955	12	9	3	0
04A_27.059x19.947	12	9	0	0
04A_27.069x24.952	12	9	0	0
04A_27.06x22.933	12	9	9	0
04A_27.078x17.916	12	9	0	0
04A_27.07x25.948	12	9	0	0
04A_27.084x30.92	3	10	3	0
04A_27.095x29.91	3	10	3	0
04A_27.106x27.915	3	9	0	0
04A_27.923x14.941	12	4	7	0
04A_27.924x19.904	12	9	0	0
04A_27.938x16.962	12	9	0	0
04A_27.945x21.944	12	9	0	0
04A_27.948x20.946	12	9	0	0
04A_27.952x13.979	12	4	7	0
04A_27.955x22.91	12	9	0	0
04A_27.959x12.977	12	4	7	0
04A_27.964x30.91	3	10	3	0
04A_27.967x23.918	12	9	9	0
04A_27.968x28.891	3	10	0	0
04A_27.973x15.954	12	4	0	0
04A_27.978x18.926	12	9	0	0
04A_27.982x27.893	3	9	0	0
04A_27.988x24.936	12	9	0	0
04A_27.993x25.93	12	9	0	0
04A_28.005x29.895	3		12	0
04A_28.007x26.925	12	9	0	0
04A_28.084x17.937	12	9	0	0
04A_28.963x18.972	12	9	0	0
04A_28.994x20.95	12	9	0	0
04A_29.001x21.931	12	9	0	0
04A_29.004x16.936	12	9	0	0
04A_29.006x23.943	12	9	0	0
04A_29.012x14.958	12	4	7	0
04A_29.013x17.97	12	9	0	0
04A_29.014x15.97	12	4	0	0
04A_29.015x29.892	3	9	9	0
04A_29.019x25.912	12	9	9	0
04A_29.023x27.91	12	9	0	0
04A_29.027x28.903	3	9	0	0
04A_29.02x13.984	12	4	7	0
04A_29.041x12.983	12	4	2	0
04A_29.043x26.945	12	9	0	0
04A_29.054x19.917	12	9	0	0
04A_29.054x22.91	12	9	0	0
04A_29.076x24.938	12	9	0	0
04A_29.092x30.927	3	13	2	0
04A_29.943x18.937	12	9	0	0
04A_29.945x23.032	12	9	0	0
04A_29.948x19.953	12	9	0	0
04A_29.957x20.967	12	9	0	0
04A_29.969x23.949	12	9	0	0
04A_29.971x16.012	12	4	7	0
04A_29.984x14.972	12	4	7	0
04A_29.985x21.955	12	9	0	0
04A_29.987x13.997	12	4	7	0
04A_29.988x16.957	12	4	7	0
04A_29.99x17.966	12	3	0	0
04A_30.008x28.908	12	9	0	0
04A_30.017x26.939	12	9	0	0
04A_30.026x27.889	12	9	9	0
04A_30.035x25.93	12	9	0	0
04A_30.038x24.956	12	9	0	0
04A_30.039x29.907	12	4	3	0
04A_30.076x30.913	3	13	2	0
04A_31.098x20.921	12	3	0	0
04A_31.101x16.932	12	4	9	0
04A_31.112x17.922	12	4	7	0
04A_31.116x19.911	12	3	0	0
04A_31.121x14.955	12	4	2	0
04A_31.126x22.932	12	3	0	0
04A_31.129x15.936	12	4	7	0
04A_31.129x28.874	12	9	0	0
04A_31.132x26.897	12	9	0	0
04A_31.134x23.881	12	9	0	0
04A_31.13x21.916	12	3	0	0
04A_31.152x27.884	12	9	0	0
04A_31.166x29.867	12	4	9	0
04A_31.177x25.919	12	9	0	0
04A_31.17x24.911	12	9	9	0
04A_31.1x18.904	12	4	0	0
04A_31.947x17.938	12	4	7	0
04A_31.958x19.934	12	3	0	0
04A_31.961x16.933	12	4	7	0
04A_31.96x18.915	12	4	7	0
04A_31.97x23.937	12	9	0	0
04A_31.988x22.909	12	3	0	0
04A_31.993x28.876	12	9	0	0
04A_32.008x21.94	12	3	0	0
04A_32.009x25.941	12	9	0	0
04A_32.012x29.898	12	4	9	0
04A_32.016x26.923	12	9	0	0
04A_32.018x24.941	12	9	9	0
04A_32.022x27.888	12	9	0	0
04A_32.085x20.947	12	3	0	0
04B_10.833x22.865	12	13	9	0
04B_10.849x21.889	12	4	3	0
04B_10.88x17.938	12	4	3	0
04B_10.898x15.921	12	13	2	0
04B_10.913x19.911	12	4	7	0
04B_10.918x16.917	12	4	7	0
04B_10.933x28.866	13	13	3	0
04B_10.937x25.873	12	9	3	0
04B_10.93x18.9	12	4	7	0
04B_10.95x31.917	3	10	3	0
04B_10.964x32.864	3	10	3	0
04B_10.969x27.829	13	11	5	0
04B_10.973x20.941	12	4	3	0
04B_10.973x24.879	12	9	0	0
04B_10.978x29.894	3	9	3	0
04B_10.97x23.904	12	9	0	0
04B_10.997x30.913	3	10	3	0
04B_11.001x26.821	13	9	0	0
04B_11.938x14.999	12	13	9	0
04B_11.961x17.999	12	3	0	0
04B_11.967x16.985	12	3	0	0
04B_11.982x20.009	12	3	0	0
04B_11.988x23.998	12	9	0	0
04B_11.989x16.012	12	4	3	0
04B_11.993x21.979	12	3	0	0
04B_11.993x30.969	3	9	0	0
04B_11.994x20.994	12	3	0	0
04B_11.995x22.995	12	3	0	0
04B_11.999x26.984	13	9	3	0
04B_12.008x28.957	13	9	0	0
04B_12.015x24.971	12	9	0	0
04B_12.017x25.98	12	9	0	0
04B_12.023x19.0	12	3	0	0
04B_12.027x29.952	3	9	0	0
04B_12.02x27.943	13	2	3	0
04B_12.049x31.913	3	10	0	0
04B_12.926x15.053	12	13	3	0
04B_12.939x20.025	12	3	0	0
04B_12.948x26.031	12	9	0	0
04B_12.951x30.0	3	9	0	0
04B_12.952x18.042	12	3	0	0
04B_12.954x22.993	12	3	0	0
04B_12.954x27.983	3	9	3	0
04B_12.954x28.994	3	9	3	0
04B_12.955x17.049	12	3	7	0
04B_12.963x21.034	12	3	0	0
04B_12.976x16.036	12	4	7	0
04B_12.977x24.014	12	9	0	0
04B_12.984x30.998	3	9	0	0
04B_12.986x22.035	12	3	0	0
04B_12.98x19.036	12	3	0	0
04B_12.98x25.029	12	9	0	0
04B_13.005x27.032	12	9	0	0
04B_13.013x32.03	3	9	3	0
04B_13.891x19.017	12	3	0	0
04B_13.933x17.041	12	3	0	0
04B_13.946x15.038	12	4	7	0
04B_13.953x16.019	12	4	7	0
04B_13.956x23.006	12	9	0	0
04B_13.962x25.989	12	9	0	0
04B_13.979x18.0	12	9	0	0
04B_13.982x14.053	12	13	2	0
04B_13.985x21.018	12	9	0	0
04B_13.993x26.984	12	9	0	0
04B_13.995x20.009	12	9	0	0
04B_13.996x28.98	12	9	0	0
04B_14.003x25.017	12	9	0	0
04B_14.005x30.993	3	9	0	0
04B_14.018x22.026	12	9	0	0
04B_14.026x23.974	12	9	0	0
04B_14.039x30.001	3	3	0	0
04B_14.052x32.016	3	10	3	0
04B_14.0x27.955	12	9	0	0
04B_14.822x14.042	12	13	7	0
04B_14.857x27.929	12	9	0	0
04B_14.861x16.972	12	9	0	0
04B_14.888x21.0	12	9	0	0
04B_14.893x26.952	12	9	0	0
04B_14.896x17.994	12	9	0	0
04B_14.899x19.991	12	9	0	0
04B_14.901x21.991	12	9	0	0
04B_14.903x15.993	12	4	7	0
04B_14.905x24.972	12	9	0	0
04B_14.912x23.963	12	9	0	0
04B_14.914x32.048	3	10	3	0
04B_14.917x15.01	12	4	7	0
04B_14.917x19.053	12	9	0	0
04B_14.926x29.959	3	9	3	0
04B_14.936x28.937	12	9	0	0
04B_14.951x30.953	3	9	3	0
04B_14.958x25.936	12	9	0	0
04B_14.98x22.897	12	9	0	0
04B_15.962x14.994	12	4	7	0
04B_15.966x14.029	12	13	7	0
04B_15.969x17.977	12	9	9	0
04B_15.96x15.972	12	4	7	0
04B_15.975x16.972	12	9	0	0
04B_15.982x19.977	12	9	0	0
04B_15.992x28.934	12	9	0	0
04B_15.993x24.949	12	9	0	0
04B_15.995x19.002	12	9	0	0
04B_15.998x20.966	12	9	0	0
04B_16.005x26.96	12	9	0	0
04B_16.009x25.948	12	9	0	0
04B_16.013x22.967	12	9	0	0
04B_16.013x31.97	3	9	3	0
04B_16.01x21.965	12	9	0	0
04B_16.021x27.98	12	9	0	0
04B_16.025x23.958	12	9	0	0
04B_16.02x30.947	3	9	3	0
04B_16.051x29.957	3	9	3	0
04B_16.862x15.018	12	4	7	0
04B_16.862x20.993	12	9	0	0
04B_16.882x27.912	12	9	0	0
04B_16.895x16.97	12	4	0	0
04B_16.904x16.002	12	4	0	0
04B_16.911x17.954	12	9	0	0
04B_16.91x19.926	12	9	0	0
04B_16.91x28.915	12	9	0	0
04B_16.924x25.947	12	9	0	0
04B_16.931x22.941	12	9	0	0
04B_16.943x21.924	12	9	0	0
04B_16.945x29.922	3	9	3	0
04B_16.951x23.945	12	9	0	0
04B_16.951x31.945	3	4	3	0
04B_16.952x24.949	12	9	0	0
04B_16.956x26.936	12	9	0	0
04B_16.962x30.941	3	9	0	0
04B_16.9x18.999	12	9	0	0
04B_17.904x25.974	12	9	0	0
04B_17.912x15.985	12	4	7	0
04B_17.925x18.975	12	3	0	0
04B_17.933x28.914	12	9	0	0
04B_17.937x17.0	12	4	9	0
04B_17.943x20.971	12	3	0	0
04B_17.949x15.006	12	4	7	0
04B_17.957x17.963	12	3	3	0
04B_17.957x19.952	12	3	0	0
04B_17.95x22.979	12	3	0	0
04B_17.974x21.959	12	3	0	0
04B_17.976x24.979	12	9	0	0
04B_17.97x27.926	12	9	0	0
04B_17.992x29.931	12	9	0	0
04B_17.998x23.966	12	9	0	0
04B_17.998x30.96	12	3	9	0
04B_17.999x26.931	12	9	0	0
04B_18.022x31.964	3	10	3	0
04B_18.859x18.971	12	3	0	0
04B_18.905x14.978	12	13	2	0
04B_18.919x20.973	12	3	0	0
04B_18.932x21.974	12	3	0	0
04B_18.934x17.966	12	4	9	0
04B_18.936x16.01	12	4	7	0
04B_18.937x26.078	12	9	0	0
04B_18.93x22.945	12	3	0	0
04B_18.944x27.91	12	9	9	0
04B_18.949x19.998	12	3	0	0
04B_18.94x17.006	12	4	7	0
04B_18.953x28.92	12	9	0	0
04B_18.959x29.936	12	3	0	0
04B_18.983x30.96	12	4	0	0
04B_18.984x23.98	12	3	0	0
04B_18.986x26.963	12	9	0	0
04B_19.008x24.965	12	9	0	0
04B_19.045x31.953	12	9	9	0
04B_2.918x28.002	4	11	5	6
04B_2.924x28.978	4	11	5	6
04B_2.955x27.01	4	11	5	6
04B_2.961x25.99	4	11	5	6
04B_20.031x17.97	12	4	7	0
04B_20.053x19.937	12	4	7	0
04B_20.058x20.946	12	3	0	0
04B_20.069x22.916	12	3	0	0
04B_20.071x18.981	12	4	7	0
04B_20.075x16.957	12	13	7	0
04B_20.079x25.922	12	9	0	0
04B_20.084x28.933	12	9	0	0
04B_20.089x23.897	12	3	0	0
04B_20.098x27.89	12	9	0	0
04B_20.099x31.939	12	9	0	0
04B_20.102x26.941	12	9	0	0
04B_20.109x21.911	12	3	0	0
04B_20.115x30.907	12	9	0	0
04B_20.119x24.921	12	3	0	0
04B_20.121x29.915	12	9	0	0
04B_20.895x18.978	12	4	7	0
04B_20.914x22.897	12	3	0	0
04B_20.924x23.935	12	3	0	0
04B_20.926x28.988	12	9	0	0
04B_20.933x21.962	12	3	9	0
04B_20.938x20.982	12	4	9	0
04B_20.939x25.925	12	3	0	0
04B_20.944x27.963	12	9	0	0
04B_20.94x20.004	12	4	9	0
04B_20.979x24.951	12	3	0	0
04B_20.993x29.939	12	9	0	0
04B_20.998x31.98	12	9	0	0
04B_21.009x30.979	12	9	0	0
04B_21.015x26.978	12	9	0	0
04B_21.913x22.889	12	4	0	0
04B_21.945x23.883	12	3	0	0
04B_21.991x20.899	12	4	7	0
04B_21.994x19.906	12	4	7	0
04B_21.998x24.87	12	3	0	0
04B_22.001x29.84	12	9	0	0
04B_22.014x28.872	12	9	0	0
04B_22.021x27.845	12	9	0	0
04B_22.036x21.878	12	4	7	0
04B_22.041x30.893	12	9	0	0
04B_22.053x26.86	12	3	0	0
04B_22.064x25.904	12	3	0	0
04B_22.072x31.88	12	9	7	0
04B_23.039x20.98	12	4	9	0
04B_23.048x22.001	12	4	7	0
04B_23.059x27.888	12	3	0	0
04B_23.063x31.975	12	9	7	0
04B_23.072x29.922	12	9	9	0
04B_23.073x24.949	12	4	7	0
04B_23.078x30.943	12	9	9	0
04B_23.084x26.975	12	3	0	0
04B_23.091x23.968	12	4	7	0
04B_23.094x25.935	12	3	0	0
04B_23.116x22.957	12	4	7	0
04B_23.127x28.918	12	3	0	0
04B_23.991x24.97	12	4	7	0
04B_24.017x23.998	12	4	7	0
04B_24.023x22.973	12	13	3	0
04B_24.035x27.974	12	4	0	0
04B_24.051x28.953	12	3	0	0
04B_24.058x30.996	12	4	0	0
04B_24.063x27.013	12	4	7	0
04B_24.066x26.006	12	4	7	0
04B_24.068x29.927	12	4	7	0
04B_25.051x28.957	12	4	7	0
04B_25.064x27.903	12	4	7	0
04B_25.075x27.006	12	4	7	0
04B_25.082x29.947	12	4	3	0
04B_3.726x25.022	4	11	5	6
04B_3.816x27.965	4	11	5	6
04B_3.846x25.984	4	11	5	6
04B_3.855x23.965	4	11	5	6
04B_3.861x28.961	4	11	5	6
04B_3.872x26.967	4	11	5	6
04B_3.875x29.973	4	11	5	6
04B_4.792x24.977	4	11	5	6
04B_4.886x22.989	13	11	9	6
04B_4.903x28.967	4	11	5	6
04B_4.91x23.966	4	11	5	6
04B_4.928x30.976	4	11	5	6
04B_4.934x27.954	4	11	5	6
04B_4.952x26.964	4	11	5	6
04B_4.958x29.959	4	11	5	6
04B_4.962x25.931	4	11	5	6
04B_5.783x24.941	4	8	2	6
04B_5.807x27.913	4	11	5	6
04B_5.836x21.011	3	12	6	0
04B_5.848x26.929	4	11	5	6
04B_5.861x22.969	13	13	3	6
04B_5.863x21.948	13	13	2	0
04B_5.864x30.972	4	11	5	6
04B_5.872x23.956	13	11	5	6
04B_5.888x29.929	4	11	5	6
04B_5.904x28.934	4	11	5	6
04B_5.915x25.953	4	8	0	6
04B_6.859x21.972	3	13	0	0
04B_6.876x19.99	3	13	9	0
04B_6.881x27.921	4	11	5	6
04B_6.906x28.949	4	11	5	6
04B_6.912x18.966	12	13	9	0
04B_6.923x30.951	4	8	1	0
04B_6.927x20.998	3	13	3	0
04B_6.932x22.971	13	10	3	0
04B_6.935x29.957	4	11	5	6
04B_6.938x24.965	13	8	3	6
04B_6.938x25.965	4	8	1	6
04B_6.93x23.966	13	8	0	0
04B_6.956x31.987	4	8	9	0
04B_6.971x26.957	4	11	5	6
04B_7.876x22.983	3	10	3	0
04B_7.876x27.935	4	11	5	6
04B_7.877x17.964	12	13	2	0
04B_7.881x28.943	4	11	5	6
04B_7.882x19.993	3	10	3	0
04B_7.884x29.95	4	8	3	0
04B_7.887x21.004	3	10	3	0
04B_7.894x25.973	13	8	9	6
04B_7.897x18.991	12	10	3	0
04B_7.904x26.959	4	11	5	6
04B_7.916x23.965	3	8	0	0
04B_7.922x21.987	3	10	3	0
04B_7.92x30.956	13	8	1	0
04B_7.936x24.985	13	8	0	0
04B_7.942x31.975	13	8	3	0
04B_8.973x17.981	12	13	9	0
04B_8.982x18.987	12	10	3	0
04B_8.983x16.977	12	2	2	0
04B_9.005x21.029	12	10	3	0
04B_9.005x27.922	4	11	5	6
04B_9.007x19.962	12	10	3	0
04B_9.009x23.965	3	9	0	0
04B_9.012x32.941	2	8	9	0
04B_9.013x29.884	13	10	3	0
04B_9.016x31.904	2	10	9	0
04B_9.017x30.945	13	10	3	0
04B_9.033x24.94	3	9	0	0
04B_9.035x25.953	13	12	0	0
04B_9.03x21.949	3	10	0	0
04B_9.045x22.969	3	9	0	0
04B_9.053x28.923	4	11	5	0
04B_9.067x26.93	4	12	6	0
04B_9.849x19.975	12	10	3	0
04B_9.862x17.005	12	13	2	0
04B_9.864x18.022	12	13	2	0
04B_9.865x18.997	12	10	3	0
04B_9.865x22.997	12	9	0	0
04B_9.872x21.96	12	12	3	0
04B_9.876x21.007	12	10	9	0
04B_9.881x28.953	4	11	5	0
04B_9.882x24.981	12	9	0	0
04B_9.887x27.957	4	11	5	0
04B_9.88x29.988	13	10	3	0
04B_9.891x26.965	13	12	6	0
04B_9.906x32.007	3	10	0	0
04B_9.907x24.014	12	9	0	0
04B_9.909x25.958	1	12	6	0
04B_9.939x31.006	3	10	3	0
05A_10.83x22.89	4	11	5	6
05A_10.85x21.91	4	11	5	6
05A_10.86x17.88	12	3	0	0
05A_10.89x14.92	12	4	7	0
05A_10.89x15.91	12	4	0	0
05A_10.91x25.92	4	11	5	6
05A_10.92x16.9	12	4	3	0
05A_10.92x20.9	13	9	3	0
05A_10.93x28.92	4	11	5	6
05A_10.94x13.91	12	4	3	0
05A_10.94x26.9	4	11	5	6
05A_10.94x29.91	4	8	5	6
05A_10.95x23.91	4	11	5	6
05A_10.95x24.91	4	11	5	6
05A_10.96x32.01	8	8	1	6
05A_10.99x30.9	8	7	1	6
05A_10.9x18.9	12	9	3	0
05A_10.9x19.91	12	9	3	0
05A_10.9x27.88	4	11	5	6
05A_11.97x17.97	12	9	0	0
05A_11.97x19.96	12	9	0	0
05A_11.97x22.99	4	11	5	6
05A_11.97x27.96	4	11	5	6
05A_11.97x28.95	4	11	5	6
05A_11.98x21.98	13	12	5	6
05A_11.98x26.95	4	11	5	6
05A_11.99x14.98	12	3	0	0
05A_11.99x15.97	12	3	0	0
05A_11.99x16.98	12	3	0	0
05A_11.99x24.01	4	11	5	6
05A_11.99x25.97	4	11	5	6
05A_11.99x29.97	4	7	1	6
05A_12.01x13.0	12	3	2	0
05A_12.01x18.97	12	9	0	0
05A_12.01x20.99	13	9	0	0
[truncated: 32,105 more rows]

## Sheet: sFig.18d
﻿Jaccard indexes and ARI between brain region annotations and corresponding spatial domains identified by Splane, STAligner, PERCAST, and STACI
JI				ARI
Scube	STAligner	PRECAST	STACI	Scube	STAligner	PRECAST	STACI
0.48387	0.270266	0.398908	0.333333	0.42512	0.198783	0.240437	0
0.342267	0.322529	0.529338	0.250746	0.373789	0.224941	0.412229	0.0183751
0.53158	0.554995	0.437778	0.332903	0.705906	0.232275	0.151994	0.00808116
0.451841	0.451451	0.417939	0.25	0.635503	0.220948	0.238115	0
0.362555	0.498147	0.37519	0.250244	0.5665	0.21735	0.148557	0.129848
0.41773	0.359082	0.395972	0.272007	0.65918	0.152188	0.196048	0.117577
0.318942	0.451718	0.491408	0.234663	0.555596	0.375059	0.252667	0.375252
0.342689	0.405483	0.349482	0.280785	0.63794	0.295393	0.256967	0.36616
0.350125	0.312531	0.339528	0.277057	0.685888	0.388166	0.357397	0.611901
0.363879	0.353724	0.339319	0.262638	0.731266	0.417062	0.358641	0.601071
0.391055	0.367576	0.338287	0.274084	0.602263	0.469013	0.403206	0.646486
0.452623	0.430275	0.410752	0.267123	0.766292	0.501935	0.458137	0.625161
0.411839	0.396013	0.394511	0.274521	0.66954	0.499756	0.436589	0.665146
0.42622	0.396429	0.385104	0.274806	0.651725	0.47942	0.44411	0.674613
0.336626	0.358245	0.350365	0.240337	0.631021	0.429348	0.38444	0.710934
0.367808	0.293034	0.293361	0.2117	0.674158	0.421583	0.410615	0.595613
0.443251	0.362612	0.37075	0.234596	0.731977	0.485026	0.457867	0.586921
0.40013	0.326099	0.331736	0.247492	0.699678	0.471038	0.403806	0.652837
0.48935	0.346085	0.360415	0.236315	0.708519	0.477041	0.424039	0.539409
0.449593	0.312124	0.317957	0.211179	0.706179	0.409716	0.376189	0.521244
0.434586	0.394739	0.325407	0.314597	0.554179	0.471779	0.419339	0.50894
0.407332	0.366844	0.396672	0.295175	0.677459	0.389983	0.369279	0.309109
0.367633	0.368665	0.437859	0.332434	0.536755	0.34717	0.358085	0.411518
0.374393	0.363028	0.396862	0.271824	0.636591	0.409011	0.384204	0.248777
0.398362	0.38829	0.424337	0.337112	0.565677	0.399184	0.383445	0.359781
0.403328	0.377368	0.424052	0.393239	0.649671	0.436554	0.413368	0.555074
0.396346	0.36552	0.398237	0.380439	0.619699	0.397721	0.37793	0.517027
0.393584	0.33311	0.387946	0.290761	0.597911	0.382063	0.375743	0.322577
0.436099	0.394222	0.40122	0.362463	0.569498	0.443311	0.40038	0.41498
0.406912	0.355871	0.375412	0.353388	0.591818	0.389914	0.375562	0.389474
0.392803	0.364039	0.38726	0.367976	0.515787	0.42919	0.417288	0.421409
0.39753	0.37245	0.358757	0.374152	0.568515	0.434409	0.41402	0.450666
0.4184	0.408325	0.395502	0.381154	0.549825	0.448297	0.41032	0.460633
0.394192	0.318763	0.364043	0.338907	0.542596	0.403394	0.399313	0.440546
0.426022	0.376571	0.415177	0.339513	0.57066	0.447963	0.446229	0.444475
0.405416	0.367212	0.333552	0.37192	0.646298	0.443066	0.415009	0.528983
0.430721	0.361947	0.349124	0.364864	0.654108	0.465471	0.441562	0.530679
0.361214	0.313308	0.359829	0.319054	0.535617	0.409035	0.430857	0.414424
0.378169	0.343518	0.352853	0.338414	0.512444	0.440217	0.457287	0.460282
0.463073	0.400164	0.370081	0.418468	0.67634	0.441765	0.448184	0.573179
0.405249	0.380734	0.357953	0.389622	0.519352	0.439255	0.395065	0.507377
0.410177	0.397752	0.341575	0.351093	0.588264	0.443858	0.373989	0.445457
0.404883	0.395782	0.334085	0.344484	0.578206	0.456733	0.362398	0.429883
0.436285	0.377114	0.372818	0.388395	0.582145	0.412272	0.393519	0.523363
0.446953	0.407436	0.369701	0.381612	0.554961	0.405011	0.36127	0.433621
0.36344	0.324879	0.345024	0.345563	0.531467	0.33116	0.363831	0.449939
0.366666	0.344577	0.336998	0.353128	0.521246	0.356638	0.359347	0.462199
0.372198	0.300125	0.317896	0.247356	0.535161	0.334996	0.366598	0.221029
0.371193	0.355054	0.318103	0.268792	0.614537	0.431047	0.341891	0.282909
0.370581	0.379796	0.327264	0.284322	0.495042	0.398259	0.297142	0.271225
0.453219	0.461459	0.377965	0.31417	0.609123	0.514298	0.421511	0.299232
0.407448	0.409114	0.380272	0.336777	0.523247	0.43072	0.452079	0.336128
0.466011	0.439836	0.353905	0.377545	0.596984	0.404021	0.338481	0.346121
0.484196	0.457861	0.476041	0.334362	0.556633	0.416962	0.458817	0.272804
0.445195	0.433979	0.39153	0.356772	0.522996	0.402967	0.455427	0.323357
0.450946	0.427353	0.381395	0.279395	0.538889	0.396525	0.478781	0.293506
0.499551	0.398833	0.35839	0.3233	0.543938	0.326015	0.427445	0.380191
0.471942	0.374095	0.43347	0.320976	0.510495	0.308245	0.430682	0.362126
0.418229	0.252849	0.309895	0.260797	0.519572	0.268909	0.368567	0.363001
0.498007	0.305946	0.284681	0.38572	0.46263	0.256438	0.287753	0.418072
0.496156	0.3514	0.274385	0.383298	0.487394	0.311282	0.336506	0.434049
0.520356	0.322738	0.305621	0.383495	0.500325	0.283827	0.35149	0.41741
0.524069	0.32014	0.337419	0.378241	0.511265	0.265451	0.343284	0.395115
0.554107	0.2771	0.299498	0.276412	0.593255	0.292113	0.356879	0.371456
0.478542	0.230258	0.24605	0.27623	0.519309	0.240528	0.35104	0.36107
0.514041	0.2493	0.278253	0.330114	0.464558	0.073385	0.26259	0.358206
0.457375	0.187277	0.206652	0.285714	0.494725	0.0513922	0.103898	0.342613
0.257988	0.273317	0.199214	0.25	0.115462	0.148439	-0.00183891	0
0.500567	0.392816	0.25	0.345479	0.425731	0.23748	0	0.0217023
0.343794	0.34142	0.202785	0.374094	0.271553	0.303255	0.0339975	0.0113643
0.401414	0.326416	0.248397	0.249091	0.448073	0.291652	0.00209081	0.0101789
0.388737	0.351315	0.2	0.199859	0.522573	0.421047	0	0.00984611
0.435176	0.377698	0.2	0.249659	0.481714	0.351323	0	0.0216579
0.312724	0.361739	0.2	0.311119	0.11536	0.3195	0	0.0562368
0.457389	0.422438	0.199256	0.25	0.38983	0.356371	0.00906674	0

## Sheet: sFig.18e
Coordinates of the slices constructed by Scube, STAligner, and PASTE
	Scube_X	Scube_Y	PASTE_X	PASTE_Y	STAligner_X	STAligner_Y	AP	color
01A_13.26x27.17	-2034.32	-2.14941	-2077.27	28.9517	3464.87	7558.05	2.945	#118165
01A_13.28x28.21	-2027.51	297.163	-2070.47	328.264	3471.68	7857.36	2.945	#118165
01A_14.27x31.3	-1748.1	1188.93	-1791.06	1220.03	3751.09	8749.13	2.945	#118165
01A_14.28x27.2	-1745	5.2168	-1787.95	36.3177	3754.19	7565.42	2.945	#118165
01A_14.28x29.25	-1746.83	597.275	-1789.78	628.376	3752.36	8157.47	2.945	#118165
01A_14.29x30.29	-1743.68	899.498	-1786.64	930.599	3755.51	8459.7	2.945	#118165
01A_14.32x24.19	-1733.82	-864.649	-1776.77	-833.548	3765.37	6695.55	2.945	#118165
01A_14.32x26.21	-1735.97	-281.291	-1778.93	-250.19	3763.22	7278.91	2.945	#118165
01A_14.33x25.2	-1731.8	-570.507	-1774.76	-539.406	3767.39	6989.69	2.945	#118165
01A_14.3x28.21	-1741.13	296.444	-1784.09	327.545	3758.06	7856.64	2.945	#118165
01A_15.31x28.2	-1454.37	293.711	-1497.33	324.812	4044.82	7853.91	2.945	#118165
01A_15.32x27.18	-1451.1	-0.383301	-1494.05	30.7177	4048.09	7559.82	2.945	#118165
01A_15.32x31.28	-1453.23	1184.55	-1496.18	1215.66	4045.96	8744.75	2.945	#118165
01A_15.33x23.15	-1450.09	-1163.54	-1493.04	-1132.44	4049.1	6396.66	2.945	#118165
01A_15.33x24.16	-1448.73	-871.535	-1491.68	-840.434	4050.46	6688.66	2.945	#118165
01A_15.33x32.28	-1450.43	1472.07	-1493.38	1503.17	4048.76	9032.27	2.945	#118165
01A_15.34x26.2	-1446.12	-284.367	-1489.07	-253.266	4053.07	7275.83	2.945	#118165
01A_15.35x25.19	-1444.96	-575.522	-1487.91	-544.421	4054.23	6984.68	2.945	#118165
01A_15.3x29.22	-1456.33	590.455	-1499.28	621.556	4042.86	8150.65	2.945	#118165
01A_15.3x30.27	-1457	892.418	-1499.96	923.519	4042.19	8452.62	2.945	#118165
01A_16.27x29.23	-1183.14	591.178	-1226.1	622.279	4316.05	8151.38	2.945	#118165
01A_16.28x30.27	-1180.87	892.295	-1223.82	923.396	4318.32	8452.49	2.945	#118165
01A_16.28x31.27	-1179.88	1181.88	-1222.83	1212.98	4319.31	8742.08	2.945	#118165
01A_16.29x27.19	-1178.39	1.70264	-1221.35	32.8037	4320.8	7561.9	2.945	#118165
01A_16.29x28.2	-1176.82	294.446	-1219.77	325.547	4322.37	7854.65	2.945	#118165
01A_16.31x22.15	-1172.56	-1451.37	-1215.51	-1420.27	4326.63	6108.83	2.945	#118165
01A_16.31x23.16	-1171.4	-1162.03	-1214.36	-1130.93	4327.79	6398.17	2.945	#118165
01A_16.31x24.17	-1173.26	-868.668	-1216.21	-837.567	4325.93	6691.53	2.945	#118165
01A_16.33x26.18	-1166.31	-288.85	-1209.26	-257.749	4332.88	7271.35	2.945	#118165
01A_16.34x25.19	-1162.99	-575.037	-1205.95	-543.936	4336.2	6985.16	2.945	#118165
01A_16.3x21.16	-1173.7	-1737	-1216.65	-1705.9	4325.49	5823.2	2.945	#118165
01A_16.3x32.27	-1175.67	1468.7	-1218.62	1499.8	4323.52	9028.9	2.945	#118165
01A_17.25x30.25	-906.46	886.14	-949.413	917.241	4592.73	8446.34	2.945	#118165
01A_17.26x29.22	-902.591	588.883	-945.544	619.984	4596.6	8149.08	2.945	#118165
01A_17.26x31.26	-903.438	1178.5	-946.391	1209.6	4595.75	8738.7	2.945	#118165
01A_17.26x32.25	-903.381	1464.26	-946.334	1495.36	4595.81	9024.46	2.945	#118165
01A_17.27x23.16	-900.414	-1162.3	-943.366	-1131.2	4598.78	6397.9	2.945	#118165
01A_17.27x26.18	-899.457	-289.219	-942.409	-258.118	4599.73	7270.98	2.945	#118165
01A_17.29x21.15	-896.557	-1740.77	-939.509	-1709.67	4602.63	5819.43	2.945	#118165
01A_17.29x22.13	-894.626	-1458.11	-937.579	-1427.01	4604.56	6102.09	2.945	#118165
01A_17.29x24.16	-895.96	-872.659	-938.913	-841.558	4603.23	6687.54	2.945	#118165
01A_17.29x25.18	-895.941	-576.358	-938.894	-545.257	4603.25	6983.84	2.945	#118165
01A_17.29x27.17	-895.037	-3.22412	-937.989	27.8767	4604.15	7556.98	2.945	#118165
01A_17.29x28.18	-896.3	289.969	-939.253	321.07	4602.89	7850.17	2.945	#118165
01A_18.31x30.3	-608.115	900.376	-651.068	931.477	4891.07	8460.58	2.945	#118165
01A_18.32x27.23	-603.86	14.0986	-646.813	45.1997	4895.33	7574.3	2.945	#118165
01A_18.33x23.19	-600.332	-1150.85	-643.285	-1119.75	4898.86	6409.35	2.945	#118165
01A_18.33x29.27	-600.481	604.533	-643.434	635.634	4898.71	8164.73	2.945	#118165
01A_18.34x28.25	-597.982	308.005	-640.935	339.106	4901.21	7868.2	2.945	#118165
01A_18.35x21.18	-596.548	-1731.27	-639.501	-1700.17	4902.64	5828.93	2.945	#118165
01A_18.35x22.2	-596.379	-1439	-639.332	-1407.9	4902.81	6121.19	2.945	#118165
01A_18.35x26.22	-595.066	-277.515	-638.019	-246.414	4904.12	7282.68	2.945	#118165
01A_18.36x24.2	-592.671	-860.361	-635.624	-829.26	4906.52	6699.84	2.945	#118165
01A_18.37x20.18	-590.151	-2022.62	-633.104	-1991.52	4909.04	5537.58	2.945	#118165
01A_18.38x25.21	-588.735	-569.53	-631.688	-538.429	4910.45	6990.67	2.945	#118165
01A_18.3x31.3	-609.103	1191.11	-652.055	1222.21	4890.09	8751.31	2.945	#118165
01A_18.3x32.3	-609.923	1477.68	-652.876	1508.78	4889.27	9037.88	2.945	#118165
01A_19.33x24.18	-318.026	-867.758	-360.979	-836.657	5181.16	6692.44	2.945	#118165
01A_19.34x20.15	-314.487	-2030.54	-357.44	-1999.44	5184.7	5529.66	2.945	#118165
01A_19.34x27.17	-316.291	-2.2793	-359.243	28.8217	5182.9	7557.92	2.945	#118165
01A_19.34x28.21	-315.493	296.248	-358.445	327.349	5183.7	7856.45	2.945	#118165
01A_19.34x29.23	-314.974	591.02	-357.926	622.121	5184.22	8151.22	2.945	#118165
01A_19.34x30.26	-317.085	888.415	-360.038	919.516	5182.1	8448.61	2.945	#118165
01A_19.34x32.26	-315.236	1467.45	-358.189	1498.55	5183.95	9027.65	2.945	#118165
01A_19.35x22.15	-312.433	-1451.41	-355.385	-1420.31	5186.76	6108.79	2.945	#118165
01A_19.35x23.14	-312.5	-1166.66	-355.453	-1135.56	5186.69	6393.53	2.945	#118165
01A_19.35x26.17	-312.695	-291.441	-355.648	-260.34	5186.49	7268.76	2.945	#118165
01A_19.36x25.16	-310.452	-582.446	-353.404	-551.345	5188.74	6977.75	2.945	#118165
01A_19.37x21.14	-306.634	-1743.82	-349.587	-1712.72	5192.56	5816.38	2.945	#118165
01A_19.3x31.26	-328.361	1178.35	-371.314	1209.45	5170.83	8738.55	2.945	#118165
01A_20.43x29.21	-7.90967	586.576	-50.8622	617.677	5491.28	8146.77	2.945	#118165
01A_20.44x27.15	-6.20264	-7.68311	-49.1552	23.4177	5492.99	7552.52	2.945	#98D2BC
01A_20.44x31.24	-5.85254	1171.38	-48.8052	1202.48	5493.34	8731.58	2.945	#118165
01A_20.45x30.25	-1.45068	885.209	-44.4032	916.31	5497.74	8445.41	2.945	#118165
01A_20.45x32.26	-1.13867	1465.57	-44.0912	1496.67	5498.05	9025.77	2.945	#118165
01A_20.46x21.13	0.914551	-1746.31	-42.0382	-1715.21	5500.1	5813.89	2.945	#118165
01A_20.46x24.15	-0.566406	-876.034	-43.5192	-844.933	5498.62	6684.16	2.945	#118165
01A_20.46x26.14	0.566406	-298.862	-42.3862	-267.761	5499.76	7261.34	2.945	#118165
01A_20.47x28.19	3.47656	292.056	-39.4762	323.157	5502.67	7852.26	2.945	#118165
01A_20.48x20.11	5.3916	-2042.85	-37.5612	-2011.75	5504.58	5517.35	2.945	#118165
01A_20.48x25.15	4.79834	-586.932	-38.1542	-555.831	5503.99	6973.27	2.945	#118165
01A_20.49x23.11	8.46973	-1173.91	-34.4832	-1142.81	5507.66	6386.28	2.945	#118165
01A_20.52x22.13	16.7017	-1457.03	-26.2512	-1425.93	5515.89	6103.17	2.945	#118165
01A_21.41x27.15	270.419	-9.40039	227.467	21.7007	5769.61	7550.8	2.945	#98D2BC
01A_21.41x29.2	269.039	582.479	226.086	613.58	5768.23	8142.68	2.945	#98D2BC
01A_21.41x30.22	269.999	878.966	227.046	910.067	5769.19	8439.17	2.945	#98D2BC
01A_21.41x31.24	267.715	1172.61	224.763	1203.71	5766.9	8732.81	2.945	#98D2BC
01A_21.42x28.23	272.625	302.844	229.673	333.945	5771.81	7863.04	2.945	#CDCDCC
01A_21.43x25.16	276.138	-582.706	233.185	-551.605	5775.33	6977.49	2.945	#118165
01A_21.44x21.14	277.65	-1744.59	234.698	-1713.49	5776.84	5815.6	2.945	#118165
01A_21.44x24.12	277.563	-883.891	234.611	-852.79	5776.75	6676.31	2.945	#118165
01A_21.45x20.11	280.5	-2040.99	237.548	-2009.88	5779.69	5519.21	2.945	#118165
01A_21.45x23.13	279.814	-1169.66	236.862	-1138.56	5779	6390.54	2.945	#118165
01A_21.4x26.16	267.364	-294.522	224.411	-263.421	5766.55	7265.68	2.945	#CDCDCC
01A_22.46x23.16	565.615	-1161.02	522.662	-1129.91	6064.8	6399.18	2.945	#118165
01A_22.46x31.27	565.752	1179.78	522.8	1210.88	6064.94	8739.98	2.945	#98D2BC
01A_22.46x32.25	564.931	1464.21	521.978	1495.31	6064.12	9024.4	2.945	#98D2BC
01A_22.47x27.17	569.14	-1.75244	526.187	29.3487	6068.33	7558.45	2.945	#98D2BC
01A_22.47x29.21	568.389	586.819	525.436	617.92	6067.58	8147.02	2.945	#98D2BC
01A_22.47x30.24	569.73	884.768	526.778	915.869	6068.92	8444.97	2.945	#98D2BC
01A_22.48x22.15	570.156	-1451.45	527.203	-1420.35	6069.35	6108.75	2.945	#118165
01A_22.48x28.18	570.171	289.19	527.219	320.291	6069.36	7849.39	2.945	#98D2BC
01A_22.49x26.18	573.415	-288.059	530.462	-256.958	6072.6	7272.14	2.945	#98D2BC
01A_22.52x21.16	581.85	-1739.11	538.897	-1708	6081.04	5821.09	2.945	#118165
01A_22.5x24.15	577.156	-874.424	534.203	-843.323	6076.35	6685.77	2.945	#CDCDCC
01A_22.5x25.17	578.491	-580.981	535.538	-549.88	6077.68	6979.22	2.945	#98D2BC
01A_23.59x30.27	884.41	892.078	841.457	923.179	6383.6	8452.28	2.945	#98D2BC
01A_23.59x32.28	885.915	1474.14	842.962	1505.24	6385.1	9034.34	2.945	#98D2BC
01A_23.62x24.16	894.407	-871.358	851.454	-840.257	6393.6	6688.84	2.945	#98D2BC
01A_23.62x27.19	894.199	3.11377	851.246	34.2147	6393.39	7563.31	2.945	#98D2BC
01A_23.62x29.24	894.833	595.751	851.881	626.852	6394.02	8155.95	2.945	#98D2BC
01A_23.65x26.2	901.411	-283.461	858.458	-252.36	6400.6	7276.74	2.945	#98D2BC
01A_23.66x28.2	904.687	295.451	861.734	326.552	6403.88	7855.65	2.945	#98D2BC
01A_23.69x25.18	912.328	-575.895	869.375	-544.794	6411.52	6984.3	2.945	#98D2BC
01A_23.6x31.27	888.688	1180.73	845.735	1211.83	6387.88	8740.93	2.945	#98D2BC
01A_23.7x23.17	915.13	-1156.8	872.178	-1125.7	6414.32	6403.4	2.945	#CDCDCC
01A_24.59x31.27	1167.52	1180.22	1124.57	1211.33	6666.71	8740.42	2.945	#98D2BC
01A_24.61x27.19	1174.29	2.29102	1131.34	33.3917	6673.48	7562.49	2.945	#CDCDCC
01A_24.61x29.22	1172.63	588.05	1129.68	619.151	6671.82	8148.25	2.945	#98D2BC
01A_24.61x30.24	1173.84	884.814	1130.89	915.916	6673.03	8445.01	2.945	#98D2BC
01A_24.61x32.27	1174.11	1471.35	1131.16	1502.45	6673.3	9031.55	2.945	#98D2BC
01A_24.62x28.2	1176.61	294.68	1133.66	325.781	6675.8	7854.88	2.945	#98D2BC
01A_24.64x23.16	1180.45	-1161.06	1137.5	-1129.96	6679.64	6399.14	2.945	#CDCDCC
01A_24.64x25.18	1182.62	-578.157	1139.67	-547.056	6681.81	6982.04	2.945	#98D2BC
01A_24.64x26.19	1183.07	-285.402	1140.12	-254.301	6682.26	7274.8	2.945	#98D2BC
01A_24.65x24.17	1184.41	-869.9	1141.46	-838.799	6683.6	6690.3	2.945	#98D2BC
01A_25.62x29.23	1458.92	591.59	1415.97	622.691	6958.11	8151.79	2.945	#98D2BC
01A_25.62x30.27	1459.46	892.254	1416.51	923.355	6958.65	8452.45	2.945	#98D2BC
01A_25.62x31.29	1458.98	1187.9	1416.03	1219.01	6958.17	8748.1	2.945	#98D2BC
01A_25.62x32.29	1459.6	1475.3	1416.65	1506.4	6958.79	9035.5	2.945	#98D2BC
01A_25.63x24.19	1461.73	-862.768	1418.78	-831.667	6960.92	6697.43	2.945	#98D2BC
01A_25.64x27.2	1465.23	4.91455	1422.28	36.0157	6964.42	7565.11	2.945	#98D2BC
01A_25.65x26.22	1466.57	-276.923	1423.62	-245.822	6965.76	7283.28	2.945	#98D2BC
01A_25.65x28.21	1467.17	297.79	1424.22	328.891	6966.36	7857.99	2.945	#CDCDCC
01A_25.67x25.2	1474.04	-572.167	1431.09	-541.066	6973.23	6988.03	2.945	#98D2BC
01A_26.64x27.17	1746.15	-3.40332	1703.19	27.6977	7245.34	7556.8	2.945	#98D2BC
01A_26.64x32.27	1747.88	1469.26	1704.92	1500.37	7247.06	9029.46	2.945	#98D2BC
01A_26.65x29.19	1749.85	581.333	1706.9	612.434	7249.04	8141.53	2.945	#98D2BC
01A_26.65x30.23	1748.94	881.716	1705.99	912.817	7248.13	8441.92	2.945	#98D2BC
01A_26.65x31.26	1750.03	1179.22	1707.08	1210.32	7249.22	8739.42	2.945	#98D2BC
01A_26.66x26.2	1753.18	-284.332	1710.23	-253.231	7252.37	7275.87	2.945	#98D2BC
01A_26.67x25.19	1756.79	-575.788	1713.83	-544.687	7255.98	6984.41	2.945	#98D2BC
01A_26.67x28.2	1755.2	293.862	1712.25	324.963	7254.39	7854.06	2.945	#98D2BC
01A_26.68x24.18	1757.4	-867.108	1714.45	-836.007	7256.59	6693.09	2.945	#CDCDCC
01A_27.61x27.18	2021.04	0.382812	1978.09	31.4837	7520.23	7560.58	2.945	#98D2BC
01A_27.62x30.25	2024.5	886.89	1981.55	917.991	7523.69	8447.09	2.945	#98D2BC
01A_27.63x25.19	2028.02	-575.258	1985.07	-544.157	7527.21	6984.94	2.945	#CDCDCC
01A_27.63x31.25	2027.51	1175.94	1984.56	1207.04	7526.7	8736.14	2.945	#98D2BC
01A_27.64x29.22	2031.06	589.358	1988.1	620.459	7530.25	8149.56	2.945	#98D2BC
01A_27.64x32.29	2028.89	1474.82	1985.94	1505.92	7528.08	9035.02	2.945	#98D2BC
01A_27.65x28.2	2033.72	295.243	1990.76	326.344	7532.91	7855.44	2.945	#98D2BC
01A_27.68x26.2	2040.25	-284.218	1997.3	-253.117	7539.44	7275.98	2.945	#98D2BC
01B_10.825x12.04	-2260.25	222.494	-2460.32	189.414	3285.2	7434.09	2.945	#118165
01B_10.826x11.014	-2276.39	518.394	-2466.9	485.68	3221.82	7723.57	2.945	#118165
01B_10.843x10.014	-2287.51	806.875	-2468.69	774.37	3164.58	8006.54	2.945	#118165
01B_11.913x12.071	-1943.86	231.166	-2143.82	187.858	3596.1	7493.38	2.945	#118165
01B_11.928x10.024	-1972.17	821.479	-2153.04	778.778	3473.5	8071.52	2.945	#118165
01B_11.935x14.098	-1904.9	-353.079	-2123.76	-397.34	3728.24	6922.94	2.945	#118165
01B_11.935x15.093	-1888.82	-640.072	-2116.95	-684.703	3790.13	6642.24	2.945	#118165
01B_11.936x16.087	-1872.82	-926.607	-2110.22	-971.606	3851.87	6361.98	2.945	#118165
01B_11.939x8.039	-2001.01	1394.03	-2163.36	1351.97	3353.23	8632.04	2.945	#118165
01B_11.945x13.096	-1917.94	-63.9975	-2127.45	-107.989	3669.01	7206.19	2.945	#118165
01B_11.945x9.033	-1983.23	1107.57	-2154.85	1065.08	3416.72	8352.14	2.945	#118165
01B_11.947x11.065	-1950.15	521.581	-2140.72	478.324	3543.33	7779.03	2.945	#118165
01B_11.95x17.111	-1852.11	-1221.42	-2099.05	-1266.93	3919.58	6074.31	2.945	#118165
01B_12.89x15.071	-1612.18	-618.218	-1839.76	-671.799	4059.68	6708.17	2.945	#118165
01B_12.902x12.057	-1657.04	250.919	-1856.51	198.334	3876.05	7558.87	2.945	#118165
01B_12.907x10.014	-1688.22	840.146	-1868.63	788.26	3750.79	8135.47	2.945	#118165
01B_12.908x13.077	-1638.7	-43.041	-1847.68	-96.0656	3941.28	7271.65	2.945	#118165
01B_12.908x14.084	-1622.56	-333.269	-1840.92	-386.663	4003.75	6987.77	2.945	#118165
01B_12.909x18.094	-1557.95	-1489.63	-1813.71	-1544.51	4252.94	5856.73	2.945	#118165
01B_12.913x16.095	-1589	-913.137	-1826.11	-967.313	4129.86	6420.79	2.945	#118165
01B_12.914x11.05	-1669.45	541.54	-1859.52	489.204	3817.19	7843.74	2.945	#118165
01B_12.922x8.031	-1715.52	1412.13	-1877.44	1360.83	3632.13	8695.68	2.945	#118165
01B_12.925x9.02	-1698.87	1126.98	-1870.01	1075.28	3694.29	8416.89	2.945	#118165
01B_12.935x7.003	-1728.44	1708.93	-1880.76	1657.89	3571.78	8986.57	2.945	#118165
01B_12.9x17.081	-1576.96	-1197.63	-1823.28	-1252.04	4187.36	6141.91	2.945	#118165
01B_13.888x11.07	-1386.48	551.499	-1576.38	490.014	4094.9	7898.94	2.945	#118165
01B_13.888x15.095	-1321.96	-608.915	-1549.39	-671.878	4344.66	6763.89	2.945	#118165
01B_13.888x17.104	-1289.87	-1188.26	-1536.03	-1251.96	4469.24	6197.18	2.945	#118165
01B_13.893x16.115	-1304.12	-902.952	-1541.05	-966.338	4409.42	6476.52	2.945	#118165
01B_13.894x12.083	-1368.49	259.496	-1567.83	197.582	4159.49	7613.6	2.945	#118165
01B_13.896x10.041	-1400.71	848.531	-1581	787.351	4033.23	8189.85	2.945	#118165
01B_13.898x14.083	-1335.2	-317.065	-1553.19	-379.753	4284.79	7049.84	2.945	#118165
01B_13.899x18.103	-1270.5	-1476.1	-1525.97	-1540.27	4534.51	5916.18	2.945	#118165
01B_13.89x13.096	-1353.58	-32.5291	-1562.36	-94.7718	4221.03	7327.75	2.945	#118165
01B_13.905x19.148	-1252.01	-1777.43	-1517.22	-1842.05	4601.08	5621.71	2.945	#118165
01B_13.917x7.01	-1443.31	1722.54	-1595.34	1662.28	3851.04	9045.72	2.945	#118165
01B_13.917x9.038	-1410.57	1137.85	-1581.51	1076.84	3977.11	8473.85	2.945	#118165
01B_13.935x8.058	-1421.29	1420.75	-1583.08	1359.94	3921.16	8751.37	2.945	#118165
01B_14.873x16.071	-1020.28	-874.571	-1256.45	-947.143	4685.03	6550.05	2.945	#118165
01B_14.875x13.077	-1067.68	-11.3128	-1275.93	-82.804	4499.83	7394.53	2.945	#118165
01B_14.876x10.016	-1116.69	871.406	-1296.39	801.037	4309.91	8257.97	2.945	#118165
01B_14.876x18.089	-987.154	-1456.28	-1242.13	-1529.62	4811.01	5981.18	2.945	#118165
01B_14.878x11.039	-1099.52	576.453	-1288.76	505.684	4374.15	7969.59	2.945	#118165
01B_14.881x14.073	-1050.23	-298.392	-1267.76	-370.297	4563.08	7113.97	2.945	#118165
01B_14.888x17.097	-999.682	-1170.21	-1245.41	-1243.3	4752.77	6261.53	2.945	#118165
01B_14.88x15.077	-1034.28	-587.818	-1261.17	-660.088	4625.24	6830.84	2.945	#118165
01B_14.891x12.062	-1079.55	281.8	-1278.32	210.539	4441.11	7681.95	2.945	#118165
01B_14.891x19.135	-966.095	-1757.59	-1230.82	-1831.45	4880.11	5687.14	2.945	#118165
01B_14.892x6.979	-1160.7	1747.24	-1312.08	1677.84	4126.03	9115.42	2.945	#118165
01B_14.894x9.029	-1127.31	1156.16	-1297.8	1085.99	4253.77	8537.34	2.945	#118165
01B_14.896x8.025	-1142.71	1445.79	-1303.84	1375.96	4192.12	8820.75	2.945	#118165
01B_15.823x19.125	-695.758	-1739.79	-960.049	-1822.4	5144.09	5748.05	2.945	#118165
01B_15.834x12.064	-805.687	296.329	-1004.13	216.211	4709.1	7740.2	2.945	#118165
01B_15.834x14.089	-773.223	-287.443	-990.548	-368.304	4834.75	7169.19	2.945	#118165
01B_15.834x16.08	-741.371	-861.543	-977.261	-943.134	4958.25	6607.63	2.945	#118165
01B_15.834x18.095	-709.092	-1442.56	-963.772	-1524.89	5083.27	6039.31	2.945	#118165
01B_15.837x13.092	-788.371	0.106949	-996.397	-80.4151	4773.69	7450.59	2.945	#118165
01B_15.838x15.064	-756.553	-568.661	-982.972	-649.914	4896.3	6894.29	2.945	#118165
01B_15.844x6.973	-884.494	1764.56	-1035.46	1686.22	4395.89	9176.8	2.945	#118165
01B_15.845x20.102	-673.684	-2021.24	-947.081	-2104.41	5211.01	5473.79	2.945	#118165
01B_15.846x11.047	-818.576	589.822	-1007.53	509.968	4649.32	8027.83	2.945	#118165
01B_15.853x10.014	-833.15	887.876	-1012.47	808.337	4587.14	8319.69	2.945	#118165
01B_15.853x17.11	-719.12	-1158.15	-964.606	-1240.3	5027.77	6318.43	2.945	#118165
01B_15.855x8.026	-864.345	1461.07	-1025.13	1382.24	4464.44	8880.47	2.945	#118165
01B_15.857x9.034	-847.548	1170.54	-1017.72	1091.32	4527.61	8596.39	2.945	#118165
01B_16.765x15.061	-487.499	-552.89	-713.55	-642.845	5159.34	6952.99	2.945	#118165
01B_16.766x19.092	-422.504	-1715.14	-686.141	-1806.59	5409.86	5816.2	2.945	#118165
01B_16.777x14.057	-500.059	-263.144	-716.741	-352.845	5100.48	7236.98	2.945	#118165
01B_16.777x20.091	-403.327	-2002.87	-676.271	-2094.79	5474.92	5535.27	2.945	#118165
01B_16.781x13.062	-514.635	23.889	-722.035	-65.49	5040.07	7517.96	2.945	#118165
01B_16.789x11.032	-544.896	609.441	-733.361	520.734	4916.31	8091.08	2.945	#118165
01B_16.795x16.049	-462.791	-837.203	-698.041	-927.807	5229.32	6676.32	2.945	#118165
01B_16.79x12.056	-528.17	314.097	-726.186	225.004	4980.18	7802.24	2.945	#118165
01B_16.801x18.063	-428.713	-1417.82	-682.741	-1509.22	5356.05	6108.68	2.945	#118165
01B_16.802x17.073	-444.471	-1132.27	-689.264	-1223.31	5294.71	6388.01	2.945	#118165
01B_16.802x9.99	-558.084	909.996	-736.831	821.558	4855.1	8385.63	2.945	#118165
01B_16.805x7.995	-588.962	1485.23	-749.106	1397.49	4732.39	8948.48	2.945	#118165
01B_16.807x6.968	-604.88	1781.54	-755.442	1694.16	4669.16	9238.4	2.945	#118165
01B_16.814x9.002	-570.369	1194.94	-739.902	1106.75	4797.29	8664.92	2.945	#118165
01B_17.757x16.121	-182.413	-842.472	-417.98	-942.133	5506.91	6716.08	2.945	#118165
01B_17.757x17.021	-167.902	-1101.94	-411.859	-1201.94	5562.84	6462.29	2.945	#118165
01B_17.787x15.112	-189.852	-550.887	-415.993	-650.46	5452.82	7002.7	2.945	#118165
01B_17.797x9.023	-284.507	1204.96	-453.865	1107.53	5077.84	8720.65	2.945	#118165
01B_17.801x10.046	-267.06	909.915	-445.961	812.074	5142.37	8432.22	2.945	#118165
01B_17.804x19.145	-120.379	-1713.57	-384.124	-1814.78	5707.82	5866.2	2.945	#118165
01B_17.807x20.13	-103.718	-1997.55	-376.647	-2099.15	5769.8	5588.57	2.945	#118165
01B_17.809x11.09	-247.902	609.074	-436.533	510.771	5209.52	8138.34	2.945	#118165
01B_17.812x13.098	-214.96	30.1026	-422.316	-68.9626	5334.87	7572.14	2.945	#118165
01B_17.819x8.055	-293.646	1484.28	-453.975	1387	5024.03	8994.89	2.945	#118165
01B_17.81x14.109	-199.148	-261.476	-415.934	-360.9	5397.23	7286.87	2.945	#118165
01B_17.821x12.101	-228.351	317.782	-426.405	218.999	5275.53	7853.95	2.945	#118165
01B_17.834x18.128	-127.964	-1419.74	-382.211	-1520.86	5653.22	6155.01	2.945	#118165
01B_17.846x7.014	-302.67	1784.88	-453.282	1687.73	4966.93	9290.15	2.945	#118165
01B_18.776x19.098	161.156	-1684.33	-101.79	-1794.65	5981.03	5940.21	2.945	#118165
01B_18.789x13.045	67.8197	61.3414	-138.674	-46.877	5608.98	7648.32	2.945	#98D2BC
01B_18.795x16.094	118.593	-817.75	-116.331	-927.15	5800.06	6788.74	2.945	#118165
01B_18.797x20.072	182.884	-1964.69	-89.1332	-2075.57	6047.43	5666.95	2.945	#118165
01B_18.801x11.032	39.0481	641.722	-148.678	534.13	5487.52	8216.58	2.945	#118165
01B_18.804x12.038	56.1785	351.749	-140.926	243.755	5550.93	7933.1	2.945	#118165
01B_18.806x7.996	-8.22821	1517.2	-167.642	1410.68	5300.48	9073.15	2.945	#118165
01B_18.809x9.997	24.6628	940.486	-153.403	833.203	5425.42	8509.17	2.945	#118165
01B_18.811x14.08	90.7582	-236.719	-125.378	-345.523	5679.42	7357.8	2.945	#118165
01B_18.814x18.09	156.071	-1392.99	-97.4598	-1503.3	5929.29	6226.96	2.945	#118165
01B_18.817x17.072	140.471	-1099.45	-103.567	-1209.41	5866.82	6514.2	2.945	#118165
01B_18.823x8.996	12.6473	1229.32	-156.08	1122.28	5367.24	8792.34	2.945	#118165
01B_18.826x15.045	110.628	-514.897	-114.507	-624.197	5743.64	7086.4	2.945	#118165
01B_19.866x19.073	477.159	-1659.42	214.852	-1779.96	6288.94	6015.46	2.945	#118165
01B_19.889x13.042	387.226	79.8221	181.163	-38.726	5921.3	7717.78	2.945	#CDCDCC
01B_19.88x12.041	368.389	368.272	171.655	250.182	5856.45	7999.48	2.945	#CDCDCC
01B_19.891x10.064	339.863	938.646	161.574	821.18	5736.84	8557.9	2.945	#98D2BC
01B_19.892x16.066	436.595	-792.009	202.336	-911.698	6109.82	6865.14	2.945	#118165
01B_19.898x11.014	357.144	664.737	169.995	546.856	5797.81	8290.3	2.945	#98D2BC
01B_19.898x18.081	470.58	-1372.93	217.533	-1493.42	6236.51	6297.19	2.945	#118165
01B_19.903x15.072	423.873	-505.284	198.884	-624.71	6051.29	7146.12	2.945	#118165
01B_19.903x17.075	455.903	-1082.92	212.234	-1203.08	6175.53	6581.09	2.945	#118165
01B_19.908x14.113	409.816	-228.642	193.774	-347.759	5993.05	7416.93	2.945	#CDCDCC
01B_19.913x9.006	329.49	1243.83	161.067	1126.54	5677.66	8857.46	2.945	#98D2BC
01B_20.817x12.037	640.449	384.722	444.105	257.833	6122.35	8059.34	2.945	#98D2BC
01B_20.819x11.023	624.599	676.901	437.704	550.371	6059.86	8345.19	2.945	#98D2BC
01B_20.821x15.075	690.276	-491.435	465.597	-619.477	6312.02	7202.51	2.945	#98D2BC
01B_20.821x16.053	705.988	-773.347	472.191	-901.749	6372.73	6926.76	2.945	#CDCDCC
01B_20.822x14.042	674.044	-193.341	459.005	-321.014	6248.2	7494.14	2.945	#98D2BC
01B_20.826x13.041	659.205	95.2099	453.496	-32.1343	6187.29	7776.58	2.945	#98D2BC
01B_20.826x7.991	578.127	1551.26	419.507	1425.78	5873.79	9200.79	2.945	#98D2BC
01B_20.828x18.046	740.047	-1347.74	487.674	-1476.94	6498.45	6365.26	2.945	#118165
01B_20.829x17.047	724.169	-1059.87	481.105	-1188.71	6436.62	6646.86	2.945	#118165
01B_20.831x9.979	611.587	978.209	434.433	851.942	5998.7	8640.52	2.945	#98D2BC
01B_20.845x9.025	600.194	1253.63	431.946	1127.59	5943.29	8910.55	2.945	#98D2BC
01B_21.829x14.074	966.905	-186.278	751.941	-323.417	6536.14	7548.07	2.945	#98D2BC
01B_21.837x13.056	952.877	107.287	747.405	-29.5523	6475.22	7835.59	2.945	#98D2BC
01B_21.845x10.005	906.229	987.135	729.21	851.344	6288.1	8696.57	2.945	#98D2BC
01B_21.845x12.019	938.597	406.312	742.795	269.778	6413.18	8128.45	2.945	#98D2BC
01B_21.847x17.058	1019.88	-1046.44	777.098	-1184.84	6726.36	6707.53	2.945	#CDCDCC
01B_21.851x11.019	924.326	694.812	737.853	558.588	6352.83	8410.93	2.945	#98D2BC
01B_21.853x8.997	892.289	1277.92	724.673	1142.43	6227.71	8981.36	2.945	#98D2BC
01B_21.854x16.066	1006.16	-760.467	772.625	-898.575	6666.96	6987.61	2.945	#98D2BC
01B_21.856x7.991	877.119	1568.08	718.887	1432.92	6166.21	9265.33	2.945	#98D2BC
01B_21.85x15.076	989.077	-474.947	764.774	-612.652	6604.31	7266.69	2.945	#98D2BC
01B_21.86x18.085	1040.02	-1342.56	787.656	-1481.46	6793.71	6418.47	2.945	#118165
01B_22.932x13.06	1270.82	123.883	1065.72	-23.2382	6786.39	7902.95	2.945	#CDCDCC
01B_22.933x12.079	1255.29	406.767	1059.34	260	6725.71	8179.68	2.945	#CDCDCC
01B_22.944x11.029	1241.67	709.56	1055.51	563.075	6663.71	8476.37	2.945	#98D2BC
01B_22.948x15.091	1307.97	-461.688	1083.93	-609.704	6916.95	7330.91	2.945	#98D2BC
01B_22.948x9.028	1210.61	1286.48	1043.1	1140.7	6540.54	9040.85	2.945	#98D2BC
01B_22.951x14.092	1292.7	-173.462	1077.98	-321.135	6855.67	7612.96	2.945	#98D2BC
01B_22.956x10.053	1229.59	991.271	1052.54	845.03	6606.61	8752.5	2.945	#98D2BC
01B_22.95x16.086	1324.6	-748.529	1091.28	-896.932	6979.37	7050.45	2.945	#98D2BC
01B_22.976x17.089	1348.25	-1037.22	1105.59	-1186.24	7048.99	6769.28	2.945	#98D2BC
01B_22.982x8.056	1204.92	1567.54	1046.5	1421.8	6489.86	9317.36	2.945	#98D2BC
01B_23.916x14.068	1572.58	-150.93	1358.44	-307.657	7128.31	7680.08	2.945	#98D2BC
01B_23.919x11.019	1524.5	728.251	1338.79	572.618	6939.88	8540.17	2.945	#98D2BC
01B_23.921x9.012	1493.05	1306.92	1326.06	1152.01	6816.05	9106.32	2.945	#98D2BC
01B_23.922x12.048	1541.81	431.526	1346.51	275.489	7004.55	8250.06	2.945	#ABABAB
01B_23.926x13.065	1559.32	138.441	1354.54	-18.0089	7068.82	7963.58	2.945	#98D2BC
01B_23.927x17.076	1623.92	-1018.04	1381.74	-1175.97	7318.03	6832.42	2.945	#CDCDCC
01B_23.932x15.058	1592.97	-436.233	1369.61	-593.47	7194.19	7401.74	2.945	#98D2BC
01B_23.936x10.031	1513.55	1013.44	1337.07	858.012	6883.35	8819.92	2.945	#98D2BC
01B_23.945x8.005	1483.7	1597.61	1326.1	1442.84	6760.21	9391.74	2.945	#98D2BC
01B_23.947x16.088	1613.91	-733.024	1380.94	-890.783	7262.45	7112.14	2.945	#98D2BC
01B_24.916x13.093	1847.07	146.384	1642.39	-19.3676	7351.58	8017.56	2.945	#98D2BC
01B_24.916x14.096	1863.32	-142.785	1649.29	-308.911	7413.98	7734.74	2.945	#98D2BC
01B_24.922x10.043	1800.1	1025.68	1623.86	860.986	7164.22	8877.95	2.945	#98D2BC
01B_24.922x11.027	1815.71	742.008	1630.29	576.958	7225.11	8600.45	2.945	#98D2BC
01B_24.926x12.06	1833.42	444.416	1638.38	278.95	7290.31	8309.55	2.945	#CDCDCC
01B_24.926x17.135	1914.94	-1019	1672.57	-1186.34	7605.43	6878.14	2.945	#CDCDCC
01B_24.929x9.043	1786.03	1314.33	1619.12	1149.94	7104.05	9160.61	2.945	#98D2BC
01B_24.92x16.109	1896.76	-723.154	1663.96	-890.057	7540.05	7167.24	2.945	#CDCDCC
01B_24.932x15.103	1884	-432.991	1660.59	-599.634	7480.93	7451.6	2.945	#98D2BC
01B_24.93x8.037	1770.13	1604.47	1612.6	1440.44	7041.83	9444.44	2.945	#98D2BC
01B_25.906x12.046	2117.92	464.255	1923.37	289.586	7567.95	8374.75	2.945	#98D2BC
01B_25.909x16.077	2183.29	-698.001	1951.16	-874.176	7818.84	7238.01	2.945	#CDCDCC
01B_25.912x10.025	2087.09	1047.12	1911.39	873.142	7444.06	8945.13	2.945	#98D2BC
01B_25.915x13.062	2136.74	171.428	1932.73	-3.69622	7633.49	8088.73	2.945	#98D2BC
01B_25.915x15.06	2168.75	-404.741	1946.1	-580.599	7757.47	7525.14	2.945	#98D2BC
01B_25.924x11.003	2106.29	765.054	1921.47	590.604	7508.24	8669.79	2.945	#98D2BC
01B_25.926x14.076	2156.14	-120.881	1942.67	-296.479	7699.5	7803.31	2.945	#98D2BC
01B_25.932x8.009	2060.62	1628.45	1903.72	1455.02	7324.72	9514.68	2.945	#98D2BC
01B_25.934x9.033	2077.48	1333.44	1911.04	1159.62	7388.66	9226.2	2.945	#98D2BC
01B_26.839x15.069	2437.21	-392.3	2214.83	-576.838	8020.46	7580.47	2.945	#CDCDCC
01B_26.851x14.074	2424.73	-105.206	2211.63	-289.491	7962.11	7861.85	2.945	#98D2BC
01B_26.853x12.059	2392.93	475.79	2198.62	292.229	7837.56	8430.23	2.945	#98D2BC
01B_26.861x13.064	2411.48	185.954	2207.79	1.9446	7902.34	8147.12	2.945	#98D2BC
01B_26.861x9.99	2361.92	1072.25	2186.89	889.381	7711.3	9014	2.945	#98D2BC
01B_26.863x11.011	2379.02	777.954	2194.47	594.685	7775.37	8726.25	2.945	#98D2BC
01B_26.873x9.022	2349.97	1351.57	2183.97	1168.94	7654.72	9287.79	2.945	#98D2BC
01B_26.879x7.999	2335.26	1646.74	2178.81	1464.43	7592.88	9576.78	2.945	#98D2BC
01B_27.797x9.032	2618.34	1363.59	2452.59	1172.28	7917.69	9342.69	2.945	#98D2BC
01B_27.799x13.038	2683.31	208.721	2480.21	15.9174	8167	8213.18	2.945	#98D2BC
01B_27.803x10.005	2635.59	1083.38	2460.78	891.663	7979.65	9068.87	2.945	#98D2BC
01B_27.807x14.055	2701.82	-84.5009	2489.24	-277.75	8232.29	7926.72	2.945	#CDCDCC
01B_27.813x12.033	2671.12	498.621	2477.4	306.059	8108.49	8497.37	2.945	#98D2BC
01B_27.818x11.013	2656.21	792.771	2472	600.537	8046.6	8785.32	2.945	#98D2BC
01B_27.839x7.984	2613.84	1666.45	2457.88	1475.13	7864.69	9640.9	2.945	#98D2BC
01B_28.838x11.045	2952.72	800.219	2768.59	598.401	8338.08	8840.22	2.945	#98D2BC
01B_28.844x10.053	2938.84	1086.15	2763.96	884.631	8278.53	9120.23	2.945	#98D2BC
01B_28.849x12.058	2972.39	508.208	2778.82	305.907	8404.32	8555.14	2.945	#98D2BC
01B_28.85x9.048	2924.41	1376	2758.9	1174.79	8217.81	9404.01	2.945	#98D2BC
02A_10.68x23.26	1295.42	-453.328	1523.73	-63.8236	6895.5	8291.44	2.245	#98D2BC
02A_10.72x22.17	1128	-719.567	1442.44	-367.638	6903.68	7977.05	2.245	#98D2BC
02A_10.75x19.13	678.022	-1477.23	1236.38	-1224.41	6949	7097.01	2.245	#98D2BC
02A_10.75x29.23	2143.96	1048.7	1890.67	1621.84	6769.44	10012	2.245	#98D2BC
02A_10.76x21.19	974.475	-959.676	1366.71	-642.384	6908.95	7692.1	2.245	#98D2BC
02A_10.76x27.2	1846.03	545.009	1754.84	1052.62	6800.57	9427.6	2.245	#98D2BC
02A_10.77x18.1	523.839	-1731.52	1164.21	-1512.91	6961.58	6799.89	2.245	#98D2BC
02A_10.77x20.11	817.413	-1227.15	1295.67	-944.32	6926.44	7382.42	2.245	#98D2BC
02A_10.77x26.2	1699.59	294.68	1688.89	770.201	6817.4	9138.07	2.245	#98D2BC
02A_10.77x28.21	1992.11	798.489	1819.52	1337.94	6781.7	9719.55	2.245	#98D2BC
02A_10.81x25.21	1545.59	52.3935	1613.34	493.234	6823.48	8851.05	2.245	#98D2BC
02A_10.8x24.18	1400.15	-204.987	1550.43	204.375	6845.06	8556.2	2.245	#CDCDCC
02A_11.95x17.13	85.8397	-1800.2	766.046	-1707.92	6635.05	6499.99	2.245	#118165
02A_11.95x18.12	231.279	-1553.06	831.982	-1428.84	6619.16	6786.31	2.245	#98D2BC
02A_11.95x20.15	525.147	-1045.36	962.746	-856.984	6582.42	7371.77	2.245	#98D2BC
02A_11.96x24.22	1112.99	-26.3173	1223.31	290.236	6507.01	8545.79	2.245	#CDCDCC
02A_11.96x27.24	1548.5	730.341	1415.84	1141.78	6450.2	9416.98	2.245	#98D2BC
02A_11.96x29.15	1825.83	1207.88	1539.71	1679.94	6416.41	9968.18	2.245	#98D2BC
02A_11.97x25.21	1251.53	223.392	1281.89	569.727	6483.94	8830.42	2.245	#98D2BC
02A_11.98x21.18	664.631	-784.575	1018.96	-566.635	6554	7666.15	2.245	#98D2BC
02A_11.98x26.23	1398.33	478.556	1346.75	856.87	6464.74	9124.17	2.245	#98D2BC
02A_11.99x22.26	820.16	-511.336	1086.83	-259.644	6532.04	7979.78	2.245	#98D2BC
02A_12.04x28.25	1675.94	992.543	1460.13	1429.93	6410.98	9705.86	2.245	#98D2BC
02A_12.0x19.15	366.981	-1288.01	883.326	-1135.53	6585.23	7082.14	2.245	#98D2BC
02A_12.0x23.22	956.095	-269.02	1145.11	12.0142	6510.91	8256.82	2.245	#98D2BC
02A_12.91x28.23	1452.23	1115.97	1209.94	1481.76	6156.36	9684.63	2.245	#98D2BC
02A_12.92x15.11	-451.813	-2165.08	360.187	-2215.35	6389.72	5898.31	2.245	#118165
02A_12.92x18.13	-13.9929	-1409.27	555.179	-1363.93	6335.31	6770.08	2.245	#118165
02A_12.93x20.14	274.298	-904.856	681.586	-796.862	6295.75	7349.71	2.245	#98D2BC
02A_12.94x21.18	423.76	-642.297	746.811	-501.866	6274.66	7651.09	2.245	#98D2BC
02A_12.94x29.22	1590.74	1367.31	1268.01	1762.8	6132.37	9970.6	2.245	#98D2BC
02A_12.95x16.13	-312.954	-1905.26	416.091	-1926.1	6361.32	6191.53	2.245	#118165
02A_12.95x23.24	720.916	-127.038	878.483	78.1813	6236.46	8244.67	2.245	#98D2BC
02A_12.95x26.23	1153.95	621.918	1070.93	921.639	6181.87	9108.08	2.245	#98D2BC
02A_12.96x17.13	-169.488	-1652.16	478.381	-1641.92	6340.48	6481.72	2.245	#118165
02A_12.96x19.16	125.63	-1146.63	610.98	-1071.77	6305.98	7066.07	2.245	#98D2BC
02A_12.96x22.28	577.462	-365.805	811.97	-192.308	6249.37	7966.42	2.245	#98D2BC
02A_12.97x25.2	1000.04	367.611	999.017	633.212	6194.68	8811.1	2.245	#98D2BC
02A_12.97x27.24	1293.62	877.677	1128.8	1207.24	6156.39	9398.37	2.245	#98D2BC
02A_13.02x24.22	844.973	127.746	921.734	358.243	6198.53	8525.5	2.245	#98D2BC
02A_13.88x14.09	-841.747	-2279.39	21.4271	-2439.75	6128.49	5587.06	2.245	#118165
02A_13.88x15.09	-698.406	-2028.5	84.2506	-2157.71	6108.77	5875.34	2.245	#118165
02A_13.88x26.19	914.277	747.79	804.767	971.087	5912.61	9080.03	2.245	#118165
02A_13.89x18.11	-263.381	-1272.33	276.466	-1306.77	6051.83	6745.86	2.245	#118165
02A_13.91x16.1	-558.436	-1770.71	141.816	-1870.08	6082.42	6167.49	2.245	#118165
02A_13.91x17.11	-410.144	-1519.35	209.229	-1586.13	6066.55	6458.91	2.245	#118165
02A_13.91x25.18	757.336	499.274	728.25	687.298	5919.69	8786.2	2.245	#98D2BC
02A_13.92x20.11	21.4455	-766.427	399.124	-739.309	6008.56	7324.82	2.245	#118165
02A_13.93x24.18	610.26	253.028	660.485	408.593	5933.73	8499.72	2.245	#98D2BC
02A_13.93x28.2	1190.45	1256.77	918.249	1538.94	5860.43	9656.76	2.245	#98D2BC
02A_13.94x22.27	328.59	-223.679	532.218	-130.048	5963.45	7946.81	2.245	#98D2BC
02A_13.95x21.16	165.892	-500.042	458.427	-442.142	5981.17	7626.6	2.245	#98D2BC
02A_13.98x27.2	1034.07	1014.69	840.367	1261.46	5864.42	9368.59	2.245	#118165
02A_13.9x19.14	-113.979	-1013.13	342.626	-1015.01	6032.55	7044.41	2.245	#118165
02A_13.9x23.22	476.09	7.43656	604.857	134.326	5958.15	8220.93	2.245	#98D2BC
02A_14.72x27.11	835.837	1101.45	625.349	1285.79	5651.33	9330.95	2.245	#118165
02A_14.73x16.09	-765.032	-1653.9	-90.068	-1819.51	5845.71	6150.24	2.245	#118165
02A_14.77x15.08	-921.422	-1900.37	-166.664	-2101.19	5852.12	5858.4	2.245	#118165
02A_14.79x17.09	-635.913	-1396.63	-42.7171	-1535.58	5810.62	6435.94	2.245	#118165
02A_14.79x19.12	-341.041	-888.808	88.9718	-963.316	5774.65	7022.06	2.245	#118165
02A_14.79x21.14	-48.647	-383.108	218.918	-393.807	5737.79	7605.05	2.245	#118165
02A_14.79x23.17	244.191	125.826	348.334	178.922	5699.51	8190.97	2.245	#118165
02A_14.79x28.18	972.729	1379.66	673.939	1592.02	5611.09	9638.4	2.245	#118165
02A_14.81x14.09	-1077.74	-2143.57	-244.155	-2379.71	5856.78	5569.35	2.245	#118165
02A_14.81x18.08	-498.231	-1143.57	14.0616	-1253.15	5784.99	6722.89	2.245	#118165
02A_14.82x22.23	101.426	-105.283	280.217	-84.0468	5708.74	7919.47	2.245	#118165
02A_14.82x24.21	388.274	389.264	408.16	473.168	5673.45	8490.1	2.245	#98D2BC
02A_14.82x29.2	1112.82	1637.24	731.687	1879.49	5584.97	9930.44	2.245	#118165
02A_14.85x20.1	-215.475	-634.623	133.84	-683.381	5738.3	7303.23	2.245	#118165
02A_14.91x26.17	649.207	892.702	508.718	1031.22	5611.66	9053.76	2.245	#118165
02A_14.98x25.25	499.212	672.68	430.418	776.708	5608.73	8787.49	2.245	#118165
02A_15.73x24.41	188.002	573.188	162.491	589.718	5404.82	8532.21	2.245	#118165
02A_15.74x29.27	890.564	1789.9	474.247	1959.68	5315.36	9934.35	2.245	#118165
02A_15.79x25.2	287.629	779.573	196.7	816.324	5373.37	8759.22	2.245	#118165
02A_15.81x14.08	-1329.65	-1998.14	-527.786	-2315.2	5566.5	5550.79	2.245	#118165
02A_15.81x15.09	-1183.5	-1748.32	-461.959	-2033.35	5549.71	5839.74	2.245	#118165
02A_15.81x18.08	-749.402	-998.041	-268.893	-1188.31	5495.26	6704.83	2.245	#118165
02A_15.82x16.09	-1041.15	-1494.96	-400.817	-1749.24	5527.79	6129.52	2.245	#118165
02A_15.82x19.14	-601.061	-732.523	-205.614	-890.823	5471.6	7008.06	2.245	#118165
02A_15.83x20.11	-462.215	-487.745	-145.278	-615.952	5451.52	7288.76	2.245	#118165
02A_15.83x21.14	-311.612	-231.436	-77.1176	-326.591	5434.84	7585.57	2.245	#118165
02A_15.83x23.19	-14.3635	281.942	55.1995	251.687	5397.77	8177.63	2.245	#118165
02A_15.84x17.08	-901.43	-1245.15	-341.132	-1469.31	5505.66	6414.89	2.245	#118165
02A_15.86x22.24	-158.554	49.3818	-13.8511	-13.0904	5406.63	7904.14	2.245	#118165
02A_15.87x26.22	415.466	1045.12	240.381	1107.79	5332.62	9051.1	2.245	#118165
02A_15.89x27.18	550.293	1290.36	296.74	1381.91	5308.95	9329.96	2.245	#118165
02A_15.89x28.17	693.171	1536.51	360.523	1659.28	5291.47	9614.03	2.245	#118165
02A_15.8x13.04	-1478.37	-2262.39	-591.806	-2611.59	5589.14	5248.41	2.245	#118165
02A_16.74x13.07	-1712.04	-2116.19	-858.237	-2540.95	5313.61	5240.61	2.245	#118165
02A_16.76x15.1	-1423.13	-1605.49	-733.09	-1967.68	5271.09	5825.83	2.245	#118165
02A_16.76x16.09	-1277.87	-1357.86	-667.472	-1688.2	5254.77	6112.46	2.245	#118165
02A_16.76x28.18	475.317	1667.45	113.711	1720.01	5037.57	9602.29	2.245	#118165
02A_16.77x14.09	-1572.76	-1856.59	-801.865	-2251.78	5285.69	5533.89	2.245	#118165
02A_16.77x21.15	-547.746	-90.4844	-344.352	-261.691	5160.17	7572.04	2.245	#118165
02A_16.79x17.07	-1143.26	-1109.97	-612.108	-1411.6	5229.44	6393.4	2.245	#118165
02A_16.79x18.08	-997.152	-854.202	-548.078	-1124.09	5209.32	6687.27	2.245	#118165
02A_16.79x19.14	-843.605	-589.759	-479.508	-826.085	5190.59	6992.48	2.245	#118165
02A_16.81x22.24	-397.83	188.057	-283.416	48.707	5130.6	7886.97	2.245	#118165
02A_16.82x27.18	316.561	1426.01	33.3681	1442.45	5039.22	9313.34	2.245	#118165
02A_16.83x25.18	21.8033	925.329	-100.321	877.041	5071.33	8733.23	2.245	#118165
02A_16.83x29.18	602.547	1927.6	158.406	2006.14	4999.3	9889.35	2.245	#118165
02A_16.84x20.11	-717.321	-340.098	-432.616	-550.259	5157.35	7270.28	2.245	#118165
02A_16.84x23.17	-272.739	425.111	-233.94	312.136	5103.36	8153.62	2.245	#118165
02A_16.88x24.21	-132.303	691.688	-178.526	608.302	5072.53	8453.35	2.245	#118165
02A_16.8x26.19	174.352	1174.89	-28.3064	1160.53	5060.01	9025.5	2.245	#118165
02A_17.77x14.1	-1823.03	-1707.54	-1085	-2183.32	4994.76	5519.27	2.245	#118165
02A_17.79x20.11	-956.32	-201.976	-701.752	-488.908	4881.86	7252.81	2.245	#118165
02A_17.81x13.08	-1980.37	-1955.18	-1162.15	-2466.39	5001.03	5225.94	2.245	#118165
02A_17.81x17.09	-1397.07	-952.772	-901.027	-1336.4	4931.06	6383.59	2.245	#118165
02A_17.81x26.18	-81.0314	1320.01	-315.164	1223.73	4767	9004.77	2.245	#118165
02A_17.83x22.26	-654.397	343.218	-574.37	121.147	4831.05	7873.95	2.245	#118165
02A_17.83x28.24	212.209	1838.21	-188.101	1805.43	4723.92	9598.63	2.245	#118165
02A_17.84x25.19	-230.641	1075.67	-385.913	946.099	4777.87	8718.48	2.245	#118165
02A_17.85x15.1	-1696.5	-1445.96	-1041.4	-1896.03	4955.12	5807.13	2.245	#118165
02A_17.85x21.14	-820.328	64.2274	-650.474	-194.412	4847.54	7549.76	2.245	#118165
02A_17.85x23.2	-523.003	579.335	-518.595	385.541	4809.57	8143.31	2.245	#118165
02A_17.87x27.2	52.5881	1584.49	-265.644	1515.88	4731.66	9298.98	2.245	#118165
02A_17.88x19.14	-1118.58	-432.147	-788.767	-756.741	4874.36	6971.3	2.245	#118165
02A_17.88x24.21	-384.446	837.207	-462.404	672.837	4782	8434.74	2.245	#118165
02A_17.8x16.09	-1541.34	-1203.94	-964.66	-1618.98	4950.15	6094.57	2.245	#118165
02A_17.8x18.1	-1249.31	-702.92	-833.675	-1054.05	4915.59	6673.46	2.245	#118165
02A_18.71x19.14	-1328.84	-309.46	-1025.89	-701.646	4631.35	6956.9	2.245	#118165
02A_18.73x15.09	-1919.56	-1318.56	-1292.14	-1840.22	4698.84	5789.56	2.245	#118165
02A_18.75x13.07	-2218.64	-1819.91	-1429.75	-2407.55	4727.73	5206.5	2.245	#118165
02A_18.77x17.11	-1637.47	-807.955	-1173.48	-1269.07	4650.7	6370.92	2.245	#118165
02A_18.77x21.16	-1051.58	205.406	-913.11	-127.851	4576.81	7539.12	2.245	#118165
02A_18.79x14.09	-2079.98	-1560.35	-1373.96	-2118.61	4699.31	5499.4	2.245	#118165
02A_18.79x28.19	-34.6645	1965.77	-461.639	1854.36	4447.74	9568	2.245	#118165
02A_18.82x20.11	-1214.47	-49.6861	-993.37	-419.68	4582.58	7236.51	2.245	#118165
02A_18.82x24.21	-620.224	974.015	-728.075	733.884	4509.92	8417.96	2.245	#118165
02A_18.84x16.11	-1800.01	-1048.52	-1257.69	-1546.92	4648.71	6080.59	2.245	#118165
02A_18.86x22.23	-918.772	485.885	-869.092	179.342	4531.92	7846.19	2.245	#118165
02A_18.86x25.19	-489.445	1225.32	-677.375	1012.61	4479.51	8699.62	2.245	#118165
02A_18.87x27.2	-199.498	1730.76	-549.689	1581.15	4440.76	9281.03	2.245	#118165
02A_18.8x18.09	-1502.26	-557.657	-1118.25	-989.998	4624.54	6654.2	2.245	#118165
02A_18.8x23.19	-764.27	718.212	-790.121	446.943	4531.78	8125.2	2.245	#118165
02A_18.8x26.19	-329.029	1466.82	-595.464	1290.72	4479.21	8989.54	2.245	#118165
02A_19.96x14.09	-2377.37	-1389.52	-1708.54	-2043.27	4357.09	5476.78	2.245	#118165
02A_19.96x15.09	-2230.64	-1138.47	-1642.53	-1760.07	4340.1	5767.07	2.245	#118165
02A_19.97x18.09	-1798.11	-388.386	-1450.9	-915.685	4284.46	6631.14	2.245	#118165
02A_19.98x17.07	-1948.86	-639.875	-1520.63	-1200.49	4298.34	6338.26	2.245	#118165
02A_19.98x20.12	-1506.88	120.548	-1323.02	-343.43	4244.84	7216.17	2.245	#118165
02A_19.98x21.17	-1354.45	383.378	-1255.04	-47.2996	4226.07	7519.42	2.245	#118165
02A_19.99x26.17	-631.944	1637.44	-935.265	1364.24	4132.51	8963.7	2.245	#118165
02A_20.01x24.18	-926.698	1141.3	-1070.29	803.167	4162.11	8387.37	2.245	#118165
02A_20.02x22.26	-1206.44	662.293	-1196.04	262.892	4194.7	7833.61	2.245	#118165
02A_20.02x25.17	-785.866	1390.18	-1009.27	1082.54	4141.41	8672.58	2.245	#118165
02A_20.02x27.19	-491.178	1895.51	-877.022	1652.37	4106.67	9256.53	2.245	#118165
02A_20.03x19.11	-1664.59	-122.824	-1401.8	-622.532	4248.43	6926.19	2.245	#118165
02A_20.05x28.18	-356.359	2147.42	-822.639	1932.86	4079.29	9540.93	2.245	#118165
02A_20.0x16.12	-2090.72	-877.399	-1585.98	-1469.31	4311.9	6061.93	2.245	#118165
02A_20.0x23.19	-1065.57	891.664	-1129.22	523.642	4184.85	8102.61	2.245	#118165
02A_20.72x15.13	-2417.44	-1019.53	-1856.13	-1701.62	4118.7	5762.56	2.245	#118165
02A_20.73x19.16	-1836.72	-9.15352	-1599.82	-564.786	4042.16	6925.42	2.245	#118165
02A_20.73x23.16	-1256.47	991.066	-1340.96	562.211	3970.86	8079.56	2.245	#118165
02A_20.74x16.11	-2277.97	-769.795	-1796.66	-1421.83	4096.39	6047.73	2.245	#118165
02A_20.74x17.11	-2135.48	-519.822	-1734.38	-1140.92	4076.47	6334.77	2.245	#118165
02A_20.77x21.16	-1555.35	498.801	-1481.08	3.62049	3994.87	7504.17	2.245	#118165
02A_20.79x24.17	-1122.93	1252.15	-1290.51	851.098	3937.33	8370.9	2.245	#118165
02A_20.81x20.12	-1714.72	243.042	-1557.77	-287.805	4003.95	7202.95	2.245	#118165
02A_20.81x26.2	-833.403	1764.3	-1165.21	1425.92	3894.51	8957.66	2.245	#118165
02A_20.82x18.07	-2014.78	-266.978	-1693.76	-863.705	4036.83	6612.13	2.245	#118165
02A_20.82x25.15	-989.061	1503.51	-1236.88	1130.79	3909.47	8654.31	2.245	#118165
02A_20.84x27.2	-698.221	2017.61	-1110.9	1707.86	3866.66	9243.43	2.245	#118165
02A_20.8x22.23	-1406.96	770.631	-1419.61	307.156	3967.75	7812.67	2.245	#118165
02A_20.8x28.18	-546.168	2257.03	-1036.36	1981.51	3860.55	9526.98	2.245	#118165
02A_21.68x19.11	-2081.38	116.584	-1870.7	-516.937	3768.83	6894.5	2.245	#118165
02A_21.69x23.15	-1498.62	1130.09	-1613.37	623.498	3692.25	8061.1	2.245	#118165
02A_21.69x24.18	-1350.16	1387.09	-1547.46	912.879	3673.41	8357.29	2.245	#118165
02A_21.72x28.19	-775.887	2394.85	-1296.54	2045.31	3592.96	9514.4	2.245	#118165
02A_21.73x21.12	-1802.59	626.216	-1754.92	52.3065	3718.46	7473.21	2.245	#118165
02A_21.74x17.07	-2393.12	-382.151	-2021.19	-1085.51	3785.72	6306.59	2.245	#118165
02A_21.75x18.1	-2246.26	-124.159	-1957.1	-795.645	3765	6602.73	2.245	#118165
02A_21.77x22.2	-1657.46	903.51	-1698.19	360.099	3685.6	7784.46	2.245	#118165
02A_21.77x25.17	-1224.15	1646.83	-1503.81	1198.25	3634.36	8643.33	2.245	#118165
02A_21.77x26.2	-1077.77	1904.75	-1440.16	1487.91	3613.27	8939.15	2.245	#118165
02A_21.77x27.2	-931.547	2153.38	-1373.92	1768.64	3597.2	9227.14	2.245	#118165
02A_21.79x20.1	-1964.98	380.55	-1837.48	-230.365	3719.44	7178.73	2.245	#118165
02A_22.93x18.11	-2543.2	50.9575	-2292.52	-716.068	3420.78	6583.94	2.245	#118165
02A_22.94x19.11	-2400.31	303.354	-2230.58	-432.726	3399.84	6873.22	2.245	#118165
02A_22.94x21.16	-2103.14	813.934	-2097.51	142.856	3364.25	7462.91	2.245	#118165
02A_22.97x22.21	-1959.13	1081.59	-2039	441.112	3335.8	7765.51	2.245	#118165
02A_22.97x27.23	-1230.48	2337.82	-1714	1856.53	3246.15	9215	2.245	#118165
02A_22.98x20.13	-2261.77	564.361	-2175.33	-142.438	3370.52	7167.26	2.245	#118165
02A_23.02x26.22	-1390.4	2091.96	-1794.15	1574.4	3249.29	8921.72	2.245	#118165
02A_23.02x28.23	-1097.61	2594.9	-1663	2141.39	3214.29	9502.63	2.245	#118165
02A_23.08x23.23	-1836.51	1353.46	-2002.17	737.075	3287.2	8059.78	2.245	#118165
02A_23.0x24.2	-1676.64	1584.7	-1917.75	1005.21	3292.14	8340.85	2.245	#118165
02A_23.0x25.21	-1531.35	1835.99	-1853.19	1288.22	3273.81	8630.54	2.245	#118165
02A_23.79x21.21	-2310.08	952.849	-2336.25	214.438	3115.02	7463.86	2.245	#118165
02A_23.95x22.24	-2201.81	1232.36	-2315.39	513.453	3050.24	7756.52	2.245	#118165
02A_23.96x20.15	-2505.63	712.425	-2452.05	-73.0255	3085.48	7155.37	2.245	#118165
02A_23.96x24.23	-1914.75	1732.62	-2188.93	1076.2	3011.96	8332.03	2.245	#118165
02A_23.97x23.22	-2063.04	1480.15	-2256.02	791.188	3028.43	8039.69	2.245	#118165
02A_23.98x25.22	-1777.11	1982.48	-2131.25	1355.57	2988.06	8616.29	2.245	#118165
02A_24.02x26.19	-1645.54	2229.69	-2078.59	1630.61	2960.58	8894.98	2.245	#118165
02A_24.02x27.2	-1497.35	2484.24	-2012.21	1917.58	2942.87	9188.99	2.245	#118165
02A_24.82x23.2	-2281.26	1600.18	-2499.96	841.387	2780.27	8018.67	2.245	#118165
02A_24.86x26.17	-1859.51	2348.44	-2318.09	1680.85	2716.67	8875.25	2.245	#118165
02A_24.98x24.22	-2171.99	1877.92	-2477.62	1139.01	2717.31	8310.41	2.245	#118165
02A_24.98x25.18	-2034.83	2117.41	-2417.33	1408.34	2698.76	8585.78	2.245	#118165
02A_6.84x22.18	2107.42	-1285.74	2545.41	-619.197	8032.71	8048.53	2.245	#CDCDCC
02A_6.84x24.19	2398.49	-783.466	2675.11	-53.3483	7996.66	8627.94	2.245	#98D2BC
02A_6.86x23.2	2252.01	-1027.53	2607.27	-329.794	8009.98	8343.6	2.245	#98D2BC
02A_6.87x28.22	2976.75	229.901	2928.18	1085.62	7916.41	9791.92	2.245	#98D2BC
02A_6.88x25.2	2537.08	-523.093	2730.59	236.345	7967.72	8921.47	2.245	#98D2BC
02A_6.98x26.32	2673.69	-228.554	2774.09	558.096	7918.21	9242.35	2.245	#98D2BC
02A_6.9x27.18	2817.17	-24.0104	2850.73	795.895	7924.29	9492.12	2.245	#98D2BC
02A_7.79x28.22	2742.05	364.424	2664.22	1144.8	7646.5	9773.83	2.245	#98D2BC
02A_7.79x29.23	2890.25	617.643	2731	1430.5	7629.53	10066.7	2.245	#98D2BC
02A_7.81x26.22	2449.33	-132.808	2531.46	583.286	7678.39	9197.72	2.245	#98D2BC
02A_7.82x23.18	2005.57	-890.226	2331.26	-271.424	7728.75	8321.32	2.245	#98D2BC
02A_7.83x22.17	1856.42	-1141.34	2262.96	-555.39	7743.76	8029.64	2.245	#98D2BC
02A_7.83x24.2	2149.92	-636.272	2394.14	13.8396	7708.17	8612.71	2.245	#98D2BC
02A_7.83x27.21	2587.73	118.007	2589.58	863.793	7654.6	9483.19	2.245	#98D2BC
02A_7.85x25.21	2292.35	-380.759	2454.74	300.027	7685.13	8904.33	2.245	#98D2BC
02A_7.92x21.18	1691.18	-1377.02	2174.71	-829.366	7736.82	7741.89	2.245	#CDCDCC
02A_8.98x23.19	1714.57	-719.111	2002.7	-193.913	7391.7	8302.49	2.245	#98D2BC
02A_8.99x22.16	1562.14	-974.535	1932.53	-482.97	7406.36	8005.4	2.245	#98D2BC
02A_9.01x21.22	1422.56	-1207.98	1868.15	-747.235	7419.55	7733.73	2.245	#98D2BC
02A_9.02x29.22	2578.71	793.646	2381.36	1506.61	7272.67	10040.6	2.245	#98D2BC
02A_9.03x19.08	1106.72	-1740.39	1723.69	-1349.19	7451.69	7115.52	2.245	#CDCDCC
02A_9.03x20.14	1258.59	-1475.2	1790.44	-1050.97	7431.15	7420.43	2.245	#98D2BC
02A_9.04x24.19	1844.14	-460.843	2050.19	91.1035	7356.42	8589.28	2.245	#98D2BC
02A_9.04x26.21	2137.08	43.6733	2181.01	659.645	7320.68	9171.58	2.245	#98D2BC
02A_9.05x25.18	1985.85	-211.006	2111.76	371.654	7335.93	8875.77	2.245	#98D2BC
02A_9.07x27.2	2273.39	297.98	2236.11	942.87	7293.21	9458.8	2.245	#98D2BC
02A_9.0x28.21	2437.36	540.693	2321.05	1223.19	7295.19	9751.7	2.245	#98D2BC
02A_9.74x20.13	1078.9	-1372.45	1588.41	-1005.88	7224.62	7406.38	2.245	#98D2BC
02A_9.81x25.18	1794.59	-99.8521	1896.2	421.343	7115.12	8862.3	2.245	#98D2BC
02A_9.82x23.2	1503.55	-593.374	1763.95	-136.132	7146.36	8290.21	2.245	#98D2BC
02A_9.82x28.22	2231.5	662.113	2088.51	1278.37	7056.54	9738.69	2.245	#98D2BC
02A_9.82x29.25	2380.88	918.472	2155.48	1567.42	7038.82	10034.9	2.245	#98D2BC
02A_9.83x22.16	1350.2	-853.084	1694.17	-429.551	7162.64	7989.05	2.245	#98D2BC
02A_9.83x26.2	1935.7	157.552	1954.97	708.946	7089.93	9154.77	2.245	#98D2BC
02A_9.86x24.18	1636.28	-343.126	1816.83	142.16	7118.16	8572.08	2.245	#98D2BC
02A_9.86x27.2	2072.84	413.245	2010.46	993.744	7062.4	9443.61	2.245	#98D2BC
02A_9.8x19.1	914.733	-1622.53	1505.45	-1293.3	7226.56	7107.24	2.245	#98D2BC
02A_9.8x21.24	1224.4	-1087.59	1643.26	-690.752	7187.87	7724.13	2.245	#98D2BC
02A_9.92x18.12	741.678	-1849.53	1407.19	-1561.3	7208.31	6822.37	2.245	#CDCDCC
02B_10.69x23.21	899.45	-206.087	1263.96	111.125	6179.55	8183.5	2.245	#98D2BC
02B_10.72x22.18	748.995	-466.273	1207.59	-184.096	6167.28	7883.19	2.245	#98D2BC
02B_10.77x28.22	1561.13	1079.31	1465.37	1542.73	6167.9	9629.16	2.245	#98D2BC
02B_10.78x27.22	1420.73	826.48	1416.08	1257.77	6161.12	9340.04	2.245	#98D2BC
02B_10.79x18.11	175.925	-1490.76	1003.91	-1340.17	6136.1	6709.73	2.245	#98D2BC
02B_10.79x19.12	313.197	-1235.54	1049.47	-1053.97	6139.01	6999.52	2.245	#98D2BC
02B_10.79x20.09	446.016	-988.833	1093.62	-777.288	6141.93	7279.68	2.245	#98D2BC
02B_10.79x21.17	592.811	-713.091	1141.41	-468.583	6143.73	7592.06	2.245	#98D2BC
02B_10.81x26.21	1276.96	573.989	1363.48	972.012	6151.19	9049.65	2.245	#98D2BC
02B_10.84x25.22	1132.69	325.976	1308.95	690.322	6138.74	8763	2.245	#98D2BC
02B_10.8x17.12	37.8591	-1742.72	956.535	-1623.54	6130.98	6422.47	2.245	#98D2BC
02B_10.8x24.22	1007.35	64.5438	1276.71	402.195	6149.29	8473.27	2.245	#98D2BC
02B_11.95x18.14	-117.448	-1323.81	671.921	-1279.15	5798.75	6721.18	2.245	#118165
02B_11.95x20.14	153.803	-816.001	760.791	-710.34	5802.87	7296.88	2.245	#98D2BC
02B_11.96x16.14	-393.897	-1834.34	579.044	-1852.25	5791.29	6140.65	2.245	#118165
02B_11.96x17.13	-258.637	-1581.65	623.531	-1569.11	5793.59	6427.26	2.245	#118165
02B_11.96x27.27	1124.98	1001.17	1079.29	1325.31	5818.06	9357.24	2.245	#98D2BC
02B_11.98x21.17	287.651	-548.647	799.118	-413.82	5797.1	7595.81	2.245	#98D2BC
02B_11.99x24.24	704.262	233.813	934.779	462.196	5802.25	8482.25	2.245	#98D2BC
02B_11.99x25.23	838.337	487.454	977.836	745.844	5803.06	8769.15	2.245	#98D2BC
02B_12.01x22.25	427.711	-268.272	839.021	-102.959	5790.78	7909.16	2.245	#98D2BC
02B_12.03x23.24	558.1	-15.8631	879.004	178.312	5788.9	8193.25	2.245	#98D2BC
02B_12.03x28.24	1239.86	1259.95	1102.53	1607.49	5799.48	9639.76	2.245	#118165
02B_12.0x19.15	7.53364	-1059.88	703.006	-988.789	5786.72	7012.96	2.245	#98D2BC
02B_12.0x26.27	979.016	751.321	1023.76	1041.32	5804.96	9068.17	2.245	#98D2BC
02B_12.94x15.1	-787.849	-1963.74	249.687	-2104.18	5502.64	5842.97	2.245	#118165
02B_12.94x20.16	-95.7061	-674.61	478.636	-659.015	5516.23	7306.09	2.245	#118165
02B_12.94x23.25	324.983	113.629	616.244	223.801	5522.31	8199.54	2.245	#98D2BC
02B_12.94x26.24	733.696	875.167	751.339	1077.46	5530.19	9063.79	2.245	#118165
02B_12.94x28.25	1008.39	1384.87	842.833	1649.2	5536.47	9642.77	2.245	#118165
02B_12.95x18.17	-370.332	-1180.75	386.032	-1227.37	5508.35	6730.29	2.245	#118165
02B_12.96x21.19	39.3816	-409.45	518.855	-364.157	5512.58	7603.65	2.245	#118165
02B_12.97x16.14	-653.565	-1695.06	287.991	-1806.27	5496.64	6143.27	2.245	#118165
02B_12.97x25.21	584.329	616.082	695.636	783.637	5518.37	8764.97	2.245	#118165
02B_12.98x17.12	-521.419	-1442.45	329.567	-1524.23	5496.22	6428.35	2.245	#118165
02B_12.98x19.19	-238.064	-915.584	423.586	-933.43	5502.2	7026.56	2.245	#118165
02B_12.99x22.27	177.986	-130.372	557.811	-55.0002	5505.57	7915.17	2.245	#98D2BC
02B_12.99x27.24	856.897	1137.37	781.308	1365.62	5517.39	9353.22	2.245	#118165
02B_13.01x24.23	441.826	372.546	641.293	506.755	5505.4	8483.1	2.245	#98D2BC
02B_13.88x15.1	-1029.94	-1834.66	-21.4065	-2062.03	5228.29	5844.72	2.245	#118165
02B_13.89x18.13	-617.499	-1062.07	113.566	-1196.71	5234.34	6720.48	2.245	#118165
02B_13.89x23.22	76.1129	237.066	340.605	258.386	5244.58	8193.15	2.245	#118165
02B_13.89x26.2	482.522	994.638	474.831	1107.54	5252.27	9052.81	2.245	#118165
02B_13.91x14.1	-1172.3	-2086.77	-72.7905	-2346.96	5219.44	5555.33	2.245	#118165
02B_13.92x20.14	-351.352	-545.757	194.815	-621.549	5229.98	7301.34	2.245	#118165
02B_13.93x24.19	199.734	489.504	374.188	537.454	5236.69	8474.12	2.245	#118165
02B_13.93x29.22	884.89	1769.34	599.599	1971.54	5248.42	9925.77	2.245	#118165
02B_13.94x17.1	-769.719	-1315.71	53.375	-1486.33	5217.46	6425.16	2.245	#118165
02B_13.94x21.17	-216.269	-279.526	234.678	-325.681	5225.83	7599.85	2.245	#118165
02B_13.94x27.2	608.216	1257.85	506.82	1397.47	5241.2	9344.29	2.245	#118165
02B_13.95x16.1	-909.772	-1569.68	4.78419	-1772.26	5211.52	6135.19	2.245	#118165
02B_13.96x25.19	328.712	746.037	411.479	822.153	5231.64	8761.21	2.245	#118165
02B_13.96x28.21	742.204	1517.44	547.838	1686.7	5239.17	9636.41	2.245	#118165
02B_13.97x22.31	-67.7344	13.9567	278.265	0.347243	5220.92	7928.74	2.245	#118165
02B_14.02x19.22	-500.95	-765.675	125.994	-878.467	5199.76	7037.09	2.245	#118165
02B_14.74x16.09	-1113.89	-1463.68	-222.857	-1739.4	4981.52	6134.16	2.245	#118165
02B_14.76x25.18	120.516	853.586	179.478	855.132	4997.31	8759.65	2.245	#118165
02B_14.78x14.1	-1395.59	-1966.24	-323.324	-2306.7	4965.7	5558.25	2.245	#118165
02B_14.81x17.09	-995.411	-1198.61	-198.292	-1450.1	4963.2	6423.93	2.245	#118165
02B_14.81x19.15	-714.772	-675.674	-105.54	-863.911	4968.6	7017.38	2.245	#118165
02B_14.81x23.17	-166.314	351.288	74.0848	286.391	4976.84	8181.59	2.245	#118165
02B_14.82x22.23	-296.769	112.625	29.5129	18.0773	4972.27	7909.64	2.245	#118165
02B_14.82x29.2	655.483	1887.87	343.953	2007.9	4990.2	9924.08	2.245	#118165
02B_14.84x15.07	-1278.43	-1708.49	-297.587	-2024.74	4949.63	5840.92	2.245	#118165
02B_14.85x24.19	-35.2795	615.229	110.878	578.762	4970.17	8476.2	2.245	#118165
02B_14.86x21.16	-453.823	-155.742	-30.3914	-287.042	4957.96	7599.03	2.245	#118165
02B_14.87x20.12	-598.969	-419.217	-80.6628	-583.622	4951.92	7298.28	2.245	#118165
02B_14.88x26.16	224.546	1121.31	189.529	1142.18	4964.98	9045.05	2.245	#118165
02B_14.88x28.14	492.654	1625.09	276.755	1706.16	4968.18	9615.73	2.245	#118165
02B_14.89x18.14	-874.33	-919.855	-175.774	-1147.02	4940.83	6727.02	2.245	#118165
02B_14.8x27.18	384.892	1371.13	258.648	1430.88	4990.82	9340.78	2.245	#118165
02B_15.65x18.18	-1062.47	-805.628	-391.034	-1101.13	4721.16	6740.7	2.245	#118165
02B_15.67x20.17	-796.431	-297.392	-307.231	-533.629	4720.46	7314.35	2.245	#118165
02B_15.71x17.13	-1222.67	-1064.51	-457.037	-1398.33	4699.65	6437.02	2.245	#118165
02B_15.75x19.07	-966.392	-565.094	-379.541	-842.373	4694.42	6998.33	2.245	#118165
02B_15.76x13.09	-1786.6	-2088.99	-652.084	-2551.38	4676.57	5267.82	2.245	#118165
02B_15.78x14.1	-1654.12	-1827.34	-613.176	-2260.7	4672.24	5561.06	2.245	#118165
02B_15.78x21.16	-689.321	-28.2758	-294.732	-244.25	4690.2	7602.42	2.245	#118165
02B_15.82x29.19	395.615	2023.52	53.9056	2050.4	4697.06	9923.39	2.245	#118165
02B_15.84x16.11	-1393.55	-1308.4	-538.06	-1684.89	4661.72	6141.65	2.245	#118165
02B_15.85x24.2	-293.416	756.009	-179.223	626.669	4676.18	8480.85	2.245	#118165
02B_15.86x25.16	-163.718	1001.84	-137.725	901.501	4676.74	8758.8	2.245	#118165
02B_15.86x26.19	-22.5851	1262.44	-90.2949	1194.04	4680.56	9055.13	2.245	#118165
02B_15.87x23.2	-435.131	502.127	-229.414	340.278	4668.71	8190.19	2.245	#118165
02B_15.8x15.1	-1522.45	-1570.56	-573.42	-1974.88	4669.46	5849.62	2.245	#118165
02B_15.91x28.22	241.745	1788.05	-13.8263	1777.39	4670.28	9643.38	2.245	#118165
02B_15.93x27.2	97.58	1529.45	-64.7767	1485.73	4662.84	9347.4	2.245	#118165
02B_16.0x22.21	-603.995	268.566	-311.933	64.132	4627.77	7904.9	2.245	#118165
02B_16.74x16.14	-1621.71	-1177.07	-796.742	-1636.04	4398.67	6151.87	2.245	#118165
02B_16.76x22.2	-799.782	369.667	-530.093	95.1094	4407.43	7903.41	2.245	#118165
02B_16.77x13.08	-2045.63	-1951.38	-941.986	-2506.76	4383.26	5269.25	2.245	#118165
02B_16.77x19.12	-1221.8	-413.679	-670.569	-783.524	4397.9	7013.67	2.245	#118165
02B_16.78x28.22	16.5714	1907.23	-265.688	1815.75	4415.51	9644.23	2.245	#118165
02B_16.81x26.17	-270.572	1389.68	-366.355	1232.51	4401.85	9052.53	2.245	#118165
02B_16.82x21.11	-964.593	100.746	-597.14	-213.089	4386.51	7588.7	2.245	#118165
02B_16.82x25.22	-402.896	1150.17	-412.412	962.783	4396.02	8778.95	2.245	#118165
02B_16.83x15.11	-1784.63	-1426.53	-868.412	-1925.23	4370.37	5855.27	2.245	#118165
02B_16.83x18.1	-1376.45	-664.857	-733.865	-1071.62	4377.73	6719.39	2.245	#118165
02B_16.83x29.2	139.706	2164.16	-234.046	2098.91	4405.1	9928.96	2.245	#118165
02B_16.84x17.17	-1506.42	-900.384	-779.006	-1336.81	4372.14	6450.44	2.245	#118165
02B_16.86x20.14	-1106.21	-139.304	-651.792	-486.387	4372.7	7310.33	2.245	#118165
02B_16.86x27.22	-141.313	1663.43	-334.467	1533.56	4389.05	9354.98	2.245	#118165
02B_16.88x24.21	-555.207	898.579	-473.363	675.063	4378.11	8485.39	2.245	#118165
02B_16.8x14.09	-1917.32	-1688.42	-907.441	-2216.22	4374.63	5561.71	2.245	#118165
02B_16.8x23.18	-674.414	626.189	-496.206	378.61	4399.19	8188.81	2.245	#118165
02B_17.77x26.24	-507.753	1538.89	-639.446	1295.28	4122.49	9074.38	2.245	#118165
02B_17.83x21.17	-1215.23	254.825	-884.539	-150.154	4092.97	7608.61	2.245	#118165
02B_17.84x14.11	-2180.04	-1542.16	-1203.68	-2164.65	4074.03	5569.08	2.245	#118165
02B_17.84x23.21	-937.949	775.119	-794.088	432.435	4096.62	8198.17	2.245	#118165
02B_17.84x25.19	-667.453	1281.5	-705.464	999.653	4100.74	8772.26	2.245	#118165
02B_17.84x28.24	-251.347	2056.57	-567.844	1868.52	4108.88	9651.92	2.245	#118165
02B_17.85x15.12	-2044.98	-1284.65	-1160.96	-1877.02	4073.91	5859.87	2.245	#118165
02B_17.85x17.12	-1772.26	-773.725	-1071.73	-1304.78	4077.88	6439.01	2.245	#118165
02B_17.85x18.07	-1643.06	-529.406	-1030.21	-1031.54	4078.71	6715.39	2.245	#118165
02B_17.85x20.14	-1359.65	-5.21138	-935.255	-443.247	4085.98	7311.25	2.245	#118165
02B_17.85x22.25	-1072.68	534.476	-842.047	160.843	4089.19	7922.48	2.245	#118165
02B_17.86x24.22	-805.6	1036.49	-755.206	722.809	4092.31	8491.1	2.245	#118165
02B_17.86x27.23	-396.144	1804.31	-621.479	1582.65	4097.94	9361.26	2.245	#118165
02B_17.87x16.13	-1913.93	-1023	-1123.4	-1586.81	4068.32	6152.45	2.245	#118165
02B_17.88x29.22	-129.34	2314.59	-537.625	2152.34	4096.96	9937.09	2.245	#118165
02B_17.8x19.13	-1484.52	-269.693	-966.052	-734.099	4098.36	7019.03	2.245	#118165
02B_18.75x15.1	-2278.71	-1163.31	-1421.62	-1839.43	3810.56	5858.66	2.245	#118165
02B_18.77x21.16	-1456.64	383.35	-1154.81	-108.308	3819.49	7610.19	2.245	#118165
02B_18.78x18.11	-1876.39	-393.195	-1295.39	-979.776	3808.8	6727.53	2.245	#118165
02B_18.78x19.16	-1733.73	-124.927	-1249.04	-679.489	3810.41	7031.36	2.245	#118165
02B_18.79x14.11	-2423.04	-1410.89	-1476.35	-2120.73	3797.86	5572.36	2.245	#118165
02B_18.79x17.12	-2014.78	-644.105	-1343.42	-1262.27	3802.9	6441.04	2.245	#118165
02B_18.82x23.19	-1191.59	906.356	-1076.8	472.812	3811.05	8196.47	2.245	#118165
02B_18.82x26.2	-782.256	1672.69	-942.699	1331.2	3817.26	9065.25	2.245	#118165
02B_18.83x20.13	-1614.82	128.193	-1220.13	-401.329	3798.03	7310.75	2.245	#118165
02B_18.83x28.21	-510.409	2188.61	-855.941	1907.88	3818.13	9648.41	2.245	#118165
02B_18.85x24.22	-1060.16	1172.36	-1040.31	767.259	3803.77	8493.08	2.245	#118165
02B_18.85x29.1	-395.328	2416.25	-822.254	2160.72	3814.21	9903.46	2.245	#118165
02B_18.86x27.23	-651.93	1942.38	-908.469	1628.77	3807.28	9364.62	2.245	#118165
02B_18.8x16.12	-2152.25	-898.091	-1389.57	-1547.36	3799.25	6152.26	2.245	#118165
02B_18.8x22.21	-1322.61	655.15	-1117.78	192.469	3811.81	7913.15	2.245	#118165
02B_18.9x25.19	-940.503	1426.11	-1010.91	1046.27	3791.76	8773.37	2.245	#118165
02B_19.89x23.11	-1479.27	1033.61	-1390.34	498.219	3497.19	8175.42	2.245	#118165
02B_19.94x20.13	-1897.66	280.355	-1537.31	-350.81	3476.88	7314	2.245	#118165
02B_19.95x17.1	-2315.5	-488.773	-1678.51	-1214.64	3464.44	6438.79	2.245	#118165
02B_19.97x21.16	-1764.33	548.431	-1499.7	-53.7785	3470.32	7613.33	2.245	#118165
02B_19.98x18.09	-2187.2	-234.861	-1641	-932.641	3460.01	6723.24	2.245	#118165
02B_19.99x29.21	-671.269	2602.53	-1144.15	2245.72	3483.3	9940.12	2.245	#118165
02B_20.01x24.19	-1362.7	1324.45	-1376.07	811.223	3465.2	8487.11	2.245	#118165
02B_20.01x26.19	-1087.98	1835.4	-1284.95	1384.15	3470.93	9067.21	2.245	#118165
02B_20.02x19.14	-2053.27	38.4137	-1604.54	-630.502	3451.57	7027.46	2.245	#118165
02B_20.03x25.19	-1229.83	1582.52	-1335.6	1098.66	3462.89	8777.37	2.245	#118165
02B_20.05x27.21	-960.849	2099.32	-1251.84	1675.21	3460.82	9359.97	2.245	#118165
02B_20.05x28.23	-821.622	2360.08	-1206.26	1967.28	3462.88	9655.57	2.245	#118165
02B_20.06x22.23	-1642.78	832.212	-1478.4	254.203	3446.03	7921.09	2.245	#118165
02B_20.0x16.1	-2463.29	-739.114	-1735.61	-1499.69	3449.96	6148.44	2.245	#118165
02B_20.75x21.07	-1977.2	633.159	-1728.6	-43.8865	3242.46	7589.4	2.245	#118165
02B_20.77x17.08	-2527.86	-380.874	-1914.56	-1182.7	3226.27	6435.61	2.245	#118165
02B_20.78x19.2	-2239.9	160.549	-1820.99	-576.649	3229.55	7048.84	2.245	#118165
02B_20.82x18.11	-2398.36	-111.924	-1880.87	-886.109	3215.91	6733.94	2.245	#118165
02B_20.82x20.14	-2124.4	404.572	-1792.3	-308.199	3218.39	7318.59	2.245	#118165
02B_20.82x26.23	-1293.44	1955.92	-1518.64	1430.27	3233	9078.41	2.245	#118165
02B_20.83x25.18	-1438.42	1691.2	-1568.35	1132.58	3227.68	8776.63	2.245	#118165
02B_20.83x28.21	-1023.43	2461.01	-1430.05	1996.11	3237.28	9651.12	2.245	#118165
02B_20.84x22.2	-1846.5	933.055	-1703.97	282.323	3218.78	7915.68	2.245	#118165
02B_20.84x24.18	-1576.66	1436.19	-1614.89	846.259	3223.82	8486.58	2.245	#118165
02B_20.86x27.18	-1173.26	2204.13	-1486.92	1704.22	3224.02	9354.04	2.245	#118165
02B_20.8x23.19	-1702.48	1180.91	-1649.61	563.787	3231.09	8202.08	2.245	#118165
02B_21.69x23.18	-1932.42	1300.26	-1906.04	600.74	2972.02	8200.86	2.245	#118165
02B_21.72x24.18	-1802.04	1557.01	-1867.48	886.113	2968.11	8488.8	2.245	#118165
02B_21.73x19.12	-2496.47	271.728	-2099.86	-556.175	2950.71	7028.01	2.245	#118165
02B_21.76x28.17	-1269.04	2580.5	-1701.32	2028.04	2964.27	9642.75	2.245	#118165
02B_21.77x18.11	-2645.01	18.4092	-2156.68	-844.282	2936.94	6734.68	2.245	#118165
02B_21.78x25.17	-1682.86	1819.28	-1841.33	1173	2951.73	8776.41	2.245	#118165
02B_21.79x21.08	-2245.49	777.497	-2029.46	4.03768	2937.83	7592.49	2.245	#118165
02B_21.81x22.2	-2095.55	1066.49	-1983.07	326.291	2936.25	7918.06	2.245	#118165
02B_21.81x27.22	-1410.74	2344.88	-1757.51	1758.9	2948.33	9368.26	2.245	#118165
02B_21.82x20.18	-2373.69	553.688	-2076.8	-249.508	2928.35	7334.73	2.245	#118165
02B_21.8x26.21	-1548.1	2085.95	-1801.92	1469.17	2947.08	9075.16	2.245	#118165
02B_22.95x22.23	-2385.16	1230.42	-2310.51	385.691	2603.63	7928.58	2.245	#118165
02B_22.98x24.22	-2120.96	1739.93	-2228.86	953.787	2600.71	8502.51	2.245	#118165
02B_23.01x23.3	-2254.29	1511.62	-2279.56	694.298	2588.79	8238.38	2.245	#118165
02B_5.82x25.14	2411.53	-386.735	2751.17	438.565	7602.32	8726.42	2.245	#98D2BC
02B_5.89x24.16	2258.35	-625.701	2685.24	162.48	7577.77	8443.63	2.245	#98D2BC
02B_6.71x23.2	1918.59	-757.311	2407.79	-73.6873	7338.12	8169.18	2.245	#98D2BC
02B_6.82x22.15	1747.01	-1009.91	2328.97	-368.705	7303.62	7865.77	2.245	#98D2BC
02B_6.83x24.16	2019.28	-496.716	2417.03	205.53	7306.14	8446.71	2.245	#98D2BC
02B_6.83x25.15	2153.49	-242.124	2459.9	490.122	7306.63	8734.51	2.245	#98D2BC
02B_6.84x21.23	1617.27	-1241.66	2282.8	-630.254	7296.48	7600.27	2.245	#98D2BC
02B_6.84x26.17	2291.05	18.534	2503.94	781.542	7307.26	9029.24	2.245	#98D2BC
02B_6.8x20.11	1474.99	-1531.53	2243.93	-950.808	7305.25	7277.49	2.245	#CDCDCC
02B_6.92x27.23	2414.56	297.579	2528.65	1085.7	7286.9	9333.72	2.245	#98D2BC
02B_7.79x23.19	1639.13	-611.518	2095.9	-28.0709	7022.92	8168.36	2.245	#98D2BC
02B_7.82x21.17	1357.15	-1123.26	1998.2	-604.133	7011.13	7584.19	2.245	#98D2BC
02B_7.83x22.16	1488.21	-867.971	2037.87	-319.918	7008.51	7871.14	2.245	#98D2BC
02B_7.84x24.16	1758.69	-355.605	2124.5	252.943	7009.82	8450.52	2.245	#98D2BC
02B_7.84x26.18	2035.18	156.58	2216.88	827.615	7016.55	9032.53	2.245	#98D2BC
02B_7.86x27.23	2174.82	427.903	2259.37	1129.79	7014.06	9337.67	2.245	#98D2BC
02B_7.88x25.16	1884.54	-97.7567	2158.41	537.856	7001.4	8737.32	2.245	#98D2BC
02B_7.8x19.13	1082.52	-1644.82	1910.66	-1187.05	7010.41	6994.74	2.245	#CDCDCC
02B_7.8x20.11	1217.43	-1393.29	1955.21	-905.115	7012.95	7280.16	2.245	#98D2BC
02B_8.95x18.11	646.848	-1746.44	1532.77	-1426.48	6671.91	6702.26	2.245	#CDCDCC
02B_8.98x19.11	775.825	-1486.51	1568.94	-1138.58	6665.28	6992.35	2.245	#98D2BC
02B_9.01x20.08	903.966	-1235.33	1607.21	-859.207	6661.98	7274.31	2.245	#98D2BC
02B_9.01x22.13	1181.18	-712.937	1696.9	-274.656	6664.6	7865.69	2.245	#98D2BC
02B_9.02x21.16	1046.77	-959.17	1651.09	-551.421	6660.04	7585.2	2.245	#98D2BC
02B_9.02x24.15	1454.87	-197.897	1785.69	301.787	6667.51	8448.93	2.245	#CDCDCC
02B_9.03x26.16	1726.83	316.738	1872.98	877.279	6669.08	9031	2.245	#98D2BC
02B_9.04x25.16	1588.02	63.1375	1825.44	592.112	6664.07	8741.94	2.245	#98D2BC
02B_9.08x27.23	1860.96	595.159	1907.93	1184.34	6658.42	9339.86	2.245	#98D2BC
02B_9.0x23.18	1327.71	-447.208	1747.74	24.5057	6670.81	8169.08	2.245	#CDCDCC
02B_9.76x20.09	711.882	-1128.75	1390.74	-821.839	6442.37	7279.38	2.245	#98D2BC
02B_9.81x17.1	290.447	-1884.17	1241.62	-1673.91	6420.37	6414.64	2.245	#98D2BC
02B_9.81x21.19	848.57	-842.267	1425.45	-506.317	6430.22	7596.57	2.245	#98D2BC
02B_9.81x26.22	1534.75	438.547	1651.5	929.033	6442.4	9049.57	2.245	#98D2BC
02B_9.81x28.25	1811.43	957.926	1741.68	1510.56	6445.94	9638.03	2.245	#98D2BC
02B_9.82x18.1	422.858	-1627.49	1282.1	-1387.94	6418.29	6703.45	2.245	#98D2BC
02B_9.83x22.17	977.905	-589.643	1464.36	-225.191	6427.31	7880.37	2.245	#98D2BC
02B_9.83x23.21	1119.16	-324.014	1510.25	72.1403	6428.9	8181.21	2.245	#CDCDCC
02B_9.83x25.21	1391.58	185.044	1599.81	642.518	6433.47	8758.56	2.245	#98D2BC
02B_9.83x27.22	1666.02	696	1690.65	1215.35	6438.95	9338.53	2.245	#98D2BC
02B_9.86x24.21	1247.43	-65.8477	1546.34	358.149	6422.47	8469.42	2.245	#ABABAB
02B_9.8x19.1	565.513	-1376.01	1333.97	-1103.51	6427.7	6992.43	2.245	#98D2BC
03A_10.776x15.004	357.873	-2092.7	1515.43	-1700.8	7022.21	6572.36	1.945	#CDCDCC
03A_10.78x23.03	1694.59	-167.917	1874.65	614.921	7063.55	8915.41	1.945	#98D2BC
03A_10.823x16.012	514.666	-1843.24	1547.19	-1407.87	7013.89	6866.88	1.945	#98D2BC
03A_10.823x19.982	1176.31	-891.362	1725.36	-262.407	7034.82	8025.94	1.945	#98D2BC
03A_10.823x22.003	1513.12	-406.908	1816.12	320.607	7045.54	8615.87	1.945	#98D2BC
03A_10.837x18.972	1004.92	-1131.23	1676.28	-553.102	7025.68	7731.27	1.945	#98D2BC
03A_10.845x21.062	1351.14	-628.937	1767.67	50.0725	7034.3	8341.27	1.945	#98D2BC
03A_10.862x27.011	2338.61	800.1	2029.91	1767.18	7060.87	10078.1	1.945	#98D2BC
03A_10.865x17.984	833.464	-1363.45	1623.78	-836.943	7012.22	7442.93	1.945	#98D2BC
03A_10.869x16.976	664.587	-1604.56	1577.5	-1127.65	7005.85	7148.63	1.945	#98D2BC
03A_10.86x24.983	2001	313.678	1939.31	1182.05	7050.58	9486.07	1.945	#98D2BC
03A_10.86x26.026	2174.79	563.531	1986.19	1482.78	7056.18	9790.37	1.945	#98D2BC
03A_10.905x24.022	1830.16	90.5845	1883.37	906.685	7032.57	9205.65	1.945	#98D2BC
03A_12.042x26.044	1897.01	763.287	1649	1540.77	6714.23	9802.03	1.945	#98D2BC
03A_12.048x16.037	227.84	-1634.78	1198.05	-1346.01	6659.58	6880.75	1.945	#98D2BC
03A_12.049x25.035	1727.07	522.622	1601.56	1250	6706.73	9507.51	1.945	#98D2BC
03A_12.05x17.033	393.3	-1395.6	1242.11	-1058.54	6664.19	7171.54	1.945	#98D2BC
03A_12.05x27.035	2060.23	1002.23	1691.14	1827.05	6717.1	10091.4	1.945	#98D2BC
03A_12.064x18.02	554.349	-1156.72	1282.34	-773.259	6665.29	7459.64	1.945	#98D2BC
03A_12.06x24.037	1558.16	285.062	1553.69	962.465	6698.36	9216.14	1.945	#98D2BC
03A_12.079x21.039	1053.95	-430.403	1413.56	98.4729	6676.89	8341.12	1.945	#CDCDCC
03A_12.081x23.081	1393.78	59.4401	1504.67	687.652	6687.12	8937.21	1.945	#98D2BC
03A_12.082x18.964	707.308	-927.503	1319.52	-500.212	6665.04	7735.21	1.945	#8ECD82
03A_12.092x20.036	883.759	-668.811	1364.91	-190.38	6667.93	8048.34	1.945	#8ECD82
03A_12.095x14.037	-116.538	-2106.56	1094.95	-1920.94	6635.53	6297.15	1.945	#98D2BC
03A_12.099x15.033	48.2959	-1867.2	1138.37	-1633.57	6639.52	6587.75	1.945	#98D2BC
03A_12.104x22.127	1229.38	-165.379	1455.27	413.551	6675.42	8658.94	1.945	#98D2BC
03A_12.974x20.065	678.954	-516.088	1113.92	-142.725	6412.79	8061.46	1.945	#8ECD82
03A_12.984x13.046	-493.29	-2197.21	795.906	-2167.37	6372.73	6012.38	1.945	#98D2BC
03A_12.985x21.055	841.441	-276.965	1155.33	143.399	6414.95	8350.55	1.945	#8ECD82
03A_13.034x23.101	1170.65	221.654	1233.04	735.819	6411.47	8948.04	1.945	#98D2BC
03A_13.049x15.03	-177.843	-1710.79	866.582	-1591.94	6364.59	6592.07	1.945	#98D2BC
03A_13.051x25.034	1488.81	687.91	1314.99	1294.3	6416.8	9512.48	1.945	#98D2BC
03A_13.054x26.041	1655.8	929.896	1359.19	1584.97	6421.11	9806.45	1.945	#98D2BC
03A_13.056x18.011	317.127	-994.959	998.239	-731.668	6378.18	7462.26	1.945	#98D2BC
03A_13.05x18.968	478.023	-766.407	1042.85	-455.745	6384.89	7741.68	1.945	#98D2BC
03A_13.064x17.024	150.645	-1230.27	951.569	-1016.12	6370.58	7174.11	1.945	#98D2BC
03A_13.066x27.035	1818.73	1170.04	1400.55	1872.2	6423.07	10096.6	1.945	#98D2BC
03A_13.067x14.056	-344.629	-1941.25	817.514	-1872.16	6354.04	6307.78	1.945	#98D2BC
03A_13.071x22.119	998.261	-7.6865	1178.44	454.155	6395.64	8661.57	1.945	#ABABAB
03A_13.079x16.027	-18.8943	-1466.85	902.702	-1303.04	6361.13	6883.21	1.945	#98D2BC
03A_13.08x24.021	1312.99	449.816	1261.14	1003.27	6402.98	9216.83	1.945	#98D2BC
03A_13.94x15.036	-388.616	-1562.1	611.987	-1550.53	6106.73	6598.52	1.945	#98D2BC
03A_13.964x14.052	-558.482	-1794.2	560.869	-1833.57	6094.53	6311.16	1.945	#98D2BC
03A_13.968x16.009	-233.24	-1324.44	647.647	-1268.84	6103.8	6882.45	1.945	#98D2BC
03A_13.974x17.001	-69.4054	-1085.35	690.28	-982.146	6107.09	7172.27	1.945	#98D2BC
03A_13.991x21.025	597.022	-117.985	865.979	179.338	6123.4	8346.86	1.945	#98D2BC
03A_13.992x22.106	776.986	141.482	914.197	491.404	6128.78	8662.58	1.945	#8ECD82
03A_14.003x13.011	-741.162	-2037.16	502.984	-2131.98	6077.72	6007.65	1.945	#118165
03A_14.004x17.963	83.7499	-849.751	724.844	-703.278	6103.46	7453.25	1.945	#98D2BC
03A_14.004x20.029	428.125	-354.723	817.762	-107.448	6114.58	8056.18	1.945	#98D2BC
03A_14.006x23.272	968.044	423.212	962.644	828.343	6131.01	9002.98	1.945	#118165
03A_14.033x24.992	1248.17	840.107	1032	1325.8	6132.16	9505.24	1.945	#98D2BC
03A_14.034x26.994	1581.66	1320.04	1121.74	1903.29	6142.62	10089.6	1.945	#98D2BC
03A_14.041x26.012	1416.4	1085.98	1075.62	1620.5	6135.34	9803.14	1.945	#98D2BC
03A_14.065x18.989	240.24	-593.92	753.549	-404.757	6091.35	7752.9	1.945	#98D2BC
03A_14.086x23.874	1049.48	580.871	966.844	1005.74	6111.08	9179.3	1.945	#98D2BC
03A_14.843x16.0	-442.943	-1181.9	396.702	-1232.47	5850.24	6884.39	1.945	#118165
03A_14.845x20.013	225.5	-219.357	576.325	-74.444	5870.9	8056.08	1.945	#118165
03A_14.86x20.997	385.939	18.9527	616.25	210.052	5871.81	8343.36	1.945	#118165
03A_14.886x18.976	42.8877	-461.157	517.992	-371.785	5853.5	7753.57	1.945	#118165
03A_14.887x12.015	-1117.23	-2129.84	205.433	-2379.95	5816.61	5721.57	1.945	#118165
03A_14.888x14.033	-781.137	-1646.02	295.812	-1797.81	5827.07	6310.59	1.945	#118165
03A_14.897x16.981	-292.313	-937.732	425.246	-947.008	5839.74	7171.08	1.945	#118165
03A_14.909x13.001	-958.194	-1889.8	243.342	-2094.5	5815.39	6009.52	1.945	#118165
03A_14.909x15.011	-623.209	-1408.07	333.637	-1514.74	5826.1	6596.17	1.945	#118165
03A_14.914x24.964	1034.07	978.985	778.707	1356.94	5876.98	9501.68	1.945	#118165
03A_14.916x23.019	709.661	512.961	691.046	795.924	5866.33	8933.97	1.945	#118165
03A_14.921x23.956	864.445	738.356	731.54	1066.33	5869.72	9207.37	1.945	#118165
03A_14.928x17.969	-134.812	-695.924	460.998	-660.653	5836.27	7459.64	1.945	#118165
03A_14.958x26.981	1359.82	1469.75	856.747	1940.78	5874.99	10090.7	1.945	#118165
03A_14.965x22.085	542.259	297.044	635.057	528.512	5847.19	8661.43	1.945	#118165
03A_14.987x25.994	1188.55	1237.95	804.238	1657.4	5861.46	9802.83	1.945	#118165
03A_15.841x13.015	-1177.46	-1732.69	-22.5812	-2049.23	5545.78	6018.25	1.945	#118165
03A_15.863x18.008	-350.563	-531.913	195.22	-607.64	5565.75	7476.06	1.945	#118165
03A_15.866x22.09	328.843	447.295	377.403	570.176	5586.26	8667.71	1.945	#118165
03A_15.884x19.003	-189.722	-290.009	233.933	-319.736	5565	7766.55	1.945	#118165
03A_15.885x14.05	-1015.39	-1477.26	11.32	-1748.63	5538.54	6320.67	1.945	#118165
03A_15.893x17.013	-523.623	-765.384	141.829	-893.311	5551.66	7185.79	1.945	#118165
03A_15.896x16.013	-690.932	-1004.79	96.2055	-1181.8	5545.64	6893.78	1.945	#118165
03A_15.906x15.027	-857.644	-1239.57	49.0963	-1465.87	5537.56	6605.94	1.945	#118165
03A_15.909x21.023	140.813	198.487	317.266	264.162	5568.25	8356.36	1.945	#118165
03A_15.921x23.022	471.309	679.78	403.718	841.567	5575.47	8940.16	1.945	#118165
03A_15.932x12.016	-1365.71	-1957.01	-93.6232	-2333.33	5513.99	5727.13	1.945	#118165
03A_15.947x25.996	960.652	1397.13	529.65	1700.75	5583.53	9808.48	1.945	#118165
03A_15.959x20.014	-39.1901	-34.9567	257.621	-24.5241	5548.37	8062.25	1.945	#118165
03A_15.987x23.968	613.153	917.467	427.198	1117.36	5561.27	9216.59	1.945	#118165
03A_15.999x24.966	776.599	1158.63	468.577	1405.74	5563.1	9507.91	1.945	#118165
03A_16.023x26.982	1106.94	1645.87	552.282	1988.43	5566.88	10096.6	1.945	#118165
03A_16.852x17.024	-749.662	-604.479	-131.839	-847.595	5274.32	7193.91	1.945	#118165
03A_16.853x14.056	-1244.59	-1315.65	-265.499	-1703.67	5258.18	6327.61	1.945	#118165
03A_16.881x21.026	-89.6616	359.838	39.4156	308.336	5286.97	8362.39	1.945	#118165
03A_16.885x19.003	-427.748	-124.503	-52.5271	-275.132	5275.14	7771.84	1.945	#118165
03A_16.889x11.0	-1762.25	-2042.41	-412.774	-2583.7	5231.8	5435.73	1.945	#118165
03A_16.88x16.031	-921.704	-837.817	-184.372	-1132.7	5261	6904.31	1.945	#118165
03A_16.89x13.046	-1421.69	-1551.68	-321.405	-1993.4	5242.15	6032.97	1.945	#118165
03A_16.912x15.043	-1093.99	-1069.29	-237.943	-1416.24	5246.44	6616.12	1.945	#118165
03A_16.912x23.011	233.935	840.892	119.768	882.507	5288.59	8942.15	1.945	#118165
03A_16.91x20.018	-264.515	123.109	-14.161	18.9517	5273.2	8068.41	1.945	#118165
03A_16.927x23.991	393.515	1078.36	159.288	1165.87	5289.25	9228.26	1.945	#118165
03A_16.948x12.011	-1607.95	-1790.33	-384.393	-2289.51	5219.96	5731.05	1.945	#118165
03A_16.953x22.089	70.3485	626.638	66.4832	618.26	5271.69	8673.11	1.945	#118165
03A_16.976x24.999	549.937	1328.08	190.61	1458.86	5280.49	9522.79	1.945	#118165
03A_16.97x25.991	716.537	1564.94	236.707	1744.76	5287.33	9812.29	1.945	#118165
03A_16.9x18.01	-596.746	-360.103	-101.333	-560.939	5265.6	7482.05	1.945	#118165
03A_17.009x26.999	875.43	1812.99	270.98	2037.33	5281.54	10106.8	1.945	#118165
03A_17.862x14.07	-1481.91	-1145.68	-553.273	-1654.74	4966.43	6337	1.945	#118165
03A_17.888x15.046	-1325.72	-907.413	-517.154	-1372.14	4963.82	6621.88	1.945	#118165
03A_17.88x13.052	-1656.12	-1386.78	-604.365	-1947.77	4955.61	6039.74	1.945	#118165
03A_17.897x20.021	-498.49	286.823	-296.195	63.7185	4987.7	8074.45	1.945	#118165
03A_17.911x19.015	-669.747	47.8939	-345.574	-226.07	4978.14	7780.64	1.945	#118165
03A_17.925x17.027	-1004.25	-426.386	-438.697	-798.923	4963.69	7200.45	1.945	#118165
03A_17.927x18.028	-838.071	-186.02	-394.514	-510.067	4968.23	7492.63	1.945	#118165
03A_17.936x26.007	489.745	1728.29	-38.7086	1792.34	5008	9822.03	1.945	#118165
03A_17.938x21.018	-342.241	532.703	-263.351	353.187	4980.92	8365.7	1.945	#118165
03A_17.93x16.027	-1172.12	-665.107	-485.123	-1087.04	4956.83	6908.69	1.945	#118165
03A_17.951x25.001	318.416	1489.51	-88.2162	1502.65	4998.3	9528.29	1.945	#118165
03A_17.967x26.987	645.55	1968.24	-3.66793	2076.29	5004.15	10108.1	1.945	#118165
03A_17.976x11.003	-2020.44	-1862.14	-723.82	-2534.64	4916.98	5442.08	1.945	#118165
03A_17.976x9.988	-2189.39	-2105.66	-769.117	-2827.55	4911.89	5145.74	1.945	#118165
03A_17.982x23.047	-14.695	1026.21	-184.896	940.279	4978.9	8958	1.945	#118165
03A_17.986x24.004	143.797	1256.35	-143.146	1216.58	4982.74	9237.41	1.945	#118165
03A_17.996x12.021	-1855.39	-1614.79	-683.708	-2240.01	4916.7	5739.44	1.945	#118165
03A_17.999x22.088	-178.418	799.348	-232.787	664.641	4968.9	8678.41	1.945	#118165
03A_18.828x13.046	-1882.27	-1231.7	-875.582	-1907.34	4681.42	6042.95	1.945	#118165
03A_18.832x15.033	-1552.14	-754.509	-787.656	-1333.78	4690.62	6623.14	1.945	#118165
03A_18.862x18.025	-1060.69	-32.1804	-662.016	-469.207	4697.66	7496.77	1.945	#118165
03A_18.869x17.028	-1228.6	-270.206	-708.785	-756.719	4690.38	7205.57	1.945	#118165
03A_18.883x14.061	-1726.31	-979.176	-845.905	-1612.03	4670.7	6339.57	1.945	#118165
03A_18.883x21.013	-567.749	687.705	-533.956	393.828	4707.3	8369.2	1.945	#118165
03A_18.885x19.037	-897.529	214.024	-623.097	-176.42	4696.45	7792.13	1.945	#118165
03A_18.886x16.027	-1399.21	-507.3	-758.386	-1044.57	4680.33	6913.65	1.945	#118165
03A_18.892x10.999	-2238.74	-1711.68	-985.962	-2494.94	4651.87	5445.81	1.945	#118165
03A_18.903x12.011	-2072.65	-1467.3	-943.611	-2202.5	4654.11	5741.29	1.945	#118165
03A_18.905x20.023	-738.063	453.866	-584.718	109.028	4695.7	8080.15	1.945	#118165
03A_18.936x26.017	253.675	1895.98	-324.366	1839.77	4718.55	9830.21	1.945	#118165
03A_18.949x22.086	-404.607	955.552	-504.532	706.064	4694.04	8682.54	1.945	#118165
03A_18.965x23.033	-250.713	1185.44	-466.802	980.12	4694.2	8959.18	1.945	#118165
03A_18.973x9.997	-2424.86	-1938.73	-1053.9	-2780.55	4623.36	5153.62	1.945	#118165
03A_18.989x24.017	-92.3098	1425.21	-429.348	1265.04	4692.6	9246.55	1.945	#118165
03A_18.997x24.986	67.1458	1658.84	-388.26	1544.9	4695.3	9529.4	1.945	#118165
03A_19.0x27.003	402.596	2142.92	-298.573	2126.98	4705.09	10118.3	1.945	#118165
03A_20.051x17.01	-1512.63	-79.2028	-1047.76	-709.325	4348.11	7206.48	1.945	#118165
03A_20.071x14.052	-2009.98	-784.974	-1185.96	-1561.6	4326.95	6343.34	1.945	#118165
03A_20.074x17.997	-1353.44	161.182	-1009.87	-423.511	4346.82	7494.8	1.945	#118165
03A_20.076x16.028	-1682.17	-310.485	-1098.95	-991.489	4335.72	6919.98	1.945	#118165
03A_20.082x20.0	-1021.61	642.681	-922.312	154.661	4355.03	8079.5	1.945	#118165
03A_20.094x15.018	-1854.6	-549.573	-1149.31	-1281.93	4325.27	6625.39	1.945	#118165
03A_20.102x11.01	-2524.49	-1509.17	-1331.52	-2437.95	4301.78	5455.33	1.945	#118165
03A_20.104x13.016	-2190.7	-1027.98	-1242.07	-1859.2	4311.79	6040.87	1.945	#118165
03A_20.107x19.006	-1193.22	408.742	-974.192	-130.795	4342.41	7789.64	1.945	#118165
03A_20.113x21.02	-859.049	892.543	-885.533	450.474	4351.29	8377.57	1.945	#118165
03A_20.127x11.988	-2367.45	-1270.5	-1294.81	-2154.62	4299.66	5741.03	1.945	#118165
03A_20.135x26.002	-34.0378	2090.5	-668.199	1888.71	4371.25	9831.99	1.945	#118165
03A_20.136x23.031	-529.3	1378.46	-801.778	1031.71	4355.32	8964.8	1.945	#118165
03A_20.145x9.996	-2703.7	-1745.09	-1389.37	-2728.52	4283.93	5159.6	1.945	#118165
03A_20.158x23.987	-375.265	1611.21	-765.176	1308.41	4354	9243.9	1.945	#118165
03A_20.165x22.071	-696.163	1153.03	-853.118	755.984	4341.91	8684.65	1.945	#118165
03A_20.171x24.979	-212.932	1851.13	-724.25	1595.17	4355.59	9533.57	1.945	#118165
03A_20.179x26.976	117.878	2331.23	-636.996	2171.65	4363.73	10116.6	1.945	#118165
03A_20.825x13.04	-2358.06	-902.948	-1447.27	-1820.05	4103.17	6051.79	1.945	#118165
03A_20.836x15.026	-2029.74	-425.064	-1361.28	-1246.66	4110.48	6631.54	1.945	#118165
03A_20.849x16.03	-1865.54	-182.08	-1320.03	-956.315	4111.91	6924.8	1.945	#118165
03A_20.871x14.03	-2203.96	-658.223	-1415.86	-1532.56	4095.24	6340.88	1.945	#118165
03A_20.879x17.0	-1711.04	55.3492	-1285.05	-675.209	4108.38	7208.05	1.945	#118165
03A_20.899x17.999	-1549.29	297.989	-1245.85	-386.246	4107.97	7499.66	1.945	#118165
03A_20.901x11.996	-2550.1	-1140.71	-1515.85	-2117.88	4075.68	5747.4	1.945	#118165
03A_20.903x20.034	-1211.11	786.706	-1155.74	201.196	4117.45	8093.9	1.945	#118165
03A_20.907x18.985	-1386.92	535.713	-1203.93	-101.433	4110.81	7787.53	1.945	#118165
03A_20.911x21.027	-1047.65	1025.98	-1113.52	487.879	4120.34	8383.66	1.945	#118165
03A_20.931x22.985	-726.003	1498.62	-1031.23	1053.63	4125.02	8955.35	1.945	#118165
03A_20.937x23.967	-563.773	1735.14	-988.911	1337.3	4128.41	9242.14	1.945	#118165
03A_20.948x10.984	-2729.78	-1375.57	-1574.58	-2407.7	4056.86	5452.29	1.945	#118165
03A_20.948x26.018	-224.508	2228.62	-899.912	1929.51	4136.15	9840.94	1.945	#118165
03A_20.962x22.061	-887.369	1282.34	-1081.63	788.539	4111.09	8685.86	1.945	#118165
03A_20.993x26.993	-72.8505	2469.92	-869.19	2212.85	4128.1	10125.8	1.945	#118165
03A_21.007x24.969	-413.392	1987.1	-964.008	1629.67	4113.37	9535.18	1.945	#118165
03A_21.824x15.034	-2263.21	-259.814	-1643.53	-1200.29	3824.54	6639.14	1.945	#118165
03A_21.827x14.02	-2432.99	-502.554	-1689.92	-1492.86	3818.32	6342.98	1.945	#118165
03A_21.84x18.974	-1610.42	687.135	-1471.16	-63.1316	3840.85	7789.18	1.945	#118165
03A_21.853x13.023	-2605.2	-737.398	-1741.94	-1779.39	3805.7	6052.04	1.945	#118165
03A_21.861x24.004	-777.233	1896.57	-1251.5	1389	3861.23	9257.69	1.945	#118165
03A_21.865x15.996	-2112.54	-22.4637	-1611.97	-920.932	3817.87	6920.2	1.945	#118165
03A_21.866x21.016	-1276.31	1181.19	-1387.04	527.333	3843.99	8385.59	1.945	#118165
03A_21.872x16.973	-1951.64	212.805	-1570.31	-638.971	3820.84	7205.21	1.945	#118165
03A_21.875x22.984	-950.385	1654.46	-1301.19	1095.52	3851.87	8960.18	1.945	#118165
03A_21.893x17.99	-1787.19	460.179	-1530.74	-344.567	3820.06	7502.26	1.945	#118165
03A_21.895x11.987	-2787.84	-978.832	-1800.47	-2076.42	3788.07	5749.82	1.945	#118165
03A_21.902x20.017	-1451.31	947.61	-1442.14	240.712	3828.34	8094.15	1.945	#118165
03A_21.931x22.052	-1119.2	1440.39	-1359.26	829.153	3830.52	8688.39	1.945	#118165
03A_21.952x26.0	-466.313	2390.22	-1188.06	1968.95	3845.31	9840.88	1.945	#118165
03A_21.968x24.993	-637.76	2151.49	-1237.7	1679.25	3835.48	9547.12	1.945	#118165
03A_23.089x19.018	-1899.85	904.276	-1826.44	5.39795	3479.56	7808.81	1.945	#118165
03A_23.096x21.042	-1564.46	1390.61	-1737.8	589.479	3488.04	8399.52	1.945	#118165
03A_23.09x17.041	-2229.66	430.58	-1915.6	-564.876	3468.69	7231.71	1.945	#118165
03A_23.09x18.056	-2060.62	673.932	-1870.15	-272.082	3473.95	7527.97	1.945	#118165
03A_23.107x15.04	-2567.22	-46.6413	-2010.18	-1141.71	3453.33	6647.38	1.945	#118165
03A_23.113x20.037	-1735.95	1152.39	-1787.7	300.219	3477.9	8106.16	1.945	#118165
03A_23.132x22.07	-1401.63	1642.96	-1701.87	887.642	3483.14	8699.8	1.945	#118165
03A_23.133x27.013	-578.078	2828.14	-1480.25	2313.75	3508.99	10142.8	1.945	#118165
03A_23.141x16.019	-2412	193.83	-1975.9	-857.561	3448.7	6933.55	1.945	#118165
03A_23.145x25.029	-911.604	2354.42	-1572.74	1741.83	3495.04	9563.61	1.945	#118165
03A_23.168x24.021	-1084.98	2116.73	-1624.57	1452.23	3483.03	9269.65	1.945	#118165
03A_23.182x26.025	-754.532	2599.4	-1538.77	2030.84	3489.45	9854.56	1.945	#118165
03A_23.218x23.008	-1265.67	1882.16	-1684.34	1162.22	3463.21	8974.22	1.945	#118165
03A_23.993x16.043	-2610.68	340.244	-2218.63	-812.897	3202.16	6944.83	1.945	#118165
03A_24.013x15.039	-2782.8	103.043	-2269.54	-1101.51	3190.92	6651.98	1.945	#118165
03A_24.022x17.044	-2450.72	585.246	-2182.06	-522.591	3198.95	7237.41	1.945	#118165
03A_24.063x18.051	-2292.74	833.238	-2148.58	-230.465	3192.44	7531.38	1.945	#118165
03A_24.063x19.016	-2131.99	1064.73	-2105.4	48.0387	3197.39	7813.17	1.945	#118165
03A_24.073x21.03	-1798.66	1549.39	-2017.87	629.712	3205.1	8401.34	1.945	#118165
03A_24.075x23.001	-1470.67	2022.04	-1929.89	1198.25	3215.04	8976.56	1.945	#118165
03A_24.097x20.037	-1969.84	1314.95	-2069.14	343.99	3193.11	8111.3	1.945	#118165
03A_24.114x24.997	-1147.33	2507.07	-1851.51	1775.87	3214.24	9559.47	1.945	#118165
03A_24.118x26.017	-978.329	2752.16	-1806.85	2070.22	3218.5	9857.16	1.945	#118165
03A_24.136x22.078	-1638.87	1810.84	-1988.66	934.724	3192.62	8707.49	1.945	#118165
03A_24.161x27.01	-822.936	2997.27	-1774.44	2358.62	3211.44	10147.3	1.945	#118165
03A_24.347x23.929	-1380.79	2289.49	-1966.16	1478.06	3141.1	9248.84	1.945	#118165
03A_24.946x19.006	-2343.44	1208.17	-2358.31	84.4367	2941.89	7814.87	1.945	#118165
03A_25.006x21.014	-2023.12	1699.4	-2285.35	666.319	2935.13	8401.27	1.945	#118165
03A_25.025x18.026	-2525.57	986.26	-2424.91	-194.81	2913.83	7529.17	1.945	#118165
03A_25.043x25.932	-1212.39	2884.73	-2075.33	2086.95	2950.24	9837.26	1.945	#118165
03A_25.048x17.007	-2700.7	745.761	-2477.09	-487.708	2901.92	7231.9	1.945	#118165
03A_25.087x22.989	-1713.38	2186.39	-2220.05	1239.76	2921.93	8978.27	1.945	#118165
03A_25.088x22.08	-1864.9	1968.46	-2260.88	977.492	2917.1	8712.89	1.945	#118165
03A_25.113x24.9	-1400.91	2648.96	-2141.61	1792.44	2924.57	9536.48	1.945	#118165
03A_25.1x20.029	-2209.54	1478.79	-2356.38	386.36	2902.78	8114.26	1.945	#118165
03A_25.264x24.018	-1583.7	2462.39	-2224.28	1544.68	2876.32	9279.79	1.945	#118165
03A_25.861x20.012	-2393.31	1600.54	-2574.9	415.383	2682.34	8113.33	1.945	#118165
03A_25.942x20.989	-2249.82	1848.08	-2554.26	700.76	2664.04	8398.87	1.945	#118165
03A_25.982x22.08	-2077.31	2116.37	-2516.61	1017.49	2658.32	8717.78	1.945	#118165
03A_25.994x24.938	-1603.93	2803.48	-2391.79	1842.5	2669.91	9552.09	1.945	#118165
03A_26.001x24.015	-1759.54	2583.44	-2435.37	1576.54	2662.87	9282.68	1.945	#118165
03A_26.083x22.972	-1952.73	2346.76	-2505.45	1279.17	2633.82	8978.55	1.945	#118165
03A_6.836x20.037	2133.37	-1537	2868.49	-423.924	8189.29	8021.19	1.945	#99D5F6
03A_6.876x22.023	2454.8	-1054.29	2946.17	150.79	8188.18	8601.13	1.945	#99D5F6
03A_6.885x23.038	2621.64	-809.54	2989.03	443.877	8190.84	8897.32	1.945	#99D5F6
03A_6.892x23.99	2778.62	-580.114	3029.74	718.872	8193.82	9175.3	1.945	#99D5F6
03A_6.925x21.11	2291.08	-1265.18	2891.29	-110.496	8169.31	8334.81	1.945	#99D5F6
03A_7.872x23.989	2545.72	-418.35	2749.52	762.355	7910.29	9180.31	1.945	#99D5F6
03A_7.873x18.019	1550.44	-1849.54	2481.2	-960.109	7878.42	7437.37	1.945	#98D2BC
03A_7.882x23.021	2382.01	-648.712	2703.17	483.572	7902.24	8897.82	1.945	#99D5F6
03A_7.886x19.015	1713.25	-1608.62	2522.11	-672.232	7879.85	7728.13	1.945	#99D5F6
03A_7.886x21.081	2057.69	-1113.14	2614.9	-75.9615	7890.79	8331.48	1.945	#99D5F6
03A_7.887x20.027	1881.83	-1365.76	2567.37	-380.076	7885	8023.73	1.945	#99D5F6
03A_7.893x21.997	2208.59	-892.589	2654.02	188.39	7893.64	8598.7	1.945	#99D5F6
03A_7.96x25.069	2704.77	-145.122	2772.91	1077.64	7890.64	9495.85	1.945	#99D5F6
03A_9.031x17.004	1106.13	-1901.62	2104.53	-1201.43	7538.02	7147.11	1.945	#CDCDCC
03A_9.044x18.002	1269.24	-1660.19	2145.49	-912.965	7539.42	7438.47	1.945	#98D2BC
03A_9.045x18.98	1432.06	-1425.29	2189.04	-630.494	7544.2	7724.24	1.945	#99D5F6
03A_9.048x21.999	1934.39	-701.224	2323.71	240.407	7559.33	8605.36	1.945	#98D2BC
03A_9.061x23.009	2099.55	-456.937	2365.27	532.347	7560.85	8900.24	1.945	#98D2BC
03A_9.071x23.989	2260.57	-220.307	2406.45	815.584	7563.17	9186.45	1.945	#99D5F6
03A_9.088x21.077	1771.22	-915.642	2270.87	-23.8038	7542.87	8336.43	1.945	#98D2BC
03A_9.103x25.008	2423	29.3053	2443.22	1111.12	7559.46	9484.24	1.945	#99D5F6
03A_9.113x19.987	1583.77	-1172.78	2214.9	-337.052	7529.96	8018.48	1.945	#98D2BC
03A_9.1x26.009	2590.31	268.745	2488.83	1399.64	7565.45	9776.28	1.945	#99D5F6
03A_9.849x16.021	747.925	-2002.05	1826.44	-1448.55	7296.07	6864.52	1.945	#CDCDCC
03A_9.851x16.987	908.39	-1770.19	1869.2	-1169.83	7300.59	7146.46	1.945	#CDCDCC
03A_9.856x18.979	1239.05	-1291.56	1956.97	-594.754	7309.42	7728.13	1.945	#98D2BC
03A_9.858x19.994	1407.65	-1048.06	2001.96	-302.017	7314.23	8024.26	1.945	#98D2BC
03A_9.869x23.022	1909.88	-320.267	2134.91	572.195	7327.21	8908.43	1.945	#98D2BC
03A_9.872x17.981	1068.92	-1528.41	1907.69	-882.179	7299.64	7436.67	1.945	#98D2BC
03A_9.898x24.99	2230.77	156.365	2214.76	1141.2	7329.03	9483.01	1.945	#98D2BC
03A_9.908x26.987	2561.08	636.718	2301.46	1717.68	7336.62	10065.9	1.945	#98D2BC
03A_9.914x26.009	2396.77	403.255	2255.93	1435.84	7329.79	9780.52	1.945	#98D2BC
03A_9.918x21.08	1574.63	-777.664	2033.72	14.189	7302.75	8341.85	1.945	#98D2BC
03A_9.929x24.002	2058.93	-75.5402	2161.78	857.471	7315.08	9194.71	1.945	#98D2BC
03A_9.935x22.003	1724.27	-553.705	2070.22	281.056	7302.66	8611.2	1.945	#98D2BC
03B_10.696x23.014	951.37	785.401	954.702	926.745	5739.89	9204.95	1.945	#98D2BC
03B_10.747x15.005	-219.993	-1240.96	552.984	-1379.09	5552.08	6871.94	1.945	#118165
03B_10.768x15.98	-84.1929	-990.335	594.147	-1097.02	5567.11	7156.6	1.945	#118165
03B_10.769x14.012	-369.205	-1490.07	498.707	-1664.35	5524.28	6582.89	1.945	#118165
03B_10.769x19.989	495.483	27.67	787.707	58.3549	5653.52	8324.88	1.945	#118165
03B_10.778x21.038	644.869	295.276	835.777	361.041	5673.53	8630.71	1.945	#118165
03B_10.779x22.016	786.142	543.697	882.838	642.921	5694.45	8915.72	1.945	#118165
03B_10.786x26.948	1497.88	1797.29	1119.23	2064.96	5798.98	10353.5	1.945	#98D2BC
03B_10.787x11.944	-672.611	-2012.55	393.829	-2259.36	5474.61	5980.76	1.945	#118165
03B_10.788x11.03	-805.095	-2244.42	349.32	-2522.67	5454.52	5714.46	1.945	#118165
03B_10.805x18.988	341.793	-221.312	729.182	-228.328	5621.63	8034.03	1.945	#118165
03B_10.811x16.992	51.3197	-727.324	630.775	-803.428	5576.56	7452.31	1.945	#118165
03B_10.818x17.978	192.118	-475.961	676.378	-518.949	5595.79	7739.78	1.945	#118165
03B_10.821x23.986	1060.51	1050.26	965.933	1212.99	5724.73	9491.02	1.945	#98D2BC
03B_10.823x25.977	1348.14	1555.96	1061.78	1786.82	5767.37	10071.2	1.945	#98D2BC
03B_10.8x24.973	1208.73	1297.77	1019.83	1496.41	5752.32	9778.19	1.945	#98D2BC
03B_11.957x16.011	-377.382	-812.858	257.768	-1031.39	5226.12	7190.99	1.945	#118165
03B_11.968x27.011	1210.94	1981.8	786.294	2139.34	5460.61	10396.9	1.945	#98D2BC
03B_11.976x13.033	-812.931	-1566.56	108.479	-1888.99	5156.39	6323.29	1.945	#118165
03B_11.983x11.019	-1106.01	-2076.83	9.08917	-2468.99	5110.79	5736.61	1.945	#118165
03B_11.983x15.04	-524.397	-1055.87	203.455	-1310.17	5197.69	6908.39	1.945	#118165
03B_11.985x24.038	776.584	1229.27	637.726	1283.25	5391.45	9530.77	1.945	#118165
03B_11.986x25.998	1059.81	1727.28	732.086	1848.35	5433.41	10102.2	1.945	#98D2BC
03B_11.989x14.06	-667.653	-1303.81	154.365	-1592.28	5174.77	6622.96	1.945	#118165
03B_11.98x20.025	197.5	209.591	445.297	126.506	5306.29	8361.23	1.945	#118165
03B_11.991x16.999	-243.013	-557.106	295.824	-745.006	5237.66	7479.66	1.945	#118165
03B_11.995x17.998	-99.4382	-302.922	343.061	-456.924	5258.18	7770.87	1.945	#118165
03B_11.996x10.032	-1251.82	-2325.61	-42.1072	-2752.77	5085.93	5449.32	1.945	#118165
03B_11.998x12.026	-964.026	-1818.95	53.5648	-2177.98	5128.3	6030.47	1.945	#118165
03B_11.99x25.003	915.028	1474.96	683.071	1561.59	5410.99	9812.11	1.945	#98D2BC
03B_12.002x21.029	337.157	467.741	487.49	416.963	5321.58	8654.34	1.945	#118165
03B_12.016x22.083	486.024	737.421	534.358	721.416	5340.23	8961.81	1.945	#118165
03B_12.018x23.054	626.038	984.213	580.799	1001.33	5360.71	9244.82	1.945	#118165
03B_12.029x19.019	39.6786	-38.9537	382.743	-161.19	5270.48	8069	1.945	#118165
03B_12.914x16.016	-616.391	-675.266	-14.0075	-984.543	4951.18	7212.63	1.945	#118165
03B_12.915x17.004	-473.654	-424.146	33.4988	-699.625	4972.27	7500.71	1.945	#118165
03B_12.952x23.052	392.015	1116.77	315.438	1045.17	5092.44	9264.05	1.945	#118165
03B_12.953x21.064	104.101	612.11	218.969	472.222	5049.11	8684.65	1.945	#118165
03B_12.968x19.014	-196.141	93.6678	115.673	-117.911	5000.56	8087.52	1.945	#118165
03B_12.96x25.999	816.172	1866.22	455.498	1894.86	5153.71	10123	1.945	#118165
03B_12.971x18.003	-343.269	-162.535	65.7956	-409.113	4977.69	7792.96	1.945	#118165
03B_12.972x10.019	-1498.24	-2189.72	-320.255	-2710.07	4805.03	5466.24	1.945	#118165
03B_12.974x20.024	-51.5531	350.893	162.814	173.376	5020.7	8381.91	1.945	#118165
03B_12.979x14.029	-920	-1170.65	-128.407	-1554.19	4889.69	6634.87	1.945	#118165
03B_12.989x13.011	-1069.76	-1427.54	-180.521	-1846.94	4864.74	6338.57	1.945	#118165
03B_12.999x24.99	660.569	1615.51	395.771	1605.89	5120.83	9829.78	1.945	#118165
03B_13.007x12.015	-1218.37	-1678.04	-233.754	-2133.3	4838.09	6048.52	1.945	#118165
03B_13.013x11.029	-1362.33	-1927.58	-282.954	-2417.16	4815.22	5761.35	1.945	#118165
03B_13.019x22.088	235.673	881.722	249.623	770.655	5052.17	8984.64	1.945	#118165
03B_13.038x24.015	509.501	1373.58	337.278	1326.73	5088.28	9546.43	1.945	#118165
03B_13.083x15.088	-792.801	-886.792	-106.764	-1243.89	4882.69	6945.85	1.945	#118165
03B_13.87x15.096	-988.542	-772.565	-329.871	-1204.07	4656.86	6964.96	1.945	#118165
03B_13.895x14.014	-1151.49	-1043.68	-389.464	-1514.73	4626.11	6650.14	1.945	#118165
03B_13.918x25.96	570.68	1993.04	181.344	1929.36	4877.55	10132.1	1.945	#118165
03B_13.921x23.004	142.458	1242.9	37.7084	1077.62	4812.91	9270.8	1.945	#118165
03B_13.924x9.981	-1742.08	-2063.63	-592.601	-2675.68	4530.68	5475.42	1.945	#118165
03B_13.926x12.994	-1306.84	-1298.37	-447.587	-1807.33	4595.16	6353.43	1.945	#118165
03B_13.955x19.987	-302.507	481.68	-117.833	209.721	4737.9	8392.27	1.945	#118165
03B_13.965x24.957	413.835	1745.08	119.506	1642.55	4842.37	9840.86	1.945	#118165
03B_13.967x23.96	269.214	1491.98	70.9152	1355.12	4820.43	9550.18	1.945	#118165
03B_13.96x17.997	-591.478	-22.9852	-215.292	-363.596	4693.61	7812.42	1.945	#118165
03B_13.986x18.99	-454.406	232.867	-174.734	-76.1864	4707.55	8102.34	1.945	#118165
03B_13.989x11.008	-1609.76	-1793.59	-561.393	-2376.59	4534.23	5776.12	1.945	#118165
03B_13.991x15.996	-888.784	-526.875	-320.844	-939.056	4641.46	7229.69	1.945	#118165
03B_13.995x11.997	-1468.26	-1541.51	-515.379	-2091.2	4553.78	6064.52	1.945	#118165
03B_14.005x22.071	-13.6514	1017.85	-31.3331	812.578	4768.55	9000.53	1.945	#118165
03B_14.044x26.972	685.466	2268.01	194.397	2227.04	4863.15	10429.8	1.945	#118165
03B_14.099x17.008	-769.4	-254.296	-302.653	-642.036	4632.24	7527.12	1.945	#118165
03B_14.376x20.999	-261.432	798.483	-188.391	521.286	4638.96	8696.02	1.945	#118165
03B_14.767x17.971	-797.298	85.358	-445.835	-332.776	4461.21	7821.89	1.945	#118165
03B_14.818x11.977	-1677.13	-1429.22	-750.139	-2057.72	4316.94	6076.26	1.945	#118165
03B_14.821x12.984	-1532.21	-1173.31	-702.235	-1767.55	4337.94	6369.6	1.945	#118165
03B_14.828x15.982	-1100.32	-411.1	-559.312	-903.227	4400.71	7243.42	1.945	#118165
03B_14.834x22.976	-90.1338	1365.97	-223.041	1113.05	4550	9282.08	1.945	#118165
03B_14.844x14.014	-1389.1	-908.325	-659.154	-1469.49	4353.4	6670.37	1.945	#118165
03B_14.847x10.987	-1827.5	-1676.52	-806.134	-2341.69	4287.31	5788.35	1.945	#118165
03B_14.856x22.044	-230.592	1132.28	-274.413	845.282	4523.49	9010.72	1.945	#118165
03B_14.867x16.975	-966.487	-153.238	-522.489	-615.048	4410.86	7533.76	1.945	#118165
03B_14.869x23.963	43.7734	1621.34	-185.29	1398.92	4561.29	9570.21	1.945	#118165
03B_14.871x15.001	-1253.17	-653.893	-619.178	-1183.81	4366.92	6958.51	1.945	#118165
03B_14.873x18.954	-681.725	350.229	-428.567	-44.3047	4451.86	8110.73	1.945	#118165
03B_14.877x19.963	-536.681	606.979	-380.835	246.693	4472.61	8404.88	1.945	#118165
03B_14.887x24.939	180.495	1871.92	-143.244	1681.25	4577.17	9855.22	1.945	#118165
03B_14.887x9.019	-2122.19	-2170.59	-912.609	-2907.03	4233.32	5215.6	1.945	#118165
03B_14.88x9.969	-1983.19	-1930.5	-864.812	-2633.75	4255.76	5492.13	1.945	#118165
03B_14.93x25.97	318.728	2139.91	-105.777	1980.46	4586.94	10156.6	1.945	#118165
03B_14.947x26.959	457.548	2393.31	-62.7326	2266.17	4603.51	10445.1	1.945	#118165
03B_15.841x15.97	-1355.62	-269.6	-847.726	-858.322	4109.39	7261.59	1.945	#118165
03B_15.874x19.963	-786.366	749.248	-664.245	294.254	4186.02	8426.16	1.945	#118165
03B_15.878x12.983	-1796.99	-1022.67	-1002.7	-1717.34	4034.12	6391.96	1.945	#118165
03B_15.896x18.952	-938.215	495.61	-719.438	3.83348	4157.79	8131.89	1.945	#118165
03B_15.897x16.975	-1224.39	-6.38015	-815.192	-566.008	4114.88	7555.66	1.945	#118165
03B_15.898x14.009	-1653.64	-759.369	-958.819	-1420.77	4050.53	6691.3	1.945	#118165
03B_15.899x23.95	-215.949	1764.96	-478.586	1444.29	4265.06	9588.4	1.945	#118165
03B_15.907x26.962	217.679	2531.19	-335.417	2312.99	4327.68	10466.6	1.945	#118165
03B_15.909x17.955	-1085.6	244.187	-771.208	-282.971	4132.63	7841.54	1.945	#118165
03B_15.912x9.978	-2240.23	-1780.87	-1157.66	-2581.81	3959.37	5516.9	1.945	#118165
03B_15.913x21.041	-640.359	1028.35	-623.308	606.572	4198.04	8740.92	1.945	#118165
03B_15.927x10.969	-2100.53	-1527.18	-1113.89	-2295.53	3976.61	5805.99	1.945	#118165
03B_15.936x24.95	-80.6599	2024.22	-440.877	1734.28	4275.92	9880.63	1.945	#118165
03B_15.959x22.053	-505.277	1291.93	-587.278	900.543	4206.87	9036.96	1.945	#118165
03B_15.961x22.972	-372.984	1525.62	-543.575	1165.51	4226	9304.82	1.945	#118165
03B_15.969x25.968	58.3227	2287.44	-401.063	2029.27	4288.42	10178	1.945	#118165
03B_15.977x14.978	-1533.2	-502.139	-934.349	-1137.8	4048.85	6975.33	1.945	#118165
03B_15.98x11.988	-1966.47	-1260.71	-1079.82	-1999.19	3983.27	6104.2	1.945	#118165
03B_16.818x14.996	-1741.08	-377.485	-1172.44	-1092.37	3807.59	6998.65	1.945	#118165
03B_16.851x22.997	-592.133	1658.84	-795.198	1215.09	3970.88	9331.03	1.945	#118165
03B_16.852x11.999	-2183.3	-1133.61	-1327.16	-1954.55	3732.87	6125.89	1.945	#118165
03B_16.856x10.986	-2330.63	-1390.41	-1377.02	-2246.38	3710.08	5830.71	1.945	#118165
03B_16.861x9.994	-2475.39	-1641.48	-1426.44	-2531.95	3687.15	5541.8	1.945	#118165
03B_16.867x14.013	-1895.58	-620.268	-1233.86	-1373.52	3772.3	6713.05	1.945	#118165
03B_16.873x19.974	-1034.88	894.352	-947.533	344.879	3899.28	8450.5	1.945	#118165
03B_16.874x22.058	-733.758	1423.83	-847.209	945.674	3943.89	9057.98	1.945	#118165
03B_16.883x18.969	-1182.86	640.621	-999.062	55.7043	3874.58	8157.81	1.945	#118165
03B_16.886x15.988	-1614.6	-115.968	-1143.78	-803.297	3809.53	7289.14	1.945	#118165
03B_16.88x25.99	-166.619	2423.11	-658.972	2079.16	4027.01	10204	1.945	#118165
03B_16.892x16.988	-1471.59	138.844	-1097.29	-514.818	3829.27	7580.67	1.945	#118165
03B_16.905x17.966	-1333.37	389.007	-1053.7	-232.356	3846.69	7865.94	1.945	#118165
03B_16.912x26.977	-31.7246	2678.22	-620.201	2365.12	4039.3	10492.3	1.945	#118165
03B_16.916x13.016	-2052.11	-866.211	-1296.1	-1658.33	3736.54	6423.72	1.945	#118165
03B_16.922x20.977	-902.098	1156.19	-913.062	636.429	3906.77	8743.98	1.945	#118165
03B_16.939x24.948	-331.912	2166.8	-725.863	1781.59	3987.79	9901.52	1.945	#118165
03B_16.994x23.835	-506.853	1892.02	-795.457	1463.38	3947.78	9578.25	1.945	#118165
03B_17.812x17.974	-1559.27	520.312	-1311	-186.893	3586.29	7887.54	1.945	#118165
03B_17.889x22.073	-985.766	1572.38	-1134.96	998.333	3652.51	9083.93	1.945	#118165
03B_17.893x14.021	-2151.51	-471.859	-1525.25	-1322.34	3477.44	6737.19	1.945	#118165
03B_17.89x16.987	-1721.55	280.926	-1380.89	-467.525	3542.52	7601.66	1.945	#118165
03B_17.904x11.0	-2590.99	-1237.27	-1674.2	-2192.3	3409.18	5857.22	1.945	#118165
03B_17.905x23.012	-853.785	1813.07	-1093.96	1269.76	3668.35	9357.98	1.945	#118165
03B_17.909x13.039	-2297.34	-719.001	-1577.03	-1604.59	3451.86	6451.37	1.945	#118165
03B_17.918x12.004	-2449.18	-980.391	-1629.55	-1902.29	3426.96	6150.1	1.945	#118165
03B_17.926x24.963	-576.946	2311.34	-1005.69	1832.89	3704.43	9926.85	1.945	#118165
03B_17.929x23.974	-720.861	2060.78	-1054.49	1548.09	3682.04	9638.76	1.945	#118165
03B_17.929x25.992	-428.868	2573.25	-956.886	2129.78	3725.7	10227	1.945	#118165
03B_17.934x16.012	-1873.72	39.7458	-1440.68	-746.362	3508.65	7318.51	1.945	#118165
03B_17.935x15.001	-2019.95	-216.902	-1489.56	-1037.67	3486.78	7023.93	1.945	#118165
03B_17.942x20.997	-1154.56	1306.64	-1201.9	690.711	3614.17	8771.46	1.945	#118165
03B_17.985x19.105	-1438.89	832.305	-1305.45	147.47	3561.05	8220.99	1.945	#118165
03B_18.042x19.973	-1327.74	1060.67	-1279.76	400.149	3563.38	8474.96	1.945	#118165
03B_18.844x21.066	-1370.39	1452.88	-1454.89	753.665	3356.45	8810.86	1.945	#118165
03B_18.868x14.02	-2395.56	-332.965	-1802.21	-1276.01	3197.4	6757.84	1.945	#118165
03B_18.875x16.961	-1971.83	414.748	-1661.95	-428.101	3259.03	7615.05	1.945	#118165
03B_18.876x11.993	-2690.89	-846.603	-1902.55	-1859.94	3151.22	6167.15	1.945	#118165
03B_18.877x13.03	-2541.2	-583.127	-1852.77	-1561.03	3173.28	6469.37	1.945	#118165
03B_18.893x19.0	-1681.68	935.045	-1568.77	160.297	3297.66	8209.53	1.945	#118165
03B_18.893x25.987	-670.982	2709.38	-1231.07	2174.19	3448.59	10246	1.945	#118165
03B_18.898x17.974	-1831.07	675.37	-1619.58	-134.944	3274.24	7910.87	1.945	#118165
03B_18.902x14.983	-2264.8	-83.6431	-1765.32	-996.905	3208.44	7039.15	1.945	#118165
03B_18.911x23.014	-1105.42	1956.87	-1379.73	1318.08	3379.35	9379.8	1.945	#118165
03B_18.912x15.991	-2121.61	173.858	-1719.59	-705.84	3227.19	7333.19	1.945	#118165
03B_18.914x19.99	-1543.53	1189.44	-1526.7	446.708	3313.2	8498.6	1.945	#118165
03B_18.925x24.003	-965.879	2210.2	-1335.98	1603.97	3396.6	9668.5	1.945	#118165
03B_18.961x24.964	-836.029	2459.26	-1299.87	1882.52	3406.93	9949.19	1.945	#118165
03B_18.966x22.055	-1257.91	1721.12	-1441.69	1044.23	3342.86	9101.41	1.945	#118165
03B_2.849x20.004	2480.31	-1097.95	3038.79	-314.727	7929.39	8160.54	1.945	#99D5F6
03B_2.849x22.032	2773.82	-583.035	3136.98	269.776	7973.37	8751.6	1.945	#99D5F6
03B_2.861x18.986	2330.01	-1354.77	2986.15	-607.599	7903.92	7864.07	1.945	#99D5F6
03B_2.89x21.09	2627.35	-816.351	3079.83	0.286676	7941.27	8478	1.945	#99D5F6
03B_20.06x16.952	-2269.96	581.579	-1999.3	-374.168	2918.14	7637.71	1.945	#118165
03B_20.078x20.957	-1695.24	1601	-1810.88	780.833	2999.47	8805.15	1.945	#118165
03B_20.084x25.957	-973.43	2871.46	-1570.84	2222.17	3105.85	10262.5	1.945	#118165
03B_20.085x19.978	-1838.58	1353.59	-1860.23	499.189	2976.25	8520.16	1.945	#118165
03B_20.092x15.973	-2419.61	337.364	-2055.68	-654.985	2887.85	7352.9	1.945	#118165
03B_20.098x17.96	-2133.77	842.91	-1961.46	-81.9185	2928.93	7932.2	1.945	#118165
03B_20.09x14.987	-2561.68	86.8666	-2102.77	-939.086	2867.11	7065.67	1.945	#118165
03B_20.103x18.973	-1988.42	1100.68	-1913.79	210.148	2949.52	8227.42	1.945	#118165
03B_20.104x24.958	-1122.85	2620.66	-1624.74	1935.25	3078.59	9971.8	1.945	#118165
03B_20.109x22.953	-1414.28	2112.34	-1723.25	1357.65	3033.65	9387.59	1.945	#118165
03B_20.141x23.97	-1275.26	2375.1	-1683.24	1652.22	3046.39	9684.59	1.945	#118165
03B_20.163x22.033	-1560.96	1886.4	-1783.12	1095.01	2998.2	9120.55	1.945	#118165
03B_20.867x14.997	-2754.85	200.245	-2323.17	-899.183	2643.96	7085.12	1.945	#118165
03B_20.881x15.995	-2613.84	455.533	-2278.72	-610.947	2661.7	7376.22	1.945	#118165
03B_20.882x23.963	-1461.62	2478.94	-1893.96	1685.52	2833.49	9698.35	1.945	#118165
03B_20.885x22.996	-1602.38	2233.89	-1941.7	1406.98	2811.59	9416.6	1.945	#118165
03B_20.922x16.969	-2483.33	708.689	-2243.4	-328.33	2670.87	7660.89	1.945	#118165
03B_20.929x18.992	-2192.48	1223.61	-2147.7	255.264	2712.45	8250.82	1.945	#118165
03B_20.929x20.975	-1905.6	1726.92	-2051.75	826.591	2755.42	8828.55	1.945	#118165
03B_20.932x19.977	-2050.61	1473.96	-2100.74	539.159	2733.08	8537.83	1.945	#118165
03B_20.933x22.039	-1752.69	1997.85	-2001.51	1133.61	2777.19	9138.88	1.945	#118165
03B_20.946x25.978	-1186.1	2999.76	-1814.69	2269.37	2858.7	10287	1.945	#118165
03B_20.974x17.985	-2349.44	974.177	-2209.14	-32.9697	2677.79	7958.15	1.945	#118165
03B_21.083x24.841	-1385.06	2730.71	-1908.8	1948.25	2794.54	9958.61	1.945	#118165
03B_21.818x22.987	-1837.28	2364.62	-2207.25	1448.8	2543.32	9433.8	1.945	#118165
03B_21.852x23.974	-1702.87	2620.2	-2169.1	1735.03	2554.96	9722.34	1.945	#118165
03B_21.882x16.97	-2723.34	845.878	-2515.98	-282.207	2395.2	7681.74	1.945	#118165
03B_21.889x18.973	-2435.43	1355.39	-2421.18	295.302	2436.45	8265.52	1.945	#118165
03B_21.918x22.039	-1999.34	2138.32	-2281.45	1180.53	2494.12	9159.85	1.945	#118165
03B_21.929x20.968	-2157.15	1867.76	-2336.41	872.169	2467.77	8847.74	1.945	#118165
03B_21.946x17.98	-2593.54	1111.43	-2485.58	11.8074	2398.41	7977.3	1.945	#118165
03B_21.952x25.982	-1437.34	3144.29	-2100.34	2318.52	2569.74	10309.7	1.945	#118165
03B_21.961x24.977	-1585.29	2890.33	-2151.76	2029.14	2545.16	10016.8	1.945	#118165
03B_21.967x19.968	-2310.99	1619.29	-2395.26	585.909	2435.52	8557.28	1.945	#118165
03B_23.043x21.005	-2430.64	2036.12	-2651.15	936.026	2148.48	8882.36	1.945	#118165
03B_23.082x24.006	-2006.14	2803.72	-2517.02	1802.87	2202.27	9757.87	1.945	#118165
03B_23.097x22.038	-2294.64	2306.05	-2616.45	1236.27	2155.41	9184.53	1.945	#118165
03B_23.16x23.022	-2168	2564.94	-2586.73	1522.94	2158.62	9472.71	1.945	#118165
03B_3.705x21.995	2554.03	-470.399	2891.84	299.815	7726.5	8758.95	1.945	#99D5F6
03B_3.726x22.986	2692.15	-215.716	2933.78	586.487	7741.89	9048.27	1.945	#99D5F6
03B_3.738x19.991	2256.11	-974.494	2785.79	-276.047	7673.9	8175.78	1.945	#99D5F6
03B_3.758x17.986	1961.07	-1480.78	2683.19	-852.977	7624.83	7591.85	1.945	#99D5F6
03B_3.758x21.085	2409.1	-693.701	2832.7	40.2578	7691.5	8495.06	1.945	#99D5F6
03B_3.832x18.959	2083.05	-1223.14	2708.95	-569.089	7624.36	7876.91	1.945	#99D5F6
03B_4.732x18.975	1860.2	-1090.7	2454.12	-521.508	7366.23	7900.83	1.945	#99D5F6
03B_4.755x16.992	1567.61	-1590.8	2351.7	-1091.79	7316.72	7323.55	1.945	#98D2BC
03B_4.755x17.996	1712.74	-1335.88	2400.15	-802.482	7338.34	7616.09	1.945	#99D5F6
03B_4.766x21.071	2154.92	-553.617	2545.81	84.2176	7401.79	8512.43	1.945	#99D5F6
03B_4.781x23.986	2572.69	188.596	2682.38	924.913	7460.4	9362.12	1.945	#99D5F6
03B_4.801x19.989	1989.49	-823.423	2483.44	-226.057	7368.24	8197.73	1.945	#99D5F6
03B_4.809x22.97	2418.88	-65.1899	2625.39	633.677	7430.46	9066.88	1.945	#99D5F6
03B_4.811x22.001	2278	-310.872	2577.76	354.505	7408.72	8784.51	1.945	#99D5F6
03B_5.69x16.98	1331.77	-1460.51	2085.41	-1050.71	7047.79	7339.95	1.945	#98D2BC
03B_5.717x21.07	1916.64	-418.155	2275.46	129.319	7128.43	8532.46	1.945	#98D2BC
03B_5.724x18.897	1600.59	-969.039	2168.5	-496.717	7079.54	7899.23	1.945	#98D2BC
03B_5.74x22.041	2051.33	-168.318	2315.86	410.262	7142.8	8815.93	1.945	#99D5F6
03B_5.766x25.0	2472.67	586.713	2451.35	1264.22	7199.13	9678.73	1.945	#99D5F6
03B_5.822x18.0	1446.33	-1182.98	2097.37	-750.697	7032.08	7639.79	1.945	#98D2BC
03B_5.827x24.034	2317.89	350.13	2387.53	988.8	7160.93	9398.6	1.945	#99D5F6
03B_5.833x16.002	1154.62	-1688.61	1997.66	-1325.86	6985.73	7057.89	1.945	#CDCDCC
03B_5.899x22.902	2136.01	72.7792	2312.31	665.773	7115.76	9070.03	1.945	#99D5F6
03B_5.903x19.976	1711.8	-669.496	2169.73	-177.199	7051.36	8217.51	1.945	#98D2BC
03B_6.648x20.081	1540.52	-536.69	1963.19	-111.515	6839.65	8263.91	1.945	#98D2BC
03B_6.699x15.063	802.015	-1803.49	1706.21	-1555.17	6716.62	6802.73	1.945	#CDCDCC
03B_6.734x16.039	934.26	-1550.88	1743.35	-1272.46	6727.58	7087.65	1.945	#98D2BC
03B_6.735x23.068	1950.71	234.167	2082.76	753.459	6879.11	9136.22	1.945	#98D2BC
03B_6.807x22.054	1785.95	-12.8274	2013.15	464.827	6836.36	8842.4	1.945	#98D2BC
03B_6.81x24.005	2067.35	482.9	2106.58	1027.14	6877.65	9410.93	1.945	#99D5F6
03B_6.833x21.093	1640.46	-253.129	1959.34	189.117	6808.15	8562.91	1.945	#98D2BC
03B_6.835x18.005	1193.37	-1037.09	1809.64	-700.868	6740.99	7662.93	1.945	#98D2BC
03B_6.83x17.017	1051.68	-1288.63	1763.26	-985.819	6721.02	7374.91	1.945	#98D2BC
03B_6.858x18.972	1327.47	-788.192	1849.8	-421.013	6755.22	7945.29	1.945	#98D2BC
03B_6.862x25.027	2202.19	749.924	2141.2	1324.27	6884.77	9709.99	1.945	#98D2BC
03B_7.736x15.039	538.714	-1661.69	1410.18	-1512.74	6417.94	6817.74	1.945	#98D2BC
03B_7.753x20.026	1255.83	-393.079	1646.45	-74.7517	6520.87	8271.37	1.945	#98D2BC
03B_7.763x18.01	961.785	-903.37	1546.16	-655.098	6474.42	7684.25	1.945	#98D2BC
03B_7.764x23.029	1687.37	371.088	1788.37	791.295	6582.49	9146.8	1.945	#98D2BC
03B_7.768x14.034	385.459	-1912.45	1352.68	-1800.94	6387.2	6525.46	1.945	#98D2BC
03B_7.774x17.026	816.726	-1151.69	1495.51	-938.188	6450.03	7397.7	1.945	#98D2BC
03B_7.775x26.012	2116.05	1130.14	1929.37	1651.55	6643.72	10016.4	1.945	#98D2BC
03B_7.784x16.026	669.425	-1404.19	1444.2	-1225.97	6425.42	7106.42	1.945	#98D2BC
03B_7.785x21.061	1397.46	-125.621	1687.29	225.122	6533.94	8573.73	1.945	#98D2BC
03B_7.799x18.992	1094.82	-649.182	1583.51	-370.64	6485.43	7970.94	1.945	#8ECD82
03B_7.79x22.047	1538.93	125.503	1733.6	509.608	6553.88	8861.27	1.945	#98D2BC
03B_7.802x24.0	1818.43	623.147	1824.59	1073.07	6592.63	9430.72	1.945	#98D2BC
03B_7.811x25.02	1963.69	883.468	1871.29	1367.5	6612.03	9728.19	1.945	#98D2BC
03B_8.946x14.025	89.2668	-1746.73	1017.53	-1747.38	6048.54	6547.95	1.945	#98D2BC
03B_8.948x23.007	1387.83	534.559	1450.86	841.59	6241.78	9165.82	1.945	#98D2BC
03B_8.953x16.993	516.795	-992.034	1158.94	-891.61	6110.61	7413.11	1.945	#98D2BC
03B_8.95x21.998	1241.3	278.383	1401.53	550.617	6219.44	8871.54	1.945	#98D2BC
03B_8.963x13.017	-60.7973	-2000.3	963.987	-2037.13	6021.9	6254.51	1.945	#98D2BC
03B_8.969x17.972	654.337	-741.061	1201.62	-608.619	6127.06	7698.83	1.945	#8ECD82
03B_8.972x21.056	1099.63	42.5003	1349.77	280.371	6192.77	8597.68	1.945	#8ECD82
03B_8.973x15.992	366.904	-1243.26	1104.76	-1179.09	6083.11	7121.87	1.945	#98D2BC
03B_8.975x18.988	799.664	-482.286	1248.93	-315.622	6147.2	7994.94	1.945	#8ECD82
03B_8.978x15.015	224.526	-1490.67	1056.31	-1460.4	6060.75	6837.29	1.945	#98D2BC
03B_8.988x24.999	1665.99	1045.97	1535.84	1417.52	6273.4	9747.13	1.945	#98D2BC
03B_8.996x19.998	940.547	-222.913	1291.85	-23.5948	6163.07	8289.67	1.945	#8ECD82
03B_9.015x26.013	1805.83	1307.31	1577.11	1711.03	6287.49	10043.2	1.945	#98D2BC
03B_9.036x26.973	1939.4	1554.18	1617.47	1988.8	6302.11	10323.5	1.945	#98D2BC
03B_9.0x23.986	1516.33	790.398	1483.37	1126.03	6247.98	9452.05	1.945	#98D2BC
03B_9.725x14.027	-105.529	-1634.95	796.149	-1709.54	5824.62	6565.27	1.945	#98D2BC
03B_9.731x13.032	-251.057	-1886.98	746.338	-1996.28	5801.41	6275.16	1.945	#98D2BC
03B_9.744x15.014	32.5585	-1381.76	838.579	-1424.28	5840.62	6853.22	1.945	#98D2BC
03B_9.752x19.994	750.828	-116.188	1076.98	11.2524	5945.9	8304.6	1.945	#98D2BC
03B_9.75x15.999	173.348	-1130.71	884.28	-1140.1	5859.98	7140.4	1.945	#98D2BC
03B_9.779x22.99	1177.33	648.558	1213.97	876.105	6002.72	9178.39	1.945	#98D2BC
03B_9.782x21.058	896.96	158.367	1119.6	319.34	5959.99	8615.3	1.945	#98D2BC
03B_9.796x16.982	304.047	-874.514	918.736	-854.56	5868.01	7427.9	1.945	#98D2BC
03B_9.796x24.984	1461.4	1157.28	1305.43	1451.54	6040.84	9759.8	1.945	#98D2BC
03B_9.79x18.982	594.869	-367.569	1017.15	-278.466	5912.99	8010.6	1.945	#98D2BC
03B_9.802x17.971	445.584	-622.451	964.791	-569.171	5887.6	7716.31	1.945	#98D2BC
03B_9.806x25.991	1604.65	1414.45	1351.33	1742.32	6059.79	10053.6	1.945	#98D2BC
03B_9.807x21.992	1025.87	399.193	1157.67	589.832	5973	8888.15	1.945	#98D2BC
03B_9.815x23.989	1312.82	907.543	1251.96	1165.91	6013.88	9470.46	1.945	#98D2BC
03B_9.82x26.96	1741.47	1662.58	1394.31	2022.39	6076.81	10336.4	1.945	#98D2BC
04A_14.916x28.949	3174.14	-654.398	3224.04	-207.069	8692.34	9656.28	1.845	#99D5F6
04A_14.918x26.949	2765.97	-1071.93	2876.93	-676.586	8556.11	9088.5	1.845	#99D5F6
04A_14.928x27.93	2963.96	-865.088	3044.72	-444.565	8619.99	9367.62	1.845	#99D5F6
04A_14.944x22.965	1947.85	-1899.15	2179.85	-1608.08	8278.09	7958.76	1.845	#99D5F6
04A_14.966x25.958	2553.78	-1269.23	2693.77	-901.086	8475.15	8810.3	1.845	#99D5F6
04A_14.971x24.974	2352.05	-1474.1	2522	-1131.66	8407.06	8530.96	1.845	#99D5F6
04A_14.975x23.964	2145.04	-1684.29	2345.74	-1368.23	8337.17	8244.35	1.845	#99D5F6
04A_15.996x22.97	1730.27	-1684.97	1934.97	-1425.73	7981.45	8031.02	1.845	#99D5F6
04A_16.007x28.946	2946.97	-433.821	2968.8	-19.6925	8384.2	9729.12	1.845	#99D5F6
04A_16.014x21.969	1522.41	-1890.61	1757.24	-1657.9	7908.49	7747.88	1.845	#98D2BC
04A_16.024x23.957	1925.83	-1472.97	2099.65	-1188.93	8040.59	8313.32	1.845	#99D5F6
04A_16.029x27.943	2737.8	-639.074	2789.72	-251.667	8309.91	9445.64	1.845	#8498CE
04A_16.034x29.943	3144.76	-219.99	3135.43	219.219	8444.32	10014.1	1.845	#99D5F6
04A_16.042x24.969	2128.54	-1257.77	2270.96	-947.995	8104.23	8602.03	1.845	#99D5F6
04A_16.067x25.965	2326.53	-1044.6	2437.88	-709.713	8164.86	8886.57	1.845	#99D5F6
04A_16.06x26.965	2532.02	-837.038	2613	-475.955	8234.8	9170.15	1.845	#8498CE
04A_16.87x19.955	933.903	-2137.88	1208.16	-1983.47	7530.12	7233.76	1.845	#CDCDCC
04A_16.909x25.982	2155.17	-870.529	2244.29	-560.756	7928.47	8948.11	1.845	#99D5F6
04A_16.916x21.962	1333.81	-1709.1	1545.55	-1503.94	7653.49	7806.96	1.845	#98D2BC
04A_16.926x20.947	1124.49	-1919.06	1366.97	-1740.6	7581.49	7519.36	1.845	#98D2BC
04A_16.933x22.933	1528.17	-1502.66	1709.8	-1272.82	7714.45	8083.87	1.845	#99D5F6
04A_16.933x27.907	2542.81	-463.194	2572.47	-104.157	8052.31	9496.61	1.845	#99D5F6
04A_16.93x28.929	2751.84	-250.424	2750.38	135.243	8122.62	9786.47	1.845	#99D5F6
04A_16.954x24.943	1933.83	-1078.36	2053.51	-796.948	7845.06	8656.18	1.845	#8498CE
04A_16.96x23.924	1724.75	-1290.23	1875.43	-1035.47	7774.25	8367.05	1.845	#8498CE
04A_16.96x26.94	2339.97	-659.779	2398.48	-326.677	7979.02	9223.81	1.845	#99D5F6
04A_16.982x29.907	2940.53	-35.2615	2907.82	374.227	8174.25	10068	1.845	#99D5F6
04A_16.993x30.918	3144.57	178.005	3080.72	613.434	8240.01	10355.7	1.845	#99D5F6
04A_17.967x20.941	907.054	-1709.27	1122.85	-1562.57	7287.23	7587.93	1.845	#98D2BC
04A_17.96x17.966	301.688	-2332.62	608.586	-2262.98	7087.28	6742.32	1.845	#CDCDCC
04A_17.98x19.972	706.864	-1909.23	951.94	-1788.08	7217.95	7313.59	1.845	#98D2BC
04A_17.994x28.924	2529.89	-35.5179	2501.09	317.717	7821.86	9857.12	1.845	#98D2BC
04A_17.997x26.942	2124.85	-449.086	2156.53	-147.44	7686.29	9294.35	1.845	#99D5F6
04A_17.999x27.958	2331.93	-236.455	2332.52	91.5552	7754.99	9583.09	1.845	#99D5F6
04A_17.99x18.957	497.583	-2119.33	773.414	-2024.87	7146.05	7025.89	1.845	#CDCDCC
04A_18.001x22.953	1310.29	-1281.96	1463.74	-1084.06	7414.22	8161.57	1.845	#98D2BC
04A_18.004x24.95	1717.21	-864.211	1809.59	-614.497	7549.27	8728.9	1.845	#98D2BC
04A_18.014x23.961	1513.32	-1068.77	1635.65	-845.057	7479.16	8448.72	1.845	#98D2BC
04A_18.027x29.919	2725.98	178.966	2665.94	557.043	7880.19	10141.8	1.845	#98D2BC
04A_18.031x21.977	1105.15	-1479.86	1287.65	-1308.19	7339.62	7886.47	1.845	#98D2BC
04A_18.034x30.957	2936.24	397.442	2844.29	802.264	7948.63	10437.2	1.845	#98D2BC
04A_18.044x25.925	1907.63	-652.227	1969.18	-378.425	7604	9008.54	1.845	#98D2BC
04A_18.916x18.977	309.389	-1927.31	560.687	-1860.43	6886	7094.21	1.845	#98D2BC
04A_18.921x29.966	2549.98	370.102	2465.42	722.265	7631.06	10215.6	1.845	#98D2BC
04A_18.942x20.966	709.706	-1506.46	899.576	-1388.71	7013.8	7660.81	1.845	#98D2BC
04A_18.942x22.956	1115.65	-1090.58	1244.72	-921.145	7148.97	8226.03	1.845	#98D2BC
04A_18.955x16.966	-108.947	-2339.7	202.792	-2326.25	6738.4	6525.63	1.845	#98D2BC
04A_18.958x19.961	501.304	-1713.19	721.46	-1622.04	6940.93	7376.46	1.845	#98D2BC
04A_18.959x21.977	912.24	-1291.82	1070.8	-1148.35	7077.57	7948.95	1.845	#98D2BC
04A_18.963x28.922	2328.27	160.365	2274.53	484.133	7548.31	9921.86	1.845	#98D2BC
04A_18.965x27.912	2121.7	-50.2627	2098.77	247.192	7479.02	9635.1	1.845	#99D5F6
04A_18.967x25.958	1722.87	-458.154	1759.58	-211.492	7345.86	9080.38	1.845	#99D5F6
04A_18.972x17.965	91.2697	-2127.43	372.041	-2088.56	6801.41	6810.54	1.845	#98D2BC
04A_18.999x23.977	1312.15	-865.699	1408.56	-671.462	7202.31	8519.87	1.845	#98D2BC
04A_19.017x24.962	1509.05	-656.123	1574.89	-436.888	7263.85	8800.77	1.845	#98D2BC
04A_19.02x26.941	1912.25	-242.068	1917.56	28.5001	7397.59	9363.01	1.845	#99D5F6
04A_19.034x30.958	2728.77	600.329	2610.98	974.814	7666.46	10505	1.845	#98D2BC
04A_20.062x19.929	265.468	-1496.15	458.115	-1439.36	6627.16	7441.81	1.845	#98D2BC
04A_20.068x20.985	479.712	-1274.29	639.945	-1190.24	6697.28	7742.15	1.845	#98D2BC
04A_20.069x22.921	874.269	-869.316	975.302	-735.032	6828.27	8292.17	1.845	#8ECD82
04A_20.081x17.925	-147.33	-1911.15	106.06	-1906.99	6485.65	6873.83	1.845	#98D2BC
04A_20.103x16.95	-350.756	-2110.35	-68.1576	-2132.19	6413.19	6598.49	1.845	#98D2BC
04A_20.104x15.96	-552.813	-2317.04	-239.994	-2364.61	6345.75	6317.42	1.845	#98D2BC
04A_20.107x18.969	60.3523	-1687.77	281.183	-1657.27	6549.36	7172.11	1.845	#98D2BC
04A_20.112x27.904	1881.97	180.685	1829.65	443.119	7154.77	9710.39	1.845	#99D5F6
04A_20.113x23.934	1071.92	-648.764	1140.87	-489.484	6884.82	8582.87	1.845	#8ECD82
04A_20.113x25.929	1478.69	-231.868	1486.7	-20.791	7020.18	9149.4	1.845	#CDCDCC
04A_20.122x21.954	666.047	-1060.74	795.268	-953.178	6747.71	8021.04	1.845	#98D2BC
04A_20.124x30.921	2494.78	813.68	2349.97	1154.1	7356.16	10568.1	1.845	#98D2BC
04A_20.133x26.897	1671.95	-25.5555	1649.87	210.051	7080.26	9425.62	1.845	#99D5F6
04A_20.138x24.916	1266.96	-438.354	1305.25	-254.336	6944.33	8863.54	1.845	#CDCDCC
04A_20.148x29.905	2282.39	606.084	2168.03	919.364	7280.32	10281	1.845	#98D2BC
04A_20.1x28.912	2090.02	388.939	2007.21	677.911	7226.55	9995.88	1.845	#98D2BC
04A_20.923x23.918	900.486	-487.877	949.016	-353.598	6655.13	8633.06	1.845	#8ECD82
04A_20.939x17.944	-321.622	-1733.27	-90.9566	-1754.67	6244.79	6937.13	1.845	#98D2BC
04A_20.941x20.96	293.405	-1102.45	431.853	-1045.54	6449.21	7794.11	1.845	#98D2BC
04A_20.942x21.964	497.921	-892.432	605.669	-809.488	6517.05	8079.29	1.845	#8ECD82
04A_20.943x18.983	-110.504	-1515.19	88.2959	-1509.73	6314.17	7232.62	1.845	#98D2BC
04A_20.951x16.975	-521.869	-1933.22	-261.922	-1980.17	6175.45	6662.77	1.845	#98D2BC
04A_20.952x22.945	695.816	-685.239	773.314	-577.138	6580.66	8358.66	1.845	#8ECD82
04A_20.96x28.938	1916.65	568.562	1810.87	832.091	6985.6	10061.2	1.845	#98D2BC
04A_20.971x15.986	-727.688	-2135.75	-438.055	-2208.99	6102.64	6383.35	1.845	#98D2BC
04A_20.973x19.928	76.0458	-1311.44	245.174	-1282.34	6369.81	7503.21	1.845	#98D2BC
04A_20.977x27.878	1696.85	350.475	1623.02	585.948	6908.77	9761.2	1.845	#99D5F6
04A_20.97x25.95	1305.22	-53.8003	1290.47	131.833	6779.93	9213.28	1.845	#CDCDCC
04A_20.981x24.957	1100.42	-259.062	1115.72	-99.5508	6709.4	8932.03	1.845	#CDCDCC
04A_20.997x29.93	2111.35	783.295	1974.31	1071.47	7042.59	10345.3	1.845	#98D2BC
04A_21.008x30.936	2314.36	995.946	2146.29	1309.93	7107.8	10632	1.845	#98D2BC
04A_21.017x26.964	1502.31	167.707	1455.35	378.252	6835.51	9504.52	1.845	#99D5F6
04A_21.941x14.898	-1150.99	-2166.38	-853.171	-2297.32	5754.97	6139.94	1.845	#118165
04A_21.941x22.889	478.988	-496.511	532.675	-419.893	6297.73	8409.46	1.845	#8ECD82
04A_21.941x23.856	676.199	-294.58	700.364	-192.849	6363.45	8683.95	1.845	#8ECD82
04A_21.944x18.883	-338.813	-1333.23	-162.789	-1360.76	6024.85	7271.73	1.845	#98D2BC
04A_21.987x24.838	866.905	-79.889	859.86	45.9431	6417.04	8966.07	1.845	#8ECD82
04A_21.987x28.84	1683.38	756.511	1554.06	986.311	6688.95	10102.8	1.845	#98D2BC
04A_22.005x16.9	-755.958	-1735.26	-520.924	-1816.15	5872.96	6712.64	1.845	#118165
04A_22.005x20.859	51.6088	-907.69	165.655	-885.744	6141.74	7837.28	1.845	#98D2BC
04A_22.013x29.856	1885.14	974.067	1724.11	1229.46	6750.56	10393.1	1.845	#98D2BC
04A_22.014x15.902	-961.386	-1942.01	-696.092	-2049.09	5802.65	6429.8	1.845	#118165
04A_22.015x17.891	-555.852	-1526.02	-351.37	-1581.47	5937.42	6994.9	1.845	#118165
04A_22.026x30.854	2085.93	1185.2	1894.09	1466.1	6814.64	10677.3	1.845	#98D2BC
04A_22.031x27.856	1473.47	559.593	1373.1	762.493	6609.75	9826.14	1.845	#ABABAB
04A_22.045x21.876	250.612	-687.177	332.573	-640.048	6199.47	8128.65	1.845	#98D2BC
04A_22.049x26.87	1268.63	357.358	1197.89	534.102	6537.63	9547.47	1.845	#99D5F6
04A_22.051x25.863	1062.8	147.117	1022.81	297.645	6468.77	9261.42	1.845	#8ECD82
04A_22.059x31.868	2285.89	1403.73	2062.22	1709.96	6874.2	10967.5	1.845	#98D2BC
04A_22.0x19.894	-144.295	-1110.44	-0.625804	-1113.43	6077.57	7562.74	1.845	#98D2BC
04A_23.064x19.95	-353.766	-883.267	-239.244	-917.086	5781.23	7650.32	1.845	#118165
04A_23.064x24.942	664.513	160.257	626.477	256.098	6120.13	9068.41	1.845	#118165
04A_23.068x17.936	-765.422	-1303.36	-589.468	-1389.61	5643.31	7078.56	1.845	#118165
04A_23.06x21.943	53.6107	-467.316	107.309	-449.249	5917.59	8216.34	1.845	#118165
04A_23.081x20.963	-150.639	-667.865	-67.5406	-675.888	5845.12	7939.42	1.845	#118165
04A_23.092x14.98	-1373.4	-1916.01	-1107.79	-2079.78	5435.62	6240.79	1.845	#118165
04A_23.092x27.898	1261.51	783.54	1132.46	955.29	6312.93	9909.67	1.845	#98D2BC
04A_23.094x16.945	-973.065	-1505.01	-767.526	-1617.81	5568.49	6798.94	1.845	#118165
04A_23.094x26.942	1066.35	584.167	966.449	731.06	6247.65	9638.42	1.845	#ABABAB
04A_23.097x18.957	-563.265	-1083.91	-419.28	-1144.54	5704.3	7370.63	1.845	#118165
04A_23.099x25.999	872.763	388.107	801.549	510.329	6182.03	9370.82	1.845	#98D2BC
04A_23.101x30.93	1878.29	1419.08	1656.36	1669.33	6516.43	10771.6	1.845	#98D2BC
04A_23.107x22.936	246.34	-250.27	268.487	-207.846	5971.71	8501.51	1.845	#118165
04A_23.124x23.927	445.046	-39.7224	436.475	27.9385	6034.3	8784.18	1.845	#118165
04A_23.124x29.919	1667.3	1212.29	1475.69	1435.59	6441.37	10485.9	1.845	#98D2BC
04A_23.134x14.002	-1581.58	-2111.89	-1287.16	-2302.33	5357.39	5965.86	1.845	#118165
04A_23.156x28.926	1458.02	1011.3	1295.92	1207.82	6364.81	10206	1.845	#98D2BC
04A_23.1x15.969	-1173.3	-1707.84	-938.091	-1846.16	5500.63	6522.13	1.845	#118165
04A_24.028x18.98	-751.816	-890.457	-632.555	-978.74	5443.21	7439.99	1.845	#118165
04A_24.041x21.983	-142.052	-260.12	-114.894	-270.811	5643.35	8293.85	1.845	#118165
04A_24.049x24.961	463.907	363.797	399.878	430.237	5843.52	9140.25	1.845	#118165
04A_24.049x28.945	1276.43	1196.37	1090.68	1366.27	6114	10271.7	1.845	#98D2BC
04A_24.051x13.042	-1967.74	-2126.59	-1667.67	-2369.79	5033.43	5755.19	1.845	#118165
04A_24.052x19.98	-552.786	-676.516	-464.711	-739.55	5504.33	7725.73	1.845	#118165
04A_24.059x16.972	-1167.87	-1303.8	-988.058	-1445.18	5298.06	6871.76	1.845	#118165
04A_24.061x25.981	669.232	579.423	573.728	671.958	5909.19	9430.66	1.845	#118165
04A_24.063x23.974	259.55	160.327	225.323	200.69	5772.46	8860.76	1.845	#118165
04A_24.064x27.936	1067.63	988.495	912.327	1131.75	6041.37	9986.17	1.845	#98D2BC
04A_24.066x16.011	-1365.47	-1503.03	-1156.5	-1669.6	5230.62	6599.39	1.845	#118165
04A_24.068x17.999	-960.093	-1087.25	-811.91	-1202.21	5365.35	7164.23	1.845	#118165
04A_24.069x14.018	-1772.46	-1919.01	-1502.67	-2137.42	5094.6	6033.53	1.845	#118165
04A_24.06x15.008	-1568.62	-1714.01	-1328.84	-1906.43	5164.44	6314.07	1.845	#118165
04A_24.073x20.98	-353.237	-463.301	-296.253	-501.008	5566.28	8011.11	1.845	#118165
04A_24.078x22.977	52.9893	-44.9975	48.8379	-30.9969	5700.45	8578.56	1.845	#118165
04A_24.078x30.961	1681.65	1623.54	1433.56	1844.93	6242.76	10846.3	1.845	#98D2BC
04A_24.097x29.964	1474.35	1419.23	1256.21	1614.15	6169.59	10564.5	1.845	#98D2BC
04A_24.106x26.977	863.161	796.687	736.064	913.742	5964.23	9716.64	1.845	#118165
04A_25.034x18.979	-961.012	-686.529	-867.716	-805.393	5159.03	7507.75	1.845	#118165
04A_25.036x23.986	60.0496	360.112	0.333563	371.26	5498.72	8929.94	1.845	#118165
04A_25.045x27.993	875.344	1199.22	692.987	1314.15	5768.22	10068.4	1.845	#118165
04A_25.054x20.974	-558.177	-265.812	-526.316	-333.457	5289.05	8075.53	1.845	#118165
04A_25.061x21.979	-354.594	-54.1507	-353.649	-95.9007	5355.25	8361.65	1.845	#118165
04A_25.063x28.923	1061.37	1397.51	850.096	1536.05	5826.21	10334.1	1.845	#118165
04A_25.065x15.992	-1576.71	-1304.44	-1392.96	-1501.83	4947.42	6661.51	1.845	#118165
04A_25.067x18.0	-1167.52	-884.682	-1045.13	-1029.97	5083.39	7231.73	1.845	#118165
04A_25.068x19.961	-767.697	-474.364	-705.29	-568.745	5216.16	7789.03	1.845	#118165
04A_25.074x14.03	-1978.84	-1712.65	-1735.37	-1961.28	4811.59	6104.83	1.845	#118165
04A_25.078x13.032	-2183.38	-1920.48	-1909.52	-2195.17	4742.6	5821.51	1.845	#118165
04A_25.078x14.997	-1782.33	-1509.81	-1568.51	-1733.43	4876.24	6379.75	1.845	#118165
04A_25.088x22.97	-158.108	158.431	-188.138	141.594	5414.89	8644.92	1.845	#118165
04A_25.088x26.947	653.155	989.571	501.615	1076.04	5685.02	9774.51	1.845	#118165
04A_25.093x25.959	450.662	784.024	329.189	844.687	5616.62	9494.2	1.845	#118165
04A_25.103x16.961	-1386.88	-1094.35	-1233.7	-1267.71	5002.62	6939.23	1.845	#118165
04A_25.103x30.961	1468.74	1831.37	1194.18	2021.63	5953.38	10915.5	1.845	#98D2BC
04A_25.116x24.928	235.445	573.157	144.889	606.325	5540.02	9202.79	1.845	#118165
04A_25.1x29.935	1260.04	1616.32	1016.92	1780.02	5884.53	10623.8	1.845	#98D2BC
04A_25.901x14.001	-2156.45	-1551.14	-1933.44	-1825.62	4576.28	6152.38	1.845	#118165
04A_25.913x18.938	-1152.03	-516.864	-1080.17	-663.496	4908.03	7555.42	1.845	#118165
04A_25.925x19.946	-948.672	-303.925	-907.908	-424.706	4973.38	7842.52	1.845	#118165
04A_25.934x21.964	-538.994	119.627	-560.116	50.9759	5107.83	8416.25	1.845	#118165
04A_25.939x24.943	67.6022	743.343	-44.6859	751.913	5308.65	9262.8	1.845	#118165
04A_25.941x20.952	-746.918	-90.5955	-737.281	-185.749	5037.16	8129.14	1.845	#118165
04A_25.944x12.989	-2371.88	-1753.96	-2119.05	-2056.04	4495.37	5867.78	1.845	#118165
04A_25.951x15.946	-1770.27	-1134.58	-1607.97	-1360.09	4694.14	6708.04	1.845	#118165
04A_25.972x14.987	-1970.16	-1330.55	-1779.13	-1581.59	4623.05	6437.3	1.845	#118165
04A_25.976x25.937	262.714	958.426	119.121	991.697	5365.82	9547.51	1.845	#118165
04A_25.983x23.936	-147.086	541.628	-229.716	522.688	5227.81	8979.52	1.845	#118165
04A_25.984x26.924	462.364	1166.48	288.386	1225.14	5430.5	9828.51	1.845	#118165
04A_25.986x28.909	866.819	1581.63	632.154	1691.78	5564.77	10392.3	1.845	#118165
04A_25.986x30.921	1277.13	2002.08	980.997	2164.48	5701.34	10963.7	1.845	#118165
04A_25.987x16.942	-1574.27	-919.08	-1443.33	-1119.76	4751.86	6993.58	1.845	#118165
04A_25.98x17.963	-1364.66	-707.195	-1264.73	-881.162	4823.12	7282.98	1.845	#118165
04A_25.995x22.953	-350.014	338.672	-402.926	293.846	5157.71	8701.21	1.845	#118165
04A_26.004x27.921	661.496	1378.84	456.548	1462.78	5492.52	10113	1.845	#118165
04A_26.009x29.913	1066.85	1796.1	800.923	1931.63	5626.48	10679.1	1.845	#118165
04A_27.007x16.946	-1785.43	-711.391	-1680.95	-942.962	4464.07	7063.56	1.845	#118165
04A_27.019x13.0	-2592.89	-1533.54	-2368.17	-1867.98	4192.6	5943.64	1.845	#118165
04A_27.023x15.95	-1992.02	-916.214	-1857.53	-1174.16	4391.78	6781.77	1.845	#118165
04A_27.024x20.93	-976.4	124.64	-994.086	-3.98069	4729.77	8196.2	1.845	#118165
04A_27.034x23.908	-370.854	748.964	-479.778	697.414	4929.37	9042.74	1.845	#118165
04A_27.039x26.933	245.204	1382.1	43.7341	1408.98	5133.48	9902.23	1.845	#118165
04A_27.03x14.026	-2385.84	-1317.04	-2192.73	-1625.16	4259.29	6235.68	1.845	#118165
04A_27.044x18.946	-1385.3	-285.975	-1342.88	-466.742	4589.35	7633.98	1.845	#118165
04A_27.045x15.0	-2190.22	-1110.43	-2027.26	-1393.69	4321.25	6513.39	1.845	#118165
04A_27.048x28.906	645.549	1796.29	383.562	1874.11	5264.71	10463.1	1.845	#118165
04A_27.051x21.955	-772.899	344.332	-822.6	241.519	4791.78	8489.17	1.845	#118165
04A_27.059x19.947	-1184.25	-73.8743	-1172.78	-229.098	4653.16	7919.18	1.845	#118165
04A_27.069x24.952	-165.284	974.362	-307.024	948.849	4990.24	9341.67	1.845	#118165
04A_27.06x22.933	-575.294	550.538	-655.108	472.852	4855.65	8767.54	1.845	#118165
04A_27.078x17.916	-1602.46	-494.432	-1529.44	-702.983	4509.85	7343.65	1.845	#118165
04A_27.07x25.948	37.7495	1182.65	-134.44	1182.99	5057.7	9624.61	1.845	#118165
04A_27.084x30.92	1048.9	2224.34	724.469	2353.38	5391.42	11037.5	1.845	#118165
04A_27.095x29.91	840.596	2015.68	546.716	2118.15	5319.63	10751.5	1.845	#118165
04A_27.106x27.915	431.488	1601	198.275	1651.33	5181.12	10185.7	1.845	#118165
04A_27.923x14.941	-2384.88	-944.727	-2242.79	-1256.22	4069.15	6555.79	1.845	#118165
04A_27.924x19.904	-1372.51	92.5423	-1382.06	-90.0406	4406.19	7965.48	1.845	#118165
04A_27.938x16.962	-1975.43	-519.356	-1895.48	-778.767	4202.46	7130.95	1.845	#118165
04A_27.945x21.944	-960.789	523.198	-1033.22	392.958	4538.74	8546.35	1.845	#118165
04A_27.948x20.946	-1165.12	315.292	-1207.14	159.02	4469.98	8263.07	1.845	#118165
04A_27.952x13.979	-2586.93	-1139.82	-2416.21	-1477.15	3995.77	6284.68	1.845	#118165
04A_27.955x22.91	-765.875	726.954	-868.06	621.496	4601.56	8821.23	1.845	#118165
04A_27.959x12.977	-2793	-1347.88	-2591.83	-1711.48	3925.58	6000.38	1.845	#118165
04A_27.964x30.91	864.118	2400.58	517.286	2502.65	5142.4	11094	1.845	#118165
04A_27.967x23.918	-562.675	940.048	-695.969	860.418	4666.7	9108.39	1.845	#118165
04A_27.968x28.891	451.495	1979.7	166.213	2029.2	5004.06	10521	1.845	#118165
04A_27.973x15.954	-2188.5	-723.087	-2078.62	-1009.77	4124.06	6846.78	1.845	#118165
04A_27.978x18.926	-1583.29	-100.749	-1564.37	-310.385	4324.39	7691.44	1.845	#118165
04A_27.982x27.893	245.062	1773.89	-10.0799	1797.06	4932.41	10238.5	1.845	#118165
04A_27.988x24.936	-359.444	1156.99	-524.373	1103.15	4729.89	9398.85	1.845	#118165
04A_27.993x25.93	-157.679	1365.98	-353.142	1337.82	4795.9	9681.75	1.845	#118165
04A_28.005x29.895	648.701	2196.86	331.809	2271.34	5061.96	10808.6	1.845	#118165
04A_28.007x26.925	42.3012	1576.55	-183.894	1573.8	4859.57	9965.09	1.845	#118165
04A_28.084x17.937	-1806.97	-286.039	-1760.57	-524.573	4227.41	7417.65	1.845	#118165
04A_28.963x18.972	-1778.51	108.574	-1786.43	-129.779	4049.44	7771	1.845	#118165
04A_28.994x20.95	-1381.47	528.115	-1450.61	340.197	4175.09	8334.8	1.845	#118165
04A_29.001x21.931	-1182.7	734.552	-1281.99	571.919	4239.84	8613.96	1.845	#118165
04A_29.004x16.936	-2202.31	-308.768	-2149.06	-601.246	3899.69	7195.37	1.845	#118165
04A_29.006x23.943	-773.627	1156.05	-934.523	1045.48	4374.82	9185.61	1.845	#118165
04A_29.012x14.958	-2607.54	-720.348	-2494.09	-1064.46	3762.92	6634.2	1.845	#118165
04A_29.013x17.97	-1993.15	-90.7959	-1971.73	-356.675	3967.45	7489.76	1.845	#118165
04A_29.014x15.97	-2401.44	-508.546	-2318.95	-826.421	3831.21	6921.73	1.845	#118165
04A_29.015x29.892	438.121	2401.18	95.2246	2444.88	4776.4	10876	1.845	#118165
04A_29.019x25.912	-374.518	1569.98	-595.883	1510.19	4505.12	9745.65	1.845	#118165
04A_29.023x27.91	32.1357	1988.44	-250.391	1980.42	4639.58	10313.5	1.845	#118165
04A_29.027x28.903	233.941	2196.64	-79.0109	2214.3	4706.03	10595.7	1.845	#118165
04A_29.02x13.984	-2807.85	-922.186	-2664.86	-1291.84	3694.49	6358.19	1.845	#118165
04A_29.041x12.983	-3016.27	-1127.24	-2843.22	-1523.51	3620.75	6075.27	1.845	#118165
04A_29.043x26.945	-168.713	1791.04	-422.302	1757.35	4568.41	10041	1.845	#118165
04A_29.054x19.917	-1604.57	324.54	-1643.72	107.978	4087.98	8045.61	1.845	#118165
04A_29.054x22.91	-994.023	949.866	-1124.6	811.051	4291.37	8895.57	1.845	#118165
04A_29.076x24.938	-584.94	1378.27	-778.058	1291.45	4422.82	9473.15	1.845	#118165
04A_29.092x30.927	633.255	2633.12	256.742	2701.37	4824.94	11175.2	1.845	#118165
04A_29.943x18.937	-1989.29	299.819	-2021.43	30.7845	3770.4	7827.06	1.845	#118165
04A_29.945x23.032	-1154.4	1156.01	-1311.7	993.28	4047.96	8990.27	1.845	#118165
04A_29.948x19.953	-1783.04	513.229	-1846.36	270.439	3838	8116.05	1.845	#118165
04A_29.957x20.967	-1577.97	726.966	-1672.5	510.255	3904.41	8404.71	1.845	#118165
04A_29.969x23.949	-972.136	1352.59	-1158.08	1212.97	4103.6	9252.51	1.845	#118165
04A_29.971x16.012	-2591.59	-305.829	-2535.08	-651.665	3564.01	6998.22	1.845	#118165
04A_29.984x14.972	-2806.52	-520.463	-2718.57	-893.72	3489.59	6703.73	1.845	#118165
04A_29.985x21.955	-1382.43	939.019	-1507.85	747.096	3963.51	8687.04	1.845	#118165
04A_29.987x13.997	-3006.07	-723.509	-2888.43	-1122.19	3422.43	6427.08	1.845	#118165
04A_29.988x16.957	-2402.51	-104.858	-2375.31	-426.685	3623.25	7267.73	1.845	#118165
04A_29.99x17.966	-2196.96	106.453	-2200.64	-189.207	3691.32	7554.55	1.845	#118165
04A_30.008x28.908	31.0734	2396.78	-307.384	2384.76	4429.23	10663.4	1.845	#118165
04A_30.017x26.939	-372.243	1987.02	-650.763	1923.61	4293.17	10104.8	1.845	#118165
04A_30.026x27.889	-180.196	2187.47	-487.987	2148.48	4355.22	10375.4	1.845	#118165
04A_30.035x25.93	-581.941	1779.79	-830.093	1689.6	4219.45	9819.37	1.845	#118165
04A_30.038x24.956	-781.153	1577.06	-999.654	1461.49	4152.42	9543.16	1.845	#118165
04A_30.039x29.907	228.604	2611.68	-141.155	2624.69	4488.57	10949.2	1.845	#118165
04A_30.076x30.913	426.149	2829.63	24.6687	2867.65	4546.37	11237.7	1.845	#118165
04A_31.098x20.921	-1824.53	948.607	-1947.1	696.029	3579.08	8468.52	1.845	#118165
04A_31.101x16.932	-2638.65	115.579	-2639.42	-240.676	3307.47	7335.84	1.845	#118165
04A_31.112x17.922	-2439.04	324.89	-2470.37	-5.99334	3371.46	7617.9	1.845	#118165
04A_31.116x19.911	-2034.01	741.223	-2126.19	461.901	3505.62	8183.05	1.845	#118165
04A_31.121x14.955	-3046.07	-293.358	-2986.98	-701.573	3167.46	6775.82	1.845	#118165
04A_31.126x22.932	-1419.86	1374.55	-1604.59	1173.4	3707.99	9041.73	1.845	#118165
04A_31.129x15.936	-2847.72	-86.8987	-2818.79	-469.888	3231.84	7054.79	1.845	#118165
04A_31.129x28.874	-208.427	2616.93	-574.787	2570.03	4110.71	10729.6	1.845	#118165
04A_31.132x26.897	-612.306	2204.43	-918.345	2106.08	3975.58	10168.3	1.845	#118165
04A_31.134x23.881	-1228.09	1574.56	-1442.03	1397.79	3770.03	9311.78	1.845	#118165
04A_31.13x21.916	-1628.01	1162.99	-1781.8	935.313	3637.82	8753.35	1.845	#118165
04A_31.152x27.884	-415.364	2414.68	-752.064	2341.32	4036.81	10449.8	1.845	#118165
04A_31.166x29.867	-13.6656	2832.02	-411.327	2809.76	4167.58	11014.1	1.845	#118165
04A_31.177x25.919	-821.237	2009.15	-1098.56	1884.02	3896.38	9893.53	1.845	#118165
04A_31.17x24.911	-1025.41	1797.09	-1271.75	1645.99	3829.88	9606.77	1.845	#118165
04A_31.1x18.904	-2236.2	527.688	-2297.22	222.681	3441.57	7896.03	1.845	#118165
04A_31.947x17.938	-2609.26	497.539	-2662.64	141.708	3136.78	7678.8	1.845	#118165
04A_31.958x19.934	-2204.26	916.631	-2318.87	612.333	3269.5	8246.3	1.845	#118165
04A_31.961x16.933	-2817.11	290.23	-2840.12	-92.1197	3064.69	7394.24	1.845	#118165
04A_31.96x18.915	-2412.59	704.262	-2496.14	373.425	3199.58	7957.14	1.845	#118165
04A_31.97x23.937	-1390.31	1755.73	-1627.55	1555.03	3537.85	9384.1	1.845	#118165
04A_31.988x22.909	-1603.62	1544.49	-1809.9	1316.56	3463.08	9093.36	1.845	#118165
04A_31.993x28.876	-387.576	2792.44	-776.29	2719.34	3866.9	10788.4	1.845	#118165
04A_32.008x21.94	-1805.48	1346.08	-1982.68	1092.37	3391.56	8819.5	1.845	#118165
04A_32.009x25.941	-989.573	2182.3	-1289.02	2032.47	3663.07	9955.82	1.845	#118165
04A_32.012x29.898	-183.159	3010.03	-603.609	2962.88	3930.78	11080	1.845	#118165
04A_32.016x26.923	-790.829	2389.12	-1120.49	2264.58	3727.6	10235.3	1.845	#118165
04A_32.018x24.941	-1195.5	1975.28	-1464.65	1799.2	3592.47	9672.5	1.845	#118165
04A_32.022x27.888	-595.154	2591.97	-954.446	2492.32	3791.53	10509.8	1.845	#118165
04A_32.085x20.947	-2024.07	1154.21	-2172.92	872.354	3302.33	8542.67	1.845	#118165
04B_10.833x22.865	136.105	-781.211	737.017	-810.104	5986.79	8247.16	1.845	#98D2BC
04B_10.849x21.889	-66.0219	-981.985	628.367	-1073.47	6024.95	7964.83	1.845	#98D2BC
04B_10.88x17.938	-877.613	-1801.82	197.406	-2143.56	6189.05	6822.96	1.845	#118165
04B_10.898x15.921	-1292.4	-2219.93	-23.1975	-2689.63	6272.21	6239.91	1.845	#118165
04B_10.913x19.911	-482.226	-1382.72	399.735	-1604.08	6093.4	7391.14	1.845	#118165
04B_10.918x16.917	-1093.59	-2007.53	77.8929	-2416.83	6222.78	6526.61	1.845	#118165
04B_10.933x28.866	1338.51	493.849	1352.11	830.999	5695.46	9975.37	1.845	#98D2BC
04B_10.937x25.873	727.619	-131.165	1030.78	18.2374	5825.3	9111.09	1.845	#8ECD82
04B_10.93x18.9	-691.894	-1590.47	286.83	-1876.78	6132.56	7098.59	1.845	#118165
04B_10.95x31.917	1956.65	1134.93	1673.9	1661.38	5557.19	10855.1	1.845	#98D2BC
04B_10.964x32.864	2146.71	1335.9	1771.34	1920.25	5511.6	11127.9	1.845	#98D2BC
04B_10.969x27.829	1119.72	284.257	1231.51	553.053	5730.59	9674.43	1.845	#99D5F6
04B_10.973x20.941	-284.854	-1155.26	493.671	-1317.95	6031.09	7685.77	1.845	#118165
04B_10.973x24.879	517.674	-331.955	914.931	-248.168	5858.75	8822.52	1.845	#118165
04B_10.978x29.894	1538.82	717.733	1450.14	1114.97	5637.79	10270.2	1.845	#98D2BC
04B_10.97x23.904	319.64	-536.289	811.433	-513.231	5902.21	8541.3	1.845	#118165
04B_10.997x30.913	1742.31	934.771	1553.75	1393.86	5587.48	10563.4	1.845	#98D2BC
04B_11.001x26.821	907.673	79.9243	1115.09	282.568	5765.6	9382.04	1.845	#8ECD82
04B_11.938x14.999	-1696.19	-2202.32	-402.321	-2829.7	6014.53	5928.53	1.845	#118165
04B_11.961x17.999	-1089.7	-1570.34	-87.7565	-2012.21	5876.48	6793.5	1.845	#118165
04B_11.967x16.985	-1297.53	-1781	-197.834	-2286.91	5919.09	6500.65	1.845	#118165
04B_11.982x20.009	-684.357	-1145.81	121.653	-1463.88	5782.51	7372.89	1.845	#118165
04B_11.988x23.998	127.455	-310.652	546.889	-379.579	5606.32	8524.19	1.845	#118165
04B_11.989x16.012	-1500.19	-1980.14	-307.605	-2548.97	5955.62	6218.89	1.845	#118165
04B_11.993x21.979	-285.179	-731.644	329.389	-927.479	5693.08	7941.11	1.845	#118165
04B_11.993x30.969	1547.01	1147.76	1291.23	1514.64	5299.8	10536.2	1.845	#98D2BC
04B_11.994x20.994	-486.094	-937.479	223.816	-1195.04	5736	7656.7	1.845	#118165
04B_11.995x22.995	-78.56	-518.816	437.514	-651.263	5648.02	8234.3	1.845	#118165
04B_11.999x26.984	733.588	315.99	863.194	432.842	5472.31	9385.65	1.845	#118165
04B_12.008x28.957	1133.83	730.398	1071.82	969.874	5383.33	9954.87	1.845	#98D2BC
04B_12.015x24.971	320.09	-101.715	643.626	-112.362	5555.93	8803.87	1.845	#118165
04B_12.017x25.98	525.425	109.646	751.136	162.005	5511.27	9095.14	1.845	#118165
04B_12.023x19.0	-898.539	-1348.49	2.62561	-1733.66	5814.91	7079.8	1.845	#118165
04B_12.027x29.952	1332.62	942.04	1173.18	1241.97	5334.49	10241.1	1.845	#98D2BC
04B_12.02x27.943	924.816	520.625	960.3	695.547	5424.5	9661.62	1.845	#118165
04B_12.049x31.913	1727.82	1356.74	1377.04	1777.32	5242.23	10806.5	1.845	#98D2BC
04B_12.926x15.053	-1890.44	-1991.02	-663.225	-2710.07	5728.82	5901.11	1.845	#118165
04B_12.939x20.025	-879.591	-948.915	-134.577	-1357.91	5507.69	7335.99	1.845	#118165
04B_12.948x26.031	342.382	308.711	505.306	274.696	5242.08	9069.28	1.845	#118165
04B_12.951x30.0	1150.59	1139.17	929.033	1353.27	5067.46	10214.9	1.845	#98D2BC
04B_12.952x18.042	-1286.58	-1360.91	-350.349	-1895.33	5590.69	6762.85	1.845	#118165
04B_12.954x22.993	-277.95	-325.204	178.722	-549.928	5373.32	8192.11	1.845	#118165
04B_12.954x27.983	739.134	718.049	712.672	805.703	5155.03	9632.66	1.845	#118165
04B_12.954x28.994	945.117	929.428	820.772	1080.34	5110.74	9924.46	1.845	#118165
04B_12.955x17.049	-1489.54	-1567.88	-457.375	-2164.73	5633.28	6476.12	1.845	#118165
04B_12.963x21.034	-679.092	-733.01	-33.2854	-1081.22	5456.49	7626.15	1.845	#118165
04B_12.976x16.036	-1700.19	-1775.42	-571.267	-2437.63	5671.68	6182.91	1.845	#118165
04B_12.977x24.014	-74.5915	-107.247	281.856	-270.244	5322.2	8485.79	1.845	#118165
04B_12.984x30.998	1347.1	1354.42	1026.9	1627.8	5014.37	10501.5	1.845	#98D2BC
04B_12.986x22.035	-479.996	-519.049	67.4655	-806.872	5405.99	7914.02	1.845	#118165
04B_12.98x19.036	-1089.67	-1147.24	-251.511	-1622.09	5539.09	7048.8	1.845	#118165
04B_12.98x25.029	131.671	105.622	389.637	5.87393	5276.9	8778.71	1.845	#118165
04B_13.005x27.032	534.501	529.654	596.92	552.782	5181.8	9355.8	1.845	#118165
04B_13.013x32.03	1551.57	1576.17	1129.6	1911.41	4960.91	10798.3	1.845	#98D2BC
04B_13.891x19.017	-1282.7	-966.861	-499.314	-1530.5	5278.78	7003.7	1.845	#118165
04B_13.933x17.041	-1694.17	-1371.69	-721.993	-2063.05	5353.36	6431.31	1.845	#118165
04B_13.946x15.038	-2105.23	-1787.8	-939.93	-2605.84	5437.17	5852.44	1.845	#118165
04B_13.953x16.019	-1906.62	-1581.35	-836.726	-2338.6	5392.37	6135.38	1.845	#118165
04B_13.956x23.006	-483.357	-119.644	-90.2423	-439.906	5085.45	8152.33	1.845	#118165
04B_13.962x25.989	123.236	505.148	227.204	370.987	4953.2	9013.04	1.845	#118165
04B_13.979x18.0	-1508.27	-1161.8	-631.838	-1797.56	5298.14	6706.19	1.845	#118165
04B_13.982x14.053	-2313.3	-1986.28	-1054.95	-2869.38	5469.91	5566.75	1.845	#118165
04B_13.985x21.018	-894.476	-529.598	-310.619	-977.044	5164.32	7577.12	1.845	#118165
04B_13.993x26.984	319.704	719.539	325.365	644.716	4900.77	9299.08	1.845	#118165
04B_13.995x20.009	-1102.22	-738.471	-421.312	-1250.05	5205.55	7285.43	1.845	#118165
04B_13.996x28.98	725.891	1137.25	538.192	1187.09	4812.74	9875.03	1.845	#118165
04B_14.003x25.017	-83.3156	310.142	112.241	111.229	4984.08	8730.67	1.845	#118165
04B_14.005x30.993	1134.04	1560.04	750.859	1734.92	4721.84	10455.6	1.845	#118165
04B_14.018x22.026	-696.082	-312.173	-211.856	-699.771	5110.64	7866.52	1.845	#118165
04B_14.026x23.974	-300.577	96.732	-5.47099	-169.645	5023.18	8428.65	1.845	#118165
04B_14.039x30.001	924.996	1359.7	635.663	1469.27	4755.48	10168	1.845	#118165
04B_14.052x32.016	1332.99	1783.56	847.772	2018.02	4663.63	10749.1	1.845	#118165
04B_14.0x27.955	516.108	923.943	427.332	909.212	4856.27	9579.03	1.845	#118165
04B_14.822x14.042	-2489.89	-1818.69	-1282.64	-2783.22	5229.71	5527.05	1.845	#118165
04B_14.857x27.929	332.743	1091.86	193.261	993.06	4611.72	9534.12	1.845	#118165
04B_14.861x16.972	-1900.91	-1198.18	-979.779	-1983.09	5090.25	6371.13	1.845	#118165
04B_14.888x21.0	-1085.53	-350.596	-556.072	-885.954	4906.3	7532.77	1.845	#118165
04B_14.893x26.952	126.328	894.848	79.2029	731.502	4644.29	9250.64	1.845	#118165
04B_14.896x17.994	-1699.73	-977.467	-879.727	-1701.71	5035.62	6664.73	1.845	#118165
04B_14.899x19.991	-1293.46	-559.225	-667.025	-1158.8	4947.22	7241.08	1.845	#118165
04B_14.901x21.991	-886.336	-140.71	-453.651	-615.323	4859.11	7818.26	1.845	#118165
04B_14.903x15.993	-2109.15	-1394.32	-1095.86	-2244.55	5121.02	6086.72	1.845	#118165
04B_14.905x24.972	-279.68	483.111	-135.77	194.7	4727.67	8678.44	1.845	#118165
04B_14.912x23.963	-486.737	273.776	-245.652	-78.4665	4769.67	8387.01	1.845	#118165
04B_14.914x32.048	1160.54	1964.6	618.685	2118.19	4415.21	10720.8	1.845	#118165
04B_14.917x15.01	-2312.39	-1597.25	-1204.7	-2510.33	5160.23	5802.21	1.845	#118165
04B_14.917x19.053	-1488.41	-751.737	-772.259	-1411.77	4983.11	6969.45	1.845	#118165
04B_14.926x29.959	732.35	1530.33	391.985	1552.03	4503.17	10117.3	1.845	#118165
04B_14.936x28.937	521.944	1318.55	279.961	1275.32	4545.1	9821.78	1.845	#118165
04B_14.951x30.953	929.702	1743.23	491.539	1824.72	4452.47	10403.2	1.845	#118165
04B_14.958x25.936	-94.1488	695.681	-46.9884	462.516	4670.09	8954.65	1.845	#118165
04B_14.98x22.897	-718.104	64.7194	-378.055	-360.786	4796.79	8076.37	1.845	#118165
04B_15.962x14.994	-2532.49	-1388.98	-1488.27	-2403.5	4861.33	5752.34	1.845	#118165
04B_15.966x14.029	-2729.97	-1589.97	-1592.54	-2665.26	4902.46	5473.59	1.845	#118165
04B_15.969x17.977	-1926.22	-763.793	-1171.27	-1592.36	4728.57	6613.04	1.845	#118165
04B_15.96x15.972	-2332.86	-1184.82	-1383.23	-2137.98	4818.97	6034.73	1.845	#118165
04B_15.975x16.972	-2132.06	-972.87	-1280.13	-1864.82	4771.1	6322.74	1.845	#118165
04B_15.982x19.977	-1521.27	-343.054	-960.757	-1047.67	4637.38	7189.83	1.845	#118165
04B_15.992x28.934	302.009	1531.59	-5.29359	1386.61	4242.51	9774.93	1.845	#118165
04B_15.993x24.949	-510.196	698.714	-431.774	304.263	4416.65	8624.7	1.845	#118165
04B_15.995x19.002	-1722.66	-544.268	-1068.56	-1311.16	4676.32	6907.82	1.845	#118165
04B_15.998x20.966	-1322.91	-133.106	-859.131	-777.307	4589.63	7474.69	1.845	#118165
04B_16.005x26.96	-102.842	1121.58	-219.869	851.849	4325.21	9204.69	1.845	#118165
04B_16.009x25.948	-310.139	910.772	-329.4	577.229	4368.25	8912.18	1.845	#118165
04B_16.013x22.967	-918.26	288.252	-649.136	-232.16	4497.76	8051.62	1.845	#118165
04B_16.013x31.97	916.355	2170.58	313.806	2213.59	4103.62	10650.4	1.845	#118165
04B_16.01x21.965	-1122.02	78.1386	-755.679	-504.77	4542.38	7762.35	1.845	#118165
04B_16.021x27.98	101.76	1338	-114.992	1130.59	4276.07	9498.43	1.845	#118165
04B_16.025x23.958	-718.942	497.912	-546.516	38.3098	4450.83	8337.07	1.845	#118165
04B_16.02x30.947	706.499	1958.08	202.566	1936.43	4146.45	10354.8	1.845	#118165
04B_16.051x29.957	498.428	1757.4	88.4014	1670.85	4180.95	10067.8	1.845	#118165
04B_16.862x15.018	-2714.53	-1201.9	-1728.53	-2301.47	4602.3	5720.05	1.845	#118165
04B_16.862x20.993	-1496.77	47.2985	-1089.27	-678.268	4340.87	7444.9	1.845	#118165
04B_16.882x27.912	-90.9064	1498.16	-354.637	1203.69	4032.1	9441.42	1.845	#118165
04B_16.895x16.97	-2323.57	-787.013	-1528.65	-1767.59	4507.34	6282.16	1.845	#118165
04B_16.904x16.002	-2522.72	-987.553	-1634.65	-2029.58	4547.1	6002.35	1.845	#118165
04B_16.911x17.954	-2126.47	-578.197	-1427.76	-1498.76	4459.73	6565.33	1.845	#118165
04B_16.91x19.926	-1724.18	-166.075	-1216.35	-963.038	4373.81	7134.8	1.845	#118165
04B_16.91x28.915	107.481	1713.42	-255.042	1478.96	3980.14	9729.51	1.845	#118165
04B_16.924x25.947	-500.099	1095.58	-576.09	674.095	4106.25	8872.2	1.845	#118165
04B_16.931x22.941	-1114.25	468.511	-899.622	-141.821	4235.76	8004.09	1.845	#118165
04B_16.943x21.924	-1323.9	258.41	-1011.6	-416.699	4276.81	7710.13	1.845	#118165
04B_16.945x29.922	305.548	1931.04	-156.656	1756.28	3926.1	10018.8	1.845	#118165
04B_16.951x23.945	-913.737	682.637	-797.631	133.229	4185.99	8293.19	1.845	#118165
04B_16.951x31.945	716.764	2355.29	58.2745	2306.64	3835.89	10602.7	1.845	#118165
04B_16.952x24.949	-709.433	892.621	-690.539	405.928	4141.8	8582.81	1.845	#118165
04B_16.956x26.936	-305.265	1308.82	-478.99	946.129	4053.76	9156.23	1.845	#118165
04B_16.962x30.941	509.828	2147.56	-52.1191	2035.01	3876.68	10312.3	1.845	#118165
04B_16.9x18.999	-1910.99	-361.857	-1312.81	-1215.87	4417.23	6867.7	1.845	#118165
04B_17.904x25.974	-698.212	1299.67	-837.761	785.588	3823.96	8837.36	1.845	#118165
04B_17.912x15.985	-2735.36	-787.227	-1908.26	-1927.19	4259.05	5953.64	1.845	#118165
04B_17.925x18.975	-2128.74	-159.547	-1591.9	-1113.62	4124.51	6816.12	1.845	#118165
04B_17.933x28.914	-104.901	1920.33	-530.962	1587.53	3686.99	9684.98	1.845	#118165
04B_17.937x17.0	-2533.8	-569.963	-1806.51	-1648.84	4207.4	6245.46	1.845	#118165
04B_17.943x20.971	-1725.72	261.448	-1383.27	-569.442	4031.95	7391.52	1.845	#118165
04B_17.949x15.006	-2942.64	-984.312	-2023.08	-2189.14	4291.16	5669.43	1.845	#118165
04B_17.957x17.963	-2341.78	-364.588	-1708.96	-1385.14	4159.48	6522.51	1.845	#118165
04B_17.957x19.952	-1936.23	51.2343	-1495.99	-844.753	4072.57	7096.82	1.845	#118165
04B_17.95x22.979	-1318.04	682.777	-1170.47	-23.1478	3941.93	7970.85	1.845	#118165
04B_17.974x21.959	-1530.85	474.277	-1285.98	-297.771	3979.8	7675.34	1.845	#118165
04B_17.976x24.979	-915.754	1106.06	-963.396	522.856	3847.11	8547.05	1.845	#118165
04B_17.97x27.926	-313.922	1721.1	-646.564	1322.92	3719.76	9398.09	1.845	#118165
04B_17.992x29.931	89.9507	2144.77	-438.179	1869.89	3625.58	9975.79	1.845	#118165
04B_17.998x23.966	-1126.89	898.769	-1077.83	249.998	3885.02	8253.61	1.845	#118165
04B_17.998x30.96	298.531	2361.32	-329.688	2150.31	3578.73	10272.8	1.845	#118165
04B_17.999x26.931	-522.913	1518.97	-761.019	1055.65	3754.85	9109.47	1.845	#118165
04B_18.022x31.964	498.206	2575.94	-228.659	2425.49	3528.06	10561.5	1.845	#118165
04B_18.859x18.971	-2323.55	28.8077	-1844.44	-1015.36	3856.76	6774.41	1.845	#118165
04B_18.905x14.978	-3146.85	-796.98	-2283.89	-2095.47	4018.55	5619.61	1.845	#118165
04B_18.919x20.973	-1927.99	459.321	-1646.37	-465.292	3752.11	7349.61	1.845	#118165
04B_18.932x21.974	-1726.54	671.334	-1542.69	-191.828	3704.58	7638.18	1.845	#118165
04B_18.934x17.966	-2544.03	-166.262	-1972.21	-1280.57	3879.3	6480.89	1.845	#118165
04B_18.936x16.01	-2942.96	-574.877	-2181.87	-1811.76	3964.45	5916.21	1.845	#118165
04B_18.937x26.078	-891.321	1530.53	-1105.18	923.699	3523.34	8822.65	1.845	#118165
04B_18.93x22.945	-1528.38	873.929	-1438.41	71.6794	3662.58	7918.45	1.845	#118165
04B_18.944x27.91	-519.32	1914.88	-910.961	1422.08	3441.29	9351.21	1.845	#118165
04B_18.949x19.998	-2132.96	261.602	-1758.82	-726.939	3786.11	7066.86	1.845	#118165
04B_18.94x17.006	-2740.79	-365.815	-2076.39	-1540.73	3919.71	6203.58	1.845	#118165
04B_18.953x28.92	-315.585	2127.89	-805.566	1697.35	3394.35	9642.2	1.845	#118165
04B_18.959x29.936	-109.566	2341.46	-698.283	1974.02	3348.34	9935.36	1.845	#118165
04B_18.983x30.96	94.0863	2560.46	-595.279	2254.78	3296.57	10229.9	1.845	#118165
04B_18.984x23.98	-1328.64	1101.13	-1342.18	358.483	3601.92	8214.81	1.845	#118165
04B_18.986x26.963	-721.209	1725.42	-1023.77	1169.24	3470.57	9075.9	1.845	#118165
04B_19.008x24.965	-1132.9	1312.21	-1243.42	628.885	3551.68	8498.27	1.845	#118165
04B_19.045x31.953	283.477	2780.59	-505.866	2531.06	3235.3	10513.7	1.845	#118165
04B_2.918x28.002	2826.32	-1308.94	3421.78	-255.315	8030.81	10074.1	1.845	#99D5F6
04B_2.924x28.978	3023.98	-1103.39	3524.46	10.7289	7986.15	10355.8	1.845	#99D5F6
04B_2.955x27.01	2616.33	-1508.77	3305.52	-520.85	8063.48	9786.08	1.845	#99D5F6
04B_2.961x25.99	2407.49	-1720.86	3195.06	-797.244	8106.6	9491.57	1.845	#99D5F6
04B_20.031x17.97	-2771	56.6286	-2267.77	-1162.92	3564.6	6434.37	1.845	#118165
04B_20.053x19.937	-2374.5	472.193	-2063.05	-626.268	3472.44	7001.3	1.845	#118165
04B_20.058x20.946	-2170	684.189	-1956.56	-351.638	3426.76	7292.29	1.845	#118165
04B_20.069x22.916	-1770.74	1098.45	-1748.78	184.885	3337.3	7860.65	1.845	#118165
04B_20.071x18.981	-2573.11	275.925	-2170.2	-884.116	3509.12	6724.5	1.845	#118165
04B_20.075x16.957	-2986.41	-146.458	-2387.78	-1433.56	3596.58	6140.05	1.845	#118165
04B_20.079x25.922	-1160.12	1728.84	-1429.79	1002.49	3203.02	8727.94	1.845	#118165
04B_20.084x28.933	-547.661	2359.57	-1109.23	1821.13	3069.56	9596.92	1.845	#118165
04B_20.089x23.897	-1575.03	1307.41	-1649.22	453.308	3288.75	8142.79	1.845	#118165
04B_20.098x27.89	-763.228	2144.25	-1224.64	1539.16	3111.21	9295.1	1.845	#118165
04B_20.099x31.939	61.7553	2991.01	-791.756	2639.25	2933.71	10463.9	1.845	#118165
04B_20.102x26.941	-957.345	1946.59	-1327.11	1281.76	3151.72	9021.03	1.845	#118165
04B_20.109x21.911	-1983.69	896.343	-1866.89	-83.9019	3369.99	7568.88	1.845	#118165
04B_20.115x30.907	-151.719	2778.39	-906.283	2360.57	2974.47	10165.4	1.845	#118165
04B_20.119x24.921	-1372.36	1527.78	-1547.65	734.946	3235.3	8437.37	1.845	#118165
04B_20.121x29.915	-355.106	2572.38	-1014.07	2091.89	3016.04	9878.88	1.845	#118165
04B_20.895x18.978	-2744.74	442.126	-2392.79	-797.31	3273.02	6687.9	1.845	#118165
04B_20.914x22.897	-1950.03	1265.5	-1978.76	269.502	3095.91	7818.45	1.845	#118165
04B_20.924x23.935	-1740.57	1484.35	-1870.35	552.369	3047.77	8117.53	1.845	#118165
04B_20.926x28.988	-711.175	2541.29	-1330.34	1925.39	2825.99	9576.17	1.845	#118165
04B_20.933x21.962	-2144.61	1073.73	-2083.93	17.3612	3131.44	7547.58	1.845	#118165
04B_20.938x20.982	-2345.33	870.041	-2190.16	-248.145	3172.76	7264.61	1.845	#118165
04B_20.939x25.925	-1338.14	1903.53	-1661.55	1094.65	2956.3	8691.38	1.845	#118165
04B_20.944x27.963	-923.705	2330.62	-1444.75	1648.87	2865.76	9279.57	1.845	#118165
04B_20.94x20.004	-2544.92	665.848	-2295.14	-513.678	3215.18	6982.24	1.845	#118165
04B_20.979x24.951	-1544.78	1708.04	-1776.4	834.413	2987.52	8408.64	1.845	#118165
04B_20.993x29.939	-531.336	2753.77	-1246.77	2190.92	2765.06	9847.78	1.845	#118165
04B_20.998x31.98	-116.379	3181.53	-1029.75	2745.96	2674.3	10436.8	1.845	#118165
04B_21.009x30.979	-322.629	2974.52	-1139.79	2475.25	2714.94	10147.4	1.845	#118165
04B_21.015x26.978	-1139.24	2139.09	-1569.35	1388.85	2888.45	8992.13	1.845	#118165
04B_21.913x22.889	-2158.92	1465.84	-2248.92	373.36	2810.11	7772.75	1.845	#118165
04B_21.945x23.883	-1963.09	1680.13	-2151.3	646.757	2757.38	8058.22	1.845	#118165
04B_21.991x20.899	-2580.76	1065.76	-2482.99	-158.815	2874.64	7194.96	1.845	#118165
04B_21.994x19.906	-2783.83	858.739	-2590.09	-428.307	2917.2	6908.11	1.845	#118165
04B_21.998x24.87	-1772.99	1897.42	-2060.13	920.693	2698.8	8340.92	1.845	#118165
04B_22.001x29.84	-760.667	2937.01	-1529.16	2271.1	2480.56	9775.46	1.845	#118165
04B_22.014x28.872	-960.801	2737.33	-1636.4	2009.52	2519.04	9495.38	1.845	#118165
04B_22.021x27.845	-1171.61	2523.91	-1748.16	1731.13	2562.04	9198.5	1.845	#118165
04B_22.036x21.878	-2390.7	1279.45	-2390.48	111.787	2818.9	7475.45	1.845	#118165
04B_22.041x30.893	-554.392	3165.19	-1427.29	2561.34	2423.05	10077.6	1.845	#118165
04B_22.053x26.86	-1378.72	2324.47	-1861.91	1467.06	2596.13	8913	1.845	#118165
04B_22.064x25.904	-1575.78	2126.83	-1967.1	1208.55	2634.84	8636.6	1.845	#118165
04B_22.072x31.88	-359.663	3377.97	-1330.11	2832.91	2370.86	10361.3	1.845	#118165
04B_23.039x20.98	-2781.75	1294.56	-2756.88	-25.6585	2570.91	7172.72	1.845	#118165
04B_23.048x22.001	-2575.53	1509.97	-2650.13	252.782	2523.55	7467.14	1.845	#118165
04B_23.059x27.888	-1378.21	2742.88	-2023.41	1853.05	2262.77	9165.86	1.845	#118165
04B_23.063x31.975	-546.07	3598.17	-1587.22	2963.78	2082.79	10345.5	1.845	#118165
04B_23.072x29.922	-966.384	3170.88	-1809.37	2407.1	2169.94	9752.51	1.845	#118165
04B_23.073x24.949	-1980.12	2131.46	-2341.71	1056.31	2387.18	8316.95	1.845	#118165
04B_23.078x30.943	-759.606	3385.7	-1701.87	2685.22	2123.38	10047	1.845	#118165
04B_23.084x26.975	-1569.42	2557.12	-2127.8	1607.76	2295.54	8901.3	1.845	#118165
04B_23.091x23.968	-2183.69	1929.85	-2451.37	791.608	2425.14	8032.96	1.845	#118165
04B_23.094x25.935	-1783.51	2341.72	-2241.82	1326.28	2338.14	8600.6	1.845	#118165
04B_23.116x22.957	-2395.03	1723.64	-2566.41	519.667	2462.06	7740.01	1.845	#118165
04B_23.127x28.918	-1182.33	2972.16	-1931.56	2140.29	2198.11	9460.41	1.845	#118165
04B_23.991x24.97	-2166.49	2321.51	-2587.12	1159.4	2123.17	8282.99	1.845	#118165
04B_24.017x23.998	-2369.9	2123.58	-2698.05	898.153	2158.29	8001.36	1.845	#118165
04B_24.023x22.973	-2579.89	1910.4	-2809.15	620.315	2201.59	7705.28	1.845	#118165
04B_24.035x27.974	-1563.08	2958.46	-2277.32	1980.27	1979.3	9148.5	1.845	#118165
04B_24.051x28.953	-1367.22	3166.42	-2177.23	2247.83	1931.63	9430.17	1.845	#118165
04B_24.058x30.996	-952.172	3594.93	-1960.41	2803.6	1840.34	10019.7	1.845	#118165
04B_24.063x27.013	-1764.92	2763.26	-2387.86	1722.15	2013.19	8869.77	1.845	#118165
04B_24.066x26.006	-1970.89	2553.3	-2496.5	1448.83	2056.35	8578.83	1.845	#118165
04B_24.068x29.927	-1172	3373.51	-2077.39	2514.34	1884.28	9710.8	1.845	#118165
04B_25.051x28.957	-1573.97	3369.47	-2446.46	2355.02	1644.97	9387.81	1.845	#118165
04B_25.064x27.903	-1791.41	3151.82	-2562.69	2070.16	1687.34	9083.09	1.845	#118165
04B_25.075x27.006	-1976.46	2966.46	-2661.57	1827.62	1723.5	8823.68	1.845	#118165
04B_25.082x29.947	-1378.55	3582.75	-2348.84	2627.32	1592.79	9672.34	1.845	#118165
04B_3.726x25.022	2051.36	-1768.33	2885.07	-978.877	7929.59	9178.92	1.845	#99D5F6
04B_3.816x27.965	2632.33	-1135	3175.59	-170.03	7775.06	10024.4	1.845	white
04B_3.846x25.984	2222.32	-1542.85	2955.42	-704.798	7852.92	9451.3	1.845	#99D5F6
04B_3.855x23.965	1809.08	-1963.06	2737.06	-1252.21	7938.69	8868.22	1.845	#99D5F6
04B_3.861x28.961	2825.97	-917.388	3269.89	105.575	7718.35	10310.1	1.845	#99D5F6
04B_3.872x26.967	2417.26	-1332.09	3053.57	-435.01	7802.47	9733.92	1.845	#99D5F6
04B_3.875x29.973	3029.44	-703.142	3374.56	381.88	7670.27	10601.6	1.845	#99D5F6
04B_4.792x24.977	1820.83	-1561.96	2592.63	-877.826	7625.91	9119.6	1.845	#8498CE
04B_4.886x22.989	1396.14	-1958.63	2354.6	-1407.98	7686.01	8541.58	1.845	#99D5F6
04B_4.903x28.967	2610.77	-705.418	2989.42	217.719	7419.47	10266.4	1.845	white
04B_4.91x23.966	1590.28	-1749.7	2452.72	-1140.18	7636.52	8822.47	1.845	#99D5F6
04B_4.928x30.976	3015.11	-280.238	3197.64	766.267	7324.37	10845.3	1.845	#99D5F6
04B_4.934x27.954	2398.09	-910.893	2872.85	-54.0668	7455.01	9972.77	1.845	#99D5F6
04B_4.952x26.964	2192.54	-1114.11	2761.99	-321.009	7493.04	9686.24	1.845	#99D5F6
04B_4.958x29.959	2801.65	-486.644	3080.72	493.324	7360.18	10550.6	1.845	#8498CE
04B_4.962x25.931	1979.96	-1328.32	2648.91	-600.81	7535.61	9387.47	1.845	#8498CE
04B_5.783x24.941	1607.62	-1368.98	2321.33	-782.427	7343.38	9066.01	1.845	#99D5F6
04B_5.807x27.913	2208.45	-742.925	2632.98	27.3969	7206.64	9922.89	1.845	#99D5F6
04B_5.836x21.011	795.893	-2179.98	1886.83	-1844.42	7500.35	7929.36	1.845	#CDCDCC
04B_5.848x26.929	1999.3	-940.277	2516.53	-235.531	7237.83	9637.02	1.845	#98D2BC
04B_5.861x22.969	1189.67	-1765.6	2089.5	-1309.91	7407.49	8493.41	1.845	#98D2BC
04B_5.863x21.948	981.202	-1978.77	1979.8	-1587.17	7451.71	8198.54	1.845	#98D2BC
04B_5.864x30.972	2819.87	-91.6772	2944.64	864.553	7056.2	10803.4	1.845	#99D5F6
04B_5.872x23.956	1388.52	-1557.07	2192.13	-1040.67	7361.18	8777.79	1.845	#99D5F6
04B_5.888x29.929	2602.56	-304.867	2826.79	583.861	7095.09	10501.5	1.845	#99D5F6
04B_5.904x28.934	2396.2	-509.693	2715.81	315.124	7133.93	10213.3	1.845	#99D5F6
04B_5.915x25.953	1786.52	-1130.89	2394.12	-493.652	7261.45	9352.33	1.845	#98D2BC
04B_6.859x21.972	779.357	-1772.02	1713.66	-1474.67	7165.04	8162.32	1.845	#98D2BC
04B_6.876x19.99	371.666	-2183.07	1496.87	-2011.49	7246.85	7589.18	1.845	#CDCDCC
04B_6.881x27.921	1986.95	-523.779	2343.91	143.715	6898.23	9878.47	1.845	#99D5F6
04B_6.906x28.949	2191.51	-303.881	2447.41	425.655	6846.3	10174.3	1.845	#99D5F6
04B_6.912x18.966	155.636	-2389.85	1377.73	-2285.77	7281.41	7292.14	1.845	#98D2BC
04B_6.923x30.951	2595.74	118.241	2656.72	971.347	6753.57	10751.3	1.845	#98D2BC
04B_6.927x20.998	566.746	-1961.93	1591.14	-1732.07	7188.21	7878.18	1.845	#98D2BC
04B_6.932x22.971	967.7	-1548.4	1800.76	-1195.57	7100.35	8447.44	1.845	#98D2BC
04B_6.935x29.957	2390.75	-87.1176	2547.21	702.645	6793.65	10464	1.845	#99D5F6
04B_6.938x24.965	1372.73	-1130.4	2012.4	-653.374	7011.39	9022.64	1.845	#98D2BC
04B_6.938x25.965	1576.61	-921.102	2119.37	-381.471	6967.5	9311.52	1.845	#98D2BC
04B_6.93x23.966	1170.88	-1340.9	1907.78	-925.595	7057.47	8734.67	1.845	#98D2BC
04B_6.956x31.987	2800.18	341.454	2758.81	1256.29	6698.91	11049	1.845	#99D5F6
04B_6.971x26.957	1771.94	-707.086	2216.63	-108.529	6914.68	9596.41	1.845	#98D2BC
04B_7.876x22.983	774.163	-1355.04	1547.46	-1092.21	6829.38	8409.76	1.845	#98D2BC
04B_7.876x27.935	1783.42	-319.465	2077.16	253.317	6612.5	9839.44	1.845	#99D5F6
04B_7.877x17.964	-248.896	-2404.16	1010.27	-2455.56	7048.74	6960.91	1.845	#98D2BC
04B_7.881x28.943	1987.71	-107.904	2183.63	527.462	6567.04	10130	1.845	#99D5F6
04B_7.882x19.993	163.666	-1978.75	1225.99	-1903.61	6958.42	7546.59	1.845	#98D2BC
04B_7.884x29.95	2192.4	103.279	2290.61	801.417	6522.14	10420.7	1.845	#98D2BC
04B_7.887x21.004	368.625	-1766.59	1332.85	-1628.65	6912.89	7838.05	1.845	#98D2BC
04B_7.894x25.973	1379.7	-726.063	1862.31	-277.863	6693.15	9272.16	1.845	#98D2BC
04B_7.897x18.991	-43.9102	-2185.32	1114.56	-2174.43	6997.91	7256.42	1.845	#98D2BC
04B_7.904x26.959	1578.7	-518.071	1965.28	-9.05357	6647.36	9556.35	1.845	#98D2BC
04B_7.916x23.965	966.126	-1141.48	1641.79	-820.985	6774.9	8691.71	1.845	#98D2BC
04B_7.922x21.987	561.69	-1553.91	1428.53	-1357.82	6859.78	8120.33	1.845	#98D2BC
04B_7.92x30.956	2389.93	320.992	2388.47	1078.62	6467.7	10709.5	1.845	#98D2BC
04B_7.936x24.985	1169.65	-924.155	1745.32	-541.821	6724.39	8985.13	1.845	#98D2BC
04B_7.942x31.975	2592.99	538.562	2491.47	1357.83	6416.71	11002.7	1.845	#99D5F6
04B_8.973x17.981	-473.026	-2178.71	716.341	-2334.44	6733.72	6918.2	1.845	#98D2BC
04B_8.982x18.987	-269.669	-1966.6	821.74	-2060.16	6687.27	7208.35	1.845	#98D2BC
04B_8.983x16.977	-679.497	-2386.55	606.424	-2606.01	6774.89	6628.14	1.845	#98D2BC
04B_9.005x21.029	141.736	-1534.96	1033.98	-1502.91	6591.28	7796.87	1.845	#98D2BC
04B_9.005x27.922	1546.35	-93.9189	1771.27	369.508	6289.59	9786.47	1.845	#99D5F6
04B_9.007x19.962	-76.3334	-1757.82	919.183	-1792.81	6637.43	7488.5	1.845	#98D2BC
04B_9.009x23.965	739.173	-920.429	1346.96	-705.023	6461.68	8644.09	1.845	#8ECD82
04B_9.012x32.941	2567.76	956.842	2306.3	1733.73	6067.93	11235	1.845	#98D2BC
04B_9.013x29.884	1944.37	318.017	1978.8	903.403	6201.24	10352.4	1.845	#98D2BC
04B_9.016x31.904	2355.63	740.97	2194.27	1452.58	6112.09	10935.6	1.845	#98D2BC
04B_9.017x30.945	2159.85	540.678	2091.28	1192.11	6153.68	10658.6	1.845	#98D2BC
04B_9.033x24.94	932.712	-711.693	1444.61	-437.641	6412	8924.38	1.845	#8ECD82
04B_9.035x25.953	1138.87	-499.267	1552.47	-161.971	6366.98	9216.95	1.845	#CDCDCC
04B_9.03x21.949	323.829	-1337.62	1125.49	-1250.46	6543.77	8061.15	1.845	#98D2BC
04B_9.045x22.969	528.754	-1121.37	1230.73	-971.75	6494.97	8355.05	1.845	#8ECD82
04B_9.053x28.923	1740.24	125.136	1865.25	646.541	6231.89	10073.3	1.845	#99D5F6
04B_9.067x26.93	1331.44	-288.613	1648.48	106.802	6315.18	9497.62	1.845	#CDCDCC
04B_9.849x19.975	-248.404	-1584.4	693.397	-1699.52	6395.31	7455.92	1.845	#98D2BC
04B_9.862x17.005	-856.463	-2202.87	372.15	-2505.15	6521.63	6597.85	1.845	#118165
04B_9.864x18.022	-649.417	-1989.93	480.627	-2228.67	6476.75	6891.44	1.845	#118165
04B_9.865x18.997	-451.11	-1785.68	584.41	-1963.58	6433.52	7172.82	1.845	#98D2BC
04B_9.865x22.997	363.966	-949.48	1012.25	-877.05	6258.46	8327.35	1.845	#8ECD82
04B_9.872x21.96	151.357	-1164.92	899.611	-1157.99	6301.99	8027.81	1.845	#98D2BC
04B_9.876x21.007	-43.6701	-1363.41	796.625	-1416.5	6342.6	7752.52	1.845	#98D2BC
04B_9.881x28.953	1574.7	298.986	1645.32	742.757	5993.37	10046.1	1.845	#98D2BC
04B_9.882x24.981	764.989	-531.24	1220.11	-336.182	6166.89	8899.5	1.845	#8ECD82
04B_9.887x27.957	1370.25	92.0101	1536.93	472.775	6035.07	9758.23	1.845	#99D5F6
04B_9.88x29.988	1785.67	515.187	1756.15	1023.77	5948.25	10344.8	1.845	#98D2BC
04B_9.891x26.965	1167.46	-114.516	1429.89	203.851	6077.41	9471.9	1.845	#CDCDCC
04B_9.906x32.007	2191.85	942.66	1965.19	1575.15	5852.43	10926.7	1.845	#98D2BC
04B_9.907x24.014	562.654	-728.545	1109.92	-596.428	6202.16	8619.1	1.845	#8ECD82
04B_9.909x25.958	958.359	-321.642	1317.27	-68.0711	6116.42	9180.17	1.845	#CDCDCC
04B_9.939x31.006	1981.03	740.084	1849.21	1306.75	5886.77	10636.3	1.845	#98D2BC
05A_10.83x22.89	664.564	-673.967	686.605	-605.308	5929.36	9338.2	1.42	#99D5F6
05A_10.85x21.91	446.199	-862.54	516.321	-838.216	5946.24	9050.17	1.42	#99D5F6
05A_10.86x17.88	-419.12	-1652.6	-148.829	-1802.87	6047.11	7882.79	1.42	#118165
05A_10.89x14.92	-1062.07	-2227.56	-645.77	-2507.86	6112.47	7022.73	1.42	#118165
05A_10.89x15.91	-848.735	-2034.49	-481.395	-2271.71	6088.96	7309.5	1.42	#118165
05A_10.91x25.92	1298.48	-61.5103	1166.3	134.184	5828.74	10213.9	1.42	#99D5F6
05A_10.92x16.9	-641.362	-1833.06	-324.716	-2028.75	6055.19	7596.62	1.42	#118165
05A_10.92x20.9	216.796	-1046.87	334.327	-1069.48	5953.04	8755.97	1.42	#8ECD82
05A_10.93x28.92	1940.63	533.392	1657.96	858.428	5747.06	11085.4	1.42	#99D5F6
05A_10.94x13.91	-1289.25	-2416.49	-824.559	-2743.1	6124.27	6727.49	1.42	#118165
05A_10.94x26.9	1504	138.087	1321.59	374.941	5795.29	10498.4	1.42	#99D5F6
05A_10.94x29.91	2150.67	730.876	1818.13	1098.14	5718.04	11372.3	1.42	#99D5F6
05A_10.95x23.91	858.849	-446.324	824.629	-339.757	5866.82	9630.87	1.42	#99D5F6
05A_10.95x24.91	1073.49	-251.516	989.881	-101.612	5842.73	9919.73	1.42	white
05A_10.96x32.01	2597.21	1146.88	2159.5	1604.03	5659.4	11979.7	1.42	#99D5F6
05A_10.99x30.9	2351.94	936.374	1967.94	1343.69	5677.32	11657	1.42	#99D5F6
05A_10.9x18.9	-209.311	-1444.9	8.81101	-1553.25	6009.84	8175.65	1.42	#118165
05A_10.9x19.91	9.01258	-1246.06	176.743	-1310.35	5984.78	8469.89	1.42	#118165
05A_10.9x27.88	1721.37	322.508	1491.83	603.579	5781.1	10783.1	1.42	#99D5F6
05A_11.97x17.97	-618.017	-1398.92	-399.749	-1600.5	5724.77	7879.19	1.42	#118165
05A_11.97x19.96	-191.634	-1005.97	-72.8222	-1121.61	5672.17	8456.64	1.42	#8ECD82
05A_11.97x22.99	461.525	-410.797	429.511	-394.627	5596.97	9337.09	1.42	#99D5F6
05A_11.97x27.96	1529.35	568.299	1249.39	799.809	5469.21	10780.2	1.42	#99D5F6
05A_11.97x28.95	1742.11	763.318	1412.76	1037.74	5443.8	11067.7	1.42	#99D5F6
05A_11.98x21.98	241.33	-608.312	259.458	-636.66	5619.84	9042.17	1.42	#99D5F6
05A_11.98x26.95	1310.16	371.831	1080.08	559.021	5491.85	10486.7	1.42	#99D5F6
05A_11.99x14.98	-1264.58	-1981.78	-898.433	-2314	5794.2	7011.46	1.42	#118165
05A_11.99x15.97	-1049.65	-1786.94	-732.9	-2075.76	5770.26	7300.57	1.42	#118165
05A_11.99x16.98	-835.114	-1587.49	-568.799	-1833.12	5742.42	7592.17	1.42	#118165
05A_11.99x24.01	675.73	-205.394	591.952	-146.259	5564.2	9632.04	1.42	#99D5F6
05A_11.99x25.97	1098.03	179.092	916.806	323.459	5515.84	10201.1	1.42	#99D5F6
05A_11.99x29.97	1958.79	966.303	1578.16	1284.31	5414.46	11363.1	1.42	#99D5F6
05A_12.01x13.0	-1692.88	-2367.36	-1228.88	-2786.14	5839.79	6436.98	1.42	#118165
05A_12.01x18.97	-410.606	-1194.69	-243.663	-1354.81	5688.8	8168.04	1.42	#118165
05A_12.01x20.99	23.2575	-795.834	89.2219	-868.479	5636.06	8755.02	1.42	#8ECD82
[truncated: 32,105 more rows]

## Sheet: sFig.18f
﻿SSIM/PCC values of Scube’s, PASTE’s, and STAligner’s alignment results for the dataset
SSIM	PCC	slice	method
0.91397	0.925781	1	Scube
0.877405	0.882252	1	PASTE
0.698997	0.699402	1	STAligner
0.606256	0.618977	2	Scube
0.804612	0.815642	2	PASTE
0.817957	0.824219	2	STAligner
0.843704	0.850138	3	Scube
0.867229	0.872056	3	PASTE
0.787878	0.797945	3	STAligner
0.935313	0.942923	4	Scube
0.901576	0.915871	4	PASTE
0.871268	0.876758	4	STAligner
0.903204	0.914384	5	Scube
0.877763	0.892173	5	PASTE
0.842265	0.855367	5	STAligner
0.785697	0.797046	6	Scube
0.660584	0.675941	6	PASTE
0.722458	0.736971	6	STAligner
0.864262	0.878858	7	Scube
0.785793	0.800611	7	PASTE
0.776029	0.793317	7	STAligner
0.616606	0.634107	8	Scube
0.627093	0.641692	8	PASTE
0.615503	0.625289	8	STAligner
0.884417	0.898772	9	Scube
0.849086	0.865925	9	PASTE
0.822175	0.842012	9	STAligner
0.784348	0.803503	10	Scube
0.720952	0.732104	10	PASTE
0.780999	0.797006	10	STAligner
0.912907	0.926085	11	Scube
0.934861	0.946936	11	PASTE
0.795122	0.816001	11	STAligner
0.78633	0.814175	12	Scube
0.749234	0.781279	12	PASTE
0.708485	0.736199	12	STAligner
0.892537	0.900181	13	Scube
0.918227	0.928423	13	PASTE
0.860951	0.868945	13	STAligner
0.788682	0.802994	14	Scube
0.723799	0.736247	14	PASTE
0.824159	0.835865	14	STAligner
0.901008	0.919329	15	Scube
0.812929	0.835997	15	PASTE
0.787731	0.799033	15	STAligner
0.802872	0.82652	16	Scube
0.767569	0.780874	16	PASTE
0.783579	0.80389	16	STAligner
0.939551	0.954712	17	Scube
0.905236	0.919792	17	PASTE
0.845485	0.861437	17	STAligner
0.781778	0.800309	18	Scube
0.793118	0.804551	18	PASTE
0.738246	0.764388	18	STAligner
0.958773	0.969691	19	Scube
0.939855	0.951409	19	PASTE
0.909898	0.925828	19	STAligner
0.736203	0.765194	20	Scube
0.67472	0.706357	20	PASTE
0.714198	0.740688	20	STAligner
0.692621	0.713077	21	Scube
0.700969	0.726531	21	PASTE
0.489929	0.505881	21	STAligner
0.889731	0.90562	22	Scube
0.932706	0.948982	22	PASTE
0.898022	0.92061	22	STAligner
0.734389	0.75277	23	Scube
0.73621	0.760455	23	PASTE
0.749049	0.771017	23	STAligner
0.880989	0.905281	24	Scube
0.722909	0.752156	24	PASTE
0.888345	0.905483	24	STAligner
0.888508	0.910111	25	Scube
0.894269	0.906777	25	PASTE
0.885396	0.907716	25	STAligner
0.934371	0.947117	26	Scube
0.932739	0.946541	26	PASTE
0.79626	0.818119	26	STAligner
0.880289	0.895422	27	Scube
0.884426	0.901304	27	PASTE
0.780026	0.802068	27	STAligner
0.87233	0.886857	28	Scube
0.805673	0.824255	28	PASTE
0.829448	0.852742	28	STAligner
0.804561	0.820888	29	Scube
0.82426	0.851775	29	PASTE
0.721934	0.746839	29	STAligner
0.829295	0.848738	30	Scube
0.769866	0.791224	30	PASTE
0.824886	0.841837	30	STAligner
0.920988	0.935161	31	Scube
0.944606	0.960436	31	PASTE
0.883517	0.90144	31	STAligner
0.930029	0.940791	32	Scube
0.963006	0.975644	32	PASTE
0.87286	0.887576	32	STAligner
0.861673	0.881803	33	Scube
0.898134	0.917023	33	PASTE
0.789345	0.812849	33	STAligner
0.95201	0.964501	34	Scube
0.933787	0.950243	34	PASTE
0.926272	0.945156	34	STAligner
0.859322	0.879149	35	Scube
0.872916	0.903293	35	PASTE
0.79627	0.817734	35	STAligner
0.920526	0.934738	36	Scube
0.900078	0.924028	36	PASTE
0.8471	0.871816	36	STAligner
0.751083	0.770169	37	Scube
0.815873	0.845473	37	PASTE
0.757646	0.784088	37	STAligner
0.905022	0.920366	38	Scube
0.899861	0.915714	38	PASTE
0.795588	0.814671	38	STAligner
0.84919	0.86468	39	Scube
0.882068	0.908697	39	PASTE
0.825109	0.846005	39	STAligner
0.78851	0.808762	40	Scube
0.92294	0.934516	40	PASTE
0.89469	0.913537	40	STAligner
0.877572	0.896258	41	Scube
0.829145	0.849825	41	PASTE
0.832616	0.851341	41	STAligner
0.936776	0.956786	42	Scube
0.895253	0.910215	42	PASTE
0.865318	0.880874	42	STAligner
0.776051	0.791756	43	Scube
0.81357	0.827312	43	PASTE
0.788191	0.800692	43	STAligner
0.914827	0.936666	44	Scube
0.911797	0.92777	44	PASTE
0.894506	0.911119	44	STAligner
0.892233	0.909841	45	Scube
0.905778	0.92771	45	PASTE
0.803967	0.834465	45	STAligner
0.890497	0.909479	46	Scube
0.90155	0.929202	46	PASTE
0.872289	0.891812	46	STAligner
0.633016	0.667089	47	Scube
0.590161	0.614511	47	PASTE
0.599928	0.627994	47	STAligner
0.813307	0.839843	48	Scube
0.813833	0.84205	48	PASTE
0.816338	0.837286	48	STAligner
0.89028	0.907121	49	Scube
0.919999	0.928744	49	PASTE
0.91866	0.931052	49	STAligner
0.839477	0.860816	50	Scube
0.819491	0.836989	50	PASTE
0.724882	0.737552	50	STAligner
0.873177	0.888674	51	Scube
0.938628	0.94679	51	PASTE
0.913256	0.924215	51	STAligner
0.92112	0.937734	52	Scube
0.770566	0.784374	52	PASTE
0.762421	0.788581	52	STAligner
0.875875	0.891597	53	Scube
0.727053	0.749389	53	PASTE
0.673753	0.68612	53	STAligner
0.793754	0.820241	54	Scube
0.759417	0.78279	54	PASTE
0.759856	0.786234	54	STAligner
0.926183	0.940873	55	Scube
0.916141	0.927208	55	PASTE
0.857931	0.87699	55	STAligner
0.846938	0.867128	56	Scube
0.868522	0.886268	56	PASTE
0.768986	0.801085	56	STAligner
0.879757	0.895323	57	Scube
0.918299	0.934958	57	PASTE
0.841178	0.867584	57	STAligner
0.81309	0.829553	58	Scube
0.842328	0.862093	58	PASTE
0.840108	0.863371	58	STAligner
0.840026	0.856975	59	Scube
0.792867	0.813597	59	PASTE
0.819578	0.836738	59	STAligner
0.860587	0.87473	60	Scube
0.882211	0.8979	60	PASTE
0.876829	0.894034	60	STAligner
0.822414	0.839501	61	Scube
0.829674	0.843956	61	PASTE
0.834599	0.848828	61	STAligner
0.906964	0.917495	62	Scube
0.956736	0.964947	62	PASTE
0.851545	0.870149	62	STAligner
0.738922	0.75465	63	Scube
0.672357	0.68783	63	PASTE
0.677856	0.691928	63	STAligner
0.852959	0.868431	64	Scube
0.845039	0.858158	64	PASTE
0.799131	0.822151	64	STAligner
0.529385	0.540545	65	Scube
0.399134	0.411852	65	PASTE
0.518113	0.529113	65	STAligner
0.921387	0.932643	66	Scube
0.916878	0.929858	66	PASTE
0.87617	0.898449	66	STAligner
0.60817	0.621519	67	Scube
0.528599	0.540871	67	PASTE
0.670362	0.689723	67	STAligner
0.795614	0.811073	68	Scube
0.804435	0.824419	68	PASTE
0.829467	0.842451	68	STAligner
0.750775	0.760717	69	Scube
0.71001	0.725794	69	PASTE
0.751729	0.771888	69	STAligner
0.815357	0.837046	70	Scube
0.903843	0.915289	70	PASTE
0.856022	0.869576	70	STAligner
0.770725	0.791759	71	Scube
0.763823	0.782041	71	PASTE
0.707579	0.723302	71	STAligner
0.783505	0.79895	72	Scube
0.843471	0.856547	72	PASTE
0.741098	0.758214	72	STAligner
0.706384	0.727161	73	Scube
0.62233	0.641409	73	PASTE
0.590796	0.611127	73	STAligner
0.849501	0.870515	74	Scube
0.850884	0.871466	74	PASTE
0.777337	0.797267	74	STAligner
