# Supplementary material for: SPACEL: deep learning-based characterization of spatial transcriptome architectures
Source: Nat Commun. 2023 Nov 22;14:7603. doi: 10.1038/s41467-023-43220-3 (PMC10663563; doi:10.1038/s41467-023-43220-3)
Supplement: Supplementary file 8 — Source Data [file 41467_2023_43220_MOESM8_ESM.zip › SourceData/Source_Data_Figure4.xlsx]

## Sheet: Fig.4d
CNVs of chromosome 1q & 8q in each spatial domain calculated by inferCNV
	Splane_domain	chr1q&chr8q
0-GTCGGAAGGATACCAG-1	0	0.0517122
0-GAACGGTGTAAAGCAG-1	0	0.0234535
0-GCAGCTATGGACAGGT-1	0	0.146598
0-TAAGCCCTTACGACCA-1	0	0.082597
0-GGCCCAGTTATCAGCA-1	0	0.0578004
0-CCTGACGCAACCTTTA-1	0	0.041011
0-TTCGAGCCGGCGCTAC-1	0	0.125543
0-CACACTTGTATTGCGA-1	0	0.151208
0-GAGACCCTGCAACGCC-1	0	0.0194143
0-TGCGAGATGGCGGCCA-1	0	0.0507778
0-CACCATGATCGCAAAG-1	0	0.104833
0-GGTTTGACAAGAAGCT-1	0	0.172124
0-ATAGGCTAGCTTCGCA-1	0	0.14904
0-TCCCTTAGATTACTCG-1	0	0.120734
0-GCTTCAGTGGGATTAC-1	0	0.165332
0-TCCGGCCTAGCGTACA-1	0	0.200054
0-TTGGCCTAGAATTTCG-1	0	0.0861044
0-AGCGTGGTATTCTACT-1	0	0.120484
0-GAGGGCGCAGCTCTGC-1	0	0.167992
0-TTACCCATTGCCGGGT-1	0	0.123974
0-ACCAGTGCCCGGTCAA-1	0	-0.0395268
0-AAACGCCCGAGATCGG-1	0	0.0767643
0-CGGTTGGGTTCAAGTT-1	0	0.101805
0-GAATATTCGGAGTCCC-1	0	0.0962049
0-CATCTACCCGAGAACG-1	0	0.103143
0-GAGGGCCGGCAGAGTC-1	0	0.0539
0-TTCGGACTGATGCCTT-1	0	0.0230019
0-GACTGATTGGTCACAA-1	0	0.149399
0-TCGCCCAACTGACTCC-1	0	0.00369325
0-CCTCGTTACGCCTGTT-1	0	0.147326
0-TCATTCGTATAATTTG-1	0	0.0644724
0-CAGCTCGACAAGTTAA-1	0	0.0462139
0-CATGGTAAGTAGCGTT-1	0	0.0994795
0-GGTTCCCTAGTGTCTC-1	0	0.170079
0-GATCCTAAATCGGGAC-1	0	0.227675
0-CGTTGAGCGACCGTCG-1	0	0.104844
0-CAAGAGGGCGGAGTAC-1	0	0.187314
0-CGGTTATCCAACAGTG-1	0	0.0795374
0-GCTTCCGTCCCTAGAC-1	0	0.191849
0-GTACTGGAGTTAGACC-1	0	0.241519
0-ACTGTACGATACACAT-1	0	0.0404886
0-TTGGGCGGCGGTTGCC-1	0	0.138491
0-AAATTACCTATCGATG-1	0	0.0899988
0-ATAATACCGTTAGCCG-1	0	0.123245
0-CCTATATCGTGTCACG-1	0	0.0179277
0-GTGCACGAAAGTGACT-1	0	0.175821
0-CGTACCTGATAGGCCT-1	0	0.101336
0-GCCTTGTATATGCAGT-1	0	0.171658
0-GCTAAGTAGTTTCTCT-1	0	0.270515
0-TCAGGGCGACTTCCTT-1	0	0.182901
0-CGGTCTATCAACCCGT-1	0	0.216047
0-CTAGATTTACGACGGC-1	0	0.227257
0-CAACTATATCGAATGC-1	0	0.0723899
0-TTAATCAGTACGTCAG-1	0	0.0696401
0-AGCTATTTAATCCAAC-1	0	0.0758509
0-AGAATTATGGATTCGA-1	0	0.0785769
0-CAGATCATTTAAAGTC-1	0	0.130934
0-CTAAGGGAATGATTGG-1	0	0.167591
0-CTATAAGAGCCAATCG-1	0	0.170853
0-TAGTTAAGATAGGATA-1	0	0.194123
0-CTAGTATTCGGAATTA-1	0	0.160245
0-GTAGGTGATCCGTGTA-1	0	0.173853
0-CTGGCGACATAAGTCC-1	0	0.121808
0-GGCATATCGGTTCTGC-1	0	0.0577141
0-CGAACATAGTCAGAAA-1	0	0.0386023
0-GGAAGATAAGACTGTA-1	0	0.0993659
0-CCACGAGAAGAGAATC-1	0	0.159079
0-GACCGTCAGGTCGTGA-1	0	0.22706
0-GGCTAATGATTGAAAT-1	0	0.217455
0-CCTACAAGTCCGGAAT-1	0	0.00588618
0-GACTCGGTCGGCGGAT-1	0	0.00498283
0-ATTGGGAGTTCTGTAA-1	0	0.136754
0-GCCCACTGGTCCACAA-1	0	0.0518363
0-CTGGTAACGAGCTCTT-1	0	0.0415166
0-CCTAAAGGCTGACGCT-1	0	0.110994
0-GGAAGCTCGCTTACAG-1	0	0.162693
0-TAGGAACAGCCTCCAG-1	0	0.124261
0-GGGCGTCCACTGGCTC-1	0	0.048278
0-TCATGCAGGTTCTCAT-1	0	0.0345188
0-GTGGAACCTACATGCG-1	0	0.0991527
0-CGTGACATTGGGTCGT-1	0	0.170614
0-ATAAGCAAACACCGAG-1	0	0.104737
0-GTACTCCTGGGTATGC-1	0	0.132646
0-TCTGTGCCATCATAGT-1	0	0.13075
0-TATGTCTCATTGTGCC-1	0	0.0838839
0-TAAAGCGTTAGGAGAA-1	0	0.168744
0-CACGCACAGCGCAGCT-1	0	0.205099
0-GCGCTGATCCAGACTC-1	0	0.126573
0-AAGATTGGCGGAACGT-1	0	0.0796238
0-ATAACGTTACCTCCAC-1	0	0.0545862
0-CCTCTAATCTGCCAAG-1	0	0.0419093
0-CCTCGCCAGCAAATTA-1	0	0.0470459
0-TAGAAAGGTGGCGCTA-1	0	0.119732
0-CCAGTAGTCTGATCCA-1	0	0.113551
0-AAGGGACAGATTCTGT-1	0	0.0748685
0-GTCCGAGAGCAATCAT-1	0	0.127049
0-GTCCTACAGGCGGCTC-1	0	-0.0348359
0-TGTATAACAGATCCTG-1	0	0.0520904
0-GTACGCTTCATTGCAC-1	0	0.145794
0-CATGCGACCAGTTTAA-1	0	0.100028
0-TGCATGGATCGGATCT-1	0	0.124581
0-ACGAGGATACCACTCT-1	0	0.160144
0-TAGGCGATGAGGTCTC-1	0	0.177928
0-TGACAGGACAAGTCCA-1	0	0.111544
0-ACTGGCGAACCTGCGT-1	0	-0.00912835
0-GCCAATAGGGCATCTC-1	0	-0.0223033
0-CGTTATCATACTTCCA-1	0	-0.000203207
0-CAAGCACCAAATGCCT-1	0	-0.0331383
0-CGAGCTGGGCTTTAGG-1	0	-0.0372602
0-TGGGTAAGGTTCCCGC-1	0	0.0635416
0-CGCCGGTGTCGCAGTA-1	0	0.00558537
0-TGCATGTGGTAATCTA-1	0	0.00552137
0-ATCTCCCTGCAATCTA-1	0	0.0137671
0-ACACTCCAATGTCACT-1	0	0.131386
0-CGCAATCGATCATTAG-1	0	0.191823
0-GGTCTGAGAATCTGGA-1	0	0.0153779
0-GTGAAGCCGTATAGTC-1	0	0.0529841
0-GGGTTCAGACGAACAA-1	0	0.120165
0-TGTATCAGACTGAAGC-1	0	0.0390132
0-TGGGTGGGATGTCATT-1	0	0.0415805
0-GGAATGCGCTAGCGTG-1	0	0.0654355
0-TCGAGACCAACACCGT-1	0	0.0356035
0-TATGGGACCGAGCAGG-1	0	-0.0144341
0-TATTAACACCAAAGCA-1	0	0.141614
0-CACCGTTAGGGATCAC-1	0	0.194579
0-CCCTATGTAGAGCAGA-1	0	0.194173
0-AGCCGTGGCTAAATGT-1	0	0.208346
0-TCTGTTTAGATTGTTC-1	0	0.141244
0-TCACGATTAATACGTT-1	0	0.196673
0-TCGATGTTACGGCCGT-1	0	0.142163
0-GACCGGTGATACTCTC-1	0	0.160298
0-CTCTCGCTGTACTATG-1	0	0.153306
0-AACCATAGGGTTGAAC-1	0	0.194623
0-ACGGGAGTGTCGGCCC-1	0	0.138252
0-CTACATATCGCGGGAC-1	0	0.251996
0-CTGGCATCCGAATGAG-1	0	0.165843
0-TCTGCAGATTCGAGTC-1	0	0.203535
0-CGCCTCCCTCCTCTAT-1	0	0.235561
0-TTGCGTCGGCCAACCG-1	0	0.268444
0-ACTCGTAACCCGTCCT-1	0	0.245887
0-CCACATGGCTCTTTAT-1	0	0.114872
0-TTAAGGCCCGTACTTT-1	0	0.162328
0-ACGGACGCAGCGACAA-1	0	0.191866
0-GGTTAGGGATGCTAAT-1	0	0.147059
0-CTCGCATTGCATAGCC-1	0	0.177823
0-ACACCGGTCTGACCGC-1	0	0.156203
0-CAGGGAGATAGGCCAG-1	0	0.177756
0-ATACAGCGTCCACTGA-1	0	0.220455
0-CGTGAACTGACCCGAT-1	0	0.205323
0-GTAACTACGTAGACCT-1	0	0.138447
0-TGGTCGGGTACAGGGC-1	0	0.145792
0-GCCCGATGCCCAGTTC-1	0	0.166717
0-TCTTGGTCAATGATAC-1	0	0.16288
0-ATGCACGCGCTGTTCA-1	0	0.24732
0-TAGGCGGCTGCAAAGA-1	0	0.231295
0-TCCTCCTAAGACATTC-1	0	0.228151
0-CGACTTGCCGGGAAAT-1	0	0.162441
0-CCGTCAACCTCTGGCG-1	0	0.171699
0-AAGAAAGTTTGATGGG-1	0	0.25152
0-GCACAACCTCGGGCGT-1	0	0.191385
0-TATAGCTATTATCTCT-1	0	0.267548
0-CTCATGGTAATTTGCG-1	0	0.182976
0-ACCTCGAACTTATGCT-1	0	0.275255
0-TCCATCAATACTAATC-1	0	0.200157
0-CCGCCTTGCGATGTCG-1	0	0.124756
0-ACATAAGTCGTGGTGA-1	0	0.167099
0-TTCTCAATTGCTACAA-1	0	0.134058
0-CCAGGCGAGATGGTCT-1	0	0.136314
0-GCCTCAGGTACCGGTC-1	0	0.115998
0-TCGCCACCCGGATTAC-1	0	0.141116
0-TTGTGGAGACAGCCGG-1	0	0.145099
0-GACATTTCGCCCAGCC-1	0	0.138747
0-ACATGCTTACGGCAGC-1	0	0.170667
0-GTTGCCCTAACGGGTG-1	0	0.181551
0-GTGCCAAACGTTTCGA-1	0	0.133465
0-CCATAGTCAGTAACCC-1	0	0.0488379
0-CAGTGGTTGCACATGA-1	0	0.0831506
0-AGTTGCTGACTGATAT-1	0	0.142908
0-TCTGCGTCCGGTTTCT-1	0	0.0304398
0-CATCCGCAGGCCCGAA-1	0	0.0555458
0-TAAGTCGCCGAGTATC-1	0	0.132531
0-GCCCAGCGACACAAAG-1	0	0.138778
0-CTGTCCTGCGCACTAC-1	0	0.141005
0-TCATGAAGCGCTGCAT-1	0	0.150035
0-ATATCAATTCCAGCCT-1	0	0.128228
0-TAATACTAGAACAGAC-1	0	0.183304
0-CAGCTGGCGTAACCGT-1	0	0.176258
0-TGCTCAAAGGATGCAC-1	0	0.198503
0-AACGAAAGTCGTCCCA-1	0	0.0956828
0-GGATCTTGACTCAACC-1	0	0.197208
0-GACCACACTTCCCTTT-1	0	0.164978
0-CCGAAACACGACCTCT-1	0	0.156466
0-CTCGAGACATACGATA-1	0	0.18681
0-CTCCCTTGTATCAAGG-1	0	0.20297
0-TGGCTTATGTATAATG-1	0	0.136625
0-TAGTACCACAACTTTC-1	0	0.200498
0-CGATAGCGATACAGTG-1	0	0.190563
0-TGCGGAGTAAAGGTGC-1	0	0.122673
0-CAATTGGGCCGCACTC-1	0	0.107806
0-CGCCCTAATTGTTCAA-1	0	0.147261
0-TTGAAGGATGGGCGCC-1	0	0.119182
0-AAACTTAATTGCACGC-1	0	0.0851839
0-GCTTCGACGTTCAATC-1	0	0.192305
0-CACAAGCTAAGAAAGG-1	0	0.131646
0-TTAGCATCCCTCACGT-1	0	0.125243
0-CGAAGGGTTTCAGATT-1	0	0.138967
0-CTTTGTCGAATGCTCC-1	0	0.118772
0-TGAGGCATGTACTGTG-1	0	0.119249
0-GTGGCAAACAGCGGCA-1	0	0.158703
0-GACTCCTTCCAATTGA-1	0	0.106914
0-TTGTGGTAGGAGGGAT-1	0	0.0357533
0-ATCCTACCTAAGCTCT-1	0	0.173669
0-GAGTCCGCTTACCGGA-1	0	0.0708092
0-ATGTGGACATCTTGAT-1	0	0.132222
0-ATCCTGCGTGGAATGG-1	0	0.132286
0-CAAACGAGTATCGCAG-1	0	0.222575
0-TTGGCCATCTTGCGCT-1	0	0.0629834
0-CCGACAAACACATGAG-1	0	0.0503279
0-TTACAGACCTAAATGA-1	0	0.0159867
0-CACCGATACACCGAGC-1	0	0.148093
0-GGCTTGGCTCTCACCT-1	0	0.145942
0-TCCGTTTAGCCTTGAA-1	0	0.220229
0-TGTGTTCGTATCCAAG-1	0	0.188637
0-ATAGAGTTATCAACTT-1	0	0.166428
0-TGCCTGACATCGGTCA-1	0	0.0643062
0-CCTCACCTTAGCATCG-1	0	0.1032
0-CAACTCCAACGTTTAG-1	0	-0.018503
0-ACGTCTCGTTCCGGGA-1	0	0.0955642
0-CTACGCCATTTCCGAT-1	0	0.144658
0-TACCTTAAGATTTCCC-1	0	0.0699995
0-ATCACTTCATCCTCGC-1	0	0.0429638
0-GAATGTTGGGTAATCT-1	0	0.187128
0-GCTCAATCCGTTTATT-1	0	0.128188
0-AGGTCAGGTGAGAGTG-1	0	0.248386
0-AGAAGTGATTCGTGAT-1	0	0.200949
0-TTCGCCGCTCGCGCTA-1	0	0.198892
0-AAGCTATGGATTGACC-1	0	0.125286
0-AGTCGGCTCAACTTTA-1	0	0.144997
0-GATATCAAGCAGGAGC-1	0	0.117966
0-TTATCCTCAAGGAATA-1	0	0.0899496
0-AGTCTGGACATCCTTG-1	0	0.0406741
0-ACGGCTGGATGTAGAA-1	0	0.129868
0-ATTATGAGACCCAATT-1	0	0.115941
0-CCGCGTAGGTAAGGGC-1	0	0.14713
0-TACATGACCTTATCCG-1	0	0.177626
0-AGTTAAGCGGTCCCGG-1	0	0.19204
0-TAGATTCCTGGTTATT-1	0	0.139113
0-AACTTTACGGGAGCTT-1	0	0.0915078
0-GAGATCTGTCACTCCG-1	0	0.197065
0-AGATAATCACACCTAT-1	0	0.085423
0-TCATCGATGGTCCCAA-1	0	0.0732257
0-CACTTCGTCTTATCTC-1	0	0.100589
0-AATAGTCGCGAGTCGG-1	0	0.238821
0-GGTTGTGTAGCCTGGC-1	0	0.248276
0-CTGCCCACGAAGCGTT-1	0	0.114512
0-AACAATTACTCTACGC-1	0	0.172513
0-ACAAGCTATATGGAAG-1	0	0.254726
0-GTCGGATGTAGCGCGC-1	0	0.175514
0-CAGTCGAGGATGCAAT-1	0	0.0211307
0-ATAGCCTCAGTACCCA-1	0	0.0375121
0-GTCCTTCTACAACCCA-1	0	0.159044
0-GACGACTTTCCAAGAA-1	0	0.140911
0-GAAGGACTAAATTGAA-1	0	0.141276
0-GGTATCAAGCATAGAA-1	0	0.0344332
0-CAGTCGGCCTAGATAT-1	0	0.144099
0-ACGCCAGATGATTTCT-1	0	0.114075
0-TTGCTCCCATACCGGA-1	0	0.111515
0-CGTCATACCATATCCA-1	0	-0.045411
0-GGCGCTCCTCATCAAT-1	0	0.0927487
0-CCAGTGTACAGACCGA-1	0	0.156569
0-CTGGTGAATGGGCCTA-1	0	0.153434
0-ACCTAAGTACCTTTCA-1	0	0.0637818
0-GGGATACGGTAATAAT-1	0	0.160591
0-CACATATTAGCAGGAT-1	0	0.0616346
0-AGTATGCTGGAGACCA-1	0	0.166138
0-GCCCGACTTCTTCCCG-1	0	0.10216
0-AAGTGCGTTAGAATCT-1	0	0.109726
0-CTCAGATTGTGATAAG-1	0	0.143548
0-CCTCCTAGCTAGAGTC-1	0	0.0893129
0-CCTGAATATTTACATA-1	0	0.111193
0-ATTTCATTATTTCGCG-1	0	0.158755
0-ACTGCCGTCGTAACTC-1	0	0.145817
0-GGGTGTTTCAGCTATG-1	0	-0.00708696
0-ACCGAAGAGTCTGGTT-1	0	0.0922347
0-ACTTTGGTCGTGCTCC-1	0	0.0968482
0-GATGCTGTATTTCATC-1	0	0.13621
0-GATGTAACGAACCACC-1	0	0.220077
0-CACCGGTAGAGACATT-1	0	0.106858
0-CGCGAGTCTGCCGGGT-1	0	0.0227334
0-GAGTTGATGGCAATTT-1	0	0.0631485
0-CATATGTCAGGCTACG-1	0	0.108515
0-CCCGTGAGGGCGGTGA-1	0	0.0135535
0-AACTTCTGCGTCTATC-1	0	0.0968468
0-AAATTGATAGTCCTTT-1	0	0.0979963
0-AGTCTCACAAGACTAC-1	0	0.232972
0-GTAGAGGGAGACAAGT-1	0	0.266221
0-ATGACGCGTTCTATCC-1	0	0.253151
0-TCACATCTTATCTGAT-1	0	0.219448
0-CTATGTGAGTCACGGC-1	0	0.244613
0-TCAACATCGACCGAGA-1	0	0.221232
0-GCAACACACTAGAACT-1	0	0.186565
0-TACATCCCTATCCCTG-1	0	0.255143
0-CACCAATCATCCGTCT-1	0	0.177374
0-GCCAAGAATACTTCTG-1	0	0.152465
0-CGACCCTTAACGCCGG-1	0	0.156855
0-TCAGGGCGCAAACTCG-1	0	0.130816
0-TGTGCCAGAGGCAAAG-1	0	0.213738
0-TAGACTCAGTTGGCCT-1	0	0.144351
0-TTGCCATAGCCCGCTC-1	0	0.220354
0-CCCGGTGTATCGGAAT-1	0	0.215364
0-TTATCTGACATTAGGA-1	0	0.220427
0-GATGCCTTCTGCGGCA-1	0	0.25356
0-AGGATCACGCGATCTG-1	0	0.227184
0-ACCGGTCAGGTACACC-1	0	0.218994
0-AGTGGTGTTACCCGTG-1	0	0.173961
0-CGCCACAGGTCGCGAT-1	0	0.163176
0-AAATGGCCCGTGCCCT-1	0	0.196861
0-CCTTCCGCAACGCTGC-1	0	0.169882
0-TTGAATCGTTGTATAA-1	0	0.184186
0-TGGCCAATTTGGTACT-1	0	0.204491
0-TATAGCGCACGTTATC-1	0	0.188987
0-TCGGCGTACTGCACAA-1	0	0.155462
0-TAATAGGTCACCAGAA-1	0	0.237243
0-TATCCATCTCGGTTAG-1	0	0.211317
0-CGGGAAGTACCGTGGC-1	0	0.218329
0-GGAGACCATCTACATA-1	0	0.250928
0-GCAAGCTGGAAACCGC-1	0	0.185888
0-TTGTGAGGCATGACGC-1	0	0.143745
0-TTGTACACCTCGAACA-1	0	0.131828
0-AGACCAAACCACACCT-1	0	0.22529
0-CTTCAGTGGTCGCCTA-1	0	0.206974
0-CCGGCGTGAGACTCTG-1	0	0.279841
0-GTGGGAAGACTGAATC-1	0	0.213265
0-GCTGGTTTAGGCCATA-1	0	0.153685
0-TGCGAATATGGGATTT-1	0	0.202915
0-ACCATCCGCCAACTAG-1	0	0.202357
0-TTCCCGGCGCCAATAG-1	0	0.141852
0-GTTATTAACGTGGGAG-1	0	0.120952
0-CCCGAAGTTTCGCGAA-1	0	0.183774
0-CCTCGGATGCTACCTG-1	0	0.261158
0-CGAACGGCCGGACAAC-1	0	0.292238
0-GCTGAATCTTCCAATC-1	0	0.233617
0-CAGTGTTAATCTCTCA-1	0	0.195928
0-GAGGCCCGACTCCGCA-1	0	0.130456
0-TGTCGTTATCACATAT-1	0	0.112753
0-GGGTATTCTAGCAAAC-1	0	0.283184
0-TAAGAGGGACAGGGAC-1	0	0.224701
0-AGCAACCGAAAGTAAT-1	0	0.20155
0-CAACGAGCTTATTATG-1	0	0.181027
0-GATCCAACCTTTAAAC-1	0	0.14062
0-CAGATCCTGGTTTGAA-1	0	0.240048
0-CGAATCTGCTCGACGC-1	0	0.161941
0-CAGTACCAGTTTACGT-1	0	0.251045
0-GGAACCCGAACAAGAA-1	0	0.181753
0-TGAACCTGAATGTGAG-1	0	0.164098
0-CCCACTCCACGGTATC-1	0	0.214389
0-TCCCTGGCGTATTAAC-1	0	0.237384
0-ACAGAACTGAGAACAA-1	0	0.167397
0-CTCTCTAACTGCCTAG-1	0	0.251711
0-AGATGCAAGACGTGCA-1	0	0.157965
0-TATCTTGCAATACAAC-1	0	0.174392
0-CGAATGAAGTCATTGC-1	0	0.203757
0-AAGGGAACGACTGGCT-1	0	0.168163
0-AGTTAAGTCAACCGCT-1	0	0.180965
0-ATCAATGCCGTGGCTG-1	0	0.197767
0-ATGGCAGCATTACGAT-1	0	0.0840593
0-CGACGCATCCGTACCT-1	0	0.140724
0-ATCAGAAGCTGGTTGC-1	0	0.139274
0-CCGTATCTCGTCGTAG-1	0	0.220416
0-GTCCTACTCTACGGGC-1	0	0.19669
0-GCCCTAGCCGTCGCGA-1	0	0.211135
0-TTGCCGCAGACCTACA-1	0	0.2616
0-AGAAGGTACACTTCAC-1	0	0.195298
0-GCGGCTTTAGCAAGTT-1	0	0.18417
0-TGACTCCGAATCATAC-1	0	0.159344
0-GTGAAGTCACGACTCG-1	0	0.132115
0-CGAGAGCGCGTAGATA-1	0	0.174323
0-TGATTCAGGTCCCGCG-1	0	0.183044
0-TCGCCGCACCGCGTGA-1	0	0.133614
0-AGATGCATCCTGTGTC-1	0	0.119749
0-ATCAGCTCGTCCACTA-1	0	0.163323
0-CACCCTTGGTGAGACC-1	0	0.192897
0-GGAACCTTGACTCTGC-1	0	0.194587
0-GTATCTCAGTCTTGAC-1	0	0.192345
0-ACAGGTGGAGGTGAGG-1	0	0.231773
0-TGGACGCAATCCAGCC-1	0	0.119874
0-GGGCAGTCAACGCCAA-1	0	0.138184
0-AGGCGGTTTGTCCCGC-1	0	0.150896
0-AAACACCAATAACTGC-1	0	0.210368
0-GGTCGTAAGCTCGCAC-1	0	0.130806
0-GACTACAAAGCGGTGG-1	0	0.111231
0-GAGTAAGGCCACGGGA-1	0	0.193038
0-CAGATGTTTGTCCCAA-1	0	0.261965
0-CGTTGTAAACGTCAGG-1	0	0.108069
0-ATCCCATCCACAGCGC-1	0	0.166364
0-CGTTCATGGTGCGCGT-1	0	0.224166
0-TCAGAGCATGTCAACG-1	0	0.124986
0-TCGACAACTGAACCCG-1	0	0.140778
0-CTCGTCGAGGGCTCAT-1	0	0.148707
0-GTCAAAGAAGTGGTGT-1	0	0.167387
0-GGTGATGAAGGAAGTG-1	0	0.165256
0-TGCGTCATGACTGAGC-1	0	0.165906
0-CTTAAGCAGCGAGCCG-1	0	0.210299
0-CTTATGCGCTCAGGGC-1	0	0.251281
0-GGGCAACCGCACGTGC-1	0	0.191607
0-GAAACATAGGAAACAG-1	0	0.169152
0-ATGGTATTTACTGATT-1	0	0.222806
0-GTTAGGCTACCCGTTT-1	0	0.122887
0-TCTCGTGTTACGAGGA-1	0	0.0946675
0-TATCAGTGGCGTAGTC-1	0	0.104613
0-CACAGAGACGAGGACG-1	0	0.145323
0-GGGCAGACGTCACTGC-1	0	0.148021
0-ACGGTCACCGAGAACA-1	0	0.181827
0-GGCGAGCGAAACGGCA-1	0	0.167459
0-TTGGTTGCGGTGCGCG-1	0	0.123853
0-AATCTGGCTTTCTAGT-1	0	0.216653
0-TTGTCACCGCGGTATC-1	0	0.223169
0-GGGCCTAAATGGGCTA-1	0	0.203271
0-ATGGAAATTTAAGGAG-1	0	0.121785
0-TACTTTCCGCACGCCA-1	0	0.167772
0-AACCCATCCCATGATC-1	0	0.110918
0-ACACATGATCAAATCT-1	0	0.162055
0-ACAAACCATGCGTCCT-1	0	0.165251
0-CCCAGTAAACTTGGGA-1	0	0.16995
0-CCTCTATCGATTAGCA-1	0	0.241799
0-TGGCATGAAGTTTGGG-1	0	0.157299
0-TATTCAATTCTAATCC-1	0	0.114906
0-CACTCAGCTCTTGAGG-1	0	0.119499
0-ATTAATTCGGTCACTC-1	0	0.150899
0-ACTCGTCAGTAATCCC-1	0	0.190094
0-TATTATGTTTGCCTGC-1	0	0.163527
0-GAAGCTCGGACCCGTC-1	0	0.20984
0-GGGACAGAGTTACTCC-1	0	0.188488
0-ATGACGCCGGCTCTAA-1	0	0.125067
0-AATCTAGGTTTACTTG-1	0	0.136861
0-AGCGGCGGTTAGCGGT-1	0	0.277819
0-ATACGGAACGTCGTTT-1	0	0.172171
0-CCAAGCGTAACTCGTA-1	0	0.257604
0-GAGCGCTGTTAGGTAA-1	0	0.319465
0-CTAACTGGTCCGGTTC-1	0	0.140187
0-CGATGTTGTTATCTAC-1	0	0.144279
0-GTCTCCTGCCAGTATG-1	0	0.128257
0-GTATGAAATTTCACTC-1	0	0.239375
0-GTGGAGCGTTTACCGA-1	0	0.117223
0-CCTACATTCACAGACG-1	0	0.0925937
0-AGACGACGATGCCGCT-1	0	0.106667
0-TTCTTGGACGATCTGC-1	0	0.0916395
0-CACCCGGTTTGTGACT-1	0	0.150874
0-TAACATACACGCGATC-1	0	0.122272
0-CCAGAAAGCAACTCAT-1	0	0.182963
0-AAAGTAGCATTGCTCA-1	0	0.24618
0-CTCGGTTGTCGGCCCT-1	0	0.181423
0-TCCTCTCCAGTTGTCC-1	0	0.246874
0-CTACTATCATAGGTTT-1	0	0.217595
0-AGCTCTAGACGTTCCA-1	0	0.200537
0-ACTACATCCCGACAAG-1	0	0.160313
0-CCCTGGCTGTTCCTTC-1	0	0.12276
0-AATAACACTAGAACAA-1	0	0.138318
0-TTGCTGCACCTATCCA-1	0	0.072768
0-CCATAACCTGTGCAGT-1	0	0.131079
0-ACGTTATTGGTCACTC-1	0	0.111883
0-ACTTGTAGTCCCTTCA-1	0	0.145873
0-CTTAGGTATAGACCAG-1	0	0.171873
0-CCTCGAAGTGGACGGG-1	0	0.0961852
0-ACATAATAAGGCGGTG-1	0	0.133104
0-GAAGTGCTGGATAGCT-1	0	0.0277665
0-ATTATGCCATAGGGAG-1	0	0.0416887
0-CGTAGCGAATTGTCAG-1	0	0.149026
0-CGGCAGGGTCGGGTTG-1	0	0.062092
0-TTACTCCGGCCGGGAA-1	0	0.141557
0-GGCTCGCGTTGAGGTA-1	0	0.201004
0-GCTGTTGCTACCGAAC-1	0	0.144185
0-GGCGGTAGGATCATTG-1	0	0.0267358
0-AATCGCCTCAGCGCCA-1	0	0.101338
0-AGATGACTCGCCCACG-1	0	0.0430199
0-ATAGTTCCACCCACTC-1	0	-0.0347811
0-CATGCGTTAGACAGAA-1	0	0.193829
0-TTCAAAGTCTCTAGCC-1	0	0.0896104
0-AAGAGCTCTTTATCGG-1	0	0.0772054
0-ATGATCGGGAATAGAC-1	0	0.0176173
0-TGTGGCAAAGCGTATG-1	0	0.0985067
0-CTACTATCTTTCAGAG-1	0	0.0384696
0-CCATCTCACCAGTGAA-1	0	0.126527
0-CCGGCGCATATTGGAT-1	0	0.108621
0-AGCTGTAACCTCAATC-1	0	0.0601287
0-AACGTTATCAGCACCT-1	0	0.177071
0-GAAAGAACAGCGTTAT-1	0	0.0789959
0-TATGACCTTGCGCTGG-1	0	0.179438
0-AGGTACGATATTGCCA-1	0	0.143008
0-TCTTCCCATGGGCACA-1	0	0.0656618
0-GTAGCGGCTATACACT-1	0	0.0229129
0-TTATTAGGGAAGCATC-1	0	0.16194
0-CCGTGGAACGATCCAA-1	0	0.139456
0-TATTTATACCGAGTAG-1	0	0.0433223
0-CCATAAACAACCCGAC-1	0	0.0496761
0-ACTCAATAAAGGCACG-1	0	0.13138
0-AATGATGCGACTCCTG-1	0	0.0584007
0-CCTCTGGCCTAGACGG-1	0	0.123255
0-CATAGTACATTGAGAG-1	0	0.0840209
0-GCATGAGGGACGCGGC-1	0	0.131206
0-ACCCTTCATCTGCGAA-1	0	0.191468
0-CTAGACATATATGTAG-1	0	0.0632434
0-TTGGATTGGGTACCAC-1	0	0.11081
0-TCACCGCTCGGCACTC-1	0	0.0231759
0-ATCTGTAATTGTACCC-1	0	0.0113275
0-CCATAGGTTGGCGTGG-1	0	0.123145
0-GGGCTGCCTAGGGCGA-1	0	0.0385129
0-TTGTATCACACAGAAT-1	0	0.231898
0-TAATACACAGTAGTAT-1	0	0.0443674
0-CTCCGGCCTAATATGC-1	0	0.00730903
0-CATTACGTCGGCCCGT-1	0	0.0471019
0-TAGTCTGTGACGTTGC-1	0	0.0472525
0-ACTATTCGTCCGTGGT-1	0	0.100041
0-TTCAAGCCGAGCTGAG-1	0	0.208619
0-TCCTTCAGTGGTCGAA-1	0	0.184759
0-TAGACTACCTAGCGTT-1	0	0.255327
0-AACAGGAAATCGAATA-1	0	0.159846
0-GGGAGTTAATGAGGCG-1	0	0.211575
0-TCATCCCAGAGGGTGG-1	0	0.150452
0-TGGAATATCCTTGACC-1	0	0.152809
0-TCGGAGTACATGAGTA-1	0	0.110093
0-AAACTAACGTGGCGAC-1	0	0.121688
0-TGAAACTTATGCAAGC-1	0	0.0749201
0-TTGCACGGAGCAGCAC-1	0	0.172693
0-CCAAGACTTCTGCGAA-1	0	0.139233
0-TTGTGGCCCTGACAGT-1	0	0.117178
0-GCTTGGATCGATTAGG-1	0	0.157333
0-GGTAGTGCTCGCACCA-1	0	0.0718029
0-AACGTGCGAAAGTCTC-1	0	0.0558215
0-CTCTCACAATCGATGA-1	0	0.127402
0-ACGTAGATTGCTGATG-1	0	0.105813
0-TATAGATGGTCGCAGT-1	0	0.13586
0-CCGTAAGTTGGTCCCA-1	0	0.11199
0-GCGCTAATTGAATAGA-1	0	0.126628
0-GTCCTTTAATGACTTC-1	0	0.0197511
0-GATTCGACGGTTCACG-1	0	0.164487
0-GTGTTACTATGCGTCC-1	0	0.189444
0-GCATAAATTGAACGCC-1	0	0.120419
0-CTAACGAAACTTGCTG-1	0	0.0869927
0-AAATGGCATGTCTTGT-1	0	0.176782
0-CCGCACAAAGACCAAC-1	0	0.203427
0-TCTTCGATACCAATAA-1	0	0.218255
0-GTCGCGTAACCCGTTG-1	0	0.12708
0-AGTTACCGCACATGGT-1	0	0.034138
0-CGACACGGATGCCCAC-1	0	0.161292
0-AATAGCAAGCCTCCTG-1	0	0.0709756
0-TCGCCGGTCGATCCGT-1	0	0.0200567
0-GAGCGAGGGAGTACCG-1	0	0.113763
0-GAACGACCGAATGATA-1	0	0.0997983
0-TTCGTTCAACGAAGTT-1	0	0.155356
0-GTCTTAGTACAGCCGG-1	0	0.0536559
0-TGGGCACGTTCTATGG-1	0	-0.0158489
0-TTCTTTGGTCGCGACG-1	0	0.155234
0-CCCAGAGGAGGGCGTA-1	0	0.15464
0-GCGCATCCAGTCAGCA-1	0	0.00618397
0-ATGCGACAGTCCCATT-1	0	0.143759
0-CATGGAAATGGGACCA-1	0	0.0804992
0-GGACGGCTTGCGCAAC-1	0	0.0717756
0-ACAAATTCAGATCTGA-1	0	0.0362456
0-ATAAGTACCCGATTGT-1	0	0.0389007
0-AGACGGGCCGATTTAA-1	0	-0.0160674
0-TGGAACCACTGACACA-1	0	0.0339489
0-CTCGAATGGAACGTAT-1	0	-0.00570511
0-AACTGAGGTCAGCGTC-1	0	-0.063342
0-TTATATACGCTGTCAC-1	0	0.103624
0-CCGCCGGTCAACACAC-1	0	0.0549569
0-TGTTTCGGTACTTCTC-1	0	0.0986527
0-CTAGCCGATGTTATGA-1	0	0.0493582
0-ACAAGGCCTACCAGCC-1	0	0.199291
0-GTATTAGGGTTCGCGT-1	0	0.215419
0-ATTCTGAGTATGAACT-1	0	0.0396078
0-CGGCTCTTCGTCGAAC-1	0	0.0201036
0-CGGGTTCGGCACGTAT-1	0	0.120849
0-GGATTAAGCTAAGGTC-1	0	0.157522
0-TATCACCCAACCGACC-1	0	0.0705504
0-CGCATCATGGCTTCAG-1	0	0.0179689
0-TTATAGTCCAAGGTGC-1	0	0.132672
0-CTTCTTACGTCGTATA-1	0	0.139808
0-GGTGGACCACGTGTTA-1	0	0.0178534
0-ATAGGAATCTAAGCTT-1	0	0.0479254
0-TTAAGCGCCTGACCCA-1	0	0.0334504
0-GTTTATGGGATTTAGA-1	0	0.24662
0-AACCCTACTGTCAATA-1	0	0.160387
0-ATACTAGCATGACCCT-1	0	0.15223
0-GTGCGGGTCTCCAAAT-1	0	0.145884
0-TGACATCGAGCGGACC-1	0	0.242751
0-TGAGAATGCTTTACCG-1	0	0.0649277
0-TCCACTTTATCTAGGT-1	0	0.0452708
0-CTATCGGGTCTCAACA-1	0	0.16334
0-GGTAAATGTGCGTTAC-1	0	0.153138
0-CTCCGGCTTGTAGACA-1	0	0.0638894
0-CCCTAGGCAACAAGAG-1	0	0.130391
0-AATGAGTTCGCATATG-1	0	0.0920996
0-ACTCTTGTATAGTAAC-1	0	0.265524
0-CGGGCCATAGCCGCAC-1	0	0.0781956
0-GATCGTGACTGATATC-1	0	0.0449906
0-GCTCGCTCATGTCCAA-1	0	0.0824913
0-CCCGTCAGCGTCTGAC-1	0	0.0822647
0-CTAAGTACAGGGCTAC-1	0	0.132165
0-TCAGCAAATGCATCTC-1	0	0.12368
0-CCGGGCGGTCTCGTCA-1	0	0.0496026
0-ACACACTTTCTACACG-1	0	0.213457
0-CGCACGTGCGCTATCA-1	0	0.00302183
0-CCTAGTTAGTCGCATG-1	0	0.142652
0-CCACGGTGCCCGGTAG-1	0	0.133683
0-TATATCCCTGGGAGGA-1	0	0.183492
0-GGGCGTCACCACGTAA-1	0	0.168838
0-TCAAACTTAGATTGTT-1	0	0.148827
0-CCACCCAAGGAAAGTG-1	0	0.120351
0-GAATTATAGTGAAAGG-1	0	0.173993
0-TGCGCAAAGCATTTGG-1	0	0.196614
0-TATTTAGTCTAGATCG-1	0	0.113908
0-CAATATGTAGATTTAC-1	0	0.0593729
0-AACTGGGTCCCGACGT-1	0	0.179106
0-AGCATCGTCGATAATT-1	0	0.163999
0-GATTCCGCGTTTCCGT-1	0	0.132949
0-GTTCCAGTCTGACCAT-1	0	0.185872
0-GCTGCTCTCCGGACAC-1	0	0.25591
0-ATTGTACAACTCGGCT-1	0	0.204315
0-GTGCAACAAATGTGGC-1	0	0.173217
0-GACAACGCAGCTTACG-1	0	0.202397
0-GTATAGGACTCAGTAG-1	0	0.165999
0-GAGGTACATCCATCTT-1	0	0.229032
0-TTGCTGAAGGAACCAC-1	0	0.16133
0-TAGGGTGTTTCAAGAG-1	0	0.103106
0-TACCTCACGCTTGTAC-1	0	0.118142
0-CATCATCTACCCGGAC-1	0	0.116695
0-ACAGCGCACCCGCAGC-1	0	0.150815
0-TCCTCGGGCTGGGCTT-1	0	0.100893
0-AAACGAGACGGTTGAT-1	0	0.0777588
0-GGGAGAACTCACAGTA-1	0	0.186776
0-GACTCACCCACGTGAG-1	0	0.129659
0-ACATGGCGCCAAAGTA-1	0	0.206365
0-TTGTTGTGTGTCAAGA-1	0	0.152159
0-GGTTCTACTCGTCTGA-1	0	0.0993893
0-GCAGACCCAGCACGTA-1	0	0.201438
0-GGAGGGCTTGGTTGGC-1	0	0.101713
0-ATGCCGGTCTTGCATA-1	0	0.180344
0-GCTGCACGGTTTCTTA-1	0	0.211746
0-TGGAGCTAAAGTTCCC-1	0	0.0361925
0-GTCCTTCTAGTGGGTT-1	0	0.0445312
0-GGAGTGCCGCCCTGGA-1	0	0.0635069
0-TTAACCAACCCTCCCT-1	0	0.146719
0-TTGAATTCACGTGAGG-1	0	0.179463
0-CACAGCTAGGGAGTGA-1	0	0.19741
0-CGTTTAAGCGGAGCAC-1	0	0.203229
0-ACGATGGATCCGATGC-1	0	0.195918
0-CACCCAAATCTTATGT-1	0	0.137017
0-TTAGAGGGATATACAG-1	0	0.118853
0-GCCACCTTATTCGCGA-1	0	0.0941232
0-CAAATTGTCAGCAAGC-1	0	0.116157
0-CTGAATTTATTGCCAG-1	0	0.15169
0-GACTCGCGGGAATGAC-1	0	0.0766359
0-CTGGGCTATCCTTTGG-1	0	0.120947
0-CTAGGTCTGAAGGAAT-1	0	0.157624
0-TAGTTTATTCTTGCTT-1	0	0.0848044
0-GTGCGACAGGGAGTGT-1	0	0.0931599
0-CAGAGTGATTTAACGT-1	0	0.145311
0-AGGCCCATTGTACAGG-1	0	0.15499
0-CGGAGCATGGCGATCC-1	0	0.10788
0-TACTGCAATCAATTAC-1	0	0.0789212
0-ACGATCATCTTGTAAA-1	0	0.154064
0-CGTATTAAGAGATCTA-1	0	0.0189851
0-CACGCAGCGAGGCTTT-1	0	0.0107776
0-TACGAACACGACTTCA-1	0	0.0184035
0-GATGCGTCCTGCATTC-1	0	0.0303706
0-ACCATATCCGCAATAA-1	0	0.108667
0-AAATGGTCAATGTGCC-1	0	0.0613333
0-CTACGCACGGAGTACC-1	0	0.112149
0-GACCAGAGCCCTGTAG-1	0	0.0728866
0-GGTATTGCCGAGTTTA-1	0	0.126368
0-TGTGTCGCGAGTTGCA-1	0	-0.00404872
0-ACAATGATTCTTCTAC-1	0	-0.00759089
0-CAAACGGTCGCACTTT-1	0	0.0942092
0-CGTCACGTCCATTGGT-1	0	0.00618087
0-ATTGATCACCACATTT-1	0	-0.0154503
0-ACTGTAGCACTTTGGA-1	0	0.094246
0-TAGTGCCCTCCAGAGT-1	0	0.0119245
0-ATTAGGCGATGCTTTC-1	0	0.0491826
0-TGGAGTGATGCGATGA-1	0	-0.0132255
0-CTGAATCCGAGACCTC-1	0	-0.0347811
0-TATGGTCTGAGTAACA-1	0	0.071547
0-GCGGTTCCCTATCATG-1	0	0.0450675
0-GAGTCTTGTAAAGGAC-1	0	0.0657773
0-TCAGGTTCTTTGAGAA-1	0	0.0997375
0-ACAACAGCATGAGCTA-1	0	0.0907959
0-TTGAATATGGACTTTC-1	0	0.11929
0-GTGACTTCAGTAGTGC-1	0	0.110955
0-GAAACTCTAATGAAGG-1	0	0.00281448
0-TCCAGAGCACCGGTTC-1	0	-0.026296
0-TCAAAGAGCTATCTGT-1	0	0.202394
0-GCCTGCTACACTGAGA-1	0	-0.00643787
0-GTTTCTGCAGTCTCCC-1	0	0.186793
0-GCAGGAACTTAGATCT-1	0	0.105125
0-TTAAGCCGACAACTTC-1	0	0.0696914
0-CGAACGCCCAGTGCCG-1	0	0.0784103
0-ATAAGTTACCGCGACG-1	0	0.087406
0-AGCCCTAAGCGAAGTT-1	0	0.195404
0-AGATTCACAACCGATA-1	0	0.128354
0-TCCCAGCTTTAGTCTG-1	0	0.0598314
0-GTCTTCCTCACCTAAG-1	0	0.0320386
0-ACACGAGACTCCTTCT-1	0	0.0656244
0-CTCGTTTCTAATGTTT-1	0	0.0926475
0-TCGGACGCCCAGCCCA-1	0	0.0784526
0-CATGGCAGGAAGATCG-1	0	0.0941642
0-TACTTTACTGAGCCGG-1	0	0.00256251
0-TATCCATATCATGCGA-1	0	0.125471
0-TGGACTGTTCGCTCAA-1	0	0.0812217
0-TCTTCGAATAGACGTT-1	0	0.0288239
0-ATTGAAGATCTTAGTG-1	0	0.125324
0-TTGAAGAATTCCCAGG-1	0	0.0566242
0-CACGACGTAATAGTAA-1	0	0.0568374
0-TCACGCATTGTAGATC-1	0	-0.0179169
0-CACTCAAGAGCTATGG-1	0	0.125084
0-TCACAGGTTATTGGGC-1	0	0.151818
0-ATCTTGACCTGCAACG-1	0	0.13371
0-GGCGGAGTAATATTAG-1	0	0.121937
0-GGGCTGGTTAGTCGCG-1	0	0.138724
0-CTGGATTTACACTTGA-1	0	0.0601824
0-GTTATATTATCTCCCT-1	0	0.0389018
0-ATGAGGAGTGTTAATC-1	0	0.0620306
0-TGAGTAAATTAGCGTA-1	0	0.0300253
0-TTGGATATCGTCTACG-1	0	0.124196
0-GACCAGGTCATTCATA-1	0	0.0131391
0-TGGCCGTATATTGACC-1	0	0.106014
0-TGCGCGATTAACGGAG-1	0	0.00157695
0-CGGGATCAATGTAAGA-1	0	0.165822
0-GATCTAACCGTATTCA-1	0	0.0633194
0-TTAAACTCGAATTCAT-1	0	0.14652
0-GGGTCATGCGTACCAT-1	0	0.080941
0-GCGAGAAACGGGAGTT-1	0	0.0467156
0-AGCCTAATACCCACGT-1	0	0.0795869
0-CTGGTCATTCCAATCC-1	0	0.0385235
0-ACGTGCGCCTCGTGCA-1	0	-0.0226383
0-TGAAGAGCGGTCCTAG-1	0	0.00805803
0-TCTGTTACCCAGCATA-1	0	0.0550917
0-TCCGATAATTGCCATA-1	0	0.019284
0-CGCAAACACGAGTTAC-1	0	-0.0149638
0-GCGTCGAAATGTCGGT-1	0	-0.0981089
0-ATCCAACGCAGTCATA-1	0	0.00514747
0-CATCTTACACCACCTC-1	0	-0.0251545
0-GATGGTGCCCTAGGCA-1	0	0.0486317
0-CGCTAGAGACCGCTGC-1	0	0.0600003
0-AGGCCACCCGTTATGA-1	0	0.0588821
0-TTCACGAAAGGATCAC-1	0	0.0455411
0-ACTGTCCAGGATTATA-1	0	0.128605
0-CATTCACTGACAGCTA-1	0	0.0327416
0-CGGCTGCAAGATTAAG-1	0	0.0317461
0-GTGGGCTTAGACACAC-1	0	0.172232
0-CGACCTACTAGACAAT-1	0	0.132372
0-ATATACATGTATGGTA-1	0	0.132496
0-GCGACGATAGTTGTAC-1	0	0.0951225
0-ACGTGACAAAGTAAGT-1	0	0.221321
0-ACGTTTAGTTGTGATC-1	0	0.177576
0-TTGGAAGAATACAGTC-1	0	0.182205
0-TCTAAAGAACAGTCTC-1	0	0.132349
0-TGTGTGACCATGAATC-1	0	0.165962
0-ACTGCTCGGAAGGATG-1	0	0.271381
0-AGTCGTGGGCATTACG-1	0	0.085446
0-GACCCAATTATGATAC-1	0	0.103819
0-CAAACTATTGAGCTTC-1	0	0.074621
0-AACTGATATTAGGCCT-1	0	-0.0365402
0-ACAAAGAAGGTAGGCC-1	0	0.211296
0-GATCCGGGAATTAACA-1	0	0.0731155
0-CTGGGTTGAGTTAAAG-1	0	0.180794
0-AGAGCGGGCTAATCAT-1	0	0.247555
0-TGCGATGCTAATGGCT-1	0	0.163877
0-CACGGGATTGAGGGTT-1	0	0.14419
0-TCTGGGAACCTTTGAA-1	0	0.126579
0-TAGCGTTGGGTCTTAC-1	0	-0.00132813
0-CGTGCAGACTGGGACA-1	0	0.118287
0-CTGGACGCAGTCCGGC-1	0	0.114965
0-ATAGACAACGGGACCT-1	0	0.116592
0-GTCAAGCGGACTCGGG-1	0	0.165928
0-CCTCAACGATCGCTGT-1	0	0.136951
0-AATATCCTAGCAAACT-1	0	0.104079
0-GTGGGTACTGAGCGTA-1	0	0.0958839
0-GACAGATTTCTGGCTC-1	0	0.158374
0-GTCCCAACGTAAAGTA-1	0	0.184255
0-ACGAGGTTTACAACGT-1	0	0.123352
0-TTCTTAGTGGCTCAGA-1	0	0.099048
0-CGTCTGGAAGGGCCCG-1	0	-0.0247761
0-AGCGACATCCCATTCA-1	0	0.146288
0-TTCGGGACTAATCGCG-1	0	0.0172607
0-TGCACGAGTCGGCAGC-1	0	0.0444368
0-GAATTCACCCGGGTGT-1	0	0.038239
0-TAGATATGGACTGGAA-1	0	0.0347558
0-CTCATGGCTCACAATC-1	0	0.0410401
0-CTCGAGGTCGAACAGT-1	0	0.0552182
0-CCGATCTCAACCTTAT-1	0	-0.0724122
0-TCTTGATGCGTAGCGA-1	0	-0.0154789
0-AGGGTCGATGCGAACT-1	0	-0.0517673
0-AGCGACAGGAACGGTC-1	0	-0.0431638
0-CTCCCTCCTTTCGATC-1	0	-0.010207
0-CCGACGGGCATGAGGT-1	0	0.0350692
0-ACTTGACTCCCTCTTT-1	0	-0.0217584
0-CGTGTCCCATTCGCGA-1	0	-0.0181162
0-CAGGCCAGTACCACCT-1	0	-0.0210111
0-AAGCTCGTGCCAAGTC-1	0	0.0383858
0-TTGACCGTGTTAATGA-1	0	0.242534
0-CTCTGTTTGAGGATTC-1	0	0.0886697
0-TAACATACAATGTGGG-1	0	0.0166218
0-TCAGTAGGGACTATAA-1	0	0.0412291
0-TCCGTAACCACAATCC-1	0	0.142548
0-CGAAACATAGATGGCA-1	0	0.0756602
0-TTGTCGTTCAGTTACC-1	0	0.102491
0-CGCGACACTGCGCAGC-1	0	0.183393
0-AGTAATGTCTTGCCGC-1	0	0.0454166
0-TATATGCTGGGTTGCC-1	0	0.135491
0-CATCGTCCGGTTACTA-1	0	0.05712
0-AAACAGCTTTCAGAAG-1	0	0.197458
0-CAGGCGCACGGTGGTC-1	0	0.0864831
0-TTATCTGTATCATAAC-1	0	0.147994
0-GACTGCGGCACGTGTA-1	0	0.103241
0-GGGCCCTTATCTATAC-1	0	0.152995
0-TGTCCGTGGCGCCTTT-1	0	0.037995
0-ACATCAGCTGGGACGC-1	0	0.141804
0-CCTGCGTTCTACGCTT-1	0	0.0958674
0-TGATAGCGGGATTCTA-1	0	0.0345232
0-AGCATCATTTCGAAAG-1	0	0.094575
0-CGGGAGTATACCGCCG-1	0	0.110619
0-CGCGCAAATGTCCAGA-1	0	0.052199
0-CTCGCACCTATATAGT-1	0	0.0808798
0-TATTACCATCCTGCTT-1	0	0.0688061
0-TTCTTGTGTCCATCAG-1	0	0.122445
0-GCGATTGTTAACGTTA-1	0	0.0412279
0-TCAATACAATTGCTGC-1	0	0.0851833
0-CTTACACGGTATTCCA-1	0	0.0808056
0-CGAGGGACTGCGGTCG-1	0	0.141131
0-ACGTATTACTCCGATC-1	0	0.121965
0-GGTAACCGGGAGGATA-1	0	0.103028
0-CACCAGTCAGCATGCA-1	0	0.00936305
0-CCGCCGGAACTTCTCG-1	0	0.150237
0-AATGTGCCCGAGGTGT-1	0	0.119315
0-TCACGATGTCCGTGGA-1	0	0.181902
0-GATCCTCGACACTGGC-1	0	-0.00341198
0-TCAACAAAGATAATTC-1	0	0.0920883
0-CGGATAAGCGGACATG-1	0	0.18746
0-GTGGCCTAATATCATT-1	0	0.288666
0-GATCGGCGATAAGTCG-1	0	0.196164
0-GAGAATCTCACGATCA-1	0	0.208732
0-ACGCGTTTCTTAAGAG-1	0	0.152049
0-CCCGCAGGGCCCAAAG-1	0	0.144667
0-CCCGGTGGAAGAACCT-1	0	0.131772
0-CCATACTCGCCTCTCC-1	0	0.0977684
0-CTCACCAGTACAAGTG-1	0	0.172112
0-TATATCATTGATCAGT-1	0	0.254541
0-GGGCACGAATTGGCCG-1	0	0.254131
0-GAAACTCGTGCGATGC-1	0	0.269099
0-ATTCAGTAGCAGGGTC-1	0	0.248436
0-GCTGGCAGGTGCCGTG-1	0	0.226642
0-GATATGGATTACGCGG-1	0	0.24576
0-GCGTTATATTTGGAAC-1	0	0.193936
0-AATACAATGTTTCAGG-1	0	0.148626
0-GTAGAAACGGGTGGAG-1	0	0.146123
0-TGGTTATGCTTGCGGT-1	0	0.134853
0-GGAACGGCCTGCAGCC-1	0	0.0330179
0-GGTTGTGCTCTTGTCC-1	0	0.26493
0-GAGAGCGCAGTCCCTG-1	0	0.214944
0-GATGCCAGCAGAAGGC-1	0	0.110897
0-ACTCTAAACCTGGGAT-1	0	0.246292
0-CTCATTCGTGAACATC-1	0	0.146625
0-TCGTTGACAGGGTCCC-1	0	0.182032
0-ATACCCTCCCGGCCAA-1	0	0.286667
0-ATCGTATTCCGAGAAC-1	0	0.243352
0-GTCCTATTGTTGTGGT-1	0	0.220458
0-AGTTACCCTTAAGACT-1	0	0.276063
0-TTCAGTTTGTGGCAGC-1	0	0.214921
0-TAATGAAAGACCCTTG-1	0	0.173446
0-TTATCGCCTGCGAAGC-1	0	0.17833
0-GCAGATCCTCGCAAAT-1	0	0.168149
0-AAATGTATCTTATCCC-1	0	0.162547
0-GGCAGAGAGATCGGGA-1	0	0.121084
0-CGAAGACGGTGAGTGC-1	0	0.26157
0-TCGCCGGATGGGCAAG-1	0	0.115752
0-GGTATGAAAGAACTGA-1	0	0.291955
0-CCAATAGATTTCATCT-1	0	0.204756
0-TCGCCCACTGCGAGAG-1	0	0.21336
0-GGACTAAGTCAGGAGT-1	0	0.182235
0-GGGAATTCTGTCCAGT-1	0	0.245829
0-ACGATACCTATCCTGA-1	0	0.22535
0-TAGGTCCAAGTAAGGA-1	0	0.145654
0-CAAACCAGGTCTGCAT-1	0	0.274995
0-GGGCTACTATTTCGTG-1	0	0.137275
0-AGGCTTGCTAGACACC-1	0	0.119726
0-CCGCACGTGACCTCGG-1	0	0.205977
0-AAATTAATAAGCGCGA-1	0	0.248092
0-GGTGCTGATCACAAAG-1	0	0.24665
0-TACCTGCTGCACTGTG-1	0	0.24671
0-CCTGTGAAACCGTAAC-1	0	0.197161
0-TGGTGATCGTATTTGT-1	0	0.283996
0-GCATTCGAAATGAACA-1	0	0.037457
0-GTCAGTTTGGTAGTCG-1	0	0.253428
0-AAAGACTGGGCGCTTT-1	0	0.161021
0-CCCTGATGTAACTCGT-1	0	0.120201
0-AGGGTGGATAGTGCAT-1	0	0.195393
0-GCTCGCGGTTCCGCTC-1	0	0.218796
0-CTTAAATAAGACCCAT-1	0	0.226087
0-AAGTGCAAAGGTAGAC-1	0	0.204821
0-TTGACGCTCCATGAGC-1	0	0.118216
0-TTCTGTTTCCTGTCGC-1	0	0.234045
0-CCACCAACTTTACTGT-1	0	0.165021
0-ACAATTTAGGAGGCTC-1	0	0.0599913
0-GTTAATGTCTATCTTA-1	0	0.202341
0-TTAGCTCTGTAATCCG-1	0	0.17735
0-AACTTGCGTTCTCGCG-1	0	0.0998019
0-ATTCCCACATAAACAA-1	0	0.16976
0-CGGTACGGCAAACCCA-1	0	0.158022
0-GCATTGACTTGCGGAA-1	0	0.107856
0-TAGTGTCAGAAACGGC-1	0	0.122938
0-GATCCCTTTATACTGC-1	0	0.0193302
0-GCGAAGCCATACCCGT-1	0	0.124697
0-TAGCGTCGAATATTGA-1	0	0.278261
0-TGGTATCGCATCCCAA-1	0	0.107369
0-ACAGTAATACAACTTG-1	0	0.175089
0-TGCAAGAATGACGTAA-1	0	0.149918
0-GTTGTCGTGTTAGTTG-1	0	0.08663
0-ATAGTCTTTGACGTGC-1	0	0.1454
0-TATGAAGACAGGTGCG-1	0	0.149403
0-CACAGCACCCACGGCA-1	0	0.0690287
0-GCGCAAGAGCGCGCTG-1	0	0.196264
0-TCTAACTGTATGTAAA-1	0	0.223148
0-CCAGCTTCCGCCCGCA-1	0	0.0290536
0-TCGTCACACTGTTAGC-1	0	0.116512
0-ATACTTGTTCTCGAGC-1	0	0.109239
0-GAGTCGACAGACCCTC-1	0	0.0884967
0-TTATGTTTGCGATAGA-1	0	0.121012
0-TAACAATATTTGTTGC-1	0	0.10827
0-GCGCTGCTTTGCATTT-1	0	-0.0137299
0-CGAGTGAAGGTACCAG-1	0	0.0286574
0-ACCTGCGTGTCATGTT-1	0	0.24733
0-CAAAGATTATTGGGCC-1	0	0.0626632
0-CTAGTCACGTCTTAAG-1	0	0.0634385
0-GCCATTAGCCTCAAAC-1	0	0.118163
0-TTGCGTAGTTTGAGGA-1	0	0.122091
0-GAATGCCGAAATGACC-1	0	0.0847119
0-ACCCGGATGACGCATC-1	0	0.117602
0-CGTCGGGTCTAAGCGC-1	0	0.172513
0-CCTAGGTAAAGGTAGC-1	0	0.144174
0-CTGATAGTGTATCTCA-1	0	0.103392
0-AAACAGGGTCTATATT-1	0	0.0741316
0-TTAAACCTGGTTCCTT-1	0	0.278335
0-TCTAATACTGCCTCAG-1	0	0.115871
0-TCTTGGTAACACCAAA-1	0	0.212529
0-AACTCTCAGTGTGCTC-1	0	0.203813
0-GCAACCCAAGTTGTTT-1	0	0.23547
0-AGACAGCTCAGAATCC-1	0	0.146377
0-GCCTATAGTGTCAGGG-1	0	0.138799
0-GCTAAGTAAAGGCGAT-1	0	0.213031
0-ATTGGTAGGATCCGCT-1	0	0.102967
0-AGAGCAGTTATGAGAC-1	0	0.12943
0-ATTTGCGCGAGTAGCT-1	0	0.125819
0-CTTAGCCCGGATAGTG-1	0	0.123297
0-TTAACTCACGCGTGGA-1	0	0.145915
0-CTTTGGCGCTTTATAC-1	0	0.0870728
0-AATGGTCCACCGTTCA-1	0	0.130894
0-TGGAATTAGACGCTTT-1	0	0.0711238
0-AACCGAGCTTGGTCAT-1	0	0.161712
0-GACATACTGTCGCAGA-1	0	0.104181
0-AGCCTTAAAGCGGAAG-1	0	0.0951972
0-GTGAGTCTAAGACGGA-1	0	0.0553888
0-ATGAAGTGGACCCAGC-1	0	0.20598
0-CTTGTTGCTGAGTCAA-1	0	0.222535
0-GTTTGTTAGCCAAGTA-1	0	0.152116
0-TAATAGAACAGAGTTA-1	0	0.145658
0-TCGGTCCCGACAATAG-1	0	0.18194
0-TGGACACCGTTGCTTG-1	0	0.0403352
0-TATACTCATGCGGCAA-1	0	0.110881
0-CGCCCTTGAAGGCTGA-1	0	0.145225
0-TGTTCATAAATGTGCT-1	0	0.0975263
0-GTCATTGCATTGACCC-1	0	0.099552
0-CGTCAAGGCTATAAAT-1	0	0.173413
0-TATCAAAGGTCTGTAA-1	0	0.0973648
0-GATGCGAATGGTATTA-1	0	0.185451
0-CATAGCGTTGCCCACC-1	0	0.152349
0-CATAGCCGCCCGGGAT-1	0	0.111213
0-GGTTAGTTACGGCGCC-1	0	0.0831031
0-TCAACTAACGTATAAC-1	0	0.221226
0-GGTCTCTGAATGGACT-1	0	0.120346
0-TTAATGCGAGGTAACT-1	0	0.0036052
0-GTTATTAAATACGACC-1	0	-0.0395914
0-CATGAACCTCTTATCA-1	0	0.0428508
0-GTGGGTCTTCTTTGCG-1	0	0.139958
0-AGCGTCTGAACCCGCA-1	0	0.131211
0-TCTGTGGCTACATTTC-1	0	0.150646
0-GTGCGCAGCTTGCTCC-1	0	0.130943
0-AGGGACAGCACGGCGG-1	0	0.0751235
0-TTGCTAGCTACCAATC-1	0	0.0683139
0-ATCCTGCTGCAGATAG-1	0	0.0984248
0-GTCAATTGTACTGAAG-1	0	0.13868
0-GGTCACGTTAGATTCA-1	0	0.162221
0-GTGCGGGACCATCGGC-1	0	0.2
0-TCCGAGAAGGCTAAGC-1	0	0.148094
0-TAACCGTCCAGTTCAT-1	0	0.257804
0-TGCCGATGTCATCAAT-1	0	0.209456
0-ATACCCTGGCTCAAAT-1	0	0.218618
0-TGAACACCCGAAGCAG-1	0	0.238644
0-TGCATGAGTAGATTCG-1	0	0.179038
0-AATTCCAACTTGGTGA-1	0	0.190949
0-GCTGGGTCCGCTGTTA-1	0	0.205943
0-CATCGAATGGATCTCT-1	0	0.173853
0-AACATTGGTCAGCCGT-1	0	0.127923
0-CCTGTGCATAGGAGAC-1	0	0.261559
0-TTCTTGTAACCTAATG-1	0	0.126676
0-ATTCCTCCGCCAGTGC-1	0	0.0308528
0-AACGTCAGACTAGTGG-1	0	0.0763009
0-ATGGATTGACCAAACG-1	0	0.133464
0-CGCTGTGACGCCGCAC-1	0	0.0922259
0-CAGATACTAACATAGT-1	0	0.0078635
0-GGAGAAGTCATTGGCA-1	0	-0.00399116
0-AAGGCGCGTAAAGCTT-1	0	0.0903516
0-TTGGCTCGCATGAGAC-1	0	0.237042
0-GTAAGTAGGGTATACC-1	0	0.116112
0-GCTTGATGATAATCAG-1	0	0.181593
0-CTGTTCATCTCACGGG-1	0	0.121178
0-AGTCGGCCCAAACGAC-1	0	0.120215
0-GCTCTATGTTACGTGC-1	0	0.0206819
0-GCCCAGTTGGTATGCC-1	0	0.0694501
0-TTCGCACTCGCGTGCT-1	0	0.0259375
0-ACACCTTAAGTAGGGC-1	0	0.0616422
0-CATCTGCAGGATCATT-1	0	0.160449
0-TTGGTCACACTCGTAA-1	0	0.112187
0-GTTTGACCAAATCCTA-1	0	0.146792
0-GCAAGTGCACAGAGAA-1	0	0.161592
0-CACCGCCAGAAGGTTT-1	0	0.0517728
0-ATATTTAACCCTCAAG-1	0	0.0808031
0-TCCCAAAGACGAAGGA-1	0	0.0698519
0-GTTTCCTGGAGGGTGA-1	0	0.08899
0-ACACCCAGCATGCAGC-1	0	0.153957
0-AGTGATATGAGTAGTT-1	0	0.180502
0-TACGACGCTTGCTGCG-1	0	0.165523
0-TGTACGAACAAATCCG-1	0	-0.00585597
0-ATCATCCAATATTTGT-1	0	0.0960813
0-ATCCAGAGCAACAACC-1	0	0.145297
0-AGGGCGTGATCGGCTA-1	0	0.043527
0-CGAACCCGCATGCGTC-1	0	0.0449642
0-TACCAGAAGTAGGTTC-1	0	0.244168
0-TCCAGGCGAGTACGGT-1	0	0.115434
0-TTGCTGATCATGTTCG-1	0	0.172557
0-TACGCCATATTCTAAT-1	0	0.176373
0-CGTGAAGTTAATTCAC-1	0	0.0671286
0-TATGGGTACGTATCGT-1	0	0.140736
0-CGGCCACGCACAAAGT-1	0	0.0690623
0-GATCATTCCAAACATT-1	0	0.150889
0-AGTGACCTACTTTACG-1	0	0.141457
0-CGGGCAGCTAAACCGC-1	0	0.119978
0-TACATTTCTAACGTGC-1	0	0.137355
0-ATGATGCAATGGTACA-1	0	0.130468
0-AAATTAACGGGTAGCT-1	0	0.218483
0-GAAACCGAATTACCTT-1	0	0.205598
0-CTTGCCCAGGCTCTAC-1	0	0.0756997
0-CAAATGTCCTTCCGTG-1	0	0.0108251
0-GGGTGACACCTTAACT-1	0	0.0654068
0-TCACTATCGTGCAATC-1	0	0.0598998
0-GCGTCCAGCTCGTGGC-1	0	0.0386636
0-GTTACGAAATCCACGC-1	0	0.0954572
0-CTACACTAGCTTGTTC-1	0	0.0945883
0-TGAGCAGTCGTGAAGT-1	0	0.106291
0-CTAAACGGGTGTAATC-1	0	0.213514
0-TGTAACTTGTCAACCT-1	0	0.100076
0-CCCTTCTCGTACGCGA-1	0	0.236164
0-CCTAAGTGTCTAACCG-1	0	0.272284
0-TAAGATTTAGCGGGAG-1	0	0.17919
0-CTTGTCGTACGTGTCA-1	0	0.233119
0-CGAGATGTTGCCTATA-1	0	0.122623
0-TTATTTCATCCCAAAC-1	0	0.188211
0-GTGTATGACTTTAAAG-1	0	0.0737346
0-CGCTGAGGACGTCCAA-1	0	0.116111
0-CGCGTGCTATCAACGA-1	0	0.0430481
0-CACATAAGGCGACCGT-1	0	0.0960032
0-CCAAAGTCCCGCTAAC-1	0	0.0891052
0-GCTACACTGTCCGAAC-1	0	0.29386
0-AAACGGGTTGGTATCC-1	0	0.175892
0-TTACGGTGTCACCGAG-1	0	0.0456093
0-CTAGCAACTAATTTAC-1	0	0.0590102
0-TGTACTGTGCCAAAGT-1	0	0.120919
0-GGCCACAAGCGATGGC-1	0	0.106418
0-TCCCTCCGAAATCGTT-1	0	0.196484
0-ATAAACCATTGGACGG-1	0	0.173548
0-TATGATTCTGCTTGGT-1	0	0.111952
0-TTATCATACTCGCAAA-1	0	0.149624
0-GCCGGTTTGGGCGGAT-1	0	0.0826351
0-CAAGGGAGTGTATTTG-1	0	0.241233
0-GACGGGATGTCTTATG-1	0	0.25831
0-CATTTATCGTTCAAGA-1	0	-0.0501942
0-TCCATTGTGACCTCGT-1	0	0.0153263
0-TGTTTAATACTTCATC-1	0	0.0377789
0-ACGCGGGCCAAGGACA-1	0	0.240432
0-GTTAGAGTGTGCCGCT-1	0	0.0363793
0-CTAGGCGGCAGAGAAT-1	0	0.136445
0-TAGAAACCACTAAGTA-1	0	0.0507411
0-GATCCTCTTGCGCTTA-1	0	0.0758148
0-ACGCCCAGCTGTCGAT-1	0	0.0125287
0-ACTGATTTAGTGATTC-1	0	0.0321694
0-GGAGGATTGAAAGGAG-1	0	-0.0213249
0-ATCCACGCTAAATGTT-1	0	0.0394242
0-GAAATACCTGCTGGCT-1	0	-0.00844295
0-TAGTGGAACTCATACA-1	0	-0.0188678
0-TTCTACCTTTATGTTG-1	0	-0.0236942
0-CGGAAATTTCACATCC-1	0	-0.018366
0-GTTCAATCTATGTCAA-1	0	-0.0773232
0-TTGCTGGCCGGGCTTC-1	0	-0.0118077
0-CTGCCTAGCCACCAAG-1	0	-0.0118974
0-ATAAAGGTCAAGTACG-1	0	0.0861641
0-ACCACAACTCAGAACA-1	0	0.0717071
0-ATATCGTGCCAGACCC-1	0	0.0375255
0-CAAACGTGGTCTTGCG-1	0	0.0998627
0-TATGGCAGACTTTCGA-1	0	0.0474878
0-AGGGCAGCGGCGTGGT-1	0	0.0349377
0-ACGCTTAGTGTCTCTC-1	0	0.0479433
0-TCTTTCTCTTAAGGAG-1	0	0.0753378
0-TCAGTTACGGAATGAT-1	0	-0.0211188
0-ACCCTTTAGTTCTCCA-1	0	0.00928006
0-TATGATAAATCTAACG-1	0	0.108862
0-ACTCTCTTATACACGA-1	0	0.114641
0-CCGACTCGCATAGTCT-1	0	0.0903027
0-CCCTGGTATGGGCGGC-1	0	-0.0357283
0-CATGCATGGAGACCCT-1	0	0.0480898
0-ACACGGCACTATGCAT-1	0	0.110294
0-ACATCTCAACGCGTAA-1	0	0.0589335
0-CCTCGACCCACTGCCT-1	0	-0.000921522
0-CTACGAACTAGGTCGA-1	0	0.0380254
0-ACCAGCCCGGTCTTTG-1	0	-0.0132766
0-TCGTATTTCGTCCGGA-1	0	0.0608311
0-TTCAATTAGCCATAAT-1	0	0.0375729
0-AATAAGTCCTCGAGAC-1	0	0.012553
0-GATGTGTTGTCACAAG-1	0	-0.00253458
0-GCGATTCTGGAAGCAG-1	0	0.0773432
0-CTGTTCACTGCCTGTG-1	0	0.0748171
0-TAGATCCGAAGTCGCA-1	0	0.0984527
0-GATGTCGGTCAACTGC-1	0	0.0159549
0-ACGAGATATTTGCTTA-1	0	0.136936
0-TAGAATTAAGGGCAAC-1	0	0.00588827
0-GTCATTAGAGCGAACG-1	0	0.137302
0-ACGCATTCGTGAGTAC-1	0	0.129715
0-GCGACATGTAAACATC-1	0	0.103818
0-ATATCAACCTACAGAG-1	0	0.0932736
0-TATCCTGCATGGGAAT-1	0	0.0984609
0-AGGGTTTAGTTCGGGA-1	0	0.0820279
0-AACGTGATGAAGGACA-1	0	0.0570315
0-TGCTGTTGAAGAACTC-1	0	0.108561
0-GACTAAGATCATGCAC-1	0	0.201677
0-CTCTGGACGCCTGGTG-1	0	0.150677
0-GACTACAATTGCTCGT-1	0	0.0259942
0-GTCAGTTGTGCTCGTT-1	0	0.135316
0-TAGAGCTACGAAGAAC-1	0	0.141634
0-TCGGCTAACTTCCCTT-1	0	0.20085
0-CCAGCCTGGACCAATA-1	0	0.119978
0-ATTGACGTAACTCGGT-1	0	0.0451196
0-ACATCGTTAACCTAGT-1	0	0.0917523
0-GGGTGGTCCAGCCTGT-1	0	0.0159698
0-GCGAGTTCTGCAAAGA-1	0	0.131351
0-CGCTTTCATACCGGTG-1	0	0.00193072
0-TCACGTGCCCGATTCA-1	0	0.100736
0-TATTCGTGCCAGAATA-1	0	0.0987845
0-AAATAGCTTAGACTTT-1	0	-0.000193871
0-GCTCTAAACCCTGACG-1	0	0.138484
0-ATTTAACTCGTATTAC-1	0	0.16804
0-AGGGCTGCAGTTACAG-1	0	0.156797
0-AAGACTGCAAGCTACT-1	0	0.19901
0-GGGACTGCATAGATAG-1	0	0.128714
0-GTACACTTACCTGAAG-1	0	0.139464
0-CTAGCATAGTATAATG-1	0	0.186113
0-CACATGATTCAGCAAC-1	0	0.160841
0-TGGTTCGTAGCAAAGG-1	0	0.183523
0-ATCAATCTGGGCTGCA-1	0	0.12893
0-AACGATAGAAGGGCCG-1	0	0.129376
0-CAATTTCGTATAAGGG-1	0	0.160033
0-TAGGTTCGAGTTCGTC-1	0	0.0676484
0-ATGTGCATCCGACGCA-1	0	0.0557942
0-ATGGAGCAGGCCGTGA-1	0	0.189945
0-CCGTGCCCATGACGGC-1	0	0.0499422
0-CGCATTAGCTAATAGG-1	0	-0.00157028
0-CTGGAAATGGATGCTT-1	0	0.0102179
0-CGAGCGTTGATCAGCC-1	0	0.0334064
0-GTACTGAGGTCGTAAC-1	0	0.104107
0-AGACCCGCCCTCCTCG-1	0	0.0616153
0-CCAGGGACGTGGCCTC-1	0	0.0334396
0-GTCCGGCTGAATTGCG-1	0	0.0973853
0-AACCCTGGTGGAACCA-1	0	0.222521
0-ACACAAAGACGGGTGG-1	0	0.084017
0-AGTAGGTAACATACAT-1	0	0.0728269
0-ACCACAAGTTTCTATC-1	0	0.166261
0-GCTCTCGGGTACCGAA-1	0	0.122482
0-TTACAACTACGCATCC-1	0	0.108684
0-TAGCTAAGTCCGGGAG-1	0	0.0749058
0-ATCGCACGCCGGGAGA-1	0	0.00808513
0-CGCTATTCTTAGGCTC-1	0	0.031762
0-GTACTAAGATTTGGAG-1	0	0.133585
0-TAGAGTCTAAGCGAAC-1	0	0.191603
0-GAGACTGATGGGTAGA-1	0	0.157217
0-ATATCTTAGGGCCTTC-1	0	0.0574203
0-CTCTGCGAAGCAAGCA-1	0	0.103549
0-GCATAGAGCACTCAGG-1	0	0.0911074
0-GGGCGATATGTGTGAA-1	0	0.181026
0-TGGAAGACGAACACCA-1	0	0.138501
0-GAAGCGTGAGGAATTT-1	0	0.122926
0-AATGCAACCGGGTACC-1	0	0.121723
0-CCTGTCGCCCGTAAAT-1	0	0.157581
0-AATCCAAGGGCCTGAG-1	0	0.139171
0-CCAAGGAACAGAGAGG-1	0	0.186185
0-CTTCATTGTCAGTGGA-1	0	0.0618493
0-CAGCTCACTGAGACAT-1	0	0.145777
0-TCAACCATGTTCGGGC-1	0	0.144087
0-GCAGATTAGGGATATC-1	0	0.139115
0-CGTCAGTGCGCACAAG-1	0	0.140637
0-GAAATTCACATCGCTG-1	0	0.0376881
0-AACAACTGGTAGTTGC-1	0	0.0566833
0-AGTTCCTACAGAATTA-1	0	-0.00624882
0-ACTACCAGCTCTCTGG-1	0	0.115321
0-GAATCGACATGGTCAC-1	0	0.119347
0-ATGCACTACCGCATTG-1	0	0.0218863
0-AAGGCTGTGCTCATCG-1	0	0.127981
0-CATTATGCTTGTTGTG-1	0	0.0397845
0-GGGCGTACATTTATAT-1	0	0.141938
0-CCTGCTATTTGAGAAG-1	0	0.0344167
0-GACTAAGTAGGCTCAC-1	0	0.222701
0-TGATCGGTTTGACCCT-1	0	0.163065
0-TCCGATGGTGCGACAT-1	0	0.0443458
0-AGCGACCAACGATATT-1	0	0.165884
0-ATAGAGTACTGGGACA-1	0	0.0364964
0-TATGGATGTGCTACGC-1	0	0.0513963
0-GATCGACACTATCTGA-1	0	0.0891751
0-CGCGTTCATGAAATAC-1	0	0.0732702
0-CATATTATTTGCCCTA-1	0	0.0374212
0-CCTACTGCTTACACTT-1	0	0.00359851
0-CACTACTCAGTTCTGT-1	0	-0.111041
0-CCGCTGGTGCCATTCA-1	0	-0.0961932
0-TCGGAATGACCATCAA-1	0	-0.0939214
0-GTACGAGATTGCGACA-1	0	0.0748476
0-TTGATCTAACTTTGTC-1	0	-0.00741533
0-TGATCTCCGGCGCCAG-1	0	0.0660227
0-CGCAATTAGGGTAATA-1	0	-0.0167386
0-TCCCAGGCTTAGCTAA-1	0	-0.0293276
0-TCGAAATTTAGGACCA-1	0	0.0249366
0-ACTTGGGACCCGGTGG-1	0	0.031995
0-GAAATGGCGGTGTTAG-1	0	-0.0067032
0-CCTGGCTAGACCCGCC-1	0	0.0293543
0-AGACTAGCCTTCCAGA-1	0	0.174392
0-AAGGAGCGGTTGGTGC-1	0	0.0320544
0-CAGTTCAAATTGACAC-1	0	-0.0629116
0-ACTCCCATTCCTAAAG-1	0	0.134828
1-TGCTTCCCAAGCAGTA-1	0	0.237436
1-GCCCGTCAAGCCCAAT-1	0	0.133371
1-AGGAAGCTGTCCGCCG-1	0	0.275665
1-TCATATGAGCTTTGTT-1	0	0.193661
1-TCAATACGCCGTCATG-1	0	0.301769
1-ATAATTAGCTAAGTAG-1	0	0.289968
1-TGACCAAATCTTAAAC-1	0	0.366312
1-AGTTGACGGTCCTTGC-1	0	0.298157
1-ATACGTTATGCACGGA-1	0	0.226769
1-TCTTGCTCCCGATACT-1	0	0.196937
1-AGCGGGTCTGACACTC-1	0	0.151436
1-CGTTGTCGGCAATTGA-1	0	0.220106
1-CCAGCTCGAACGCATT-1	0	0.381441
1-GGTCTTGAGCGCTCTT-1	0	0.33617
1-ATGTACGATGACGTCG-1	0	0.348484
1-GCACTGCCTACCTTTA-1	0	0.286292
1-CCAGCCTGGACCAATA-1	0	0.35078
1-TCTTGGTAACACCAAA-1	0	0.520339
1-TAGGTTCGAGTTCGTC-1	0	0.327716
1-CTATCGGGTCTCAACA-1	0	0.41601
1-ATGGAGCAGGCCGTGA-1	0	0.373454
1-GCGAGTTCTGCAAAGA-1	0	0.51848
1-TATTCGTGCCAGAATA-1	0	0.351873
1-ACGTTAATGTCGAAGA-1	0	0.457714
1-GCTTTATTAAGTTACC-1	0	0.339226
1-AAGACTGCAAGCTACT-1	0	0.35994
1-GAGTAGATACTAGTTG-1	0	0.351363
1-AAACTCGGTTCGCAAT-1	0	0.338764
1-AGGGCTGCAGTTACAG-1	0	0.457092
1-CTAGCATAGTATAATG-1	0	0.158614
1-CGCATGGTGCGATGCT-1	0	0.228627
1-GTACACTTACCTGAAG-1	0	0.398068
1-CGAGGGACTGCGGTCG-1	0	0.362291
1-GTCAAGCGGACTCGGG-1	0	0.400502
1-CCTGTCGCCCGTAAAT-1	0	0.350784
1-CAAGGATCGCATGTTC-1	0	0.232344
1-GCGCCGTTCCACGATA-1	0	0.392081
1-GAATTATAGTGAAAGG-1	0	0.314381
1-ACGTAGATTGCTGATG-1	0	0.360069
1-AGGTTTCACACACCTT-1	0	0.376517
1-TCCAGAGCACCGGTTC-1	0	0.410966
1-GTCGGGAAGCAGAAAC-1	0	0.382663
1-CAATTTCGTATAAGGG-1	0	0.460789
1-GATTTAGTGCGTACTG-1	0	0.523805
1-CTCGCCGAATGTAGGG-1	0	0.230864
1-TATTCAATTCTAATCC-1	0	0.31367
1-TCTTGATGCGTAGCGA-1	0	0.350775
1-GTCCCAACGTAAAGTA-1	0	0.484958
1-CTCTCACAATCGATGA-1	0	0.348502
1-ACAACAGCATGAGCTA-1	0	0.455604
1-CTTGCCCACCCACGCA-1	0	0.544382
1-GGCGGTAGGATCATTG-1	0	0.594804
1-CCTATGGGTTACCGTC-1	0	0.477659
1-GCACACACTGGTAGCC-1	0	0.531466
1-AGGCACGTGACTGTCC-1	0	0.509377
1-TCTACCGTCCACAAGC-1	0	0.457242
1-GGCAATAGTCAATGAG-1	0	0.488828
1-AGCTTCTTCTCGAGCA-1	0	0.467144
1-AACCCGAGCAGAATCG-1	0	0.511608
1-GGGAGTTAATGAGGCG-1	0	0.534803
1-ACCTCCGCCCTCGCTG-1	0	0.463477
1-CCCAGGTCTGAAGGCT-1	0	0.541678
1-AGCCCTTGGACATCCC-1	0	0.580093
1-CTAGCCACAGGCGAGC-1	0	0.659898
1-TCTTCGCGGTGAGAGG-1	0	0.561262
1-ATAAACGTTGCACCAC-1	0	0.413015
1-TGGCAATGGGACGGCG-1	0	0.490406
1-TATTTGATTTGCACAG-1	0	0.450062
1-TAGATGGTTCCTTACT-1	0	0.447077
1-TTGCGCTTGATCAATA-1	0	0.47477
1-CCACGAGAAGAGAATC-1	0	0.508745
1-GTTGCGGACGGTCAGG-1	0	0.436505
1-GTTATAATACGGTGAA-1	0	0.61784
1-TCTCTCGCCGCACATA-1	0	0.505826
1-ATGCTTAGGAGTTGAT-1	0	0.486965
1-CTGGCTGATTCATCCT-1	0	0.499624
1-CTATGGGAAGCGGAAT-1	0	0.417771
1-GTAACATCTAAGATAA-1	0	0.387417
1-GAGATCTGTCACTCCG-1	0	0.341213
1-TGTGGAGGAAGCTTAA-1	0	0.367829
1-TGGCAAACTAAATTAC-1	0	0.428313
1-ACCGCAATAACTGCCT-1	0	0.415055
1-TCCGAACGTTGCCGCT-1	0	0.476588
1-GTGGCTGTTTCTGTTC-1	0	0.393386
1-AGCTATTTAATCCAAC-1	0	0.376748
1-CAGCCTCCTGCAGAGG-1	0	0.448367
1-ACAGCGACATTCTCAT-1	0	0.400836
1-CAATAAACCTTGGCCC-1	0	0.429989
1-CAACGTGGTGGAGTCT-1	0	0.498178
1-TACTCTTACTTTACTG-1	0	0.61923
1-CACCTTGCGAAACTCG-1	0	0.392966
1-GATTAACCGAAAGCCC-1	0	0.510672
1-TCCCGCGTACTCCTGG-1	0	0.602933
1-CTGTCAAATGGCTCGG-1	0	0.454418
1-TGTTGTCAAGAAGTCT-1	0	0.413741
1-TCTACCCAATAGAGAG-1	0	0.478254
1-AAACATTTCCCGGATT-1	0	0.286067
1-GCTACAATCGAGGATA-1	0	0.397244
1-GTTCGCTGAGACGTCT-1	0	0.587869
1-CATCCTCTCAAAGATC-1	0	0.358901
1-TAAGGCTGAATCCCTC-1	0	0.516169
1-GGGTGTTTCAGCTATG-1	0	0.400311
1-ACTGCCGTCGTAACTC-1	0	0.340231
1-AACAGGAAATCGAATA-1	0	0.33357
1-AAGGTATCCTAATATA-1	0	0.443151
1-GTCTAGTGAGCCGCTT-1	0	0.461173
1-GTATCCTTTGGTAACC-1	0	0.442575
1-ACCCTTCATCTGCGAA-1	0	0.45375
1-ATGCCGGTCTTGCATA-1	0	0.437365
1-GTTCCCGTAAACATAT-1	0	0.478083
1-TGCCTAATTGAAGATT-1	0	0.419057
1-TGCAACTACTGGTTGA-1	0	0.463627
1-GCAGTTCGATCCGAGC-1	0	0.546893
1-GACACTTCCAATTACC-1	0	0.499188
1-GAGCCAGCTACCTGTG-1	0	0.541108
1-TTAATCAGTACGTCAG-1	0	0.4433
1-ATATAACACGGGCGCA-1	0	0.475732
1-CCTATGTCCACTCCAC-1	0	0.481619
1-GTTTCTAGAGGCGCGG-1	0	0.397969
1-ACCCATTTGTCCCTCT-1	0	0.382716
1-CCTAAACAGGGTCCGT-1	0	0.56086
1-GAAATCGCGCGCAACT-1	0	0.44125
1-GACACAAGGGAAGAAA-1	0	0.414164
1-TTAATTTCAGACGCGG-1	0	0.436513
1-GTGCACGAAAGTGACT-1	0	0.472005
1-ACGTTTAGTTGTGATC-1	0	0.501226
1-GTTTGGGTTTCGCCCG-1	0	0.48512
1-CACAGTTCGCTTCCCA-1	0	0.452818
1-CCACTGTTTGGATTAA-1	0	0.448648
1-TGTATAACAGATCCTG-1	0	0.482655
1-CTCAACTAACCCGGAT-1	0	0.552014
1-CGGCAATAAGATCGCC-1	0	0.558889
1-GGAGCAACATTTCAAG-1	0	0.569633
1-GGTCAAGACTACTTCG-1	0	0.451374
1-CGGGTTTGTTAGGGCT-1	0	0.551129
1-TAAGGCAACATAAGAT-1	0	0.573973
1-ATCGTTAGCTAGCGGA-1	0	0.526133
1-CTATCGCGTAGAGAAC-1	0	0.412224
1-TGGAAGGATAAAGATG-1	0	0.596895
1-CGAGGCTAAATATGGC-1	0	0.504697
1-GTTTGGCCCAAGTTAT-1	0	0.50121
1-AGCTAAGTACGCAGGC-1	0	0.564523
1-TGCATGGATCGGATCT-1	0	0.533242
1-TATGAAGAATTAAGGT-1	0	0.507541
1-CTTTGCATCGCTCTTG-1	0	0.499638
1-CCTATCTATATCGGAA-1	0	0.498849
1-GAATGTTGGGTAATCT-1	0	0.557329
1-TTGGGACACTGCCCGC-1	0	0.465913
1-TTGGGCGGCGGTTGCC-1	0	0.548689
1-TTGTTGTGTGTCAAGA-1	0	0.474032
1-CGAGAGGGTAGCCGCG-1	0	0.516876
1-CGCCGTTCAGCATAGT-1	0	0.370099
1-CGAGAGATGTGAACCT-1	0	0.43249
1-ACTGAAACGCCGTTAG-1	0	0.550542
1-TAGCAGTATGACTAAA-1	0	0.431696
1-GGCCTGCTTCTCCCGA-1	0	0.428132
1-CTGGTAAAGTGTGGGC-1	0	0.477833
1-TACAAGGGCTTCTTTA-1	0	0.487206
1-TCCGGGCTTGACGGGA-1	0	0.533354
1-CATGGTTTATTAATCA-1	0	0.454999
1-TTGAGAAGTTTAGCAT-1	0	0.419323
1-CGAGCTGGGCTTTAGG-1	0	0.4468
1-AGAGCCGCCGAGATTT-1	0	0.415364
1-TCGTTTACGCGACCCT-1	0	0.30861
1-CACCTAATCAGTTTAC-1	0	0.358112
1-TATTCCGAGCTGTTAT-1	0	0.508539
1-TTCATGGCGCAACAGG-1	0	0.59916
1-TGGGCACGTTCTATGG-1	0	0.500068
1-CAGCAGCCCGTTCCTT-1	0	0.381704
1-CTGAAAGAGATCCGAC-1	0	0.538156
1-CCTCGAAGTGGACGGG-1	0	0.509104
1-CCTCGCCAGCAAATTA-1	0	0.500358
1-TGGCTACACTCTACCT-1	0	0.557602
1-GGAAACTAAATGGGCC-1	0	0.475877
1-GTGCTGTTAGAACATA-1	0	0.528984
1-ATCTCCCTGCAATCTA-1	0	0.477363
1-TGGGCCACAAGAGCGC-1	0	0.533438
1-TCGGCTTGTATCGACG-1	0	0.477131
1-TCCTTTAAATCCGCTT-1	0	0.485883
1-CCTTCTTGATCCAGTG-1	0	0.602431
1-CCCGTTTCGCAGATGT-1	0	0.614387
1-CAAGCACCAAATGCCT-1	0	0.433766
1-ATCATAGCCCTATGTA-1	0	0.474971
1-TACTCTCCGAACAAAT-1	0	0.465576
1-GCCCGTAATACCTTCT-1	0	0.541374
1-ACACGTAGGCCACAAG-1	0	0.451891
1-CTGCCTTTCTAGTAAA-1	0	0.551063
1-GCCACTCAGAGCGCGA-1	0	0.588051
1-GAGAACGGTTCTGACT-1	0	0.465575
1-TCTCCAACGTAGGTTA-1	0	0.443028
1-CGCCATCCGATTATGA-1	0	0.236367
1-TTAGTAAACCTGCTCT-1	0	0.317688
1-ACTTCGCCATACGCAC-1	0	0.469228
1-GGTCTCCGTCCAGGTT-1	0	0.399964
1-AGTACGGGCACCTGGC-1	0	0.308912
1-ATCTGGTTAAGACTGT-1	0	0.431485
1-AACGATATGTCAACTG-1	0	0.197961
1-AGAACGTGGTACATTC-1	0	0.321857
1-CGAGAGCTTTCACTAC-1	0	0.37104
1-TCGCTGGGCGGATTGT-1	0	0.264065
1-TCTATGCTATAACGAC-1	0	0.270206
1-TTCTTGGAGTAATGAG-1	0	0.515741
1-AGCCACTCCCGTGCTT-1	0	0.529746
1-CTTAGCCTTCCACATG-1	0	0.464238
1-ATACGGGTTTCGATTG-1	0	0.639484
1-AGCTCCATATATGTTC-1	0	0.439737
1-CACGTTTCGTACACAC-1	0	0.25274
1-GATTCCGCGTTTCCGT-1	0	0.538406
1-GCTTCCGTCCCTAGAC-1	0	0.344086
1-CCGACAATAGGCCGCC-1	0	0.417153
1-CTAGTTGGGCCCGGTA-1	0	0.469777
1-CACCTCGATGGTGGAC-1	0	0.542168
1-TAAGGGCCTGTCCGAT-1	0	0.52747
1-ACGCCAGATGATTTCT-1	0	0.538391
1-GCTAACTGAAGTCTGA-1	0	0.481221
1-ACACGGGAACTTAGGG-1	0	0.456493
1-GACAAGAGATGAGATT-1	0	0.512701
1-GCCACTCCTTACGGTA-1	0	0.432416
1-TTCGGGTTGCCACGGG-1	0	0.38254
1-GTCGGATGTAGCGCGC-1	0	0.469312
1-TCGTTCGTTATTATGT-1	0	0.474187
1-CTTAACTTCGAAGTAC-1	0	0.496011
1-CGAACGCCCAGTGCCG-1	0	0.411382
1-CAAATTGTCAGCAAGC-1	0	0.404976
1-GCACAAGTGTCGGAAG-1	0	0.535201
1-CGAGTTCTGTCCCACC-1	0	0.391795
1-AGTTTCGCAGGTCGGA-1	0	0.457452
1-CACCATCGGAGGAGAC-1	0	0.599076
1-AACCGTTGTGTTTGCT-1	0	0.457529
1-ACACACTTTCTACACG-1	0	0.529779
1-CTCATGGCTCACAATC-1	0	0.456938
1-ACTCCCTAATGCTAAA-1	0	0.504011
1-GGTACTAAGTGCTTTG-1	0	0.568147
1-TGCGGAGTAAAGGTGC-1	0	0.559214
1-CACAGGGCCATATAGT-1	0	0.417618
1-TAATAGTGACGACCAG-1	0	0.534453
1-CCCTCGGGAGCCTTGT-1	0	0.449232
1-CAGGCAGTCTTACCAG-1	0	0.628297
1-TTGACCATGTTCTCCG-1	0	0.557867
1-TCGTAAGACGACATTG-1	0	0.446688
1-CATAGTCAAATACATA-1	0	0.44919
1-AACTGATATTAGGCCT-1	0	0.514164
1-ACAGGCACGGATCCTT-1	0	0.571487
1-GTATTTAATGGCATAA-1	0	0.545842
1-ACCCTCCCGTCAGGGC-1	0	0.427649
1-GGAACTTTGGCGATTA-1	0	0.425382
1-ACTCTGACCTAATAGA-1	0	0.260027
1-TCAGCCAATCCGTAAA-1	0	0.416555
1-AGCCACAGGTTACCCG-1	0	0.328421
1-ACTCCGGCCGACCACT-1	0	0.379755
1-TCGCCGACATATTCGC-1	0	0.32468
1-TGCGTACGGCTAATTG-1	0	0.350367
1-GGTTTACAATCTCAAT-1	0	0.422463
1-AGAAATTATGACTCGC-1	0	0.421403
1-CACAGTCCCGCTTCGC-1	0	0.452841
1-AGTCGTCGACCACCAA-1	0	0.382786
1-TAGGCTAAAGTGGCAC-1	0	0.5083
1-TAATTACGTCAGTAGA-1	0	0.369366
1-CAACCTACCGAGCAGT-1	0	0.33221
1-AAACGGGCGTACGGGT-1	0	0.490916
1-TAGAATAGCCGATGAA-1	0	0.519167
1-TGGCCAAACTGAAGTA-1	0	0.385372
1-TACGCTCGGTATTGGA-1	0	0.437777
1-AACCGAGCTTGGTCAT-1	0	0.376259
1-GGTTTGTGACCTGAGG-1	0	0.612991
1-GGGAAGGGCTTTCTCA-1	0	0.567765
1-ATCTTATCGCACACCC-1	0	0.516878
1-AATTGCAGCAATCGAC-1	0	0.369731
1-CAAGGCCAGTGGTGCA-1	0	0.458957
1-GACCAAACGTTGACTG-1	0	0.428711
1-ACCGATAGGCATAACC-1	0	0.468428
1-ATAGCAACTAGGGAAG-1	0	0.525787
1-CTGCAGAGAATCAGAG-1	0	0.410817
1-TACGTAAAGCGGAGTG-1	0	0.472352
1-TCAGGGTGTAACGTAA-1	0	0.40845
1-TTGTGGTGGTACTAAG-1	0	0.391187
1-TCCCGTCAGTCCCGCA-1	0	0.128532
1-CCCGACCATAGTCCGC-1	0	0.346844
1-GGTGGACTGCTCTGGC-1	0	0.45033
1-ATGGATCCGGCGTCCG-1	0	0.411153
1-TTGCTCCCATACCGGA-1	0	0.515885
1-ATTAATGAACCAGTCG-1	0	0.390795
1-TCCGATGACTGAGCTC-1	0	0.483483
1-ATCACTTCATCCTCGC-1	0	0.48748
1-GTCATGCGCGAGGGCT-1	0	0.48176
1-GTCTCGATCTGCTTTC-1	0	0.398354
1-GGCTCTGCTCCAACGC-1	0	0.500591
1-ATCTCCCACGGAATAT-1	0	0.420907
1-CACTCTTCTGCTAGCC-1	0	0.284346
1-TGCCACCTGGCGAAAC-1	0	0.375961
1-GTCCGGACCTGAAATT-1	0	0.394171
1-ACGCATACGTTTACTA-1	0	0.499625
1-CCGTAGGAAATCCCTG-1	0	0.478458
1-CCCAAGTCATTACACT-1	0	0.456417
1-GGATGGCTTGAAGTAT-1	0	0.378176
1-CTCCTGTTCAAGGCAG-1	0	0.394777
1-TCTGCATACCTTGCTT-1	0	0.36538
1-CCTCCTGTTGTGTCGT-1	0	0.403126
1-AGTGGCGTCTGAAGGT-1	0	0.427432
1-TCTGAGCAATTGACTG-1	0	0.46397
1-GCCTCCGACAATTCAC-1	0	0.489586
1-ACTGTACGATACACAT-1	0	0.353756
1-TCAGCAAATGCATCTC-1	0	0.413969
1-GTGCCTGAGACCAAAC-1	0	0.472017
1-AGTGCTAAACACAGCA-1	0	0.478129
1-TCGAGGGCAACAGACG-1	0	0.379483
1-ACTCAATAAAGGCACG-1	0	0.35798
1-TAACCTAGGGAGTCCA-1	0	0.326805
1-CAGAGCATGAGCTTGC-1	0	0.382923
1-TCAACTGCAGAGTCAG-1	0	0.389379
1-ATACTACCCGTACCAC-1	0	0.381887
1-CGCGGGAATTAGGCAG-1	0	0.340589
1-TGATGTCAATTAAGTG-1	0	0.210245
1-TCTCCACAAGTTGAAT-1	0	0.375188
1-ACACTGGGACAGTCGT-1	0	0.441184
1-TTGTGAACCTAATCCG-1	0	0.349962
1-TCACAAACCGAGGTAC-1	0	0.474308
1-CTGCCAAGGTTGGAAG-1	0	0.435295
1-CTAACTGATAATCGCC-1	0	0.319673
1-TTGCCTTCTCGCCGGG-1	0	0.338751
1-CACGCACAGCGCAGCT-1	0	0.360198
1-CGCCCAGCGTTTCACG-1	0	0.504545
1-CGATAGTCGTACTGCA-1	0	0.316337
1-TGTGTAGTAGCACGTG-1	0	0.239327
1-ATAGGGATATCCTTGA-1	0	0.353272
1-TTCCATCGACAGCGTG-1	0	0.230909
1-ACTATCTGCCCGCGTA-1	0	0.295049
1-TCGTGTTCGACCACAA-1	0	0.258278
1-ATTTGTTCCAGGGCTC-1	0	0.440538
1-CCGTAGGGTTGTTTAC-1	0	0.430453
1-CCTTGACCACTTTATT-1	0	0.389791
1-CTCTAGCCCTCGGAAA-1	0	0.416865
1-CCTGAATATTTACATA-1	0	0.409205
1-TTAAGTATTGTTATCC-1	0	0.491579
1-CCGCTCTTCCGAACTA-1	0	0.325725
1-CGTACCTGATAGGCCT-1	0	0.173551
1-CTGTGGTCGGGAGATA-1	0	0.327905
1-TGCAATCTAACACGGT-1	0	0.40403
1-TGCCTGATCAAACGAT-1	0	0.282441
1-AAATCCGATACACGCC-1	0	0.262676
1-ATATACGCTCGTGACG-1	0	0.286006
1-CATGTAAGAGACATTT-1	0	0.335609
1-ATTATTCAGAGTCACT-1	0	0.324976
1-CACTACGGGAGCTGCC-1	0	0.328997
1-AAGAGGCCCTTTGGAA-1	0	0.490973
1-AGATCTCAGGTGTGAT-1	0	0.550678
1-CCTGTTTGAAGACACG-1	0	0.427028
1-CAGAATAACACACGGA-1	0	0.331778
1-CAACCAGTGGCCTACC-1	0	0.303514
1-ACAAAGCATGACCTAG-1	0	0.431035
1-TGTCCACGGCTCAACT-1	0	0.322947
1-GTCAACCAGGCCTATA-1	0	0.373272
1-GCATGCTAATAACGAT-1	0	0.464482
1-CTGCAAGCACGTTCCG-1	0	0.364155
1-GCGCTTAAATAATTGG-1	0	0.345938
1-CAGATAATGGGCGGGT-1	0	0.358359
1-CGCATGCCGAATGCGT-1	0	0.230323
1-CCTCTAATCTGCCAAG-1	0	0.298001
1-ACGATACATAGAACTA-1	0	0.304141
1-AGTACTCTTATGCCCA-1	0	0.401175
1-AGGTTGAGGCACGCTT-1	0	0.283141
1-CGCGCCCGACTTAATA-1	0	0.206138
1-AAGTTCACTCCAAGCT-1	0	0.423014
1-ATCAGCCTCATGCTGC-1	0	0.541598
1-CCTGTCACCCGGGCTC-1	0	0.291587
1-GATCGGTGGCCATAAC-1	0	0.45804
1-TCGGAGTACATGAGTA-1	0	0.282258
1-ACACGAGACTCCTTCT-1	0	0.43378
1-CCAAGCGTAACTCGTA-1	0	0.21957
1-CCGGGCGGTCTCGTCA-1	0	0.503485
1-TGCAGGATCGGCAAAG-1	0	0.301512
1-ATAACGGAGTCCAACG-1	0	0.275502
1-GCTAGAGTAGAGATGT-1	0	0.289097
1-AGGCCTGAGAATCTCG-1	0	0.327774
1-CATGATGCACAATTCT-1	0	0.43219
1-CCTCGGACCGGGATAG-1	0	0.264221
1-ATTCATCGTTGAGGCA-1	0	0.319678
1-TTGGACCTATAACAGT-1	0	0.465139
1-CCTGGTCGAATGTGGG-1	0	0.27108
1-GAGTATGCGCGTGCAT-1	0	0.178376
1-ACGGACTCTCAAAGCG-1	0	0.300508
1-TCCAATAAAGGCTACC-1	0	0.307186
1-ATATAAAGCGCTCGTG-1	0	0.32196
1-AATTCGATTCGAGGAT-1	0	0.342785
1-GACGGGTTGGCCCGTA-1	0	0.285795
1-CGAGGGTATCCAGGTG-1	0	0.244955
1-CGAATGACGCATAATG-1	0	0.395053
1-GCTCTTTCCGCTAGTG-1	0	0.298938
1-AAAGGCTACGGACCAT-1	0	0.378904
1-CCTATATTTGTCCTGG-1	0	0.452203
1-TGTGGCGGGCTTCTGG-1	0	0.429024
1-TGTGACTACGCCAGTC-1	0	0.421907
1-CGTGACCAGTCCTCTG-1	0	0.32305
1-AGGTGGTGACCTTCGC-1	0	0.323447
1-TGCGTTTGTTGACACT-1	0	0.369234
1-CACCTTGGCGCCTTTG-1	0	0.425591
1-CGCGGCTCAACTTGAA-1	0	0.457238
1-TTCTGCGGGTTAGCGG-1	0	0.521317
1-CGACAATTTGATCTAA-1	0	0.386213
1-TCTGCCAGAAACTGCA-1	0	0.389273
1-GGAGGCCGAAGTCGTC-1	0	0.387315
1-ACACCTTACTACTTGC-1	0	0.288893
1-ACCTACAGTATGTGGT-1	0	0.435149
1-GAGGATAAACAGTGCT-1	0	0.464806
1-GTGCGTGTATATGAGC-1	0	0.412093
1-AGTCGGTTGCGTGAGA-1	0	0.531578
1-CCTGGAAACGTTCTGC-1	0	0.522281
1-CACGCGGAACTGTTGC-1	0	0.462522
1-AGTCTTTAAAGTGTCC-1	0	0.420498
1-CCACATACTGCACCCA-1	0	0.486829
1-CTGACATAGAAATAGA-1	0	0.473929
1-ACTCTCTGACTTAGGT-1	0	0.407278
1-GGTAGTGCTCGCACCA-1	0	0.385356
1-GGACAACCATGAAGCC-1	0	0.345081
1-ATGTTGATTAGAGACT-1	0	0.30941
1-GCTCGCTCATGTCCAA-1	0	0.444026
1-TCTAGTGATATCGTGG-1	0	0.336306
1-GCGTCGAAATGTCGGT-1	0	0.413406
1-ACGTATTACTCCGATC-1	0	0.318759
1-CGTAGAGAGTAATTAT-1	0	0.384572
1-CGGGAATTTATGTAAA-1	0	0.370624
1-CGTTCAGACCCGCGAA-1	0	0.375808
1-TTACTAAAGGACTTTA-1	0	0.320652
1-CTCGGTACCACTGCTC-1	0	0.398844
1-ATGGTCGCGTGGTTTC-1	0	0.527795
1-AAACTGCTGGCTCCAA-1	0	0.419021
1-CTTCGATTGCGCAAGC-1	0	0.469493
1-TCATCCTCAGCTGCTT-1	0	0.386945
1-TAGACGAAACGCCAAT-1	0	0.431371
1-GTAAGTAACAGTCTGG-1	0	0.339579
1-TCGCACCAGGAGGCAG-1	0	0.383576
1-CATAAGAAGCTTGGCT-1	0	0.509601
1-TGGGTGTAATAGATTT-1	0	0.348645
1-ATTCACTGATGTTGGA-1	0	0.378607
1-ATCTAATATCCTACGG-1	0	0.526716
1-TAAAGCGTTAGGAGAA-1	0	0.395232
1-CTAGGTTCGGACGTGA-1	0	0.417798
1-CAATGGATCTCTACCA-1	0	0.400983
1-GCTGCACGGTTTCTTA-1	0	0.345789
1-TCCGTTTAGCCTTGAA-1	0	0.448925
1-CAGCTCGACAAGTTAA-1	0	0.19164
1-TTCACTCGAGCACCTA-1	0	0.407119
1-ATCTGGGCTGTTCTTG-1	0	0.280457
1-TCCTAAATTGGGAAGC-1	0	0.344522
1-AGCAAAGGCCGCTAGT-1	0	0.298977
1-ATGCTCTGGCGCGGTA-1	0	0.41348
1-GTTAGCCCATGACATC-1	0	0.356882
1-CGGGCGATGGATCACG-1	0	0.502279
1-TGCGGACTTGACTCCG-1	0	0.36259
1-TCAAATTGTTGTGCCG-1	0	0.58081
1-TAATACTAGAACAGAC-1	0	0.389096
1-GGGCAGTCAACGCCAA-1	0	0.588726
1-AGATACTCAAGATCGA-1	0	0.50188
1-GCGGCTTTAGCAAGTT-1	0	0.511024
1-GTGACAGCTTCCCACT-1	0	0.411637
1-GAGATGGCTTTAATCA-1	0	0.381592
1-AGTACAGAAGCTTATA-1	0	0.4441
1-TTGTGCAGCCACGTCA-1	0	0.310815
1-TATACGCGTCATCACT-1	0	0.28274
1-ATAATCTTGGAGAACC-1	0	0.316651
1-GTCTCAAGGCCCGGCT-1	0	0.419474
1-GCCCTGAGGATGGGCT-1	0	0.455583
1-GAACCCTCTGTGTTCT-1	0	0.424993
1-CTCACATTTACTAAAT-1	0	0.365466
1-GTAGACACGCCTGACT-1	0	0.442682
1-GTGACGCAGGTTTCAT-1	0	0.298989
1-GACTGCAAATCGAGCT-1	0	0.415296
1-TCAAATTTGAGACTCA-1	0	0.348994
1-AGCAGAAGGAGAAAGA-1	0	0.295497
1-GTTAAGGGTGCGATGT-1	0	0.469491
1-TGCTCGGTGGGTCACC-1	0	0.373321
1-GAATGCGAATCGGTTC-1	0	0.279939
1-ACCGACACATCTCCCA-1	0	0.267771
1-CTCACTGTGATACTTA-1	0	0.36716
1-GACCTTCCACGTCTAC-1	0	0.245677
1-TTAGACGAGTCACCTC-1	0	0.397441
1-AATTAACGGATTTCCA-1	0	0.3721
1-TGAGCGGAAAGTGTTC-1	0	0.270163
1-GAAGCCACTGATTATG-1	0	0.306514
1-AGCCAAGCTTTGTGTC-1	0	0.255944
1-TCGCTACTGGCTTTGA-1	0	0.408294
1-TCGGGAGACAGCGTAC-1	0	0.169192
1-AAGCGCAGGGCTTTGA-1	0	0.273537
1-TGCTCTTGAGAGTTTG-1	0	0.294703
1-CAGCAGTCTGTGCTGC-1	0	0.327787
1-TTATAGGTAATTGTCT-1	0	0.254679
1-GACATCCGTCGAACTG-1	0	0.338792
1-AAGCACCCTGCGTATC-1	0	0.305752
1-TAAGGCCCGTCACCCT-1	0	0.296867
1-ATCCACATCGACAGAA-1	0	0.231305
1-TACGACTGCCTCTTAG-1	0	0.395719
1-CTTTAGTGCTATTATT-1	0	0.325846
1-GTCGTTATTCGCTTAT-1	0	0.403945
1-GATGCTGTATTTCATC-1	0	0.366395
1-TGCCCGTACCGTTAAA-1	0	0.202654
1-GTGGTGGCCAAGTGAA-1	0	0.427566
1-GTGAGGACACTTAAGG-1	0	0.392521
1-AATGACGTAGGATGTC-1	0	0.417905
1-TCCCGTGTGCAATTTG-1	0	0.348891
1-CGTTGAGCGACCGTCG-1	0	0.296727
1-ACAAGGGCAGGCTCTG-1	0	0.443669
1-TCACAGGGAATCGCAA-1	0	0.448255
1-TTAAGATAGGATTGAC-1	0	0.395422
1-CAAGAGGGCGGAGTAC-1	0	0.523411
1-GCGGAGAGGGAGAACG-1	0	0.534979
1-TCCTCGGGCTGGGCTT-1	0	0.463955
1-GAGATCTTCCATGACA-1	0	0.444961
1-GATATGAGACACTAAC-1	0	0.476228
1-GCGAAACTTAACTGGA-1	0	0.455715
1-CGTGCCCTCCCGAAGA-1	0	0.456711
1-CATGGTAAGTAGCGTT-1	0	0.42359
1-TCCGCTGTCATCCCGG-1	0	0.481911
1-AATCGCCTCAGCGCCA-1	0	0.594379
1-CTGGGTAGGCAGTTAA-1	0	0.434806
1-GAATGTGGTCCGGATT-1	0	0.501349
1-CGGTACTAGAATCAAA-1	0	0.516485
1-TGGGCAGGCCACCGCA-1	0	0.398316
1-GTAGTCGCGGGAATCA-1	0	0.521464
1-GCAGAAGGTAATCTCC-1	0	0.581373
1-AGGACAGTCGAATCCC-1	0	0.502725
1-GACAAACATATGCAGG-1	0	0.472101
1-CCCAGTTAAGGCGCCG-1	0	0.515052
1-GAACAGATTACTAAAT-1	0	0.370599
1-ATGCGACAGTCCCATT-1	0	0.410128
1-GGGCTGCCTAGGGCGA-1	0	0.366368
1-GCGCTAATTGAATAGA-1	0	0.437036
1-ATACGCCGGCGAAACC-1	0	0.330406
1-ACATCGTATGCAATGG-1	0	0.401057
1-AGTCCATTGGCTGATG-1	0	0.447886
1-GTGTTACTATGCGTCC-1	0	0.436118
1-AATTGAACGCTCTGGT-1	0	0.464273
1-GGCTGAAATAGCAAAG-1	0	0.593772
1-TCTTAGAGTGAACTCT-1	0	0.4964
1-GCTTAATGTAACTAAC-1	0	0.453556
1-ACAAATGGTAGTGTTT-1	0	0.528503
1-TCGAAGAACCGAGCAC-1	0	0.516702
1-AAAGTTGACTCCCGTA-1	0	0.4911
1-AGTTCCTATTTATGTT-1	0	0.524217
1-TTGAATATGGACTTTC-1	0	0.526017
1-AAGCTCGTGCCAAGTC-1	0	0.352822
1-TTCAAAGTCTCTAGCC-1	0	0.406593
1-AAGGATGAGGGACCTC-1	0	0.475941
1-ACCAACCGCACTCCAC-1	0	0.000480164
1-CGCGAAGTGGCATACT-1	0	0.123752
1-GACTGCACCAGCCCAG-1	0	0.074475
1-ACGTTCTGTACAAGTC-1	0	0.201555
1-AGATATAATACGACTA-1	0	0.097215
1-GTTTCAAACGAGTTGT-1	0	0.269477
1-TTAATGTAGACCAGGT-1	0	0.393538
1-TCATTTAGAAGTGTGA-1	0	0.352511
1-CTACACTCGCAGATGG-1	0	0.216628
1-TACCGAATAATTGTAA-1	0	0.17141
1-CGCTTCGGTCTAAGAC-1	0	0.225881
1-ACATCCTGGTAACTGT-1	0	0.168197
1-TCCAACTCAGCTATCT-1	0	0.250271
1-ATTCAACCATTTAAGG-1	0	0.424292
1-CTTGATGACCATCCAG-1	0	0.209374
1-TCAAGCGCGGACGGTA-1	0	0.225692
1-GACAACGACCATTGAA-1	0	0.30732
1-GAACGTTTGTATCCAC-1	0	0.138433
1-TCAAATTATGTTCGAC-1	0	0.255449
1-TTAACCCGAGGCGTGT-1	0	0.111076
1-TACCTCACCAATTGTA-1	0	0.175969
1-CGTAATATGGCCCTTG-1	0	0.20396
1-AGTCGAATTAGCGTAA-1	0	0.209621
1-ATTCGTCCCGAGGTTA-1	0	0.259106
1-ATTGAATTCCCTGTAG-1	0	0.0899083
1-AACGTTCTACCATTGT-1	0	0.236215
1-AGAGTCTTAATGAAAG-1	0	0.125807
1-CAATACGCTCTGAGGC-1	0	-0.0199981
1-TCGTGTATTGGTCACG-1	0	0.155463
1-TCGTGTACTATGGATG-1	0	-0.0470967
1-TCGCGTAGCAGTGTCC-1	0	0.00144813
1-CGGACGTTACTTGAAG-1	0	-0.172115
1-CCAGTCAAATCTCTTA-1	0	-0.0401026
1-CCGCATGTGGTACGAT-1	0	0.392193
1-ACCCGGAAACTCCCAG-1	0	0.403204
1-GCAAACCTTGGCCATA-1	0	0.430618
1-ATTAATTCGGTCACTC-1	0	0.327536
1-TCCTTCAGTGGTCGAA-1	0	0.407264
1-ATTATACTTTGCTCGT-1	0	0.332476
1-GTGTACCTTGGCTACG-1	0	0.277438
1-TTAATTGCTTTGGGTG-1	0	0.192643
1-GAATGGGCTTATCGAC-1	0	-0.0076451
1-GCAAATGAGGACACTT-1	0	-0.0119286
1-TGGTCGTGCAAGGCAA-1	0	-0.0421317
1-ATGGTGCTCAAAGCCA-1	0	0.376934
1-CAAATGCGGAGTGTTC-1	0	0.439757
1-CGTGCCCGACATTTGT-1	0	0.304595
1-CGTCAGTTTATCGTCT-1	0	0.429011
1-CACCACGCCACACAGA-1	0	0.000509845
1-GTCGGGAACATGGTAG-1	0	-0.0381826
1-GAACCTCGACCTACAC-1	0	-0.0286027
4-CATTTCTAGCAGACTA-1	0	0.0359617
4-CCACTAAACTGAATCG-1	0	0.0741642
4-CACCCTTTCCTCGCTC-1	0	0.0368985
4-GTGCGCAGCTTGCTCC-1	0	-0.0350505
4-CGCCACCCGCATTAAC-1	0	-0.0198621
4-TATGGAGTTTCTCGTT-1	0	0.00567732
4-GGCTGGCTAGCTTAAA-1	0	-0.0330953
4-ACTCAGACCTGCTTCT-1	0	0.0587347
4-GTATATGTTACGGCGG-1	0	-0.0537629
4-ACGAGAACCCATCACG-1	0	-0.0496277
4-GTGTATGACTTTAAAG-1	0	-0.0330953
4-ATCCTGCTGCAGATAG-1	0	-0.0330953
4-ATGTTACGAGCAATAC-1	0	-0.0315359
4-TCGCATCCCTAAGTGT-1	0	-0.00213558
4-TTATCATACTCGCAAA-1	0	-0.0595617
4-GTATCGGGACGAGCTG-1	0	0.0128965
4-CCTAAGTGTCTAACCG-1	0	-0.0246807
4-CCTGTGCATAGGAGAC-1	0	-0.0149489
4-AACATTGGTCAGCCGT-1	0	-0.0428713
4-CATCGAATGGATCTCT-1	0	-0.0244357
4-CCTACGGCTCAGTCGA-1	0	0.11785
4-CCGAAAGTGGTGAGCA-1	0	0.0213955
4-CGGTGTACTTGATCCC-1	0	0.181729
4-TCATCACTCGAGCTCG-1	0	0.26868
4-CAGTACATTCTCTAAA-1	0	0.0702727
4-GTGCCTCAGTGTACGG-1	0	0.218416
4-CTGCGGTAGTCACGTG-1	0	0.190342
4-ATCGTTCACTTTCGCC-1	0	0.142481
4-ATGGCTGGAAATGGCC-1	0	0.302697
4-ACTTACCGGGCGCGCA-1	0	0.138949
4-TGGTTGGAGGATCCTG-1	0	0.067745
4-TCTCGAACGAGGTCAC-1	0	0.127585
4-TCCTGCCAACTGGAGA-1	0	0.25938
4-AATTTGGGACATAGTA-1	0	0.335544
4-CGGCACCGTTAGCGCC-1	0	0.268782
4-AACTCCTAATCCCATG-1	0	0.219297
4-GCTCATTACTGCATGT-1	0	0.184547
4-GCCAGGCGTTCGCATG-1	0	0.207068
4-CAATGGAATCTACATA-1	0	0.123619
4-TCGGTCCCTGACTCCA-1	0	0.183869
4-CAATAAACCTTGGCCC-1	0	0.18921
4-ATAACGGAGTCCAACG-1	0	0.165296
4-ATCTGGTTAAGACTGT-1	0	0.155354
4-GACAACGACCATTGAA-1	0	0.210804
4-TCGTAAGACGACATTG-1	0	0.229554
4-ACTTCGCCATACGCAC-1	0	0.295047
4-GTGTACCTTGGCTACG-1	0	0.29256
4-TGGCCAAACTGAAGTA-1	0	0.237333
4-ATAATAGTGTAGGGAC-1	0	0.41848
4-ATATTGCTGTCAAAGT-1	0	0.375103
4-TAACCGCCCGCAGTGC-1	0	-0.0392945
4-AGGGACAGCACGGCGG-1	0	-0.0178364
4-CCAAAGTCCCGCTAAC-1	0	0.0633641
4-AGCTTATAGAGACCTG-1	0	-0.0426133
4-TGATTTCCTCCTGACG-1	0	-0.00234487
4-GAGCTCTCGGACCTAA-1	0	0.0983407
4-TCTATTACGCTGGCGA-1	0	-0.000947757
4-GAGCCACGGTAGTAGG-1	0	0.00264869
4-CATGAACCGACATTTG-1	0	-0.0793453
4-TCTGTCATACAAGAGC-1	0	-0.114845
4-GTCGTCAATTATAAGG-1	0	-0.053239
4-TAAAGAGCCCGAAACC-1	0	-0.0125795
4-GTAACTTGCGGCAGTC-1	0	-0.0181217
4-GTACTTGGGCACTTCT-1	0	0.083906
4-CCCTTCTCGTACGCGA-1	0	-0.0760736
4-ATAAACCATTGGACGG-1	0	-0.0801264
4-ACCAAGAACGCGTGTC-1	0	-0.0384383
4-TCCTCTGGCCCATTAG-1	0	0.117643
4-GAATGTATGGCAGGTC-1	0	0.225396
4-CTGCGTTACGATATAA-1	0	0.223766
4-TATACACGCAAAGTAT-1	0	0.288596
4-TAATAAACAAGGAGAT-1	0	0.195726
4-CCTCACCAATCTTGAC-1	0	0.0571323
4-AGATACGACTTCATAT-1	0	-0.0179131
4-TCGCTGTGCGTAAATC-1	0	0.0376313
4-GGTTTGAGTGCTGGAA-1	0	-0.126228
4-CTGAGCAAGTAACAAG-1	0	0.00540706
4-ATCGCACGATTGTTCA-1	0	0.106892
4-TTCAGAGTAACCTGAC-1	0	-0.0399347
4-TGGACCACGGCGTTGA-1	0	-0.0516077
4-GTATTCTTACCGTGCT-1	0	-0.0341595
4-AGTTCTGCGTTGTATC-1	0	0.0723861
4-AGTCACTCCGCCTCAT-1	0	-0.0121663
4-TTCGCATCCGGAAGCA-1	0	0.0478958
4-CTAGATAAACTCCTCG-1	0	-0.0730297
4-GCGGTAACCCAAATGA-1	0	-0.0120476
4-ATTGATAGCAACGAGA-1	0	0.0195271
4-TTAGATAGGTCGATAC-1	0	-0.031038
4-AAGAAGGATCAGTTAG-1	0	-0.0330953
4-TCTGCGTCCGGTTTCT-1	0	-0.0872213
4-AAATGCTCGTTACGTT-1	0	-0.0609373
4-GTTACGGCCCGACTGC-1	0	-0.0329689
4-AGCGTAGCGCTAGACC-1	0	-0.0537955
4-GGGAGTAATGGCTGGC-1	0	-0.039173
4-AATATCAAGGTCGGAT-1	0	-0.0266931
4-CAATATTGGACTAGTG-1	0	-0.0676329
4-AGTCAGCCACCGCCTG-1	0	0.105465
4-CTGGCTCCTGCGGGAT-1	0	-0.0243417
4-CTACGTGTTGCCACCA-1	0	-0.0374689
4-CGGGTTGTAGCTTTGG-1	0	-0.0650074
4-CCATCTTGTTCACAAT-1	0	-0.0270783
4-GTAGACGTCGTTACAT-1	0	-0.0461645
4-CGCTGAGGACGTCCAA-1	0	-0.0639285
4-CAGTAGCGAGGTAGTA-1	0	-0.0531223
4-TTAAGGATACGGAGGT-1	0	-0.0221221
4-CTACACTAGCTTGTTC-1	0	-0.0218078
4-TGGGCACAAACAGAAC-1	0	-0.0390987
4-TCTGTGACTGACCGTT-1	0	-0.0959439
4-TGGAAACGGAGTGAAC-1	0	-0.0298719
4-CATACGGGTGCATGAT-1	0	0.0392446
4-GAATCGCCGGACACGG-1	0	-0.0599094
4-CGGTTCCGGCTTCTTG-1	0	-0.0163798
4-GGTGATTTCATCTTGT-1	0	0.00904725
4-CCTCATGCAGCTACGA-1	0	-0.0176458
4-CAGTCTCTCGGCTAAT-1	0	-0.0330953
4-AGGGCGTGATCGGCTA-1	0	-0.0456695
4-GGTGCGGATAAGTGGC-1	0	-0.0654474
4-TCGTTGGCTCGTCAAT-1	0	-0.120484
4-GGTCACGTTAGATTCA-1	0	-0.0109789
4-TTATGCGTCCCGGTCC-1	0	-0.0399081
4-CGCTATACCGCCCACT-1	0	-0.0362454
4-AGGTAACCTCCTATTC-1	0	-0.0552248
4-TGAGCAGTCGTGAAGT-1	0	0.047424
4-TATGATTCTGCTTGGT-1	0	-0.0265678
4-GATGTCCGGATCACAT-1	0	-0.0502239
4-ACGGCGGGTTGCCCTG-1	0	0.043959
4-CGCGCAAGGAACTACA-1	0	0.0356179
4-AAAGACCCAAGTCGCG-1	0	0.137354
4-TAGTGAGAAGTGGTTG-1	0	-0.0386109
4-AGACATAGATCCTTCC-1	0	-0.0432108
4-CAACTTGTAGTGGGCA-1	0	-0.0145239
4-AAACAATCTACTAGCA-1	0	-0.0796665
4-AGGTCGCCACTTCGGT-1	0	0.0207625
4-CCATCCATACCAAGTC-1	0	-0.0179409
4-CTGGTTCAACGCATCA-1	0	0.0374306
4-ACTGTATACGCGAGCA-1	0	0.0472657
4-AGTTGACATCGGCTGG-1	0	0.0163754
4-TCTCGGCTCCAGGACT-1	0	-0.0111524
4-TAATTAGATGGATATG-1	0	-0.0196915
4-CTTGAGGTTATCCCGA-1	0	0.0198779
4-GACGTGAGACTCCATG-1	0	-0.0052142
4-TGGCGGTGTGCGATTG-1	0	-0.0473851
4-CATTCAGGTCAGTGCG-1	0	0.0331521
4-CGGCACTCAAGAAAGT-1	0	0.0522509
4-AACCATGGGATCGCTA-1	0	0.109881
4-TTACCGCCTTAGGGAA-1	0	0.0500417
4-AATCCATGCAAGGGTG-1	0	-0.0347889
4-TTAAACAGAGTCCCGC-1	0	0.0232648
4-GGGTAATGCTGTGTTT-1	0	-0.0112621
4-ATTCCTTCCAGGCGGT-1	0	-0.0450748
4-GCACTGTGCAAATGTA-1	0	-0.0478444
4-CTTATGTTGACTACCA-1	0	0.00492341
4-GTACTGCATGAAGCGT-1	0	-0.0184509
4-TGTCGGCATGGTGGAA-1	0	-0.00822062
4-TGGAAGACGAACACCA-1	0	-0.0279218
4-TTGGAGTCTCCCTTCT-1	0	0.0892243
4-GGGCGGTCCTATTGTC-1	0	-0.0229506
4-AAATTGCGGCGGTTCT-1	0	0.0104815
4-GACGCCTGTTGCAGGG-1	0	-0.016641
4-GATAAGGCAGATGCAA-1	0	-0.0564477
4-CGAGTGCTATAGTTCG-1	0	-0.0766393
4-TCCCGGTCAGGAATTT-1	0	-0.0330953
4-GTATGACGTGGGAAAC-1	0	-0.0330953
[truncated: 32,865 more rows]

## Sheet: Fig.4e
CNVs of chromosome 1p in each spatial domain calculated by inferCNV
	Splane_domain	chr1p
0-GTCGGAAGGATACCAG-1	0	-0.0784756
0-GAACGGTGTAAAGCAG-1	0	-0.0347811
0-GCAGCTATGGACAGGT-1	0	0.00230334
0-TAAGCCCTTACGACCA-1	0	-0.0531568
0-GGCCCAGTTATCAGCA-1	0	-0.132322
0-CCTGACGCAACCTTTA-1	0	-0.0404935
0-TTCGAGCCGGCGCTAC-1	0	-0.0597699
0-CACACTTGTATTGCGA-1	0	-0.0627769
0-GAGACCCTGCAACGCC-1	0	-0.0632213
0-TGCGAGATGGCGGCCA-1	0	-0.0229292
0-CACCATGATCGCAAAG-1	0	-0.107642
0-GGTTTGACAAGAAGCT-1	0	-0.0419581
0-ATAGGCTAGCTTCGCA-1	0	-0.041959
0-TCCCTTAGATTACTCG-1	0	-0.0711505
0-GCTTCAGTGGGATTAC-1	0	-0.0582669
0-TCCGGCCTAGCGTACA-1	0	-0.0287669
0-TTGGCCTAGAATTTCG-1	0	-0.0142076
0-AGCGTGGTATTCTACT-1	0	-0.0608851
0-GAGGGCGCAGCTCTGC-1	0	-0.0867126
0-TTACCCATTGCCGGGT-1	0	-0.046028
0-ACCAGTGCCCGGTCAA-1	0	-0.0365017
0-AAACGCCCGAGATCGG-1	0	-0.0304104
0-CGGTTGGGTTCAAGTT-1	0	-0.0394943
0-GAATATTCGGAGTCCC-1	0	-0.0440471
0-CATCTACCCGAGAACG-1	0	-0.0703114
0-GAGGGCCGGCAGAGTC-1	0	-0.0675764
0-TTCGGACTGATGCCTT-1	0	-0.047504
0-GACTGATTGGTCACAA-1	0	-0.0347811
0-TCGCCCAACTGACTCC-1	0	-0.0666667
0-CCTCGTTACGCCTGTT-1	0	-0.0476989
0-TCATTCGTATAATTTG-1	0	-0.0706482
0-CAGCTCGACAAGTTAA-1	0	-0.102899
0-CATGGTAAGTAGCGTT-1	0	-0.0347811
0-GGTTCCCTAGTGTCTC-1	0	-0.160927
0-GATCCTAAATCGGGAC-1	0	-0.0917728
0-CGTTGAGCGACCGTCG-1	0	-0.0374597
0-CAAGAGGGCGGAGTAC-1	0	-0.0347811
0-CGGTTATCCAACAGTG-1	0	-0.0636734
0-GCTTCCGTCCCTAGAC-1	0	-0.00300668
0-GTACTGGAGTTAGACC-1	0	-0.145485
0-ACTGTACGATACACAT-1	0	-0.0679552
0-TTGGGCGGCGGTTGCC-1	0	-0.0633436
0-AAATTACCTATCGATG-1	0	-0.0265755
0-ATAATACCGTTAGCCG-1	0	-0.0347811
0-CCTATATCGTGTCACG-1	0	-0.0347811
0-GTGCACGAAAGTGACT-1	0	-0.0766856
0-CGTACCTGATAGGCCT-1	0	-0.0378448
0-GCCTTGTATATGCAGT-1	0	0.037011
0-GCTAAGTAGTTTCTCT-1	0	-0.0846442
0-TCAGGGCGACTTCCTT-1	0	-0.0614401
0-CGGTCTATCAACCCGT-1	0	-0.0925701
0-CTAGATTTACGACGGC-1	0	0.0592194
0-CAACTATATCGAATGC-1	0	-0.0656116
0-TTAATCAGTACGTCAG-1	0	-0.0474154
0-AGCTATTTAATCCAAC-1	0	-0.0373535
0-AGAATTATGGATTCGA-1	0	-0.033078
0-CAGATCATTTAAAGTC-1	0	-0.079721
0-CTAAGGGAATGATTGG-1	0	-0.028676
0-CTATAAGAGCCAATCG-1	0	-0.0325748
0-TAGTTAAGATAGGATA-1	0	-0.0811821
0-CTAGTATTCGGAATTA-1	0	-0.021077
0-GTAGGTGATCCGTGTA-1	0	0.00778102
0-CTGGCGACATAAGTCC-1	0	-0.0956796
0-GGCATATCGGTTCTGC-1	0	-0.096289
0-CGAACATAGTCAGAAA-1	0	-0.0978528
0-GGAAGATAAGACTGTA-1	0	-0.0819853
0-CCACGAGAAGAGAATC-1	0	-0.0985156
0-GACCGTCAGGTCGTGA-1	0	-0.00358575
0-GGCTAATGATTGAAAT-1	0	-0.00715154
0-CCTACAAGTCCGGAAT-1	0	-0.0731885
0-GACTCGGTCGGCGGAT-1	0	-0.0703813
0-ATTGGGAGTTCTGTAA-1	0	-0.137579
0-GCCCACTGGTCCACAA-1	0	-0.0653621
0-CTGGTAACGAGCTCTT-1	0	0.0144241
0-CCTAAAGGCTGACGCT-1	0	-0.0177375
0-GGAAGCTCGCTTACAG-1	0	-0.0549583
0-TAGGAACAGCCTCCAG-1	0	-0.0613311
0-GGGCGTCCACTGGCTC-1	0	-0.0672729
0-TCATGCAGGTTCTCAT-1	0	0.0243326
0-GTGGAACCTACATGCG-1	0	-0.0430763
0-CGTGACATTGGGTCGT-1	0	-0.0882898
0-ATAAGCAAACACCGAG-1	0	-0.0347811
0-GTACTCCTGGGTATGC-1	0	-0.0270366
0-TCTGTGCCATCATAGT-1	0	-0.0490415
0-TATGTCTCATTGTGCC-1	0	-0.0930769
0-TAAAGCGTTAGGAGAA-1	0	0.0367624
0-CACGCACAGCGCAGCT-1	0	-0.113676
0-GCGCTGATCCAGACTC-1	0	-0.077721
0-AAGATTGGCGGAACGT-1	0	-0.0848458
0-ATAACGTTACCTCCAC-1	0	-0.0602213
0-CCTCTAATCTGCCAAG-1	0	-0.138855
0-CCTCGCCAGCAAATTA-1	0	-0.110381
0-TAGAAAGGTGGCGCTA-1	0	-0.00660939
0-CCAGTAGTCTGATCCA-1	0	-0.102411
0-AAGGGACAGATTCTGT-1	0	-0.060213
0-GTCCGAGAGCAATCAT-1	0	-0.0339867
0-GTCCTACAGGCGGCTC-1	0	0.142587
0-TGTATAACAGATCCTG-1	0	0.0630667
0-GTACGCTTCATTGCAC-1	0	-0.0927725
0-CATGCGACCAGTTTAA-1	0	-0.0604206
0-TGCATGGATCGGATCT-1	0	-0.110058
0-ACGAGGATACCACTCT-1	0	-0.0121461
0-TAGGCGATGAGGTCTC-1	0	-0.0347811
0-TGACAGGACAAGTCCA-1	0	-0.0212067
0-ACTGGCGAACCTGCGT-1	0	-0.0638282
0-GCCAATAGGGCATCTC-1	0	-0.0588233
0-CGTTATCATACTTCCA-1	0	0.0548892
0-CAAGCACCAAATGCCT-1	0	0.00246326
0-CGAGCTGGGCTTTAGG-1	0	-0.0347811
0-TGGGTAAGGTTCCCGC-1	0	-0.0178895
0-CGCCGGTGTCGCAGTA-1	0	-0.0619626
0-TGCATGTGGTAATCTA-1	0	-0.0339853
0-ATCTCCCTGCAATCTA-1	0	-0.118745
0-ACACTCCAATGTCACT-1	0	-0.118204
0-CGCAATCGATCATTAG-1	0	-0.0908515
0-GGTCTGAGAATCTGGA-1	0	-0.0347811
0-GTGAAGCCGTATAGTC-1	0	-0.0582888
0-GGGTTCAGACGAACAA-1	0	-0.0117081
0-TGTATCAGACTGAAGC-1	0	-0.0838344
0-TGGGTGGGATGTCATT-1	0	-0.109817
0-GGAATGCGCTAGCGTG-1	0	-0.00416743
0-TCGAGACCAACACCGT-1	0	0.00384506
0-TATGGGACCGAGCAGG-1	0	0.00839432
0-TATTAACACCAAAGCA-1	0	-0.0442387
0-CACCGTTAGGGATCAC-1	0	-0.0557351
0-CCCTATGTAGAGCAGA-1	0	-0.124433
0-AGCCGTGGCTAAATGT-1	0	-0.0681303
0-TCTGTTTAGATTGTTC-1	0	-0.0347811
0-TCACGATTAATACGTT-1	0	-0.0807121
0-TCGATGTTACGGCCGT-1	0	0.0082514
0-GACCGGTGATACTCTC-1	0	-0.0532425
0-CTCTCGCTGTACTATG-1	0	-0.038318
0-AACCATAGGGTTGAAC-1	0	-0.0249053
0-ACGGGAGTGTCGGCCC-1	0	-0.128388
0-CTACATATCGCGGGAC-1	0	-0.0613491
0-CTGGCATCCGAATGAG-1	0	-0.201717
0-TCTGCAGATTCGAGTC-1	0	-0.0563903
0-CGCCTCCCTCCTCTAT-1	0	-0.0283766
0-TTGCGTCGGCCAACCG-1	0	-0.0323848
0-ACTCGTAACCCGTCCT-1	0	0.0231588
0-CCACATGGCTCTTTAT-1	0	0.000469583
0-TTAAGGCCCGTACTTT-1	0	-0.150994
0-ACGGACGCAGCGACAA-1	0	-0.0258886
0-GGTTAGGGATGCTAAT-1	0	-0.0347811
0-CTCGCATTGCATAGCC-1	0	-0.0235788
0-ACACCGGTCTGACCGC-1	0	0.00375007
0-CAGGGAGATAGGCCAG-1	0	-0.142125
0-ATACAGCGTCCACTGA-1	0	-0.0202701
0-CGTGAACTGACCCGAT-1	0	-0.0347811
0-GTAACTACGTAGACCT-1	0	-0.0347811
0-TGGTCGGGTACAGGGC-1	0	-0.0582213
0-GCCCGATGCCCAGTTC-1	0	-0.0388469
0-TCTTGGTCAATGATAC-1	0	0.0122217
0-ATGCACGCGCTGTTCA-1	0	-0.0159721
0-TAGGCGGCTGCAAAGA-1	0	-0.103002
0-TCCTCCTAAGACATTC-1	0	-0.0946414
0-CGACTTGCCGGGAAAT-1	0	-0.132979
0-CCGTCAACCTCTGGCG-1	0	-0.0293681
0-AAGAAAGTTTGATGGG-1	0	-0.0855832
0-GCACAACCTCGGGCGT-1	0	-0.0885097
0-TATAGCTATTATCTCT-1	0	-0.0426367
0-CTCATGGTAATTTGCG-1	0	0.0118945
0-ACCTCGAACTTATGCT-1	0	-0.129965
0-TCCATCAATACTAATC-1	0	-0.0210066
0-CCGCCTTGCGATGTCG-1	0	-0.0983159
0-ACATAAGTCGTGGTGA-1	0	-0.0380755
0-TTCTCAATTGCTACAA-1	0	-0.0494397
0-CCAGGCGAGATGGTCT-1	0	0.0073677
0-GCCTCAGGTACCGGTC-1	0	-0.0172439
0-TCGCCACCCGGATTAC-1	0	-0.0412433
0-TTGTGGAGACAGCCGG-1	0	0.0412687
0-GACATTTCGCCCAGCC-1	0	-0.0299054
0-ACATGCTTACGGCAGC-1	0	-0.0266128
0-GTTGCCCTAACGGGTG-1	0	-0.0367528
0-GTGCCAAACGTTTCGA-1	0	-0.033191
0-CCATAGTCAGTAACCC-1	0	-0.0850328
0-CAGTGGTTGCACATGA-1	0	-0.0626979
0-AGTTGCTGACTGATAT-1	0	0.00257602
0-TCTGCGTCCGGTTTCT-1	0	-0.0365717
0-CATCCGCAGGCCCGAA-1	0	-0.0200423
0-TAAGTCGCCGAGTATC-1	0	-0.0215242
0-GCCCAGCGACACAAAG-1	0	-0.052127
0-CTGTCCTGCGCACTAC-1	0	-0.0203031
0-TCATGAAGCGCTGCAT-1	0	0.0347655
0-ATATCAATTCCAGCCT-1	0	0.0118049
0-TAATACTAGAACAGAC-1	0	-0.0428802
0-CAGCTGGCGTAACCGT-1	0	-0.063799
0-TGCTCAAAGGATGCAC-1	0	-0.083419
0-AACGAAAGTCGTCCCA-1	0	-0.0351986
0-GGATCTTGACTCAACC-1	0	-0.0494095
0-GACCACACTTCCCTTT-1	0	-0.0871007
0-CCGAAACACGACCTCT-1	0	0.0281923
0-CTCGAGACATACGATA-1	0	-0.0771935
0-CTCCCTTGTATCAAGG-1	0	-0.0441436
0-TGGCTTATGTATAATG-1	0	-0.0813258
0-TAGTACCACAACTTTC-1	0	-0.0339773
0-CGATAGCGATACAGTG-1	0	-0.10128
0-TGCGGAGTAAAGGTGC-1	0	-0.112584
0-CAATTGGGCCGCACTC-1	0	-0.0404818
0-CGCCCTAATTGTTCAA-1	0	-0.0882832
0-TTGAAGGATGGGCGCC-1	0	-0.0954661
0-AAACTTAATTGCACGC-1	0	-0.141704
0-GCTTCGACGTTCAATC-1	0	-0.0608849
0-CACAAGCTAAGAAAGG-1	0	-0.0694724
0-TTAGCATCCCTCACGT-1	0	-0.0331931
0-CGAAGGGTTTCAGATT-1	0	0.00159293
0-CTTTGTCGAATGCTCC-1	0	-0.0347811
0-TGAGGCATGTACTGTG-1	0	-0.0237601
0-GTGGCAAACAGCGGCA-1	0	-0.0505799
0-GACTCCTTCCAATTGA-1	0	-0.0579347
0-TTGTGGTAGGAGGGAT-1	0	-0.0947128
0-ATCCTACCTAAGCTCT-1	0	-0.151028
0-GAGTCCGCTTACCGGA-1	0	-0.0464774
0-ATGTGGACATCTTGAT-1	0	0.0605129
0-ATCCTGCGTGGAATGG-1	0	-0.00769497
0-CAAACGAGTATCGCAG-1	0	-0.013484
0-TTGGCCATCTTGCGCT-1	0	-0.0320139
0-CCGACAAACACATGAG-1	0	0.0224108
0-TTACAGACCTAAATGA-1	0	-0.019109
0-CACCGATACACCGAGC-1	0	0.0314466
0-GGCTTGGCTCTCACCT-1	0	-0.0210826
0-TCCGTTTAGCCTTGAA-1	0	0.012459
0-TGTGTTCGTATCCAAG-1	0	-0.0768308
0-ATAGAGTTATCAACTT-1	0	0.011476
0-TGCCTGACATCGGTCA-1	0	0.00560852
0-CCTCACCTTAGCATCG-1	0	0.090554
0-CAACTCCAACGTTTAG-1	0	-0.0426378
0-ACGTCTCGTTCCGGGA-1	0	-0.0203861
0-CTACGCCATTTCCGAT-1	0	0.000388988
0-TACCTTAAGATTTCCC-1	0	0.00476415
0-ATCACTTCATCCTCGC-1	0	-0.163587
0-GAATGTTGGGTAATCT-1	0	-0.0623958
0-GCTCAATCCGTTTATT-1	0	-0.0766944
0-AGGTCAGGTGAGAGTG-1	0	-0.0888366
0-AGAAGTGATTCGTGAT-1	0	-0.133375
0-TTCGCCGCTCGCGCTA-1	0	-0.0798106
0-AAGCTATGGATTGACC-1	0	-0.103267
0-AGTCGGCTCAACTTTA-1	0	-0.0832142
0-GATATCAAGCAGGAGC-1	0	-0.0640877
0-TTATCCTCAAGGAATA-1	0	-0.147387
0-AGTCTGGACATCCTTG-1	0	-0.0276396
0-ACGGCTGGATGTAGAA-1	0	-0.0898463
0-ATTATGAGACCCAATT-1	0	0.0662313
0-CCGCGTAGGTAAGGGC-1	0	-0.17685
0-TACATGACCTTATCCG-1	0	-0.0440787
0-AGTTAAGCGGTCCCGG-1	0	-0.0884522
0-TAGATTCCTGGTTATT-1	0	-0.0789898
0-AACTTTACGGGAGCTT-1	0	-0.0802389
0-GAGATCTGTCACTCCG-1	0	-0.0347811
0-AGATAATCACACCTAT-1	0	-0.0734439
0-TCATCGATGGTCCCAA-1	0	-0.0163646
0-CACTTCGTCTTATCTC-1	0	-0.00702617
0-AATAGTCGCGAGTCGG-1	0	-0.0725453
0-GGTTGTGTAGCCTGGC-1	0	-0.121106
0-CTGCCCACGAAGCGTT-1	0	-0.0678826
0-AACAATTACTCTACGC-1	0	-0.0266875
0-ACAAGCTATATGGAAG-1	0	-0.0347811
0-GTCGGATGTAGCGCGC-1	0	-0.0399811
0-CAGTCGAGGATGCAAT-1	0	-0.0347811
0-ATAGCCTCAGTACCCA-1	0	-0.0511128
0-GTCCTTCTACAACCCA-1	0	0.00674493
0-GACGACTTTCCAAGAA-1	0	-0.0297451
0-GAAGGACTAAATTGAA-1	0	-0.00222056
0-GGTATCAAGCATAGAA-1	0	0.00887564
0-CAGTCGGCCTAGATAT-1	0	-0.0215406
0-ACGCCAGATGATTTCT-1	0	-0.10475
0-TTGCTCCCATACCGGA-1	0	-0.104281
0-CGTCATACCATATCCA-1	0	-0.0774434
0-GGCGCTCCTCATCAAT-1	0	0.0247452
0-CCAGTGTACAGACCGA-1	0	-0.0249109
0-CTGGTGAATGGGCCTA-1	0	-0.099846
0-ACCTAAGTACCTTTCA-1	0	-0.0390635
0-GGGATACGGTAATAAT-1	0	-0.0531629
0-CACATATTAGCAGGAT-1	0	-0.0149228
0-AGTATGCTGGAGACCA-1	0	-0.0313394
0-GCCCGACTTCTTCCCG-1	0	-0.0198524
0-AAGTGCGTTAGAATCT-1	0	-0.0337847
0-CTCAGATTGTGATAAG-1	0	0.0359809
0-CCTCCTAGCTAGAGTC-1	0	0.00877328
0-CCTGAATATTTACATA-1	0	-0.0843314
0-ATTTCATTATTTCGCG-1	0	-0.0777611
0-ACTGCCGTCGTAACTC-1	0	0.0306359
0-GGGTGTTTCAGCTATG-1	0	0.0820239
0-ACCGAAGAGTCTGGTT-1	0	-0.017969
0-ACTTTGGTCGTGCTCC-1	0	-0.116393
0-GATGCTGTATTTCATC-1	0	-0.0599049
0-GATGTAACGAACCACC-1	0	-0.10762
0-CACCGGTAGAGACATT-1	0	-0.10299
0-CGCGAGTCTGCCGGGT-1	0	-0.00762064
0-GAGTTGATGGCAATTT-1	0	-0.0605376
0-CATATGTCAGGCTACG-1	0	0.00333198
0-CCCGTGAGGGCGGTGA-1	0	-0.116728
0-AACTTCTGCGTCTATC-1	0	-0.0946461
0-AAATTGATAGTCCTTT-1	0	-0.0502639
0-AGTCTCACAAGACTAC-1	0	-0.155337
0-GTAGAGGGAGACAAGT-1	0	-0.164819
0-ATGACGCGTTCTATCC-1	0	-0.0428478
0-TCACATCTTATCTGAT-1	0	-0.0172147
0-CTATGTGAGTCACGGC-1	0	-0.126843
0-TCAACATCGACCGAGA-1	0	-0.0501207
0-GCAACACACTAGAACT-1	0	0.00862661
0-TACATCCCTATCCCTG-1	0	-0.136869
0-CACCAATCATCCGTCT-1	0	-0.0849767
0-GCCAAGAATACTTCTG-1	0	0.0243883
0-CGACCCTTAACGCCGG-1	0	-0.0740122
0-TCAGGGCGCAAACTCG-1	0	-0.0790863
0-TGTGCCAGAGGCAAAG-1	0	0.00408336
0-TAGACTCAGTTGGCCT-1	0	0.0391167
0-TTGCCATAGCCCGCTC-1	0	-0.108557
0-CCCGGTGTATCGGAAT-1	0	0.0255386
0-TTATCTGACATTAGGA-1	0	-0.0306221
0-GATGCCTTCTGCGGCA-1	0	-0.115633
0-AGGATCACGCGATCTG-1	0	-0.0927807
0-ACCGGTCAGGTACACC-1	0	-0.0139614
0-AGTGGTGTTACCCGTG-1	0	-0.022932
0-CGCCACAGGTCGCGAT-1	0	-0.0388138
0-AAATGGCCCGTGCCCT-1	0	-0.0169251
0-CCTTCCGCAACGCTGC-1	0	-0.00755491
0-TTGAATCGTTGTATAA-1	0	-0.0460183
0-TGGCCAATTTGGTACT-1	0	-0.0501916
0-TATAGCGCACGTTATC-1	0	-0.0696112
0-TCGGCGTACTGCACAA-1	0	-0.0268265
0-TAATAGGTCACCAGAA-1	0	-0.0473301
0-TATCCATCTCGGTTAG-1	0	-0.115441
0-CGGGAAGTACCGTGGC-1	0	0.0120634
0-GGAGACCATCTACATA-1	0	-0.0726975
0-GCAAGCTGGAAACCGC-1	0	-0.0509294
0-TTGTGAGGCATGACGC-1	0	-0.0246199
0-TTGTACACCTCGAACA-1	0	-0.0779262
0-AGACCAAACCACACCT-1	0	-0.126765
0-CTTCAGTGGTCGCCTA-1	0	0.0215074
0-CCGGCGTGAGACTCTG-1	0	0.111947
0-GTGGGAAGACTGAATC-1	0	0.0332791
0-GCTGGTTTAGGCCATA-1	0	0.112348
0-TGCGAATATGGGATTT-1	0	-0.088651
0-ACCATCCGCCAACTAG-1	0	-0.11327
0-TTCCCGGCGCCAATAG-1	0	-0.154635
0-GTTATTAACGTGGGAG-1	0	0.0654701
0-CCCGAAGTTTCGCGAA-1	0	-0.00489711
0-CCTCGGATGCTACCTG-1	0	0.0799951
0-CGAACGGCCGGACAAC-1	0	0.0975778
0-GCTGAATCTTCCAATC-1	0	0.00166502
0-CAGTGTTAATCTCTCA-1	0	-0.0466392
0-GAGGCCCGACTCCGCA-1	0	0.0267639
0-TGTCGTTATCACATAT-1	0	-0.0385826
0-GGGTATTCTAGCAAAC-1	0	-0.0372703
0-TAAGAGGGACAGGGAC-1	0	-0.0461144
0-AGCAACCGAAAGTAAT-1	0	-0.0805665
0-CAACGAGCTTATTATG-1	0	-0.164569
0-GATCCAACCTTTAAAC-1	0	-0.070074
0-CAGATCCTGGTTTGAA-1	0	0.0143155
0-CGAATCTGCTCGACGC-1	0	-0.0135686
0-CAGTACCAGTTTACGT-1	0	-0.0936017
0-GGAACCCGAACAAGAA-1	0	-0.0975319
0-TGAACCTGAATGTGAG-1	0	-0.0651075
0-CCCACTCCACGGTATC-1	0	0.00467546
0-TCCCTGGCGTATTAAC-1	0	0.026803
0-ACAGAACTGAGAACAA-1	0	-0.0780804
0-CTCTCTAACTGCCTAG-1	0	-0.033183
0-AGATGCAAGACGTGCA-1	0	-0.00197037
0-TATCTTGCAATACAAC-1	0	-0.0383961
0-CGAATGAAGTCATTGC-1	0	-0.0497327
0-AAGGGAACGACTGGCT-1	0	-0.0748423
0-AGTTAAGTCAACCGCT-1	0	-0.0354438
0-ATCAATGCCGTGGCTG-1	0	-0.0347811
0-ATGGCAGCATTACGAT-1	0	-0.0347811
0-CGACGCATCCGTACCT-1	0	-0.0291795
0-ATCAGAAGCTGGTTGC-1	0	-0.016619
0-CCGTATCTCGTCGTAG-1	0	-0.0344557
0-GTCCTACTCTACGGGC-1	0	-0.0726027
0-GCCCTAGCCGTCGCGA-1	0	-0.0705271
0-TTGCCGCAGACCTACA-1	0	-0.044066
0-AGAAGGTACACTTCAC-1	0	-0.035342
0-GCGGCTTTAGCAAGTT-1	0	-0.0992458
0-TGACTCCGAATCATAC-1	0	0.0174909
0-GTGAAGTCACGACTCG-1	0	0.0452001
0-CGAGAGCGCGTAGATA-1	0	-0.0759581
0-TGATTCAGGTCCCGCG-1	0	-0.0320556
0-TCGCCGCACCGCGTGA-1	0	-0.0819769
0-AGATGCATCCTGTGTC-1	0	-0.0135266
0-ATCAGCTCGTCCACTA-1	0	-0.0255589
0-CACCCTTGGTGAGACC-1	0	-0.0347811
0-GGAACCTTGACTCTGC-1	0	-0.0427704
0-GTATCTCAGTCTTGAC-1	0	-0.0537471
0-ACAGGTGGAGGTGAGG-1	0	-0.0928281
0-TGGACGCAATCCAGCC-1	0	0.0121863
0-GGGCAGTCAACGCCAA-1	0	-0.0560212
0-AGGCGGTTTGTCCCGC-1	0	-0.053916
0-AAACACCAATAACTGC-1	0	-0.0772882
0-GGTCGTAAGCTCGCAC-1	0	-0.00518143
0-GACTACAAAGCGGTGG-1	0	-0.0167002
0-GAGTAAGGCCACGGGA-1	0	-0.086853
0-CAGATGTTTGTCCCAA-1	0	-0.115381
0-CGTTGTAAACGTCAGG-1	0	-0.010304
0-ATCCCATCCACAGCGC-1	0	-0.0638099
0-CGTTCATGGTGCGCGT-1	0	-0.0465354
0-TCAGAGCATGTCAACG-1	0	0.022752
0-TCGACAACTGAACCCG-1	0	-0.0951579
0-CTCGTCGAGGGCTCAT-1	0	-0.0440624
0-GTCAAAGAAGTGGTGT-1	0	-0.0347811
0-GGTGATGAAGGAAGTG-1	0	0.00270281
0-TGCGTCATGACTGAGC-1	0	-0.0821427
0-CTTAAGCAGCGAGCCG-1	0	-0.104967
0-CTTATGCGCTCAGGGC-1	0	-0.0160132
0-GGGCAACCGCACGTGC-1	0	-0.0337625
0-GAAACATAGGAAACAG-1	0	-0.0702572
0-ATGGTATTTACTGATT-1	0	0.0189435
0-GTTAGGCTACCCGTTT-1	0	-0.0242865
0-TCTCGTGTTACGAGGA-1	0	-0.0417874
0-TATCAGTGGCGTAGTC-1	0	-0.0142829
0-CACAGAGACGAGGACG-1	0	-0.0769609
0-GGGCAGACGTCACTGC-1	0	-0.0451877
0-ACGGTCACCGAGAACA-1	0	0.00720001
0-GGCGAGCGAAACGGCA-1	0	-0.0484769
0-TTGGTTGCGGTGCGCG-1	0	-0.108305
0-AATCTGGCTTTCTAGT-1	0	-0.0258516
0-TTGTCACCGCGGTATC-1	0	-0.134869
0-GGGCCTAAATGGGCTA-1	0	-0.0117982
0-ATGGAAATTTAAGGAG-1	0	-0.0541741
0-TACTTTCCGCACGCCA-1	0	-0.0738823
0-AACCCATCCCATGATC-1	0	-0.0204573
0-ACACATGATCAAATCT-1	0	-0.116061
0-ACAAACCATGCGTCCT-1	0	-0.0718029
0-CCCAGTAAACTTGGGA-1	0	-0.0895728
0-CCTCTATCGATTAGCA-1	0	-0.104781
0-TGGCATGAAGTTTGGG-1	0	-0.0737785
0-TATTCAATTCTAATCC-1	0	-0.0514339
0-CACTCAGCTCTTGAGG-1	0	-0.0780755
0-ATTAATTCGGTCACTC-1	0	-0.114134
0-ACTCGTCAGTAATCCC-1	0	-0.0788465
0-TATTATGTTTGCCTGC-1	0	0.00343317
0-GAAGCTCGGACCCGTC-1	0	-0.141787
0-GGGACAGAGTTACTCC-1	0	-0.0534659
0-ATGACGCCGGCTCTAA-1	0	-0.088273
0-AATCTAGGTTTACTTG-1	0	-0.106579
0-AGCGGCGGTTAGCGGT-1	0	-0.126818
0-ATACGGAACGTCGTTT-1	0	-0.0202521
0-CCAAGCGTAACTCGTA-1	0	-0.0902645
0-GAGCGCTGTTAGGTAA-1	0	-0.0479561
0-CTAACTGGTCCGGTTC-1	0	-0.125441
0-CGATGTTGTTATCTAC-1	0	-0.0137637
0-GTCTCCTGCCAGTATG-1	0	-0.0117791
0-GTATGAAATTTCACTC-1	0	-0.0347811
0-GTGGAGCGTTTACCGA-1	0	-0.0347811
0-CCTACATTCACAGACG-1	0	-0.0160846
0-AGACGACGATGCCGCT-1	0	0.0219696
0-TTCTTGGACGATCTGC-1	0	-0.0814004
0-CACCCGGTTTGTGACT-1	0	0.0554681
0-TAACATACACGCGATC-1	0	-0.0222562
0-CCAGAAAGCAACTCAT-1	0	-0.0420513
0-AAAGTAGCATTGCTCA-1	0	-0.120202
0-CTCGGTTGTCGGCCCT-1	0	-0.133174
0-TCCTCTCCAGTTGTCC-1	0	-0.10319
0-CTACTATCATAGGTTT-1	0	-0.143087
0-AGCTCTAGACGTTCCA-1	0	-0.0188103
0-ACTACATCCCGACAAG-1	0	-0.00497353
0-CCCTGGCTGTTCCTTC-1	0	-0.000661925
0-AATAACACTAGAACAA-1	0	-0.0637693
0-TTGCTGCACCTATCCA-1	0	-0.0244253
0-CCATAACCTGTGCAGT-1	0	0.00651865
0-ACGTTATTGGTCACTC-1	0	-0.0469055
0-ACTTGTAGTCCCTTCA-1	0	-0.121225
0-CTTAGGTATAGACCAG-1	0	-0.0836551
0-CCTCGAAGTGGACGGG-1	0	-0.0795093
0-ACATAATAAGGCGGTG-1	0	-0.113019
0-GAAGTGCTGGATAGCT-1	0	-0.0709528
0-ATTATGCCATAGGGAG-1	0	-0.0750796
0-CGTAGCGAATTGTCAG-1	0	-0.160868
0-CGGCAGGGTCGGGTTG-1	0	-0.185581
0-TTACTCCGGCCGGGAA-1	0	-0.0578034
0-GGCTCGCGTTGAGGTA-1	0	-0.0651407
0-GCTGTTGCTACCGAAC-1	0	-0.0886075
0-GGCGGTAGGATCATTG-1	0	-0.0587787
0-AATCGCCTCAGCGCCA-1	0	-0.132126
0-AGATGACTCGCCCACG-1	0	-0.0777423
0-ATAGTTCCACCCACTC-1	0	-0.144693
0-CATGCGTTAGACAGAA-1	0	-0.0458058
0-TTCAAAGTCTCTAGCC-1	0	-0.0879019
0-AAGAGCTCTTTATCGG-1	0	-0.0809848
0-ATGATCGGGAATAGAC-1	0	-0.0155944
0-TGTGGCAAAGCGTATG-1	0	-0.0381297
0-CTACTATCTTTCAGAG-1	0	-0.0707047
0-CCATCTCACCAGTGAA-1	0	-0.0818099
0-CCGGCGCATATTGGAT-1	0	-0.0372545
0-AGCTGTAACCTCAATC-1	0	-0.0379928
0-AACGTTATCAGCACCT-1	0	0.01403
0-GAAAGAACAGCGTTAT-1	0	0.0260616
0-TATGACCTTGCGCTGG-1	0	-0.159057
0-AGGTACGATATTGCCA-1	0	-0.113819
0-TCTTCCCATGGGCACA-1	0	-0.0873118
0-GTAGCGGCTATACACT-1	0	-0.0347811
0-TTATTAGGGAAGCATC-1	0	-0.168219
0-CCGTGGAACGATCCAA-1	0	-0.103565
0-TATTTATACCGAGTAG-1	0	-0.0931994
0-CCATAAACAACCCGAC-1	0	-0.0480802
0-ACTCAATAAAGGCACG-1	0	-0.0515433
0-AATGATGCGACTCCTG-1	0	-0.0102568
0-CCTCTGGCCTAGACGG-1	0	-0.134778
0-CATAGTACATTGAGAG-1	0	-0.122465
0-GCATGAGGGACGCGGC-1	0	-0.0314775
0-ACCCTTCATCTGCGAA-1	0	-0.025732
0-CTAGACATATATGTAG-1	0	-0.0566655
0-TTGGATTGGGTACCAC-1	0	-0.00920552
0-TCACCGCTCGGCACTC-1	0	-0.10501
0-ATCTGTAATTGTACCC-1	0	-0.113417
0-CCATAGGTTGGCGTGG-1	0	0.00839514
0-GGGCTGCCTAGGGCGA-1	0	-0.0347811
0-TTGTATCACACAGAAT-1	0	-0.0505435
0-TAATACACAGTAGTAT-1	0	-0.0364127
0-CTCCGGCCTAATATGC-1	0	-0.0992906
0-CATTACGTCGGCCCGT-1	0	-0.109515
0-TAGTCTGTGACGTTGC-1	0	-0.0308963
0-ACTATTCGTCCGTGGT-1	0	-0.0567248
0-TTCAAGCCGAGCTGAG-1	0	-0.0395976
0-TCCTTCAGTGGTCGAA-1	0	0.0218407
0-TAGACTACCTAGCGTT-1	0	-0.103361
0-AACAGGAAATCGAATA-1	0	-0.0356962
0-GGGAGTTAATGAGGCG-1	0	-0.0624373
0-TCATCCCAGAGGGTGG-1	0	-0.0905735
0-TGGAATATCCTTGACC-1	0	0.0945517
0-TCGGAGTACATGAGTA-1	0	-0.0678122
0-AAACTAACGTGGCGAC-1	0	-0.0263119
0-TGAAACTTATGCAAGC-1	0	-0.111716
0-TTGCACGGAGCAGCAC-1	0	0.0118995
0-CCAAGACTTCTGCGAA-1	0	-0.0806221
0-TTGTGGCCCTGACAGT-1	0	0.00305368
0-GCTTGGATCGATTAGG-1	0	-0.085486
0-GGTAGTGCTCGCACCA-1	0	-0.0363702
0-AACGTGCGAAAGTCTC-1	0	-0.0618867
0-CTCTCACAATCGATGA-1	0	-0.09737
0-ACGTAGATTGCTGATG-1	0	-0.0490015
0-TATAGATGGTCGCAGT-1	0	0.0105669
0-CCGTAAGTTGGTCCCA-1	0	-0.0276802
0-GCGCTAATTGAATAGA-1	0	-0.0256176
0-GTCCTTTAATGACTTC-1	0	-0.0164836
0-GATTCGACGGTTCACG-1	0	-0.0482886
0-GTGTTACTATGCGTCC-1	0	-0.0717765
0-GCATAAATTGAACGCC-1	0	-0.120577
0-CTAACGAAACTTGCTG-1	0	-0.131485
0-AAATGGCATGTCTTGT-1	0	-0.112311
0-CCGCACAAAGACCAAC-1	0	-0.0574972
0-TCTTCGATACCAATAA-1	0	-0.0441789
0-GTCGCGTAACCCGTTG-1	0	-0.0809341
0-AGTTACCGCACATGGT-1	0	0.0316423
0-CGACACGGATGCCCAC-1	0	-0.0997593
0-AATAGCAAGCCTCCTG-1	0	-0.114969
0-TCGCCGGTCGATCCGT-1	0	-0.0347811
0-GAGCGAGGGAGTACCG-1	0	-0.0303018
0-GAACGACCGAATGATA-1	0	-0.0441175
0-TTCGTTCAACGAAGTT-1	0	-0.0333312
0-GTCTTAGTACAGCCGG-1	0	-0.0347811
0-TGGGCACGTTCTATGG-1	0	-0.0696946
0-TTCTTTGGTCGCGACG-1	0	-0.127379
0-CCCAGAGGAGGGCGTA-1	0	-0.0157737
0-GCGCATCCAGTCAGCA-1	0	-0.0903222
0-ATGCGACAGTCCCATT-1	0	-0.00904294
0-CATGGAAATGGGACCA-1	0	0.0478187
0-GGACGGCTTGCGCAAC-1	0	-0.0985302
0-ACAAATTCAGATCTGA-1	0	-0.000431468
0-ATAAGTACCCGATTGT-1	0	0.0272894
0-AGACGGGCCGATTTAA-1	0	0.0456809
0-TGGAACCACTGACACA-1	0	0.0536024
0-CTCGAATGGAACGTAT-1	0	0.0440571
0-AACTGAGGTCAGCGTC-1	0	-0.051235
0-TTATATACGCTGTCAC-1	0	-0.0635459
0-CCGCCGGTCAACACAC-1	0	-0.0662558
0-TGTTTCGGTACTTCTC-1	0	-0.113409
0-CTAGCCGATGTTATGA-1	0	-0.059499
0-ACAAGGCCTACCAGCC-1	0	0.0226771
0-GTATTAGGGTTCGCGT-1	0	-0.0360298
0-ATTCTGAGTATGAACT-1	0	0.0332709
0-CGGCTCTTCGTCGAAC-1	0	-0.0383313
0-CGGGTTCGGCACGTAT-1	0	-0.0757621
0-GGATTAAGCTAAGGTC-1	0	-0.0347811
0-TATCACCCAACCGACC-1	0	-0.0543181
0-CGCATCATGGCTTCAG-1	0	-0.0918906
0-TTATAGTCCAAGGTGC-1	0	-0.111002
0-CTTCTTACGTCGTATA-1	0	-0.0476955
0-GGTGGACCACGTGTTA-1	0	-0.0624663
0-ATAGGAATCTAAGCTT-1	0	-0.086766
0-TTAAGCGCCTGACCCA-1	0	-0.0979173
0-GTTTATGGGATTTAGA-1	0	-0.0419095
0-AACCCTACTGTCAATA-1	0	-0.074837
0-ATACTAGCATGACCCT-1	0	-0.0347811
0-GTGCGGGTCTCCAAAT-1	0	-0.111931
0-TGACATCGAGCGGACC-1	0	-0.0998901
0-TGAGAATGCTTTACCG-1	0	-0.13028
0-TCCACTTTATCTAGGT-1	0	-0.0894072
0-CTATCGGGTCTCAACA-1	0	-0.0766893
0-GGTAAATGTGCGTTAC-1	0	-0.00746187
0-CTCCGGCTTGTAGACA-1	0	-0.0347811
0-CCCTAGGCAACAAGAG-1	0	-0.0347811
0-AATGAGTTCGCATATG-1	0	-0.00638294
0-ACTCTTGTATAGTAAC-1	0	-0.0527724
0-CGGGCCATAGCCGCAC-1	0	-0.0767873
0-GATCGTGACTGATATC-1	0	-0.00374784
0-GCTCGCTCATGTCCAA-1	0	-0.0347811
0-CCCGTCAGCGTCTGAC-1	0	-0.0390061
0-CTAAGTACAGGGCTAC-1	0	-0.0897643
0-TCAGCAAATGCATCTC-1	0	-0.0791939
0-CCGGGCGGTCTCGTCA-1	0	-0.0345743
0-ACACACTTTCTACACG-1	0	-0.0286236
0-CGCACGTGCGCTATCA-1	0	-0.127277
0-CCTAGTTAGTCGCATG-1	0	-0.0401945
0-CCACGGTGCCCGGTAG-1	0	-0.0498259
0-TATATCCCTGGGAGGA-1	0	-0.080093
0-GGGCGTCACCACGTAA-1	0	-0.0650917
0-TCAAACTTAGATTGTT-1	0	-0.0217874
0-CCACCCAAGGAAAGTG-1	0	-0.0377174
0-GAATTATAGTGAAAGG-1	0	-0.0746857
0-TGCGCAAAGCATTTGG-1	0	-0.067927
0-TATTTAGTCTAGATCG-1	0	-0.0845973
0-CAATATGTAGATTTAC-1	0	-0.0100219
0-AACTGGGTCCCGACGT-1	0	-0.00908776
0-AGCATCGTCGATAATT-1	0	-0.0540163
0-GATTCCGCGTTTCCGT-1	0	-0.141645
0-GTTCCAGTCTGACCAT-1	0	-0.14538
0-GCTGCTCTCCGGACAC-1	0	0.0282334
0-ATTGTACAACTCGGCT-1	0	-0.103504
0-GTGCAACAAATGTGGC-1	0	-0.0644165
0-GACAACGCAGCTTACG-1	0	-0.0701869
0-GTATAGGACTCAGTAG-1	0	-0.0672686
0-GAGGTACATCCATCTT-1	0	-0.0347811
0-TTGCTGAAGGAACCAC-1	0	-0.106
0-TAGGGTGTTTCAAGAG-1	0	-0.175179
0-TACCTCACGCTTGTAC-1	0	-0.0528337
0-CATCATCTACCCGGAC-1	0	-0.125833
0-ACAGCGCACCCGCAGC-1	0	-0.0603098
0-TCCTCGGGCTGGGCTT-1	0	-0.0347811
0-AAACGAGACGGTTGAT-1	0	-0.0940291
0-GGGAGAACTCACAGTA-1	0	0.078956
0-GACTCACCCACGTGAG-1	0	-0.0956951
0-ACATGGCGCCAAAGTA-1	0	-0.0639971
0-TTGTTGTGTGTCAAGA-1	0	-0.0911032
0-GGTTCTACTCGTCTGA-1	0	-0.118402
0-GCAGACCCAGCACGTA-1	0	-0.0587964
0-GGAGGGCTTGGTTGGC-1	0	-0.0996524
0-ATGCCGGTCTTGCATA-1	0	-0.0306719
0-GCTGCACGGTTTCTTA-1	0	-0.0114333
0-TGGAGCTAAAGTTCCC-1	0	0.0233039
0-GTCCTTCTAGTGGGTT-1	0	-0.0198222
0-GGAGTGCCGCCCTGGA-1	0	-0.0612433
0-TTAACCAACCCTCCCT-1	0	-0.125425
0-TTGAATTCACGTGAGG-1	0	-0.061267
0-CACAGCTAGGGAGTGA-1	0	-0.136053
0-CGTTTAAGCGGAGCAC-1	0	-0.0355677
0-ACGATGGATCCGATGC-1	0	-0.0447292
0-CACCCAAATCTTATGT-1	0	-0.0589662
0-TTAGAGGGATATACAG-1	0	-0.0321662
0-GCCACCTTATTCGCGA-1	0	-0.0496253
0-CAAATTGTCAGCAAGC-1	0	-0.0468611
0-CTGAATTTATTGCCAG-1	0	-0.0846345
0-GACTCGCGGGAATGAC-1	0	-0.124959
0-CTGGGCTATCCTTTGG-1	0	-0.0771768
0-CTAGGTCTGAAGGAAT-1	0	-0.159398
0-TAGTTTATTCTTGCTT-1	0	-0.110847
0-GTGCGACAGGGAGTGT-1	0	-0.16118
0-CAGAGTGATTTAACGT-1	0	-0.0608204
0-AGGCCCATTGTACAGG-1	0	-0.0580344
0-CGGAGCATGGCGATCC-1	0	-0.0405825
0-TACTGCAATCAATTAC-1	0	-0.0603805
0-ACGATCATCTTGTAAA-1	0	-0.0347811
0-CGTATTAAGAGATCTA-1	0	-0.0347811
0-CACGCAGCGAGGCTTT-1	0	0.0289194
0-TACGAACACGACTTCA-1	0	-0.102027
0-GATGCGTCCTGCATTC-1	0	-0.0874843
0-ACCATATCCGCAATAA-1	0	-0.0200982
0-AAATGGTCAATGTGCC-1	0	-0.0390536
0-CTACGCACGGAGTACC-1	0	-0.0429342
0-GACCAGAGCCCTGTAG-1	0	-0.0530021
0-GGTATTGCCGAGTTTA-1	0	-0.0709696
0-TGTGTCGCGAGTTGCA-1	0	-0.0254488
0-ACAATGATTCTTCTAC-1	0	0.0481752
0-CAAACGGTCGCACTTT-1	0	-0.0578299
0-CGTCACGTCCATTGGT-1	0	-0.0838161
0-ATTGATCACCACATTT-1	0	-0.0405153
0-ACTGTAGCACTTTGGA-1	0	-0.0342234
0-TAGTGCCCTCCAGAGT-1	0	-0.0526378
0-ATTAGGCGATGCTTTC-1	0	0.0101594
0-TGGAGTGATGCGATGA-1	0	-0.1121
0-CTGAATCCGAGACCTC-1	0	-0.0113856
0-TATGGTCTGAGTAACA-1	0	-0.0213465
0-GCGGTTCCCTATCATG-1	0	-0.0444203
0-GAGTCTTGTAAAGGAC-1	0	-0.0864338
0-TCAGGTTCTTTGAGAA-1	0	-0.0638289
0-ACAACAGCATGAGCTA-1	0	-0.0841185
0-TTGAATATGGACTTTC-1	0	-0.0693223
0-GTGACTTCAGTAGTGC-1	0	-0.087509
0-GAAACTCTAATGAAGG-1	0	-0.000895778
0-TCCAGAGCACCGGTTC-1	0	-0.0391464
0-TCAAAGAGCTATCTGT-1	0	-0.0111816
0-GCCTGCTACACTGAGA-1	0	-0.0463128
0-GTTTCTGCAGTCTCCC-1	0	-0.0686947
0-GCAGGAACTTAGATCT-1	0	-0.0258522
0-TTAAGCCGACAACTTC-1	0	0.0326759
0-CGAACGCCCAGTGCCG-1	0	-0.0407791
0-ATAAGTTACCGCGACG-1	0	-0.0759429
0-AGCCCTAAGCGAAGTT-1	0	-0.078285
0-AGATTCACAACCGATA-1	0	-0.0492887
0-TCCCAGCTTTAGTCTG-1	0	-0.0649308
0-GTCTTCCTCACCTAAG-1	0	0.0563876
0-ACACGAGACTCCTTCT-1	0	-0.0595306
0-CTCGTTTCTAATGTTT-1	0	-0.0963121
0-TCGGACGCCCAGCCCA-1	0	-0.0444575
0-CATGGCAGGAAGATCG-1	0	-0.00220796
0-TACTTTACTGAGCCGG-1	0	0.018999
0-TATCCATATCATGCGA-1	0	-0.0730705
0-TGGACTGTTCGCTCAA-1	0	-0.0347811
0-TCTTCGAATAGACGTT-1	0	-0.0190488
0-ATTGAAGATCTTAGTG-1	0	0.0724481
0-TTGAAGAATTCCCAGG-1	0	0.0581065
0-CACGACGTAATAGTAA-1	0	-0.0384503
0-TCACGCATTGTAGATC-1	0	-0.0347811
0-CACTCAAGAGCTATGG-1	0	-0.0862146
0-TCACAGGTTATTGGGC-1	0	-0.125604
0-ATCTTGACCTGCAACG-1	0	-0.0401887
0-GGCGGAGTAATATTAG-1	0	0.018668
0-GGGCTGGTTAGTCGCG-1	0	-0.017287
0-CTGGATTTACACTTGA-1	0	-0.03095
0-GTTATATTATCTCCCT-1	0	-0.0527711
0-ATGAGGAGTGTTAATC-1	0	0.0329538
0-TGAGTAAATTAGCGTA-1	0	-0.0178811
0-TTGGATATCGTCTACG-1	0	-0.0652034
0-GACCAGGTCATTCATA-1	0	-0.024077
0-TGGCCGTATATTGACC-1	0	-0.0302536
0-TGCGCGATTAACGGAG-1	0	0.0495707
0-CGGGATCAATGTAAGA-1	0	-0.0187581
0-GATCTAACCGTATTCA-1	0	-0.107718
0-TTAAACTCGAATTCAT-1	0	0.0454653
0-GGGTCATGCGTACCAT-1	0	0.0544387
0-GCGAGAAACGGGAGTT-1	0	-0.0724503
0-AGCCTAATACCCACGT-1	0	-0.0894568
0-CTGGTCATTCCAATCC-1	0	-0.0404522
0-ACGTGCGCCTCGTGCA-1	0	-0.063701
0-TGAAGAGCGGTCCTAG-1	0	-0.0900254
0-TCTGTTACCCAGCATA-1	0	-0.0282195
0-TCCGATAATTGCCATA-1	0	-0.0324041
0-CGCAAACACGAGTTAC-1	0	0.22288
0-GCGTCGAAATGTCGGT-1	0	0.0827502
0-ATCCAACGCAGTCATA-1	0	-0.0413395
0-CATCTTACACCACCTC-1	0	0.0371602
0-GATGGTGCCCTAGGCA-1	0	0.0195893
0-CGCTAGAGACCGCTGC-1	0	0.0204664
0-AGGCCACCCGTTATGA-1	0	-0.0165374
0-TTCACGAAAGGATCAC-1	0	0.00669153
0-ACTGTCCAGGATTATA-1	0	-0.0193088
0-CATTCACTGACAGCTA-1	0	0.00984987
0-CGGCTGCAAGATTAAG-1	0	-0.000373691
0-GTGGGCTTAGACACAC-1	0	-0.00806713
0-CGACCTACTAGACAAT-1	0	0.00624229
0-ATATACATGTATGGTA-1	0	-0.0347811
0-GCGACGATAGTTGTAC-1	0	-0.0379736
0-ACGTGACAAAGTAAGT-1	0	-0.0443177
0-ACGTTTAGTTGTGATC-1	0	0.0312127
0-TTGGAAGAATACAGTC-1	0	-0.0678314
0-TCTAAAGAACAGTCTC-1	0	-0.0262033
0-TGTGTGACCATGAATC-1	0	-0.0673155
0-ACTGCTCGGAAGGATG-1	0	-0.121575
0-AGTCGTGGGCATTACG-1	0	-0.084672
0-GACCCAATTATGATAC-1	0	-0.0407559
0-CAAACTATTGAGCTTC-1	0	-0.18108
0-AACTGATATTAGGCCT-1	0	-0.0468202
0-ACAAAGAAGGTAGGCC-1	0	-0.0663887
0-GATCCGGGAATTAACA-1	0	-0.16761
0-CTGGGTTGAGTTAAAG-1	0	-0.085105
0-AGAGCGGGCTAATCAT-1	0	-0.0929496
0-TGCGATGCTAATGGCT-1	0	-0.0520095
0-CACGGGATTGAGGGTT-1	0	-0.0203433
0-TCTGGGAACCTTTGAA-1	0	-0.0961097
0-TAGCGTTGGGTCTTAC-1	0	-0.0647084
0-CGTGCAGACTGGGACA-1	0	-0.107084
0-CTGGACGCAGTCCGGC-1	0	-0.0999443
0-ATAGACAACGGGACCT-1	0	-0.0538532
0-GTCAAGCGGACTCGGG-1	0	0.00024089
0-CCTCAACGATCGCTGT-1	0	-0.0347811
0-AATATCCTAGCAAACT-1	0	-0.000840422
0-GTGGGTACTGAGCGTA-1	0	-0.00509544
0-GACAGATTTCTGGCTC-1	0	-0.0921648
0-GTCCCAACGTAAAGTA-1	0	-0.11042
0-ACGAGGTTTACAACGT-1	0	0.0469742
0-TTCTTAGTGGCTCAGA-1	0	-0.110818
0-CGTCTGGAAGGGCCCG-1	0	0.0246687
0-AGCGACATCCCATTCA-1	0	0.0404718
0-TTCGGGACTAATCGCG-1	0	-0.0958404
0-TGCACGAGTCGGCAGC-1	0	0.0467421
0-GAATTCACCCGGGTGT-1	0	-0.0347811
0-TAGATATGGACTGGAA-1	0	-0.0292402
0-CTCATGGCTCACAATC-1	0	-0.0705037
0-CTCGAGGTCGAACAGT-1	0	-0.0859044
0-CCGATCTCAACCTTAT-1	0	0.00535804
0-TCTTGATGCGTAGCGA-1	0	-0.231895
0-AGGGTCGATGCGAACT-1	0	-0.105867
0-AGCGACAGGAACGGTC-1	0	-0.0317034
0-CTCCCTCCTTTCGATC-1	0	-0.102684
0-CCGACGGGCATGAGGT-1	0	-0.0347811
0-ACTTGACTCCCTCTTT-1	0	-0.0916492
0-CGTGTCCCATTCGCGA-1	0	0.0332469
0-CAGGCCAGTACCACCT-1	0	-0.0173837
0-AAGCTCGTGCCAAGTC-1	0	-0.0481427
0-TTGACCGTGTTAATGA-1	0	-0.00393738
0-CTCTGTTTGAGGATTC-1	0	-0.031733
0-TAACATACAATGTGGG-1	0	-0.0246921
0-TCAGTAGGGACTATAA-1	0	-0.0585828
0-TCCGTAACCACAATCC-1	0	-0.00195519
0-CGAAACATAGATGGCA-1	0	-0.0951622
0-TTGTCGTTCAGTTACC-1	0	-0.120721
0-CGCGACACTGCGCAGC-1	0	-0.139652
0-AGTAATGTCTTGCCGC-1	0	-0.0585592
0-TATATGCTGGGTTGCC-1	0	-0.042875
0-CATCGTCCGGTTACTA-1	0	-0.12059
0-AAACAGCTTTCAGAAG-1	0	-0.00380646
0-CAGGCGCACGGTGGTC-1	0	-0.0218154
0-TTATCTGTATCATAAC-1	0	-0.0919196
0-GACTGCGGCACGTGTA-1	0	-0.0717688
0-GGGCCCTTATCTATAC-1	0	-0.0760254
0-TGTCCGTGGCGCCTTT-1	0	-0.0872418
0-ACATCAGCTGGGACGC-1	0	-0.104889
0-CCTGCGTTCTACGCTT-1	0	-0.0654866
0-TGATAGCGGGATTCTA-1	0	-0.0745428
0-AGCATCATTTCGAAAG-1	0	-0.0243311
0-CGGGAGTATACCGCCG-1	0	-0.00098628
0-CGCGCAAATGTCCAGA-1	0	-0.0548018
0-CTCGCACCTATATAGT-1	0	-0.127787
0-TATTACCATCCTGCTT-1	0	-0.113835
0-TTCTTGTGTCCATCAG-1	0	-0.0322293
0-GCGATTGTTAACGTTA-1	0	-0.121157
0-TCAATACAATTGCTGC-1	0	-0.0583163
0-CTTACACGGTATTCCA-1	0	-0.0382964
0-CGAGGGACTGCGGTCG-1	0	-0.0347811
0-ACGTATTACTCCGATC-1	0	-0.0031338
0-GGTAACCGGGAGGATA-1	0	-0.0364151
0-CACCAGTCAGCATGCA-1	0	-0.124377
0-CCGCCGGAACTTCTCG-1	0	0.01221
0-AATGTGCCCGAGGTGT-1	0	-0.0219774
0-TCACGATGTCCGTGGA-1	0	-0.0227514
0-GATCCTCGACACTGGC-1	0	0.0125004
0-TCAACAAAGATAATTC-1	0	-0.00801513
0-CGGATAAGCGGACATG-1	0	0.0168834
0-GTGGCCTAATATCATT-1	0	0.00532762
0-GATCGGCGATAAGTCG-1	0	0.00864145
0-GAGAATCTCACGATCA-1	0	0.0076753
0-ACGCGTTTCTTAAGAG-1	0	-0.0315494
0-CCCGCAGGGCCCAAAG-1	0	-0.0431256
0-CCCGGTGGAAGAACCT-1	0	-0.0483667
0-CCATACTCGCCTCTCC-1	0	-0.132323
0-CTCACCAGTACAAGTG-1	0	-0.0507553
0-TATATCATTGATCAGT-1	0	-0.0912151
0-GGGCACGAATTGGCCG-1	0	-0.0731471
0-GAAACTCGTGCGATGC-1	0	-0.0521564
0-ATTCAGTAGCAGGGTC-1	0	-0.00938719
0-GCTGGCAGGTGCCGTG-1	0	-0.0701975
0-GATATGGATTACGCGG-1	0	-0.00351446
0-GCGTTATATTTGGAAC-1	0	-0.0551384
0-AATACAATGTTTCAGG-1	0	-0.0241404
0-GTAGAAACGGGTGGAG-1	0	0.0290462
0-TGGTTATGCTTGCGGT-1	0	-0.0185542
0-GGAACGGCCTGCAGCC-1	0	0.0224964
0-GGTTGTGCTCTTGTCC-1	0	-0.0900945
0-GAGAGCGCAGTCCCTG-1	0	0.0528303
0-GATGCCAGCAGAAGGC-1	0	0.00765282
0-ACTCTAAACCTGGGAT-1	0	-0.0528638
0-CTCATTCGTGAACATC-1	0	-0.0347811
0-TCGTTGACAGGGTCCC-1	0	-0.0368856
0-ATACCCTCCCGGCCAA-1	0	-0.0437534
0-ATCGTATTCCGAGAAC-1	0	0.0659514
0-GTCCTATTGTTGTGGT-1	0	-0.0859667
0-AGTTACCCTTAAGACT-1	0	0.0109464
0-TTCAGTTTGTGGCAGC-1	0	0.0456229
0-TAATGAAAGACCCTTG-1	0	0.00568195
0-TTATCGCCTGCGAAGC-1	0	-0.0155665
0-GCAGATCCTCGCAAAT-1	0	-0.00828303
0-AAATGTATCTTATCCC-1	0	-0.0231933
0-GGCAGAGAGATCGGGA-1	0	0.000226879
0-CGAAGACGGTGAGTGC-1	0	-0.0812743
0-TCGCCGGATGGGCAAG-1	0	-0.0250355
0-GGTATGAAAGAACTGA-1	0	-0.0582409
0-CCAATAGATTTCATCT-1	0	-0.0402664
0-TCGCCCACTGCGAGAG-1	0	0.00106083
0-GGACTAAGTCAGGAGT-1	0	-0.00912092
0-GGGAATTCTGTCCAGT-1	0	-0.0397246
0-ACGATACCTATCCTGA-1	0	-0.0750803
0-TAGGTCCAAGTAAGGA-1	0	-0.0481362
0-CAAACCAGGTCTGCAT-1	0	-0.0535379
0-GGGCTACTATTTCGTG-1	0	-0.0461669
0-AGGCTTGCTAGACACC-1	0	-0.0349204
0-CCGCACGTGACCTCGG-1	0	-0.050423
0-AAATTAATAAGCGCGA-1	0	-0.0498551
0-GGTGCTGATCACAAAG-1	0	-0.0635853
0-TACCTGCTGCACTGTG-1	0	-0.0836707
0-CCTGTGAAACCGTAAC-1	0	-0.0483207
0-TGGTGATCGTATTTGT-1	0	0.015135
0-GCATTCGAAATGAACA-1	0	0.0499074
0-GTCAGTTTGGTAGTCG-1	0	-0.00145369
0-AAAGACTGGGCGCTTT-1	0	-0.0128677
0-CCCTGATGTAACTCGT-1	0	0.0141012
0-AGGGTGGATAGTGCAT-1	0	-0.0651871
0-GCTCGCGGTTCCGCTC-1	0	-0.0834202
0-CTTAAATAAGACCCAT-1	0	-0.0219825
0-AAGTGCAAAGGTAGAC-1	0	-0.0485415
0-TTGACGCTCCATGAGC-1	0	-0.110436
0-TTCTGTTTCCTGTCGC-1	0	-0.00925703
0-CCACCAACTTTACTGT-1	0	-0.138814
0-ACAATTTAGGAGGCTC-1	0	-0.0360883
0-GTTAATGTCTATCTTA-1	0	-0.114095
0-TTAGCTCTGTAATCCG-1	0	-0.06571
0-AACTTGCGTTCTCGCG-1	0	-0.0687038
0-ATTCCCACATAAACAA-1	0	-0.000137934
0-CGGTACGGCAAACCCA-1	0	-0.0967491
0-GCATTGACTTGCGGAA-1	0	-0.00827324
0-TAGTGTCAGAAACGGC-1	0	0.0536197
0-GATCCCTTTATACTGC-1	0	-0.14567
0-GCGAAGCCATACCCGT-1	0	-0.0694285
0-TAGCGTCGAATATTGA-1	0	-0.0584169
0-TGGTATCGCATCCCAA-1	0	-0.018781
0-ACAGTAATACAACTTG-1	0	-0.0128852
0-TGCAAGAATGACGTAA-1	0	-0.00332809
0-GTTGTCGTGTTAGTTG-1	0	-0.0526835
0-ATAGTCTTTGACGTGC-1	0	-0.0486822
0-TATGAAGACAGGTGCG-1	0	0.0289939
0-CACAGCACCCACGGCA-1	0	-0.0244227
0-GCGCAAGAGCGCGCTG-1	0	-0.0270901
0-TCTAACTGTATGTAAA-1	0	0.0724543
0-CCAGCTTCCGCCCGCA-1	0	-0.0468326
0-TCGTCACACTGTTAGC-1	0	-0.0653807
0-ATACTTGTTCTCGAGC-1	0	-0.0397928
0-GAGTCGACAGACCCTC-1	0	0.0216679
0-TTATGTTTGCGATAGA-1	0	0.0198371
0-TAACAATATTTGTTGC-1	0	0.0357884
0-GCGCTGCTTTGCATTT-1	0	-0.0326166
0-CGAGTGAAGGTACCAG-1	0	-0.0443216
0-ACCTGCGTGTCATGTT-1	0	-0.0473072
0-CAAAGATTATTGGGCC-1	0	0.186302
0-CTAGTCACGTCTTAAG-1	0	-0.0356403
0-GCCATTAGCCTCAAAC-1	0	-0.0810312
0-TTGCGTAGTTTGAGGA-1	0	0.0390166
0-GAATGCCGAAATGACC-1	0	0.0214584
0-ACCCGGATGACGCATC-1	0	-0.0346717
0-CGTCGGGTCTAAGCGC-1	0	-0.0151734
0-CCTAGGTAAAGGTAGC-1	0	0.0890443
0-CTGATAGTGTATCTCA-1	0	-0.0830012
0-AAACAGGGTCTATATT-1	0	-0.0728087
0-TTAAACCTGGTTCCTT-1	0	-0.0779099
0-TCTAATACTGCCTCAG-1	0	-0.103118
0-TCTTGGTAACACCAAA-1	0	-0.0993306
0-AACTCTCAGTGTGCTC-1	0	-0.103833
0-GCAACCCAAGTTGTTT-1	0	-0.0139612
0-AGACAGCTCAGAATCC-1	0	-0.153589
0-GCCTATAGTGTCAGGG-1	0	-0.0576715
0-GCTAAGTAAAGGCGAT-1	0	0.0162207
0-ATTGGTAGGATCCGCT-1	0	0.0506535
0-AGAGCAGTTATGAGAC-1	0	-0.104063
0-ATTTGCGCGAGTAGCT-1	0	-0.0619566
0-CTTAGCCCGGATAGTG-1	0	0.0382154
0-TTAACTCACGCGTGGA-1	0	0.0235237
0-CTTTGGCGCTTTATAC-1	0	-0.059495
0-AATGGTCCACCGTTCA-1	0	0.0203233
0-TGGAATTAGACGCTTT-1	0	0.0358792
0-AACCGAGCTTGGTCAT-1	0	0.0314061
0-GACATACTGTCGCAGA-1	0	-0.243085
0-AGCCTTAAAGCGGAAG-1	0	0.0776905
0-GTGAGTCTAAGACGGA-1	0	-0.0566843
0-ATGAAGTGGACCCAGC-1	0	-0.0425965
0-CTTGTTGCTGAGTCAA-1	0	0.0312025
0-GTTTGTTAGCCAAGTA-1	0	0.00151614
0-TAATAGAACAGAGTTA-1	0	0.0899793
0-TCGGTCCCGACAATAG-1	0	0.0773539
0-TGGACACCGTTGCTTG-1	0	-0.0253074
0-TATACTCATGCGGCAA-1	0	-0.116238
0-CGCCCTTGAAGGCTGA-1	0	0.00359514
0-TGTTCATAAATGTGCT-1	0	-0.088124
0-GTCATTGCATTGACCC-1	0	-0.0372517
0-CGTCAAGGCTATAAAT-1	0	0.0587502
0-TATCAAAGGTCTGTAA-1	0	0.00139077
0-GATGCGAATGGTATTA-1	0	-1.54229e-05
0-CATAGCGTTGCCCACC-1	0	-0.0288506
0-CATAGCCGCCCGGGAT-1	0	-0.0602911
0-GGTTAGTTACGGCGCC-1	0	-0.0137537
0-TCAACTAACGTATAAC-1	0	-0.0426082
0-GGTCTCTGAATGGACT-1	0	-0.103348
0-TTAATGCGAGGTAACT-1	0	0.0293209
0-GTTATTAAATACGACC-1	0	-0.042972
0-CATGAACCTCTTATCA-1	0	-0.0347811
0-GTGGGTCTTCTTTGCG-1	0	-0.0171322
0-AGCGTCTGAACCCGCA-1	0	-0.0190154
0-TCTGTGGCTACATTTC-1	0	0.0210902
0-GTGCGCAGCTTGCTCC-1	0	0.0376868
0-AGGGACAGCACGGCGG-1	0	0.0277333
0-TTGCTAGCTACCAATC-1	0	-0.0385867
0-ATCCTGCTGCAGATAG-1	0	0.0223065
0-GTCAATTGTACTGAAG-1	0	0.060501
0-GGTCACGTTAGATTCA-1	0	0.190239
0-GTGCGGGACCATCGGC-1	0	-0.0388821
0-TCCGAGAAGGCTAAGC-1	0	-0.0139891
0-TAACCGTCCAGTTCAT-1	0	0.0207513
0-TGCCGATGTCATCAAT-1	0	0.033195
0-ATACCCTGGCTCAAAT-1	0	-0.00182675
0-TGAACACCCGAAGCAG-1	0	-0.0157274
0-TGCATGAGTAGATTCG-1	0	-0.0217452
0-AATTCCAACTTGGTGA-1	0	0.0739751
0-GCTGGGTCCGCTGTTA-1	0	0.0569996
0-CATCGAATGGATCTCT-1	0	0.129127
0-AACATTGGTCAGCCGT-1	0	0.0937203
0-CCTGTGCATAGGAGAC-1	0	-0.00261298
0-TTCTTGTAACCTAATG-1	0	0.00864798
0-ATTCCTCCGCCAGTGC-1	0	0.0356987
0-AACGTCAGACTAGTGG-1	0	-0.0348715
0-ATGGATTGACCAAACG-1	0	-0.0471392
0-CGCTGTGACGCCGCAC-1	0	0.105725
0-CAGATACTAACATAGT-1	0	0.0695374
0-GGAGAAGTCATTGGCA-1	0	0.0605196
0-AAGGCGCGTAAAGCTT-1	0	0.000591175
0-TTGGCTCGCATGAGAC-1	0	0.0107233
0-GTAAGTAGGGTATACC-1	0	-0.048168
0-GCTTGATGATAATCAG-1	0	0.0268165
0-CTGTTCATCTCACGGG-1	0	0.0474491
0-AGTCGGCCCAAACGAC-1	0	-0.0207863
0-GCTCTATGTTACGTGC-1	0	-0.0353792
0-GCCCAGTTGGTATGCC-1	0	-0.00951301
0-TTCGCACTCGCGTGCT-1	0	0.0104766
0-ACACCTTAAGTAGGGC-1	0	0.0162831
0-CATCTGCAGGATCATT-1	0	-0.00376148
0-TTGGTCACACTCGTAA-1	0	0.0503657
0-GTTTGACCAAATCCTA-1	0	-0.0159665
0-GCAAGTGCACAGAGAA-1	0	-0.0511991
0-CACCGCCAGAAGGTTT-1	0	-0.137661
0-ATATTTAACCCTCAAG-1	0	0.0364183
0-TCCCAAAGACGAAGGA-1	0	-0.0470672
0-GTTTCCTGGAGGGTGA-1	0	0.0253126
0-ACACCCAGCATGCAGC-1	0	-0.0450653
0-AGTGATATGAGTAGTT-1	0	-0.0197153
0-TACGACGCTTGCTGCG-1	0	0.04198
0-TGTACGAACAAATCCG-1	0	-0.0225603
0-ATCATCCAATATTTGT-1	0	-0.0659044
0-ATCCAGAGCAACAACC-1	0	-0.0672189
0-AGGGCGTGATCGGCTA-1	0	0.00209249
0-CGAACCCGCATGCGTC-1	0	0.0574904
0-TACCAGAAGTAGGTTC-1	0	0.0621765
0-TCCAGGCGAGTACGGT-1	0	-0.0217666
0-TTGCTGATCATGTTCG-1	0	0.0496058
0-TACGCCATATTCTAAT-1	0	0.0362036
0-CGTGAAGTTAATTCAC-1	0	0.00258843
0-TATGGGTACGTATCGT-1	0	-0.0441856
0-CGGCCACGCACAAAGT-1	0	0.00449464
0-GATCATTCCAAACATT-1	0	-0.048186
0-AGTGACCTACTTTACG-1	0	0.00575718
0-CGGGCAGCTAAACCGC-1	0	0.0419387
0-TACATTTCTAACGTGC-1	0	0.00746329
0-ATGATGCAATGGTACA-1	0	-0.0227779
0-AAATTAACGGGTAGCT-1	0	-0.0347811
0-GAAACCGAATTACCTT-1	0	-0.0423774
0-CTTGCCCAGGCTCTAC-1	0	-0.00562309
0-CAAATGTCCTTCCGTG-1	0	-0.0819364
0-GGGTGACACCTTAACT-1	0	-0.100614
0-TCACTATCGTGCAATC-1	0	0.0246913
0-GCGTCCAGCTCGTGGC-1	0	-0.00902335
0-GTTACGAAATCCACGC-1	0	-0.0378177
0-CTACACTAGCTTGTTC-1	0	-0.0372142
0-TGAGCAGTCGTGAAGT-1	0	-0.0330376
0-CTAAACGGGTGTAATC-1	0	-0.0347811
0-TGTAACTTGTCAACCT-1	0	-0.0462558
0-CCCTTCTCGTACGCGA-1	0	-0.00168152
0-CCTAAGTGTCTAACCG-1	0	-0.0339888
0-TAAGATTTAGCGGGAG-1	0	0.0410594
0-CTTGTCGTACGTGTCA-1	0	-0.0270789
0-CGAGATGTTGCCTATA-1	0	0.00375375
0-TTATTTCATCCCAAAC-1	0	-0.00341207
0-GTGTATGACTTTAAAG-1	0	-0.0398856
0-CGCTGAGGACGTCCAA-1	0	-0.0264141
0-CGCGTGCTATCAACGA-1	0	-0.0290775
0-CACATAAGGCGACCGT-1	0	0.00162977
0-CCAAAGTCCCGCTAAC-1	0	0.00837026
0-GCTACACTGTCCGAAC-1	0	0.0272603
0-AAACGGGTTGGTATCC-1	0	0.0163379
0-TTACGGTGTCACCGAG-1	0	0.0211531
0-CTAGCAACTAATTTAC-1	0	0.0250165
0-TGTACTGTGCCAAAGT-1	0	0.00733144
0-GGCCACAAGCGATGGC-1	0	0.00190867
0-TCCCTCCGAAATCGTT-1	0	0.0750707
0-ATAAACCATTGGACGG-1	0	0.0678205
0-TATGATTCTGCTTGGT-1	0	0.0907615
0-TTATCATACTCGCAAA-1	0	-0.0291026
0-GCCGGTTTGGGCGGAT-1	0	-0.0135035
0-CAAGGGAGTGTATTTG-1	0	0.0256179
0-GACGGGATGTCTTATG-1	0	-0.0307429
0-CATTTATCGTTCAAGA-1	0	-0.0347811
0-TCCATTGTGACCTCGT-1	0	0.0165585
0-TGTTTAATACTTCATC-1	0	0.0483879
0-ACGCGGGCCAAGGACA-1	0	-0.0347811
0-GTTAGAGTGTGCCGCT-1	0	0.0577492
0-CTAGGCGGCAGAGAAT-1	0	-0.044968
0-TAGAAACCACTAAGTA-1	0	-0.021146
0-GATCCTCTTGCGCTTA-1	0	-0.0187452
0-ACGCCCAGCTGTCGAT-1	0	-0.0504657
0-ACTGATTTAGTGATTC-1	0	0.00904952
0-GGAGGATTGAAAGGAG-1	0	-0.0336347
0-ATCCACGCTAAATGTT-1	0	-0.0609861
0-GAAATACCTGCTGGCT-1	0	-0.0434449
0-TAGTGGAACTCATACA-1	0	-0.0128947
0-TTCTACCTTTATGTTG-1	0	0.0385815
0-CGGAAATTTCACATCC-1	0	0.0123003
0-GTTCAATCTATGTCAA-1	0	0.0292977
0-TTGCTGGCCGGGCTTC-1	0	-0.051209
0-CTGCCTAGCCACCAAG-1	0	0.0275857
0-ATAAAGGTCAAGTACG-1	0	-0.0182535
0-ACCACAACTCAGAACA-1	0	-0.0984932
0-ATATCGTGCCAGACCC-1	0	-0.0381896
0-CAAACGTGGTCTTGCG-1	0	-0.00216174
0-TATGGCAGACTTTCGA-1	0	0.0243234
0-AGGGCAGCGGCGTGGT-1	0	-0.0199911
0-ACGCTTAGTGTCTCTC-1	0	0.0577246
0-TCTTTCTCTTAAGGAG-1	0	0.0114981
0-TCAGTTACGGAATGAT-1	0	-0.0223819
0-ACCCTTTAGTTCTCCA-1	0	-0.00158753
0-TATGATAAATCTAACG-1	0	-0.0155734
0-ACTCTCTTATACACGA-1	0	0.00279336
0-CCGACTCGCATAGTCT-1	0	-0.0205153
0-CCCTGGTATGGGCGGC-1	0	-0.00864137
0-CATGCATGGAGACCCT-1	0	0.176681
0-ACACGGCACTATGCAT-1	0	0.0770017
0-ACATCTCAACGCGTAA-1	0	0.0235295
0-CCTCGACCCACTGCCT-1	0	0.0729452
0-CTACGAACTAGGTCGA-1	0	0.0302497
0-ACCAGCCCGGTCTTTG-1	0	0.0100705
0-TCGTATTTCGTCCGGA-1	0	-0.0292798
0-TTCAATTAGCCATAAT-1	0	0.0467687
0-AATAAGTCCTCGAGAC-1	0	-0.0419607
0-GATGTGTTGTCACAAG-1	0	-0.00231589
0-GCGATTCTGGAAGCAG-1	0	-0.051224
0-CTGTTCACTGCCTGTG-1	0	-0.031728
0-TAGATCCGAAGTCGCA-1	0	-0.0582361
0-GATGTCGGTCAACTGC-1	0	-0.040322
0-ACGAGATATTTGCTTA-1	0	-0.0791781
0-TAGAATTAAGGGCAAC-1	0	-0.109193
0-GTCATTAGAGCGAACG-1	0	-0.0453289
0-ACGCATTCGTGAGTAC-1	0	-0.0751134
0-GCGACATGTAAACATC-1	0	-0.0867803
0-ATATCAACCTACAGAG-1	0	0.00113043
0-TATCCTGCATGGGAAT-1	0	-0.0475425
0-AGGGTTTAGTTCGGGA-1	0	-0.0680161
0-AACGTGATGAAGGACA-1	0	-0.170597
0-TGCTGTTGAAGAACTC-1	0	-0.130998
0-GACTAAGATCATGCAC-1	0	-0.0842824
0-CTCTGGACGCCTGGTG-1	0	-0.0778894
0-GACTACAATTGCTCGT-1	0	-0.0293461
0-GTCAGTTGTGCTCGTT-1	0	-0.110724
0-TAGAGCTACGAAGAAC-1	0	-0.105107
0-TCGGCTAACTTCCCTT-1	0	-0.0078835
0-CCAGCCTGGACCAATA-1	0	-0.0149692
0-ATTGACGTAACTCGGT-1	0	-0.00782699
0-ACATCGTTAACCTAGT-1	0	-0.0420871
0-GGGTGGTCCAGCCTGT-1	0	0.0616173
0-GCGAGTTCTGCAAAGA-1	0	-0.0360505
0-CGCTTTCATACCGGTG-1	0	-0.012383
0-TCACGTGCCCGATTCA-1	0	-0.0492056
0-TATTCGTGCCAGAATA-1	0	-0.0642438
0-AAATAGCTTAGACTTT-1	0	-0.0228154
0-GCTCTAAACCCTGACG-1	0	-0.0455318
0-ATTTAACTCGTATTAC-1	0	-0.060832
0-AGGGCTGCAGTTACAG-1	0	-0.00758542
0-AAGACTGCAAGCTACT-1	0	-0.167738
0-GGGACTGCATAGATAG-1	0	-0.0175601
0-GTACACTTACCTGAAG-1	0	-0.00872188
0-CTAGCATAGTATAATG-1	0	-0.0571206
0-CACATGATTCAGCAAC-1	0	-0.0563072
0-TGGTTCGTAGCAAAGG-1	0	-0.0589595
0-ATCAATCTGGGCTGCA-1	0	-0.0118894
0-AACGATAGAAGGGCCG-1	0	0.00814541
0-CAATTTCGTATAAGGG-1	0	-0.0343747
0-TAGGTTCGAGTTCGTC-1	0	0.00215534
0-ATGTGCATCCGACGCA-1	0	-0.076988
0-ATGGAGCAGGCCGTGA-1	0	-0.0416253
0-CCGTGCCCATGACGGC-1	0	0.0289874
0-CGCATTAGCTAATAGG-1	0	-0.112659
0-CTGGAAATGGATGCTT-1	0	-0.0446871
0-CGAGCGTTGATCAGCC-1	0	-0.0872721
0-GTACTGAGGTCGTAAC-1	0	-0.0216135
0-AGACCCGCCCTCCTCG-1	0	-0.00732264
0-CCAGGGACGTGGCCTC-1	0	0.0523228
0-GTCCGGCTGAATTGCG-1	0	-0.00331231
0-AACCCTGGTGGAACCA-1	0	0.000688657
0-ACACAAAGACGGGTGG-1	0	0.0891535
0-AGTAGGTAACATACAT-1	0	0.028617
0-ACCACAAGTTTCTATC-1	0	-0.0236757
0-GCTCTCGGGTACCGAA-1	0	0.0106766
0-TTACAACTACGCATCC-1	0	-0.0422525
0-TAGCTAAGTCCGGGAG-1	0	-0.0347811
0-ATCGCACGCCGGGAGA-1	0	-0.0413183
0-CGCTATTCTTAGGCTC-1	0	-0.0303305
0-GTACTAAGATTTGGAG-1	0	0.0643761
0-TAGAGTCTAAGCGAAC-1	0	0.0730862
0-GAGACTGATGGGTAGA-1	0	-0.0134972
0-ATATCTTAGGGCCTTC-1	0	-0.000363362
0-CTCTGCGAAGCAAGCA-1	0	-0.050032
0-GCATAGAGCACTCAGG-1	0	-0.0382007
0-GGGCGATATGTGTGAA-1	0	-0.0436815
0-TGGAAGACGAACACCA-1	0	0.0645576
0-GAAGCGTGAGGAATTT-1	0	-0.0222612
0-AATGCAACCGGGTACC-1	0	0.030495
0-CCTGTCGCCCGTAAAT-1	0	0.00606301
0-AATCCAAGGGCCTGAG-1	0	-0.00569425
0-CCAAGGAACAGAGAGG-1	0	-0.0597428
0-CTTCATTGTCAGTGGA-1	0	-0.0501546
0-CAGCTCACTGAGACAT-1	0	-0.0265588
0-TCAACCATGTTCGGGC-1	0	0.0437091
0-GCAGATTAGGGATATC-1	0	-0.00220531
0-CGTCAGTGCGCACAAG-1	0	-0.0269136
0-GAAATTCACATCGCTG-1	0	-0.0242543
0-AACAACTGGTAGTTGC-1	0	-0.0752601
0-AGTTCCTACAGAATTA-1	0	-0.107792
0-ACTACCAGCTCTCTGG-1	0	0.0027581
0-GAATCGACATGGTCAC-1	0	-0.0217487
0-ATGCACTACCGCATTG-1	0	-0.0394134
0-AAGGCTGTGCTCATCG-1	0	0.00381645
0-CATTATGCTTGTTGTG-1	0	0.0728148
0-GGGCGTACATTTATAT-1	0	0.00574448
0-CCTGCTATTTGAGAAG-1	0	0.0202401
0-GACTAAGTAGGCTCAC-1	0	-0.0688068
0-TGATCGGTTTGACCCT-1	0	-0.00624635
0-TCCGATGGTGCGACAT-1	0	0.00165746
0-AGCGACCAACGATATT-1	0	-0.0192904
0-ATAGAGTACTGGGACA-1	0	-0.0113792
0-TATGGATGTGCTACGC-1	0	-0.0285103
0-GATCGACACTATCTGA-1	0	0.0948091
0-CGCGTTCATGAAATAC-1	0	0.0259851
0-CATATTATTTGCCCTA-1	0	0.0658848
0-CCTACTGCTTACACTT-1	0	0.088607
0-CACTACTCAGTTCTGT-1	0	0.041586
0-CCGCTGGTGCCATTCA-1	0	-0.0267601
0-TCGGAATGACCATCAA-1	0	0.0455378
0-GTACGAGATTGCGACA-1	0	-0.0306369
0-TTGATCTAACTTTGTC-1	0	-0.221902
0-TGATCTCCGGCGCCAG-1	0	-0.100769
0-CGCAATTAGGGTAATA-1	0	-0.0137156
0-TCCCAGGCTTAGCTAA-1	0	0.00732892
0-TCGAAATTTAGGACCA-1	0	-0.0250853
0-ACTTGGGACCCGGTGG-1	0	-0.0347811
0-GAAATGGCGGTGTTAG-1	0	-0.0266271
0-CCTGGCTAGACCCGCC-1	0	-0.0772174
0-AGACTAGCCTTCCAGA-1	0	-0.0222461
0-AAGGAGCGGTTGGTGC-1	0	0.0458875
0-CAGTTCAAATTGACAC-1	0	-0.000310204
0-ACTCCCATTCCTAAAG-1	0	-0.0102647
1-TGCTTCCCAAGCAGTA-1	0	-0.00188886
1-GCCCGTCAAGCCCAAT-1	0	-0.0400132
1-AGGAAGCTGTCCGCCG-1	0	0.122608
1-TCATATGAGCTTTGTT-1	0	0.113943
1-TCAATACGCCGTCATG-1	0	0.0785513
1-ATAATTAGCTAAGTAG-1	0	-0.00984907
1-TGACCAAATCTTAAAC-1	0	0.0085055
1-AGTTGACGGTCCTTGC-1	0	-0.0430947
1-ATACGTTATGCACGGA-1	0	0.0630378
1-TCTTGCTCCCGATACT-1	0	0.0230925
1-AGCGGGTCTGACACTC-1	0	0.0207728
1-CGTTGTCGGCAATTGA-1	0	-0.0509762
1-CCAGCTCGAACGCATT-1	0	0.165438
1-GGTCTTGAGCGCTCTT-1	0	0.0098887
1-ATGTACGATGACGTCG-1	0	0.10335
1-GCACTGCCTACCTTTA-1	0	0.0139972
1-CCAGCCTGGACCAATA-1	0	-0.0318427
1-TCTTGGTAACACCAAA-1	0	-0.0318427
1-TAGGTTCGAGTTCGTC-1	0	-0.0111645
1-CTATCGGGTCTCAACA-1	0	-0.0373535
1-ATGGAGCAGGCCGTGA-1	0	-0.0429017
1-GCGAGTTCTGCAAAGA-1	0	-0.0318427
1-TATTCGTGCCAGAATA-1	0	-0.0389911
1-ACGTTAATGTCGAAGA-1	0	-0.0418522
1-GCTTTATTAAGTTACC-1	0	-0.0674191
1-AAGACTGCAAGCTACT-1	0	-0.0372682
1-GAGTAGATACTAGTTG-1	0	0.0424463
1-AAACTCGGTTCGCAAT-1	0	0.00727865
1-AGGGCTGCAGTTACAG-1	0	0.0236576
1-CTAGCATAGTATAATG-1	0	-0.0318427
1-CGCATGGTGCGATGCT-1	0	-0.0318427
1-GTACACTTACCTGAAG-1	0	-0.0318427
1-CGAGGGACTGCGGTCG-1	0	0.0332631
1-GTCAAGCGGACTCGGG-1	0	0.0189007
1-CCTGTCGCCCGTAAAT-1	0	0.036396
1-CAAGGATCGCATGTTC-1	0	-0.00530058
1-GCGCCGTTCCACGATA-1	0	0.0100721
1-GAATTATAGTGAAAGG-1	0	-0.0537261
1-ACGTAGATTGCTGATG-1	0	-0.0180213
1-AGGTTTCACACACCTT-1	0	0.0526694
1-TCCAGAGCACCGGTTC-1	0	-0.0204374
1-GTCGGGAAGCAGAAAC-1	0	0.0410416
1-CAATTTCGTATAAGGG-1	0	-0.0206907
1-GATTTAGTGCGTACTG-1	0	-0.0366638
1-CTCGCCGAATGTAGGG-1	0	0.0199271
1-TATTCAATTCTAATCC-1	0	0.00513318
1-TCTTGATGCGTAGCGA-1	0	-0.0118274
1-GTCCCAACGTAAAGTA-1	0	0.00202464
1-CTCTCACAATCGATGA-1	0	-0.0235709
1-ACAACAGCATGAGCTA-1	0	-0.0307647
1-CTTGCCCACCCACGCA-1	0	0.089637
1-GGCGGTAGGATCATTG-1	0	-0.0276143
1-CCTATGGGTTACCGTC-1	0	-0.0438517
1-GCACACACTGGTAGCC-1	0	-0.0434517
1-AGGCACGTGACTGTCC-1	0	-0.0318427
1-TCTACCGTCCACAAGC-1	0	-0.0318427
1-GGCAATAGTCAATGAG-1	0	-0.0528954
1-AGCTTCTTCTCGAGCA-1	0	-0.0465221
1-AACCCGAGCAGAATCG-1	0	-0.0318427
1-GGGAGTTAATGAGGCG-1	0	-0.059888
1-ACCTCCGCCCTCGCTG-1	0	-0.084906
1-CCCAGGTCTGAAGGCT-1	0	-0.0178556
1-AGCCCTTGGACATCCC-1	0	-0.0431911
1-CTAGCCACAGGCGAGC-1	0	0.00671025
1-TCTTCGCGGTGAGAGG-1	0	-0.0560248
1-ATAAACGTTGCACCAC-1	0	-0.0741353
1-TGGCAATGGGACGGCG-1	0	-0.0129882
1-TATTTGATTTGCACAG-1	0	0.0812147
1-TAGATGGTTCCTTACT-1	0	-0.0310991
1-TTGCGCTTGATCAATA-1	0	0.00609676
1-CCACGAGAAGAGAATC-1	0	-0.0173227
1-GTTGCGGACGGTCAGG-1	0	-0.0318427
1-GTTATAATACGGTGAA-1	0	0.0323135
1-TCTCTCGCCGCACATA-1	0	0.105525
1-ATGCTTAGGAGTTGAT-1	0	-0.0365939
1-CTGGCTGATTCATCCT-1	0	-0.0130667
1-CTATGGGAAGCGGAAT-1	0	-0.013461
1-GTAACATCTAAGATAA-1	0	0.0780124
1-GAGATCTGTCACTCCG-1	0	0.0310548
1-TGTGGAGGAAGCTTAA-1	0	-0.0469385
1-TGGCAAACTAAATTAC-1	0	-0.0118724
1-ACCGCAATAACTGCCT-1	0	0.0401553
1-TCCGAACGTTGCCGCT-1	0	-0.0318427
1-GTGGCTGTTTCTGTTC-1	0	-0.0143074
1-AGCTATTTAATCCAAC-1	0	-0.015184
1-CAGCCTCCTGCAGAGG-1	0	-0.000348633
1-ACAGCGACATTCTCAT-1	0	-0.0329728
1-CAATAAACCTTGGCCC-1	0	0.00857495
1-CAACGTGGTGGAGTCT-1	0	-0.0318652
1-TACTCTTACTTTACTG-1	0	-0.0318427
1-CACCTTGCGAAACTCG-1	0	0.0153354
1-GATTAACCGAAAGCCC-1	0	-0.0223042
1-TCCCGCGTACTCCTGG-1	0	-0.00410604
1-CTGTCAAATGGCTCGG-1	0	-0.0341439
1-TGTTGTCAAGAAGTCT-1	0	-0.0236906
1-TCTACCCAATAGAGAG-1	0	-0.0284417
1-AAACATTTCCCGGATT-1	0	-0.0744454
1-GCTACAATCGAGGATA-1	0	-0.017768
1-GTTCGCTGAGACGTCT-1	0	-0.0634667
1-CATCCTCTCAAAGATC-1	0	0.00774024
1-TAAGGCTGAATCCCTC-1	0	0.0358458
1-GGGTGTTTCAGCTATG-1	0	0.0810436
1-ACTGCCGTCGTAACTC-1	0	-0.0763948
1-AACAGGAAATCGAATA-1	0	-0.0192641
1-AAGGTATCCTAATATA-1	0	-0.00734272
1-GTCTAGTGAGCCGCTT-1	0	0.00901944
1-GTATCCTTTGGTAACC-1	0	-0.0495014
1-ACCCTTCATCTGCGAA-1	0	-0.0250253
1-ATGCCGGTCTTGCATA-1	0	0.0417839
1-GTTCCCGTAAACATAT-1	0	-0.0965207
1-TGCCTAATTGAAGATT-1	0	-0.0011208
1-TGCAACTACTGGTTGA-1	0	-0.0873151
1-GCAGTTCGATCCGAGC-1	0	-0.0282332
1-GACACTTCCAATTACC-1	0	-0.0318427
1-GAGCCAGCTACCTGTG-1	0	0.136384
1-TTAATCAGTACGTCAG-1	0	-0.041189
1-ATATAACACGGGCGCA-1	0	-0.0804717
1-CCTATGTCCACTCCAC-1	0	-0.00518134
1-GTTTCTAGAGGCGCGG-1	0	0.0306978
1-ACCCATTTGTCCCTCT-1	0	-0.0711452
1-CCTAAACAGGGTCCGT-1	0	-0.0584919
1-GAAATCGCGCGCAACT-1	0	-0.0474477
1-GACACAAGGGAAGAAA-1	0	-0.037406
1-TTAATTTCAGACGCGG-1	0	-0.0636657
1-GTGCACGAAAGTGACT-1	0	-0.0913857
1-ACGTTTAGTTGTGATC-1	0	0.0085471
1-GTTTGGGTTTCGCCCG-1	0	-0.0113743
1-CACAGTTCGCTTCCCA-1	0	-0.00765784
1-CCACTGTTTGGATTAA-1	0	-0.00885831
1-TGTATAACAGATCCTG-1	0	-0.0315908
1-CTCAACTAACCCGGAT-1	0	0.0515043
1-CGGCAATAAGATCGCC-1	0	-0.0041974
1-GGAGCAACATTTCAAG-1	0	-0.0383617
1-GGTCAAGACTACTTCG-1	0	0.0660009
1-CGGGTTTGTTAGGGCT-1	0	0.0910104
1-TAAGGCAACATAAGAT-1	0	-0.0170758
1-ATCGTTAGCTAGCGGA-1	0	-0.0617519
1-CTATCGCGTAGAGAAC-1	0	-0.021622
1-TGGAAGGATAAAGATG-1	0	-0.0819778
1-CGAGGCTAAATATGGC-1	0	-0.00286276
1-GTTTGGCCCAAGTTAT-1	0	0.0472186
1-AGCTAAGTACGCAGGC-1	0	-0.0347966
1-TGCATGGATCGGATCT-1	0	-0.0622375
1-TATGAAGAATTAAGGT-1	0	0.0284338
1-CTTTGCATCGCTCTTG-1	0	0.176491
1-CCTATCTATATCGGAA-1	0	-0.0296761
1-GAATGTTGGGTAATCT-1	0	-0.0130078
1-TTGGGACACTGCCCGC-1	0	-0.0318427
1-TTGGGCGGCGGTTGCC-1	0	0.0689031
1-TTGTTGTGTGTCAAGA-1	0	0.0260289
1-CGAGAGGGTAGCCGCG-1	0	-0.0318427
1-CGCCGTTCAGCATAGT-1	0	-0.075883
1-CGAGAGATGTGAACCT-1	0	0.0151783
1-ACTGAAACGCCGTTAG-1	0	-0.0251554
1-TAGCAGTATGACTAAA-1	0	0.048235
1-GGCCTGCTTCTCCCGA-1	0	-0.0605621
1-CTGGTAAAGTGTGGGC-1	0	-0.110426
1-TACAAGGGCTTCTTTA-1	0	-0.055305
1-TCCGGGCTTGACGGGA-1	0	-0.0396545
1-CATGGTTTATTAATCA-1	0	-0.0129825
1-TTGAGAAGTTTAGCAT-1	0	-0.0285589
1-CGAGCTGGGCTTTAGG-1	0	-0.0603879
1-AGAGCCGCCGAGATTT-1	0	-0.00770131
1-TCGTTTACGCGACCCT-1	0	-0.0318427
1-CACCTAATCAGTTTAC-1	0	-0.0766237
1-TATTCCGAGCTGTTAT-1	0	-0.040781
1-TTCATGGCGCAACAGG-1	0	-0.0973213
1-TGGGCACGTTCTATGG-1	0	-0.0570214
1-CAGCAGCCCGTTCCTT-1	0	-0.0201948
1-CTGAAAGAGATCCGAC-1	0	-0.0960469
1-CCTCGAAGTGGACGGG-1	0	-0.0406924
1-CCTCGCCAGCAAATTA-1	0	-0.0882571
1-TGGCTACACTCTACCT-1	0	-0.0794536
1-GGAAACTAAATGGGCC-1	0	-0.084984
1-GTGCTGTTAGAACATA-1	0	-0.0817732
1-ATCTCCCTGCAATCTA-1	0	-0.0384175
1-TGGGCCACAAGAGCGC-1	0	-0.0492785
1-TCGGCTTGTATCGACG-1	0	-0.0636833
1-TCCTTTAAATCCGCTT-1	0	-0.00795814
1-CCTTCTTGATCCAGTG-1	0	0.0102375
1-CCCGTTTCGCAGATGT-1	0	-0.0886796
1-CAAGCACCAAATGCCT-1	0	-0.0489005
1-ATCATAGCCCTATGTA-1	0	-0.0682947
1-TACTCTCCGAACAAAT-1	0	-0.0736829
1-GCCCGTAATACCTTCT-1	0	0.0220725
1-ACACGTAGGCCACAAG-1	0	-0.0577481
1-CTGCCTTTCTAGTAAA-1	0	0.0414764
1-GCCACTCAGAGCGCGA-1	0	-0.00925491
1-GAGAACGGTTCTGACT-1	0	-0.0627452
1-TCTCCAACGTAGGTTA-1	0	-0.104387
1-CGCCATCCGATTATGA-1	0	-0.0537847
1-TTAGTAAACCTGCTCT-1	0	-0.0318427
1-ACTTCGCCATACGCAC-1	0	-0.0394177
1-GGTCTCCGTCCAGGTT-1	0	-0.028914
1-AGTACGGGCACCTGGC-1	0	-0.0318427
1-ATCTGGTTAAGACTGT-1	0	-0.123576
1-AACGATATGTCAACTG-1	0	-0.0180587
1-AGAACGTGGTACATTC-1	0	-0.0758698
1-CGAGAGCTTTCACTAC-1	0	-0.132189
1-TCGCTGGGCGGATTGT-1	0	-0.0237617
1-TCTATGCTATAACGAC-1	0	-0.0486522
1-TTCTTGGAGTAATGAG-1	0	-0.105621
1-AGCCACTCCCGTGCTT-1	0	-0.00699546
1-CTTAGCCTTCCACATG-1	0	-0.0318427
1-ATACGGGTTTCGATTG-1	0	-0.0665909
1-AGCTCCATATATGTTC-1	0	-0.0515311
1-CACGTTTCGTACACAC-1	0	0.00405252
1-GATTCCGCGTTTCCGT-1	0	-0.0941476
1-GCTTCCGTCCCTAGAC-1	0	-0.0468097
1-CCGACAATAGGCCGCC-1	0	-0.0803464
1-CTAGTTGGGCCCGGTA-1	0	-0.0973627
1-CACCTCGATGGTGGAC-1	0	-0.0392605
1-TAAGGGCCTGTCCGAT-1	0	-0.0318427
1-ACGCCAGATGATTTCT-1	0	-0.012089
1-GCTAACTGAAGTCTGA-1	0	-0.0197547
1-ACACGGGAACTTAGGG-1	0	0.0095866
1-GACAAGAGATGAGATT-1	0	0.000379568
1-GCCACTCCTTACGGTA-1	0	-0.0229083
1-TTCGGGTTGCCACGGG-1	0	-0.108213
1-GTCGGATGTAGCGCGC-1	0	-0.121171
1-TCGTTCGTTATTATGT-1	0	-0.0195026
1-CTTAACTTCGAAGTAC-1	0	-0.0102397
1-CGAACGCCCAGTGCCG-1	0	0.0375203
1-CAAATTGTCAGCAAGC-1	0	-0.0420569
1-GCACAAGTGTCGGAAG-1	0	0.0201711
1-CGAGTTCTGTCCCACC-1	0	0.0215027
1-AGTTTCGCAGGTCGGA-1	0	-0.0430031
1-CACCATCGGAGGAGAC-1	0	-0.0318427
1-AACCGTTGTGTTTGCT-1	0	-0.0240294
1-ACACACTTTCTACACG-1	0	0.00568033
1-CTCATGGCTCACAATC-1	0	-0.0365424
1-ACTCCCTAATGCTAAA-1	0	-0.0017028
1-GGTACTAAGTGCTTTG-1	0	-0.171621
1-TGCGGAGTAAAGGTGC-1	0	-0.0591554
1-CACAGGGCCATATAGT-1	0	-0.0665777
1-TAATAGTGACGACCAG-1	0	-0.110945
1-CCCTCGGGAGCCTTGT-1	0	-0.03642
1-CAGGCAGTCTTACCAG-1	0	-0.043605
1-TTGACCATGTTCTCCG-1	0	-0.0187026
1-TCGTAAGACGACATTG-1	0	-0.0595216
1-CATAGTCAAATACATA-1	0	-0.0271355
1-AACTGATATTAGGCCT-1	0	-0.0324797
1-ACAGGCACGGATCCTT-1	0	-0.0318427
1-GTATTTAATGGCATAA-1	0	-0.0318427
1-ACCCTCCCGTCAGGGC-1	0	0.000759723
1-GGAACTTTGGCGATTA-1	0	-0.0457601
1-ACTCTGACCTAATAGA-1	0	-0.0374244
1-TCAGCCAATCCGTAAA-1	0	-0.148914
1-AGCCACAGGTTACCCG-1	0	-0.0326331
1-ACTCCGGCCGACCACT-1	0	-0.19486
1-TCGCCGACATATTCGC-1	0	-0.0535507
1-TGCGTACGGCTAATTG-1	0	-0.0613056
1-GGTTTACAATCTCAAT-1	0	-0.0318427
1-AGAAATTATGACTCGC-1	0	-0.0496863
1-CACAGTCCCGCTTCGC-1	0	0.0258077
1-AGTCGTCGACCACCAA-1	0	0.0158368
1-TAGGCTAAAGTGGCAC-1	0	-0.0318427
1-TAATTACGTCAGTAGA-1	0	-0.0296805
1-CAACCTACCGAGCAGT-1	0	-0.0307437
1-AAACGGGCGTACGGGT-1	0	-0.0660164
1-TAGAATAGCCGATGAA-1	0	-0.0274685
1-TGGCCAAACTGAAGTA-1	0	-0.071894
1-TACGCTCGGTATTGGA-1	0	-0.0271191
1-AACCGAGCTTGGTCAT-1	0	0.00202865
1-GGTTTGTGACCTGAGG-1	0	-0.0901959
1-GGGAAGGGCTTTCTCA-1	0	0.029556
1-ATCTTATCGCACACCC-1	0	-0.140002
1-AATTGCAGCAATCGAC-1	0	-0.0886548
1-CAAGGCCAGTGGTGCA-1	0	-0.00239919
1-GACCAAACGTTGACTG-1	0	-0.0318427
1-ACCGATAGGCATAACC-1	0	-0.0318427
1-ATAGCAACTAGGGAAG-1	0	-0.0123737
1-CTGCAGAGAATCAGAG-1	0	0.00506712
1-TACGTAAAGCGGAGTG-1	0	0.0172201
1-TCAGGGTGTAACGTAA-1	0	-0.0318427
1-TTGTGGTGGTACTAAG-1	0	-0.0827933
1-TCCCGTCAGTCCCGCA-1	0	-0.141836
1-CCCGACCATAGTCCGC-1	0	-0.0340329
1-GGTGGACTGCTCTGGC-1	0	-0.0196391
1-ATGGATCCGGCGTCCG-1	0	-0.154069
1-TTGCTCCCATACCGGA-1	0	-0.117843
1-ATTAATGAACCAGTCG-1	0	-0.0591823
1-TCCGATGACTGAGCTC-1	0	-0.0744496
1-ATCACTTCATCCTCGC-1	0	-0.106078
1-GTCATGCGCGAGGGCT-1	0	-0.053418
1-GTCTCGATCTGCTTTC-1	0	0.0038041
1-GGCTCTGCTCCAACGC-1	0	0.0144042
1-ATCTCCCACGGAATAT-1	0	-0.0258482
1-CACTCTTCTGCTAGCC-1	0	-0.0899375
1-TGCCACCTGGCGAAAC-1	0	-0.0791534
1-GTCCGGACCTGAAATT-1	0	0.0680376
1-ACGCATACGTTTACTA-1	0	0.00990014
1-CCGTAGGAAATCCCTG-1	0	0.0128541
1-CCCAAGTCATTACACT-1	0	-0.0163448
1-GGATGGCTTGAAGTAT-1	0	0.0143661
1-CTCCTGTTCAAGGCAG-1	0	-0.0318427
1-TCTGCATACCTTGCTT-1	0	-0.0689908
1-CCTCCTGTTGTGTCGT-1	0	-0.0674743
1-AGTGGCGTCTGAAGGT-1	0	-0.0859088
1-TCTGAGCAATTGACTG-1	0	-0.0736311
1-GCCTCCGACAATTCAC-1	0	-0.0229118
1-ACTGTACGATACACAT-1	0	-0.0239741
1-TCAGCAAATGCATCTC-1	0	-0.0318427
1-GTGCCTGAGACCAAAC-1	0	0.0126795
1-AGTGCTAAACACAGCA-1	0	0.0062316
1-TCGAGGGCAACAGACG-1	0	-0.0318427
1-ACTCAATAAAGGCACG-1	0	-0.00569838
1-TAACCTAGGGAGTCCA-1	0	-0.0137967
1-CAGAGCATGAGCTTGC-1	0	-0.0123117
1-TCAACTGCAGAGTCAG-1	0	0.000513244
1-ATACTACCCGTACCAC-1	0	0.0580774
1-CGCGGGAATTAGGCAG-1	0	-0.0459991
1-TGATGTCAATTAAGTG-1	0	-0.0251805
1-TCTCCACAAGTTGAAT-1	0	-0.0318427
1-ACACTGGGACAGTCGT-1	0	-0.0263825
1-TTGTGAACCTAATCCG-1	0	0.0065519
1-TCACAAACCGAGGTAC-1	0	0.0455672
1-CTGCCAAGGTTGGAAG-1	0	-0.0724566
1-CTAACTGATAATCGCC-1	0	-0.00824415
1-TTGCCTTCTCGCCGGG-1	0	-0.00381232
1-CACGCACAGCGCAGCT-1	0	-0.0998395
1-CGCCCAGCGTTTCACG-1	0	-0.0734903
1-CGATAGTCGTACTGCA-1	0	-0.0214899
1-TGTGTAGTAGCACGTG-1	0	0.0199424
1-ATAGGGATATCCTTGA-1	0	-0.0409106
1-TTCCATCGACAGCGTG-1	0	-0.1141
1-ACTATCTGCCCGCGTA-1	0	-0.0318427
1-TCGTGTTCGACCACAA-1	0	-0.0504595
1-ATTTGTTCCAGGGCTC-1	0	-0.0318427
1-CCGTAGGGTTGTTTAC-1	0	-0.0772565
1-CCTTGACCACTTTATT-1	0	-0.0938118
1-CTCTAGCCCTCGGAAA-1	0	-0.0718701
1-CCTGAATATTTACATA-1	0	0.0388486
1-TTAAGTATTGTTATCC-1	0	0.0819751
1-CCGCTCTTCCGAACTA-1	0	-0.0664873
1-CGTACCTGATAGGCCT-1	0	-0.0645784
1-CTGTGGTCGGGAGATA-1	0	-0.0490278
1-TGCAATCTAACACGGT-1	0	-0.0885275
1-TGCCTGATCAAACGAT-1	0	-0.0318427
1-AAATCCGATACACGCC-1	0	-0.00197962
1-ATATACGCTCGTGACG-1	0	-0.0318427
1-CATGTAAGAGACATTT-1	0	-0.00652732
1-ATTATTCAGAGTCACT-1	0	-0.0100473
1-CACTACGGGAGCTGCC-1	0	-0.0318427
1-AAGAGGCCCTTTGGAA-1	0	0.00446558
1-AGATCTCAGGTGTGAT-1	0	0.0229623
1-CCTGTTTGAAGACACG-1	0	-0.0318427
1-CAGAATAACACACGGA-1	0	-0.0318427
1-CAACCAGTGGCCTACC-1	0	-0.0318427
1-ACAAAGCATGACCTAG-1	0	-0.0514287
1-TGTCCACGGCTCAACT-1	0	-0.0515439
1-GTCAACCAGGCCTATA-1	0	-0.012221
1-GCATGCTAATAACGAT-1	0	-0.0318427
1-CTGCAAGCACGTTCCG-1	0	-0.0609793
1-GCGCTTAAATAATTGG-1	0	-0.0212967
1-CAGATAATGGGCGGGT-1	0	-0.0567425
1-CGCATGCCGAATGCGT-1	0	-0.0318427
1-CCTCTAATCTGCCAAG-1	0	-0.0441258
1-ACGATACATAGAACTA-1	0	-0.0318427
1-AGTACTCTTATGCCCA-1	0	-0.00346712
1-AGGTTGAGGCACGCTT-1	0	-0.0889844
1-CGCGCCCGACTTAATA-1	0	-0.0542372
1-AAGTTCACTCCAAGCT-1	0	-0.0502777
1-ATCAGCCTCATGCTGC-1	0	-0.0318427
1-CCTGTCACCCGGGCTC-1	0	0.00602566
1-GATCGGTGGCCATAAC-1	0	0.000972949
1-TCGGAGTACATGAGTA-1	0	0.0494965
1-ACACGAGACTCCTTCT-1	0	-0.0318427
1-CCAAGCGTAACTCGTA-1	0	-0.0211553
1-CCGGGCGGTCTCGTCA-1	0	-0.0194399
1-TGCAGGATCGGCAAAG-1	0	0.0014946
1-ATAACGGAGTCCAACG-1	0	-0.0203731
1-GCTAGAGTAGAGATGT-1	0	-0.0318427
1-AGGCCTGAGAATCTCG-1	0	-0.0508398
1-CATGATGCACAATTCT-1	0	-0.0612364
1-CCTCGGACCGGGATAG-1	0	-0.0351017
1-ATTCATCGTTGAGGCA-1	0	-0.0513285
1-TTGGACCTATAACAGT-1	0	0.0922793
1-CCTGGTCGAATGTGGG-1	0	0.011993
1-GAGTATGCGCGTGCAT-1	0	0.0789909
1-ACGGACTCTCAAAGCG-1	0	0.00828187
1-TCCAATAAAGGCTACC-1	0	-0.011827
1-ATATAAAGCGCTCGTG-1	0	0.0802324
1-AATTCGATTCGAGGAT-1	0	0.0257938
1-GACGGGTTGGCCCGTA-1	0	-0.0157171
1-CGAGGGTATCCAGGTG-1	0	-0.00228511
1-CGAATGACGCATAATG-1	0	-0.00957028
1-GCTCTTTCCGCTAGTG-1	0	0.0847132
1-AAAGGCTACGGACCAT-1	0	0.0748953
1-CCTATATTTGTCCTGG-1	0	0.0383235
1-TGTGGCGGGCTTCTGG-1	0	-0.0826757
1-TGTGACTACGCCAGTC-1	0	-0.0194209
1-CGTGACCAGTCCTCTG-1	0	0.133252
1-AGGTGGTGACCTTCGC-1	0	-0.0318123
1-TGCGTTTGTTGACACT-1	0	0.0272175
1-CACCTTGGCGCCTTTG-1	0	-0.0318427
1-CGCGGCTCAACTTGAA-1	0	0.0747837
1-TTCTGCGGGTTAGCGG-1	0	0.0446749
1-CGACAATTTGATCTAA-1	0	-0.0318427
1-TCTGCCAGAAACTGCA-1	0	0.01212
1-GGAGGCCGAAGTCGTC-1	0	0.0431445
1-ACACCTTACTACTTGC-1	0	-0.00295799
1-ACCTACAGTATGTGGT-1	0	0.0294067
1-GAGGATAAACAGTGCT-1	0	-0.0318427
1-GTGCGTGTATATGAGC-1	0	-0.0229571
1-AGTCGGTTGCGTGAGA-1	0	0.0137389
1-CCTGGAAACGTTCTGC-1	0	-0.0204977
1-CACGCGGAACTGTTGC-1	0	0.018067
1-AGTCTTTAAAGTGTCC-1	0	-0.0120983
1-CCACATACTGCACCCA-1	0	-0.044344
1-CTGACATAGAAATAGA-1	0	0.00128374
1-ACTCTCTGACTTAGGT-1	0	-0.0318427
1-GGTAGTGCTCGCACCA-1	0	-0.00957363
1-GGACAACCATGAAGCC-1	0	-0.0318427
1-ATGTTGATTAGAGACT-1	0	0.0170494
1-GCTCGCTCATGTCCAA-1	0	0.0359923
1-TCTAGTGATATCGTGG-1	0	-0.0492524
1-GCGTCGAAATGTCGGT-1	0	-0.0531438
1-ACGTATTACTCCGATC-1	0	0.0328575
1-CGTAGAGAGTAATTAT-1	0	-0.0318427
1-CGGGAATTTATGTAAA-1	0	0.0493154
1-CGTTCAGACCCGCGAA-1	0	0.0612688
1-TTACTAAAGGACTTTA-1	0	0.0316336
1-CTCGGTACCACTGCTC-1	0	-0.0318427
1-ATGGTCGCGTGGTTTC-1	0	-0.0598231
1-AAACTGCTGGCTCCAA-1	0	0.00284677
1-CTTCGATTGCGCAAGC-1	0	-0.0929445
1-TCATCCTCAGCTGCTT-1	0	-0.0318427
1-TAGACGAAACGCCAAT-1	0	0.0305329
1-GTAAGTAACAGTCTGG-1	0	-0.0175354
1-TCGCACCAGGAGGCAG-1	0	-0.0318427
1-CATAAGAAGCTTGGCT-1	0	0.0209645
1-TGGGTGTAATAGATTT-1	0	-0.0919576
1-ATTCACTGATGTTGGA-1	0	0.0366267
1-ATCTAATATCCTACGG-1	0	-0.0806946
1-TAAAGCGTTAGGAGAA-1	0	-0.04967
1-CTAGGTTCGGACGTGA-1	0	-0.0318427
1-CAATGGATCTCTACCA-1	0	0.0398136
1-GCTGCACGGTTTCTTA-1	0	0.021342
1-TCCGTTTAGCCTTGAA-1	0	-0.151115
1-CAGCTCGACAAGTTAA-1	0	-0.119999
1-TTCACTCGAGCACCTA-1	0	0.0133146
1-ATCTGGGCTGTTCTTG-1	0	-0.0184376
1-TCCTAAATTGGGAAGC-1	0	-0.0172041
1-AGCAAAGGCCGCTAGT-1	0	-0.0318427
1-ATGCTCTGGCGCGGTA-1	0	-0.0161233
1-GTTAGCCCATGACATC-1	0	-0.0643121
1-CGGGCGATGGATCACG-1	0	-0.0318427
1-TGCGGACTTGACTCCG-1	0	0.0372457
1-TCAAATTGTTGTGCCG-1	0	-0.0540215
1-TAATACTAGAACAGAC-1	0	0.0146874
1-GGGCAGTCAACGCCAA-1	0	-0.0318427
1-AGATACTCAAGATCGA-1	0	0.0216211
1-GCGGCTTTAGCAAGTT-1	0	-0.0295368
1-GTGACAGCTTCCCACT-1	0	0.126618
1-GAGATGGCTTTAATCA-1	0	-0.0780138
1-AGTACAGAAGCTTATA-1	0	-0.00154176
1-TTGTGCAGCCACGTCA-1	0	0.093384
1-TATACGCGTCATCACT-1	0	0.0883101
1-ATAATCTTGGAGAACC-1	0	-0.0273532
1-GTCTCAAGGCCCGGCT-1	0	-0.0318427
1-GCCCTGAGGATGGGCT-1	0	0.0209491
1-GAACCCTCTGTGTTCT-1	0	0.00996385
1-CTCACATTTACTAAAT-1	0	0.0389108
1-GTAGACACGCCTGACT-1	0	0.128671
1-GTGACGCAGGTTTCAT-1	0	-0.00982398
1-GACTGCAAATCGAGCT-1	0	-0.00820771
1-TCAAATTTGAGACTCA-1	0	-0.103634
1-AGCAGAAGGAGAAAGA-1	0	0.0671567
1-GTTAAGGGTGCGATGT-1	0	0.0260546
1-TGCTCGGTGGGTCACC-1	0	0.0958232
1-GAATGCGAATCGGTTC-1	0	-0.0140677
1-ACCGACACATCTCCCA-1	0	-0.0252479
1-CTCACTGTGATACTTA-1	0	0.0736896
1-GACCTTCCACGTCTAC-1	0	0.0612929
1-TTAGACGAGTCACCTC-1	0	0.0430578
1-AATTAACGGATTTCCA-1	0	-0.0277633
1-TGAGCGGAAAGTGTTC-1	0	-0.0342983
1-GAAGCCACTGATTATG-1	0	-0.00375056
1-AGCCAAGCTTTGTGTC-1	0	0.0106435
1-TCGCTACTGGCTTTGA-1	0	-0.0326295
1-TCGGGAGACAGCGTAC-1	0	0.0712311
1-AAGCGCAGGGCTTTGA-1	0	0.0677885
1-TGCTCTTGAGAGTTTG-1	0	-0.0204451
1-CAGCAGTCTGTGCTGC-1	0	-0.093225
1-TTATAGGTAATTGTCT-1	0	-0.0318427
1-GACATCCGTCGAACTG-1	0	0.0820028
1-AAGCACCCTGCGTATC-1	0	-0.0141178
1-TAAGGCCCGTCACCCT-1	0	0.0693185
1-ATCCACATCGACAGAA-1	0	0.0415928
1-TACGACTGCCTCTTAG-1	0	0.00296913
1-CTTTAGTGCTATTATT-1	0	-0.1008
1-GTCGTTATTCGCTTAT-1	0	0.0201946
1-GATGCTGTATTTCATC-1	0	-0.00729751
1-TGCCCGTACCGTTAAA-1	0	-0.0629361
1-GTGGTGGCCAAGTGAA-1	0	-0.0476367
1-GTGAGGACACTTAAGG-1	0	-0.077332
1-AATGACGTAGGATGTC-1	0	-0.0318427
1-TCCCGTGTGCAATTTG-1	0	0.0177845
1-CGTTGAGCGACCGTCG-1	0	-0.0316261
1-ACAAGGGCAGGCTCTG-1	0	0.0135262
1-TCACAGGGAATCGCAA-1	0	0.0344696
1-TTAAGATAGGATTGAC-1	0	-0.0466414
1-CAAGAGGGCGGAGTAC-1	0	0.0856797
1-GCGGAGAGGGAGAACG-1	0	0.0298457
1-TCCTCGGGCTGGGCTT-1	0	-0.0203229
1-GAGATCTTCCATGACA-1	0	0.0151117
1-GATATGAGACACTAAC-1	0	-0.0702317
1-GCGAAACTTAACTGGA-1	0	0.00264261
1-CGTGCCCTCCCGAAGA-1	0	-0.0526446
1-CATGGTAAGTAGCGTT-1	0	-0.0458394
1-TCCGCTGTCATCCCGG-1	0	0.0529209
1-AATCGCCTCAGCGCCA-1	0	0.0402103
1-CTGGGTAGGCAGTTAA-1	0	0.0358609
1-GAATGTGGTCCGGATT-1	0	0.0380025
1-CGGTACTAGAATCAAA-1	0	0.0144882
1-TGGGCAGGCCACCGCA-1	0	-0.0614627
1-GTAGTCGCGGGAATCA-1	0	-0.0654943
1-GCAGAAGGTAATCTCC-1	0	0.0322698
1-AGGACAGTCGAATCCC-1	0	-0.020475
1-GACAAACATATGCAGG-1	0	-0.02534
1-CCCAGTTAAGGCGCCG-1	0	-0.0175963
1-GAACAGATTACTAAAT-1	0	-0.0146443
1-ATGCGACAGTCCCATT-1	0	0.0120015
1-GGGCTGCCTAGGGCGA-1	0	-0.0318427
1-GCGCTAATTGAATAGA-1	0	-0.0318427
1-ATACGCCGGCGAAACC-1	0	0.0118696
1-ACATCGTATGCAATGG-1	0	0.0615626
1-AGTCCATTGGCTGATG-1	0	-0.0470742
1-GTGTTACTATGCGTCC-1	0	0.0335949
1-AATTGAACGCTCTGGT-1	0	-0.0101095
1-GGCTGAAATAGCAAAG-1	0	-0.030746
1-TCTTAGAGTGAACTCT-1	0	0.0344441
1-GCTTAATGTAACTAAC-1	0	-0.057056
1-ACAAATGGTAGTGTTT-1	0	-0.0747546
1-TCGAAGAACCGAGCAC-1	0	0.0114286
1-AAAGTTGACTCCCGTA-1	0	-0.0307505
1-AGTTCCTATTTATGTT-1	0	0.0356105
1-TTGAATATGGACTTTC-1	0	-0.107035
1-AAGCTCGTGCCAAGTC-1	0	-0.0318427
1-TTCAAAGTCTCTAGCC-1	0	-0.0318427
1-AAGGATGAGGGACCTC-1	0	-0.0318427
1-ACCAACCGCACTCCAC-1	0	-0.0295936
1-CGCGAAGTGGCATACT-1	0	-0.0466338
1-GACTGCACCAGCCCAG-1	0	-0.0318427
1-ACGTTCTGTACAAGTC-1	0	0.0380655
1-AGATATAATACGACTA-1	0	-0.0318427
1-GTTTCAAACGAGTTGT-1	0	-0.0109071
1-TTAATGTAGACCAGGT-1	0	-0.0427593
1-TCATTTAGAAGTGTGA-1	0	-0.0133246
1-CTACACTCGCAGATGG-1	0	0.0069561
1-TACCGAATAATTGTAA-1	0	-0.0528126
1-CGCTTCGGTCTAAGAC-1	0	-0.0609188
1-ACATCCTGGTAACTGT-1	0	-0.0268987
1-TCCAACTCAGCTATCT-1	0	-0.0272447
1-ATTCAACCATTTAAGG-1	0	0.0163121
1-CTTGATGACCATCCAG-1	0	-0.0307173
1-TCAAGCGCGGACGGTA-1	0	-0.0229802
1-GACAACGACCATTGAA-1	0	0.00232203
1-GAACGTTTGTATCCAC-1	0	-0.0302581
1-TCAAATTATGTTCGAC-1	0	0.0683839
1-TTAACCCGAGGCGTGT-1	0	0.129301
1-TACCTCACCAATTGTA-1	0	0.0640615
1-CGTAATATGGCCCTTG-1	0	0.0607444
1-AGTCGAATTAGCGTAA-1	0	0.0990661
1-ATTCGTCCCGAGGTTA-1	0	0.0351954
1-ATTGAATTCCCTGTAG-1	0	0.0787918
1-AACGTTCTACCATTGT-1	0	0.0474029
1-AGAGTCTTAATGAAAG-1	0	0.0926969
1-CAATACGCTCTGAGGC-1	0	-0.0454806
1-TCGTGTATTGGTCACG-1	0	-0.0567572
1-TCGTGTACTATGGATG-1	0	-0.118897
1-TCGCGTAGCAGTGTCC-1	0	0.0103747
1-CGGACGTTACTTGAAG-1	0	-0.0179205
1-CCAGTCAAATCTCTTA-1	0	-0.0491013
1-CCGCATGTGGTACGAT-1	0	0.00247545
1-ACCCGGAAACTCCCAG-1	0	-0.0354744
1-GCAAACCTTGGCCATA-1	0	0.0116328
1-ATTAATTCGGTCACTC-1	0	-0.0852009
1-TCCTTCAGTGGTCGAA-1	0	-0.0828508
1-ATTATACTTTGCTCGT-1	0	-0.100633
1-GTGTACCTTGGCTACG-1	0	-0.0329383
1-TTAATTGCTTTGGGTG-1	0	-0.0281567
1-GAATGGGCTTATCGAC-1	0	-0.0869741
1-GCAAATGAGGACACTT-1	0	-0.0259905
1-TGGTCGTGCAAGGCAA-1	0	-0.0076775
1-ATGGTGCTCAAAGCCA-1	0	-0.0318427
1-CAAATGCGGAGTGTTC-1	0	-0.0615375
1-CGTGCCCGACATTTGT-1	0	-0.0318427
1-CGTCAGTTTATCGTCT-1	0	-0.0614955
1-CACCACGCCACACAGA-1	0	-0.0315368
1-GTCGGGAACATGGTAG-1	0	0.11775
1-GAACCTCGACCTACAC-1	0	-0.0707072
4-CATTTCTAGCAGACTA-1	0	0.0651265
4-CCACTAAACTGAATCG-1	0	-0.153788
4-CACCCTTTCCTCGCTC-1	0	-0.071694
4-GTGCGCAGCTTGCTCC-1	0	0.0027636
4-CGCCACCCGCATTAAC-1	0	-0.0306419
4-TATGGAGTTTCTCGTT-1	0	-0.0330953
4-GGCTGGCTAGCTTAAA-1	0	-0.0823959
4-ACTCAGACCTGCTTCT-1	0	-0.0509157
4-GTATATGTTACGGCGG-1	0	-0.0220294
4-ACGAGAACCCATCACG-1	0	0.0271965
4-GTGTATGACTTTAAAG-1	0	-0.0261051
4-ATCCTGCTGCAGATAG-1	0	-0.0330953
4-ATGTTACGAGCAATAC-1	0	-0.0194433
4-TCGCATCCCTAAGTGT-1	0	0.00740654
4-TTATCATACTCGCAAA-1	0	-0.0873106
4-GTATCGGGACGAGCTG-1	0	-0.114963
4-CCTAAGTGTCTAACCG-1	0	-0.0322284
4-CCTGTGCATAGGAGAC-1	0	-0.0861702
4-AACATTGGTCAGCCGT-1	0	0.0672441
4-CATCGAATGGATCTCT-1	0	0.0499258
4-CCTACGGCTCAGTCGA-1	0	-0.134838
4-CCGAAAGTGGTGAGCA-1	0	-0.0658902
4-CGGTGTACTTGATCCC-1	0	-0.104491
4-TCATCACTCGAGCTCG-1	0	-0.0684249
4-CAGTACATTCTCTAAA-1	0	-0.0284769
4-GTGCCTCAGTGTACGG-1	0	-0.0291783
4-CTGCGGTAGTCACGTG-1	0	-0.00649343
4-ATCGTTCACTTTCGCC-1	0	-0.0123338
4-ATGGCTGGAAATGGCC-1	0	-0.00895398
4-ACTTACCGGGCGCGCA-1	0	-0.015578
4-TGGTTGGAGGATCCTG-1	0	0.0321637
4-TCTCGAACGAGGTCAC-1	0	0.0128026
4-TCCTGCCAACTGGAGA-1	0	0.0210145
4-AATTTGGGACATAGTA-1	0	0.0502836
4-CGGCACCGTTAGCGCC-1	0	-0.0330953
4-AACTCCTAATCCCATG-1	0	0.00743256
4-GCTCATTACTGCATGT-1	0	0.0155686
4-GCCAGGCGTTCGCATG-1	0	0.0139291
4-CAATGGAATCTACATA-1	0	0.0214328
4-TCGGTCCCTGACTCCA-1	0	-0.00192946
4-CAATAAACCTTGGCCC-1	0	-0.0278775
4-ATAACGGAGTCCAACG-1	0	-0.0201209
4-ATCTGGTTAAGACTGT-1	0	-0.00673135
4-GACAACGACCATTGAA-1	0	0.00413097
4-TCGTAAGACGACATTG-1	0	0.00963669
4-ACTTCGCCATACGCAC-1	0	-0.0360606
4-GTGTACCTTGGCTACG-1	0	-0.0330953
4-TGGCCAAACTGAAGTA-1	0	-0.030162
4-ATAATAGTGTAGGGAC-1	0	-0.052898
4-ATATTGCTGTCAAAGT-1	0	-0.0297639
4-TAACCGCCCGCAGTGC-1	0	-0.0133639
4-AGGGACAGCACGGCGG-1	0	-0.0778123
4-CCAAAGTCCCGCTAAC-1	0	-0.0826742
4-AGCTTATAGAGACCTG-1	0	0.0273284
4-TGATTTCCTCCTGACG-1	0	0.084642
4-GAGCTCTCGGACCTAA-1	0	0.00157076
4-TCTATTACGCTGGCGA-1	0	0.00773003
4-GAGCCACGGTAGTAGG-1	0	-0.0731223
4-CATGAACCGACATTTG-1	0	-0.0428739
4-TCTGTCATACAAGAGC-1	0	-0.0281205
4-GTCGTCAATTATAAGG-1	0	-0.0241364
4-TAAAGAGCCCGAAACC-1	0	-0.0341893
4-GTAACTTGCGGCAGTC-1	0	-0.0525545
4-GTACTTGGGCACTTCT-1	0	-0.0815495
4-CCCTTCTCGTACGCGA-1	0	-0.0315895
4-ATAAACCATTGGACGG-1	0	-0.0731851
4-ACCAAGAACGCGTGTC-1	0	-0.0990921
4-TCCTCTGGCCCATTAG-1	0	-0.0192268
4-GAATGTATGGCAGGTC-1	0	0.1221
4-CTGCGTTACGATATAA-1	0	-0.00452464
4-TATACACGCAAAGTAT-1	0	-0.0179917
4-TAATAAACAAGGAGAT-1	0	-0.00983734
4-CCTCACCAATCTTGAC-1	0	-0.00584787
4-AGATACGACTTCATAT-1	0	-0.0834634
4-TCGCTGTGCGTAAATC-1	0	-0.0557144
4-GGTTTGAGTGCTGGAA-1	0	0.0427124
4-CTGAGCAAGTAACAAG-1	0	-0.244464
4-ATCGCACGATTGTTCA-1	0	-0.0397851
4-TTCAGAGTAACCTGAC-1	0	-0.0971842
4-TGGACCACGGCGTTGA-1	0	-0.054229
4-GTATTCTTACCGTGCT-1	0	0.050774
4-AGTTCTGCGTTGTATC-1	0	-0.0167782
4-AGTCACTCCGCCTCAT-1	0	-0.0148412
4-TTCGCATCCGGAAGCA-1	0	-0.0106423
4-CTAGATAAACTCCTCG-1	0	-0.029385
4-GCGGTAACCCAAATGA-1	0	-0.0464359
4-ATTGATAGCAACGAGA-1	0	-0.0211392
4-TTAGATAGGTCGATAC-1	0	0.00794314
4-AAGAAGGATCAGTTAG-1	0	-0.0330953
4-TCTGCGTCCGGTTTCT-1	0	0.135188
4-AAATGCTCGTTACGTT-1	0	0.0558244
4-GTTACGGCCCGACTGC-1	0	-0.0507008
4-AGCGTAGCGCTAGACC-1	0	0.0137277
4-GGGAGTAATGGCTGGC-1	0	-0.0127788
4-AATATCAAGGTCGGAT-1	0	-0.070385
4-CAATATTGGACTAGTG-1	0	-0.0120971
4-AGTCAGCCACCGCCTG-1	0	-0.0330953
4-CTGGCTCCTGCGGGAT-1	0	-0.0330953
4-CTACGTGTTGCCACCA-1	0	-0.0330953
4-CGGGTTGTAGCTTTGG-1	0	-0.0427077
4-CCATCTTGTTCACAAT-1	0	0.029674
4-GTAGACGTCGTTACAT-1	0	-0.0330953
4-CGCTGAGGACGTCCAA-1	0	-0.0400943
4-CAGTAGCGAGGTAGTA-1	0	-0.0469721
4-TTAAGGATACGGAGGT-1	0	-0.00123057
4-CTACACTAGCTTGTTC-1	0	-0.0182679
4-TGGGCACAAACAGAAC-1	0	-0.0253944
4-TCTGTGACTGACCGTT-1	0	-0.0382183
4-TGGAAACGGAGTGAAC-1	0	0.00857988
4-CATACGGGTGCATGAT-1	0	-0.0611161
4-GAATCGCCGGACACGG-1	0	-0.0663131
4-CGGTTCCGGCTTCTTG-1	0	-0.0463661
4-GGTGATTTCATCTTGT-1	0	-0.0721008
4-CCTCATGCAGCTACGA-1	0	-0.0656561
4-CAGTCTCTCGGCTAAT-1	0	-0.0310631
4-AGGGCGTGATCGGCTA-1	0	0.0111878
4-GGTGCGGATAAGTGGC-1	0	-0.0321268
4-TCGTTGGCTCGTCAAT-1	0	0.0331289
4-GGTCACGTTAGATTCA-1	0	0.0231015
4-TTATGCGTCCCGGTCC-1	0	0.0659038
4-CGCTATACCGCCCACT-1	0	-0.0361092
4-AGGTAACCTCCTATTC-1	0	-0.0330953
4-TGAGCAGTCGTGAAGT-1	0	0.0143697
4-TATGATTCTGCTTGGT-1	0	-0.0330953
4-GATGTCCGGATCACAT-1	0	-0.0204422
4-ACGGCGGGTTGCCCTG-1	0	-0.0379763
4-CGCGCAAGGAACTACA-1	0	-0.0679178
4-AAAGACCCAAGTCGCG-1	0	-0.038371
4-TAGTGAGAAGTGGTTG-1	0	-0.0589133
4-AGACATAGATCCTTCC-1	0	-0.00547084
4-CAACTTGTAGTGGGCA-1	0	-0.0131018
4-AAACAATCTACTAGCA-1	0	-0.0128819
4-AGGTCGCCACTTCGGT-1	0	-0.0589798
4-CCATCCATACCAAGTC-1	0	-0.0504769
4-CTGGTTCAACGCATCA-1	0	-0.0330953
4-ACTGTATACGCGAGCA-1	0	-0.0728049
4-AGTTGACATCGGCTGG-1	0	-0.104063
4-TCTCGGCTCCAGGACT-1	0	-0.0421008
4-TAATTAGATGGATATG-1	0	-0.0330953
4-CTTGAGGTTATCCCGA-1	0	-0.0330953
4-GACGTGAGACTCCATG-1	0	-0.0456876
4-TGGCGGTGTGCGATTG-1	0	-0.088257
4-CATTCAGGTCAGTGCG-1	0	-0.0604625
4-CGGCACTCAAGAAAGT-1	0	-0.0792941
4-AACCATGGGATCGCTA-1	0	-0.0330953
4-TTACCGCCTTAGGGAA-1	0	-0.0741404
4-AATCCATGCAAGGGTG-1	0	-0.0934841
4-TTAAACAGAGTCCCGC-1	0	-0.0871771
4-GGGTAATGCTGTGTTT-1	0	-0.0487811
4-ATTCCTTCCAGGCGGT-1	0	0.0504006
4-GCACTGTGCAAATGTA-1	0	-0.0160248
4-CTTATGTTGACTACCA-1	0	-0.0328079
4-GTACTGCATGAAGCGT-1	0	-0.116615
4-TGTCGGCATGGTGGAA-1	0	-0.00974588
4-TGGAAGACGAACACCA-1	0	-0.0359075
4-TTGGAGTCTCCCTTCT-1	0	0.0145293
4-GGGCGGTCCTATTGTC-1	0	-0.0634735
4-AAATTGCGGCGGTTCT-1	0	-0.00676726
4-GACGCCTGTTGCAGGG-1	0	-0.0301549
4-GATAAGGCAGATGCAA-1	0	-0.0330953
4-CGAGTGCTATAGTTCG-1	0	-0.0566715
4-TCCCGGTCAGGAATTT-1	0	-0.0438394
4-GTATGACGTGGGAAAC-1	0	-0.0269446
[truncated: 32,865 more rows]

## Sheet: Fig.4f&h
Splane predicted spatial domains, distribution of Splane predicted immune domains, distribution of Spoint predicted immune cells, distribution of H&E annotation, and CD3+ immunofluorescence immune cells.
	library	immune_prop	Splane_domain	Classification	filtered_CD3_proportion
TACCGATCCAACACTT-11	1142243F	0.161636	3	Artefact
GATAAGGGACGATTAG-11	1142243F	0.146884	3	Artefact
TGTTGGCTGGCGGAAG-11	1142243F	0.0541203	3	Artefact
GCGAGGGACTGCTAGA-11	1142243F	0.15324	2	Artefact
GCGCGTTTAAATCGTA-11	1142243F	0.140866	1	Artefact
GACGACTTTCCAAGAA-11	1142243F	0.0892434	0	Artefact
ATACCCTGGCTCAAAT-11	1142243F	0	0	Artefact
TAACCGTCCAGTTCAT-11	1142243F	0.0134217	0	Artefact
CAAGGGAGTGTATTTG-11	1142243F	0.0540387	0	Artefact
TTATTTCATCCCAAAC-11	1142243F	0.0162915	0	Artefact
TATGGCAGACTTTCGA-11	1142243F	0	0	Artefact
AAACGGGTTGGTATCC-11	1142243F	0	0	Artefact
GACGGGATGTCTTATG-11	1142243F	0	0	Artefact
CGCGTGCTATCAACGA-11	1142243F	0.0124855	0	Artefact
CACATAAGGCGACCGT-11	1142243F	0.0632611	0	Artefact
ACAGGAGGCGCAGCCG-11	1142243F	0.0395687	3	Artefact
AGGCAATACGGAGGAC-11	1142243F	0.0492289	3	Artefact
TGGTGTGACAGACGAT-11	1142243F	0	3	Artefact
ATCTATCGATGATCAA-11	1142243F	0	3	Invasive cancer + stroma + lymphocytes
CGGTAACAAGATACAT-11	1142243F	0.169766	3	Invasive cancer + stroma + lymphocytes
TCGCCGGAGAGTCTTA-11	1142243F	0.0244642	3	Invasive cancer + stroma + lymphocytes
GGAGGAGTGTGTTTAT-11	1142243F	0.112118	3	Invasive cancer + stroma + lymphocytes
TTAGGTGTGACTGGTC-11	1142243F	0.0475529	2	Invasive cancer + stroma + lymphocytes
CAGGGCTAACGAAACC-11	1142243F	0.153202	2	Invasive cancer + stroma + lymphocytes
CCCGTGGGTTAATTGA-11	1142243F	0.0148236	1	Invasive cancer + stroma + lymphocytes
GACCGACCGCTAATAT-11	1142243F	0.0954804	1	Invasive cancer + stroma + lymphocytes
GGTATCAAGCATAGAA-11	1142243F	0.0561646	0	Invasive cancer + stroma + lymphocytes
TGCATGAGTAGATTCG-11	1142243F	0	0	Invasive cancer + stroma + lymphocytes
AATTCCAACTTGGTGA-11	1142243F	0.060555	0	Invasive cancer + stroma + lymphocytes
TGCCGATGTCATCAAT-11	1142243F	0	0	Invasive cancer + stroma + lymphocytes
GCTGGGTCCGCTGTTA-11	1142243F	0	0	Invasive cancer + stroma + lymphocytes
TGAACACCCGAAGCAG-11	1142243F	0	0	Invasive cancer + stroma + lymphocytes
AACATTGGTCAGCCGT-11	1142243F	0.0241054	0	Invasive cancer + stroma + lymphocytes
GTGGGTCTTCTTTGCG-11	1142243F	0	0	Invasive cancer + stroma + lymphocytes
CATCGAATGGATCTCT-11	1142243F	0.0144644	0	Invasive cancer + stroma + lymphocytes
GCTACACTGTCCGAAC-11	1142243F	0	0	Artefact
CGGGTTGTAGCTTTGG-11	1142243F	0	1	Invasive cancer + stroma + lymphocytes
CCTAAGTGTCTAACCG-11	1142243F	0.0573436	0	Artefact
TCTGTGACTGACCGTT-11	1142243F	0	1	Invasive cancer + stroma + lymphocytes
TTATCATACTCGCAAA-11	1142243F	0.013459	0	Invasive cancer + stroma + lymphocytes
AGCGTAGCGCTAGACC-11	1142243F	0.0115585	1	Invasive cancer + stroma + lymphocytes
TCCCTCCGAAATCGTT-11	1142243F	0.0352403	0	Invasive cancer + stroma + lymphocytes
AGGTCGCCACTTCGGT-11	1142243F	0	1	Invasive cancer + stroma + lymphocytes
CTAGCAACTAATTTAC-11	1142243F	0.0130749	0	Invasive cancer + stroma + lymphocytes
TTGCTAGCTACCAATC-11	1142243F	0.123199	0	Invasive cancer + stroma + lymphocytes
GCCGGTTTGGGCGGAT-11	1142243F	0.0337551	0	Invasive cancer + stroma + lymphocytes
TGTAACTTGTCAACCT-11	1142243F	0	0	Invasive cancer + stroma + lymphocytes
CGAGATGTTGCCTATA-11	1142243F	0.0547854	0	Artefact
GTTACGAAATCCACGC-11	1142243F	0.0101209	0	Necrosis
CTTGTCGTACGTGTCA-11	1142243F	0	0	Artefact
GCGTCCAGCTCGTGGC-11	1142243F	0.0326429	0	Necrosis
CCCTTCTCGTACGCGA-11	1142243F	0.134942	0	Artefact
CCAAAGTCCCGCTAAC-11	1142243F	0.0731606	0	Artefact
ATAAACCATTGGACGG-11	1142243F	0.0657159	0	Artefact
TCTGTGGCTACATTTC-11	1142243F	0.05701	0	Artefact
CACGACTAAAGTTCTG-11	1142243F	0.334088	2	Artefact
GAAGACTTCAATGCCG-11	1142243F	0.258841	2	Artefact
ACCAAACTAGAAATCC-11	1142243F	0.215305	1	Artefact
GACCAGGTCATTCATA-11	1142243F	0.250016	0	Artefact
ACGCCCAGCTGTCGAT-11	1142243F	0.0248237	0	Artefact
CCTCGACCCACTGCCT-11	1142243F	0.0119989	0	Artefact
TCAGTTACGGAATGAT-11	1142243F	0.202025	0	Artefact
TCGGCTAACTTCCCTT-11	1142243F	0.0531615	0	Artefact
ATATCGTGCCAGACCC-11	1142243F	0.0969066	0	Artefact
ACGCTTAGTGTCTCTC-11	1142243F	0.058459	0	Artefact
TAGTGGAACTCATACA-11	1142243F	0.02224	0	Artefact
GTTATTAAATACGACC-11	1142243F	0.112971	0	Artefact
CCTGACGCAACCTTTA-11	1142243F	0.129515	0	Artefact
AACTGGGTTCGAGCCG-11	1142243F	0.0910073	1	Artefact
CTAATGCGCCCAACAA-11	1142243F	0	2	Artefact
GCCACCCATTCCACTT-11	1142243F	0.0446493	2	Invasive cancer + stroma + lymphocytes
TACTCACAACGTAGTA-11	1142243F	0	2	Invasive cancer + stroma + lymphocytes
GTTCGGTGTGGATTTA-11	1142243F	0	2	Invasive cancer + stroma + lymphocytes
TCTTTCGGCGGGACAC-11	1142243F	0.0692419	3	Invasive cancer + stroma + lymphocytes
GGAGACATTCACGGGC-11	1142243F	0	2	Invasive cancer + stroma + lymphocytes
GGGATTATCTCACAAC-11	1142243F	0	2	Invasive cancer + stroma + lymphocytes
TAGAACGCCAGTAACG-11	1142243F	0.01426	2	Invasive cancer + stroma + lymphocytes
ACGAGTCGCCGGCGTT-11	1142243F	0.0591979	2	Invasive cancer + stroma + lymphocytes
TGATGGGACTAAGTCA-11	1142243F	0	1	Invasive cancer + stroma + lymphocytes
TGCGAGAAACGTTACG-11	1142243F	0.0379555	1	Invasive cancer + stroma + lymphocytes
TCGCCTCGACCTGTTG-11	1142243F	0.0287276	1	Invasive cancer + stroma + lymphocytes
AACTCGATAAACACGT-11	1142243F	0.0489667	1	Stroma
AGGAAAGCCTCTGATG-11	1142243F	0.0136623	1	Stroma
GAAGGACTAAATTGAA-11	1142243F	0.0261251	0	Invasive cancer + stroma + lymphocytes
GTATCGGGACGAGCTG-11	1142243F	0	1	Invasive cancer + stroma + lymphocytes
CCTGTGCATAGGAGAC-11	1142243F	0.0263594	0	Invasive cancer + stroma + lymphocytes
CATACGGGTGCATGAT-11	1142243F	0.138592	1	Invasive cancer + stroma + lymphocytes
CCACTAAACTGAATCG-11	1142243F	0	1	Invasive cancer + stroma + lymphocytes
AAATTGCGGCGGTTCT-11	1142243F	0	1	Invasive cancer + stroma + lymphocytes
AGTCCAGCGGGTACGT-11	1142243F	0	1	Invasive cancer + stroma + lymphocytes
CATTCAGGTCAGTGCG-11	1142243F	0.0106012	2	Invasive cancer + stroma + lymphocytes
CTAAAGTCCGAAGCTA-11	1142243F	0.0168267	2	Invasive cancer + stroma + lymphocytes
AATCAGACTGCAGGAC-11	1142243F	0.114983	4	Invasive cancer + stroma + lymphocytes
AGTATCCATAATAACG-11	1142243F	0.144479	3	Invasive cancer + stroma + lymphocytes
CTGGCTGCTAACGTAA-11	1142243F	0.572454	5	Invasive cancer + stroma + lymphocytes
GTTCCAAGACAGCGAC-11	1142243F	0.40655	3	Stroma
AAGACTAACCCGTTGT-11	1142243F	0.177271	5	Stroma
GATTAATCCTGGCTCA-11	1142243F	0.0226803	3	Stroma
CGCGCAAGGAACTACA-11	1142243F	0.0291237	4	Stroma
CAGTAGCGAGGTAGTA-11	1142243F	0.0530424	1	Invasive cancer + stroma + lymphocytes
ACGGCGGGTTGCCCTG-11	1142243F	0.0119848	2	Invasive cancer + stroma + lymphocytes
CTAGGCGGCAGAGAAT-11	1142243F	0.0873793	0	Invasive cancer + stroma + lymphocytes
GTGCGCAGCTTGCTCC-11	1142243F	0.0140365	0	Invasive cancer + stroma + lymphocytes
TCACTATCGTGCAATC-11	1142243F	0.0172796	0	Necrosis
TATGATTCTGCTTGGT-11	1142243F	0.113881	0	Invasive cancer + stroma + lymphocytes
TAAGATTTAGCGGGAG-11	1142243F	0	0	Necrosis
TTACGGTGTCACCGAG-11	1142243F	0.0122909	0	Invasive cancer + stroma + lymphocytes
CTACACTAGCTTGTTC-11	1142243F	0.0317755	0	Artefact
TGAGCAGTCGTGAAGT-11	1142243F	0.0542955	0	Invasive cancer + stroma + lymphocytes
CGCTGAGGACGTCCAA-11	1142243F	0.046867	0	Artefact
GTGTATGACTTTAAAG-11	1142243F	0.0454123	0	Invasive cancer + stroma + lymphocytes
CTAAACGGGTGTAATC-11	1142243F	0.0495869	0	Artefact
TGTACTGTGCCAAAGT-11	1142243F	0.0649697	0	Invasive cancer + stroma + lymphocytes
GGCCACAAGCGATGGC-11	1142243F	0.0261298	0	Artefact
GTCAATTGTACTGAAG-11	1142243F	0.0377582	0	Invasive cancer + stroma + lymphocytes
AGGGACAGCACGGCGG-11	1142243F	0.134427	0	Invasive cancer + stroma + lymphocytes
AGCTTATAGAGACCTG-11	1142243F	0.411671	1	Invasive cancer + stroma + lymphocytes
AACTAGCGTATCGCAC-11	1142243F	0.0788618	2	Artefact
AACTTTAGCTGCTGAG-11	1142243F	0.286576	3	Stroma
CCCAAGACAGAGTATG-11	1142243F	0.227279	4	Artefact
GGCATCAACGAGCACG-11	1142243F	0.285003	4	Stroma
ATGCATTCCGTGATGG-11	1142243F	0.185822	4	Artefact
TTATAGATGCACATTA-11	1142243F	0.40111	4	Invasive cancer + stroma + lymphocytes
GAACCATCTGGGAGAC-11	1142243F	0.193079	4	Artefact
TGCTATACAAACGGAC-11	1142243F	0.0877672	3	Invasive cancer + stroma + lymphocytes
ACTTGCCATATTGTAC-11	1142243F	0.0721451	4	Artefact
TATTCCGGCAGTCCTA-11	1142243F	0.108361	3	Stroma
GACGGACCGCGTTCCT-11	1142243F	0.0378093	3	Artefact
ATGTGTAGTTTAGTCA-11	1142243F	0.128866	3	Stroma
ATACCAGCAAATTGCT-11	1142243F	0.194302	3	Artefact
AAGTTTACTAATGGCA-11	1142243F	0.109802	2	Invasive cancer + stroma + lymphocytes
CTCTCGATGTGCGCCT-11	1142243F	0.101638	2	Artefact
GATTGACACTCTGCTC-11	1142243F	0.0446191	1	Invasive cancer + stroma + lymphocytes
TATCACAGCACGGGCA-11	1142243F	0.052138	2	Artefact
ACCGTTCCCGCTCTGA-11	1142243F	0.255316	1	Invasive cancer + stroma + lymphocytes
CCGCCACCACAATCCA-11	1142243F	0.147364	1	Invasive cancer + stroma + lymphocytes
CATTCACTGACAGCTA-11	1142243F	0.0435868	0	Invasive cancer + stroma + lymphocytes
CGGCTGCAAGATTAAG-11	1142243F	0.244173	0	Invasive cancer + stroma + lymphocytes
CATGAACCTCTTATCA-11	1142243F	0.0102539	0	Invasive cancer + stroma + lymphocytes
TTAATGCGAGGTAACT-11	1142243F	0.0740725	0	Invasive cancer + stroma + lymphocytes
AATAAGTCCTCGAGAC-11	1142243F	0.0296457	0	Invasive cancer + stroma + lymphocytes
ACCAGCCCGGTCTTTG-11	1142243F	0	0	Invasive cancer + stroma + lymphocytes
CTACGAACTAGGTCGA-11	1142243F	0	0	Necrosis
ACATCTCAACGCGTAA-11	1142243F	0	0	Invasive cancer + stroma + lymphocytes
CACTACTCAGTTCTGT-11	1142243F	0.0949447	0	Necrosis
CCGACTCGCATAGTCT-11	1142243F	0.0384062	0	Invasive cancer + stroma + lymphocytes
CATTTATCGTTCAAGA-11	1142243F	0.0222305	0	Invasive cancer + stroma + lymphocytes
CAAACGTGGTCTTGCG-11	1142243F	0.0777856	0	Invasive cancer + stroma + lymphocytes
TAGAAACCACTAAGTA-11	1142243F	0.0299382	0	Invasive cancer + stroma + lymphocytes
ACTGATTTAGTGATTC-11	1142243F	0	0	Invasive cancer + stroma + lymphocytes
TCGTATTTCGTCCGGA-11	1142243F	0	0	Invasive cancer + stroma + lymphocytes
CGGAAATTTCACATCC-11	1142243F	0.0104951	0	Invasive cancer + stroma + lymphocytes
ATCCACGCTAAATGTT-11	1142243F	0	0	Invasive cancer + stroma + lymphocytes
GTTCAATCTATGTCAA-11	1142243F	0.106989	0	Invasive cancer + stroma + lymphocytes
ATAAAGGTCAAGTACG-11	1142243F	0.0720484	0	Invasive cancer + stroma + lymphocytes
CAACTCCAACGTTTAG-11	1142243F	0.0251284	0	Invasive cancer + stroma + lymphocytes
TAGGAACAGCCTCCAG-11	1142243F	0.172092	0	Invasive cancer + stroma + lymphocytes
ATGGGAACGGAAGCGG-11	1142243F	0.0940296	1	Invasive cancer + stroma + lymphocytes
CACACGTTTCAATGGG-11	1142243F	0.444499	3	Invasive cancer + stroma + lymphocytes
GGTGTTCTGTTTCTAC-11	1142243F	0.112445	3	Artefact
AGTAACGTTCATCCTG-11	1142243F	0.11049	4	Artefact
ATAGGAATCTAAGCTT-11	1142243F	0.0132158	0	Artefact
CAATATGTAGATTTAC-11	1142243F	0.106875	0	Artefact
ACAAGGCCTACCAGCC-11	1142243F	0.107201	0	Artefact
TTATAGTCCAAGGTGC-11	1142243F	0.166297	0	Invasive cancer + stroma + lymphocytes
AAACGCCCGAGATCGG-11	1142243F	0.0984896	0	Artefact
CCTCGTTACGCCTGTT-11	1142243F	0.0922011	0	Invasive cancer + stroma + lymphocytes
GAACGGTGTAAAGCAG-11	1142243F	0.0469378	0	Artefact
ACGCATAAATGACATG-11	1142243F	0.0608095	1	Invasive cancer + stroma + lymphocytes
GGTTCGATGCTGAGTT-11	1142243F	0.126523	2	Artefact
CTTTGGCAGACAGAGT-11	1142243F	0.180166	2	Invasive cancer + stroma + lymphocytes
TTCGTGGGCTGGAAGC-11	1142243F	0.179906	4	Artefact
CAAAGGTTAAATTCAG-11	1142243F	0.219681	4	Invasive cancer + stroma + lymphocytes
GTTTGGCGTCAGGCAC-11	1142243F	0.12876	5	Artefact
GCTTTCTATCTCAACT-11	1142243F	0.24076	5	Invasive cancer + stroma + lymphocytes
TGCATCTCCGGATCTT-11	1142243F	0.2698	5	Artefact
CTGAAACGGCCCTCAG-11	1142243F	0.211429	5	Invasive cancer + stroma + lymphocytes
TAGCAGTAAATACGCG-11	1142243F	0.0913406	5	Artefact
CGGGCTACTTAAATTG-11	1142243F	0.0366321	4	Invasive cancer + stroma + lymphocytes
ATTATGCTCAGTATTG-11	1142243F	0.222466	4	Artefact
TGATGCTCACGTAGTC-11	1142243F	0.438201	3	Invasive cancer + stroma + lymphocytes
GTCTAAGATGCCCAGC-11	1142243F	0.0845103	3	Artefact
AACCCGATAGGGCTTC-11	1142243F	0.0106245	2	Invasive cancer + stroma + lymphocytes
CGCTATCGTGGCTTTA-11	1142243F	0.0670658	2	Artefact
CGTCTCTCGCCGAGGC-11	1142243F	0	1	Invasive cancer + stroma + lymphocytes
AGTGGGAGTATACACG-11	1142243F	0.0209603	2	Invasive cancer + stroma + lymphocytes
GGTCTTGGTGTTAACT-11	1142243F	0.0525159	2	Invasive cancer + stroma + lymphocytes
GGCTGGCAGCTTTATG-11	1142243F	0	2	Invasive cancer + stroma + lymphocytes
CGCCAATTATTGCGTT-11	1142243F	0.0105448	1	Invasive cancer + stroma + lymphocytes
GGTAACCGGCAAAGGT-11	1142243F	0	2	Invasive cancer + stroma + lymphocytes
TGGGACCATTGGGAGT-11	1142243F	0.0345056	1	Invasive cancer + stroma + lymphocytes
CTGCAGGTGCTCGGCC-11	1142243F	0	1	Invasive cancer + stroma + lymphocytes
CCGGTGCGAGTGATAG-11	1142243F	0.114126	1	Invasive cancer + stroma + lymphocytes
GGGTACACTCTGGAGG-11	1142243F	0.0313756	1	Invasive cancer + stroma + lymphocytes
TAGCCAGAGGGTCCGG-11	1142243F	0.0293675	1	Invasive cancer + stroma + lymphocytes
CTTGTGAGGACAGCGG-11	1142243F	0.0898047	1	Invasive cancer + stroma + lymphocytes
GAAGGGCATAACCATG-11	1142243F	0	1	Invasive cancer + stroma + lymphocytes
CAACATGGCCTGATAA-11	1142243F	0	1	Invasive cancer + stroma + lymphocytes
CAATTTGACCGGGAAG-11	1142243F	0	1	Invasive cancer + stroma + lymphocytes
TCTGACTGTAATGGTT-11	1142243F	0.0941806	1	Stroma
TTCATAGCCTTGTAAC-11	1142243F	0.0318929	1	Invasive cancer + stroma + lymphocytes
TGGAAACGGAGTGAAC-11	1142243F	0.102326	1	Stroma
ATCGCACGATTGTTCA-11	1142243F	0.156416	1	Invasive cancer + stroma + lymphocytes
CGCCACCCGCATTAAC-11	1142243F	0	1	Invasive cancer + stroma + lymphocytes
TGGACCACGGCGTTGA-11	1142243F	0	2	Invasive cancer + stroma + lymphocytes
GTATATGTTACGGCGG-11	1142243F	0.0790348	2	Invasive cancer + stroma + lymphocytes
GTATTCTTACCGTGCT-11	1142243F	0.447802	4	Invasive cancer + stroma + lymphocytes
TTCAGAGTAACCTGAC-11	1142243F	0.331925	4	Invasive cancer + stroma + lymphocytes
GCGGTAACCCAAATGA-11	1142243F	0.171094	5	Invasive cancer + stroma + lymphocytes
CTACGTGTTGCCACCA-11	1142243F	0.396292	5	Invasive cancer + stroma + lymphocytes
CTAGATAAACTCCTCG-11	1142243F	0.298788	5	Invasive cancer + stroma + lymphocytes
TCCATTAGTTGGATAG-11	1142243F	0.311289	5	Stroma
CTGGCTCCTGCGGGAT-11	1142243F	0.112153	5	Invasive cancer + stroma + lymphocytes
CAGTCTCTCGGCTAAT-11	1142243F	0.434918	5	Stroma
GTATGACGTGGGAAAC-11	1142243F	0.379523	5	Invasive cancer + stroma + lymphocytes
AGTCACTCCGCCTCAT-11	1142243F	0.335574	4	Stroma
GCAGCGGTGGGCATTA-11	1142243F	0.0433531	4	Invasive cancer + stroma + lymphocytes
TATGGAGTTTCTCGTT-11	1142243F	0.246315	2	Invasive cancer + stroma + lymphocytes
ACTCAACGAATGTATT-11	1142243F	0.258028	3	Invasive cancer + stroma + lymphocytes
AACACGCGGCCGCGAA-11	1142243F	0.129561	1	Invasive cancer + stroma + lymphocytes
CGATATTAGCCGCAGG-11	1142243F	0.232622	2	Invasive cancer + stroma + lymphocytes
AGCGTCTGAACCCGCA-11	1142243F	0.0492055	0	Invasive cancer + stroma + lymphocytes
GATGTCCGGATCACAT-11	1142243F	0.0392876	2	Invasive cancer + stroma + lymphocytes
GGTCACGTTAGATTCA-11	1142243F	0.0384195	0	Invasive cancer + stroma + lymphocytes
TTAAGGATACGGAGGT-11	1142243F	0.104355	2	Invasive cancer + stroma + lymphocytes
GTGCGGGACCATCGGC-11	1142243F	0.0133578	0	Invasive cancer + stroma + lymphocytes
CCATCTTGTTCACAAT-11	1142243F	0.0435481	1	Invasive cancer + stroma + lymphocytes
TCCGAGAAGGCTAAGC-11	1142243F	0	0	Invasive cancer + stroma + lymphocytes
TGGCGGTGTGCGATTG-11	1142243F	0.117221	1	Invasive cancer + stroma + lymphocytes
ATCCTGCTGCAGATAG-11	1142243F	0.0123406	0	Invasive cancer + stroma + lymphocytes
TTATGCGTCCCGGTCC-11	1142243F	0.0179135	2	Stroma
CATAATGAGCGGGCGA-11	1142243F	0	1	Invasive cancer + stroma + lymphocytes
AGACATAGATCCTTCC-11	1142243F	0.0578976	2	Stroma
GGTGAAACCGGGAATG-11	1142243F	0.1419	2	Stroma
AACTGGTGTGGGCCTT-11	1142243F	0.0582396	2	Stroma
GTAGCGCTGTTGTAGT-11	1142243F	0.250069	3	Stroma
TTGTTTGTGTAAATTC-11	1142243F	0.189905	2	Invasive cancer + stroma + lymphocytes
GGATCAAAGGACGAGG-11	1142243F	0.137374	2	Invasive cancer + stroma + lymphocytes
CGTAGCGCCGACGTTG-11	1142243F	0.0520707	1	Invasive cancer + stroma + lymphocytes
CAAGTGAACTTTGGTT-11	1142243F	0.0503337	2	Invasive cancer + stroma + lymphocytes
GTAGACAACCGATGAA-11	1142243F	0.0263194	1	Invasive cancer + stroma + lymphocytes
CAATGGTCGGCCTGGG-11	1142243F	0.0459944	2	Invasive cancer + stroma + lymphocytes
ACAGATTAGGTTAGTG-11	1142243F	0.0143321	2	Invasive cancer + stroma + lymphocytes
GTTATCACCTTCTGAA-11	1142243F	0.0122382	2	Invasive cancer + stroma + lymphocytes
TGGTATCGGTCTGTAT-11	1142243F	0.36829	3	Invasive cancer + stroma + lymphocytes
GGAATAACCTCAAGAA-11	1142243F	0.169801	2	Invasive cancer + stroma + lymphocytes
ATTATCTCGACAGATC-11	1142243F	0.118551	3	Invasive cancer + stroma + lymphocytes
CCGAGGGATGTTAGGC-11	1142243F	0.132637	2	Invasive cancer + stroma + lymphocytes
TGAGATCAAATACTCA-11	1142243F	0.0778386	2	Invasive cancer + stroma + lymphocytes
AAACGAAGAACATACC-11	1142243F	0.0413011	1	Invasive cancer + stroma + lymphocytes
CTGGTCCTAACTTGGC-11	1142243F	0.0300787	1	Invasive cancer + stroma + lymphocytes
TGCACGAGTCGGCAGC-11	1142243F	0	0	Invasive cancer + stroma + lymphocytes
ATAGTCTTTGACGTGC-11	1142243F	0.0114097	0	Invasive cancer + stroma + lymphocytes
TGGAGCTAAAGTTCCC-11	1142243F	0.0121074	0	Invasive cancer + stroma + lymphocytes
GGGTGGTCCAGCCTGT-11	1142243F	0.0627455	0	Invasive cancer + stroma + lymphocytes
CATGCATGGAGACCCT-11	1142243F	0.0116504	0	Invasive cancer + stroma + lymphocytes
ACACGGCACTATGCAT-11	1142243F	0	0	Invasive cancer + stroma + lymphocytes
CCCTGGTATGGGCGGC-11	1142243F	0	0	Invasive cancer + stroma + lymphocytes
GGAGGATTGAAAGGAG-11	1142243F	0.0286908	0	Invasive cancer + stroma + lymphocytes
CCGCTGGTGCCATTCA-11	1142243F	0	0	Necrosis
GTTAGAGTGTGCCGCT-11	1142243F	0.0355209	0	Invasive cancer + stroma + lymphocytes
TCGGAATGACCATCAA-11	1142243F	0	0	Necrosis
TTCAATTAGCCATAAT-11	1142243F	0.0790285	0	Invasive cancer + stroma + lymphocytes
GATGTGTTGTCACAAG-11	1142243F	0.107804	0	Invasive cancer + stroma + lymphocytes
TCTTTCTCTTAAGGAG-11	1142243F	0.102485	0	Invasive cancer + stroma + lymphocytes
ACCCTTTAGTTCTCCA-11	1142243F	0.0642604	0	Invasive cancer + stroma + lymphocytes
ACCACAACTCAGAACA-11	1142243F	0.0110377	0	Invasive cancer + stroma + lymphocytes
TATGATAAATCTAACG-11	1142243F	0.0286906	0	Invasive cancer + stroma + lymphocytes
GATCCTCTTGCGCTTA-11	1142243F	0	0	Invasive cancer + stroma + lymphocytes
TTCTACCTTTATGTTG-11	1142243F	0.029025	0	Invasive cancer + stroma + lymphocytes
GAAATACCTGCTGGCT-11	1142243F	0.0234226	0	Invasive cancer + stroma + lymphocytes
ATTCTGAGTATGAACT-11	1142243F	0.0380258	0	Invasive cancer + stroma + lymphocytes
GGATTAAGCTAAGGTC-11	1142243F	0.073481	0	Invasive cancer + stroma + lymphocytes
AGTACGTGGCCTGTCT-11	1142243F	0.116293	1	Invasive cancer + stroma + lymphocytes
TCAGGGTGCACGAAAC-11	1142243F	0.0328223	3	Invasive cancer + stroma + lymphocytes
AAATTTACCGAAATCC-11	1142243F	0.275397	4	Invasive cancer + stroma + lymphocytes
TTGAGGCATTTAACTC-11	1142243F	0.188821	5	Invasive cancer + stroma + lymphocytes
AACCAGTATCACTCTT-11	1142243F	0.0567038	5	Artefact
TTCGGACTGATGCCTT-11	1142243F	0.0571925	0	Artefact
CTCGAATGGAACGTAT-11	1142243F	0.03437	0	Artefact
GGACGGCTTGCGCAAC-11	1142243F	0.0660119	0	Invasive cancer + stroma + lymphocytes
CTAAGTACAGGGCTAC-11	1142243F	0.104109	0	Artefact
ACAAATTCAGATCTGA-11	1142243F	0.02483	0	Invasive cancer + stroma + lymphocytes
CATGGAAATGGGACCA-11	1142243F	0.0478242	0	Invasive cancer + stroma + lymphocytes
GGTGGACCACGTGTTA-11	1142243F	0.0239981	0	Invasive cancer + stroma + lymphocytes
CACGACGTAATAGTAA-11	1142243F	0	0	Invasive cancer + stroma + lymphocytes
CGGGTTCGGCACGTAT-11	1142243F	0.0407215	0	Invasive cancer + stroma + lymphocytes
CTGGGCTATCCTTTGG-11	1142243F	0.125474	0	Invasive cancer + stroma + lymphocytes
GTATTAGGGTTCGCGT-11	1142243F	0.0128554	0	Invasive cancer + stroma + lymphocytes
TCATTCGTATAATTTG-11	1142243F	0.071555	0	Invasive cancer + stroma + lymphocytes
AATAGCAAGCCTCCTG-11	1142243F	0	0	Invasive cancer + stroma + lymphocytes
CATCTACCCGAGAACG-11	1142243F	0.0395295	0	Invasive cancer + stroma + lymphocytes
GCTTCAGTGGGATTAC-11	1142243F	0.0576132	0	Invasive cancer + stroma + lymphocytes
TCTGTGATGGAGGTTG-11	1142243F	0.222361	1	Invasive cancer + stroma + lymphocytes
ATCCACTTTCAGACTA-11	1142243F	0.084256	1	Invasive cancer + stroma + lymphocytes
ATGGTTACGAAACATG-11	1142243F	0.0186683	3	Invasive cancer + stroma + lymphocytes
GGCCCAATCTAGAGGG-11	1142243F	0.124513	2	Invasive cancer + stroma + lymphocytes
GATGGTGAAATAACCC-11	1142243F	0.128135	3	Invasive cancer + stroma + lymphocytes
AGAGGGACAATTGTCC-11	1142243F	0.10003	2	Invasive cancer + stroma + lymphocytes
CGCGTACATTCTGGAA-11	1142243F	0.0506181	3	Invasive cancer + stroma + lymphocytes
CAAGAAACCCTAAACT-11	1142243F	0.0438359	1	Invasive cancer + stroma + lymphocytes
TTGGTGCGGTGTTGAA-11	1142243F	0.0843867	2	Invasive cancer + stroma + lymphocytes
GGTTCCCTAGTGTCTC-11	1142243F	0	0	Invasive cancer + stroma + lymphocytes
CGATAACCAATTTGAG-11	1142243F	0.102883	1	Invasive cancer + stroma + lymphocytes
GCCCACTGGTCCACAA-11	1142243F	0.02423	0	Invasive cancer + stroma + lymphocytes
GAGGGCCGGCAGAGTC-11	1142243F	0.0466251	0	Invasive cancer + stroma + lymphocytes
CGACACGGATGCCCAC-11	1142243F	0	0	Invasive cancer + stroma + lymphocytes
CTGTCTGTGGCTGGCT-11	1142243F	0	2	Invasive cancer + stroma + lymphocytes
ATATTATCCCGTATTT-11	1142243F	0	2	Invasive cancer + stroma + lymphocytes
GCGCTGGCGGAAAGTC-11	1142243F	0.0355499	2	Invasive cancer + stroma + lymphocytes
ATCTAACGTCCCTATG-11	1142243F	0.0118034	2	Invasive cancer + stroma + lymphocytes
GTCAGACAGCGTTGGA-11	1142243F	0.0100736	1	Invasive cancer + stroma + lymphocytes
GCCAGGCTTAGTGGTA-11	1142243F	0	1	Invasive cancer + stroma + lymphocytes
ATTCAAAGTACCTGTT-11	1142243F	0	1	Invasive cancer + stroma + lymphocytes
TGGACGTAGGCGAATC-11	1142243F	0.136611	1	Invasive cancer + stroma + lymphocytes
ACACATTGACGCAACA-11	1142243F	0	1	Invasive cancer + stroma + lymphocytes
GATATCAGTATGTATC-11	1142243F	0.0127112	1	Invasive cancer + stroma + lymphocytes
TGGGCCTTGCCTGCAT-11	1142243F	0.0162783	1	Invasive cancer + stroma + lymphocytes
CAAAGTCAGGTTAGCT-11	1142243F	0.0690251	1	Stroma
GGATCCCTACCAGCTA-11	1142243F	0.0808749	1	Invasive cancer + stroma + lymphocytes
ATCGTCCAATCGAGTC-11	1142243F	0	1	Stroma
ACATGGCTCAATTTAG-11	1142243F	0.0204311	1	Invasive cancer + stroma + lymphocytes
AGGCCCAGTGACTGGT-11	1142243F	0.0601496	1	Invasive cancer + stroma + lymphocytes
GCTTCCAGCTTAGATT-11	1142243F	0.0102016	1	Invasive cancer + stroma + lymphocytes
TGCTTGAAACCATGCA-11	1142243F	0	2	Invasive cancer + stroma + lymphocytes
CAATATTGGACTAGTG-11	1142243F	0	2	Invasive cancer + stroma + lymphocytes
CGTGCTGGCCTAGTCG-11	1142243F	0.136062	3	Invasive cancer + stroma + lymphocytes
CCTGCGATAGAACTGT-11	1142243F	0.222913	3	Invasive cancer + stroma + lymphocytes
GGGTAATGCTGTGTTT-11	1142243F	0.570429	4	Invasive cancer + stroma + lymphocytes
AACGCGAACGGCAACA-11	1142243F	0.258131	4	Invasive cancer + stroma + lymphocytes
TGTCGGCATGGTGGAA-11	1142243F	0.393276	4	Invasive cancer + stroma + lymphocytes
AGCGTACGAGAGCTAG-11	1142243F	0.0604997	5	Invasive cancer + stroma + lymphocytes
ATACTCTCGCCACTCT-11	1142243F	0.0215531	4	Invasive cancer + stroma + lymphocytes
AATCCATGCAAGGGTG-11	1142243F	0.0284773	5	Invasive cancer + stroma + lymphocytes
TTAAACAGAGTCCCGC-11	1142243F	0.114342	4	Invasive cancer + stroma + lymphocytes
CCACAGCTGAAATCAT-11	1142243F	0.237387	5	Invasive cancer + stroma + lymphocytes
CGGTTCCGGCTTCTTG-11	1142243F	0.256489	4	Invasive cancer + stroma + lymphocytes
GACGTGAGACTCCATG-11	1142243F	0.104811	4	Invasive cancer + stroma + lymphocytes
TCGTTGGCTCGTCAAT-11	1142243F	0.0630023	3	Invasive cancer + stroma + lymphocytes
GGTGAACGGGCTAGCC-11	1142243F	0.0509615	3	Invasive cancer + stroma + lymphocytes
GCACTGTGCAAATGTA-11	1142243F	0.135251	3	Invasive cancer + stroma + lymphocytes
ACGAGAACCCATCACG-11	1142243F	0.111357	3	Invasive cancer + stroma + lymphocytes
CCAGCTACGCCTCATA-11	1142243F	0.570888	5	Invasive cancer + stroma + lymphocytes
TCCCGGTCAGGAATTT-11	1142243F	0.400495	4	Invasive cancer + stroma + lymphocytes
TCGCATTCAATGACTT-11	1142243F	0.209316	5	Invasive cancer + stroma + lymphocytes
CTGGTTCAACGCATCA-11	1142243F	0.308134	4	Invasive cancer + stroma + lymphocytes
GGTGATTTCATCTTGT-11	1142243F	0.421689	5	Invasive cancer + stroma + lymphocytes
CACCCTTTCCTCGCTC-11	1142243F	0.528881	4	Invasive cancer + stroma + lymphocytes
CAACTTGTAGTGGGCA-11	1142243F	0.410297	5	Invasive cancer + stroma + lymphocytes
AATATCAAGGTCGGAT-11	1142243F	0.161111	3	Invasive cancer + stroma + lymphocytes
ACTCAGACCTGCTTCT-11	1142243F	0.341497	4	Invasive cancer + stroma + lymphocytes
TTGGAGTCTCCCTTCT-11	1142243F	0.129771	3	Invasive cancer + stroma + lymphocytes
GGATACTCATGAATTG-11	1142243F	0.205805	2	Stroma
TGGGCACAAACAGAAC-11	1142243F	0.0885789	2	Stroma
GAGCCACGGTAGTAGG-11	1142243F	0.327939	1	Stroma
TCGATAGGCTAGTCGC-11	1142243F	0.0383724	2	Stroma
TAACCGCCCGCAGTGC-11	1142243F	0.0255091	1	Stroma
GCCTATTTGCTACACA-11	1142243F	0.420417	1	Invasive cancer + stroma + lymphocytes
TTGACGATTCAGCACG-11	1142243F	0.0468727	1	Invasive cancer + stroma + lymphocytes
TTAAACCGGTAGCGAC-11	1142243F	0.0853649	1	Invasive cancer + stroma + lymphocytes
ACCGAAAGGGCCCTGC-11	1142243F	0.0470511	1	Invasive cancer + stroma + lymphocytes
ACGTTCCGCGCTCCGT-11	1142243F	0.0107687	1	Invasive cancer + stroma + lymphocytes
ATACCAGGCTAATAGA-11	1142243F	0.370197	2	Invasive cancer + stroma + lymphocytes
CGGCTTTGTATGATAA-11	1142243F	0.0788636	2	Invasive cancer + stroma + lymphocytes
CTTGACCCGAAAGATA-11	1142243F	0.49208	4	Invasive cancer + stroma + lymphocytes
CGCAGAAACATTTGCG-11	1142243F	0.376291	4	Invasive cancer + stroma + lymphocytes
GACCCGTCGCCGGCTA-11	1142243F	0.441611	5	Invasive cancer + stroma + lymphocytes
AATCGGGACACTACGA-11	1142243F	0.425199	5	Invasive cancer + stroma + lymphocytes
GTCACAAAGTTTCCAA-11	1142243F	0.47047	5	Invasive cancer + stroma + lymphocytes
TATATTCGCGTCGATA-11	1142243F	0.180589	5	Invasive cancer + stroma + lymphocytes
CCTCCCGACAATCCCT-11	1142243F	0.352472	5	Invasive cancer + stroma + lymphocytes
CGACATGCGATCTTCT-11	1142243F	0.429948	4	Invasive cancer + stroma + lymphocytes
AACACGACTGTACTGA-11	1142243F	0.308121	4	Invasive cancer + stroma + lymphocytes
CCCAACCACACTAACA-11	1142243F	0.236997	2	Invasive cancer + stroma + lymphocytes
CACCGCCGACCAGCGA-11	1142243F	0.197751	2	Invasive cancer + stroma + lymphocytes
TGGTATCGCATCCCAA-11	1142243F	0.072808	0	Invasive cancer + stroma + lymphocytes
CAGAGTGATTTAACGT-11	1142243F	0	0	Invasive cancer + stroma + lymphocytes
AACCCTGGTGGAACCA-11	1142243F	0	0	Invasive cancer + stroma + lymphocytes
GTCAGTTGTGCTCGTT-11	1142243F	0.0307047	0	Invasive cancer + stroma + lymphocytes
ATTGACGTAACTCGGT-11	1142243F	0.119938	0	Invasive cancer + stroma + lymphocytes
GATGTCGGTCAACTGC-11	1142243F	0.0166464	0	Necrosis
AGGGCAGCGGCGTGGT-11	1142243F	0.0694629	0	Invasive cancer + stroma + lymphocytes
ACATCGTTAACCTAGT-11	1142243F	0.0699092	0	Invasive cancer + stroma + lymphocytes
TCCATTGTGACCTCGT-11	1142243F	0	0	Necrosis
TGTTTAATACTTCATC-11	1142243F	0.0466453	0	Necrosis
TTGCTGGCCGGGCTTC-11	1142243F	0.0528811	0	Invasive cancer + stroma + lymphocytes
CATATTATTTGCCCTA-11	1142243F	0.012488	0	Invasive cancer + stroma + lymphocytes
CTGCCTAGCCACCAAG-11	1142243F	0	0	Invasive cancer + stroma + lymphocytes
ACGAGATATTTGCTTA-11	1142243F	0.0152425	0	Invasive cancer + stroma + lymphocytes
GACTACAATTGCTCGT-11	1142243F	0.0364321	0	Invasive cancer + stroma + lymphocytes
AACGTGATGAAGGACA-11	1142243F	0.0466096	0	Invasive cancer + stroma + lymphocytes
ACTCTCTTATACACGA-11	1142243F	0.0362462	0	Invasive cancer + stroma + lymphocytes
CGCATCATGGCTTCAG-11	1142243F	0.0884251	0	Invasive cancer + stroma + lymphocytes
CGGCTCTTCGTCGAAC-11	1142243F	0.0281861	0	Invasive cancer + stroma + lymphocytes
ATTCTTCGTACTTATG-11	1142243F	0.0807907	2	Invasive cancer + stroma + lymphocytes
AGTGAGGGTTTCTGAC-11	1142243F	0.0110505	2	Invasive cancer + stroma + lymphocytes
GCCAGGCGTTCGCATG-11	1142243F	0.306279	5	Invasive cancer + stroma + lymphocytes
GACTAACACAGCACCT-11	1142243F	0.356757	5	Stroma
CAATGGAATCTACATA-11	1142243F	0.16034	6	Stroma
GTGGTCAGCGAAGTAT-11	1142243F	0.266027	6	Stroma
ATGGCTGGAAATGGCC-11	1142243F	0.196942	6	Stroma
ATCAGGTCGCCATTGC-11	1142243F	0.304402	5	Artefact
TATCACCATGTAAAGT-11	1142243F	0.345661	5	Invasive cancer + stroma + lymphocytes
AGCGCTTATGGGCAAG-11	1142243F	0.162383	4	Artefact
AAGCGGCGTCATGGGT-11	1142243F	0.0573042	3	Invasive cancer + stroma + lymphocytes
ACTAATACGTCAGGCG-11	1142243F	0.0285041	1	Invasive cancer + stroma + lymphocytes
GGCTGAGCATCGTAAG-11	1142243F	0.141122	1	Invasive cancer + stroma + lymphocytes
CGGTTGGGTTCAAGTT-11	1142243F	0.0449078	0	Invasive cancer + stroma + lymphocytes
GACTGATTGGTCACAA-11	1142243F	0.0386244	0	Artefact
AGACGGGCCGATTTAA-11	1142243F	0.0232871	0	Artefact
ACCAGTGCCCGGTCAA-11	1142243F	0	0	Artefact
GTCCTTTAATGACTTC-11	1142243F	0.0328754	0	Invasive cancer + stroma + lymphocytes
CCTACAAGTCCGGAAT-11	1142243F	0.106365	0	Invasive cancer + stroma + lymphocytes
GCCTGCTACACTGAGA-11	1142243F	0.0105331	0	Invasive cancer + stroma + lymphocytes
GACTCGGTCGGCGGAT-11	1142243F	0.103615	0	Invasive cancer + stroma + lymphocytes
CTAGACATATATGTAG-11	1142243F	0.01211	0	Invasive cancer + stroma + lymphocytes
TCGCCCAACTGACTCC-11	1142243F	0.213392	0	Invasive cancer + stroma + lymphocytes
AAACTAACGTGGCGAC-11	1142243F	0.0104908	0	Invasive cancer + stroma + lymphocytes
AACTGAGGTCAGCGTC-11	1142243F	0.0671492	0	Invasive cancer + stroma + lymphocytes
ACAATGATTCTTCTAC-11	1142243F	0	0	Invasive cancer + stroma + lymphocytes
ATAAGTACCCGATTGT-11	1142243F	0.0116269	0	Invasive cancer + stroma + lymphocytes
ATTGGGAGTTCTGTAA-11	1142243F	0.0133533	0	Invasive cancer + stroma + lymphocytes
CGAACATAGTCAGAAA-11	1142243F	0	0	Invasive cancer + stroma + lymphocytes
TAGCTCAGATCCTAGT-11	1142243F	0.167415	1	Invasive cancer + stroma + lymphocytes
GTGTCGTATTCACCTT-11	1142243F	0	1	Invasive cancer + stroma + lymphocytes
CTCACCGATCCAAACT-11	1142243F	0.137664	1	Invasive cancer + stroma + lymphocytes
ATATGTGCACAAACCA-11	1142243F	0.330053	1	Invasive cancer + stroma + lymphocytes
CAGTCCAACGCCTTCT-11	1142243F	0.123562	1	Invasive cancer + stroma + lymphocytes
TCGTCCGGGTACACTC-11	1142243F	0.0294632	1	Invasive cancer + stroma + lymphocytes
GCAGAAACGTAATCCA-11	1142243F	0	1	Invasive cancer + stroma + lymphocytes
TTCGAGCCGGCGCTAC-11	1142243F	0.0227103	0	Invasive cancer + stroma + lymphocytes
GGAAGATAAGACTGTA-11	1142243F	0	0	Invasive cancer + stroma + lymphocytes
ATAAGCAAACACCGAG-11	1142243F	0.041847	0	Invasive cancer + stroma + lymphocytes
GCATAAATTGAACGCC-11	1142243F	0.0246914	0	Invasive cancer + stroma + lymphocytes
CGCCGGTGTCGCAGTA-11	1142243F	0.0618197	0	Invasive cancer + stroma + lymphocytes
GACCTGGTCTGGGCGT-11	1142243F	0.086443	3	Invasive cancer + stroma + lymphocytes
AGCCGCTTGATTAGCG-11	1142243F	0.0974506	3	Invasive cancer + stroma + lymphocytes
CCCGGCTAGGTGAGAA-11	1142243F	0.0416708	2	Invasive cancer + stroma + lymphocytes
CGAGCCGAGCACTCGA-11	1142243F	0.041093	2	Invasive cancer + stroma + lymphocytes
TAGTGCTTGAATCCTT-11	1142243F	0.134902	1	Invasive cancer + stroma + lymphocytes
CAACCGCACCTAGACA-11	1142243F	0	1	Stroma
ACCACTGTTCAAGAAG-11	1142243F	0.0785428	1	Stroma
AGATGCTATAACGAGC-11	1142243F	0.0147477	1	Stroma
AATTACTCGTACGCTC-11	1142243F	0.0106704	1	Stroma
CGTCAATCTTTAACAT-11	1142243F	0.0518778	1	Stroma
CCAAAGCAGTTGGTTG-11	1142243F	0.0176068	1	Stroma
CCATATTGGATCATGA-11	1142243F	0	1	Stroma
CGTACCGAAAGTCTAG-11	1142243F	0.0115219	1	Stroma
CTCGAGATCCAAAGCA-11	1142243F	0	1	Stroma
TGGATAGAGTAACAGA-11	1142243F	0.0290966	1	Invasive cancer + stroma + lymphocytes
TCACAGATCCTCAAAC-11	1142243F	0	1	Invasive cancer + stroma + lymphocytes
AGAGCTACGAAAGCAT-11	1142243F	0	1	Invasive cancer + stroma + lymphocytes
TGCGTGATTGGGTGTC-11	1142243F	0	2	Invasive cancer + stroma + lymphocytes
CACATGTTTGGACATG-11	1142243F	0.0451458	2	Invasive cancer + stroma + lymphocytes
TTCGCATCCGGAAGCA-11	1142243F	0.0231285	2	Invasive cancer + stroma + lymphocytes
CCCTAGTGTCAGGTGT-11	1142243F	0.482683	3	Invasive cancer + stroma + lymphocytes
TTACCGCCTTAGGGAA-11	1142243F	0.65313	3	Invasive cancer + stroma + lymphocytes
CCAGTCCATTATTCGA-11	1142243F	0.366796	4	Invasive cancer + stroma + lymphocytes
CGTAAACGCTTGAGTG-11	1142243F	0.106603	3	Invasive cancer + stroma + lymphocytes
ATTCCTTCCAGGCGGT-11	1142243F	0.0589858	4	Invasive cancer + stroma + lymphocytes
TTCCTTTCTGTGTTGC-11	1142243F	0.0228041	4	Invasive cancer + stroma + lymphocytes
AGTTGACATCGGCTGG-11	1142243F	0.0683889	4	Invasive cancer + stroma + lymphocytes
AACTCGATGGCGCAGT-11	1142243F	0.226866	4	Invasive cancer + stroma + lymphocytes
GATAAGGCAGATGCAA-11	1142243F	0.0267232	4	Invasive cancer + stroma + lymphocytes
GGCTGGCTAGCTTAAA-11	1142243F	0.57822	4	Invasive cancer + stroma + lymphocytes
CCTCATGCAGCTACGA-11	1142243F	0.0360618	3	Invasive cancer + stroma + lymphocytes
GACGCCTGTTGCAGGG-11	1142243F	0.0470421	4	Invasive cancer + stroma + lymphocytes
TAATTAGATGGATATG-11	1142243F	0.0527069	3	Invasive cancer + stroma + lymphocytes
GAGGGCATCGCGTATC-11	1142243F	0.170343	4	Invasive cancer + stroma + lymphocytes
CTTGTGAGTCTTTGAC-11	1142243F	0.122132	4	Invasive cancer + stroma + lymphocytes
TCAACACATTGGGTAA-11	1142243F	0.0492946	5	Invasive cancer + stroma + lymphocytes
ACTGTATACGCGAGCA-11	1142243F	0.335355	5	Invasive cancer + stroma + lymphocytes
GTGAAACGTGCTCCAC-11	1142243F	0.525427	6	Invasive cancer + stroma + lymphocytes
CGAGTGCTATAGTTCG-11	1142243F	0.239472	6	Invasive cancer + stroma + lymphocytes
GTACTGCATGAAGCGT-11	1142243F	0.255084	6	Invasive cancer + stroma + lymphocytes
GTAACTTGCGGCAGTC-11	1142243F	0.207549	6	Invasive cancer + stroma + lymphocytes
GAATCGCCGGACACGG-11	1142243F	0.106222	6	Invasive cancer + stroma + lymphocytes
GGGAGTAATGGCTGGC-11	1142243F	0.0805862	5	Invasive cancer + stroma + lymphocytes
CATGAACCGACATTTG-11	1142243F	0.225455	4	Invasive cancer + stroma + lymphocytes
TCTGTCATACAAGAGC-11	1142243F	0.196501	3	Invasive cancer + stroma + lymphocytes
GTCGTCAATTATAAGG-11	1142243F	0.0421027	1	Invasive cancer + stroma + lymphocytes
TAAAGAGCCCGAAACC-11	1142243F	0	1	Invasive cancer + stroma + lymphocytes
GTACTGAGGTCGTAAC-11	1142243F	0.0586277	0	Invasive cancer + stroma + lymphocytes
AAAGACCCAAGTCGCG-11	1142243F	0.0170499	1	Invasive cancer + stroma + lymphocytes
CGTCAGTGCGCACAAG-11	1142243F	0.0618228	0	Invasive cancer + stroma + lymphocytes
TGTATCCTTATTCCAT-11	1142243F	0.186779	1	Stroma
ATTCTCGTCTCTTTAG-11	1142243F	0.52476	1	Stroma
AAAGTCACTGATGTAA-11	1142243F	0.126928	1	Invasive cancer + stroma + lymphocytes
TGTCTACAGTTTCTGT-11	1142243F	0.293645	2	Invasive cancer + stroma + lymphocytes
TTAACGTCGCAAGACC-11	1142243F	0.406034	2	Invasive cancer + stroma + lymphocytes
CTATGTCTATTGAAAC-11	1142243F	0.145847	2	Invasive cancer + stroma + lymphocytes
TCGGGTGAAACTGCTA-11	1142243F	0	4	Invasive cancer + stroma + lymphocytes
TGTCCCGACATAGCAC-11	1142243F	0.266445	3	Invasive cancer + stroma + lymphocytes
ACAGCATAGAGCCAGT-11	1142243F	0.276636	5	Invasive cancer + stroma + lymphocytes
ATATTCCCACAGGTCA-11	1142243F	0.418328	4	Invasive cancer + stroma + lymphocytes
TTGGATCGACTTCTGG-11	1142243F	0.332947	5	Invasive cancer + stroma + lymphocytes
CACCATCGGAGGAGAC-11	1142243F	0.215259	5	Invasive cancer + stroma + lymphocytes
TCGTTCGTTATTATGT-11	1142243F	0.233992	5	Invasive cancer + stroma + lymphocytes
CTTAACTTCGAAGTAC-11	1142243F	0.280909	4	Invasive cancer + stroma + lymphocytes
GCACAAGTGTCGGAAG-11	1142243F	0.217789	5	Invasive cancer + stroma + lymphocytes
TACCAGCTAGGTTTAA-11	1142243F	0.219626	3	Invasive cancer + stroma + lymphocytes
ACGTACAGATTTCTCT-11	1142243F	0.575421	3	Invasive cancer + stroma + lymphocytes
AATTTGGTTCCAAAGA-11	1142243F	0.144352	1	Invasive cancer + stroma + lymphocytes
GTAAGGATTTGTCGGA-11	1142243F	0.0370014	1	Invasive cancer + stroma + lymphocytes
CATCATCTACCCGGAC-11	1142243F	0.154324	0	Invasive cancer + stroma + lymphocytes
ACGATGGATCCGATGC-11	1142243F	0.14481	0	Invasive cancer + stroma + lymphocytes
CACTCAGCTCTTGAGG-11	1142243F	0.0121669	0	Invasive cancer + stroma + lymphocytes
TAGATCCGAAGTCGCA-11	1142243F	0.0104373	0	Invasive cancer + stroma + lymphocytes
TGAAACTTATGCAAGC-11	1142243F	0.0141391	0	Invasive cancer + stroma + lymphocytes
GCGATTCTGGAAGCAG-11	1142243F	0.0115559	0	Necrosis
CAAACTATTGAGCTTC-11	1142243F	0.0670049	0	Necrosis
TAGAATTAAGGGCAAC-11	1142243F	0	0	Invasive cancer + stroma + lymphocytes
CGAAACATAGATGGCA-11	1142243F	0.0112	0	Invasive cancer + stroma + lymphocytes
GATGGTGCCCTAGGCA-11	1142243F	0	0	Invasive cancer + stroma + lymphocytes
CCCGCAGGGCCCAAAG-11	1142243F	0.0331458	0	Invasive cancer + stroma + lymphocytes
ACAGCGCACCCGCAGC-11	1142243F	0.0550557	0	Invasive cancer + stroma + lymphocytes
GGTAAATGTGCGTTAC-11	1142243F	0	0	Invasive cancer + stroma + lymphocytes
GTCCTTCTAGTGGGTT-11	1142243F	0.0217936	0	Invasive cancer + stroma + lymphocytes
GGAAGCTCGCTTACAG-11	1142243F	0.037472	0	Invasive cancer + stroma + lymphocytes
CACCGATACACCGAGC-11	1142243F	0	0	Invasive cancer + stroma + lymphocytes
CAGCCGGGCCCTCTAT-11	1142243F	0.0478606	2	Invasive cancer + stroma + lymphocytes
CGGAGCTTATAACACC-11	1142243F	0.0287569	2	Invasive cancer + stroma + lymphocytes
ATTACAACTACCGGCC-11	1142243F	0.0883025	5	Invasive cancer + stroma + lymphocytes
TCCTCTGGCCCATTAG-11	1142243F	0.544273	5	Invasive cancer + stroma + lymphocytes
CGGCACCGTTAGCGCC-11	1142243F	0.347077	6	Invasive cancer + stroma + lymphocytes
TCGGTCCCTGACTCCA-11	1142243F	0.4409	6	Stroma
TGGTTGGAGGATCCTG-11	1142243F	0.375771	6	Invasive cancer + stroma + lymphocytes
CTGCGGTAGTCACGTG-11	1142243F	0.240223	6	Stroma
GTGCCTCAGTGTACGG-11	1142243F	0.376159	6	Stroma
ATCGTTCACTTTCGCC-11	1142243F	0.336323	6	Invasive cancer + stroma + lymphocytes
ACTTACCGGGCGCGCA-11	1142243F	0.3538	6	Invasive cancer + stroma + lymphocytes
CTAGACTGCATTTCGT-11	1142243F	0.133669	5	Invasive cancer + stroma + lymphocytes
TTGCCGGTGATCCCTC-11	1142243F	0.18075	6	Invasive cancer + stroma + lymphocytes
CTGTCACGCCAGGCGC-11	1142243F	0.0988061	4	Invasive cancer + stroma + lymphocytes
CGGTATAGGTATTAGC-11	1142243F	0.0152414	5	Invasive cancer + stroma + lymphocytes
CCAACGCTTGCCAGGG-11	1142243F	0.0299107	3	Invasive cancer + stroma + lymphocytes
CGTTGAGTAATTGCGT-11	1142243F	0.209998	5	Invasive cancer + stroma + lymphocytes
TAAATGCCGTCTCATG-11	1142243F	0.411986	5	Invasive cancer + stroma + lymphocytes
CGGTTTATGAAGGAAC-11	1142243F	0.0795089	2	Invasive cancer + stroma + lymphocytes
GCAAGATGTGTTCGCG-11	1142243F	0.0288715	4	Invasive cancer + stroma + lymphocytes
AAAGGTAAGCTGTACC-11	1142243F	0.143608	1	Invasive cancer + stroma + lymphocytes
GTACGTCACGTATTAA-11	1142243F	0.140939	3	Invasive cancer + stroma + lymphocytes
AGTACCTTCGAGTGCT-11	1142243F	0.0404028	1	Invasive cancer + stroma + lymphocytes
ATTGTGACTTCGCTGC-11	1142243F	0.122876	1	Invasive cancer + stroma + lymphocytes
TGTATCAGACTGAAGC-11	1142243F	0.136882	0	Invasive cancer + stroma + lymphocytes
GAGACCCTGCAACGCC-11	1142243F	0.093496	0	Invasive cancer + stroma + lymphocytes
TGGGTGGGATGTCATT-11	1142243F	0.0250023	0	Invasive cancer + stroma + lymphocytes
GGCTAATGATTGAAAT-11	1142243F	0.0400856	0	Invasive cancer + stroma + lymphocytes
ATAACGTTACCTCCAC-11	1142243F	0.0684417	0	Invasive cancer + stroma + lymphocytes
TGCGAGATGGCGGCCA-11	1142243F	0.114433	0	Invasive cancer + stroma + lymphocytes
CACACTTGTATTGCGA-11	1142243F	0.123168	0	Invasive cancer + stroma + lymphocytes
GCTGGTGACTCGTAGT-11	1142243F	0.111447	1	Invasive cancer + stroma + lymphocytes
CGACACCGCTTAAGGA-11	1142243F	0.0135519	1	Invasive cancer + stroma + lymphocytes
GTAACAACTGACCTTG-11	1142243F	0.0400295	1	Invasive cancer + stroma + lymphocytes
CAACTGAGGGTATGAC-11	1142243F	0.206785	1	Invasive cancer + stroma + lymphocytes
CTAATTATGAAGCGTA-11	1142243F	0.113283	2	Invasive cancer + stroma + lymphocytes
CCGATCTTAAGAGGCT-11	1142243F	0.073767	1	Invasive cancer + stroma + lymphocytes
CGACTCGGTACACGGT-11	1142243F	0.0984163	1	Invasive cancer + stroma + lymphocytes
TGCTGCGTCAGAGTTA-11	1142243F	0.293549	1	Invasive cancer + stroma + lymphocytes
AGAGTTGCAGGCCTCC-11	1142243F	0.0893211	1	Invasive cancer + stroma + lymphocytes
ACTGGCGAACCTGCGT-11	1142243F	0.155678	0	Invasive cancer + stroma + lymphocytes
ACTAAGGACGCACACC-11	1142243F	0.0134874	1	Invasive cancer + stroma + lymphocytes
CGTCCAGATGGCTCCA-11	1142243F	0.112524	3	Invasive cancer + stroma + lymphocytes
ACTATCGCCGGCTAAA-11	1142243F	0.0836206	3	Invasive cancer + stroma + lymphocytes
GATAGCGTACCACGCG-11	1142243F	0.0760001	3	Invasive cancer + stroma + lymphocytes
AGGACTTATAGGAGAA-11	1142243F	0.0423481	3	Invasive cancer + stroma + lymphocytes
TAGTCGGGATTCTTCG-11	1142243F	0	2	Invasive cancer + stroma + lymphocytes
ACCATTAAGGGTGTCA-11	1142243F	0.111777	2	Invasive cancer + stroma + lymphocytes
TTAATGTGTTTGCAGG-11	1142243F	0.15194	1	Stroma
TCCGCAGCCACCTAGC-11	1142243F	0.0400448	2	Invasive cancer + stroma + lymphocytes
GAGGAGATCCTCATGC-11	1142243F	0	1	Stroma
GGTCCTTCATACGACT-11	1142243F	0.0730509	1	Invasive cancer + stroma + lymphocytes
CCCTGTTGGCAAAGAC-11	1142243F	0.033934	1	Stroma
GTGCCTAGCTATGCTT-11	1142243F	0.0626101	1	Stroma
GTCATCTCCTACAGCT-11	1142243F	0.299822	1	Stroma
GCGAGAAACGGGAGTT-11	1142243F	0.0376207	0	Stroma
CGTCGCGGCGGGATTT-11	1142243F	0.0646457	1	Stroma
CATTGTGTGCTAGATC-11	1142243F	0.048268	1	Invasive cancer + stroma + lymphocytes
CGCGGCAGTATTACGG-11	1142243F	0	1	Invasive cancer + stroma + lymphocytes
GAAATGGGATGTAAAC-11	1142243F	0.0445364	1	Invasive cancer + stroma + lymphocytes
CATTCCCTAAGTACAA-11	1142243F	0.160536	2	Invasive cancer + stroma + lymphocytes
AGTTCTGCGTTGTATC-11	1142243F	0.373448	1	Invasive cancer + stroma + lymphocytes
ACCCTATAGGACTGAG-11	1142243F	0.251945	2	Invasive cancer + stroma + lymphocytes
TTAGATAGGTCGATAC-11	1142243F	0.0542719	1	Invasive cancer + stroma + lymphocytes
ATTGATAGCAACGAGA-11	1142243F	0.0134387	2	Invasive cancer + stroma + lymphocytes
TCTCGGCTCCAGGACT-11	1142243F	0.196671	2	Invasive cancer + stroma + lymphocytes
CTTGAGGTTATCCCGA-11	1142243F	0.241771	3	Invasive cancer + stroma + lymphocytes
AAGAAGGATCAGTTAG-11	1142243F	0.239712	3	Invasive cancer + stroma + lymphocytes
GTACGACGGCGCTGCG-11	1142243F	0.349772	4	Invasive cancer + stroma + lymphocytes
CTTATGTTGACTACCA-11	1142243F	0.519731	4	Invasive cancer + stroma + lymphocytes
CGGCACTCAAGAAAGT-11	1142243F	0.373029	4	Invasive cancer + stroma + lymphocytes
GTCAAAGTTTACATAG-11	1142243F	0.469748	4	Invasive cancer + stroma + lymphocytes
CTCCTAAGTTATGTCT-11	1142243F	0.464072	4	Invasive cancer + stroma + lymphocytes
ACTGTGCTAGTAGATC-11	1142243F	0.172485	4	Invasive cancer + stroma + lymphocytes
GTTTGGCCGCTCAGCG-11	1142243F	0	4	Invasive cancer + stroma + lymphocytes
TTATCCAATCGAACTC-11	1142243F	0.335032	5	Invasive cancer + stroma + lymphocytes
CCGTACCCAAGCGCCA-11	1142243F	0.365396	5	Invasive cancer + stroma + lymphocytes
CATACAAAGCCGAACC-11	1142243F	0.421101	5	Invasive cancer + stroma + lymphocytes
GGTCGGTAATTAGACA-11	1142243F	0.436624	6	Invasive cancer + stroma + lymphocytes
AGCGGGAAGGGTCCAT-11	1142243F	0.259143	6	Invasive cancer + stroma + lymphocytes
GCCCACCAAGGCTGTC-11	1142243F	0.367413	6	Invasive cancer + stroma + lymphocytes
GTAGACGTCGTTACAT-11	1142243F	0.305692	7	Invasive cancer + stroma + lymphocytes
GAGCATCATCCCTGGG-11	1142243F	0.26078	7	Invasive cancer + stroma + lymphocytes
AGGTAACCTCCTATTC-11	1142243F	0.664423	7	Invasive cancer + stroma + lymphocytes
GGTTTGAGTGCTGGAA-11	1142243F	0.472876	6	Invasive cancer + stroma + lymphocytes
GCACTAGTCGCGCTAT-11	1142243F	0.0782177	4	Invasive cancer + stroma + lymphocytes
GGTAACTATGTATCTG-11	1142243F	0.0378723	2	Invasive cancer + stroma + lymphocytes
GCGGTCCCTAGACGCA-11	1142243F	0.0176064	1	Invasive cancer + stroma + lymphocytes
CGAGCGTTGATCAGCC-11	1142243F	0	0	Invasive cancer + stroma + lymphocytes
AATCCAAGGGCCTGAG-11	1142243F	0	0	Invasive cancer + stroma + lymphocytes
CCGTGCCCATGACGGC-11	1142243F	0.10464	0	Invasive cancer + stroma + lymphocytes
GAAATTCACATCGCTG-11	1142243F	0.105435	0	Invasive cancer + stroma + lymphocytes
CTCTGCGAAGCAAGCA-11	1142243F	0.0596311	0	Invasive cancer + stroma + lymphocytes
AGTAGGTAACATACAT-11	1142243F	0.306408	0	Invasive cancer + stroma + lymphocytes
ATTGGGAATATCTTGG-11	1142243F	0.367687	1	Invasive cancer + stroma + lymphocytes
TAGAGCTACGAAGAAC-11	1142243F	0	0	Invasive cancer + stroma + lymphocytes
TGCGGCATAGTTCAAC-11	1142243F	0.0123353	1	Invasive cancer + stroma + lymphocytes
CCGCCGGTCAACACAC-11	1142243F	0	0	Invasive cancer + stroma + lymphocytes
TCGTATAGTGCAATTA-11	1142243F	0	1	Invasive cancer + stroma + lymphocytes
TAGTTTATTCTTGCTT-11	1142243F	0.0543306	0	Invasive cancer + stroma + lymphocytes
GATATCTCATGCAATA-11	1142243F	0.197276	2	Invasive cancer + stroma + lymphocytes
CGTTTAAGCGGAGCAC-11	1142243F	0.0621511	0	Invasive cancer + stroma + lymphocytes
CATGCTGGCTCCAATT-11	1142243F	0.0486669	2	Invasive cancer + stroma + lymphocytes
GAAACAGCCATGCAGT-11	1142243F	0.0305438	1	Invasive cancer + stroma + lymphocytes
AGTTTCGCAGGTCGGA-11	1142243F	0.16852	2	Invasive cancer + stroma + lymphocytes
CTCATGGCTCACAATC-11	1142243F	0.451585	0	Invasive cancer + stroma + lymphocytes
AACCGTTGTGTTTGCT-11	1142243F	0.0660491	2	Invasive cancer + stroma + lymphocytes
ACCCTTCATCTGCGAA-11	1142243F	0.0251256	0	Invasive cancer + stroma + lymphocytes
TGCGGTGAAATTTCAT-11	1142243F	0	1	Invasive cancer + stroma + lymphocytes
CAAATTGTCAGCAAGC-11	1142243F	0.0254865	0	Invasive cancer + stroma + lymphocytes
GAGGTACATCCATCTT-11	1142243F	0.0411018	0	Invasive cancer + stroma + lymphocytes
AAATGGCATGTCTTGT-11	1142243F	0.0851203	0	Invasive cancer + stroma + lymphocytes
TCATCCCAGAGGGTGG-11	1142243F	0.0776309	0	Invasive cancer + stroma + lymphocytes
CGTAGCGAATTGTCAG-11	1142243F	0.0240468	0	Invasive cancer + stroma + lymphocytes
CCTAGTTAGTCGCATG-11	1142243F	0.0216529	0	Invasive cancer + stroma + lymphocytes
GAAACTCTAATGAAGG-11	1142243F	0	0	Necrosis
TTGTATCACACAGAAT-11	1142243F	0.0330096	0	Invasive cancer + stroma + lymphocytes
TTCAAGCCGAGCTGAG-11	1142243F	0.034601	0	Necrosis
AGGTACGATATTGCCA-11	1142243F	0.041847	0	Invasive cancer + stroma + lymphocytes
TTAAGCCGACAACTTC-11	1142243F	0.0132445	0	Stroma
GTCTTAGTACAGCCGG-11	1142243F	0.0178247	0	Invasive cancer + stroma + lymphocytes
TGGGTAAGGTTCCCGC-11	1142243F	0.0887159	0	Stroma
CTACGCCATTTCCGAT-11	1142243F	0.294287	0	Invasive cancer + stroma + lymphocytes
GACCGTCAGGTCGTGA-11	1142243F	0.0279958	0	Invasive cancer + stroma + lymphocytes
TAGTTAAGATAGGATA-11	1142243F	0.010754	0	Invasive cancer + stroma + lymphocytes
GAATATTCGGAGTCCC-11	1142243F	0.11098	0	Invasive cancer + stroma + lymphocytes
CAAACTACGATAGAGA-11	1142243F	0.0264213	1	Invasive cancer + stroma + lymphocytes
CAGGAAGACTTTATAT-11	1142243F	0.045129	2	Invasive cancer + stroma + lymphocytes
TTCGTAATCCCAGCGG-11	1142243F	0.073203	4	Invasive cancer + stroma + lymphocytes
GTGAGGAGCGGTTGAG-11	1142243F	0.0579146	5	Invasive cancer + stroma + lymphocytes
CAATCCCTATACCAGC-11	1142243F	0.252259	5	Invasive cancer + stroma + lymphocytes
AGGGAAACGAGGTACT-11	1142243F	0.455668	6	Invasive cancer + stroma + lymphocytes
TCCTGCCAACTGGAGA-11	1142243F	0.470475	6	Invasive cancer + stroma + lymphocytes
AATTTGGGACATAGTA-11	1142243F	0.451373	6	Invasive cancer + stroma + lymphocytes
AACTCCTAATCCCATG-11	1142243F	0.37662	6	Stroma
GCTCATTACTGCATGT-11	1142243F	0.336549	6	Stroma
TCTCGAACGAGGTCAC-11	1142243F	0.323461	6	Stroma
TCACTACGACCAATGC-11	1142243F	0.379906	6	Stroma
GTGATGCACAACATCT-11	1142243F	0.519566	6	Invasive cancer + stroma + lymphocytes
CCGACGTAAACACAAC-11	1142243F	0.348676	6	Stroma
TGGGATGCACTCATTC-11	1142243F	0.27673	6	Invasive cancer + stroma + lymphocytes
TTCCATCATGCGGTGA-11	1142243F	0.375035	6	Stroma
TGCACAGTGAAGTTAT-11	1142243F	0.358076	6	Invasive cancer + stroma + lymphocytes
CTATTGTGTTTGGTCA-11	1142243F	0.3547	6	Invasive cancer + stroma + lymphocytes
TGCGAGCCCTTCCGCG-11	1142243F	0.40099	6	Invasive cancer + stroma + lymphocytes
TTGAAAGGTGTAAAGG-11	1142243F	0.0448099	6	Invasive cancer + stroma + lymphocytes
GGTGCAGAGCCTATCG-11	1142243F	0.362369	5	Invasive cancer + stroma + lymphocytes
ACTATATGCTGTGTTC-11	1142243F	0.147906	6	Invasive cancer + stroma + lymphocytes
TCCTGGCGCTGCCTGG-11	1142243F	0.113443	5	Invasive cancer + stroma + lymphocytes
GAGCCGAGCGTTTATT-11	1142243F	0.43904	5	Invasive cancer + stroma + lymphocytes
AGAATGCGGGTTCGGA-11	1142243F	0.0106996	3	Invasive cancer + stroma + lymphocytes
ATGCGACAATTGGTCC-11	1142243F	0.407448	4	Invasive cancer + stroma + lymphocytes
TTCCGGCTCGACTTCT-11	1142243F	0.168864	1	Invasive cancer + stroma + lymphocytes
TGATTATGGCACGCAG-11	1142243F	0.0419855	1	Artefact
GGTTTGACAAGAAGCT-11	1142243F	0	0	Invasive cancer + stroma + lymphocytes
GCAGCTATGGACAGGT-11	1142243F	0.0771681	0	Invasive cancer + stroma + lymphocytes
CACCATGATCGCAAAG-11	1142243F	0.0166997	0	Invasive cancer + stroma + lymphocytes
GTCGGAAGGATACCAG-11	1142243F	0.0115656	0	Invasive cancer + stroma + lymphocytes
GGCCCAGTTATCAGCA-11	1142243F	0	0	Invasive cancer + stroma + lymphocytes
GGGCCTATTTAAGTAT-11	1142243F	0.307964	1	Invasive cancer + stroma + lymphocytes
GTTGTTACATTGCGCT-11	1142243F	0.0147233	2	Invasive cancer + stroma + lymphocytes
CAACTCCGTAACTTGC-11	1142243F	0.348963	3	Invasive cancer + stroma + lymphocytes
GATCTTTGCTCAAAGA-11	1142243F	0.179032	2	Invasive cancer + stroma + lymphocytes
TCGCTTAATTACGAAG-11	1142243F	0.218651	4	Invasive cancer + stroma + lymphocytes
CGATCATTAGAGGCAC-11	1142243F	0.0954284	3	Invasive cancer + stroma + lymphocytes
TGTTCTCTACTCCCTA-11	1142243F	0.292757	4	Invasive cancer + stroma + lymphocytes
GCTTAGGGAAGCGGTA-11	1142243F	0.107667	2	Invasive cancer + stroma + lymphocytes
CAGGTTTAGTACTACA-11	1142243F	0.350215	4	Invasive cancer + stroma + lymphocytes
AAGCGGAGTGCGCGCA-11	1142243F	0.229921	2	Invasive cancer + stroma + lymphocytes
TCAGATGGAGACGTAG-11	1142243F	0.157229	4	Invasive cancer + stroma + lymphocytes
TCGCACTAACGTTTGT-11	1142243F	0.0828251	3	Invasive cancer + stroma + lymphocytes
CACGTCGGGTTCTAGA-11	1142243F	0.150648	4	Invasive cancer + stroma + lymphocytes
GGAGTACACATGAGCT-11	1142243F	0.105615	4	Invasive cancer + stroma + lymphocytes
GTGTGTCGACGTCGCT-11	1142243F	0.488014	4	Invasive cancer + stroma + lymphocytes
GAAGCTCTTTGCTTAG-11	1142243F	0.0102634	3	Invasive cancer + stroma + lymphocytes
ACACCGAGCGCTCTTT-11	1142243F	0.32661	4	Invasive cancer + stroma + lymphocytes
CGTAATAATTACGAGT-11	1142243F	0.191052	3	Invasive cancer + stroma + lymphocytes
CATCAACACCTACTAA-11	1142243F	0.271897	3	Invasive cancer + stroma + lymphocytes
CCAAGTTTCTACAGAT-11	1142243F	0.351135	2	Invasive cancer + stroma + lymphocytes
ACGGGTCATGTGACTT-11	1142243F	0.173765	2	Invasive cancer + stroma + lymphocytes
AGTGTGCTAAGATCGC-11	1142243F	0	1	Invasive cancer + stroma + lymphocytes
GGCGGTTTGCCGGTGC-11	1142243F	0.0131783	1	Invasive cancer + stroma + lymphocytes
GTATAATCTCCCGGAT-11	1142243F	0	1	Invasive cancer + stroma + lymphocytes
TAGTCCGTATGCATAA-11	1142243F	0	1	Stroma
CACTTCGTCTTATCTC-11	1142243F	0.0462064	0	Invasive cancer + stroma + lymphocytes
CATCCGCAGGCCCGAA-11	1142243F	0	0	Invasive cancer + stroma + lymphocytes
CCCTGATGTAACTCGT-11	1142243F	0.0265413	0	Invasive cancer + stroma + lymphocytes
CCATAGTCAGTAACCC-11	1142243F	0.041259	0	Invasive cancer + stroma + lymphocytes
CGGGCCATAGCCGCAC-11	1142243F	0.187485	0	Invasive cancer + stroma + lymphocytes
CTCCGGCTTGTAGACA-11	1142243F	0.284689	0	Invasive cancer + stroma + lymphocytes
AACTTGCGTTCTCGCG-11	1142243F	0.263312	0	Invasive cancer + stroma + lymphocytes
AATGAGTTCGCATATG-11	1142243F	0.0322144	0	Invasive cancer + stroma + lymphocytes
CGAGGCCAGGCATTGG-11	1142243F	0.0356475	1	Invasive cancer + stroma + lymphocytes
TCTGCGTCCGGTTTCT-11	1142243F	0.0494316	0	Invasive cancer + stroma + lymphocytes
CAATCCTGCCGTGGAG-11	1142243F	0.0592988	1	Invasive cancer + stroma + lymphocytes
CTGAGCAAGTAACAAG-11	1142243F	0	1	Invasive cancer + stroma + lymphocytes
GGGTACCCACGGTCCT-11	1142243F	0.188436	2	Invasive cancer + stroma + lymphocytes
ACGGAATTTAGCAAAT-11	1142243F	0.250101	2	Invasive cancer + stroma + lymphocytes
GGGCGGTCCTATTGTC-11	1142243F	0.050579	3	Invasive cancer + stroma + lymphocytes
ATGTTACGAGCAATAC-11	1142243F	0.0384428	3	Invasive cancer + stroma + lymphocytes
AACCATGGGATCGCTA-11	1142243F	0.0107126	3	Invasive cancer + stroma + lymphocytes
TCGCATCCCTAAGTGT-11	1142243F	0.0775192	3	Invasive cancer + stroma + lymphocytes
ACTTAGTACGACAAGA-11	1142243F	0.494131	4	Invasive cancer + stroma + lymphocytes
GAGCTCTCGGACCTAA-11	1142243F	0.25755	4	Invasive cancer + stroma + lymphocytes
TCTATTACGCTGGCGA-11	1142243F	0.248803	5	Stroma
AGATACGACTTCATAT-11	1142243F	0.0625059	5	Stroma
CGCTATACCGCCCACT-11	1142243F	0.23047	6	Stroma
CAGTGTCCGCAGAATG-11	1142243F	0.298085	5	Stroma
CCATCCATACCAAGTC-11	1142243F	0.153273	6	Stroma
AACCCAGAGACGGAGA-11	1142243F	0.0418428	6	Invasive cancer + stroma + lymphocytes
GAAGAACGGTGCAGGT-11	1142243F	0.492465	7	Invasive cancer + stroma + lymphocytes
GATAAATCGGTGGATG-11	1142243F	0.304832	5	Invasive cancer + stroma + lymphocytes
CAGCTCGTGCTTGTGT-11	1142243F	0.659003	6	Invasive cancer + stroma + lymphocytes
GAGTACGGGTATACAA-11	1142243F	0.12564	3	Invasive cancer + stroma + lymphocytes
CATCGCCCGCGGCCAA-11	1142243F	0.0976802	2	Invasive cancer + stroma + lymphocytes
TCTTACAGAGGTACCG-11	1142243F	0.180725	1	Invasive cancer + stroma + lymphocytes
TGGAAGACGAACACCA-11	1142243F	0	0	Invasive cancer + stroma + lymphocytes
GTTGTCGTGTTAGTTG-11	1142243F	0.221134	0	Invasive cancer + stroma + lymphocytes
CCAAGGAACAGAGAGG-11	1142243F	0.0779099	0	Invasive cancer + stroma + lymphocytes
CTGCACCTGGAACCGC-11	1142243F	0.332653	1	Invasive cancer + stroma + lymphocytes
CGCTTTCATACCGGTG-11	1142243F	0.234441	0	Invasive cancer + stroma + lymphocytes
GTTCTTCCCTCGATGT-11	1142243F	0.550899	1	Invasive cancer + stroma + lymphocytes
ATTTAACTCGTATTAC-11	1142243F	0.235058	0	Invasive cancer + stroma + lymphocytes
AACGATAGAAGGGCCG-11	1142243F	0.120099	0	Invasive cancer + stroma + lymphocytes
TATCCTGCATGGGAAT-11	1142243F	0.0787117	0	Invasive cancer + stroma + lymphocytes
AGGCCCATTGTACAGG-11	1142243F	0.0120533	0	Invasive cancer + stroma + lymphocytes
CCGGCGCATATTGGAT-11	1142243F	0	0	Necrosis
ATCTGTAATTGTACCC-11	1142243F	0	0	Invasive cancer + stroma + lymphocytes
GAGCGAGGGAGTACCG-11	1142243F	0.0104973	0	Necrosis
TTATTAGGGAAGCATC-11	1142243F	0.0317869	0	Necrosis
CTTCTTACGTCGTATA-11	1142243F	0.0232295	0	Invasive cancer + stroma + lymphocytes
GAAGTGCTGGATAGCT-11	1142243F	0.0498107	0	Invasive cancer + stroma + lymphocytes
GTGCAACAAATGTGGC-11	1142243F	0.10874	0	Invasive cancer + stroma + lymphocytes
CATGCGTTAGACAGAA-11	1142243F	0.0595995	0	Invasive cancer + stroma + lymphocytes
ACACACTTTCTACACG-11	1142243F	0.0502616	0	Invasive cancer + stroma + lymphocytes
AGCCCTAAGCGAAGTT-11	1142243F	0.0349027	0	Necrosis
ATTAATTCGGTCACTC-11	1142243F	0.0696598	0	Invasive cancer + stroma + lymphocytes
AACAGGAAATCGAATA-11	1142243F	0.028078	0	Necrosis
ACGTTTAGTTGTGATC-11	1142243F	0.0108555	0	Necrosis
TCCTTCAGTGGTCGAA-11	1142243F	0.0270342	0	Necrosis
CGAACGCCCAGTGCCG-11	1142243F	0	0	Necrosis
CCTCGAAGTGGACGGG-11	1142243F	0.0101674	0	Necrosis
CTCTGTTTGAGGATTC-11	1142243F	0.264176	0	Necrosis
TGGGCACGTTCTATGG-11	1142243F	0	0	Necrosis
ACTATTCGTCCGTGGT-11	1142243F	0.101516	0	Necrosis
CCTCTGGCCTAGACGG-11	1142243F	0.0116747	0	Invasive cancer + stroma + lymphocytes
CCATAAACAACCCGAC-11	1142243F	0	0	Stroma
CATAGTACATTGAGAG-11	1142243F	0.0102136	0	Necrosis
ATTTCATTATTTCGCG-11	1142243F	0.107027	0	Stroma
CAACTATATCGAATGC-11	1142243F	0.0106817	0	Necrosis
CTAGTATTCGGAATTA-11	1142243F	0	0	Invasive cancer + stroma + lymphocytes
GTGGAACCTACATGCG-11	1142243F	0	0	Invasive cancer + stroma + lymphocytes
CCTAAAGGCTGACGCT-11	1142243F	0.149337	0	Invasive cancer + stroma + lymphocytes
CGTGACATTGGGTCGT-11	1142243F	0.161544	0	Invasive cancer + stroma + lymphocytes
CCAATCGGTAGATCGA-11	1142243F	0.0104654	1	Invasive cancer + stroma + lymphocytes
ATTGTCGCAATACCTT-11	1142243F	0.0341304	1	Invasive cancer + stroma + lymphocytes
AAATTACACGACTCTG-11	1142243F	0.0556767	3	Invasive cancer + stroma + lymphocytes
CACTCCTCTCGGTCGG-11	1142243F	0.0967047	3	Invasive cancer + stroma + lymphocytes
AAATAACCATACGGGA-11	1142243F	0.173906	5	Invasive cancer + stroma + lymphocytes
AGTTACTCTATCGTGG-11	1142243F	0.0493357	4	Invasive cancer + stroma + lymphocytes
CGTTAGCTCACAACTG-11	1142243F	0.206591	6	Invasive cancer + stroma + lymphocytes
GAATGTATGGCAGGTC-11	1142243F	0.0835567	5	Invasive cancer + stroma + lymphocytes
GCAACCACCAGACCGG-11	1142243F	0.199552	6	Stroma
TCACTCGTGCAACGGC-11	1142243F	0.306913	6	Invasive cancer + stroma + lymphocytes
AAACAGAGCGACTCCT-11	1142243F	0.221337	6	Stroma
CAGCCTCTCCTCAAGA-11	1142243F	0.31837	6	Stroma
TTGCGTGAACGCTTAG-11	1142243F	0.22256	6	Stroma
CCGCCTGCGAATTGGT-11	1142243F	0.402412	6	Stroma
AGATGAGGGTTGCGAT-11	1142243F	0.273624	6	Stroma
CGGTGGGCTCCAGCCT-11	1142243F	0.507482	6	Stroma
GGCAGCGGTAATCCTA-11	1142243F	0.379889	6	Stroma
GCTAGCAGGGAGTGGG-11	1142243F	0.39003	6	Invasive cancer + stroma + lymphocytes
CTCAAGACATTAGCGC-11	1142243F	0.101991	6	Invasive cancer + stroma + lymphocytes
CACGGCGCGCCAAAGG-11	1142243F	0.341851	6	Invasive cancer + stroma + lymphocytes
TGCAATTTGGGCACGG-11	1142243F	0.0617738	6	Invasive cancer + stroma + lymphocytes
ATGCCAATCGCTCTGC-11	1142243F	0.459407	6	Invasive cancer + stroma + lymphocytes
GCTGGACCCAAAGTGG-11	1142243F	0.460346	6	Invasive cancer + stroma + lymphocytes
ATTCCTAAGACGTGGA-11	1142243F	0.37553	6	Invasive cancer + stroma + lymphocytes
TCCGGAGGAAGGGCTG-11	1142243F	0.29712	5	Invasive cancer + stroma + lymphocytes
TCGGTGACCGCTCCGG-11	1142243F	0.292935	5	Invasive cancer + stroma + lymphocytes
TCCGAAGTAGTCACCA-11	1142243F	0.0820883	4	Artefact
CATGTAGGAGCGCCAA-11	1142243F	0.365443	3	Invasive cancer + stroma + lymphocytes
CACAAGAAAGATATTA-11	1142243F	0.0687589	1	Invasive cancer + stroma + lymphocytes
AGGGTCAGTAACCCTA-11	1142243F	0.0416249	1	Invasive cancer + stroma + lymphocytes
TAAGCCCTTACGACCA-11	1142243F	0.0771633	0	Invasive cancer + stroma + lymphocytes
ATACCGTCATCCATAA-11	1142243F	0.123398	1	Invasive cancer + stroma + lymphocytes
GGACGTCCATAGTTGG-11	1142243F	0.0144405	1	Invasive cancer + stroma + lymphocytes
CATCAAACTGGCGCCC-11	1142243F	0	2	Invasive cancer + stroma + lymphocytes
AAACGTGTTCGCCCTA-11	1142243F	0.348734	3	Invasive cancer + stroma + lymphocytes
AAATTGGTGAGAAGCA-11	1142243F	0.230372	4	Invasive cancer + stroma + lymphocytes
GGTCATTGTAGTCATA-11	1142243F	0.409835	4	Invasive cancer + stroma + lymphocytes
TGCAGTGAGGCTCGGG-11	1142243F	0.35153	5	Invasive cancer + stroma + lymphocytes
GAACATTAGTATGTTA-11	1142243F	0.393756	5	Invasive cancer + stroma + lymphocytes
GGTTTGCGAACACGTA-11	1142243F	0.258665	5	Invasive cancer + stroma + lymphocytes
ACACAAATATTCCTAG-11	1142243F	0.333558	5	Invasive cancer + stroma + lymphocytes
TTGGGTTTATTCAGCG-11	1142243F	0.338466	5	Invasive cancer + stroma + lymphocytes
ATTCGCAGAGGACACT-11	1142243F	0.212412	4	Invasive cancer + stroma + lymphocytes
GATTTAGTGCGTACTG-11	1142243F	0.32584	5	Invasive cancer + stroma + lymphocytes
TAGAAACACAATAGTG-11	1142243F	0.0449805	4	Invasive cancer + stroma + lymphocytes
CAGTAGATGATGTCCG-11	1142243F	0.0442609	3	Invasive cancer + stroma + lymphocytes
TCTTAACTCGGATGTA-11	1142243F	0.407091	4	Invasive cancer + stroma + lymphocytes
TACATCTTGTTTCTTG-11	1142243F	0.359421	4	Invasive cancer + stroma + lymphocytes
TTCATAGGGTGTCCAT-11	1142243F	0.333427	4	Invasive cancer + stroma + lymphocytes
TGAAGTAGCTTACGGA-11	1142243F	0.318284	4	Invasive cancer + stroma + lymphocytes
GCACAAGTGGATCATA-11	1142243F	0.324759	4	Invasive cancer + stroma + lymphocytes
GGGCGAATTTCTCCAC-11	1142243F	0.198895	3	Invasive cancer + stroma + lymphocytes
ATGTTCCTGCCCACCT-11	1142243F	0.328976	3	Invasive cancer + stroma + lymphocytes
GCTCAACCTCTTAGAG-11	1142243F	0.0144787	2	Invasive cancer + stroma + lymphocytes
ATAGCTGCTCTTGTTA-11	1142243F	0	2	Invasive cancer + stroma + lymphocytes
CGTCAGCTATTTACTC-11	1142243F	0	1	Invasive cancer + stroma + lymphocytes
ATCTGATAGTGTCTTA-11	1142243F	0	1	Stroma
TGCACTATGTGAGTGC-11	1142243F	0.0172399	1	Stroma
CCGACAAACACATGAG-11	1142243F	0.0328586	0	Stroma
GCCTTGTATATGCAGT-11	1142243F	0.220635	0	Stroma
ATAATACCGTTAGCCG-11	1142243F	0	0	Stroma
ACACTCCAATGTCACT-11	1142243F	0.113994	0	Invasive cancer + stroma + lymphocytes
AGTTGCTGACTGATAT-11	1142243F	0.0248883	0	Invasive cancer + stroma + lymphocytes
GGCGCTCCTCATCAAT-11	1142243F	0.145169	0	Invasive cancer + stroma + lymphocytes
TGCCTGACATCGGTCA-11	1142243F	0.0481621	0	Invasive cancer + stroma + lymphocytes
TTGGCCATCTTGCGCT-11	1142243F	0	0	Invasive cancer + stroma + lymphocytes
CAGTGGTTGCACATGA-11	1142243F	0	0	Invasive cancer + stroma + lymphocytes
AGAATTGTTTGACATA-11	1142243F	0.0671027	1	Invasive cancer + stroma + lymphocytes
AAATGCTCGTTACGTT-11	1142243F	0.0159869	1	Necrosis
CACCTAATAGAGTCGT-11	1142243F	0.0551569	1	Invasive cancer + stroma + lymphocytes
CATTTCTAGCAGACTA-11	1142243F	0.258338	1	Invasive cancer + stroma + lymphocytes
CCGAAAGTGGTGAGCA-11	1142243F	0.152832	2	Invasive cancer + stroma + lymphocytes
AGTCAGCCACCGCCTG-11	1142243F	0.353658	2	Invasive cancer + stroma + lymphocytes
TCATCACTCGAGCTCG-11	1142243F	0.325353	3	Invasive cancer + stroma + lymphocytes
CTCAGGACTCACCTGT-11	1142243F	0	3	Invasive cancer + stroma + lymphocytes
CGGTGTACTTGATCCC-11	1142243F	0.061588	3	Stroma
CCTACGGCTCAGTCGA-11	1142243F	0.0154687	3	Invasive cancer + stroma + lymphocytes
GTACTTGGGCACTTCT-11	1142243F	0.146685	4	Stroma
TGATTTCCTCCTGACG-11	1142243F	0	4	Stroma
CCTCACCAATCTTGAC-11	1142243F	0.279477	4	Stroma
GGTGAGATGCAGATAA-11	1142243F	0.251137	5	Stroma
GCTAGTTTCATTGAGG-11	1142243F	0.415902	4	Invasive cancer + stroma + lymphocytes
AGGACATCGCACGTCG-11	1142243F	0.422854	5	Invasive cancer + stroma + lymphocytes
GTGGACGTGCTGAGAC-11	1142243F	0.100058	3	Invasive cancer + stroma + lymphocytes
TAAGGAACTTGTGGGA-11	1142243F	0.117033	4	Invasive cancer + stroma + lymphocytes
TCGCTGTGCGTAAATC-11	1142243F	0.0582802	2	Invasive cancer + stroma + lymphocytes
GCATCCCTAACTTTGA-11	1142243F	0.0262813	2	Invasive cancer + stroma + lymphocytes
CACCCACACGTCACCC-11	1142243F	0.136636	1	Invasive cancer + stroma + lymphocytes
CCCTCATTCTGGAATT-11	1142243F	0.253031	1	Invasive cancer + stroma + lymphocytes
AGGGCGTGATCGGCTA-11	1142243F	0.0670889	0	Invasive cancer + stroma + lymphocytes
GGTGCGGATAAGTGGC-11	1142243F	0.0823042	1	Invasive cancer + stroma + lymphocytes
TAATATTGAAATTCGC-11	1142243F	0.0639027	1	Invasive cancer + stroma + lymphocytes
CTTACACTGGGAAATA-11	1142243F	0.0449133	1	Invasive cancer + stroma + lymphocytes
ACCAAGAACGCGTGTC-11	1142243F	0.384002	1	Invasive cancer + stroma + lymphocytes
GCCTTCAGCCCTACCG-11	1142243F	0.133228	1	Invasive cancer + stroma + lymphocytes
GATGCTACAAGCGCCT-11	1142243F	0	1	Invasive cancer + stroma + lymphocytes
CCGGGACCCGCAGAGA-11	1142243F	0.196954	1	Invasive cancer + stroma + lymphocytes
GTTCCAGTCTGACCAT-11	1142243F	0.0718371	0	Invasive cancer + stroma + lymphocytes
ATGATCGGGAATAGAC-11	1142243F	0.0103723	0	Necrosis
TTGGATTGGGTACCAC-11	1142243F	0.0357143	0	Invasive cancer + stroma + lymphocytes
TACCTCACGCTTGTAC-11	1142243F	0.0709494	0	Necrosis
CATGGCAGGAAGATCG-11	1142243F	0.094955	0	Necrosis
ATGACGCCGGCTCTAA-11	1142243F	0.16357	0	Necrosis
AGCGACATCCCATTCA-11	1142243F	0.0245486	0	Necrosis
AGTAATGTCTTGCCGC-11	1142243F	0	0	Necrosis
TTCTTAGTGGCTCAGA-11	1142243F	0	0	Necrosis
CGTCTGGAAGGGCCCG-11	1142243F	0.046638	0	Necrosis
ACGTGCGCCTCGTGCA-11	1142243F	0.0524712	0	Necrosis
AGAGCGGGCTAATCAT-11	1142243F	0.0373109	0	Necrosis
GCGTCGAAATGTCGGT-11	1142243F	0	0	Necrosis
AACTGATATTAGGCCT-11	1142243F	0	0	Necrosis
CGAGCTGGGCTTTAGG-11	1142243F	0.0690454	0	Necrosis
GGGTGTTTCAGCTATG-11	1142243F	0.0171618	0	Necrosis
TTAATTTCAGACGCGG-11	1142243F	0.0726316	1	Necrosis
ACTGCCGTCGTAACTC-11	1142243F	0.242889	0	Necrosis
GTGCACGAAAGTGACT-11	1142243F	0.179256	0	Necrosis
ATCTCCCTGCAATCTA-11	1142243F	0.0214788	0	Necrosis
ACGCCAGATGATTTCT-11	1142243F	0.193441	0	Necrosis
AGCTATTTAATCCAAC-11	1142243F	0.0110318	0	Necrosis
CCACGAGAAGAGAATC-11	1142243F	0.0394961	0	Necrosis
GATTCCGCGTTTCCGT-11	1142243F	0.0101155	0	Necrosis
GTCGGATGTAGCGCGC-11	1142243F	0	0	Necrosis
TATTTATACCGAGTAG-11	1142243F	0.0643241	0	Necrosis
GTAGGTGATCCGTGTA-11	1142243F	0	0	Necrosis
AGTTAAGCGGTCCCGG-11	1142243F	0.0332938	0	Necrosis
CTGGCGACATAAGTCC-11	1142243F	0.0192629	0	Necrosis
TTGGCCTAGAATTTCG-11	1142243F	0.101963	0	Invasive cancer + stroma + lymphocytes
GGCATATCGGTTCTGC-11	1142243F	0.0317714	0	Invasive cancer + stroma + lymphocytes
GGGCGTCCACTGGCTC-11	1142243F	0.0115559	0	Invasive cancer + stroma + lymphocytes
TTACCCATTGCCGGGT-11	1142243F	0.10647	0	Invasive cancer + stroma + lymphocytes
TTAGACACGATCGTTG-11	1142243F	0.0360921	1	Invasive cancer + stroma + lymphocytes
GCGCTGATCCAGACTC-11	1142243F	0	0	Necrosis
TTCGGCAACCCGCTGA-11	1142243F	0.0617371	2	Invasive cancer + stroma + lymphocytes
GATATTTCCTACATGG-11	1142243F	0.0495183	2	Invasive cancer + stroma + lymphocytes
CTGCGTTACGATATAA-11	1142243F	0.020343	4	Invasive cancer + stroma + lymphocytes
TAATAAACAAGGAGAT-11	1142243F	0.105571	4	Invasive cancer + stroma + lymphocytes
AACCTTTACGACGTCT-11	1142243F	0.0341026	5	Invasive cancer + stroma + lymphocytes
AGTCCCGCCTTTAATT-11	1142243F	0.0514944	5	Invasive cancer + stroma + lymphocytes
TGAGATTAGGCCCTAA-11	1142243F	0.104381	6	Invasive cancer + stroma + lymphocytes
AGTGTATTGCGCATTG-11	1142243F	0.143703	6	Stroma
GTTGGATTCAGTGGCT-11	1142243F	0.283822	6	Stroma
TAAAGCTGCAATAGGG-11	1142243F	0.047011	6	Stroma
AGTAGGAAGGAAGTTG-11	1142243F	0.266231	6	Stroma
TATCACTTCGAGTAAC-11	1142243F	0.332353	6	Stroma
TGATCTACGCTGATCT-11	1142243F	0.356594	6	Invasive cancer + stroma + lymphocytes
GGATCATCCCGTACGC-11	1142243F	0.277304	6	Stroma
TGACACTTCTCTTTGC-11	1142243F	0.21653	6	Invasive cancer + stroma + lymphocytes
AGCCCTTCTAATCCGA-11	1142243F	0.0790421	6	Invasive cancer + stroma + lymphocytes
CACCGCGTCCACTCTA-11	1142243F	0.369477	6	Invasive cancer + stroma + lymphocytes
TAATTGGAATCGGGAA-11	1142243F	0.202268	6	Invasive cancer + stroma + lymphocytes
TCGTAAGCTCCGAGGA-11	1142243F	0.419708	6	Invasive cancer + stroma + lymphocytes
TATATTACAAATGTCG-11	1142243F	0.44563	5	Invasive cancer + stroma + lymphocytes
CGCGAGAGGGACTTGT-11	1142243F	0.286073	6	Invasive cancer + stroma + lymphocytes
GGACCTACGGTAACGT-11	1142243F	0.0392764	5	Invasive cancer + stroma + lymphocytes
GAAATATGCTTGAATG-11	1142243F	0.347351	5	Invasive cancer + stroma + lymphocytes
CCGTATTAGCGCAGTT-11	1142243F	0.125959	5	Invasive cancer + stroma + lymphocytes
AGGCGTCTATGGACGG-11	1142243F	0.146892	4	Invasive cancer + stroma + lymphocytes
AACATCGATACGTCTA-11	1142243F	0.160205	4	Invasive cancer + stroma + lymphocytes
TGAATATGCTATAAAC-11	1142243F	0.0524711	3	Invasive cancer + stroma + lymphocytes
ACCAAACACCCAGCGA-11	1142243F	0.313502	4	Invasive cancer + stroma + lymphocytes
TGGCTTGTACAAGCTT-11	1142243F	0.125615	3	Invasive cancer + stroma + lymphocytes
GAATGAAGGTCTTCAG-11	1142243F	0.439353	4	Invasive cancer + stroma + lymphocytes
AGATACCAGCACTTCA-11	1142243F	0	4	Invasive cancer + stroma + lymphocytes
GCGGTCCCGGTGAAGG-11	1142243F	0.187349	5	Invasive cancer + stroma + lymphocytes
GAGGCATTTGCAGCAG-11	1142243F	0.453718	5	Invasive cancer + stroma + lymphocytes
GGCAAGCCAGGGATAG-11	1142243F	0.423296	5	Invasive cancer + stroma + lymphocytes
TCTACGGGCTCAGTTG-11	1142243F	0.345358	5	Invasive cancer + stroma + lymphocytes
TCTGCGAATCGTTCGC-11	1142243F	0.462373	5	Invasive cancer + stroma + lymphocytes
AGCTCGTTGATGGAAA-11	1142243F	0.376425	5	Invasive cancer + stroma + lymphocytes
TGAATGAGATACAGCA-11	1142243F	0.490568	5	Invasive cancer + stroma + lymphocytes
ACCCTTGCCTGGGTCG-11	1142243F	0.410687	5	Invasive cancer + stroma + lymphocytes
GGCGAACCGTTCTGAT-11	1142243F	0.0455197	5	Invasive cancer + stroma + lymphocytes
GCGATGTCTGTGCTTG-11	1142243F	0.0412774	3	Invasive cancer + stroma + lymphocytes
ATTAACACCTGAGATA-11	1142243F	0.0991443	2	Invasive cancer + stroma + lymphocytes
GAAATCTGACCAAGTT-11	1142243F	0	3	Invasive cancer + stroma + lymphocytes
CCTGACAAACTCGCGC-11	1142243F	0.287998	2	Invasive cancer + stroma + lymphocytes
ATGTCATTTCCCATTG-11	1142243F	0.434272	3	Invasive cancer + stroma + lymphocytes
GCGGTGCGGAGCATCG-11	1142243F	0.226337	2	Invasive cancer + stroma + lymphocytes
CGGAAAGCAAATGTGC-11	1142243F	0.0746014	3	Invasive cancer + stroma + lymphocytes
GCTGAGCAACGGTTCT-11	1142243F	0.138712	2	Invasive cancer + stroma + lymphocytes
TCACTCTTCGTCTGTC-11	1142243F	0.0220287	2	Invasive cancer + stroma + lymphocytes
GATCTTCATTGTCCTC-11	1142243F	0.0113777	1	Invasive cancer + stroma + lymphocytes
ACTCGATGTATTTCAT-11	1142243F	0	1	Invasive cancer + stroma + lymphocytes
TGAAGAGCGGTCCTAG-11	1142243F	0	0	Invasive cancer + stroma + lymphocytes
TAAACGTCGTCAATGA-11	1142243F	0.0421021	1	Invasive cancer + stroma + lymphocytes
ACGTTATTGGTCACTC-11	1142243F	0.0261021	0	Invasive cancer + stroma + lymphocytes
ATAGCCTCAGTACCCA-11	1142243F	0	0	Stroma
CGGGAGTATACCGCCG-11	1142243F	0.127881	0	Stroma
GTCCTACAGGCGGCTC-11	1142243F	0.0122333	0	Invasive cancer + stroma + lymphocytes
CGGATAAGCGGACATG-11	1142243F	0.0602087	0	Invasive cancer + stroma + lymphocytes
AACTTCTGCGTCTATC-11	1142243F	0.106457	0	Invasive cancer + stroma + lymphocytes
GGGTTCAGACGAACAA-11	1142243F	0.242811	0	Invasive cancer + stroma + lymphocytes
AGTCTGGACATCCTTG-11	1142243F	0.216584	0	Invasive cancer + stroma + lymphocytes
TTGAACGAATCCTTTG-11	1142243F	0.123529	1	Stroma
GAAATACTAAACGTTT-11	1142243F	0.15756	1	Invasive cancer + stroma + lymphocytes
CCCGCGCAATGCACCC-11	1142243F	0.150394	2	Stroma
TTCGGCTAGAGATGGT-11	1142243F	0.18716	2	Invasive cancer + stroma + lymphocytes
GACACGAGTTAGAGGA-11	1142243F	0.0624996	3	Stroma
GAGGTCCCAAAGATCT-11	1142243F	0.18929	3	Invasive cancer + stroma + lymphocytes
TAACTCCATGGAGGCT-11	1142243F	0.165205	5	Stroma
CTTGTTTATGTAGCCA-11	1142243F	0.285723	4	Invasive cancer + stroma + lymphocytes
GATGGCGCACACATTA-11	1142243F	0.0540713	5	Stroma
ATAATAGTGTAGGGAC-11	1142243F	0.051624	4	Stroma
CGCTATTCAATGTATG-11	1142243F	0.40223	5	Stroma
ATATTGCTGTCAAAGT-11	1142243F	0.0267007	4	Stroma
GGATTCAGTACGGTGG-11	1142243F	0.243524	4	Stroma
TTCTTAGTGAACGGTG-11	1142243F	0.146642	4	Stroma
AATGGTTCTCACAAGC-11	1142243F	0.388301	4	Invasive cancer + stroma + lymphocytes
TATACACGCAAAGTAT-11	1142243F	0.113459	4	Invasive cancer + stroma + lymphocytes
CTTCATAGCTCAAGAA-11	1142243F	0.532361	4	Invasive cancer + stroma + lymphocytes
CAACGGTTCTTGATAC-11	1142243F	0.138864	4	Invasive cancer + stroma + lymphocytes
ACACCCGAGAAATCCG-11	1142243F	0.474076	3	Invasive cancer + stroma + lymphocytes
TCTATCATGCAGTTAC-11	1142243F	0.0816875	2	Invasive cancer + stroma + lymphocytes
CCCGCCATGCTCCCGT-11	1142243F	0	3	Invasive cancer + stroma + lymphocytes
CGCTTCCACTGAAATC-11	1142243F	0.0934069	1	Invasive cancer + stroma + lymphocytes
CACTGTCCAAGTGAGA-11	1142243F	0.130062	3	Invasive cancer + stroma + lymphocytes
ATTACTAGCCTCTTGC-11	1142243F	0.0952141	1	Invasive cancer + stroma + lymphocytes
CATAGTAGCATAGTAG-11	1142243F	0.0344766	3	Invasive cancer + stroma + lymphocytes
CAACTCCTTGATCCCG-11	1142243F	0.0857465	2	Invasive cancer + stroma + lymphocytes
AAGTAGAAGACCGGGT-11	1142243F	0.0342796	3	Invasive cancer + stroma + lymphocytes
GCGGGAACCAGGCCCT-11	1142243F	0	2	Invasive cancer + stroma + lymphocytes
ATTAGATTGATAGCGG-11	1142243F	0.0419128	3	Invasive cancer + stroma + lymphocytes
CTCGGTCCGTAGCCTG-11	1142243F	0.459222	1	Invasive cancer + stroma + lymphocytes
TGGCTTTGGGTAGACA-11	1142243F	0	1	Invasive cancer + stroma + lymphocytes
TATCCATATCATGCGA-11	1142243F	0.0647511	0	Invasive cancer + stroma + lymphocytes
GGAGTGCCGCCCTGGA-11	1142243F	0.0302029	0	Invasive cancer + stroma + lymphocytes
TGAGAATGCTTTACCG-11	1142243F	0.294363	0	Invasive cancer + stroma + lymphocytes
TTAACCAACCCTCCCT-11	1142243F	0.0610279	0	Invasive cancer + stroma + lymphocytes
TGTTTCGGTACTTCTC-11	1142243F	0.0591516	0	Invasive cancer + stroma + lymphocytes
TTGCTGAAGGAACCAC-11	1142243F	0.128709	0	Invasive cancer + stroma + lymphocytes
TATTTAGTCTAGATCG-11	1142243F	0	0	Necrosis
CTCCGGCCTAATATGC-11	1142243F	0	0	Invasive cancer + stroma + lymphocytes
TTGTGGCCCTGACAGT-11	1142243F	0	0	Necrosis
TCGCCGGTCGATCCGT-11	1142243F	0.0336483	0	Invasive cancer + stroma + lymphocytes
CCATAGGTTGGCGTGG-11	1142243F	0.0276345	0	Necrosis
GAACGACCGAATGATA-11	1142243F	0.045772	0	Invasive cancer + stroma + lymphocytes
TCCGATAATTGCCATA-11	1142243F	0.0426076	0	Necrosis
CATTACGTCGGCCCGT-11	1142243F	0.0133922	0	Invasive cancer + stroma + lymphocytes
CAAGCACCAAATGCCT-11	1142243F	0.0309072	0	Necrosis
TGCATGGATCGGATCT-11	1142243F	0.0318798	0	Invasive cancer + stroma + lymphocytes
GAAATCGCGCGCAACT-11	1142243F	0.090601	1	Necrosis
CTGAAAGAGATCCGAC-11	1142243F	0.0838734	1	Necrosis
CACCTCGATGGTGGAC-11	1142243F	0.0807397	1	Necrosis
ATTTGTTCCAGGGCTC-11	1142243F	0.0126745	1	Necrosis
TGGGCCACAAGAGCGC-11	1142243F	0.0530868	1	Necrosis
CCTTCTTGATCCAGTG-11	1142243F	0.0800966	1	Necrosis
CCTCGCCAGCAAATTA-11	1142243F	0.0405165	0	Necrosis
TTCATGGCGCAACAGG-11	1142243F	0.0322584	1	Necrosis
TTAATCAGTACGTCAG-11	1142243F	0.0405775	0	Necrosis
CCTATCTATATCGGAA-11	1142243F	0.0134776	1	Necrosis
ATTATACTTTGCTCGT-11	1142243F	0.01456	1	Necrosis
ATGGATCCGGCGTCCG-11	1142243F	0.0850578	1	Stroma
CGCCCGCTTCCGTACA-11	1142243F	0.0400701	1	Necrosis
GGATTCCGCTATACCC-11	1142243F	0.197894	1	Necrosis
CGGTCTATCAACCCGT-11	1142243F	0.0266892	0	Necrosis
ATGCCGGTTGATGGGA-11	1142243F	0.0418511	1	Necrosis
TCATGCAGGTTCTCAT-11	1142243F	0.0411974	0	Necrosis
TGAGCTTTAATGACGC-11	1142243F	0.255359	1	Necrosis
TCCCTTAGATTACTCG-11	1142243F	0.225222	0	Necrosis
ATATCTCCCTCGTTAA-11	1142243F	0.0390074	1	Necrosis
AGCTCTTCCCAGTGCA-11	1142243F	0.0268241	1	Invasive cancer + stroma + lymphocytes
TCGCTAAACCGCTATC-11	1142243F	0.19299	1	Invasive cancer + stroma + lymphocytes
CACATTCTTTCGATGG-11	1142243F	0.0249903	2	Invasive cancer + stroma + lymphocytes
GATATGCGGTAGCCAA-11	1142243F	0.0435533	3	Invasive cancer + stroma + lymphocytes
CGTTTCACTTCGGGCG-11	1142243F	0.0770087	4	Invasive cancer + stroma + lymphocytes
CCAATTACGGGTCGAG-11	1142243F	0.213912	5	Invasive cancer + stroma + lymphocytes
GCAGGTAGAGTATGGT-11	1142243F	0.0621172	5	Invasive cancer + stroma + lymphocytes
GTCGTATTGGCGTACA-11	1142243F	0.032742	6	Invasive cancer + stroma + lymphocytes
GAAATTAGCACGGATA-11	1142243F	0.194824	6	Invasive cancer + stroma + lymphocytes
AATGCACCAAGCAATG-11	1142243F	0.191977	6	Invasive cancer + stroma + lymphocytes
AGGACGCTCGATGTTG-11	1142243F	0.21645	6	Stroma
GGCTAAAGGGCGGGTC-11	1142243F	0.122244	6	Stroma
CATCTATCCCGTGTCT-11	1142243F	0.157279	6	Stroma
CAGTAACTATTTATTG-11	1142243F	0.0221552	5	Invasive cancer + stroma + lymphocytes
CATATACTACTGATAA-11	1142243F	0.289983	5	Invasive cancer + stroma + lymphocytes
GCGTTCGGAGACCGGG-11	1142243F	0.0313764	3	Invasive cancer + stroma + lymphocytes
AAGTTCAGTCTGCGTA-11	1142243F	0.0729578	5	Invasive cancer + stroma + lymphocytes
CGAAGCTATAAATTCA-11	1142243F	0.0511171	2	Invasive cancer + stroma + lymphocytes
CGCGGTCACAAACCAA-11	1142243F	0.0611728	4	Invasive cancer + stroma + lymphocytes
GGGAATGAGCCCTCAC-11	1142243F	0.0282877	2	Invasive cancer + stroma + lymphocytes
ACGGAGCGCAAATTAC-11	1142243F	0.0428319	4	Invasive cancer + stroma + lymphocytes
CGTTCTTCGCACACCT-11	1142243F	0.118055	2	Invasive cancer + stroma + lymphocytes
GAATAGCCCTGCGGTC-11	1142243F	0.0155835	4	Invasive cancer + stroma + lymphocytes
AATAGCTACCGCGTGC-11	1142243F	0.157099	3	Invasive cancer + stroma + lymphocytes
CCGAGCTGTGCTTGTC-11	1142243F	0.233117	5	Invasive cancer + stroma + lymphocytes
GATGACGATGATCGCG-11	1142243F	0.391647	5	Invasive cancer + stroma + lymphocytes
GCCTATGCTGGGCCTT-11	1142243F	0.121296	5	Invasive cancer + stroma + lymphocytes
TTACTGTCTAGAGCTC-11	1142243F	0.300981	5	Invasive cancer + stroma + lymphocytes
AGCGGTTGCCGCTCTG-11	1142243F	0.41065	5	Invasive cancer + stroma + lymphocytes
GCTTGCAGCACAATTG-11	1142243F	0.355384	5	Invasive cancer + stroma + lymphocytes
CCGGAGGTCTTATGGT-11	1142243F	0.0905182	5	Invasive cancer + stroma + lymphocytes
ACAGTATACCGTGGGA-11	1142243F	0.335579	5	Invasive cancer + stroma + lymphocytes
GGGATCCCAATACAAA-11	1142243F	0.291096	5	Invasive cancer + stroma + lymphocytes
ATTACGACTCCACAGT-11	1142243F	0.342866	5	Invasive cancer + stroma + lymphocytes
CTCACACGCAAGCCTA-11	1142243F	0.115345	5	Invasive cancer + stroma + lymphocytes
CCAGATGTAAATGGGT-11	1142243F	0.239721	5	Invasive cancer + stroma + lymphocytes
GAACTTGTGCACGGGA-11	1142243F	0.327623	5	Invasive cancer + stroma + lymphocytes
AAGCCGCTTTACCTTG-11	1142243F	0.310858	5	Invasive cancer + stroma + lymphocytes
TCCATTCCCACTAGAG-11	1142243F	0.122924	5	Invasive cancer + stroma + lymphocytes
AGAGCGCTTGTAACGG-11	1142243F	0.228845	5	Invasive cancer + stroma + lymphocytes
TGGGTTCCCGGACGGA-11	1142243F	0.168816	2	Invasive cancer + stroma + lymphocytes
GCTGCGCCTCCCACGT-11	1142243F	0.0309584	1	Invasive cancer + stroma + lymphocytes
CTGTTGGCTCTTCTGA-11	1142243F	0.24988	2	Invasive cancer + stroma + lymphocytes
TTGTTCTAGATACGCT-11	1142243F	0	1	Invasive cancer + stroma + lymphocytes
CCCTCAAGCTCTTAGT-11	1142243F	0.191904	2	Invasive cancer + stroma + lymphocytes
TGGTCTAGCTTACATG-11	1142243F	0.0448636	1	Invasive cancer + stroma + lymphocytes
ATGCACCTTCCTTAAT-11	1142243F	0.0676743	1	Invasive cancer + stroma + lymphocytes
GGGATACGGTAATAAT-11	1142243F	0.0240044	0	Stroma
AGTTCACCGGTTGGAC-11	1142243F	0	1	Invasive cancer + stroma + lymphocytes
GACATACTGTCGCAGA-11	1142243F	0.0256894	0	Stroma
TGGACACCGTTGCTTG-11	1142243F	0	0	Stroma
TGCGATGCTAATGGCT-11	1142243F	0.0815643	0	Stroma
TTCTGTTTCCTGTCGC-11	1142243F	0	0	Stroma
CGTTGTAAACGTCAGG-11	1142243F	0.0239012	0	Invasive cancer + stroma + lymphocytes
GATCGGCGATAAGTCG-11	1142243F	0.0308033	0	Stroma
AGCCTTAAAGCGGAAG-11	1142243F	0	0	Invasive cancer + stroma + lymphocytes
TCCGTAACCACAATCC-11	1142243F	0	0	Invasive cancer + stroma + lymphocytes
GAATGCCGAAATGACC-11	1142243F	0.0584613	0	Invasive cancer + stroma + lymphocytes
TATACTCATGCGGCAA-11	1142243F	0.0273511	0	Invasive cancer + stroma + lymphocytes
TAGTGTCAGAAACGGC-11	1142243F	0.0556679	0	Invasive cancer + stroma + lymphocytes
CGTCATACCATATCCA-11	1142243F	0.0758631	0	Invasive cancer + stroma + lymphocytes
TAGTACCTTAGTGGTC-11	1142243F	0.0101364	1	Invasive cancer + stroma + lymphocytes
CTGGCGGGAATAAGTA-11	1142243F	0.317652	1	Stroma
AGTGTGGTCTATTGTG-11	1142243F	0.189239	2	Stroma
GCTATCGCGGCGCAAC-11	1142243F	0.297868	3	Stroma
CAGTAATCCCTCCCAG-11	1142243F	0.368558	4	Stroma
GTATTAAGGCGTCTAA-11	1142243F	0.378139	5	Stroma
CTAATTTCAACAACAC-11	1142243F	0	5	Stroma
TTAGCAACATGGATGT-11	1142243F	0.140394	5	Stroma
ATGCTCAGTGTTGCAT-11	1142243F	0.283579	5	Stroma
GATGTTTGTGCGAGAT-11	1142243F	0.426965	5	Stroma
CACTTCGCCACAGGCT-11	1142243F	0.0431031	4	Stroma
CTGTATGGTGTAGAAA-11	1142243F	0.21977	4	Invasive cancer + stroma + lymphocytes
TACGTGCACTATGCTG-11	1142243F	0.0338483	2	Invasive cancer + stroma + lymphocytes
GTATCAGCTTGGGTTC-11	1142243F	0.131335	3	Invasive cancer + stroma + lymphocytes
TAACAAAGGGAGAAGC-11	1142243F	0.12024	1	Invasive cancer + stroma + lymphocytes
TTACATCGTGGCCTGG-11	1142243F	0.0607093	3	Invasive cancer + stroma + lymphocytes
TCTGAACCGGTCGGCT-11	1142243F	0.152053	1	Invasive cancer + stroma + lymphocytes
GGCTCGTGCCACCAGC-11	1142243F	0.137325	3	Invasive cancer + stroma + lymphocytes
TATAAGTGAGGATAGC-11	1142243F	0.133571	1	Invasive cancer + stroma + lymphocytes
GCCCGCGCGTTTGACA-11	1142243F	0.415629	3	Invasive cancer + stroma + lymphocytes
TGCTGGTTGGACAATT-11	1142243F	0.0255809	3	Invasive cancer + stroma + lymphocytes
GCCTAGCGATCTGACC-11	1142243F	0.567663	4	Invasive cancer + stroma + lymphocytes
CCATGCTCTGCAGGAA-11	1142243F	0.24466	5	Invasive cancer + stroma + lymphocytes
TATAAATCCACAAGCT-11	1142243F	0.447879	5	Invasive cancer + stroma + lymphocytes
CGCTCGACATAATGAT-11	1142243F	0.506947	6	Invasive cancer + stroma + lymphocytes
CCAATTGAATGTTAAT-11	1142243F	0.500985	5	Invasive cancer + stroma + lymphocytes
GCTAATACCGAATGCC-11	1142243F	0.518108	5	Invasive cancer + stroma + lymphocytes
TTCAACGACCCGACCG-11	1142243F	0.283781	4	Invasive cancer + stroma + lymphocytes
TTCCTCGAGGGTGTCT-11	1142243F	0.211009	4	Invasive cancer + stroma + lymphocytes
CAACGACCCGTTTACA-11	1142243F	0.222705	2	Invasive cancer + stroma + lymphocytes
CTTGTACTTGTTGACT-11	1142243F	0.0814409	1	Invasive cancer + stroma + lymphocytes
TCTCTAATAGCTGGTA-11	1142243F	0.0447212	1	Invasive cancer + stroma + lymphocytes
ATTATGCCATAGGGAG-11	1142243F	0.0463915	0	Invasive cancer + stroma + lymphocytes
GACAACGCAGCTTACG-11	1142243F	0.101024	0	Invasive cancer + stroma + lymphocytes
AGATGACTCGCCCACG-11	1142243F	0.0396015	0	Invasive cancer + stroma + lymphocytes
GTGCGGGTCTCCAAAT-11	1142243F	0.0114749	0	Invasive cancer + stroma + lymphocytes
GTACGAGATTGCGACA-11	1142243F	0	0	Necrosis
GTATAGGACTCAGTAG-11	1142243F	0.126664	0	Invasive cancer + stroma + lymphocytes
TTGCACGGAGCAGCAC-11	1142243F	0	0	Invasive cancer + stroma + lymphocytes
CACAGCTAGGGAGTGA-11	1142243F	0.0835863	0	Invasive cancer + stroma + lymphocytes
ATACTAGCATGACCCT-11	1142243F	0.0298826	0	Invasive cancer + stroma + lymphocytes
CCAAGACTTCTGCGAA-11	1142243F	0.0140555	0	Invasive cancer + stroma + lymphocytes
ACATAATAAGGCGGTG-11	1142243F	0.0725829	0	Invasive cancer + stroma + lymphocytes
TAATACACAGTAGTAT-11	1142243F	0	0	Invasive cancer + stroma + lymphocytes
TCTTGGTAACACCAAA-11	1142243F	0.11126	0	Invasive cancer + stroma + lymphocytes
AACTGGGTCCCGACGT-11	1142243F	0.0649774	0	Invasive cancer + stroma + lymphocytes
ATCACTTCATCCTCGC-11	1142243F	0	0	Invasive cancer + stroma + lymphocytes
TGGAAGGATAAAGATG-11	1142243F	0.0817585	1	Invasive cancer + stroma + lymphocytes
CATGATGCACAATTCT-11	1142243F	0	1	Invasive cancer + stroma + lymphocytes
TGCCTGATCAAACGAT-11	1142243F	0.120602	1	Necrosis
ATAGGGATATCCTTGA-11	1142243F	0.237905	1	Invasive cancer + stroma + lymphocytes
CACCTAATCAGTTTAC-11	1142243F	0.151921	1	Necrosis
TGTGACTACGCCAGTC-11	1142243F	0.0630891	1	Necrosis
CCCGACCATAGTCCGC-11	1142243F	0.171837	1	Necrosis
CGCGCCCGACTTAATA-11	1142243F	0.0932187	1	Necrosis
TGCCACCTGGCGAAAC-11	1142243F	0.0511233	1	Necrosis
CTGCCAAGGTTGGAAG-11	1142243F	0.199031	2	Necrosis
TCTCCAACGTAGGTTA-11	1142243F	0.13701	1	Necrosis
TTCTTGGAGTAATGAG-11	1142243F	0.176451	2	Stroma
GTCTCGATCTGCTTTC-11	1142243F	0.0464666	2	Stroma
TACTCTCCGAACAAAT-11	1142243F	0.145577	2	Necrosis
ATCACATTAGAATATC-11	1142243F	0.156934	2	Stroma
TACGGGATGCTAGCAG-11	1142243F	0.205682	2	Stroma
AGCTGAAGTAAACCAA-11	1142243F	0.260821	1	Necrosis
CATGGGTCGGGTGTGG-11	1142243F	0.257638	2	Necrosis
CACCCACGAGGCAATT-11	1142243F	0.0460263	1	Necrosis
TGCCATTACTAAAGAA-11	1142243F	0.178148	1	Necrosis
CCGTTACGTTAGAACA-11	1142243F	0.0256907	1	Necrosis
GCCAGGAGTAACCGAT-11	1142243F	0.0901703	1	Invasive cancer + stroma + lymphocytes
GGAAAGTGCCCATGCC-11	1142243F	0.0946447	2	Artefact
TCTTACCGGAACTCGT-11	1142243F	0.0410789	2	Artefact
TATGTCAAGACCGACT-11	1142243F	0.107588	4	Artefact
CCTAACTAAGGCTCTA-11	1142243F	0.115671	4	Invasive cancer + stroma + lymphocytes
GCGGTGAACTGCGCTC-11	1142243F	0.1347	5	Invasive cancer + stroma + lymphocytes
CCTCGCGCGATATAGG-11	1142243F	0.20133	5	Invasive cancer + stroma + lymphocytes
ATCGGCAAGCAGTCCA-11	1142243F	0.557531	6	Invasive cancer + stroma + lymphocytes
AGATCGTGCATAAGAT-11	1142243F	0.142939	5	Invasive cancer + stroma + lymphocytes
ATTCAGGACCTATTTC-11	1142243F	0.473617	6	Invasive cancer + stroma + lymphocytes
AGCTAGAAGCAGAAGT-11	1142243F	0.322434	5	Invasive cancer + stroma + lymphocytes
TTCGCTATCTGACGTG-11	1142243F	0.0567934	5	Invasive cancer + stroma + lymphocytes
TTCCGCAGAGAAATAT-11	1142243F	0.156249	2	Invasive cancer + stroma + lymphocytes
CAGTACATTCTCTAAA-11	1142243F	0.0142763	3	Invasive cancer + stroma + lymphocytes
GTGAAGATTTCAAGTG-11	1142243F	0.256846	1	Invasive cancer + stroma + lymphocytes
AACGCATGATCTGGGT-11	1142243F	0	1	Invasive cancer + stroma + lymphocytes
CCCAGAGGAGGGCGTA-11	1142243F	0.138504	0	Necrosis
GGAAACCTTGTTGAAT-11	1142243F	0.0316687	1	Invasive cancer + stroma + lymphocytes
GTGAAGCCGTATAGTC-11	1142243F	0.0215935	0	Necrosis
GAGCTGTCGTCTCGGA-11	1142243F	0.0375403	1	Invasive cancer + stroma + lymphocytes
TGTCATTTGTTGGGAA-11	1142243F	0.0248271	1	Invasive cancer + stroma + lymphocytes
ACCAACACCACACACT-11	1142243F	0.279121	2	Invasive cancer + stroma + lymphocytes
AAATGATTCGATCAGC-11	1142243F	0.104632	2	Invasive cancer + stroma + lymphocytes
CTGCTTTATGTCCGCG-11	1142243F	0.126306	3	Invasive cancer + stroma + lymphocytes
GCGAGAGGCCATGTAA-11	1142243F	0.274772	3	Invasive cancer + stroma + lymphocytes
ATTGACCGGCGATGAC-11	1142243F	0.317323	5	Invasive cancer + stroma + lymphocytes
ACCCTGGTAACGCCCT-11	1142243F	0.327101	4	Invasive cancer + stroma + lymphocytes
GTTGGACCGCATCAGG-11	1142243F	0.39408	5	Invasive cancer + stroma + lymphocytes
CGTTTACAAGGCAGCT-11	1142243F	0.265653	4	Invasive cancer + stroma + lymphocytes
CGGTCCATGAGACTCC-11	1142243F	0.264496	5	Invasive cancer + stroma + lymphocytes
GTTCGTCTGGGTCCCT-11	1142243F	0.0802494	4	Invasive cancer + stroma + lymphocytes
TGTACTACTCTCACGG-11	1142243F	0.242751	5	Invasive cancer + stroma + lymphocytes
AGTGAAGATGGTGTCC-11	1142243F	0.0492725	4	Invasive cancer + stroma + lymphocytes
GAGGGCCATAATATTA-11	1142243F	0.197211	4	Invasive cancer + stroma + lymphocytes
ACTCCCGTAGACTAGG-11	1142243F	0.166865	4	Invasive cancer + stroma + lymphocytes
CGTCAAATGGTCGCAG-11	1142243F	0.427202	5	Invasive cancer + stroma + lymphocytes
AAGTCTAGTAGCTGCC-11	1142243F	0.27971	4	Invasive cancer + stroma + lymphocytes
AAGAAATCACCAGATT-11	1142243F	0.289832	5	Invasive cancer + stroma + lymphocytes
GAGTGCACGGACAACA-11	1142243F	0.204021	5	Invasive cancer + stroma + lymphocytes
GTTCAAATCAGATGTC-11	1142243F	0.0313472	1	Invasive cancer + stroma + lymphocytes
CATGGCTCCCTATGTC-11	1142243F	0.0119917	1	Invasive cancer + stroma + lymphocytes
GGCCACACGAAAGCCT-11	1142243F	0.221689	1	Invasive cancer + stroma + lymphocytes
GAAGCCGGGTAAGCTC-11	1142243F	0.0104291	1	Stroma
TTGCGCTCTCTCGCTT-11	1142243F	0.0106391	1	Invasive cancer + stroma + lymphocytes
TACATGACCTTATCCG-11	1142243F	0.0137502	0	Stroma
GTCCTTCTACAACCCA-11	1142243F	0.0437535	0	Stroma
TATATGCTGGGTTGCC-11	1142243F	0	0	Stroma
GTTTATGGGATTTAGA-11	1142243F	0	0	Stroma
GGAACCCGAACAAGAA-11	1142243F	0.0655751	0	Invasive cancer + stroma + lymphocytes
AACGTTATCAGCACCT-11	1142243F	0.0112429	0	Invasive cancer + stroma + lymphocytes
CATCGTCCGGTTACTA-11	1142243F	0.070744	0	Invasive cancer + stroma + lymphocytes
AGACAGCTCAGAATCC-11	1142243F	0.314363	0	Invasive cancer + stroma + lymphocytes
GCAGATCCTCGCAAAT-11	1142243F	0.0118839	0	Invasive cancer + stroma + lymphocytes
GGGTCATGCGTACCAT-11	1142243F	0	0	Invasive cancer + stroma + lymphocytes
CTGGTCATTCCAATCC-11	1142243F	0.201851	0	Invasive cancer + stroma + lymphocytes
TCAGGGCGCAAACTCG-11	1142243F	0	0	Invasive cancer + stroma + lymphocytes
GATGCCAGCAGAAGGC-11	1142243F	0.0145075	0	Invasive cancer + stroma + lymphocytes
GTTATTAACGTGGGAG-11	1142243F	0.0274041	0	Artefact
AATACAATGTTTCAGG-11	1142243F	0.0108416	0	Invasive cancer + stroma + lymphocytes
TTGCTGCACCTATCCA-11	1142243F	0.0790666	0	Artefact
CCAGAGACAAAGCCGG-11	1142243F	0.0123415	1	Invasive cancer + stroma + lymphocytes
CCGAAGTATATTGTTC-11	1142243F	0.0269057	1	Invasive cancer + stroma + lymphocytes
GCTAAACCTGAGGTGA-11	1142243F	0.0121171	1	Invasive cancer + stroma + lymphocytes
TCATACTTACAGATCC-11	1142243F	0.328478	3	Invasive cancer + stroma + lymphocytes
CGAGCACTTCAAGTTT-11	1142243F	0.250994	3	Invasive cancer + stroma + lymphocytes
TAGCAACCTGTCACAA-11	1142243F	0.322843	4	Stroma
TGGGAAATGCCTTTCC-11	1142243F	0.28894	4	Invasive cancer + stroma + lymphocytes
AGACCATGGGATACAA-11	1142243F	0.238254	5	Stroma
TAAATGAATCCGTTTC-11	1142243F	0.29975	5	Stroma
ACAACGGTCCCTGCGA-11	1142243F	0.0825262	4	Stroma
GTCACTCTCCAAATCT-11	1142243F	0.0124958	3	Invasive cancer + stroma + lymphocytes
TTCTACTTGCGAGGGC-11	1142243F	0.110443	2	Invasive cancer + stroma + lymphocytes
CGCAATTACTTTCGGT-11	1142243F	0.0533688	1	Invasive cancer + stroma + lymphocytes
CTGTTCATCTCACGGG-11	1142243F	0.123384	0	Invasive cancer + stroma + lymphocytes
TTCTTGTAACCTAATG-11	1142243F	0.0571039	0	Invasive cancer + stroma + lymphocytes
GCTTGATGATAATCAG-11	1142243F	0.0942863	0	Invasive cancer + stroma + lymphocytes
TTGGCTCGCATGAGAC-11	1142243F	0.134564	0	Necrosis
GCCCAGTTGGTATGCC-11	1142243F	0.0119885	0	Invasive cancer + stroma + lymphocytes
ATTCCTCCGCCAGTGC-11	1142243F	0	0	Necrosis
TCGTCCGCTGGCGTCT-11	1142243F	0.0489477	1	Invasive cancer + stroma + lymphocytes
GGAGAAGTCATTGGCA-11	1142243F	0.0379561	0	Invasive cancer + stroma + lymphocytes
TTGTTAGCAAATTCGA-11	1142243F	0.120809	2	Invasive cancer + stroma + lymphocytes
TCTAGCATCTTCGATG-11	1142243F	0.049796	2	Invasive cancer + stroma + lymphocytes
TTCTAGGCCAATTGTG-11	1142243F	0.0468658	5	Invasive cancer + stroma + lymphocytes
TCACGGTCATCGCACA-11	1142243F	0.0652049	4	Invasive cancer + stroma + lymphocytes
ATGAAGCCAAGGAGCC-11	1142243F	0.241666	5	Invasive cancer + stroma + lymphocytes
AATGACTGTCAGCCGG-11	1142243F	0.284544	4	Invasive cancer + stroma + lymphocytes
CCAAACAGAACCCTCG-11	1142243F	0.0804907	4	Invasive cancer + stroma + lymphocytes
TATCGATGATTAAACG-11	1142243F	0.42784	2	Invasive cancer + stroma + lymphocytes
GAACACACATCAACCA-11	1142243F	0.139503	2	Invasive cancer + stroma + lymphocytes
CCCGTCAGCGTCTGAC-11	1142243F	0.17119	0	Invasive cancer + stroma + lymphocytes
AGCATCGTCGATAATT-11	1142243F	0.0242181	0	Invasive cancer + stroma + lymphocytes
GACTAAGATCATGCAC-11	1142243F	0	0	Invasive cancer + stroma + lymphocytes
TAGGGTGTTTCAAGAG-11	1142243F	0.0125244	0	Invasive cancer + stroma + lymphocytes
TGGTTCGTAGCAAAGG-11	1142243F	0.0689423	0	Invasive cancer + stroma + lymphocytes
CTGTTCACTGCCTGTG-11	1142243F	0.0628689	0	Invasive cancer + stroma + lymphocytes
ATGTGCATCCGACGCA-11	1142243F	0.0138082	0	Invasive cancer + stroma + lymphocytes
TTGTCGTTCAGTTACC-11	1142243F	0.0443857	0	Invasive cancer + stroma + lymphocytes
CGGGATCAATGTAAGA-11	1142243F	0.233611	0	Invasive cancer + stroma + lymphocytes
TTATCTGTATCATAAC-11	1142243F	0	0	Invasive cancer + stroma + lymphocytes
ATCGACTCTTTCCGTT-11	1142243F	0.269249	1	Invasive cancer + stroma + lymphocytes
CTCATTTGATGGGCGG-11	1142243F	0.161496	1	Invasive cancer + stroma + lymphocytes
GTAAGCGGGCAGTCAG-11	1142243F	0.0290934	1	Invasive cancer + stroma + lymphocytes
TCTATCGGTCGCAACA-11	1142243F	0.0468795	1	Invasive cancer + stroma + lymphocytes
AACGCGGTCTCCAGCC-11	1142243F	0.388125	1	Invasive cancer + stroma + lymphocytes
ATTAATACTACGCGGG-11	1142243F	0.0483895	1	Invasive cancer + stroma + lymphocytes
CTTTAACTTTCAAAGG-11	1142243F	0.260463	1	Invasive cancer + stroma + lymphocytes
CGTACCTGATAGGCCT-11	1142243F	0.169118	0	Invasive cancer + stroma + lymphocytes
GAATGTTGGGTAATCT-11	1142243F	0.0905361	0	Invasive cancer + stroma + lymphocytes
TGCGGAGTAAAGGTGC-11	1142243F	0.068556	0	Invasive cancer + stroma + lymphocytes
CCTGAATATTTACATA-11	1142243F	0.0111626	0	Invasive cancer + stroma + lymphocytes
TTGCTCCCATACCGGA-11	1142243F	0.116803	0	Invasive cancer + stroma + lymphocytes
CCTCTAATCTGCCAAG-11	1142243F	0.0119587	0	Necrosis
AGGTTGAGGCACGCTT-11	1142243F	0.0959512	1	Invasive cancer + stroma + lymphocytes
TCCCGTCAGTCCCGCA-11	1142243F	0.105892	1	Necrosis
TCCGATGACTGAGCTC-11	1142243F	0.297864	1	Necrosis
CAGCCTCCTGCAGAGG-11	1142243F	0.169794	1	Necrosis
CTTAGCCTTCCACATG-11	1142243F	0.0475667	2	Necrosis
ATTAATGAACCAGTCG-11	1142243F	0.286944	2	Necrosis
ACGATACATAGAACTA-11	1142243F	0.290576	3	Necrosis
AGCCACTCCCGTGCTT-11	1142243F	0.182211	3	Necrosis
ATACGGGTTTCGATTG-11	1142243F	0.246636	3	Necrosis
CTGTCAAATGGCTCGG-11	1142243F	0.147696	3	Necrosis
GCTCGGAATTTAAAGC-11	1142243F	0.103149	2	Necrosis
TAGGCATGTTACGCCA-11	1142243F	0.0508814	2	Necrosis
TGGCAACTCGCGCGCC-11	1142243F	0.0296635	1	Necrosis
ATCAGTAGGCAGGGAT-11	1142243F	0	1	Necrosis
TATCGATCTATGCATA-11	1142243F	0.0571971	1	Necrosis
CGACTCAGGATGTTAT-11	1142243F	0.0424119	1	Necrosis
GCCATATTGCACACAG-11	1142243F	0.030016	1	Invasive cancer + stroma + lymphocytes
AATTCATAAGGGATCT-11	1142243F	0.0871535	1	Invasive cancer + stroma + lymphocytes
CGGTAGAGGTGCAGGT-11	1142243F	0.0693485	2	Invasive cancer + stroma + lymphocytes
AATGATGATACGCTAT-11	1142243F	0.0686854	2	Invasive cancer + stroma + lymphocytes
CTTGTGCTCACCGATT-11	1142243F	0.0307099	4	Invasive cancer + stroma + lymphocytes
TTCCAATCAGAGCTAG-11	1142243F	0.375491	3	Invasive cancer + stroma + lymphocytes
CGATGGACCCTACGCC-11	1142243F	0.499842	5	Invasive cancer + stroma + lymphocytes
GGTCGGATAAACGGCG-11	1142243F	0.089639	2	Invasive cancer + stroma + lymphocytes
TTAGCTAATACGATCT-11	1142243F	0.053022	4	Invasive cancer + stroma + lymphocytes
CTCGATATTTGCGAGC-11	1142243F	0.0696186	1	Invasive cancer + stroma + lymphocytes
ATTACTTACTGGGCAT-11	1142243F	0.0404512	2	Invasive cancer + stroma + lymphocytes
CTAGCCGATGTTATGA-11	1142243F	0.164185	0	Invasive cancer + stroma + lymphocytes
TACTGCAATCAATTAC-11	1142243F	0	0	Invasive cancer + stroma + lymphocytes
TAGTCTGTGACGTTGC-11	1142243F	0	0	Invasive cancer + stroma + lymphocytes
CTCGTTTCTAATGTTT-11	1142243F	0.0586432	0	Invasive cancer + stroma + lymphocytes
TTCGTTCAACGAAGTT-11	1142243F	0.0152735	0	Invasive cancer + stroma + lymphocytes
CTGAATTTATTGCCAG-11	1142243F	0.0260235	0	Necrosis
TGGAATATCCTTGACC-11	1142243F	0.0119739	0	Invasive cancer + stroma + lymphocytes
CAGATCATTTAAAGTC-11	1142243F	0.0496586	0	Invasive cancer + stroma + lymphocytes
CTCCTTTACGCAAGTC-11	1142243F	0.278811	1	Invasive cancer + stroma + lymphocytes
TCCCAAACAGACAACG-11	1142243F	0.0314034	1	Invasive cancer + stroma + lymphocytes
ATCGCTGCGTGCAGCA-11	1142243F	0.246606	3	Invasive cancer + stroma + lymphocytes
TTAGTTCAAGTGTTCG-11	1142243F	0.0796595	3	Invasive cancer + stroma + lymphocytes
AAACTCGTGATATAAG-11	1142243F	0.238171	4	Invasive cancer + stroma + lymphocytes
TTAACGAACAAGCAGT-11	1142243F	0.0511406	3	Invasive cancer + stroma + lymphocytes
GTTATATCAGGAGCCA-11	1142243F	0.138461	4	Invasive cancer + stroma + lymphocytes
CAAATTGGATTATGCC-11	1142243F	0.224509	4	Invasive cancer + stroma + lymphocytes
CGAGGAGCTTCCATAT-11	1142243F	0.0422547	4	Invasive cancer + stroma + lymphocytes
GGAGACCAATGTGCTT-11	1142243F	0.381661	4	Invasive cancer + stroma + lymphocytes
CATTGATGAACACGCC-11	1142243F	0.260482	4	Invasive cancer + stroma + lymphocytes
GTCAATGCTATAATTT-11	1142243F	0.146247	4	Invasive cancer + stroma + lymphocytes
ACCACCCTCTCTTCTA-11	1142243F	0.212543	5	Invasive cancer + stroma + lymphocytes
TGGAGGGAAACACCTC-11	1142243F	0.133823	4	Invasive cancer + stroma + lymphocytes
CACGGACGTGGATGGC-11	1142243F	0.344399	5	Invasive cancer + stroma + lymphocytes
AACTTTCTCGATCATG-11	1142243F	0.114465	4	Invasive cancer + stroma + lymphocytes
CGTATTGTTTCCTAAT-11	1142243F	0.43051	5	Invasive cancer + stroma + lymphocytes
CCTACTGCGGCGGCCA-11	1142243F	0.308035	5	Invasive cancer + stroma + lymphocytes
CTTAGGTCCCAATCGT-11	1142243F	0.333194	5	Invasive cancer + stroma + lymphocytes
CGCAATCGATCATTAG-11	1142243F	0	0	Invasive cancer + stroma + lymphocytes
TGGTTATGCTTGCGGT-11	1142243F	0	0	Stroma
GGCTTGGCTCTCACCT-11	1142243F	0.0474926	0	Stroma
ATTGGTAGGATCCGCT-11	1142243F	0.0338347	0	Stroma
TCAGGGCGACTTCCTT-11	1142243F	0.0320696	0	Stroma
TCTGCAGATTCGAGTC-11	1142243F	0.300392	0	Stroma
CTCTCGCTGTACTATG-11	1142243F	0.013832	0	Stroma
AATAGTCGCGAGTCGG-11	1142243F	0.117678	0	Invasive cancer + stroma + lymphocytes
AGTTACCCTTAAGACT-11	1142243F	0.0120047	0	Invasive cancer + stroma + lymphocytes
CTTAAATAAGACCCAT-11	1142243F	0.0592984	0	Invasive cancer + stroma + lymphocytes
GGTTGTGCTCTTGTCC-11	1142243F	0.0426661	0	Invasive cancer + stroma + lymphocytes
GTGAGTCTAAGACGGA-11	1142243F	0	0	Invasive cancer + stroma + lymphocytes
CGCGACACTGCGCAGC-11	1142243F	0	0	Invasive cancer + stroma + lymphocytes
GCTCGCGGTTCCGCTC-11	1142243F	0	0	Invasive cancer + stroma + lymphocytes
TTAACTCACGCGTGGA-11	1142243F	0	0	Invasive cancer + stroma + lymphocytes
GGAACGGCCTGCAGCC-11	1142243F	0.204069	0	Invasive cancer + stroma + lymphocytes
GTAGAAACGGGTGGAG-11	1142243F	0.115661	0	Invasive cancer + stroma + lymphocytes
TAATGAAAGACCCTTG-11	1142243F	0	0	Invasive cancer + stroma + lymphocytes
AGGCTTGCTAGACACC-11	1142243F	0.052284	0	Invasive cancer + stroma + lymphocytes
TTGCGTAGTTTGAGGA-11	1142243F	0.0117231	0	Invasive cancer + stroma + lymphocytes
CGCCCTTGAAGGCTGA-11	1142243F	0.112923	0	Invasive cancer + stroma + lymphocytes
CCCGGTGGAAGAACCT-11	1142243F	0.0777728	0	Invasive cancer + stroma + lymphocytes
TTAACACCTCGAACAT-11	1142243F	0.0666544	1	Invasive cancer + stroma + lymphocytes
GATTCCTATACGGCGC-11	1142243F	0.0125998	1	Invasive cancer + stroma + lymphocytes
TTACCCTAACAGTCCT-11	1142243F	0.246065	2	Invasive cancer + stroma + lymphocytes
ACCCACCTACATGCTC-11	1142243F	0.115708	1	Invasive cancer + stroma + lymphocytes
AAAGGGCAGCTTGAAT-11	1142243F	0.0837408	3	Invasive cancer + stroma + lymphocytes
CACACAGGGATAGATT-11	1142243F	0	3	Invasive cancer + stroma + lymphocytes
AGAGCGTACAAGCTCG-11	1142243F	0.366832	4	Stroma
TCTTACGGCATCCGAC-11	1142243F	0.27324	4	Stroma
GCCTATTCCGATATAG-11	1142243F	0.389798	4	Stroma
GAAAGTGACTAACTGC-11	1142243F	0.344686	4	Invasive cancer + stroma + lymphocytes
CCGGAATGGTTTCAGT-11	1142243F	0.107158	3	Invasive cancer + stroma + lymphocytes
AGTATAATACTAGGCA-11	1142243F	0.0964824	2	Invasive cancer + stroma + lymphocytes
TAACTATCGAAGGTCC-11	1142243F	0.0675199	1	Invasive cancer + stroma + lymphocytes
ATGAGGAGTGTTAATC-11	1142243F	0.011768	0	Necrosis
TGTGTCGCGAGTTGCA-11	1142243F	0.0717987	0	Necrosis
ATCCAACGCAGTCATA-11	1142243F	0	0	Necrosis
AAGGCGCGTAAAGCTT-11	1142243F	0.0405182	0	Necrosis
AGTCGGCCCAAACGAC-11	1142243F	0.172077	0	Necrosis
AACGTCAGACTAGTGG-11	1142243F	0.0549739	0	Invasive cancer + stroma + lymphocytes
ACTACCAGCTCTCTGG-11	1142243F	0.115402	0	Invasive cancer + stroma + lymphocytes
GCAAGTGCACAGAGAA-11	1142243F	0.0651642	0	Invasive cancer + stroma + lymphocytes
ACACCTTAAGTAGGGC-11	1142243F	0.0835874	0	Invasive cancer + stroma + lymphocytes
TTCGACGGGAAGGGCG-11	1142243F	0.143039	1	Invasive cancer + stroma + lymphocytes
TTCGCACTCGCGTGCT-11	1142243F	0.0305877	0	Invasive cancer + stroma + lymphocytes
TATTTGTTACCCTTTA-11	1142243F	0.0510266	1	Invasive cancer + stroma + lymphocytes
CGCTGTGACGCCGCAC-11	1142243F	0.0983976	0	Invasive cancer + stroma + lymphocytes
GTTGCACGGAGTTTCG-11	1142243F	0.137956	1	Invasive cancer + stroma + lymphocytes
GTTTCCTGGAGGGTGA-11	1142243F	0.0367815	0	Invasive cancer + stroma + lymphocytes
ACACCCAGCATGCAGC-11	1142243F	0.0105212	0	Invasive cancer + stroma + lymphocytes
TCAACCATGTTCGGGC-11	1142243F	0.0352484	0	Invasive cancer + stroma + lymphocytes
TTACAACTACGCATCC-11	1142243F	0.0251394	0	Invasive cancer + stroma + lymphocytes
TCCGATGGTGCGACAT-11	1142243F	0.0398644	0	Invasive cancer + stroma + lymphocytes
GGGCGTACATTTATAT-11	1142243F	0.0779047	0	Invasive cancer + stroma + lymphocytes
AGCGACCAACGATATT-11	1142243F	0.0207995	0	Invasive cancer + stroma + lymphocytes
ACACAAAGACGGGTGG-11	1142243F	0.157283	0	Invasive cancer + stroma + lymphocytes
ATCGCACGCCGGGAGA-11	1142243F	0.0259133	0	Invasive cancer + stroma + lymphocytes
GCTCTAAACCCTGACG-11	1142243F	0.0875396	0	Invasive cancer + stroma + lymphocytes
AATGCAACCGGGTACC-11	1142243F	0.0995369	0	Invasive cancer + stroma + lymphocytes
TCAAACAACCGCGTCG-11	1142243F	0.253183	1	Invasive cancer + stroma + lymphocytes
TATGCTCCCTACTTAC-11	1142243F	0.0585849	1	Invasive cancer + stroma + lymphocytes
AAAGGGATGTAGCAAG-11	1142243F	0.303159	2	Invasive cancer + stroma + lymphocytes
ACGATCATACATAGAG-11	1142243F	0.20265	1	Invasive cancer + stroma + lymphocytes
TTGTTCAGTGTGCTAC-11	1142243F	0.512298	2	Invasive cancer + stroma + lymphocytes
ATGCATGATCCAGGAT-11	1142243F	0.0395399	1	Invasive cancer + stroma + lymphocytes
AGTCTTCTCCTCAAAT-11	1142243F	0.234543	1	Invasive cancer + stroma + lymphocytes
GATTCCCTTGTCGCAG-11	1142243F	0.0731083	1	Invasive cancer + stroma + lymphocytes
CTCGCACCTATATAGT-11	1142243F	0.374568	0	Invasive cancer + stroma + lymphocytes
ACTCAATAAAGGCACG-11	1142243F	0.0117619	0	Invasive cancer + stroma + lymphocytes
AACCGAGCTTGGTCAT-11	1142243F	0.0476923	0	Invasive cancer + stroma + lymphocytes
TAAGGCAACATAAGAT-11	1142243F	0.102458	1	Invasive cancer + stroma + lymphocytes
CACGCACAGCGCAGCT-11	1142243F	0.0503753	0	Necrosis
GGTTTACAATCTCAAT-11	1142243F	0.029862	1	Invasive cancer + stroma + lymphocytes
TGCAGGATCGGCAAAG-11	1142243F	0.0874873	1	Necrosis
ATAACGGAGTCCAACG-11	1142243F	0.0342937	1	Invasive cancer + stroma + lymphocytes
AACGATATGTCAACTG-11	1142243F	0.028781	1	Necrosis
GACAACGACCATTGAA-11	1142243F	0	1	Invasive cancer + stroma + lymphocytes
TTGACCATGTTCTCCG-11	1142243F	0.0592453	2	Necrosis
AGTACGGGCACCTGGC-11	1142243F	0.0120312	2	Invasive cancer + stroma + lymphocytes
CGCCATCCGATTATGA-11	1142243F	0.168511	2	Necrosis
AAGGTATCCTAATATA-11	1142243F	0.128007	2	Necrosis
TGTTGTCAAGAAGTCT-11	1142243F	0.165258	2	Necrosis
CAGTGAATAAATGACT-11	1142243F	0.233168	2	Necrosis
CACCTTGCGAAACTCG-11	1142243F	0.189725	2	Necrosis
CATTTAGCGGACCATG-11	1142243F	0.186422	2	Necrosis
CCAGTCTAGACGGCGC-11	1142243F	0.0802928	1	Necrosis
TCGCTTTAAACGTTTG-11	1142243F	0.0691983	1	Necrosis
GTGAAACGGCGCCACC-11	1142243F	0.0994206	1	Necrosis
GGGCTCATCGAACCCA-11	1142243F	0	1	Necrosis
TTGATGTGTAGTCCCG-11	1142243F	0.154018	1	Invasive cancer + stroma + lymphocytes
CAGTAGCCCACGCGGT-11	1142243F	0.116283	1	Invasive cancer + stroma + lymphocytes
AGCGCGGGTGCCAATG-11	1142243F	0.0350547	1	Invasive cancer + stroma + lymphocytes
TAATCGATCCGTACGT-11	1142243F	0.182837	1	Invasive cancer + stroma + lymphocytes
AGTGGCGGCAATTTGA-11	1142243F	0.186375	1	Invasive cancer + stroma + lymphocytes
CCTTTCAATGAAGAAA-11	1142243F	0.118576	1	Invasive cancer + stroma + lymphocytes
CTCAGTCACGACAAAT-11	1142243F	0.183983	1	Invasive cancer + stroma + lymphocytes
ATAGGCTAGCTTCGCA-11	1142243F	0.0101643	0	Invasive cancer + stroma + lymphocytes
CGGTTCAAGTAGGTGT-11	1142243F	0.0899776	1	Invasive cancer + stroma + lymphocytes
CAGTCGAGGATGCAAT-11	1142243F	0.0823459	0	Invasive cancer + stroma + lymphocytes
TATCACCCAACCGACC-11	1142243F	0	0	Invasive cancer + stroma + lymphocytes
AATGATGCGACTCCTG-11	1142243F	0.0104138	0	Invasive cancer + stroma + lymphocytes
TGGAACCACTGACACA-11	1142243F	0.0224486	0	Invasive cancer + stroma + lymphocytes
GCCAATAGGGCATCTC-11	1142243F	0.0102133	0	Invasive cancer + stroma + lymphocytes
TTCTTTGGTCGCGACG-11	1142243F	0.116795	0	Necrosis
ATTAGATTCCTCAGCA-11	1142243F	0.303712	1	Invasive cancer + stroma + lymphocytes
CCGTGGAACGATCCAA-11	1142243F	0.0288851	0	Invasive cancer + stroma + lymphocytes
GGGTCGTGGCAAGTGT-11	1142243F	0	1	Invasive cancer + stroma + lymphocytes
TCGCTCGGCACCAGCG-11	1142243F	0.0217988	1	Invasive cancer + stroma + lymphocytes
ACGCAATCACTACAGC-11	1142243F	0.0359688	3	Invasive cancer + stroma + lymphocytes
CTCTAATGCATTGATC-11	1142243F	0.320726	3	Invasive cancer + stroma + lymphocytes
GTCTCGACTAAGTTTG-11	1142243F	0.276248	5	Invasive cancer + stroma + lymphocytes
TGGTTTAAACGTGGGT-11	1142243F	0.493365	4	Invasive cancer + stroma + lymphocytes
CGCAGATCTTCACCCG-11	1142243F	0.394527	5	Invasive cancer + stroma + lymphocytes
TCCAGATGTACGCCAA-11	1142243F	0.221188	5	Invasive cancer + stroma + lymphocytes
CATTGCGGGTCAATTC-11	1142243F	0.393894	5	Invasive cancer + stroma + lymphocytes
GACGTTCGTAAATACA-11	1142243F	0.1733	5	Invasive cancer + stroma + lymphocytes
TACACCGTCGTTAGTC-11	1142243F	0.101328	5	Invasive cancer + stroma + lymphocytes
ACGGGCGTATGCGACA-11	1142243F	0.0650067	5	Invasive cancer + stroma + lymphocytes
GAAGGCTACCATTGTT-11	1142243F	0.396939	5	Invasive cancer + stroma + lymphocytes
TAAATCTTTACACCTC-11	1142243F	0.488449	5	Invasive cancer + stroma + lymphocytes
AGTTTATGTAAAGACA-11	1142243F	0.47807	5	Invasive cancer + stroma + lymphocytes
AGGAGACATCCACAGT-11	1142243F	0.207604	5	Invasive cancer + stroma + lymphocytes
CAACCTGAACCTGCCA-11	1142243F	0.392011	5	Invasive cancer + stroma + lymphocytes
AGTCCCTCGCAGAAAG-11	1142243F	0.232198	5	Invasive cancer + stroma + lymphocytes
TGTATACGGATGATGA-11	1142243F	0.228033	4	Invasive cancer + stroma + lymphocytes
TTGTGGTATAGGTATG-11	1142243F	0.104362	4	Invasive cancer + stroma + lymphocytes
TCTGCACCATTAGTAA-11	1142243F	0.429207	4	Invasive cancer + stroma + lymphocytes
AAATGTATCTTATCCC-11	1142243F	0	0	Stroma
ACTCTAAACCTGGGAT-11	1142243F	0	0	Invasive cancer + stroma + lymphocytes
GCTGGCAGGTGCCGTG-11	1142243F	0.0351466	0	Invasive cancer + stroma + lymphocytes
CTCATTCGTGAACATC-11	1142243F	0.109595	0	Invasive cancer + stroma + lymphocytes
TCGCCGGATGGGCAAG-11	1142243F	0.130763	0	Invasive cancer + stroma + lymphocytes
GGACTAAGTCAGGAGT-11	1142243F	0.0216545	0	Invasive cancer + stroma + lymphocytes
TATCAAAGGTCTGTAA-11	1142243F	0.369852	0	Invasive cancer + stroma + lymphocytes
TTCAGTTTGTGGCAGC-11	1142243F	0	0	Invasive cancer + stroma + lymphocytes
TGTTCATAAATGTGCT-11	1142243F	0.0589279	0	Invasive cancer + stroma + lymphocytes
CTTAGCCCGGATAGTG-11	1142243F	0.12819	0	Invasive cancer + stroma + lymphocytes
GATGCGAATGGTATTA-11	1142243F	0.0248725	0	Invasive cancer + stroma + lymphocytes
TCTAACTGTATGTAAA-11	1142243F	0.23893	0	Invasive cancer + stroma + lymphocytes
TTAAACCTGGTTCCTT-11	1142243F	0.0708832	0	Invasive cancer + stroma + lymphocytes
GCTAAGTAAAGGCGAT-11	1142243F	0.0829242	0	Invasive cancer + stroma + lymphocytes
AGTTACCGCACATGGT-11	1142243F	0	0	Invasive cancer + stroma + lymphocytes
GACTGCGGCACGTGTA-11	1142243F	0	0	Invasive cancer + stroma + lymphocytes
TGGTGATCGTATTTGT-11	1142243F	0.169909	0	Invasive cancer + stroma + lymphocytes
TTATCGCCTGCGAAGC-11	1142243F	0.0516678	0	Invasive cancer + stroma + lymphocytes
TGGAATTAGACGCTTT-11	1142243F	0.0136452	0	Invasive cancer + stroma + lymphocytes
TCGTCACACTGTTAGC-11	1142243F	0.160097	0	Invasive cancer + stroma + lymphocytes
TTATGTTTGCGATAGA-11	1142243F	0.0497832	0	Invasive cancer + stroma + lymphocytes
GGTGCTGATCACAAAG-11	1142243F	0	0	Invasive cancer + stroma + lymphocytes
CATAGCCGCCCGGGAT-11	1142243F	0.105538	0	Invasive cancer + stroma + lymphocytes
GGTTAGTTACGGCGCC-11	1142243F	0.0386311	0	Invasive cancer + stroma + lymphocytes
ATTCCCACATAAACAA-11	1142243F	0.0709449	0	Invasive cancer + stroma + lymphocytes
ATTCAGTAGCAGGGTC-11	1142243F	0.0385255	0	Invasive cancer + stroma + lymphocytes
CAGTTCCGCGGGTCGA-11	1142243F	0.0596181	1	Invasive cancer + stroma + lymphocytes
AAGAGATGAATCGGTA-11	1142243F	0.127937	1	Invasive cancer + stroma + lymphocytes
CGCAATTCTACAATAA-11	1142243F	0.383636	3	Invasive cancer + stroma + lymphocytes
TAACGCTTTGAGAGCG-11	1142243F	0.0667807	3	Invasive cancer + stroma + lymphocytes
AGGCTATGGTTAGCTT-11	1142243F	0.338199	4	Stroma
GAGGAATGGAGAGGTT-11	1142243F	0.387269	4	Stroma
TCCTCTACGAGATGGC-11	1142243F	0.397089	3	Invasive cancer + stroma + lymphocytes
TTGATTATGCAGATGA-11	1142243F	0.108341	2	Invasive cancer + stroma + lymphocytes
TCAGTACTGACCCGCG-11	1142243F	0.047797	1	Necrosis
TTATGACAAACTGGAT-11	1142243F	0.115554	1	Necrosis
GTAAGTAGGGTATACC-11	1142243F	0.0628825	0	Necrosis
CGCAAACACGAGTTAC-11	1142243F	0.0758491	0	Necrosis
TGGCCGTATATTGACC-11	1142243F	0.0133009	0	Necrosis
ACTGTAGCACTTTGGA-11	1142243F	0	0	Necrosis
GCTCTATGTTACGTGC-11	1142243F	0.0110002	0	Necrosis
TGCGCGATTAACGGAG-11	1142243F	0.023036	0	Necrosis
GAATCGACATGGTCAC-11	1142243F	0.116006	0	Invasive cancer + stroma + lymphocytes
GACTAAGTAGGCTCAC-11	1142243F	0.0256549	0	Necrosis
ATCTTGACCTGCAACG-11	1142243F	0	0	Invasive cancer + stroma + lymphocytes
ATGCACTACCGCATTG-11	1142243F	0	0	Necrosis
CAGATACTAACATAGT-11	1142243F	0.0250886	0	Invasive cancer + stroma + lymphocytes
GATCGACACTATCTGA-11	1142243F	0.0151019	0	Necrosis
ATAGAGTACTGGGACA-11	1142243F	0.0244321	0	Invasive cancer + stroma + lymphocytes
CCTACTGCTTACACTT-11	1142243F	0.106497	0	Necrosis
CCTGCTATTTGAGAAG-11	1142243F	0.110478	0	Invasive cancer + stroma + lymphocytes
CGCGTTCATGAAATAC-11	1142243F	0.0504514	0	Necrosis
CATTATGCTTGTTGTG-11	1142243F	0.0148937	0	Invasive cancer + stroma + lymphocytes
CCAGGGACGTGGCCTC-11	1142243F	0.0100933	0	Invasive cancer + stroma + lymphocytes
TATGGATGTGCTACGC-11	1142243F	0.0357626	0	Invasive cancer + stroma + lymphocytes
GTACTAAGATTTGGAG-11	1142243F	0.170489	0	Invasive cancer + stroma + lymphocytes
AGACCCGCCCTCCTCG-11	1142243F	0.102337	0	Invasive cancer + stroma + lymphocytes
CGCATTAGCTAATAGG-11	1142243F	0.122041	0	Invasive cancer + stroma + lymphocytes
GCTCTCGGGTACCGAA-11	1142243F	0.0572408	0	Invasive cancer + stroma + lymphocytes
CACCGCCAGAAGGTTT-11	1142243F	0.123095	0	Invasive cancer + stroma + lymphocytes
TCCCAAAGACGAAGGA-11	1142243F	0.118116	0	Invasive cancer + stroma + lymphocytes
ATGGATTGACCAAACG-11	1142243F	0.0365614	0	Invasive cancer + stroma + lymphocytes
GTCATGGACATGACTA-11	1142243F	0.0625124	1	Invasive cancer + stroma + lymphocytes
CTACTGCCACCTGACC-11	1142243F	0.359397	1	Invasive cancer + stroma + lymphocytes
TTATATTTGGCAATCC-11	1142243F	0.0352382	1	Invasive cancer + stroma + lymphocytes
AGCACCAGTACTCACG-11	1142243F	0.120963	1	Invasive cancer + stroma + lymphocytes
CATGGTCTAGATACCG-11	1142243F	0.0103995	1	Invasive cancer + stroma + lymphocytes
TCTACCGTCCACAAGC-11	1142243F	0.0230035	1	Invasive cancer + stroma + lymphocytes
CTAGTTGGGCCCGGTA-11	1142243F	0.116708	1	Invasive cancer + stroma + lymphocytes
TCCCGCGTACTCCTGG-11	1142243F	0.0791194	1	Invasive cancer + stroma + lymphocytes
CAGAGCATGAGCTTGC-11	1142243F	0.0811506	1	Invasive cancer + stroma + lymphocytes
ACACGGGAACTTAGGG-11	1142243F	0.290152	1	Invasive cancer + stroma + lymphocytes
GGCTCTGCTCCAACGC-11	1142243F	0.0962755	1	Invasive cancer + stroma + lymphocytes
AGAACGTGGTACATTC-11	1142243F	0.29531	2	Invasive cancer + stroma + lymphocytes
CAATAAACCTTGGCCC-11	1142243F	0.164265	1	Invasive cancer + stroma + lymphocytes
ACTTCGCCATACGCAC-11	1142243F	0.302916	1	Invasive cancer + stroma + lymphocytes
ATCTGGTTAAGACTGT-11	1142243F	0	1	Invasive cancer + stroma + lymphocytes
TCGTAAGACGACATTG-11	1142243F	0.0438513	1	Invasive cancer + stroma + lymphocytes
GTGTACCTTGGCTACG-11	1142243F	0.0459625	1	Invasive cancer + stroma + lymphocytes
GCCCGTAATACCTTCT-11	1142243F	0.0591151	1	Stroma
CGGTCAAGTGGGAACC-11	1142243F	0.188936	1	Stroma
TTGTAAGGCCAGTTGG-11	1142243F	0.25508	1	Stroma
GGAGCACCAAGAACTA-11	1142243F	0.171973	2	Necrosis
TAATAGTGACGACCAG-11	1142243F	0.190438	1	Necrosis
CTAAATCCTATTCCGG-11	1142243F	0.0937535	2	Necrosis
CGAGTTCTGTCCCACC-11	1142243F	0.141993	1	Necrosis
AGGCAGATGCGTAAAC-11	1142243F	0.193258	1	Necrosis
AAGGATGAGGGACCTC-11	1142243F	0.112229	1	Necrosis
AGAGAACCGTCTAGGA-11	1142243F	0.0158541	1	Necrosis
GAGGGCGCAGCTCTGC-11	1142243F	0.0812529	0	Necrosis
AAGATTGGCGGAACGT-11	1142243F	0.161407	0	Necrosis
CCAGTAGTCTGATCCA-11	1142243F	0	0	Invasive cancer + stroma + lymphocytes
AAGGGACAGATTCTGT-11	1142243F	0.117466	0	Invasive cancer + stroma + lymphocytes
ATAGAGTTATCAACTT-11	1142243F	0.0513169	0	Necrosis
AAATTACCTATCGATG-11	1142243F	0.111963	0	Invasive cancer + stroma + lymphocytes
GATCCTAAATCGGGAC-11	1142243F	0.109717	0	Invasive cancer + stroma + lymphocytes
TTACAGACCTAAATGA-11	1142243F	0.0736958	0	Invasive cancer + stroma + lymphocytes
CCTCACCTTAGCATCG-11	1142243F	0.014151	0	Invasive cancer + stroma + lymphocytes
CATGCGACCAGTTTAA-11	1142243F	0.188563	0	Invasive cancer + stroma + lymphocytes
AACATATCAACTGGTG-11	1142243F	0.0824673	1	Invasive cancer + stroma + lymphocytes
CTATAAGAGCCAATCG-11	1142243F	0.121842	0	Invasive cancer + stroma + lymphocytes
AATATCGAGGGTTCTC-11	1142243F	0	1	Invasive cancer + stroma + lymphocytes
GTACTCCTGGGTATGC-11	1142243F	0.0427528	0	Invasive cancer + stroma + lymphocytes
ATAAGTAGGATTCAGA-11	1142243F	0.0749779	1	Invasive cancer + stroma + lymphocytes
AGGTCGCGGAGTTACT-11	1142243F	0.154662	1	Invasive cancer + stroma + lymphocytes
CTAATTCTCAGATATT-11	1142243F	0.160935	1	Invasive cancer + stroma + lymphocytes
GCCAACCATTTCCGGA-11	1142243F	0.0941687	1	Invasive cancer + stroma + lymphocytes
TGATCCCAGCATTAGT-11	1142243F	0.170443	2	Invasive cancer + stroma + lymphocytes
CGTTGTAAGATTGATT-11	1142243F	0.36707	3	Invasive cancer + stroma + lymphocytes
GAAACCATGGTGCGCT-11	1142243F	0.329053	3	Invasive cancer + stroma + lymphocytes
AATCTATGCCGGAGCC-11	1142243F	0.188792	4	Invasive cancer + stroma + lymphocytes
GACTCCCAGAATAAGG-11	1142243F	0.331282	4	Invasive cancer + stroma + lymphocytes
TATGATCCGGCACGCC-11	1142243F	0.415989	5	Invasive cancer + stroma + lymphocytes
CCGCTTGCTGACATGG-11	1142243F	0.359732	4	Invasive cancer + stroma + lymphocytes
TGGTTAAGGGCGCTGG-11	1142243F	0.425277	5	Invasive cancer + stroma + lymphocytes
TTGATAGTCAATACAT-11	1142243F	0.480539	4	Invasive cancer + stroma + lymphocytes
GGTTTAATTGAGCAGG-11	1142243F	0.386772	5	Invasive cancer + stroma + lymphocytes
CATTACATAGATTGTG-11	1142243F	0.228361	4	Invasive cancer + stroma + lymphocytes
GGTACACCAGATTTAT-11	1142243F	0.382876	5	Invasive cancer + stroma + lymphocytes
GGCCCGTATACCATGC-11	1142243F	0.205556	4	Invasive cancer + stroma + lymphocytes
ATCTTTCGTATAACCA-11	1142243F	0.495338	4	Invasive cancer + stroma + lymphocytes
GAGATGACAATCCTTA-11	1142243F	0.0280534	3	Invasive cancer + stroma + lymphocytes
AAAGCTTGCCTACATA-11	1142243F	0.174766	4	Invasive cancer + stroma + lymphocytes
GAACGATAAGTTAAAG-11	1142243F	0.2155	2	Invasive cancer + stroma + lymphocytes
TAATAGCTAAATGATG-11	1142243F	0.194052	3	Invasive cancer + stroma + lymphocytes
TATGGCTAGGCTAATT-11	1142243F	0.233502	2	Invasive cancer + stroma + lymphocytes
AGGAGAGTCTGGCTAC-11	1142243F	0.16095	3	Invasive cancer + stroma + lymphocytes
TGCTCTGCCGGTTCAC-11	1142243F	0.0720441	2	Invasive cancer + stroma + lymphocytes
CCAATAGATTTCATCT-11	1142243F	0.0966896	0	Invasive cancer + stroma + lymphocytes
GGGCACGAATTGGCCG-11	1142243F	0.0614174	0	Invasive cancer + stroma + lymphocytes
TCGTTGACAGGGTCCC-11	1142243F	0	0	Invasive cancer + stroma + lymphocytes
ATCGTATTCCGAGAAC-11	1142243F	0	0	Invasive cancer + stroma + lymphocytes
GGGAATTCTGTCCAGT-11	1142243F	0.0471075	0	Invasive cancer + stroma + lymphocytes
ACGCGTTTCTTAAGAG-11	1142243F	0.151018	0	Invasive cancer + stroma + lymphocytes
GAGAGCGCAGTCCCTG-11	1142243F	0.0401865	0	Invasive cancer + stroma + lymphocytes
GTCCTATTGTTGTGGT-11	1142243F	0	0	Invasive cancer + stroma + lymphocytes
CATCTGCAGGATCATT-11	1142243F	0.0134001	0	Invasive cancer + stroma + lymphocytes
GAGTCGACAGACCCTC-11	1142243F	0.0223084	0	Invasive cancer + stroma + lymphocytes
AAGTGCAAAGGTAGAC-11	1142243F	0	0	Necrosis
AGGGTGGATAGTGCAT-11	1142243F	0.0110094	0	Invasive cancer + stroma + lymphocytes
TGATAGCGGGATTCTA-11	1142243F	0	0	Necrosis
GTCAGTTTGGTAGTCG-11	1142243F	0.0131266	0	Invasive cancer + stroma + lymphocytes
GCATTCGAAATGAACA-11	1142243F	0.0335223	0	Invasive cancer + stroma + lymphocytes
AAAGACTGGGCGCTTT-11	1142243F	0.0109949	0	Invasive cancer + stroma + lymphocytes
TAACAATATTTGTTGC-11	1142243F	0.0517739	0	Invasive cancer + stroma + lymphocytes
CCAGCTTCCGCCCGCA-11	1142243F	0.216544	0	Invasive cancer + stroma + lymphocytes
GATATGGATTACGCGG-11	1142243F	0	0	Invasive cancer + stroma + lymphocytes
AGAGCAGTTATGAGAC-11	1142243F	0.162847	0	Invasive cancer + stroma + lymphocytes
TCACATCTTATCTGAT-11	1142243F	0.0447073	0	Invasive cancer + stroma + lymphocytes
TATGAAGACAGGTGCG-11	1142243F	0.0309739	0	Invasive cancer + stroma + lymphocytes
TACCTGCTGCACTGTG-11	1142243F	0	0	Invasive cancer + stroma + lymphocytes
TAGGTCCAAGTAAGGA-11	1142243F	0.0353249	0	Invasive cancer + stroma + lymphocytes
GAAACTCGTGCGATGC-11	1142243F	0.0400483	0	Invasive cancer + stroma + lymphocytes
AACAATTACTCTACGC-11	1142243F	0.0231235	0	Invasive cancer + stroma + lymphocytes
CCGCACGTGACCTCGG-11	1142243F	0.0569141	0	Invasive cancer + stroma + lymphocytes
AACTTGCCCGTATGCA-11	1142243F	0	1	Invasive cancer + stroma + lymphocytes
GGGTATGTATGCACTT-11	1142243F	0	2	Invasive cancer + stroma + lymphocytes
TTCGTACTCCAGAACG-11	1142243F	0.148363	3	Invasive cancer + stroma + lymphocytes
GAATTTCTCGCTGCAG-11	1142243F	0.0825432	3	Invasive cancer + stroma + lymphocytes
AACAGGATGGGCCGCG-11	1142243F	0.127903	4	Invasive cancer + stroma + lymphocytes
GACGTGTAGGGATTAT-11	1142243F	0.48811	4	Stroma
TAGGTGAGCCCTACTC-11	1142243F	0.517339	4	Invasive cancer + stroma + lymphocytes
CTAATTCGCACGCGCT-11	1142243F	0.0614675	2	Invasive cancer + stroma + lymphocytes
GAAGCTTGCTGACCGC-11	1142243F	0.0427313	2	Invasive cancer + stroma + lymphocytes
GGTTAGGCTTGGAGAA-11	1142243F	0.107648	1	Necrosis
ACAAGGACAAGAGGTT-11	1142243F	0.0117129	1	Necrosis
AGGCCACCCGTTATGA-11	1142243F	0.0472472	0	Necrosis
GTGGGCTTAGACACAC-11	1142243F	0.0192184	0	Necrosis
CGTGTCCCATTCGCGA-11	1142243F	0.127047	0	Necrosis
TGGAGTGATGCGATGA-11	1142243F	0.126533	0	Necrosis
AACAACTGGTAGTTGC-11	1142243F	0	0	Necrosis
CCTGGCTAGACCCGCC-11	1142243F	0.11914	0	Necrosis
CGCAATTAGGGTAATA-11	1142243F	0.189477	0	Necrosis
TCGAAATTTAGGACCA-11	1142243F	0.127985	0	Necrosis
AGACTAGCCTTCCAGA-11	1142243F	0.0123629	0	Necrosis
TTGATCTAACTTTGTC-11	1142243F	0.0605969	0	Necrosis
AAGGAGCGGTTGGTGC-11	1142243F	0.0125522	0	Necrosis
ACTTGGGACCCGGTGG-11	1142243F	0.0371788	0	Necrosis
TGATCTCCGGCGCCAG-11	1142243F	0.015538	0	Necrosis
CAGTTCAAATTGACAC-11	1142243F	0.0611875	0	Necrosis
GTCCGGCTGAATTGCG-11	1142243F	0.0518932	0	Invasive cancer + stroma + lymphocytes
CTGGAAATGGATGCTT-11	1142243F	0.237424	0	Invasive cancer + stroma + lymphocytes
TGATCGGTTTGACCCT-11	1142243F	0.151739	0	Invasive cancer + stroma + lymphocytes
TAGAGTCTAAGCGAAC-11	1142243F	0.0343851	0	Invasive cancer + stroma + lymphocytes
GAGACTGATGGGTAGA-11	1142243F	0.109706	0	Invasive cancer + stroma + lymphocytes
TAGCTAAGTCCGGGAG-11	1142243F	0.0416353	0	Invasive cancer + stroma + lymphocytes
GGGCGATATGTGTGAA-11	1142243F	0.203253	0	Invasive cancer + stroma + lymphocytes
CTCGAGGTCGAACAGT-11	1142243F	0.19369	0	Invasive cancer + stroma + lymphocytes
GATCCCTTTATACTGC-11	1142243F	0.165766	0	Invasive cancer + stroma + lymphocytes
GTCATGCACCTCCGTT-11	1142243F	0.126595	1	Invasive cancer + stroma + lymphocytes
ACTTTCCTATAGCTTC-11	1142243F	0.0837808	1	Invasive cancer + stroma + lymphocytes
TCGCTCGATATATTCC-11	1142243F	0.0616606	1	Invasive cancer + stroma + lymphocytes
ATAGGTTGGGCAGATG-11	1142243F	0.0927115	1	Invasive cancer + stroma + lymphocytes
CAATTAAGGGTGATGA-11	1142243F	0.0345678	1	Invasive cancer + stroma + lymphocytes
ACCGACTGAGTCCCAC-11	1142243F	0	1	Invasive cancer + stroma + lymphocytes
CCTGTCACCCGGGCTC-11	1142243F	0.208255	1	Invasive cancer + stroma + lymphocytes
GATCGGTGGCCATAAC-11	1142243F	0.020999	1	Invasive cancer + stroma + lymphocytes
CCTATGGGTTACCGTC-11	1142243F	0.107606	1	Invasive cancer + stroma + lymphocytes
TTGGGACACTGCCCGC-11	1142243F	0.0463759	1	Invasive cancer + stroma + lymphocytes
CGAGGCTAAATATGGC-11	1142243F	0.0826417	1	Invasive cancer + stroma + lymphocytes
TCAGGGTGTAACGTAA-11	1142243F	0.495116	2	Invasive cancer + stroma + lymphocytes
CGAGAGATGTGAACCT-11	1142243F	0.0132167	1	Invasive cancer + stroma + lymphocytes
TCGCTGGGCGGATTGT-11	1142243F	0.269995	1	Invasive cancer + stroma + lymphocytes
AGATCTCAGGTGTGAT-11	1142243F	0.0113787	1	Invasive cancer + stroma + lymphocytes
TGGCCAAACTGAAGTA-11	1142243F	0.0427818	1	Invasive cancer + stroma + lymphocytes
GCTTCCGTCCCTAGAC-11	1142243F	0.0594199	0	Invasive cancer + stroma + lymphocytes
CAGCAGCCCGTTCCTT-11	1142243F	0.0369775	1	Invasive cancer + stroma + lymphocytes
TGTATAACAGATCCTG-11	1142243F	0.099082	0	Necrosis
CGCGGGAATTAGGCAG-11	1142243F	0.093902	1	Stroma
TGCATGTGGTAATCTA-11	1142243F	0.127948	0	Stroma
ACAATTTGAGCAGTGG-11	1142243F	0.256115	1	Stroma
GAGCTAAGGGCATATC-11	1142243F	0.0144613	1	Invasive cancer + stroma + lymphocytes
CCAGATAGTTGAGTGA-11	1142243F	0.0871452	1	Necrosis
CCACAATGTACGTCTT-11	1142243F	0.144349	1	Invasive cancer + stroma + lymphocytes
CAATGGATCTCTACCA-11	1142243F	0.116507	1	Necrosis
TGTGGCAAAGCGTATG-11	1142243F	0.0639059	0	Necrosis
TAAAGCGTTAGGAGAA-11	1142243F	0	0	Necrosis
TCCGTTTAGCCTTGAA-11	1142243F	0.0884427	0	Necrosis
CAGCTCGACAAGTTAA-11	1142243F	0.0119912	0	Invasive cancer + stroma + lymphocytes
GCCTATAGTGTCAGGG-11	1142243F	0.234267	0	Invasive cancer + stroma + lymphocytes
ATAGACAACGGGACCT-11	1142243F	0.285844	0	Invasive cancer + stroma + lymphocytes
CTACTATCTTTCAGAG-11	1142243F	0.053184	0	Invasive cancer + stroma + lymphocytes
GCGCTGCTTTGCATTT-11	1142243F	0.0619064	0	Invasive cancer + stroma + lymphocytes
GCGCATCCAGTCAGCA-11	1142243F	0	0	Necrosis
GACTCGCGGGAATGAC-11	1142243F	0.0300456	0	Invasive cancer + stroma + lymphocytes
CTGGTAACGAGCTCTT-11	1142243F	0.0165544	0	Invasive cancer + stroma + lymphocytes
TCCGGCCTAGCGTACA-11	1142243F	0.0229707	0	Invasive cancer + stroma + lymphocytes
TCTAGGTGGCGACGCT-11	1142243F	0.174421	1	Invasive cancer + stroma + lymphocytes
ACGCTAGTGATACACT-11	1142243F	0.0275874	1	Invasive cancer + stroma + lymphocytes
ATCTGCACCTCTGCGA-11	1142243F	0.109756	1	Invasive cancer + stroma + lymphocytes
CCTCACCTGAGGGAGC-11	1142243F	0.177663	1	Invasive cancer + stroma + lymphocytes
AGTGAGCCTCGCCGCC-11	1142243F	0.16427	1	Invasive cancer + stroma + lymphocytes
ACGAGTACGGATGCCC-11	1142243F	0.080375	1	Invasive cancer + stroma + lymphocytes
GGTACCATTAAGACGG-11	1142243F	0.0986025	1	Necrosis
TTCTGCTAGACTCCAA-11	1142243F	0.0714383	1	Artefact
TAACTATTACGCCAAA-11	1142243F	0	1	Invasive cancer + stroma + lymphocytes
GCATTCAAGGCAACGC-11	1142243F	0.142885	2	Invasive cancer + stroma + lymphocytes
AGTACATCATTTATCA-11	1142243F	0.24399	1	Invasive cancer + stroma + lymphocytes
GTCGTGTCTGGTCATC-11	1142243F	0	2	Invasive cancer + stroma + lymphocytes
AGTCTAAAGTATACTC-11	1142243F	0.0362503	1	Invasive cancer + stroma + lymphocytes
CGGCCCAACCTGTAGT-11	1142243F	0.41184	3	Invasive cancer + stroma + lymphocytes
AGGGAGACATACTTCG-11	1142243F	0.0657797	1	Invasive cancer + stroma + lymphocytes
TCCCTAGATCAATAGG-11	1142243F	0	3	Invasive cancer + stroma + lymphocytes
TCCCGTCGCGTCATAG-11	1142243F	0.0144336	2	Invasive cancer + stroma + lymphocytes
CGCATCCATCAGCCAG-11	1142243F	0.247425	3	Invasive cancer + stroma + lymphocytes
CTGCACCTAGTCCACA-11	1142243F	0.148882	2	Invasive cancer + stroma + lymphocytes
CGAGGATCGGGAACGA-11	1142243F	0.0201737	2	Invasive cancer + stroma + lymphocytes
CAATGAGGTTCGACTA-11	1142243F	0.049933	2	Invasive cancer + stroma + lymphocytes
TCTGACGGGCTAACCC-11	1142243F	0	2	Invasive cancer + stroma + lymphocytes
TTCTATGCCTTTCGCA-11	1142243F	0.255608	1	Invasive cancer + stroma + lymphocytes
AGAGTATAGTGTTACG-11	1142243F	0.156856	2	Invasive cancer + stroma + lymphocytes
CCATTGTTTCCTCCAT-11	1142243F	0.126702	1	Invasive cancer + stroma + lymphocytes
CTCATCACTTAGTGAT-11	1142243F	0.182709	1	Invasive cancer + stroma + lymphocytes
CCGAAGGGCGTACCGC-11	1142243F	0.0480855	2	Invasive cancer + stroma + lymphocytes
TCAAGCTGCCTTGAAA-11	1142243F	0.118174	1	Invasive cancer + stroma + lymphocytes
CTCATTAACGTTGCCC-11	1142243F	0.0158789	2	Invasive cancer + stroma + lymphocytes
GTCTTCCTCACCTAAG-11	1142243F	0	0	Necrosis
GGTGATGAAGGAAGTG-11	1142243F	0.0116618	0	Necrosis
TCAATACAATTGCTGC-11	1142243F	0	0	Invasive cancer + stroma + lymphocytes
GCAACCCAAGTTGTTT-11	1142243F	0.064791	0	Invasive cancer + stroma + lymphocytes
ATGAAGTGGACCCAGC-11	1142243F	0.0114322	0	Invasive cancer + stroma + lymphocytes
GAGAATCTCACGATCA-11	1142243F	0.0981615	0	Invasive cancer + stroma + lymphocytes
TATATCATTGATCAGT-11	1142243F	0.0268007	0	Invasive cancer + stroma + lymphocytes
AACTTTACGGGAGCTT-11	1142243F	0.0469193	0	Invasive cancer + stroma + lymphocytes
TTCTTGTGTCCATCAG-11	1142243F	0.0871355	0	Invasive cancer + stroma + lymphocytes
ACAATTTAGGAGGCTC-11	1142243F	0.0513736	0	Invasive cancer + stroma + lymphocytes
ATACTTGTTCTCGAGC-11	1142243F	0.0615006	0	Invasive cancer + stroma + lymphocytes
CACGGGATTGAGGGTT-11	1142243F	0.0264403	0	Invasive cancer + stroma + lymphocytes
GTTAATGTCTATCTTA-11	1142243F	0.0767611	0	Invasive cancer + stroma + lymphocytes
GCGTTATATTTGGAAC-11	1142243F	0.0339811	0	Invasive cancer + stroma + lymphocytes
CGTCAAGGCTATAAAT-11	1142243F	0	0	Invasive cancer + stroma + lymphocytes
TTAGCTCTGTAATCCG-11	1142243F	0.145853	0	Invasive cancer + stroma + lymphocytes
AATGGTCCACCGTTCA-11	1142243F	0.057114	0	Invasive cancer + stroma + lymphocytes
GTCATTGCATTGACCC-11	1142243F	0.2879	0	Stroma
TGTCCGTGGCGCCTTT-11	1142243F	0.14585	0	Invasive cancer + stroma + lymphocytes
TCAACTAACGTATAAC-11	1142243F	0.0115749	0	Invasive cancer + stroma + lymphocytes
TCCTCTCCAGTTGTCC-11	1142243F	0.0101278	0	Invasive cancer + stroma + lymphocytes
TGTGTTCGTATCCAAG-11	1142243F	0.0565407	0	Invasive cancer + stroma + lymphocytes
CCGCGTAGGTAAGGGC-11	1142243F	0.153603	0	Invasive cancer + stroma + lymphocytes
CTGCGGGTGAAATGTT-11	1142243F	0.0240165	1	Invasive cancer + stroma + lymphocytes
TATCTACAGAGGTAAT-11	1142243F	0.151065	1	Invasive cancer + stroma + lymphocytes
CTACTCTAGGCCCGGC-11	1142243F	0.444296	3	Invasive cancer + stroma + lymphocytes
ACAAGCAGTGCCTAGC-11	1142243F	0.0500977	2	Invasive cancer + stroma + lymphocytes
TACAAGTCTCGTGCAT-11	1142243F	0.136428	5	Invasive cancer + stroma + lymphocytes
TCGGAATGCGCTCTGA-11	1142243F	0.102971	4	Invasive cancer + stroma + lymphocytes
TCGCGTCCAGAAGGTC-11	1142243F	0.594031	6	Invasive cancer + stroma + lymphocytes
TATGGCCCGGCCTCGC-11	1142243F	0.12124	5	Invasive cancer + stroma + lymphocytes
GCTGGCATATTCACCT-11	1142243F	0.171383	7	Invasive cancer + stroma + lymphocytes
GTCAGAATAGTCTATG-11	1142243F	0.0100721	6	Invasive cancer + stroma + lymphocytes
GGCGTCCTATCCGCTG-11	1142243F	0.556222	7	Invasive cancer + stroma + lymphocytes
CGGAGTTTGAGAGACA-11	1142243F	0.344501	5	Invasive cancer + stroma + lymphocytes
AGCACTTAAGGACGCC-11	1142243F	0.328467	5	Invasive cancer + stroma + lymphocytes
TCCACAATGGTTTACG-11	1142243F	0.0821783	2	Invasive cancer + stroma + lymphocytes
CCAACGATGCACTGAT-11	1142243F	0.0397097	3	Invasive cancer + stroma + lymphocytes
ATTTACAGTTTACTGG-11	1142243F	0.0391303	1	Necrosis
CCCTGAAATGAGTTGA-11	1142243F	0.0485437	1	Necrosis
CAAACGGTCGCACTTT-11	1142243F	0.104573	0	Necrosis
TGATTCGTCTATCACT-11	1142243F	0.0663566	1	Necrosis
TCAGGTTCTTTGAGAA-11	1142243F	0.0286721	0	Necrosis
CACGCAGCGAGGCTTT-11	1142243F	0.0123648	0	Necrosis
TTAAGCGCCTGACCCA-11	1142243F	0.21283	0	Necrosis
CTTACACGGTATTCCA-11	1142243F	0.184959	0	Necrosis
AAGGCTGTGCTCATCG-11	1142243F	0.0754976	0	Necrosis
GACCAGAGCCCTGTAG-11	1142243F	0.0520488	0	Necrosis
TCCCAGGCTTAGCTAA-11	1142243F	0.0243083	0	Necrosis
ATTGAAGATCTTAGTG-11	1142243F	0.115786	0	Necrosis
AGTTCCTACAGAATTA-11	1142243F	0.0832583	0	Necrosis
GGGCTGGTTAGTCGCG-11	1142243F	0.069364	0	Necrosis
GAAATGGCGGTGTTAG-11	1142243F	0.06312	0	Necrosis
TACGAACACGACTTCA-11	1142243F	0.0522841	0	Necrosis
ACCACAAGTTTCTATC-11	1142243F	0.0665219	0	Invasive cancer + stroma + lymphocytes
ATATTTAACCCTCAAG-11	1142243F	0.0262027	0	Necrosis
GATCATTCCAAACATT-11	1142243F	0.0811553	0	Invasive cancer + stroma + lymphocytes
TCCAGGCGAGTACGGT-11	1142243F	0.0395124	0	Invasive cancer + stroma + lymphocytes
GTTTGACCAAATCCTA-11	1142243F	0.0944417	0	Invasive cancer + stroma + lymphocytes
CACAGCACCCACGGCA-11	1142243F	0.0429535	0	Invasive cancer + stroma + lymphocytes
TGCAAGAATGACGTAA-11	1142243F	0.0642204	0	Invasive cancer + stroma + lymphocytes
GCGAAGCCATACCCGT-11	1142243F	0.0377819	0	Invasive cancer + stroma + lymphocytes
TCCTTTCTTACGCTTA-11	1142243F	0.0280268	1	Invasive cancer + stroma + lymphocytes
GCTGCTCTCCGGACAC-11	1142243F	0.0524757	0	Invasive cancer + stroma + lymphocytes
ACTGTCTTCTTTAGAA-11	1142243F	0.212609	1	Invasive cancer + stroma + lymphocytes
TCAAACTTAGATTGTT-11	1142243F	0.0537156	0	Invasive cancer + stroma + lymphocytes
CTATGTCACTAGCCCA-11	1142243F	0.204143	1	Invasive cancer + stroma + lymphocytes
TGCGCAAAGCATTTGG-11	1142243F	0.14534	0	Invasive cancer + stroma + lymphocytes
TTAATGTAGACCAGGT-11	1142243F	0.0343355	1	Invasive cancer + stroma + lymphocytes
GGCGGTAGGATCATTG-11	1142243F	0.202243	0	Necrosis
GGCAATAGTCAATGAG-11	1142243F	0.147887	1	Necrosis
ACACGAGACTCCTTCT-11	1142243F	0.113489	0	Necrosis
GACACAAGGGAAGAAA-11	1142243F	0.110957	1	Invasive cancer + stroma + lymphocytes
TCAGCAAATGCATCTC-11	1142243F	0.0251893	0	Necrosis
GAGATCTGTCACTCCG-11	1142243F	0.0766436	0	Invasive cancer + stroma + lymphocytes
ATGCCGGTCTTGCATA-11	1142243F	0.116996	0	Invasive cancer + stroma + lymphocytes
TTGGGCGGCGGTTGCC-11	1142243F	0.0219044	0	Invasive cancer + stroma + lymphocytes
TTGTTGTGTGTCAAGA-11	1142243F	0.0626684	0	Invasive cancer + stroma + lymphocytes
ACTGTACGATACACAT-11	1142243F	0.0678993	0	Invasive cancer + stroma + lymphocytes
TCCACTTTATCTAGGT-11	1142243F	0	0	Invasive cancer + stroma + lymphocytes
GGTCTGAGAATCTGGA-11	1142243F	0.10818	0	Invasive cancer + stroma + lymphocytes
TAGAAAGGTGGCGCTA-11	1142243F	0.159223	0	Stroma
TATGTCTCATTGTGCC-11	1142243F	0.0100431	0	Necrosis
GGATTTCACTTCTATA-11	1142243F	0	1	Necrosis
TGAGTGGTCCGTGACG-11	1142243F	0.0749163	1	Invasive cancer + stroma + lymphocytes
CGCTTTCTTGCATTCG-11	1142243F	0.0105547	1	Necrosis
ACCCAACGCCCGTGGC-11	1142243F	0.0279672	1	Invasive cancer + stroma + lymphocytes
GAACGTCTCATGGTCG-11	1142243F	0.0429925	1	Invasive cancer + stroma + lymphocytes
AGGGTTCCCTTTGGTT-11	1142243F	0.251297	1	Necrosis
GTAGCTTCCTCTTGTT-11	1142243F	0.11596	1	Invasive cancer + stroma + lymphocytes
GCATGAGGGACGCGGC-11	1142243F	0.0762438	0	Invasive cancer + stroma + lymphocytes
CTACCCTAAGGTCATA-11	1142243F	0	1	Necrosis
TCACCGCTCGGCACTC-11	1142243F	0.0754456	0	Invasive cancer + stroma + lymphocytes
GGCTCGCGTTGAGGTA-11	1142243F	0.136645	0	Invasive cancer + stroma + lymphocytes
CTAACGAAACTTGCTG-11	1142243F	0.0134802	0	Invasive cancer + stroma + lymphocytes
TTAAACTCGAATTCAT-11	1142243F	0.0346558	0	Necrosis
TACTTTACTGAGCCGG-11	1142243F	0.08367	0	Necrosis
GCTTGGATCGATTAGG-11	1142243F	0.0632607	0	Necrosis
CGGTTATCCAACAGTG-11	1142243F	0.0114984	0	Invasive cancer + stroma + lymphocytes
CAGACCTGTAAGTGTT-11	1142243F	0.0547385	1	Invasive cancer + stroma + lymphocytes
GACGGTCAATAGAAGC-11	1142243F	0.275385	1	Invasive cancer + stroma + lymphocytes
CTGACTGCGCAGCTCG-11	1142243F	0	1	Invasive cancer + stroma + lymphocytes
CCATACCTTTACTTGT-11	1142243F	0.120826	1	Invasive cancer + stroma + lymphocytes
GTAATAAAGGGCTCCC-11	1142243F	0	1	Necrosis
GTGAACTCCCATTCGA-11	1142243F	0.0554918	1	Invasive cancer + stroma + lymphocytes
GTGGTTACTTCTTTCG-11	1142243F	0.0570094	1	Invasive cancer + stroma + lymphocytes
TCAGAACCTCCACAGG-11	1142243F	0.0468968	1	Necrosis
TCCCACTCTCTTCCGG-11	1142243F	0	1	Invasive cancer + stroma + lymphocytes
ATCTTGACTTGTCCAA-11	1142243F	0.0613978	1	Invasive cancer + stroma + lymphocytes
TCGGGAACGTGCCTAG-11	1142243F	0.222843	1	Invasive cancer + stroma + lymphocytes
GTTAGCCGTAAATCAA-11	1142243F	0.0582661	1	Invasive cancer + stroma + lymphocytes
ATTTACTAAGTCCATT-11	1142243F	0.0729907	2	Invasive cancer + stroma + lymphocytes
GGGTGCATATGAAAGC-11	1142243F	0.0890924	1	Invasive cancer + stroma + lymphocytes
TCCGAATGGTCCTGAG-11	1142243F	0.0983868	3	Invasive cancer + stroma + lymphocytes
TGATGGCTGTTTCTGA-11	1142243F	0.141896	2	Invasive cancer + stroma + lymphocytes
AAATAAGGTAGTGCCC-11	1142243F	0.32834	4	Invasive cancer + stroma + lymphocytes
CCACTATCCGGGTCAC-11	1142243F	0.0113905	2	Invasive cancer + stroma + lymphocytes
ACACCACATAATTAGC-11	1142243F	0.235899	4	Artefact
CGCGGTAAGTCTAGCT-11	1142243F	0.0455942	2	Invasive cancer + stroma + lymphocytes
GCGGGCATTACGATGC-11	1142243F	0.0966548	4	Invasive cancer + stroma + lymphocytes
AGGATTGCTTACGACA-11	1142243F	0.0994057	2	Invasive cancer + stroma + lymphocytes
CTCGGGATAACACCTA-11	1142243F	0.339873	4	Invasive cancer + stroma + lymphocytes
GTCGTCTGGTTGGCTA-11	1142243F	0.286001	2	Invasive cancer + stroma + lymphocytes
GCAATTAGTCGCACCG-11	1142243F	0.252639	4	Invasive cancer + stroma + lymphocytes
GTGACCTAAAGAATAA-11	1142243F	0.233784	2	Invasive cancer + stroma + lymphocytes
CTGAGCGAGACTTATT-11	1142243F	0.156882	4	Invasive cancer + stroma + lymphocytes
CAAGACTCAGAAGCGC-11	1142243F	0.337155	3	Invasive cancer + stroma + lymphocytes
ACTTCGCTAGCGAGTG-11	1142243F	0.225192	4	Invasive cancer + stroma + lymphocytes
CCATACTCGCCTCTCC-11	1142243F	0	0	Necrosis
ACGATACCTATCCTGA-11	1142243F	0.110607	0	Invasive cancer + stroma + lymphocytes
CTCACCAGTACAAGTG-11	1142243F	0.0415272	0	Invasive cancer + stroma + lymphocytes
CGAAGACGGTGAGTGC-11	1142243F	0	0	Invasive cancer + stroma + lymphocytes
AAATTAATAAGCGCGA-11	1142243F	0.0346702	0	Invasive cancer + stroma + lymphocytes
GGGCCCTTATCTATAC-11	1142243F	0.0110901	0	Invasive cancer + stroma + lymphocytes
CTGCCCACGAAGCGTT-11	1142243F	0.0407223	0	Invasive cancer + stroma + lymphocytes
GGACAAGTTGCAGTGA-11	1142243F	0.128101	1	Invasive cancer + stroma + lymphocytes
GTCCGAGAGCAATCAT-11	1142243F	0.164743	0	Invasive cancer + stroma + lymphocytes
ATGGCAGCCGAGAAAC-11	1142243F	0	1	Invasive cancer + stroma + lymphocytes
CCTCGGATGCTACCTG-11	1142243F	0.0254986	0	Invasive cancer + stroma + lymphocytes
ATACGGTGAAGATGCA-11	1142243F	0.0232415	1	Invasive cancer + stroma + lymphocytes
ACATCAGCTGGGACGC-11	1142243F	0.0389739	0	Invasive cancer + stroma + lymphocytes
GGTTGTGTAGCCTGGC-11	1142243F	0.0602486	0	Invasive cancer + stroma + lymphocytes
CCTGCGTTCTACGCTT-11	1142243F	0	0	Invasive cancer + stroma + lymphocytes
GAACGTTAGGAAGACG-11	1142243F	0.164597	1	Invasive cancer + stroma + lymphocytes
CTGATAGTGTATCTCA-11	1142243F	0.367545	0	Stroma
TTCTGCGAGCGCCCTT-11	1142243F	0.0625199	1	Stroma
CTTTGGCGCTTTATAC-11	1142243F	0.285299	0	Stroma
TCCGAACTTGGCTTAC-11	1142243F	0	1	Invasive cancer + stroma + lymphocytes
TAGATTCCTGGTTATT-11	1142243F	0.0364545	0	Invasive cancer + stroma + lymphocytes
CCGACAAAGGGAGTGC-11	1142243F	0.120715	1	Invasive cancer + stroma + lymphocytes
CCATGGCCCTTGTACC-11	1142243F	0.13983	1	Invasive cancer + stroma + lymphocytes
GAAATATCACCATCAG-11	1142243F	0.292266	3	Invasive cancer + stroma + lymphocytes
ACGAAATGGGCGGCAC-11	1142243F	0.172578	3	Invasive cancer + stroma + lymphocytes
GTGAGCGTGCTGCACT-11	1142243F	0.218888	5	Invasive cancer + stroma + lymphocytes
CCGCGGGTACGAAGAA-11	1142243F	0.284878	5	Invasive cancer + stroma + lymphocytes
TCCCTGGCTCGCTGGA-11	1142243F	0.0261737	6	Invasive cancer + stroma + lymphocytes
CAGCTTAGTAGGTAGC-11	1142243F	0.223034	6	Invasive cancer + stroma + lymphocytes
CACGAAAGTTAGTCCC-11	1142243F	0.370979	7	Invasive cancer + stroma + lymphocytes
ACCTAATCGACTTCCT-11	1142243F	0.510889	7	Invasive cancer + stroma + lymphocytes
AAGTAGTGACGCGAGG-11	1142243F	0.371871	7	Invasive cancer + stroma + lymphocytes
TCCGATTACATTGCCG-11	1142243F	0.19519	7	Invasive cancer + stroma + lymphocytes
CCTCCGACAATTCAAG-11	1142243F	0.489113	7	Invasive cancer + stroma + lymphocytes
GTTCACAGGAGTCTAG-11	1142243F	0.478612	7	Invasive cancer + stroma + lymphocytes
CGAAGTTGCTCTGTGT-11	1142243F	0.440513	7	Invasive cancer + stroma + lymphocytes
GTCGGATATCTCAGAC-11	1142243F	0.217829	6	Invasive cancer + stroma + lymphocytes
CGCTCTCCGTAGATTA-11	1142243F	0.488771	6	Invasive cancer + stroma + lymphocytes
CAAGCAACGTCGGAGT-11	1142243F	0.258913	5	Invasive cancer + stroma + lymphocytes
CCATTCCCTGCCCACA-11	1142243F	0.320182	6	Invasive cancer + stroma + lymphocytes
CTTTGGCTTTAGTAAA-11	1142243F	0.0558296	3	Invasive cancer + stroma + lymphocytes
GGCTATTAAGTTGTAT-11	1142243F	0.0547053	5	Invasive cancer + stroma + lymphocytes
CCATTAGCGATAATCC-11	1142243F	0.0257252	2	Invasive cancer + stroma + lymphocytes
TGTTCTTCCATTGACT-11	1142243F	0.113928	4	Invasive cancer + stroma + lymphocytes
AGATAACTTCAGGGCC-11	1142243F	0.0315032	1	Necrosis
ATAGACGAAGAGAAAG-11	1142243F	0.202064	2	Invasive cancer + stroma + lymphocytes
GGCGGAGTAATATTAG-11	1142243F	0.0642944	0	Invasive cancer + stroma + lymphocytes
TGACCCACGTTAGACA-11	1142243F	0.0832854	1	Invasive cancer + stroma + lymphocytes
TCACAGGTTATTGGGC-11	1142243F	0.0658408	0	Necrosis
TCACGCATTGTAGATC-11	1142243F	0.0853026	0	Necrosis
TTGAAGAATTCCCAGG-11	1142243F	0.109573	0	Necrosis
AAATGGTCAATGTGCC-11	1142243F	0.161406	0	Necrosis
TAGTGCCCTCCAGAGT-11	1142243F	0.207672	0	Necrosis
GGTATTGCCGAGTTTA-11	1142243F	0.1372	0	Necrosis
CGTATTAAGAGATCTA-11	1142243F	0.190345	0	Necrosis
ACTGTCCAGGATTATA-11	1142243F	0.139774	0	Necrosis
CGGGCAGCTAAACCGC-11	1142243F	0.12199	0	Necrosis
TTGCTGATCATGTTCG-11	1142243F	0.0527475	0	Necrosis
TATGGGTACGTATCGT-11	1142243F	0.0647125	0	Invasive cancer + stroma + lymphocytes
CAGCTCACTGAGACAT-11	1142243F	0.0366549	0	Invasive cancer + stroma + lymphocytes
GGGACTGCATAGATAG-11	1142243F	0.0954702	0	Invasive cancer + stroma + lymphocytes
ACGCATTCGTGAGTAC-11	1142243F	0.0605393	0	Invasive cancer + stroma + lymphocytes
CTCTGGACGCCTGGTG-11	1142243F	0.119153	0	Invasive cancer + stroma + lymphocytes
AGGGTTTAGTTCGGGA-11	1142243F	0.181733	0	Invasive cancer + stroma + lymphocytes
GGGAGAACTCACAGTA-11	1142243F	0.12075	0	Invasive cancer + stroma + lymphocytes
ATCAATCTGGGCTGCA-11	1142243F	0.0278451	0	Invasive cancer + stroma + lymphocytes
TCTTCGATACCAATAA-11	1142243F	0	0	Necrosis
ACGTAGATTGCTGATG-11	1142243F	0.0214178	0	Necrosis
TCTTGATGCGTAGCGA-11	1142243F	0.0372235	0	Necrosis
GGGCTGCCTAGGGCGA-11	1142243F	0.0440649	0	Necrosis
CTCTCACAATCGATGA-11	1142243F	0.0509874	0	Necrosis
CCAAGCGTAACTCGTA-11	1142243F	0.0677063	0	Necrosis
ACAACAGCATGAGCTA-11	1142243F	0	0	Necrosis
GTCCCAACGTAAAGTA-11	1142243F	0.0405011	0	Necrosis
TCGGAGTACATGAGTA-11	1142243F	0.0152073	0	Necrosis
GGGAGTTAATGAGGCG-11	1142243F	0.0530474	0	Necrosis
CCGGGCGGTCTCGTCA-11	1142243F	0.0997055	0	Invasive cancer + stroma + lymphocytes
CCGTAAGTTGGTCCCA-11	1142243F	0.0424258	0	Necrosis
GGAGGGCTTGGTTGGC-11	1142243F	0.0535705	0	Invasive cancer + stroma + lymphocytes
TCGGACGCCCAGCCCA-11	1142243F	0	0	Necrosis
TCTGTGCCATCATAGT-11	1142243F	0.0257361	0	Invasive cancer + stroma + lymphocytes
GTACTGGAGTTAGACC-11	1142243F	0.102624	0	Stroma
GGAATGCGCTAGCGTG-11	1142243F	0.106997	0	Stroma
GTGTGAATAACTTAGG-11	1142243F	0.0978298	1	Invasive cancer + stroma + lymphocytes
GGTCGGCCAGGAGCTT-11	1142243F	0.010748	1	Necrosis
TAGCCGGCGGTCAGCG-11	1142243F	0.0391902	1	Necrosis
CGGGTGTACCCATTTA-11	1142243F	0	1	Necrosis
AGTGATTCAAGCAGGA-11	1142243F	0.178166	1	Invasive cancer + stroma + lymphocytes
GTTGGATTGAGAACAC-11	1142243F	0.188637	1	Invasive cancer + stroma + lymphocytes
CACACGCGCTGTCTTA-11	1142243F	0.114486	1	Invasive cancer + stroma + lymphocytes
TAGACGCCCGTACCGG-11	1142243F	0.0442774	1	Necrosis
GGTTTCAATCGGTCAG-11	1142243F	0.160192	1	Invasive cancer + stroma + lymphocytes
AATCTGCGTTGGGACG-11	1142243F	0.0778567	1	Necrosis
TTACGGATGGTTCGAG-11	1142243F	0.34928	1	Necrosis
CGGCAGGGTCGGGTTG-11	1142243F	0.230602	0	Invasive cancer + stroma + lymphocytes
GCTTTCAGAGGAGGTG-11	1142243F	0.182127	1	Necrosis
TCTTCCCATGGGCACA-11	1142243F	0.0588308	0	Invasive cancer + stroma + lymphocytes
TACCGCGGACTTGCAG-11	1142243F	0.0880424	1	Necrosis
AGAATTATGGATTCGA-11	1142243F	0.0401834	0	Invasive cancer + stroma + lymphocytes
ATTGATGAGTCCTAAC-11	1142243F	0.122763	1	Necrosis
TAGGTCGCCGGAACTG-11	1142243F	0	1	Invasive cancer + stroma + lymphocytes
TAACCTACCGTCCGAG-11	1142243F	0.112816	1	Necrosis
CTTAGTAGGCCTACAG-11	1142243F	0.168821	1	Necrosis
CTAGATGTGAGTGTAA-11	1142243F	0.236349	1	Necrosis
ACTCCCGAATTCGTTT-11	1142243F	0.29121	1	Necrosis
GTTCATCGTTTGGCTG-11	1142243F	0.447528	1	Necrosis
ACTTTACCCTCATGAA-11	1142243F	0.272075	1	Invasive cancer + stroma + lymphocytes
GCGAGAGTTGCGTCCA-11	1142243F	0.148645	1	Artefact
GTTCGGGCGTACCATT-11	1142243F	0.121946	1	Artefact
CGACTTTGTATAGCCT-11	1142243F	0.0117096	2	Invasive cancer + stroma + lymphocytes
GCCATCGATGCTGCAT-11	1142243F	0.420272	2	Invasive cancer + stroma + lymphocytes
GCATTTCCAAGGCTCC-11	1142243F	0.33913	4	Stroma
ATGTAAGGCTGCTCTT-11	1142243F	0.375957	4	Invasive cancer + stroma + lymphocytes
ACGTTCGCAATCAATT-11	1142243F	0.35223	5	Invasive cancer + stroma + lymphocytes
GTGACGAGGGTGACCC-11	1142243F	0.304748	5	Invasive cancer + stroma + lymphocytes
ATTATAGCTACTTTAC-11	1142243F	0.40545	6	Invasive cancer + stroma + lymphocytes
CGTGTGTTAAACCCTG-11	1142243F	0.220192	5	Invasive cancer + stroma + lymphocytes
TTGGTATGGCTTGTGT-11	1142243F	0.239035	6	Invasive cancer + stroma + lymphocytes
CATTCCCATTCCGTCG-11	1142243F	0.314554	5	Invasive cancer + stroma + lymphocytes
TGCCGAAAGCGTATTC-11	1142243F	0.402694	6	Invasive cancer + stroma + lymphocytes
CAACACATCTCCTGCC-11	1142243F	0.343053	5	Invasive cancer + stroma + lymphocytes
CTGCCTCATATGCAAC-11	1142243F	0.197451	6	Invasive cancer + stroma + lymphocytes
TCCCGCCTATGTGCGT-11	1142243F	0.239771	5	Invasive cancer + stroma + lymphocytes
GGTTACCCGACACTTT-11	1142243F	0.238226	6	Invasive cancer + stroma + lymphocytes
CCAGCGGGATCACCAG-11	1142243F	0.342982	5	Invasive cancer + stroma + lymphocytes
ATGTTTCGGCCCGGAG-11	1142243F	0.505019	6	Invasive cancer + stroma + lymphocytes
GCGTCTAACCTCCTAA-11	1142243F	0.352455	5	Invasive cancer + stroma + lymphocytes
ATCAGGTAGCTGACAG-11	1142243F	0.366489	6	Invasive cancer + stroma + lymphocytes
GGTATGAAAGAACTGA-11	1142243F	0.013966	0	Invasive cancer + stroma + lymphocytes
GTGGCCTAATATCATT-11	1142243F	0	0	Invasive cancer + stroma + lymphocytes
CCTGTGAAACCGTAAC-11	1142243F	0.0131032	0	Invasive cancer + stroma + lymphocytes
GGCAGAGAGATCGGGA-11	1142243F	0.0733867	0	Invasive cancer + stroma + lymphocytes
TAGCGTCGAATATTGA-11	1142243F	0.0106719	0	Invasive cancer + stroma + lymphocytes
CGCCGACTATTCGCTA-11	1142243F	0.135859	1	Invasive cancer + stroma + lymphocytes
TCTGGCGCAAGCCGGG-11	1142243F	0.0368767	1	Invasive cancer + stroma + lymphocytes
AGTGGTTGCGTATAGG-11	1142243F	0	2	Invasive cancer + stroma + lymphocytes
ATCGGTTACCTAGTAA-11	1142243F	0.253021	1	Invasive cancer + stroma + lymphocytes
CCTGCCCGTTGTCTAG-11	1142243F	0.0103116	2	Invasive cancer + stroma + lymphocytes
GCACACGCCCATGGTC-11	1142243F	0	1	Invasive cancer + stroma + lymphocytes
AGTACGGCCCGTATCG-11	1142243F	0.0835947	2	Invasive cancer + stroma + lymphocytes
TATCTAGCCTAAAGGA-11	1142243F	0.026491	1	Invasive cancer + stroma + lymphocytes
CACTCGGTTAGGAGGA-11	1142243F	0.35752	2	Invasive cancer + stroma + lymphocytes
ATGTTCGTCGACCCAC-11	1142243F	0.114641	1	Invasive cancer + stroma + lymphocytes
TTCCTCTGCCCGAATA-11	1142243F	0.0486884	2	Invasive cancer + stroma + lymphocytes
TTACTATCGGCTTCTC-11	1142243F	0.229696	1	Stroma
GCCGCATTAGTCCGGC-11	1142243F	0.0103984	1	Stroma
TAAGGGCTGGGAGAGG-11	1142243F	0.0597152	1	Stroma
TAAGCAGGCGACACGC-11	1142243F	0.223817	1	Invasive cancer + stroma + lymphocytes
AGCACTACCGGCCTGT-11	1142243F	0.187053	1	Invasive cancer + stroma + lymphocytes
GAAAGCCCTTTGGACC-11	1142243F	0.0652908	2	Invasive cancer + stroma + lymphocytes
GACCGACTGAAGCGTC-11	1142243F	0	2	Invasive cancer + stroma + lymphocytes
CGGTGAAGACTAAAGT-11	1142243F	0.107987	4	Invasive cancer + stroma + lymphocytes
CCCTGCGCTACGCATA-11	1142243F	0.278874	5	Invasive cancer + stroma + lymphocytes
TACTGGACAGCTCGGC-11	1142243F	0.266774	5	Invasive cancer + stroma + lymphocytes
TTAGTAGGGCGGCGGG-11	1142243F	0.402003	6	Invasive cancer + stroma + lymphocytes
GAGGCTATCAAAGTCG-11	1142243F	0.267857	5	Invasive cancer + stroma + lymphocytes
[truncated: 32,968 more rows]

## Sheet: Fig.4g
Percentage of H&E staining marked immune spots in each domain
Splane_domain	count	slice
0	0.00392157	0
1	0.0232558	0
2	0	0
3	0.0434783	0
4	0	0
5	0.0142857	0
6	0.0122699	0
7	0.0447761	0
8	0.0634921	0
9	0.666667	0
0	0	1
1	0	1
2	0	1
3	0	1
4	0.0444444	1
5	0.0208333	1
6	0.0196078	1
7	0.133333	1
8	0.121795	1
9	0.24	1
0	0	2
1	0	2
2	0	2
3	0	2
4	0	2
5	0	2
6	0.00453515	2
7	0.0265152	2
8	0.132768	2
9	0.411392	2
0	0	3
1	0	3
2	0	3
3	0	3
4	0	3
5	0	3
6	0.0036036	3
7	0.0439189	3
8	0	3
9		3

## Sheet: Fig.4i
Percentage of CD3+ IF staining marked immune spots in each domain of slice S10
Splane_domain	count
0	0.0515807
1	0.0524862
2	0.0807834
3	0.161616
4	0.229829
5	0.344828
6	0.471761
7	0.625
8	0.698347
9	0.721429
