# Supplementary material for: SPACEL: deep learning-based characterization of spatial transcriptome architectures
Source: Nat Commun. 2023 Nov 22;14:7603. doi: 10.1038/s41467-023-43220-3 (PMC10663563; doi:10.1038/s41467-023-43220-3)
Supplement: Supplementary file 8 — Source Data [file 41467_2023_43220_MOESM8_ESM.zip › SourceData/Source_Data_sFigure14.xlsx]

## Sheet: sFig.14a
﻿Distributions of the original studyannotated cell types and spatial domains identified by Splane, STAligner, PERCAST, and STACI
	groudtruth	celltypes	Splane	STACI	STAlinger	PRECAST
cell_100023173600007776283900355785793185282	5	Astro_1	1	0	0	3
cell_100357557613983092542421396030726393144	1	L23_IT_1	0	1	1	1
cell_100438314633131300286240527528820911794	3	Pvalb_2	3	2	0	2
cell_100689500727523367948135048603789232105	1	Astro_1	0	1	1	3
cell_100756095765922513431551474967095417597	6	L6_CT_4	1	3	0	6
cell_100804231467839048239808418591662649115	6	Endo	1	0	0	4
cell_101083364591495475492817085898879333965	8	L5_IT_1	1	0	0	5
cell_10126453329525163228409998117330821288	1	Endo	0	1	1	4
cell_101328361963796740712805237114800777834	3	L45_IT_1	3	2	2	1
cell_101389991794375888458495842208444561818	3	L45_IT_3	3	2	0	5
cell_101591421751298755389441745722505669017	1	L23_IT_1	0	1	1	1
cell_101604818680027320224875901979329719387	6	L5_IT_1	1	0	0	5
cell_10165865408501920542791552299358685449	8	Astro_1	1	0	0	3
cell_101688897762265889629410759021642046035	0	Astro_1	5	4	0	3
cell_101693483543747482645343785208098209101	6	Oligo_1	2	0	0	7
cell_101919352467671310660787039505125734431	2	L23_IT_4	4	1	2	1
cell_102099883907359080003546531173209079140	3	L45_IT_3	3	2	2	5
cell_102146456718558175752773740333889984179	8	L5_ET_4	1	0	0	2
cell_102191658991000951412760072221697800224	1	L23_IT_3	0	1	1	1
cell_102864457528156359826853005695820733935	6	L5_IT_4	1	0	0	5
cell_102906142663883313826057581013884581390	0	VLMC	5	4	4	4
cell_103009163579130611585766386040386419187	1	L23_IT_1	0	1	1	1
cell_103331307739621236964123376851251874393	3	Peri	4	4	0	4
cell_103470765538416745149066982928362049090	0	L23_IT_1	0	1	1	1
cell_103625862613560967533675328506912040874	8	L5_IT_4	1	0	2	5
cell_103742361286658027162646855286962425807	8	Endo	1	0	0	4
cell_103781742331133280058955671832587884389	0	Endo	5	4	4	4
cell_103877094301537318020473885277446883108	2	L23_IT_3	0	1	1	1
cell_104022494635383183986732299051124375801	1	Pvalb_1	0	1	1	2
cell_104089143150858956423846481311499122105	0	Lamp5_4	0	1	1	2
cell_104173626005141890565682371893092687211	3	L45_IT_3	3	2	0	5
cell_104182382695644627269812180671173742634	2	L45_IT_1	4	2	2	1
cell_104277619663641087759086967830351401923	3	L45_IT_1	3	2	2	1
cell_104443226206953563813153881409759142702	4	L5_IT_3	1	0	0	5
cell_104486598995166357371538304574383104459	1	Astro_1	0	1	1	3
cell_104487670941940179521170559879872885202	6	L6_IT_1	1	3	0	5
cell_104525653157039508161850946584915839262	1	Micro_1	0	1	1	5
cell_104592355790310544453146995339826812048	6	Endo	1	3	0	4
cell_104612441927878116653044607215154593940	4	L56_NP_2	1	0	0	6
cell_104640571652211461384562182463226368832	2	Endo	4	2	0	4
cell_104857145824444646175563880441579211622	6	Pvalb_3	2	3	0	2
cell_104934169164784263100639694451865200054	1	L23_IT_1	0	1	1	1
cell_104937953431496359784125593006183356270	2	L23_IT_4	0	1	1	1
cell_105011860381547225506133817296649273056	3	Lamp5_2	3	2	2	2
cell_105114756804159624065682527481008520838	0	Micro_1	0	4	1	4
cell_105139115807626575296119625887571925571	2	L23_IT_1	0	1	1	1
cell_105169662533640892458559165442595672572	0	L23_IT_1	0	1	1	1
cell_105176011582640934794439908205347611174	6	Astro_1	1	0	0	3
cell_105342185141734385992235577168782074329	5	L56_NP_2	1	0	0	5
cell_105634114296291914143491463666418157063	3	L45_IT_1	4	2	2	1
cell_105743917256879562824982687300504730748	2	L23_IT_3	0	1	1	1
cell_105829827678714312152020701847696483172	0	PVM	0	4	1	4
cell_105852900449364821317493833597853844833	8	L5_ET_2	1	0	0	2
cell_105864311909742171056255726498650880745	6	L6_CT_4	1	0	0	6
cell_10621828331544710683708026167778449280	3	Astro_1	4	4	2	3
cell_106441320117288133412813931039800710429	1	L23_IT_1	0	1	1	1
cell_106521876804260394919682262539887228409	4	L5_IT_2	3	0	0	5
cell_106599650361919644759395530160608510306	1	Vip_1	0	1	1	2
cell_106752891538729616163356596170138420864	0	Peri	0	1	1	4
cell_106799993829664323560990108292614265176	0	L23_IT_1	0	1	1	1
cell_106879082911775478361315333775395117458	6	L5_ET_5	1	0	0	2
cell_106910523370899322043767648759313035070	1	L23_IT_3	0	1	1	1
cell_106989228421555750179434626337025127238	6	L5_ET_1	1	0	0	2
cell_107026911837187088180700290256717920260	1	L23_IT_1	0	1	1	1
cell_107099222151666516087124901905733016295	4	L45_IT_3	3	2	0	5
cell_107123676586470758703863391343386819766	3	L45_IT_3	3	2	2	5
cell_107339112156518725033613824971578371128	0	L23_IT_3	0	1	1	1
cell_107478541052852506394885417310841342068	0	Endo	0	4	1	4
cell_107553564099505468771530212471108711691	6	Oligo_1	1	0	0	7
cell_107622566819890597969247145839799835696	0	VLMC	5	4	4	4
cell_107802230486370115219103041504548543565	6	L56_NP_2	1	0	1	6
cell_107872427553484314464313370989111586159	2	L23_IT_1	0	1	1	1
cell_108009979999827127872963248552653775571	6	L6_CT_4	1	0	0	6
cell_108029856937918413376617838402063177447	8	L45_IT_3	3	2	2	5
cell_108075098044368552315158939266458836854	8	Astro_1	3	2	1	3
cell_10808642887143486819721430936731590070	3	Endo	3	2	2	4
cell_108096998665573991139175612407607921425	0	Endo	0	4	0	4
cell_108118885601711341870659764919886937782	0	Astro_1	5	4	4	4
cell_108134615693647169618626346111727151317	0	Astro_1	0	4	0
cell_108151846753791284075707325388117939956	8	L45_IT_5	3	2	0	5
cell_108251441395865598807128269118024108228	0	PVM	5	4	0	4
cell_108261734847365546385384504118257042139	8	Sst_3	1	0	0	2
cell_108307546474021084567097168395848541729	1	L23_IT_1	0	1	1	4
cell_108322243376190375045558105931073151056	3	L5_IT_2	3	0	0	5
cell_10832956982967017320271411120350378461	2	SMC	4	1	2	4
cell_108350782641589870500543373966745320263	0	Lamp5_5	0	4	4	2
cell_108613353452250782170756621115529268727	2	L23_IT_1	0	1	1	1
cell_108661393468113001212291905272309423191	0	Astro_1	0	4	1	3
cell_108699524623518897298020345031668922889	8	Pvalb_2	1	0	0	2
cell_108854021457805852886014060025378905175	0	Astro_1	0	4	1	3
cell_109318072160748829012816421737406189743	4	L5_IT_1	3	0	0	5
cell_10947586813746476254045026542543913517	3	Astro_1	3	2	2	3
cell_109508429085227515047516965957926401594	1	L23_IT_1	0	1	1	1
cell_109677454197376232307709407051499290780	2	L23_IT_4	4	1	2	1
cell_109955609694149559296109082461053604390	4	Micro_1	1	0	0	7
cell_109965427353334007768264044562271991296	2	L23_IT_4	0	1	1	1
cell_110269435316154646323871198614485067080	3	L45_IT_3	3	2	0	5
cell_110272755519126451572811381027326300157	4	L6_IT_1	1	0	0	5
cell_110283315797182327149692218378104887658	6	Pvalb_4	1	0	0	2
cell_110355162697742019119462108600206834566	6	Sst_5	1	0	0	2
cell_110703820799907747717493505881741029375	0	VLMC	5	4	4	4
cell_110898718501134611372191987417029490458	6	L5_ET_5	2	0	0	2
cell_111040196385891579910625151481376235798	1	L23_IT_3	0	1	1	1
cell_111044696643303903287222007173283188450	5	Endo	1	0	0	4
cell_111199893546845657870596070189050433425	2	L23_IT_4	0	1	1	1
cell_111352697923105064572965115751138806765	1	L23_IT_3	0	1	1	1
cell_111364034952465610754719454869481105250	3	L45_IT_1	3	2	0	1
cell_111366982642174510105660936745227904529	6	Astro_1	1	0	1	3
cell_111397466719856331851434484222313069393	2	OPC	4	1	2	7
cell_11157635610331246605146035427592382614	1	L23_IT_1	0	1	1	1
cell_111582501385204181246361169574496644745	3	L45_IT_1	4	2	2	1
cell_111848395540594529930786802291504808493	3	L5_IT_2	3	0	0	5
cell_112175829099193106151551851901876012639	8	Astro_1	1	0	0	3
cell_112283568205299483611931150417897206429	2	Vip_9	0	1	1	2
cell_11233683868855919081503766393333837988	3	L45_IT_3	3	2	0	5
cell_112417486993458842448573186348312438028	4	L5_IT_2	3	0	0	5
cell_11255491524410518218445593148546712843	3	L45_IT_3	3	2	0	5
cell_112844167108059997382624454391393419541	3	L45_IT_3	3	2	0	5
cell_113234928788311873091561433544139785662	0	OPC	5	4	4	7
cell_11342764004452263203172628260512253216	6	L6_IT_Car3	1	0	0	6
cell_113800161090024034161965690771325006902	2	L45_IT_1	0	1	2	1
cell_113820982146509902304141659863640855342	0	L23_IT_1	0	1	1	1
cell_113822777327821559158132975924428274397	3	L45_IT_1	3	2	2	5
cell_113854615733951105034628066406667441773	1	L23_IT_1	0	1	1	1
cell_114199101520363048696998975966943533529	2	L23_IT_5	4	1	2	1
cell_114379895234513855241580354696440433829	3	L5_IT_2	3	2	0	5
cell_114400366218022168010940291825539339683	2	L23_IT_4	0	2	1	1
cell_114464356921342286714254673341761572844	3	PVM	3	2	0	4
cell_114788223612510424263046877850183179329	4	L5_IT_2	1	0	0	5
cell_114879021004751260874980793116048736814	3	Sst_1	3	0	0	2
cell_115446007411786915681947110996058237730	6	L5_ET_5	1	0	0	2
cell_115460321247584496034511193157079688802	3	L45_IT_1	3	2	0	1
cell_115594387058698873728254351423371256208	6	Endo	1	0	0	4
cell_115658733542858748288520874861962846477	1	L23_IT_1	0	1	1	1
cell_116024200849477472682059180123311043288	4	L56_NP_1	1	0	0	5
cell_116044766907634351330216792941864722789	2	Endo	0	2	1	4
cell_116194529866330455918333338614643270531	0	Micro_1	5	4	0	4
cell_11623847505540888835403656899925263434	5	L5_IT_2	1	0	0	5
cell_116399521768853004840126240440608637214	6	L5_IT_2	2	0	0	5
cell_116487720825864007199176592742543893074	3	L45_IT_3	3	2	0	5
cell_116510405552706280419747903708613980605	0	Endo	5	4	1	4
cell_116568580010551088227421430753246370842	8	L5_IT_2	3	0	0	5
cell_116574887717599382441888302926198706545	3	L45_IT_3	3	2	2	5
cell_116726940365004633892829764619731754852	3	L45_IT_3	3	2	2	5
cell_116836893936832565567615809481025411547	0	Micro_1	5	4	0	4
cell_116847247093246110528958896838144428558	0	Peri	0	4	1	4
cell_116917834981157045990297214113610832683	8	Sst_3	1	0	0	2
cell_116954631194429072765501716436080295520	8	L23_IT_4	0	1	1	1
cell_117077818999589881455830278032761717936	0	OPC	0	1	1	7
cell_117391256372071082505306245631680983802	3	Endo	3	2	2
cell_117468577330112674762546807761507056508	3	L5_IT_1	3	2	0	5
cell_117542745667450306608118662698084482768	4	L6_IT_1	1	0	0	5
cell_117638286073100152981998827723053799635	8	L45_IT_5	3	2	2	5
cell_117742530918865911533893520022617876352	3	Astro_1	4	2	2	3
cell_117840870410970232440574273744494921719	1	L23_IT_1	0	1	1	1
cell_118279880324851240809216331223219310862	2	L45_IT_SSp_1	4	2	2	1
cell_118298791656591376102583833708373464974	1	L23_IT_1	0	1	1	1
cell_1183043656142955495672645528754277402	0	VLMC	5	4	4	4
cell_11839442912357228374142921435865926527	0	Vip_1	5	4	1	2
cell_11841208366455001682429622487439636255	6	L56_NP_2	1	0	0	6
cell_118428850867941860810099432278807913718	1	L23_IT_3	0	1	1	1
cell_118487204693776812373332777364782946185	6	Endo	1	0	0	4
cell_118555815135701775394313140542247239427	3	L45_IT_1	3	2	2	1
cell_118669859610223298784069821846528293992	4	L5_ET_4	1	0	0	2
cell_118702270809996500770973213063105522279	0	Astro_1	0	4	1	3
cell_118746754125391705708640952973431502002	0	Lamp5_8	0	4	0	4
cell_118803997143213275503826642879326881511	8	Pvalb_5	1	0	0	2
cell_118854359122570338790652772993134020156	1	L23_IT_1	0	1	1	1
cell_118982869275403721686795903036913569806	1	Endo	0	1	1	4
cell_118992985588316591671805065696445864521	3	L45_IT_3	3	2	2	5
cell_119035491061861815675747962448394207446	0	PVM	5	4	0	4
cell_119249212557963324836257809863545297681	3	L45_IT_3	3	2	2	5
cell_119409314461987917600001360125203691145	1	L23_IT_1	0	1	1	1
cell_119421525459507365868102811340848239237	1	Vip_5	0	1	1	2
cell_119463039676334850886346293877226223728	1	Astro_1	0	1	1	3
cell_119497696585701381000856203123089611497	1	L23_IT_1	0	1	1	1
cell_119787822108525542500373162992473559279	1	Peri	0	1	1	4
cell_119888404501412143859822738704005633420	2	L23_IT_4	0	1	1	1
cell_11990231048685840091840663871508930414	4	L45_IT_3	3	2	0	5
cell_119996546333844554943352644285409645658	0	SMC	5	4	4	4
cell_120163176491340086710649396057911108213	1	L23_IT_3	0	1	1	1
cell_120234204235562334286129996180157839156	2	L45_IT_2	4	2	2	1
cell_120546866421641302910392105927078792565	3	L45_IT_3	3	2	2	5
cell_120600057105971068083439982976424666301	6	L6_IT_1	1	0	0	5
cell_120691216060492834328712748746474555763	4	Oligo_1	1	5	0	7
cell_120735468018839689084356351851210727560	0	L23_IT_1	0	1	1	1
cell_120853392985991553216916479123973780717	0	VLMC	5	4	4	4
cell_121090852912972613161506313129057422563	2	L45_IT_1	4	1	2	1
cell_12116169068095523118983961298690513596	3	L45_IT_3	3	2	2	5
cell_121544976873311385831893027747093846041	3	L6_IT_Car3	3	2	2	2
cell_122066499534766824488576978258359507315	0	Astro_1	0	4	1	3
cell_122173971336517157730200494930068212506	3	Endo	4	2	2	4
cell_122231292422675856221092413887395889869	3	Endo	3	2	2	4
cell_12255154358060332436072532364545266659	2	Peri	4	2	1	4
cell_122693474873994482238619762972613918148	3	Peri	3	2	0	4
cell_122878406004321464184666802794146811725	8	L5_ET_4	1	0	0	2
cell_12293083179590870569896929185295049717	1	L23_IT_4	0	1	1	1
cell_123250588260001820637713007838764181840	2	Sst_3	0	2	0	2
cell_123311605148091351444505941008238313060	0	L23_IT_1	0	4	1	1
cell_123455476309820665440262114378961140630	6	OPC	2	0	1	7
cell_123574975381788654054152874985070001921	1	Endo	0	1	1	4
cell_123675566807391863689837754081483117849	1	PVM	0	1	1	4
cell_124013557882242009293765960536441734368	3	L45_IT_3	3	2	0	5
cell_124217644628454500164227680071498084749	3	Endo	3	2	2	4
cell_124436110962427492193518374371828303370	0	Endo	5	4	1	4
cell_124640829214245959663055398760826058549	8	L45_IT_SSp_1	4	2	2	1
cell_124939922103092093515094531950752700320	6	L5_ET_4	1	0	0	2
cell_12496638775607907098625084457800869609	3	Micro_1	3	2	0	4
cell_124992110363083801103497769625789079986	8	L45_IT_1	4	2	2	1
cell_125013064870783736808601466106627533260	8	L45_IT_1	3	2	1	1
cell_125043259724913514203391733592900553844	1	Endo	4	1	2	4
cell_125828154268789667534308507468903923854	6	L6_CT_4	1	0	0	6
cell_125851193261283867839911328749097838427	8	Oligo_3	1	0	0	7
cell_125867372998416161154626958274955338163	3	L45_IT_1	3	2	2	1
cell_125991337964966197709194882907231215989	4	Pvalb_2	3	2	0	2
cell_126004188018614364948601083251461780271	4	L5_ET_1	1	0	0	2
cell_12615895550746197144173271560755085453	0	Peri	0	1	1	4
cell_126168475282331268130783885247948826507	1	PVM	0	1	1	4
cell_126369399387891489600563764442184285951	1	L23_IT_1	0	1	1	1
cell_126400082006602395702500877839786784541	1	L23_IT_1	0	1	1	1
cell_126430486869853882071880422657983909357	3	L45_IT_1	4	2	2	5
cell_126527604466529718037576780880158035579	4	Vip_3	1	0	0	2
cell_126746729337985091368148397429844441161	3	L45_IT_3	3	2	0	5
cell_126805717979874731069887613240293674020	4	L5_ET_4	1	0	0	2
cell_126809697477180479391844916213789556786	4	L5_IT_1	3	2	0	5
cell_126842709157698170018710988591983017585	3	L45_IT_1	3	2	2	5
cell_127000733441986616795161118571434122728	3	Endo	3	2	2	4
cell_127030113616209990253888108187638519618	3	Sst_3	3	2	2	2
cell_127037144357924362195228998761164708815	0	OPC	0	4	1	7
cell_127044196217011089032016993149916982005	0	Endo	0	4	1	4
cell_127056742739078344515500795801841025241	0	L23_IT_1	0	1	1	1
cell_127367233261622550111859530945728385956	0	Astro_1	0	4	4	3
cell_127432199537027747755290841338596762684	6	L6_CT_4	2	0	0	6
cell_127475132926000001547103799038237263689	0	VLMC	5	4	4	4
cell_127477533110404519584367428030692374498	2	L23_IT_4	0	1	1	1
cell_127481856618315282482811788778894516177	1	L23_IT_1	0	1	1	1
cell_127831785861192029755339419928103880819	1	L23_IT_1	0	1	1	1
cell_128069013060960845512130244128240054893	4	Pvalb_3	1	0	0	2
cell_128210370246011537699730752307634122392	2	L23_IT_4	0	2	1	1
cell_128273379402129380465728184576574447254	0	Astro_1	0	4	1	3
cell_1283166043291683488281171902853073704	3	Sst_4	3	2	0	2
cell_128434182931482469545096452216189090102	4	Endo	3	0	0	4
cell_128533551619437231955464062197592811992	4	Endo	3	2	0	4
cell_12861170869247452391472399775247430753	6	L6_CT_4	1	0	0	2
cell_128907575298402706859396718327030092179	3	L5_IT_2	3	2	0	5
cell_129650739699491187123830286158962013671	4	Oligo_1	3	0	0	7
cell_129702526504864688700015367143260562154	2	L23_IT_4	0	1	1	1
cell_129724226486788339394873277778107116574	1	Vip_2	0	1	1	2
cell_129790523174870470520113275559809018030	0	L23_IT_1	0	1	1	1
cell_129840222235645228114255658502176074712	4	L5_IT_2	1	0	0	5
cell_129972181520820144445028423161828671940	2	L45_IT_1	0	1	1	1
cell_130008812377829067585848339585625862355	6	L5_ET_5	1	0	0	2
cell_130013120542627561874754521681627210460	3	L5_IT_2	3	0	0	5
cell_130360854203957209853106954244373488939	8	L5_IT_4	1	0	0	5
cell_130795808745663126265063020680548609624	3	L45_IT_3	3	2	0	5
cell_130833304802439949434021516788979962052	8	L5_IT_1	3	0	0	5
cell_130945819714421211016270204569573205545	1	Sst_7	0	2	2	2
cell_130981004273594102952534490276741065983	2	L45_IT_1	0	2	2	1
cell_13102984304105018907453989813879684712	8	Vip_8	4	2	2	2
cell_131059013795764616122026607518118210817	4	Astro_1	3	2	0	3
cell_131185823792614325868288992419911825581	3	L45_IT_3	3	2	0	5
cell_131245329380489644709361000617920711769	2	L23_IT_1	0	1	1	1
cell_13140524537336718620726909012811252225	1	L23_IT_4	0	1	1	1
cell_131445087577345820151082586164846610172	2	Astro_1	4	2	4	3
cell_131517213065996771476848203784891381814	8	L45_IT_5	3	2	3	5
cell_13171092464573256363406552853626863240	3	Peri	4	2	2	4
cell_131717074680327585711497393281298495885	4	L45_IT_3	3	2	0	5
cell_131851814078170826987512409365388796684	3	SMC	3	2	2	4
cell_131872771334036061557042423576552984978	5	L56_NP_2	1	0	0	6
cell_13201049269943179451775338988356753505	8	L45_IT_4	3	2	1	5
cell_132069622856702227948593771945668923330	3	L45_IT_4	4	2	2	5
cell_132077966867162870083963176283833707193	8	L45_IT_3	3	2	0	5
cell_132300914820159244472833531865997132413	1	L23_IT_1	0	1	1	4
cell_132439230561209926907206255596194235191	1	Peri	0	1	1	4
cell_132503319362637881122548771897405443779	8	L56_NP_2	1	0	0	6
cell_13254430192442920067950771867675757104	0	Oligo_3	5	4	1	7
cell_13267656139661685040195097970988535541	8	Micro_1	0	1	1	4
cell_132701915543288189256229469402541374324	1	L23_IT_4	0	1	1	1
cell_132793964941813182776985535303669603259	6	Micro_1	1	3	0
cell_132809695408015456670110152500838049755	8	L6_IT_Car3	3	2	0	2
cell_132966410007978027699740540536876075729	1	Endo	0	1	1	4
cell_133006579729523412908723781333371178314	6	L5_IT_3	1	0	0	5
cell_133194228145649744023798539779655240312	3	L45_IT_3	3	2	2	5
cell_133428173173543663289349485056371080916	6	L5_IT_4	1	0	0	5
cell_133443709044647219579685412473438759472	4	Astro_1	1	0	0	3
cell_133446654106141674119657241516460914205	8	L23_IT_3	0	1	1	1
cell_133534061178087942270873169969897193783	0	Astro_1	0	4	1	3
cell_133619743939453992734858376371900764245	1	L23_IT_1	0	1	1	1
cell_133765756143172388393721197317051364694	0	Astro_1	0	1	1	3
cell_133918649096562196574923833786487634616	1	L23_IT_1	0	1	1	1
cell_133932233572231041202563057883430061711	4	L5_ET_3	1	0	0	2
cell_133962485744278174231667039701079372439	1	L23_IT_4	0	1	1	1
cell_134086937652863559212758017634393005250	4	L5_IT_2	1	0	0	5
cell_13428541055876343813630191783728451093	2	L23_IT_3	0	1	1	1
cell_134288718565213298349174199978809756905	6	L56_NP_2	1	0	0	6
cell_134552070047491918011739369737141908822	3	L45_IT_1	3	2	2	1
cell_134617744456533410378534012878940540183	0	VLMC	5	4	4	4
cell_134623656370378863015607940537858120891	6	Oligo_1	2	0	0	7
cell_13493377622479976443145021030227681227	3	L5_IT_1	3	0	0	5
cell_134956738629512850440717023668196755018	4	L5_IT_2	1	0	0	5
cell_135081039986853200484092307470535711189	8	L5_IT_4	1	0	0	5
cell_135413496766823240850263680105868847607	6	L56_NP_2	1	3	0	6
cell_135456298373861339302716105683151530623	1	L23_IT_1	0	1	2	1
cell_135605207618424974913007385664588226639	0	L23_IT_3	0	1	1	1
cell_135625801831592551536971000172536802066	0	L23_IT_1	0	1	1	1
cell_13585551356606398434716516862549744758	1	VLMC	0	1	1	4
cell_135966266587488830681744979829998358623	0	Endo	0	4	1	4
cell_135986057725442937745652837244508621793	6	L56_NP_2	2	0	0	6
cell_136038588165017575930047604929050080318	1	Pvalb_1	0	1	1	2
cell_136592288973085784929545085618963152014	1	OPC	0	1	0	7
cell_136675841749785579495036220855824934364	4	L56_NP_1	1	0	0	6
cell_136778659447274278264424214555836598083	1	PVM	0	1	4	4
cell_137058200312085323254282825816940947224	6	L5_IT_1	1	0	0	5
cell_137212532103315234378148419273832533759	3	L45_IT_3	3	2	2	5
cell_137354096996366352999378816307295632706	0	Endo	0	1	1	4
cell_137366935132545835004079827146031952217	3	L5_IT_2	3	2	0	5
cell_137449785814817586627761631842589256287	6	L6_CT_4	1	3	0	6
cell_13780969124901358636539642067313179144	1	Endo	0	1	1	4
cell_137866924317960259438884369641465111373	0	L23_IT_1	0	1	1	1
cell_13812497583830670679246289523507883866	0	Lamp5_6	0	4	0	2
cell_138163031395935659051330095451322438569	6	L6_CT_2	2	0	0	6
cell_138165069684892692795925459670692852308	8	L5_IT_1	1	0	0	5
cell_138221314157537426380650609376719848984	3	L5_IT_1	3	2	0	5
cell_138271415620869729295427789688048771797	3	Peri	3	2	0	4
cell_138451671341696853400593126573219438565	6	Oligo_1	1	0	0	7
cell_138620132974349161563120191897657376431	6	L6_CT_4	1	0	0	6
cell_138641380675402954031173357220350614818	1	L23_IT_3	0	1	1	1
cell_138917953153562111431947217945022990081	1	L23_IT_1	0	1	1	1
cell_139210390494055810809506819335075013018	6	L6_CT_4	2	3	0	6
cell_139348272251628685892501051021724592386	2	L23_IT_1	0	1	1	1
cell_139382211097707722028826163827434271168	6	L6_IT_1	2	0	0	5
cell_13957963015518729007895094580841325803	8	L45_IT_5	3	2	0	5
cell_139670810752153450669419248577913298107	4	L5_IT_2	1	0	0	5
cell_139776668864522316421684085983996488635	3	Astro_1	3	2	0	3
cell_139777023188669351237088790647871360448	3	Pvalb_2	3	2	2	2
cell_139885657942496149886290693772404591444	5	Peri	1	0	0	4
cell_139912391120277951842730954789261803862	4	L5_IT_2	3	0	0	5
cell_140017510874924546014079282154623951498	2	L23_IT_4	0	1	1	1
cell_140143440545134668567143063649404808550	3	L45_IT_3	3	2	2	5
cell_140398468241963609564883617378648037958	8	L5_ET_5	1	0	0	2
cell_140483382727218842682431124195213819861	0	Astro_1	0	4	1	3
cell_140623579350454517508871029853055677471	8	Oligo_1	1	0	0	7
cell_140646525409665767332809895377536080376	8	L45_IT_1	3	2	0	1
cell_140875325418471393138051894033591274893	1	L23_IT_1	0	1	1	1
cell_141300523216740002494106039885409053776	6	L6_CT_4	2	0	0	6
cell_141325487393415101205508843896499485242	4	Peri	3	2	0	4
cell_141593806166777028711261051897208882094	8	L45_IT_1	4	2	2	1
cell_142201138461295478228338057921327621544	1	L23_IT_1	0	4	1	1
cell_142229970285466685129054091421363025293	8	L45_IT_1	3	2	0	1
cell_142617788775436978534346832694033408436	2	L23_IT_1	0	1	1	1
cell_142649690446506783966138776493684565895	6	L45_IT_1	1	0	0	5
cell_142769871098743263197599604649111087190	6	L5_IT_4	1	0	0	5
cell_142915416912968091189583802194608849438	1	L23_IT_1	0	1	1	1
cell_142917246360202513565874778479838228269	0	L23_IT_1	0	1	1	1
cell_142936872480461646540188360593530313099	1	L23_IT_1	0	1	1	1
cell_143181079165139081581214702091864292001	0	VLMC	5	4	4	4
cell_143541873334938203408661177822880658453	4	Micro_1	1	0	0	4
cell_143582859544570672081634376788189282874	4	L5_IT_4	1	0	0	1
cell_143850117922687929577650744208231574914	3	L45_IT_1	4	2	2	1
cell_144168989964666673199417458924599884706	4	Peri	3	2	0	4
cell_144261890104114810726221209938647728614	3	Pvalb_4	3	2	0	2
cell_14430308176734590075224552744068389178	8	Astro_1	3	2	1	3
cell_144396635221403052120939442617806761064	6	L6_IT_1	1	3	0	5
cell_14451608885817507399317880033121176537	4	OPC	1	0	0	7
cell_144517669621129835994476700044812531317	3	L5_IT_3	3	0	0	5
cell_144540547180049675939195822347488813900	1	L23_IT_3	0	1	1	2
cell_144554532137534666556196884286496221516	3	OPC	3	2	2	7
cell_144696819706719557961116744709882252405	6	L6_IT_1	2	0	0	5
cell_144773580737393366760091504558939879625	8	Pvalb_3	1	0	0	2
cell_144790578735321090960126922346946669343	6	L6_CT_2	2	3	0	6
cell_144957949139853039714501610962743490349	1	L23_IT_4	0	1	1	1
cell_145143744418837708440530049090677196199	0	Lamp5_2	0	4	1	2
cell_145302165065590498338402723110803964062	6	L5_IT_4	1	0	0	5
cell_145386013453159570240282952183548213809	3	Peri	3	2	2	4
cell_145458959969227906620849640798761778775	3	L45_IT_2	3	2	2	1
cell_145476155058809524232793097938705043757	1	L23_IT_1	0	1	1	1
cell_145575940962223291329960718032174635565	5	Sst_7	1	0	0	2
cell_145609634767485478659165605512673709798	3	Astro_1	3	2	2	3
cell_145674544268916249330303308728137116053	3	L45_IT_3	3	2	0	5
cell_145874644928493068239339743592050084541	0	Endo	0	1	1	4
cell_145902737285057404299902317180539771308	6	L6_CT_4	1	0	0	6
cell_14640165243637107959990226466583060012	4	Pvalb_2	1	0	0	2
cell_146426657286759843923830454505231190290	6	L6_CT_4	1	0	1	6
cell_146528207508282521480692649899255396397	2	Micro_1	4	2	2	4
cell_146632536254756202234849008801109016441	1	Endo	0	1	1	4
cell_146835477533801540787256493712559715895	6	L6_IT_1	1	0	0	5
cell_146839131470924959461908311183336519514	3	Endo	3	0	0	4
cell_146905492597446777256621402681998739692	4	L56_NP_2	1	0	0	6
cell_146923368898360490014254318291926258856	1	L23_IT_4	0	1	1	1
cell_14704103860331397630253566062033400741	4	Micro_1	3	2	0
cell_147097152374993613758489803722761654770	1	L23_IT_1	0	1	1	1
cell_147247990510926098678582556119735852530	1	L23_IT_1	0	1	1	1
cell_147522662176460850614068847240555752715	3	L45_IT_3	3	2	0	5
cell_147561547326264773610187213892696022900	6	Pvalb_3	2	0	0	2
cell_147864363479362110180504310223366953838	8	L23_IT_1	0	4	0	1
cell_147909172829656977033097203673310376306	6	L5_ET_4	1	0	0	2
cell_147970037205260033652280265966223085884	4	SMC	3	2	0	4
cell_14807610132420815182198106663182612021	6	Astro_1	1	0	0	3
cell_148397084821944064319064868041770179686	8	Endo	1	0	0	4
cell_148470199240993763977305322878717886348	8	L45_IT_1	3	2	2	1
cell_148512828091623064454534159089679812152	0	Astro_1	0	4	1	3
cell_148518484186342934448470915623602709107	0	Peri	0	4	2	4
cell_148714899793132275368326385271813726405	8	L45_IT_5	3	2	0	5
cell_148781530853085261966190785279486547544	4	Endo	3	0	0	4
cell_148960904402071247141166491211385316663	1	L23_IT_1	0	1	1	1
cell_148983678361731446402912085200218931439	2	Endo	4	2	1	4
cell_149259322357007471881048414844318139918	4	L45_IT_3	3	2	0	5
cell_149786395824185812850284322764361759689	2	OPC	4	2	0	7
cell_149831333550679747133834697153140092821	0	SMC	5	4	4	4
cell_149834901891389419165264722422216797016	4	Pvalb_3	1	0	0	2
cell_15021489560167491977884227607921471983	1	L23_IT_1	0	1	1	1
cell_150443165618017458261534900400630755972	3	Astro_1	3	2	0	3
cell_150680364929248225561383594333509758877	6	L5_ET_4	1	0	0	2
cell_151316803100523938819028381050625531643	0	Micro_1	5	4	4
cell_151501301470125486200921785333989001983	8	Pvalb_3	1	0	0	2
cell_151691014127220577156942156110663589154	8	L45_IT_5	3	2	0	5
cell_151697398593738356455902848599430260147	1	L23_IT_1	0	1	1	1
cell_1517255138381043564540182266511029348	1	Astro_1	0	1	1	3
cell_151887599417884099650772357955160415637	8	L5_IT_1	3	0	0	5
cell_151940374755438561494978278269954054078	8	L45_IT_3	3	2	0	5
cell_15218160045702567189006270554057310401	2	Vip_9	0	1	1	2
cell_15223647428612855449698822979543136975	4	Pvalb_7	1	0	0	2
cell_152296693479966367770259981113202635807	0	VLMC	5	4	4	4
cell_152322680825580837622425727914279030057	8	L23_IT_1	0	1	1	1
cell_152336944615638197925150643301511804118	2	L23_IT_1	0	1	1	1
cell_152434818685349696626414073414015202457	3	L45_IT_3	3	2	0	5
cell_152496243954452865789852358675460371994	4	Endo	3	0	0	4
cell_152588066348469806350369753287022022901	6	Oligo_1	2	0	0	7
cell_152654200068061166667714604708493603061	4	Endo	1	0	0	4
cell_152676639410240294932417723112260470856	6	L5_ET_4	1	0	0	2
cell_152680937655462689547759855028316492981	3	L45_IT_1	4	2	2	1
cell_152969878761269485010803060209233473559	2	Astro_1	4	2	1	3
cell_153183706989891853223794507890956124563	1	Peri	0	4	0	4
cell_153240495601032118842691353688183043543	0	SMC	5	4	4	4
cell_153314150849333842397868390030122557329	1	L23_IT_4	0	1	1	1
cell_153315497456596074605220322132436302503	6	L6_IT_1	1	0	0	5
cell_153449037974394291326328059986825620382	5	L6_IT_1	1	0	0	5
cell_153462356497041985745366350326055301034	6	L6_CT_4	2	3	0	6
cell_154127950048326633680477571561842529803	4	OPC	1	0	0	7
cell_154224923016011893962455737214441850913	6	OPC	2	3	0	7
cell_154664353976818785318978031998137290520	4	Endo	3	0	3	4
cell_154680248640513153613701419732561410570	6	L56_NP_2	1	0	0	6
cell_155106714675094428158468775062468030868	0	PVM	0	4	0	4
cell_155246465581072740913095039544090183676	3	Peri	3	2	0	4
cell_155377091666302784221818090709554896619	4	L5_ET_4	3	0	0	2
cell_155667563342045295125069884538601726356	6	L6_IT_3	2	3	0	5
cell_155713177804605743436305207070987477471	1	L23_IT_3	0	1	1	1
cell_155728429170427856430111991903660280318	0	Astro_1	0	4	1	3
cell_155779016102686598409142218925944665953	4	Endo	1	0	0	4
cell_155910582314389895883267030437448069217	0	VLMC	0	4	1	4
cell_155939962693280753013904274605727003898	1	L23_IT_1	0	1	1	1
cell_156017750613742815677166249180912677553	1	L23_IT_1	0	1	1	1
cell_156122044133744144111919491706543546987	8	Astro_1	3	2	0	3
cell_156283968668783226749157472488805644554	3	L45_IT_3	3	2	2	5
cell_156339514969079339035795533173510572626	3	L45_IT_3	3	2	2	5
cell_156604448779520817863367431130359286368	1	L23_IT_1	0	1	1	1
cell_15681772694317951077721024809082914810	6	L5_IT_4	1	3	0	5
cell_156833988919221330196210147295298320934	1	L23_IT_3	0	1	1	1
cell_157017825852306244984056913633110394376	1	Astro_1	0	1	1	3
cell_157036971449252861682012669282167517044	4	L5_IT_2	3	0	0	5
cell_157069256921188115450819681121588496858	0	PVM	5	4	4	4
cell_157174145079082928166959208537428449759	6	L56_NP_2	1	0	0	2
cell_157220657326261059200300908128903187319	3	Peri	3	0	0	4
cell_157303428930037719128011761232808930418	0	L23_IT_1	0	1	1	1
cell_157387252434123480559279174716687374097	8	L45_IT_3	3	2	0	5
cell_157430793520224181427416549409079624547	1	Endo	0	2	1	4
cell_157726911763556860250408114213390503259	0	OPC	5	4	4	7
cell_157906202680630259643864992554360632344	8	Endo	1	2	0	4
cell_157987907280331203807171651781959892946	1	Endo	0	1	2	4
cell_158466776437090604932711537570240171199	0	L23_IT_1	0	1	1	1
cell_158695545820820426691690642443778931481	6	Sst_2	1	0	0	2
cell_158760869105401751633838670109665799602	2	Endo	4	1	2	4
cell_158842350582958348412808866431484838787	3	Endo	3	0	0	4
cell_158912863712112795915837003516331643964	3	L45_IT_5	3	2	0	5
cell_159091464428968360063233014815049687040	0	Pvalb_11	0	1	1	2
cell_159093166249404770533550234647274665634	0	Astro_1	5	4	1	3
cell_159118475053765335292359280155284348138	3	Micro_1	3	2	2	7
cell_159133320741371723754340883793591912173	6	L6_CT_7	1	0	0	6
cell_159268847616242475942496363700355555919	6	L6_CT_4	2	3	0	6
cell_159357121405919038041217393817132625659	8	L45_IT_3	3	2	0	5
cell_159573147767595315410320428399769763894	0	L23_IT_1	0	1	1	1
cell_1599065994272823762017796084103939777	8	L5_ET_5	1	0	0	2
cell_160170909094608126785834356870958829275	3	Micro_1	3	2	0	4
cell_160279597754526714749148766295246913784	4	Endo	1	0	0	4
cell_160390479036690573448915024927316017907	3	L45_IT_3	3	2	0	5
cell_160495852333395413380929765150896414415	8	Micro_1	0	1	2	4
cell_160512737226517909550850807415732890783	1	Micro_1	0	1	2	1
cell_160581096536963451285166384065908579810	0	L23_IT_1	0	1	1
cell_160999462542249663850937980501854797013	0	Oligo_3	5	4	0	7
cell_161071114448381775515890174505283067918	5	Pvalb_7	1	0	0	2
cell_161244260639070377671587591447120633114	3	Astro_1	3	2	2	4
cell_161569103937957276047486192136457711078	6	L5_IT_2	1	0	0	5
cell_162017861466485757164194329953202161451	6	L6_CT_4	2	3	0	6
cell_162100138362068397834765017893866429065	6	Pvalb_5	2	3	0	2
cell_162142263871982669077494741429871767081	0	Endo	0	1	1	4
cell_162233384886206395875073224448955621011	0	Astro_1	0	4	1	3
cell_162322958493453143166761138137492726753	3	L45_IT_1	3	2	2	1
cell_162389412686925276124526696567237529768	8	L5_IT_1	1	0	0	5
cell_162526032958167169647068959831559196659	0	Sncg_2	0	1	1	2
cell_162546266191300299264045848043333338000	1	Astro_1	0	1	1	3
cell_162730896781672410219656451036422909897	4	SMC	3	2	0	4
cell_163045102614144458223502681086399694307	2	L23_IT_3	0	1	1	1
cell_163651184104245742850842996993964540184	3	L5_IT_1	3	0	0	5
cell_163677377015298276663671105741702150532	6	L56_NP_2	1	0	0	6
cell_163763521052683387218682513097688380131	5	L56_NP_1	1	0	0	6
cell_163982603837513943099880168945686787570	0	Astro_1	0	4	1	3
cell_164103859479318086866534493562108056418	2	L45_IT_1	3	2	2	1
cell_164395837369074898878838462532719608081	1	L23_IT_1	0	1	1	1
cell_164501241285834846370819797439848192266	0	Pvalb_11	0	1	1	2
cell_164582453571451254723568246970921793352	4	Endo	1	0	0	4
cell_164720227886378995728138468006845648182	0	L23_IT_1	0	1	1	1
cell_164733752864010502358743977422708014292	0	OPC	5	4	0	7
cell_164890244705663418412062946672224247719	4	OPC	3	0	0	7
cell_164900979024558539219173199250160357009	6	L6_CT_4	1	3	0	6
cell_164902519217102547578544775587940273571	3	L5_IT_2	3	0	0	5
cell_165108933708808296984326016094798589261	6	L5_ET_4	1	0	0	2
cell_165131709681541600293592180363529707230	3	L45_IT_3	3	0	0	5
cell_165166019167315653284480459132707311719	1	L23_IT_3	0	1	1	1
cell_165192910129705764136417455320186179713	0	L23_IT_1	0	1	1	1
cell_165226422659228753321737932257465330224	0	VLMC	5	4	4	4
cell_165425586913480927970960474805579436641	4	L45_IT_3	3	2	0	5
cell_165651763667823121248183094117103335463	0	Astro_1	5	4	4	3
cell_165797543560472926007821169384238416264	0	Astro_1	5	4	0	3
cell_165808325689905870394298013160329664750	2	Peri	0	2	2	4
cell_165810733973026590914322294137460766197	8	L45_IT_1	4	2	2	1
cell_16585732243863185203866567149920754724	6	OPC	1	0	0	7
cell_165886154202576582302696382503337201601	0	Peri	5	4	1	4
cell_166031589742952304072450218351264352599	3	L5_IT_2	3	0	0	5
cell_16607344270963113613474226059926415037	6	Astro_1	1	0	0	3
cell_16609249261104444503872618033516524270	2	L23_IT_1	0	1	1	1
cell_166417379010113793267537657963400208996	1	L23_IT_1	0	1	1	1
cell_166533940956085210300292640469134291715	2	L45_IT_1	4	2	2	1
cell_167256270692613755856178572988973771638	8	Endo	1	0	2	4
cell_167376059543080426549059419473176714577	6	Astro_1	1	0	0	3
cell_167437852398279478297732090132618992564	3	L45_IT_1	3	2	2	1
cell_167594996532742278511141821919306221743	8	L5_ET_4	1	0	0	2
cell_167995218533678937658535288594978794176	1	L23_IT_1	0	1	1	1
cell_168035080417946526156203383155999480836	8	Astro_1	0	1	1	3
cell_168088649878951204692556648109072358667	6	L6_IT_1	1	0	0	5
cell_168260659931963574653980092305409685150	0	L23_IT_1	0	1	1	1
cell_168503477997748577412334367497622984702	1	OPC	0	1	1	7
cell_168574189636207376501604218221539474337	0	L23_IT_1	0	1	1	1
cell_168616501018241539884641442161690177232	4	L45_IT_3	3	2	0	5
cell_168681028907810054269957113834678744570	1	L23_IT_1	0	1	1	1
cell_168731886295063317818982567200892047622	1	Micro_1	0	1	1	1
cell_1689894542298222178278544699674606959	3	Endo	3	2	2	7
cell_169020354625936703974488631814760334990	1	L23_IT_1	0	1	1	1
cell_169060524717423068459017261632590116082	0	OPC	0	1	1	7
cell_169093859510315403222235408302069252259	3	L45_IT_3	3	2	2	5
cell_169248062443684832270473075570520872551	8	L56_NP_1	1	0	0	6
cell_169438836497310122599074979211383750185	6	L5_IT_4	1	0	0	5
cell_16948576449483169246101743495844742412	2	L23_IT_3	0	1	1	1
cell_169498484761098274764143134301860619356	3	Micro_1	3	2	0	3
cell_169793523443594434706702987718378788378	8	L5_IT_1	3	0	0	5
cell_169838633797609833379357991259302937976	3	L45_IT_3	3	2	2	5
cell_17030215493001797303269896172478377146	3	L45_IT_3	3	2	2	5
cell_170345512480955595807265695447727574956	6	Oligo_1	1	0	1	7
cell_170657740687215060654803036004124185608	0	Astro_1	0	4	1	3
cell_170667520626790744178405843388269869939	8	L5_IT_1	1	2	0	5
cell_171051877776163155155202716753843657231	0	Lamp5_6	0	4	2	2
cell_171068704715374269214699537349821065014	3	Peri	0	4	2	4
cell_17109439245840660607543495503472127712	3	Endo	4	2	2	4
cell_171184651025123902780468853325068661510	2	Endo	4	2	4	4
cell_171240224739059397477707930275744198502	6	Oligo_1	2	3	0	7
cell_171289024137447632486747703631693610327	6	L5_IT_4	1	0	0	5
cell_171342028144834472988203815544392765447	3	L45_IT_1	3	2	2	1
cell_171567004791903853682376505658007679779	6	Endo	1	0	0	4
cell_171619285609483169075076041448143708021	8	L45_IT_3	3	2	0	5
cell_171648283182383210109765804318171423081	1	Micro_1	0	1	1	7
cell_171885929629440593811027342015386034762	4	Micro_1	1	0	0	4
cell_171985013891078477387812579790703756636	0	Astro_1	5	4	1	3
cell_171998857012279855375746526588811657906	1	L23_IT_3	0	1	1	1
cell_172051971750486036091258896147683257783	3	L45_IT_5	3	2	0	5
cell_172060705561581711631366634651835239986	4	L6_IT_1	1	0	0	5
cell_172061661869211521345132012256398958582	0	L23_IT_1	0	1	1	1
cell_17215252333705300502649036157147603344	0	L23_IT_1	0	1	1	1
cell_172712616935527780975343901467607955040	1	L23_IT_1	0	1	1	1
cell_173183217151791976143734215897064126016	0	VLMC	5	4	1	4
cell_173222927946339755501949983159826029292	4	Pvalb_2	1	0	0	2
cell_173362187448908899934279522556702778202	8	L45_IT_1	4	2	2	1
cell_173821451293440379367303865676271447577	6	L56_NP_2	1	0	0	6
cell_173915877188126088602359064524456816453	3	L56_NP_1	3	0	0	6
cell_174046994310400334198030704855228921174	1	L23_IT_1	0	1	1	1
cell_174124345855407602885264937957871230229	3	L45_IT_3	3	2	2	5
cell_174170677874785706878325294707863784623	8	Pvalb_4	1	0	0	2
cell_174197949622350403257320343510837265056	3	L45_IT_1	3	2	2	1
cell_174461187071008631538590013816356051798	6	L5_IT_4	1	0	0	5
cell_174532551857103876165701568781690873061	5	L5_ET_3	1	0	0	2
cell_174605050528750628400845043595376073885	1	Astro_1	0	1	1	3
cell_174643794122212154241706435212870080497	4	L5_ET_4	1	0	0	2
cell_17469177599937957335902371058204140642	4	Astro_1	1	0	0	3
cell_174732959714356942338020112781960817660	1	L23_IT_1	0	1	1	1
cell_174841548654102206863364245800086723294	1	L23_IT_1	0	1	1	1
cell_175188147634264687556241826124468472143	0	VLMC	5	4	4	4
cell_175236412527927666178360502257505617419	8	L5_ET_4	1	0	0	2
cell_17569697116231195191097699113928893683	3	L5_IT_1	3	2	0	5
cell_175749515847376913330106293766615058674	2	L23_IT_3	0	1	1	1
cell_175860088267213596167393299463758347998	6	OPC	1	0	0	7
cell_175895476122657498562632307238117930764	4	L6_CT_4	1	0	0	6
cell_17607081341616418889603588947566933740	6	L5_ET_4	1	0	0	2
cell_176316959249948061003668663579254773365	4	L5_IT_2	1	0	0	5
cell_176396681124571693132307845351521872600	0	OPC	5	4	1	7
cell_177150720443037911704565595247355544255	2	Peri	4	2	2	4
cell_177163758073216080699821569931241833267	0	OPC	0	4	1	7
cell_177409297035248987056580417445573187534	3	Endo	3	2	0
cell_177518594906087525238800540454235955989	1	L23_IT_1	0	1	1	1
cell_177741023952784061734228650116365683814	1	Endo	0	1	1	4
cell_177927499875917595957307032136440917527	6	Oligo_1	1	0	0	7
cell_177977608756576757536887392512468464072	8	L5_IT_1	3	2	0	5
cell_178110742630926330646135281322483577888	0	L23_IT_1	0	1	1	1
cell_17820966147232189689012553835191970399	1	L23_IT_4	0	1	1	1
cell_178424286299386471105446884888204554794	4	Pvalb_3	1	0	1	2
cell_178448720732046348045989841571622891679	4	Pvalb_3	1	0	0	2
cell_17850101511027265146244117443958114942	0	OPC	0	4	1	7
cell_178947623674313486010977335630848971816	0	L23_IT_1	0	1	1	1
cell_179059504545962933900800040102163739825	0	VLMC	5	4	1	4
cell_179217251606784772263864174801479393244	1	L23_IT_1	0	1	1	1
cell_17932898047040874987969255033672697285	8	L5_IT_1	1	0	0	5
cell_179416562341054936017200354297992957613	1	L23_IT_3	0	1	1	1
cell_17949299682565344784916104614241500625	6	L5_ET_5	1	0	0	2
cell_179564845710256970090743297236813065562	3	L45_IT_1	4	1	2	1
cell_179606942887154729553093911105985330064	0	L23_IT_1	0	1	1	1
cell_179663151873775501375690506218423261791	4	L5_IT_2	1	0	0	5
cell_179731616566539769739368736521066090615	0	Peri	0	4	4	4
cell_179762242430107593443883686094973987185	3	Endo	3	2	2	4
cell_179838251213847034318988399634179377460	4	SMC	3	2	0	4
cell_179911678637957638075584964168773489762	3	OPC	3	2	0	7
cell_180079150079381350118418137189194822690	3	Vip_8	3	2	2	2
cell_18007928698313601091204210622535255731	4	L5_IT_2	1	0	0	5
cell_180136532827017951423579946825441811694	1	L23_IT_2	0	1	1	1
cell_180221437821145172586529853081633668123	6	PVM	2	0	0	4
cell_180252042204717368175318399467971149842	4	L5_IT_2	1	0	0	5
cell_180270093285845725038884777597630861434	8	L5_ET_4	1	0	0	2
cell_1805786391806320540055504427400257957	2	L23_IT_3	0	1	1	5
cell_180642575503552705386592630155976518593	6	Pvalb_6	2	3	0	2
cell_180716054062050830302630917103478791600	3	Oligo_1	3	2	2	7
cell_180827981641927565750216879683820750626	8	L45_IT_1	4	2	2	1
cell_181233052197776116853933532631165205665	1	Astro_1	0	1	1	3
cell_181420203929204122389656399323543146298	2	L23_IT_1	0	1	1	1
cell_181842630984536777110353980998921329897	2	L45_IT_1	4	2	2	1
cell_181856804201645693031032142847136490904	3	L5_IT_1	3	0	0	5
cell_181857835329949518879483962794378367093	5	OPC	1	0	3	7
cell_181894826506811774825925220476707113733	1	L23_IT_1	0	1	1	1
cell_181907190631153916800518639863737841961	8	Pvalb_7	1	0	0	2
cell_18224699072324865112152078899763579114	3	L45_IT_3	3	2	2	5
cell_182507322846508709938885570629358921281	1	SMC	0	1	1	4
cell_182509594284556853200517809991031244821	3	L5_IT_3	3	2	0	5
cell_182673434303602652864437725808119523702	8	Micro_1	1	0	0	4
cell_182778185379777604680367672058254088122	4	L5_IT_2	3	0	0	5
cell_182923276349414319881961539844242301056	3	Peri	3	2	0	4
cell_183307332003258151705999670122468527417	2	Oligo_1	4	1	2	7
cell_183567129521617170226206316734185088801	3	L45_IT_1	3	2	2	1
cell_183707318810782321262438882368284195607	5	Endo	1	0	0	4
cell_183716840138412006779319448247314436212	1	L23_IT_4	0	1	1	1
cell_184316328012308664329203297875682962478	0	VLMC	0	4	1	4
cell_1844381972868675571783103796897851557	3	L45_IT_1	3	2	2	1
cell_184705923136272452368545663807073088169	3	Peri	3	2	2	4
cell_184715160154234505361364788372223056693	1	L23_IT_3	0	1	1	1
cell_184835537724884567047909974791324131452	4	L6_IT_1	1	0	0	5
cell_184849009230359831180045189780895787090	6	Endo	1	0	0	4
cell_185104240891176115065366639964936777288	0	OPC	0	1	1	7
cell_185254858561592095427983355371305898289	6	Astro_1	1	0	0	3
cell_185336866072321444297873052418221283520	3	L45_IT_3	3	2	0	5
cell_185344860144918900801788294039204314130	8	Endo	3	2	0	4
cell_185746450807589011603635146157220743561	1	Endo	0	1	1	4
cell_185807693081878568281005153508385080613	0	Lamp5_4	0	1	1	2
cell_185808754986678633834107256877173065969	8	L45_IT_1	3	2	2	1
cell_185826254206474554268157958691378316237	4	L56_NP_1	1	0	0	6
cell_185896951707748839661231772444943838850	4	L6_IT_1	1	0	0	5
cell_185905300843938881784855668030871156585	4	L45_IT_3	3	2	0	5
cell_185951839591744132458756731906942337535	3	Endo	3	2	0	4
cell_18603100113255836071509681796295380515	0	L23_IT_1	0	1	1	1
cell_186193505974141612398192186959140428609	1	L23_IT_1	0	1	1	1
cell_18633147281490724875446478645219957321	0	Vip_1	0	1	1	2
cell_186448119542543549492641548565868466894	6	L5_ET_4	1	0	0	2
cell_186487927822916955663928830226652531968	0	L23_IT_1	0	1	1	1
cell_186591130104355313170032646214915289876	3	L45_IT_1	3	2	1	1
cell_186608469698342747600859835007173176553	0	OPC	0	1	1	7
cell_186762162837294167632525561142006149259	8	L45_IT_3	3	2	0	5
cell_186762267652146749639580071431505278238	1	Endo	0	4	1
cell_186826281727227179714640157755873644719	2	L23_IT_4	0	1	1	1
cell_186837575921431180218905361564517069073	1	L23_IT_1	0	1	1	1
cell_186872739073108832159217077704201821809	3	L5_ET_1	3	2	0	2
cell_186938888776818770866787924615104513511	2	Micro_1	4	2	2	4
cell_186974809830857157987361009882333273060	0	L23_IT_1	0	1	1	1
cell_187093783428184622713661002343562146151	1	L23_IT_1	0	1	1	1
cell_187192379436824483251093814344135157393	0	Astro_1	0	1	1	3
cell_187262310707686188091648427141533067717	2	L45_IT_1	4	1	2	1
cell_187469067976273734388694783666361963845	0	Vip_9	0	4	1	2
cell_187472741636106718086770681446555636296	2	L45_IT_1	4	2	4	1
cell_187535963172938465591038199869334446535	0	Vip_2	0	4	1	2
cell_187570482632191585415583043841423874035	1	L23_IT_1	0	1	1	1
cell_187730113492613303376054517199050729647	2	L45_IT_1	4	1	2	1
cell_187771064093920828667850719431618336436	1	L23_IT_1	0	1	1	1
cell_187914958656528711667784980497397148132	0	VLMC	5	4	4	4
cell_188207621482127084385839278968826577366	6	Endo	1	0	0	4
cell_188448284763264206225366640928685739992	0	Micro_1	5	4	1	4
cell_188464822879098146883048944955799019901	4	Pvalb_6	1	0	0	2
cell_188472271149283033608956918791160849606	1	Peri	0	1	1	4
cell_188506757227354849072604773069521752115	6	L5_ET_5	1	0	0	2
cell_188586382222796560316553277301412649908	8	L5_IT_3	1	0	2	5
cell_188613619504456786782373277457910612724	6	L6_CT_4	2	3	0	6
cell_188685153256693108094361120330799925662	1	L23_IT_1	0	1	1	1
cell_188748283222512548696724631286811874647	1	Astro_1	0	1	1	3
cell_18890291445224820721759936736550897580	3	Micro_1	3	2	0	4
cell_189038779777628028025645008764769274898	4	L5_ET_4	3	0	0	2
cell_189056788321378870676347728607721097705	6	Oligo_1	1	3	0	7
cell_189318194657032275791446887129510792337	6	L6_CT_4	1	0	0	6
cell_189363564646568365680534509437603428305	8	Astro_1	1	0	2	3
cell_18975900786526288457661986807412861528	3	L45_IT_3	3	2	0	5
cell_190111434189130110596477939739850478645	3	L45_IT_1	3	2	2	1
cell_1901265759011567756000961442012188350	2	L23_IT_4	0	1	1	1
cell_190258670945905777451918094833612772959	2	L23_IT_5	4	2	2	1
cell_190350349567399252232490057253776221081	8	Endo	0	2	1	4
cell_190428463908037144557655243765518726018	8	Astro_1	3	2	0	3
cell_190438114357115403385909636774484758308	3	L45_IT_3	3	2	0	5
cell_190649953817201623582250284529208378394	6	L6_CT_4	1	0	0	6
cell_190698603709595467690159337639459902215	3	Vip_8	4	2	2	2
cell_190721974793404291823515404169010184212	6	L5_IT_4	1	0	0	5
cell_190735328669226999391855732607527335269	2	L23_IT_4	0	1	1	1
cell_191038557723342409363436943134306558351	6	L6_CT_7	1	0	0	6
cell_191121175923035247591117318542567713847	3	Oligo_1	3	2	2	7
cell_19124406364810841814450560601167324648	4	L6_IT_1	1	0	0	5
cell_191757875655775007249732383538873881363	1	Peri	0	1	1	4
cell_191840486911546666332116493758094189783	0	PVM	0	4	1	4
cell_191957016872012643453706969896600587093	6	L56_NP_1	1	0	0	6
cell_192174454276550988588405550458246080548	4	L5_IT_2	1	0	0	5
cell_192381776969268238202235515295199072722	4	Endo	1	0	0	4
cell_192463661963575580702099967104216021695	3	L45_IT_3	3	2	2	5
cell_192484168992596253948214370617572354192	1	L45_IT_1	0	1	1	1
cell_192543402303888192982050697301672129666	2	Endo	4	1	2	4
cell_192877805325199699236876994192547711775	8	L5_IT_4	4	2	2	1
cell_193201937444492778609253122415945618716	4	L56_NP_1	1	0	0	6
cell_193759762281270406322352572798026562836	1	L23_IT_1	0	1	1	1
cell_193805652561959935029659541829913622349	2	Astro_1	4	2	2	3
cell_193806455896024942915247422382406352556	6	Endo	1	0	0	4
cell_193983636591664860602637512413235386715	0	Peri	5	4	1	4
cell_194138253757308154758967210753417140038	1	L23_IT_1	0	1	1	1
cell_194287902900179091526419751899732085841	1	L23_IT_1	0	1	1	1
cell_194445153670159643411503833734440905713	6	L6_CT_4	1	0	0	6
cell_194790292316302332724973928864860556916	6	Micro_1	1	0	0
cell_194920403722146119837520261100345128765	3	OPC	3	2	2	7
cell_195261376769933729388613588240727565685	4	Astro_1	3	2	0	3
cell_195285655594844743259505186238853122858	1	L23_IT_4	0	1	1	1
cell_195615240318311073607618678966008130129	6	L45_IT_3	1	0	0	5
cell_195715903789844857196498798335615894740	4	Astro_1	1	0	0
cell_195805408303280558285994811539708734486	3	Micro_1	3	2	0	4
cell_195827011992124056701700070124732115844	3	Astro_1	3	2	0	3
cell_195835370301738758974711189302157524237	8	L5_IT_4	1	0	2	5
cell_195881945416132562599663974824781103507	4	L5_IT_2	1	0	0	5
cell_19588664496244550122033042931531509539	4	Astro_1	3	0	4	3
cell_19609764596037855761673131528841444187	3	L45_IT_3	3	2	0	5
cell_196168436418806823014074666976753313474	6	L6_CT_4	1	0	0	6
cell_196414235466868983724391991470294303022	1	PVM	0	1	1	4
cell_196432043651957543280716793224246971296	2	L23_IT_5	4	2	0	1
cell_196434966998520920504736528901059860155	3	Astro_1	3	2	0	3
cell_196464659742756292541934583969435867694	3	Endo	3	2	0	4
cell_196565198544017926695393552277841879510	0	PVM	0	4	1	4
cell_196595089332642333129756834943654092051	8	L5_IT_1	1	0	0	5
cell_196986307705546639287184925060673902299	0	L23_IT_1	0	1	1	1
cell_197193841424712513711108009762860839119	4	Astro_1	3	0	0	3
cell_197329858191119471784976519588065708384	4	L5_IT_2	1	0	0	5
cell_19737075307316489415858622069312931106	0	L23_IT_1	0	1	1	1
cell_197414081144558862809054380152304527843	3	L45_IT_3	3	2	0	5
cell_197679196838924707867066637072533016392	4	Sst_4	1	0	0	2
cell_197689620097021175029993203924638063377	3	Micro_1	3	2	0	5
cell_197920233886491200186115651042801904201	0	L23_IT_1	0	1	1	1
cell_198217698146056630609775105193975811018	1	L23_IT_1	0	1	1	1
cell_198632123781441143416743902945802673676	1	L23_IT_1	0	1	1	1
cell_198654199253524077869002339442723729824	0	VLMC	5	4	4	4
cell_198757403755048295676968236993327448977	1	PVM	0	1	1	4
cell_198778899750128653845886792067603817906	4	Astro_1	1	0	0	3
cell_198805886269926389116550386015983110708	6	L5_ET_4	1	0	0	2
cell_199065794883929620553086891608728877010	8	L45_IT_3	3	2	0	5
cell_199069847524891163696031703994306006020	1	L23_IT_1	0	1	1	1
cell_199168103119604799218493672784635502329	6	Micro_1	2	3	0	4
cell_199192038674966620963585157842466709143	0	L23_IT_1	0	1	1	1
cell_199283965589542532138533135481665385517	1	Sst_3	0	1	1	2
cell_199396149320806025476285783182078062184	8	Pvalb_4	1	2	0	2
cell_199516997370668361520010814796216128786	6	L6_IT_1	2	3	0	5
cell_199722568256424697287463865603484726650	6	Oligo_1	1	0	0	7
cell_199791208160760437433188130670644183281	8	L56_NP_2	1	0	0	2
cell_199802425329426153917591379613641605864	3	Astro_1	3	2	2	3
cell_199807722717433662642013485378658144830	0	L23_IT_2	0	1	1	1
cell_19995736567799423307241163628475908361	2	L45_IT_1	0	2	2	1
cell_200530984497858524363108151284914364699	4	Micro_1	3	0	0	4
cell_200615234312453266995196834927068103841	1	L23_IT_1	0	1	1	1
cell_200663336464780347586863374751519187883	8	L6_IT_Car3	1	0	0	5
cell_200759842922392528947821119143695003051	3	Oligo_1	3	2	2	7
cell_200873970458558560863812871071373808890	4	Micro_1	1	0	0	4
cell_200983404205293293479185690523443211412	3	L45_IT_3	3	2	0	5
cell_201209884573540601120615818999440357519	8	Endo	3	2	2	4
cell_201224201280358002032127243020837324825	6	L5_ET_5	1	0	0	2
cell_201225446517780599807358325170127608739	1	L23_IT_1	0	1	1	1
cell_20127924429423134318880860222004693389	0	Micro_1	0	4	1	1
cell_201455398253096261242991875943171799754	2	L23_IT_1	0	1	1	1
cell_201534156386544205578124546660172676895	2	L23_IT_1	0	1	1	1
cell_201618262666648179572227315523926201980	1	L23_IT_1	0	1	1	1
cell_201699039120023656604867444227021960104	0	Lamp5_5	5	4	1	2
cell_201716340910922549145010134708711335803	3	L56_NP_1	3	0	0	6
cell_20193680653000590331663176213482006265	3	Endo	3	2	0	4
cell_201949572027672924977733034394693320383	0	VLMC	5	4	1	4
cell_201950229475836943861554341864124225147	6	Micro_1	1	0	0	4
cell_202172404691240960382123072536944727555	3	Pvalb_2	3	2	0	2
cell_202225217655282901550216009341945479687	1	Vip_2	0	1	1	2
cell_202428972057174420479083066264536164971	3	L45_IT_3	3	2	2	5
cell_202507116960940368760067742526343651825	1	L23_IT_1	0	1	1	1
cell_202510952158502827723410059613965507062	0	Astro_1	0	4	1	3
cell_202700072413248913138096119383865144908	6	L6_CT_7	1	3	0	6
cell_202719151964411599513420719947850153669	4	Pvalb_7	3	0	0	2
cell_202780149632626112241651088108663254265	4	Micro_1	3	2	0
cell_202797114094677175406084909168583704906	3	L45_IT_1	3	2	2	1
cell_202855212047901232410667003501812224585	6	L6_IT_1	1	3	0	5
cell_202926958212676344372690866554007176793	4	L5_ET_4	1	0	0	2
cell_203030088583470152932707158581048773424	6	Oligo_1	3	0	0	7
cell_20326898456417076039950359204357641902	8	Endo	3	2	0	4
cell_203303619082287893034340974330496492239	3	Astro_1	3	2	2	3
cell_203358671981324581492593888667706465760	8	L5_ET_4	1	0	0	2
cell_203458214863005315450441590280448348131	6	L56_NP_2	1	0	1	6
cell_203485414607233546477926390539531109399	1	L23_IT_4	0	1	1	1
cell_203517124775454335888094204878278847218	6	L6_CT_4	2	0	0	6
cell_203615436291250135975205328692164959136	1	L23_IT_1	0	1	1	1
cell_203731630293930363144692605186466606771	1	L23_IT_1	0	1	1	1
cell_203827852361645795114272759868896871193	1	L23_IT_4	0	1	1	1
cell_204088706286768731562384326199687370995	3	L45_IT_1	3	2	2	1
cell_204091014867434162669443624891266020224	1	Endo	0	4	1
cell_204171791556989008590535334470295030396	2	Peri	0	1	0	4
cell_204211813053504602957874632595887546439	3	L5_IT_2	3	2	0	5
cell_20438232546803683794550688152749581568	3	L5_IT_1	3	0	0	5
cell_204529645938639013207707724534850271873	1	L23_IT_1	0	1	1	1
cell_204549262058979331347003845070615629489	0	Endo	5	4	1	4
cell_204630272389548074282288524496421562126	3	L45_IT_3	3	2	0	5
cell_204901925525652741702977632452883426413	0	VLMC	5	4	4	4
cell_204939984516173331116488035237030133893	0	Astro_1	5	4	1	3
cell_204995407969007280268033900926721237068	6	L6_IT_1	2	3	0	5
cell_205347822340551009072912341194759963860	1	L23_IT_1	0	1	1	1
cell_205432328569964721082593395302378685696	0	Lamp5_8	0	4	1	1
cell_205665508902404662566806108494922997892	4	L5_IT_1	3	0	0	5
cell_205722052263009601131114278418262564492	8	L45_IT_SSp_1	4	2	1	1
cell_206130270704497016578059785492170216529	3	L45_IT_2	3	2	2	1
cell_206449832441065264001601318720737615036	1	L23_IT_1	0	1	1	1
cell_206625630580505690377335702676774860853	8	L45_IT_3	3	2	0	5
cell_206766232077647930034340477446191625801	3	L45_IT_1	3	2	0	1
cell_206796491665480540275618255162094330942	8	L5_ET_4	1	0	0	2
cell_206923046544703201292479658451893682766	1	L23_IT_1	0	1	1	1
cell_207294780228305831233805464428176001664	0	VLMC	0	4	1	4
cell_207318375869548893577934242674777603816	1	Vip_2	0	1	1	2
cell_207339217339134063853322766979548150022	1	L23_IT_1	0	1	1	1
cell_207351333219571690027527902601439671141	1	L23_IT_1	0	1	1	1
cell_2074808484020446302480201745178806427	4	L56_NP_1	1	0	0	6
cell_207860437753286834321096037265571264988	8	Endo	1	0	0	4
cell_207917765295968980377703377936202400277	0	Endo	0	4	1	4
cell_20815858365246023136255133371855769970	6	L6_IT_1	2	0	0	5
cell_208196197646864099338583738850146564968	8	L5_IT_4	1	0	0	5
cell_208250770448809629071618228349082493562	3	L45_IT_1	4	2	2	1
cell_208412361450776455670506398993320269218	1	L23_IT_1	0	1	1	1
cell_208464045371491237258803386109606256099	3	L45_IT_3	3	2	0	5
cell_208472266587417705447626727537302720230	6	L5_IT_4	1	0	0	5
cell_208545743198213086179591329220090075107	5	L5_ET_4	1	0	0	2
cell_208568882085549826627259425806685072335	6	Astro_1	1	0	0	3
cell_208822690285306826426936017989232858253	6	L5_IT_2	1	3	0	5
cell_208850443612705486385215223490932733795	0	Lamp5_5	5	4	1	2
cell_20922969982889663437669592772639281390	4	L45_IT_3	3	2	0	5
cell_209355484780825476216022434492655292971	3	L45_IT_1	3	2	2	1
cell_20936221101050117040700175931921626467	0	Astro_1	0	4	4	3
cell_209489396171597980487157098140058175440	2	L45_IT_1	4	2	1	1
cell_209522391023649384707718961093536701949	3	L5_IT_1	3	2	0	5
cell_209762952489595576170704774661416525603	0	L23_IT_1	0	1	1	1
cell_210364388609427362008321477861171960713	0	L23_IT_1	0	4	1	4
cell_21038438045210640268830245092064818836	2	L45_IT_1	3	2	2	1
cell_210468123666713278817684603076171337159	4	Pvalb_7	1	0	0	2
cell_210494079666165126630027412302491032910	1	L23_IT_1	0	1	1	1
cell_210519379497970161234824393645859318197	2	L23_IT_1	0	1	1	1
cell_210591223129482023319431222647465499115	4	Endo	1	0	0	4
cell_210891050412861549463235839168682060002	3	Peri	3	2	2	4
cell_210914622173521942391131780590395337906	0	L23_IT_1	0	1	1	1
cell_210964662945341106673164986142354243620	0	Lamp5_5	5	4	1	2
cell_211043469962304182155584472292082351522	6	L45_IT_3	1	0	0	5
cell_211124091861641443391177762057445055737	3	L45_IT_3	3	2	2	5
cell_211303542325046146848358522036525440597	0	Micro_1	5	4	1	4
cell_211332570588971314090612772187528847269	1	L23_IT_4	0	1	1	1
cell_211339483791761917305949654104570699947	3	L45_IT_1	3	2	2	1
cell_211431634371773359770504555179298195995	1	L23_IT_4	0	1	2	1
cell_211521457783284071163851766873820135542	8	Endo	1	0	0	4
cell_211537928052976388836626050299383534300	3	Micro_1	3	2	0	4
cell_211552669584806209651980799598103660230	3	Astro_1	4	2	2	3
cell_211574998666085067863085120822162394671	2	L23_IT_4	4	2	2	1
cell_211622230157971045401520407879068958029	0	Micro_1	0	4	1	7
cell_211667276889802622907714435539407146364	3	Micro_1	3	2	2	4
cell_211906088971912919284696574624344016904	4	Endo	1	0	0	4
cell_211988790955706793568268190265985978327	6	L5_ET_4	1	0	0	2
cell_212013412028635626696800404112931124671	6	L5_IT_4	1	0	0	5
cell_21204616710007670596827076970938351360	3	L45_IT_3	3	2	0	5
cell_212096997797039505288585726061125778299	2	L23_IT_1	0	1	1	1
cell_212172568238085113114834536853876960511	1	L23_IT_1	0	1	1	1
cell_212242736051734474381828241994955016016	6	L6_CT_4	2	0	0	6
cell_212891005501130731550105290533649674794	8	L5_IT_1	1	0	0	5
cell_212921787232852375963653434232238963300	2	L23_IT_4	4	1	2	1
cell_212971689436936436069088221158358225101	8	L5_ET_4	1	0	0	2
cell_213098889050745421525004068553191879320	2	Endo	0	1	2	4
cell_213437333660142115560819982329869951706	4	L5_ET_5	1	0	0	2
cell_21344128582737361815722742587257847044	3	L45_IT_3	3	2	0	5
cell_213453248615424162420063383258881760561	1	L23_IT_1	0	1	1	1
cell_213655347538509487615009293840526182164	0	Lamp5_6	5	4	0	2
cell_214181753013040730565161850092389740041	3	L45_IT_2	4	2	2	1
cell_21447777965793377648917037935049555296	5	Astro_1	1	0	0	3
cell_214530813541466051618442266501415668881	8	L5_IT_2	1	0	0	5
cell_214652201870990725235890692689988861730	4	L5_IT_2	3	0	0	5
cell_214805665961042584277592439649957751892	4	Endo	1	2	0	4
cell_21482313346581367140158448245671667818	1	L23_IT_1	0	1	1	1
cell_214846678433516212435878579870132445273	0	VLMC	5	4	4	4
cell_214913766759941913788731390407962832503	4	L5_ET_4	1	0	0	2
cell_214920838573754110138307734155966017562	2	Astro_1	3	2	2	3
cell_215034540305345333258488156507696773768	3	SMC	3	2	2	4
cell_215108808398309225118282718326925787263	1	L23_IT_1	0	1	1	1
cell_215269520232268557946024948697985508110	1	Astro_1	0	1	1	3
cell_215730483381865501116147806935145411831	6	L6_CT_4	1	0	0	6
cell_215985073727201347056563441074490552413	2	Endo	0	1	1	4
cell_216088439039356222192663730126222272193	0	OPC	5	4	1	7
cell_216183929990515285206073480965260978651	6	L5_IT_4	1	0	0	5
cell_216247921230747087630434821616891937931	3	PVM	3	2	0	4
cell_216416784503937122882302992253073439011	8	L56_NP_2	1	0	0	2
cell_216541521352753621903744854775885616589	3	L5_IT_1	3	2	0	5
cell_216650619871832179205647986524005552393	4	L6_IT_1	1	0	0	5
cell_216683296324885879226018372363686229070	1	L23_IT_1	0	1	1	1
cell_216684195703055176355572128036476632676	6	L5_ET_5	1	0	0	6
cell_216748024632524453668721101294036584763	5	L5_ET_4	1	0	0	2
cell_2167594684977367527633968748208704246	1	L23_IT_1	0	1	1	1
cell_216766435473598173039407738995515667305	0	Astro_1	0	4	1	3
cell_217115288939317550918367846376712458742	3	L45_IT_3	3	2	0	5
cell_217256347544888392130031641603735290550	1	L23_IT_1	0	1	1	1
cell_217265792964345146662671717254696180762	6	L6_CT_4	1	0	0	6
cell_217542922154011994934595011517028674210	4	L5_ET_2	1	0	0	2
cell_217606088747346117121762926261755843608	6	L56_NP_1	1	0	1	6
cell_217798916951124606535558741515078269483	0	SMC	0	1	1	4
cell_217940677724593569018620960765287730508	1	L23_IT_1	0	1	1	1
cell_218032743769144475530676164922478094202	4	Endo	1	0	0	4
cell_218449744454742518363322596634258385629	0	L23_IT_1	0	1	1	1
cell_218500005028000740992228072939811511977	8	SMC	4	2	0	4
cell_218969079825068858656375992416402783553	4	Astro_1	1	0	0	3
cell_219479834012028120326677600625078999365	0	L23_IT_1	0	1	1	1
cell_219484761061344972660026196147814486698	4	L6_IT_1	1	0	0	5
cell_219605123122402850903159289900357770133	3	Endo	3	2	0	4
cell_219862006964848338174913633650635657176	6	Pvalb_2	1	0	0	2
cell_219889746822817396734010333756878668454	6	L6_IT_2	1	0	0	5
cell_220121344552253668234043675606740934867	8	Endo	1	0	0	4
cell_220246912148647673256890969051253254489	6	L6_CT_4	1	0	0	6
cell_220557249254897963722273180178587695016	3	Endo	3	2	2	4
cell_220566519135775975033959821242049805580	2	L45_IT_1	4	2	2	1
cell_220832257101485303201640937883491303965	8	L5_ET_4	1	0	0	2
cell_220914044392385618745329790468931207251	6	Astro_1	1	0	0	3
cell_221101944141752639508316744512172158804	6	L56_NP_2	2	0	0	6
cell_22134929397005841845704181808251634113	0	Astro_1	0	4	1	3
cell_221437861595886903066146525101655642937	8	Endo	3	2	0	4
cell_221646704693446737109615829878624033016	8	L5_ET_4	1	0	0	2
cell_22167294780056015372961999447656763473	8	Endo	3	0	0	4
cell_221679966450416680471809375174802543885	3	L5_IT_1	3	0	0	5
cell_221967491819506202398941712457074231566	1	L23_IT_1	0	1	1	1
cell_222034901853889031719191831014481820535	1	Vip_2	0	1	1	2
cell_222210589806555678379843400930408474838	1	L23_IT_1	0	1	2	1
cell_222390202857785750002925963022013546449	2	L45_IT_1	0	1	2	1
cell_222393232841989827108407665109254108070	3	L45_IT_3	3	2	2	5
cell_222441664088781736224386907605587481652	3	Peri	3	2	2	4
cell_222498015852228038312392258755979222437	4	L5_ET_4	1	0	0	2
cell_222705713409756322008270858034371377699	3	L5_IT_1	3	2	0	5
cell_222758757868486563806663433939002343731	4	L56_NP_2	1	0	0	6
cell_222998732519614214160041050307609728755	2	Endo	0	1	1	4
cell_223545306533722968125885481468127715042	6	Oligo_1	2	0	0	7
cell_223559968268380341956555704358922116514	6	L6_IT_1	2	0	0	5
cell_223632668053699742452347102246901432556	6	L6_IT_1	1	0	0	5
cell_223653530494992695105837571260919799540	4	L45_IT_3	3	2	0	5
cell_223883666936410787684288262527471488238	6	L5_ET_5	2	0	0	2
cell_224073067069135631256020516781624186215	5	Pvalb_3	1	0	0	2
cell_224159772980400464837072195054152899999	8	L5_IT_1	3	0	0	5
cell_224162465360643951301468802699899294360	4	L5_IT_2	1	0	0	5
cell_224381549119982332120294402552842493872	3	L5_IT_2	3	0	0	5
cell_224554155181250304686490805449987799900	0	L23_IT_1	0	1	1	1
cell_224576702623900656946445133001852386584	6	L6_CT_4	2	3	0	6
cell_224593553297193141755698693703702353469	4	L5_IT_2	1	0	0	5
cell_224661661106525286993757661033542104805	0	VLMC	5	4	4	4
cell_225276375721681230540512982746438008113	1	L23_IT_1	0	1	1	1
cell_225463456123825070971755386991502709537	5	OPC	1	0	0	2
cell_22566618956407956528711411317170535022	3	L45_IT_3	3	2	0	5
cell_226173712448776458238493805816280228478	6	L6_IT_1	1	3	0	5
cell_226219567894254050048901033898143679900	1	L23_IT_1	0	1	1	1
cell_226248614449379171497864289707157255997	2	Astro_1	4	2	2	4
cell_226265214759901041982569926758973698889	2	L23_IT_1	0	1	1	1
cell_226347008028501919151535194070273762183	8	L5_ET_4	1	0	2	2
cell_226408523222522181140016793359764968942	1	L23_IT_1	0	1	1	1
cell_226578735957371473973809963505255729951	4	Micro_1	1	0	0	4
cell_226735114449145824217383109484385779971	1	L23_IT_1	0	1	1	1
cell_227445438190393250214213010153552191785	1	L23_IT_4	0	1	2	1
cell_227741668487429271310831262935096413958	1	Micro_1	0	1	1	4
cell_227748538871510751864434778990313448710	0	L23_IT_1	0	1	1	1
cell_227984727542259427521119940502468463186	6	Sst_8	1	0	0	2
cell_228099910370510161835060877505106329652	8	L45_IT_5	3	2	0	5
cell_228178129221017647741614129804883970258	3	L45_IT_1	4	2	2	1
cell_228469548176406349367698879855068023612	8	Peri	4	2	0	4
cell_2285599748601550636511661023119287220	1	L23_IT_1	0	1	1	1
cell_228749470724836680551208265141513193476	3	Sst_4	3	2	2	2
cell_228799787748280364392877897219161222756	0	SMC	0	1	1	4
cell_228961995068831414264141167855309852824	8	L45_IT_3	4	2	0	5
cell_229148592723629737093890138303824553137	6	Pvalb_5	2	0	0	2
cell_229306546446293448878610821790510466775	3	L45_IT_1	3	2	0	1
cell_229599602622231608511621140086190056236	8	Astro_1	3	0	0	3
cell_229701949224790010422610739564076520609	1	L23_IT_1	0	1	1	1
cell_229830980516814099759897899967383828540	0	Micro_1	0	4	1	7
cell_229971010331604552976195761140916101374	3	Endo	3	2	0	4
cell_230125104771166627704336094547061728282	2	L23_IT_3	0	1	1	1
cell_230193579513219873515124949619409374680	3	Vip_7	3	2	0	2
cell_230253790164525234688772656683872297248	1	Micro_1	0	4	1	5
cell_230291187918848252947057744954329871881	8	L45_IT_1	3	2	2	1
cell_230319031732491188081463018623120773829	1	L23_IT_1	0	1	1	1
cell_230381236539661649156879702030204666226	2	L23_IT_4	0	1	1	1
cell_230597470316580042236952110099117581284	2	L45_IT_2	3	2	1	1
cell_230618788243305336446930677432315562064	8	Pvalb_2	3	2	0	2
cell_23066690990876114493955749883461903307	6	Endo	1	0	0	4
cell_230849710989871425859373192652650785516	4	Astro_1	1	0	0	3
cell_231005960906462322516097116439955710838	1	Micro_1	0	4	1	7
cell_231063455308826561566443633014940354123	2	SMC	4	2	2	4
cell_231280128881817824379118890681353039021	1	L23_IT_1	0	1	2	1
cell_23145517045994532187875628758996955837	6	Oligo_1	2	3	0	7
cell_231476903225611574742673104795004218189	2	Astro_1	4	2	2	1
cell_231504636995310559108090704279250628237	1	L23_IT_1	0	1	1	1
cell_231506554670559323503701036902211745780	3	Peri	3	2	0	4
cell_231544957982976159322085904648432424656	1	L23_IT_1	0	1	1	1
cell_231573839653283060735302512690018120037	1	Peri	0	1	1	4
cell_231605870401406114256354475812040339105	6	L6_CT_4	1	3	0	6
cell_231794396006208107624957052683745536893	6	Oligo_1	2	0	0	7
cell_231895211682903640185893388421201628844	6	Endo	1	0	0	4
cell_232025310976525724864161534076817108207	4	L5_IT_2	1	0	0	5
cell_232254062198461396460213419040136602117	4	Astro_1	1	0	0	3
cell_232259057526326061560797549171125340239	1	Endo	0	1	1	4
cell_232481328272259667373032301716794639284	3	L45_IT_3	3	2	0	5
cell_232508060704111207735150926313449277285	8	PVM	3	4	4	4
cell_232722120908150003503803609711540585779	3	Endo	3	2	2	4
cell_23278982936693108741961068626537711457	3	L45_IT_1	3	2	2	1
cell_232872722403982358860736201917160256949	3	L45_IT_3	3	2	2	5
cell_233023041191791225285972076518467552832	8	L45_IT_1	3	2	4	1
cell_233309593704637804611514602311420458643	3	L45_IT_3	3	2	0	5
cell_233384914161160181809617825998207762964	0	L23_IT_1	0	1	1	1
cell_233815557060767751772617259386167920837	8	L5_IT_1	1	0	0	5
cell_233938438710700630541398792788972560170	0	L23_IT_1	0	1	1	1
cell_23407613568814162710546634401109389656	4	Astro_1	1	0	0	7
cell_234207953546918738164530935989679382825	3	L5_IT_2	3	0	0	5
cell_234406580172615229658698845202600971544	0	Astro_1	0	4	1	3
cell_234537452531134263698829808503041681413	4	Endo	1	0	0	4
cell_234545864185810916319014201088481636127	3	Micro_1	3	2	2	7
cell_234650794204146441814916884383012575225	1	Astro_1	0	4	1	3
cell_23473957801254066731725797786742386685	3	L45_IT_3	3	2	0	5
cell_234879533779185613018062610186059457511	1	L23_IT_1	0	1	1	1
cell_235032254793494796589732179760650228028	3	L45_IT_1	3	2	2	1
cell_235055774092367070511117089855035847739	8	Oligo_1	1	0	0	7
cell_235385050823776875609343506171204672194	1	Endo	0	1	1	4
cell_235460989262755848020003713208995746214	3	L45_IT_1	4	2	2	1
cell_235561037750022278044442366402831034754	4	L45_IT_3	3	2	0	5
cell_235714727884755487357871155826215044525	1	L23_IT_3	0	1	1	1
cell_235790741811706604574002060320899325185	5	Pvalb_7	1	0	0	2
cell_235897718101255891103561346240910318770	8	L5_ET_4	3	0	0	2
cell_236124663343027937449522744032730378032	6	L56_NP_2	1	0	0	6
cell_236155206335167256354346831865110459816	6	Sst_5	1	0	1	2
cell_236265153835862752839399886141132603367	1	Endo	0	1	1	4
cell_236309111761912009925680259771343105214	0	Endo	5	4	1	4
cell_236418451429034846578831780661452251833	6	L6_CT_4	1	0	0	6
cell_236485186766780088909620576195767404105	0	Vip_1	0	1	1	2
cell_236521377905888843987915961240545614892	2	Pvalb_1	4	2	1	2
cell_236522463836157752686355203403735068164	6	Peri	1	0	0	4
cell_236577982652176983082336243063532169377	4	L45_IT_3	3	2	0	5
cell_236921884680749625531059259203081974668	1	L23_IT_1	0	1	1	1
cell_236966195179129083686128751283910858461	6	L56_NP_2	1	0	0	6
cell_237068591666299581417726803507732768722	1	L23_IT_3	0	1	1	1
cell_237100127809206118706260351142313669718	0	VLMC	5	4	4	4
cell_237103450123314178288227463998527622514	0	L23_IT_1	0	1	1	1
cell_237273196267597745354064405983035685572	4	Sst_4	1	0	0	2
cell_237374003147166222120883833172781118028	4	L45_IT_3	1	0	0	5
cell_237635681981197322277252930300776768597	2	L23_IT_5	0	1	1	1
cell_238043599939818954867706800929077536979	8	L45_IT_3	3	2	0	5
cell_238142590071945328187692417885014611943	0	PVM	5	4	4	4
cell_238214390241496755889597663466122038541	0	L23_IT_1	0	1	1	1
cell_238448621054581237204921104537075921402	3	L45_IT_3	3	2	2	5
cell_238589935053409419561797523897383606484	1	Astro_1	0	1	1	3
cell_238663334455361774482507255230177712937	1	Micro_1	0	1	1	4
cell_238743509886975602064605652176533797449	0	Peri	5	4	4	4
cell_238819960604572540231885784091083962829	0	OPC	5	4	1	7
cell_238830272565993795894688830841626816956	1	Endo	0	1	1	4
cell_239004425708893680470353207676312196984	2	Pvalb_1	0	4	1	2
cell_239373575633306858877126313201066943155	1	L23_IT_4	0	1	1	1
cell_239426514796334247666597664197793699201	1	L23_IT_1	0	1	1	1
cell_239479384596821914515901916269096724550	4	L5_IT_2	3	2	0	5
cell_23976892007315778453634854164587157521	8	L5_IT_4	1	0	2	5
cell_239794213762093641371286432040762426014	8	L6_IT_Car3	1	0	0	5
cell_239878052979334167550320336754949156250	4	L5_IT_2	1	0	0	5
cell_239982643058263820063689795114166912680	4	L56_NP_1	1	0	0	6
cell_239999083969014920742275368280602882402	0	OPC	0	4	1	7
cell_240074871909818430122425053177982883595	1	Endo	0	1	1	4
cell_240141689350012570110003000325210256740	1	L23_IT_1	0	1	1	1
cell_24023124411796297093159698253104802738	2	L45_IT_1	4	2	2	1
cell_240239785010559477133279232879047317465	6	L6_CT_4	1	0	0	6
cell_240428141040585509006335357384971855176	3	Endo	3	2	2	4
cell_240624038968736767484063498276288906726	6	L5_ET_5	1	0	0	2
cell_241261968399429441188752441666771736988	0	Astro_1	5	4	4	3
cell_241338591183014059464407960651769398427	8	L45_IT_3	3	2	0	5
cell_241525825339665734284509553161251787213	6	L6_CT_4	2	3	0	6
cell_241652237502210612152886234125911632396	6	L6_IT_Car3	1	0	0	5
cell_241683404681229020131193933183371031033	4	Pvalb_7	3	2	0	2
cell_241711020655326270471581693327198097871	6	Peri	1	0	0	4
cell_241714288665258966333552595401333383685	3	Astro_1	4	2	2	3
cell_24182455212674538896773222747844687049	8	L23_IT_1	0	1	1	1
cell_241859272399224731192299966780139635271	6	L5_IT_2	1	0	0	5
cell_242310291735592508209346369175792656561	4	L5_IT_1	3	0	0	5
cell_242388873522545176530950267506659277338	1	L23_IT_1	0	1	1	1
cell_242660632775734419153623025450803314043	0	L23_IT_3	0	1	1	1
cell_242994250889632462854468647037659609619	6	Astro_1	2	0	0	3
cell_243147330079671950298958049399108730021	0	OPC	0	4	4	7
cell_243190374813839620359736364549869667233	0	Astro_1	0	4	0	3
cell_24320614363481158161473857161387689859	6	L6_CT_4	1	0	0	6
cell_243263074305023843253571050624503644973	8	L45_IT_3	3	2	0	5
cell_24338734073331122713662164327800302708	6	Oligo_1	2	0	0	7
cell_243432644029264633527311794005048629691	1	L23_IT_1	0	1	1	1
cell_243754416765561658737873214267341500445	1	L23_IT_1	0	1	1	1
cell_244009660538927335536915321897144766634	6	Endo	1	0	0	4
cell_244254274213460279064463443516470303335	0	Endo	5	4	4
cell_244261422705052402988627950836443827663	3	L5_IT_1	3	2	0	5
cell_244328224737634449205771151245171894479	3	Astro_1	3	2	2	3
cell_244426520765424600505243338640566937026	5	Endo	1	0	0	4
cell_244439915770002666048711137597781882305	1	Vip_3	0	1	1	2
cell_244447984342691272111856266116734753960	6	L5_IT_2	1	0	0	5
cell_244499183114849717474157291891076472344	1	L23_IT_1	0	1	1	1
cell_244753981602156536504119721617445567262	5	L5_ET_4	1	0	3	2
cell_244947762214319651150146258465645954013	4	L5_ET_1	1	0	0	2
cell_245237153245885463297813532106404849210	2	L45_IT_1	0	1	2	1
cell_245391239189775833302963825018108419723	0	L23_IT_1	0	1	1	1
cell_245439367394133882957843881055227701715	3	L45_IT_3	3	2	2	5
cell_245500347246643129943467606240215128004	2	PVM	0	2	2	4
cell_245567462456192908218850531773626497437	8	Astro_1	1	0	0	3
cell_245728887805475333415623496970370431244	8	Peri	1	0	0	4
cell_24579264461980935114114871372588434967	3	L45_IT_3	3	2	0	5
cell_245813007433574755691991957344695761762	1	Astro_1	0	1	1	3
cell_245915148461209847349615826859893092206	3	L45_IT_3	4	2	2	5
cell_245951446434936866054580031106876709091	8	Peri	3	2	0	4
cell_245955671291943904601674668423110409278	6	L6_IT_1	1	3	0	5
cell_246153916811921551057845121664457396446	2	SMC	4	2	2	4
cell_24621298936127626562699998011077595852	2	Micro_1	0	1	1	4
cell_246352939764635475979758633489576592904	1	L23_IT_1	0	1	1	1
cell_246432904067357491809767045518959628369	6	L5_IT_4	1	0	0	5
cell_246663153844037092941186680200875082286	4	L5_IT_1	3	0	0	5
cell_246775045332574689899383573126385305054	1	Oligo_1	0	1	1	7
cell_246781936560394225091348516150821659156	1	OPC	0	1	1	7
cell_246832825047223049995664962912467098254	4	Micro_1	1	0	0	3
cell_246850046046624946053900006548955056254	1	L23_IT_1	0	1	1	1
cell_247250009235159838677791050073670685263	3	L5_IT_1	3	2	0	5
cell_247319081726446444803336015988412238531	3	Astro_1	3	2	0	3
cell_247443685187524784857774899828596760794	1	L23_IT_1	0	1	1	1
cell_247453294921426113118570868430197181904	1	L23_IT_5	0	1	1	1
cell_247457800722978344624968389030070173075	2	L45_IT_1	0	2	2	1
cell_247477109921730864425618812964895514864	1	L23_IT_1	0	1	1	1
cell_247598458982923397631180251921747408034	8	L5_ET_5	1	0	0	5
cell_247956064829196825423338315393428372155	4	Peri	1	0	0	4
cell_248025530168017672879296911379870663693	3	L45_IT_3	3	2	0	5
cell_248309635925747703190999012881916329227	6	Micro_1	2	0	0	4
cell_24835678750596089155425111917890122493	3	Endo	3	0	0	4
cell_248410201555832092377533448391114596708	0	L23_IT_1	0	1	1	1
cell_248415417022595407150707486641798633970	1	L23_IT_3	0	1	1	1
cell_24846359325602262391290723074693830706	1	Lamp5_4	0	1	1	2
cell_248482087076150887555563455421122868509	4	L5_ET_4	3	0	0	2
cell_248616261257583239489749445876643837667	0	L23_IT_1	0	1	1	1
cell_24913878411743071619967957133734962114	3	Sst_3	3	4	2	2
cell_249349926633183553347203647418951637122	6	L6_IT_1	1	3	0	5
cell_249488139132395968665640796096489486220	1	L23_IT_1	0	1	1	1
cell_249493563098423367254002163765071822501	6	L6_CT_4	1	0	0	6
cell_249562279985067449577101147165453673216	6	Pvalb_7	1	0	0	2
cell_249675144146320977532212523778407537491	8	L45_IT_1	3	2	2	1
cell_249758127493413902463428203865518302830	2	L23_IT_1	0	1	1	1
cell_250259199785023531481812598597559218269	3	L45_IT_3	3	2	2	5
cell_250331205994610773286446004074533638017	0	OPC	0	4	1	7
cell_250504889007389044707222422636281233480	5	L6_IT_1	1	0	0	5
cell_250690137938213287200513446454919138314	1	Endo	0	4	1	4
cell_250882251220384540208130204583924908388	3	L45_IT_1	4	2	2	1
cell_25131945022332825440050860486234797497	8	Micro_1	1	0	0	4
cell_251503189837801763745581615126255754213	1	Micro_1	5	4	1	4
cell_251535490426375195898733903956184406950	1	Astro_1	0	1	1	3
cell_251594891902632446894623205518418952542	6	L6_CT_4	1	3	0	6
cell_251825155696922968338079378455013048744	0	OPC	5	4	4	7
cell_251922463377553408623341769321828029744	1	L23_IT_1	0	1	1	1
cell_251928271809119703622960169095778837794	1	L23_IT_1	0	1	1	1
cell_2520328483493868426648177799444463355	2	L45_IT_1	4	2	2	5
cell_252081501179568531283832190256625725923	8	L5_IT_2	1	0	0	5
cell_252347529736106882170877972479804552011	4	OPC	1	0	0	7
cell_252527858853198563568631155611088543086	0	Endo	0	4	1	4
cell_252595602438257952592476844164205140906	2	L23_IT_3	0	1	1	1
cell_252599817764115559765873802995139074184	3	Astro_1	3	2	0	3
cell_25264416831961925839174815706039840768	2	L45_IT_1	4	2	2	1
cell_252680895576247773799308020008648329805	3	Pvalb_2	3	2	2	2
cell_252730373718099623492891098388347591486	1	L23_IT_1	0	1	1	1
cell_252931769250638590307253783603046061980	1	Vip_2	0	1	1	2
cell_252939600119256300714217410565131236859	0	L23_IT_1	0	1	1	1
cell_252975082946087040055469955097764495525	0	L23_IT_1	0	1	1	1
cell_253242029219435390752244584245393241297	2	Micro_1	0	1	2	7
cell_253364246464577272138576793531703749394	2	L45_IT_1	0	1	2	1
cell_253382425439718576586339713757748038921	3	L45_IT_3	3	2	0	5
cell_253586158954781132846336874949328256115	6	Endo	1	0	0	4
cell_253638286595998319522024407870924145065	0	L23_IT_1	0	1	1	1
cell_253697839680782293699861224289817008631	3	Astro_1	4	2	2	3
cell_253756949270395426582811598725677448743	1	L23_IT_1	0	1	1	1
cell_254103520032927225291799449075350058204	4	Micro_1	1	0	0
cell_254378933473219163847565136232647424726	6	Peri	2	0	2	4
cell_254445976737145326756885727974842977198	6	L5_IT_4	1	0	0	5
cell_254684406013034952248082893799355715967	1	L23_IT_3	0	1	1	1
cell_254894209377870116587988050276357564455	3	L45_IT_1	3	2	2	1
cell_254920073973754352341552262170845008619	0	Astro_2	5	4	1	3
cell_255007936408610863066812759553668354147	8	Endo	1	0	0
cell_255572148050454790367553736787008489865	0	Endo	5	4	0	4
cell_25592562729593925818774168101045258727	1	L23_IT_1	0	1	1	1
cell_255996331369080976092681914870603814480	4	Astro_1	1	0	0	4
cell_256035141380155741131499839142884024180	0	L23_IT_1	0	4	1	1
cell_256044828488190470014085046856670445085	8	L45_IT_5	3	2	0	5
cell_256105832987728039398787783448939235181	6	L45_IT_3	1	0	0	5
cell_256207752339919851575408962909691381054	4	L5_IT_2	1	0	0	5
cell_256336841621162034439833486492169403630	1	L23_IT_1	0	1	1	1
cell_256466048413950798092570567736492005114	1	Astro_1	0	2	4	3
cell_256747748103479096391683739636068843093	0	Astro_1	5	4	4	3
cell_256777429002695546508142286708612274316	0	OPC	0	4	1	7
cell_257256860354643012440153830027641551867	8	Vip_9	0	4	2	2
cell_257356948714758737863351487190139695073	3	Astro_1	4	2	2	3
cell_257358415668176920785248798388113016222	1	L23_IT_1	0	1	1	1
cell_257366678769050232770202897465417299430	1	L23_IT_1	0	1	1	1
cell_257545695560134063998279333166242933483	8	L6_CT_4	1	0	1	6
cell_257643511274099220616083518823704079084	2	L45_IT_1	4	1	2	1
cell_257651683114348385305349073242995498843	3	L45_IT_1	3	2	2	1
cell_257871660987236887453929145086444490117	3	L45_IT_3	3	2	0	5
cell_257929325825248240290720433586381523208	1	L23_IT_1	0	1	1	1
cell_258160537578761978769717602189157811170	8	L45_IT_1	3	2	2	1
cell_258306443568145035819772842363314236109	4	Pvalb_3	1	0	1	2
cell_258378977915551755967039025844996197859	0	VLMC	5	4	4	4
cell_25840390244783445804645604296240771917	0	Oligo_1	0	4	0	7
cell_25841333332032096298480495395319317680	6	OPC	1	0	0	7
cell_258503193368285646312517430283862339461	0	L23_IT_1	5	4	1	1
cell_258750980308054910122885527939294208715	4	L5_ET_1	1	0	0	2
cell_258920410899609088300319393619655691252	6	Micro_1	1	0	0	2
cell_258971545883069927870341780858066447902	2	L45_IT_1	4	2	2	1
cell_25898575321276560365821511014986781099	6	Endo	1	0	0	4
cell_259135381823313634467309544573699543469	6	L5_ET_5	2	0	0	2
cell_25940032701221862665240095726973728642	4	L56_NP_2	3	0	0	6
cell_259475139970221311844261606231903638345	0	L23_IT_1	0	1	1	1
cell_259604912845619934153550700316586185435	2	Micro_1	4	2	4	4
cell_259818546599280561267452777218637923122	6	L5_IT_2	1	3	0	5
cell_259882091120345690538734183955157615226	3	Endo	3	2	0	4
cell_259978113052525478488546744246569047196	2	L45_IT_3	4	2	0	5
cell_260035967587878130726469862628289719749	8	L45_IT_5	3	2	2	5
cell_260093283748181605889683206321681443872	1	L23_IT_1	0	1	1	1
cell_26010029988877496771820568575879169537	6	Oligo_1	2	0	0	7
cell_260592426705787542655739485869554038266	0	L23_IT_1	0	1	1	1
cell_260715725589497100126856206711388198383	3	Sst_1	3	2	0	2
cell_260732673494335865820992783917792549056	1	Peri	0	1	0	4
cell_261083418384505034990854483646310512364	1	L23_IT_3	0	1	1	1
cell_261093235299515844101980165197220604337	6	Astro_1	1	0	0	3
cell_261306882294002977188855657671616195100	2	L45_IT_1	4	2	2	1
cell_261439357494774200048631223848194343516	1	L23_IT_1	0	1	1	1
cell_26152349096375261299090652072497669044	6	L5_IT_4	1	3	0	5
cell_262016420362252119471560666203413566052	8	L45_IT_3	3	2	0	5
cell_262103970089474880874459035936050568198	8	L45_IT_1	1	0	0	5
cell_262233383085265042064179144950999057026	8	L45_IT_1	3	2	0	1
cell_262311755994612985689625019176725188040	3	L45_IT_1	3	2	2	1
cell_262390220101638712668058521303562642884	1	L23_IT_1	0	1	1	1
cell_262772310449579230317645005109710316550	2	L23_IT_1	0	1	1	1
cell_262874697170917578060723853347217565430	8	Micro_1	3	2	0	4
cell_26305793189743501565485215466811086118	1	L23_IT_1	0	1	1	1
cell_263072678075833321388958843757384277207	4	L45_IT_3	3	0	0	5
cell_263097205764969295169639253668026937617	1	L23_IT_1	0	1	1	1
cell_263112421511346809591524626741683782847	1	L23_IT_3	0	1	1	1
cell_263164480526282005458269688480739700080	6	L56_NP_1	1	0	0	6
cell_263444084040786717073022418232532752541	1	L23_IT_1	0	1	1	1
cell_263485502025664616230170895577573018213	6	OPC	1	3	0	7
cell_263519784157600067576377891223884054244	0	Peri	0	4	1	4
cell_263539535117906760399116932553742029536	1	PVM	0	1	1	4
cell_2635503359060602367385042768243172803	1	L23_IT_4	0	1	1	1
cell_263617845479761250939646384869277367166	1	L23_IT_1	0	1	1	1
cell_263657720784379654083030167480948905958	2	Micro_1	3	2	2	4
cell_263754785222490883349593366127628443655	3	L45_IT_1	3	2	2	1
cell_264659709105797006094253683697324840955	0	L23_IT_1	0	1	1	1
cell_264662205585121671462800212885150740392	8	L45_IT_3	3	2	0	5
cell_264706567895642639212157887605345032184	4	Astro_1	1	0	0	3
cell_264756349319866156537508086429737724310	0	VLMC	5	4	4	4
cell_264786758334341685910125064279521690871	1	L23_IT_1	0	1	1	1
cell_265031087839097881754334974398387251634	1	L23_IT_1	0	1	1	1
cell_265032868233673919524083858311687645977	3	Endo	3	2	2	4
cell_265048495287626629198578318800783566187	3	L45_IT_3	3	2	0	5
cell_265130933680780601405192299322876569682	3	L23_IT_3	0	1	1	1
cell_26520935682685516207546223978422936828	2	L45_IT_1	4	2	2	1
cell_265236957962087637283539473143123981459	0	Astro_1	0	4	1	3
cell_265396836196862525475972296211645912484	4	L5_IT_2	1	0	2	5
cell_265462491155980893139391854959641230	1	L23_IT_1	0	1	1	1
cell_265546122470291779935036857686086920182	6	L5_IT_4	1	0	0	5
cell_265639684474834107848907139874941109769	3	L45_IT_3	3	2	2	5
cell_265670838750185704990475559676953634924	2	L23_IT_4	0	1	2	1
cell_265682533667311662439175209664407292903	6	Oligo_1	2	3	0	7
cell_26572067781841561782752741836023054873	1	L23_IT_1	0	1	1	1
cell_266097345250910051261891211249145360466	0	L23_IT_1	0	1	1	1
cell_266163449859709168204420495338595952919	8	L45_IT_1	0	1	1	1
cell_266240312182051058221032028923881261726	1	Vip_4	0	1	1	2
cell_266379958692438257242869545452469119150	8	OPC	1	0	0	7
cell_266550801278847336862722130405902068479	0	VLMC	5	4	4	4
cell_266632052332443159479799500450761724261	6	L56_NP_1	1	0	0	6
cell_266706873020331381813168035057031287399	6	Endo	1	0	0	4
cell_266804556766556539574584004607433789354	1	L23_IT_1	0	1	1	1
cell_266856042404893178245698040824095493935	4	L5_ET_2	1	0	0	2
cell_267011686131609227122918614612081045383	8	Peri	3	2	0	4
cell_267244649780822743731862068829681827456	6	L5_ET_4	1	0	0	2
cell_267478456404531000482867435290217152834	8	L45_IT_1	3	2	2	1
cell_267732209922949617875321436041736605066	3	Micro_1	3	2	0	4
cell_267768539708372495119918348283731679332	8	L5_IT_1	3	0	1	5
cell_267831019416559197706977220698855882768	8	Peri	1	0	0	4
cell_267929245732253724675380346208954080707	1	L23_IT_3	0	1	1	1
cell_268156996979906309549319696613966555917	1	L23_IT_1	0	1	1	1
cell_268163689172657201760160829148419133471	2	L23_IT_1	0	1	1	1
cell_268332700013302404974478787703976134918	3	L45_IT_1	3	2	0	1
cell_268386405733525783623267311770795449699	6	L56_NP_2	1	0	0	6
cell_268584103692008208269933782370069286565	8	Micro_1	1	0	0
cell_268638088591557774761578237420943236241	4	L5_IT_2	1	0	0	5
cell_268686271566275982934317205533624905732	8	L5_IT_1	3	2	0	5
cell_26915442187594818603945796502920947668	3	L45_IT_3	3	0	0	1
cell_269302926144483076003534027945206987965	0	Peri	0	4	4	4
cell_26932872255765151606175424678245172960	8	Astro_1	3	0	0	3
cell_269470984760241647031732736801245103624	6	L6_IT_1	1	0	0	5
cell_269536468683406683766259617592968348380	8	Peri	4	2	2	4
cell_269740325349152886886604109558652873962	1	L23_IT_1	0	1	1	1
cell_269849254875277679684289841610737259659	2	Astro_1	4	2	2	3
cell_269884620306044590200227829333432029949	6	Peri	1	0	0	4
cell_270013691522876536717473030057028296706	0	Astro_1	0	4	1	4
cell_270035391845369136849559859489919671460	3	L5_IT_4	3	2	0	5
cell_270610393447849851758589269604102877856	6	Astro_1	2	0	0	3
cell_270866421045259785562231315684756043149	4	L5_IT_2	1	0	0	5
cell_270946480923594714275123596074185989818	4	L5_IT_2	1	0	0	5
cell_271147832093101615500247083151793651663	4	L56_NP_2	1	0	0	6
cell_271283970929834546161656998129642526788	8	Pvalb_4	3	0	0	2
cell_271464798458448101340693541690205382031	3	L45_IT_3	3	2	2	5
cell_271643510664727602753269184391545347476	2	L23_IT_4	0	1	1	1
cell_271695581339630234398323497010387926220	1	L23_IT_3	0	1	1	1
cell_271915247546488210112163900525348933085	1	PVM	0	1	1	4
cell_272236778215997172019009949658600875513	8	Pvalb_2	3	2	0	2
cell_272295846567255076763270485845569245349	3	L45_IT_1	3	2	2	1
cell_272485338819512095770331595916343888540	3	L45_IT_3	3	2	0	5
cell_272945165811034552501918760019264714449	8	Micro_1	3	2	2	4
cell_273234379558693178928399418513202488402	1	L23_IT_4	0	1	1	1
cell_273288813674952279407646843274601696621	0	Endo	0	4	4	4
cell_273401980681813212105333266053258802043	6	L6_CT_4	1	0	0	6
cell_273555260958046525061813803201115221230	1	L23_IT_1	0	1	1	1
cell_273665213256352133669761561498371788894	0	PVM	5	4	4	4
cell_273789754337845844027592902180873165224	1	Endo	0	1	1	4
cell_273803500280210112768107998750403001940	1	L23_IT_1	0	1	1	1
cell_273846191929261223333596686054814916456	6	L5_ET_4	3	0	0	2
cell_273866218666952622010031364441149869118	0	L23_IT_1	0	1	1	1
cell_273981585570937998397474004854704206625	2	L23_IT_5	0	1	1	1
cell_274098294361882736467871114040701308730	0	Astro_1	5	4	1	3
cell_274141926566789761972556762480617451133	6	L5_IT_4	1	0	0	5
cell_27415126126415985468198902797599429538	6	L45_IT_3	1	0	0	5
cell_274387606715253102514875456546019895783	0	Micro_1	5	4	4	4
cell_274596185305631924141413307767442673650	3	Micro_2	3	2	0	4
cell_274731581538591640816021979005783886296	5	L5_ET_4	1	0	0	2
cell_274836835426349307223124008994952430959	8	L45_IT_SSp_1	1	0	0	1
cell_274958748778874250300694960681684821568	4	Pvalb_3	1	0	0	2
cell_274993706680336417378813081365002932874	0	SMC	5	4	0	4
cell_275143154657782908479695587638502313876	2	L23_IT_1	0	1	2	1
cell_275188030054762289883166372894279186002	4	L6_IT_1	1	0	2	5
cell_275239201567176462856950413584530907542	3	L45_IT_3	3	2	0	5
cell_275359779002319896032644918531084862665	6	L5_ET_5	1	0	0	2
cell_275561403476781676696380289716939145419	4	L5_ET_3	1	0	0	2
cell_275589408710862918856841069732657276998	3	L45_IT_1	4	2	2	1
cell_275606757306383950151432796639606741819	1	Astro_1	0	1	1	3
cell_275798881479309733240896443664652201725	3	L45_IT_3	3	2	0	5
cell_276007671696533202282569497391491586954	8	L45_IT_5	1	2	0	5
cell_27612950969100528458081045560665148113	3	L45_IT_3	3	2	0	5
cell_276195168379566289057029913040200651878	1	Astro_1	0	1	1	3
cell_276272133134953273699601666570944890932	8	L45_IT_5	3	2	0	5
cell_276320722174952595677757049590788003703	3	Endo	3	2	2	4
cell_276394107408844421638619810878253361913	3	L45_IT_1	3	2	2	1
cell_276530879597797044912282972616806353671	4	L5_IT_2	1	0	0	5
cell_276535468001384366991713142884315339967	1	OPC	0	1	1	7
cell_276722324981355088602978115035516058905	8	Sst_2	3	0	0	2
cell_276728441868532076698674685606568077281	4	L45_IT_3	3	2	0	5
cell_276843936596820166716433223411934780623	0	Micro_1	5	4	0	7
cell_277093607287028421964356737792896913295	0	Astro_1	0	4	1	3
cell_277518349646762488316031385042986522209	6	L6_CT_4	1	0	0	6
cell_277546995308121575691797470082482675469	0	L23_IT_1	0	1	1	1
cell_277783752989439257109501422857507712077	8	L5_ET_4	1	0	0	2
cell_278183327608439128224134455061690120780	3	L5_IT_3	3	2	2	5
cell_278676124864710534741304986718709558168	3	L45_IT_3	3	2	0	5
cell_278697198488334503596591461740132949549	3	L45_IT_3	3	2	0	5
cell_278719564219979145808834826282043503810	4	L45_IT_3	3	2	0	5
cell_278757887030298832277687368275438158703	1	Endo	0	1	1	4
cell_278800918072062690373974051875696457962	5	Astro_1	1	0	0	3
cell_278880174188438104370679480222568289492	4	L5_ET_4	1	0	0	2
cell_279150732702742829489966697029282508253	2	L23_IT_4	4	1	2	1
cell_279167298131825685366567200936225204623	4	Vip_7	3	0	0	2
cell_279251918882298781607257433472844951425	3	L56_NP_1	3	0	0	6
cell_27953886443665858635121103647313822521	0	L23_IT_1	0	1	1	1
cell_279645898843383863626938484762697162424	2	Peri	4	2	2	4
cell_279665484581510619726694910456048506958	6	L45_IT_4	1	0	0	5
cell_279757462783855343396277872519663417543	1	PVM	0	1	1	4
cell_279790722073688115403254290845724901491	1	Micro_1	0	1	1
cell_279823935780613896842727381003940651856	1	L23_IT_3	0	1	1	1
cell_280025108940264464318971084192642743060	6	Endo	1	0	0	4
cell_2800555383361032517002242248273845168	1	L23_IT_1	0	1	1	1
cell_280057161213964621543128672367466861350	2	L45_IT_1	0	1	2	1
cell_280113952147811586859514363961274464609	1	L23_IT_1	0	1	1	1
cell_280261401811240708003923482227890693537	4	L45_IT_3	3	2	0	5
cell_280492072275703214212843516869152253292	0	Micro_1	0	4	0	3
cell_280638424572473463898012862684623850030	2	L45_IT_1	4	1	2	1
cell_280920882636960582168897690397884160916	6	Lamp5_9	2	0	0	2
cell_280948345629548071634176234391382244678	1	L23_IT_1	0	1	1	1
cell_281278690398639759203342973875741880663	6	L6_CT_2	2	3	0	6
cell_28138734546771275164231251683190833150	6	Micro_1	1	0	0	4
cell_281456760656719654859989981643398181904	6	Endo	1	0	0	4
cell_281841754130179031808808575141303094763	1	Astro_1	0	1	1	3
cell_28192205732856557516031692780258856669	6	Sst_2	1	0	0	2
cell_282298382859232779641613649754413752095	6	Pvalb_6	1	3	0	2
cell_282325952960812634963364192594119274480	0	L23_IT_1	0	1	1	1
cell_282563414435096689730092439892343178362	6	L5_IT_4	1	0	0	5
cell_282699682035077129719871777389832372361	8	Astro_1	3	2	2	3
cell_282861966572075287661203930035586097299	2	L45_IT_1	4	2	2	1
cell_283133576413450287983167113291226856259	8	Endo	1	0	0	4
cell_283227145639282498813339605855746350516	8	L5_ET_4	1	0	2	2
cell_28332639839807484560171418960570924161	2	Endo	0	1	1	4
cell_283585900093033645642207001137158920684	3	L45_IT_1	4	2	2	1
cell_283890208561260576837440717187498176150	3	Peri	3	2	0	4
cell_283891723174583182491172919981646088093	3	L45_IT_3	3	2	0	5
cell_283937239027460592141769802489795236302	6	L5_ET_5	1	0	0	2
cell_284096665199527178436285567358846849262	3	L45_IT_3	3	2	0	5
cell_284121264019276058558826923622329055088	2	L23_IT_1	0	1	1	1
cell_284250462604981726220177685140528828709	8	L56_NP_1	1	0	0	6
cell_284303322902928103211842394009951807300	0	Micro_1	0	1	1	4
cell_284334974766683949567183875643718143248	1	L23_IT_1	0	1	1	1
cell_284442705251301984119708674391523690620	8	L56_NP_2	1	0	0	6
cell_284476158065392513274488540629508297727	0	Astro_1	0	4	1	3
cell_284613082193004028947440472767691672699	6	L5_IT_4	1	0	0	5
cell_284643814827456774602038933798406012015	8	L45_IT_3	3	2	2	5
cell_284746161240688952098746638380065546047	5	L6_IT_1	1	0	0	1
cell_284790986677728129026016561483890329211	8	L23_IT_1	0	1	1	1
cell_284882919462957818332947480768310637517	0	L23_IT_1	0	1	1	1
cell_284886288895255522773568870089336787846	1	L23_IT_4	0	1	1	1
cell_284900589500660800226022405172886468690	2	Pvalb_9	4	2	0	2
cell_284989770381106415185425743858690740009	8	Peri	3	2	0	4
cell_285064820488192874220550627419460174410	3	L45_IT_1	3	2	2	1
cell_285431934084489300142188901169325194924	2	L23_IT_3	0	1	1	1
cell_285437730250648469703198848376991703910	8	L45_IT_1	3	2	1	1
cell_285452475510886537361671870993161596136	0	L23_IT_1	0	1	1	1
cell_285518293042715497485544671175834507411	6	Peri	1	0	0	4
cell_28552510968296219919461297271495978768	3	L5_IT_1	3	0	0	5
cell_285678069494854635133432386097808125156	2	L45_IT_2	4	2	2	1
cell_285716053406932811509280361058540910318	6	L5_ET_4	1	0	0	2
cell_285845647302624043449912297075711979371	3	L45_IT_3	3	2	1	5
cell_286311967277482377676728317196829552329	0	Astro_1	0	4	0	3
cell_286512078793879148436529549309819426714	3	Astro_1	3	2	0	3
cell_286540413010919936390263415262783136199	3	L5_IT_1	3	2	0	5
cell_286737618627290123904282657644427931416	4	L56_NP_2	1	0	0	6
cell_286982490835896224961531796033057897219	4	L56_NP_2	1	0	0	6
cell_287016736928984149054256028556841753111	1	Peri	0	1	2	4
cell_287032463817841996930357161177209742562	0	Endo	0	1	1	4
cell_287049108172303438103684073190645131247	1	L23_IT_2	0	1	1	1
cell_287218729453065778760808567377587459522	3	L45_IT_3	3	2	2	5
cell_287271525864814645306944153237738077113	3	PVM	3	0	0	4
cell_287307044439170847220318332930331428370	0	Astro_1	0	4	0	3
cell_287311876548046891540616988911054691507	3	L45_IT_5	3	2	1	5
cell_28740520060034921684230937663994434971	2	L23_IT_4	0	2	2	1
cell_287601899892813829658720012665039072586	4	L5_ET_4	1	0	0	2
cell_287617106028426876476296228145611481966	0	SMC	0	4	1	4
cell_287732694670856436596817458246866675889	0	Endo	0	1	1	4
cell_28786747830713714381426486823845446600	6	PVM	2	0	0	4
cell_287893139867149601877517651951830359331	3	L45_IT_3	3	2	0	5
cell_287920729080208604489634020663928891179	6	L56_NP_1	1	0	0	6
cell_288163202204472220633332139649803703962	3	Oligo_1	4	2	2	7
cell_288206272695736553174955559057600437244	5	Endo	1	0	0	4
cell_288252488338074892171489669826142349548	8	L45_IT_SSp_1	4	2	2	1
cell_288327263696501291369908826237152580876	6	L5_IT_4	1	0	0	5
cell_288555972980386817569300705793669486255	4	Astro_1	1	0	0	3
cell_288713715040478511109158050207427756870	8	L5_IT_1	3	0	0	5
cell_288770929797960438508197610545918262435	3	Astro_1	3	2	2	3
cell_288910209642434126834803906096438356631	1	L23_IT_1	0	1	1	1
cell_288937022029314844341671272740835728915	4	L5_IT_2	3	2	0	5
cell_288992773115104476258982110234366598620	6	Micro_1	1	0	0	4
cell_289017955908190853146689750583928551401	4	Pvalb_2	1	0	0	2
cell_289087526785928702032013330135236899665	1	L23_IT_4	0	1	2	1
cell_289538489092782915713269926935840583760	6	Oligo_1	2	3	0	7
cell_289540733479402696163615272433804752315	4	PVM	1	0	0	4
cell_289585608065029746253765283556538549105	8	L45_IT_5	3	2	2	5
cell_289700914708740386684677385925225793186	6	L6_CT_4	2	3	0	6
cell_289862262318173685494946424994368191630	6	Micro_1	1	0	0
cell_289898734895496108899328346996020933206	8	OPC	0	1	1	7
cell_290014790556152506941595227501099230097	0	Peri	5	4	1	4
cell_2901191390195235515947802994790847690	5	Pvalb_2	1	0	0	2
cell_290200572034653003292603366736772973351	8	L45_IT_2	3	2	2	1
cell_290256589520854634829916629712986252429	1	L23_IT_4	0	1	1	1
cell_290374974727877087426931973886272204095	1	SMC	0	4	1	4
cell_290555025582188463047092365003537226403	1	L23_IT_1	0	1	1	1
cell_290608922371366616834306079887144209123	0	Astro_1	0	4	0	3
cell_291020742831451612515147676076721353737	1	L23_IT_3	0	1	1	1
cell_2913432194821619524903021478340296518	4	L5_IT_2	1	0	0	5
cell_291368363099157708935145172411784947776	4	L5_IT_1	1	0	0	5
cell_291414590511437115351547195043811295003	4	Astro_1	3	0	0	3
cell_291423868596267109446363369195286579384	0	Astro_1	0	4	1	3
cell_29143113671646776652480061178546312080	8	L45_IT_3	3	2	0	5
cell_291519719033656217485269836038267455729	6	L6_CT_4	1	3	0	6
cell_291548200699505802748554593393884929730	8	SMC	4	2	2	4
cell_291825920135811224890641761468405219297	3	L45_IT_3	3	2	0	5
cell_292026702040074425032355899140648928046	8	L56_NP_2	1	0	0	6
cell_292061537741045542764709510713778447535	3	Endo	3	2	0	4
cell_292202855078374382118878913402160103446	1	PVM	0	1	1	4
cell_292221055535512142767587539472725796391	4	Micro_1	3	0	0
cell_292273526406657290739893323517136862736	1	L23_IT_3	0	1	1	1
cell_292330284911382263173675587182099753294	0	Astro_1	0	4	3	3
cell_292435948356405782227715877651684745775	0	OPC	0	4	1	7
cell_292479861600486612277109669299760412425	8	L45_IT_1	4	2	2	1
cell_292558401288119605336320330152911961129	8	L56_NP_2	1	0	0	6
cell_29271961120574588683337100261984370206	2	L23_IT_4	0	1	1	1
cell_292904236922970980807490507488397401066	8	L45_IT_SSp_1	4	2	2	1
cell_293131536024943038396029613325856002210	6	L5_IT_4	1	0	0	5
cell_29329753345684228340791905597799161556	3	L45_IT_1	3	2	2	1
cell_293416510561965220066695596271071057910	2	L45_IT_1	4	1	2	1
cell_293446020318605479260791571659262332532	3	L45_IT_3	3	2	2	5
cell_293587026647575183985108177690352708519	3	L45_IT_3	3	2	0	5
cell_293685868777444035737913955531174733030	1	L23_IT_3	0	1	1	1
cell_293715737360871950151128843313775607261	3	L45_IT_3	3	2	2	5
cell_293911574681361207416602046770850403043	0	Astro_1	0	4	4	3
cell_29391687832231079065339896576201385915	8	Micro_1	1	0	2
cell_29402118034883428032475957282574526598	0	Astro_1	5	4	1	4
cell_294068810872259792660827310749773593354	4	L5_IT_3	1	0	0	5
cell_294069271239193220470698992171824682815	1	L23_IT_1	0	1	1	1
cell_294112602253422836344864194583129253820	1	L23_IT_1	0	1	1	1
cell_294298147766711964482339689666249879015	8	Endo	0	1	1
cell_294643012838102580881999741336120442725	0	Astro_1	0	4	1	3
cell_294849845953493122531242193077170575720	1	Micro_1	0	1	1	4
cell_294986589474141990179383976100068356738	8	L45_IT_1	3	2	2	1
cell_295148282411890131660366535220763884398	0	Endo	5	4	4	4
cell_295159487800439282411374127929444983910	6	L5_IT_3	1	0	0	5
cell_295410506336696007000201099979821806974	6	Endo	2	3	0	4
cell_295566880861253346161929396456071067809	6	OPC	1	0	0	7
cell_296130963318856984853585399033747524371	8	L56_NP_1	3	0	0	6
cell_296318959318719725867090582748725080266	6	L56_NP_2	1	0	0	6
cell_296759519498051372988175445122633680784	4	L5_IT_2	1	0	0	5
cell_297033947281111182681300967107445177521	3	L45_IT_1	4	2	2	1
cell_297218943483762360235205173650422620109	1	PVM	0	1	1	4
cell_297282945283243162773522705597559297025	8	L23_IT_5	4	2	2	1
cell_297490370515973710033499899837939431733	8	L45_IT_1	3	2	0	1
cell_297548593735270800877216868725210650418	4	L5_IT_2	1	0	0	5
cell_297698015442568246985216683597443583857	3	Endo	3	2	0	4
cell_297809386332774019531402258389880241600	3	L45_IT_1	3	2	2	1
cell_297970852456254337885422443728849145883	3	Peri	3	2	0	4
cell_298298994734474850037326533907415522438	1	Lamp5_3	0	4	1	2
cell_298335165151528845112628984193762095541	3	L5_IT_3	3	0	0	5
cell_298380138618951113220522448652475082025	3	L45_IT_1	4	2	2	1
cell_298496362826206492569536463448220204608	1	Sst_3	0	1	1	2
cell_298700241548170803778303994604725042721	8	L5_IT_4	1	0	0	5
cell_298838926535619840583605833346828813815	3	PVM	3	2	2	4
cell_29894039617918441752027844283230912783	4	Astro_1	1	0	1	4
cell_298980321915547893367932917467754288690	0	L23_IT_1	0	1	1	1
cell_299070879894951888732616150989321515826	6	L56_NP_2	1	0	0	6
cell_299116395674474073317681288781362209161	5	L5_IT_2	1	3	0	5
cell_299246677162629859581667627289583161890	8	Endo	1	0	0	4
cell_299280052565649480421763595103175448082	6	Lamp5_9	1	3	1	5
cell_299396022104187063826041611226970494542	6	L56_NP_2	1	0	0	6
cell_299476608355928701954474310028178002916	2	L23_IT_4	0	1	2	1
cell_299942754541595375932937322420192427278	6	L6_CT_4	2	0	0	6
cell_300179173723782731432144684634446372656	0	L23_IT_1	0	1	1	1
cell_300236759688437981485691821448357044358	4	L5_IT_2	1	0	1	5
cell_300309289360860807750180187333093588577	5	L6_IT_1	1	0	0	5
cell_300321191792499811087346186508963116886	1	L23_IT_1	0	1	1	1
cell_300430422438815520089055725672751812208	2	Endo	4	2	2
cell_300458298602768204770617426270837891506	6	L6_CT_4	1	0	0	6
cell_300501296805289172662443770185847158684	3	L45_IT_1	4	2	2	1
cell_300636864594747954465809563596899472084	1	L23_IT_1	0	1	1	1
cell_300730603642244132272902061135239341942	3	L45_IT_1	3	2	2	1
cell_300735099034919688012948659960581319250	6	L6_CT_7	2	0	0	6
cell_301180864981944155214157690871027022141	4	L5_IT_1	3	0	0	5
cell_301305432657875283694824454726752788507	1	Astro_1	0	4	1	3
cell_301326737093954376644457863359878650821	6	Astro_1	1	0	0	3
cell_301587749591247574629858801367509169174	5	Endo	1	3	0	4
cell_301590070433712752368905083377099522578	6	L5_ET_5	1	0	0	2
cell_301617683870573315691901431326110588847	8	Sst_3	4	1	2	2
cell_301626894865997247034009252294134631129	0	L23_IT_1	0	1	1	1
cell_301684599689329232750310767106802954853	3	L45_IT_3	3	2	0	5
cell_301766625135102865789074824029053487591	6	PVM	1	0	0
cell_301816647355003916563405637456964333080	3	L45_IT_3	3	2	0	5
cell_301839484709806863169789611401580803798	1	L23_IT_1	0	1	1	1
cell_301981159110451155705456398053368809497	6	Astro_1	1	0	2	3
cell_301982811041821665965911704941156477545	3	L45_IT_1	4	2	2	1
cell_302029805798741889400005061960277576667	3	L45_IT_3	3	2	0	5
cell_302363353723034308383425995634639892210	6	L5_IT_1	1	0	0	5
cell_302490572949049763570759427440692301736	6	Oligo_1	2	3	0	7
cell_302795599775950689796968404834769514286	4	L5_IT_2	1	0	0	5
cell_302910621638990130243844390979612106676	2	L23_IT_4	4	1	2	1
cell_302972785130988939254039962729822001974	8	L5_ET_3	1	0	0	2
cell_303024107077349561496483002290872569273	1	L23_IT_1	0	1	1	1
cell_303411334639942471114394462100289452357	1	L23_IT_3	0	1	1	1
cell_303673023893508167775755264812426098541	6	L6_IT_1	1	0	0	5
cell_303868403408343713798335454956126664792	0	VLMC	5	4	0	4
cell_303943305067348747900472613935993258696	4	L5_IT_2	3	0	0	5
cell_304039193383873948920845094864773788785	0	VLMC	5	4	4	4
cell_304097403097270596591686060361380436895	3	OPC	3	2	0	7
cell_304222141267455163302587886360313639412	6	L5_ET_5	2	3	0	2
cell_304519089742405395978265115053756475363	8	L5_IT_4	1	0	0	5
cell_304853958116763289218844341255838030756	0	L23_IT_1	0	1	1	1
cell_304964682258372800030323688729653183423	6	L6_IT_1	1	3	0	5
cell_305364866350431395714900937400038851964	4	Astro_1	3	0	0	3
cell_305434602801241089924769227471864670031	6	Vip_7	1	0	0	2
cell_305465277435658221999162939613339695343	8	L5_ET_4	1	0	0	2
cell_305565535579301131587545421275688371423	6	L5_ET_5	1	0	0	2
cell_305630379031591947636897663472779599417	3	Astro_1	3	2	0	3
cell_30588728430527863383189406706109285305	0	L23_IT_1	0	1	1	1
cell_30624044470351246607826650998138682517	8	L5_ET_2	1	0	0	2
cell_30631374407548708707852081033876884642	3	L45_IT_3	4	2	2	5
cell_306435206424135978948162196425164194676	3	L45_IT_1	3	2	2	1
cell_306465197573815395588335209341131051671	4	L56_NP_2	1	0	0	6
cell_306560122034538291142491885855068537439	6	Endo	2	0	0	4
cell_306650958155333113442355182499203481957	6	L5_ET_4	1	0	0	2
cell_306679507182522087343877408704890491017	0	L23_IT_1	0	1	1	1
cell_306715953608879854223298818749247501489	6	L56_NP_2	1	0	0	6
cell_306836325134408859240144129411502004682	3	L5_IT_3	3	2	2	5
cell_306841581230781311059028339119564039536	4	L5_ET_2	1	0	0	2
cell_307186776600714718844170473661215056263	2	Astro_1	0	1	1	3
cell_307247830831239012853203908362759587808	0	VLMC	5	4	4	4
cell_307249294673202435256833264995120980329	2	L23_IT_3	0	1	1	1
cell_307499184025506072804767140523975321456	1	L23_IT_1	0	1	1	1
cell_307545251690048381178850581414732915207	3	L45_IT_3	3	2	2	5
cell_307641914777188697256947456640038578842	6	L6_CT_4	1	0	0	6
cell_30775575100446763521011943425967350701	0	Astro_1	0	4	0	3
cell_307758113892604748459286685003844791276	3	Pvalb_2	3	2	2	2
cell_307869069719967249438846161850449309855	4	L5_IT_2	1	0	0	5
cell_308197311547128727840401088614995647830	3	Sst_1	3	2	2	2
cell_308689764306209688140794597671007372889	4	Pvalb_2	1	0	0	2
cell_308766046665465288153319463275221066251	2	Astro_1	0	2	2	3
cell_308847940182546028600320370547944914448	0	PVM	5	4	4	4
cell_309042494465973113242946267235421505639	8	Oligo_3	3	0	0	7
cell_309063830926743756483705922052209884879	1	Oligo_3	0	1	1	7
cell_309200253485178345805365546245701162653	8	L23_IT_1	0	1	1	1
cell_309212779481133516050606562427953891791	6	Oligo_1	1	0	0	7
cell_30921503379301706410818351679256515516	6	Peri	1	0	0	4
cell_309262530434856892734234191262268787243	8	Peri	4	2	2	4
cell_309744180859898086568523675877583564976	3	L45_IT_1	3	2	2	1
cell_309903079704564366693479310675992161846	2	OPC	0	1	1	7
cell_309917916794814936848481127935890170279	4	L5_IT_2	1	0	0	5
cell_310106639295157630525486837460910366999	1	L23_IT_1	0	1	1	1
cell_310169218711971145759383222016765792582	8	L45_IT_3	3	2	2	5
cell_31033124632325288887108375144429249140	3	Pvalb_2	3	2	2	2
cell_310342146512136193306454467114105498518	3	L45_IT_3	3	2	0	5
cell_31034610770563213790440549501549870759	3	L5_IT_2	3	2	2	5
cell_310500381768836701020995008586712196330	3	Astro_1	3	2	2	3
cell_310569785756345275590713473899230675598	4	Astro_1	3	2	0	3
cell_310913744239290037053981263648200593537	0	L23_IT_1	0	1	1	1
cell_31097368024715741070638787332273910732	8	Oligo_1	1	0	0	7
cell_311034426028304510598563242206655555634	3	Pvalb_7	3	2	0	2
cell_31109846414542955588469092472108524510	8	L5_IT_1	3	2	0	5
cell_311105946570955284328454419901872537928	1	L23_IT_1	0	1	1	1
cell_311125230563599566026288658054911337389	6	L6_CT_7	2	3	0	6
cell_31127136265661317543332914086867296239	3	L45_IT_3	3	2	2	5
cell_311628691471453395649807976124881070086	1	Endo	0	1	1	4
cell_311817077666072983669687547108623673692	2	L23_IT_1	0	1	1	1
cell_312068997070870006151116531278694953081	3	L45_IT_3	3	2	0	5
cell_312114947441157003651087793981505192124	1	L23_IT_1	0	1	1	1
cell_312249754778496322905241132851226070909	1	Endo	0	1	1	4
cell_312381844617901243872403959684030089291	6	L5_IT_4	2	3	0	5
cell_312395067399008611327033491839222855960	2	L23_IT_1	0	1	1	1
cell_312403499359768007065222931294451149934	3	L45_IT_3	3	2	0	5
cell_312421916031276972686198998791026741217	1	Endo	0	1	1	4
cell_312643086730791254070077784071572216421	6	Endo	1	0	0	4
cell_312721436439776793615082457088128428886	2	L45_IT_1	4	2	2	1
cell_312755464281518759475202733317206064295	4	Peri	1	0	0	4
cell_312771336967191958979219029329818015490	0	PVM	5	4	4	4
cell_312922942436748323262442557786767065285	2	L23_IT_4	0	1	1	1
cell_313049662035251057814770001505612037780	5	L6_IT_1	1	0	0	5
cell_31310303931233610631099008446541133653	6	L5_IT_4	1	0	0	5
cell_313320199220776170229339359843197492870	3	L45_IT_1	3	2	2	5
cell_313339593817847869175543723356699457193	4	Endo	3	0	0	4
cell_313350068164152041213229212918983378657	6	L6_IT_1	1	0	1	5
cell_313842022454938702811052715620501361020	1	L23_IT_1	0	1	1	1
cell_313855673763114499332575794814991644764	0	L23_IT_1	0	1	1	1
cell_313883875294564832910054163427305095619	3	L5_IT_2	3	2	0	5
cell_314211351972174511557518507826709784043	0	L23_IT_1	0	1	1	1
cell_314239690467679934467492888614394980507	2	Astro_1	4	2	2	3
cell_314501566995026715030644584780787805234	1	L23_IT_1	0	1	1	1
cell_314801343007609577294726091756389588595	1	Endo	0	1	1	4
cell_31507454157433505082962087886602601919	0	Micro_1	0	5	1	3
cell_315092334906573596839752500003319179556	4	Endo	1	0	0	4
cell_315098050522297935977914716521788859442	1	OPC	0	1	1	7
cell_315116709809982815188257269594285491012	6	Pvalb_2	1	0	0	2
cell_315220444259046089748205249860053308614	3	L45_IT_2	4	2	2	1
cell_315482141913340578128682357460028096775	4	L5_IT_2	1	0	0	5
cell_31571496680386822380159477150271241964	4	L5_IT_2	1	0	0	5
cell_315790287218417649573013341595757555260	1	Endo	0	1	1	4
cell_315881757114281721335801905945851272583	0	L23_IT_1	0	1	1	1
cell_31596627392065198493571995020301820817	0	Micro_1	0	4	1	4
cell_315978651457597704036269421270024147789	1	Endo	0	1	1	4
cell_31598510392479345659070575361998509827	8	L5_IT_1	1	0	0	5
cell_316080893886113992149280682680675156083	1	Lamp5_4	0	1	1	2
cell_31616608427219048879174204803257045239	8	Endo	3	2	0	4
cell_316205655427965702011060823183513255072	0	Endo	5	4	4	4
cell_316313268508125137622556764546910767486	6	L6_CT_4	2	0	0	6
cell_316360102625260026196699561453657226318	3	L45_IT_3	3	2	2	5
cell_316376838510314546387749865212255536066	0	L23_IT_1	0	1	1	3
cell_316385220794661864524739702041804149072	4	Pvalb_4	1	0	1	2
cell_316418867404968771878210083184826814308	0	SMC	5	4	4	4
cell_316656440739683937008006318097992563704	8	L45_IT_5	3	2	1	5
cell_316789061559621206384163493497600980805	1	L23_IT_1	0	1	1	1
cell_316805726728946745797010842196282581898	6	L45_IT_1	1	0	0	5
cell_316883129421441408543748544876409604878	2	L23_IT_1	0	1	1	1
cell_317072687679689332923042007025749764524	8	Oligo_1	3	0	0	7
cell_317165356496674141323936438671063288303	2	L45_IT_3	4	2	2	5
cell_317203233902928005712049525273159623642	6	Peri	1	0	0	4
cell_317724477104367709186536838052584272370	1	Micro_1	0	4	1	4
cell_317764236411929902980481453164960250348	1	L23_IT_3	0	1	1	1
cell_317890252080781587642655528478619450669	1	Lamp5_1	0	1	1	2
cell_318053561224344595841001928702017395032	4	L5_ET_4	3	2	0	2
cell_318071100777912283756324948998314607022	8	L45_IT_3	1	0	0	5
cell_318141001560079455231218348409709446741	3	L45_IT_3	3	2	0	5
cell_318148681765702745430901033643275005105	3	L45_IT_3	3	2	0	5
cell_318436643157405180357903971606248260174	8	L5_ET_4	1	0	0	2
cell_318642907697618889442296998893635516549	4	Peri	3	0	0	4
cell_318863362430760148384145387555588763187	6	L6_CT_4	2	0	0	6
cell_31897321131134271708274200980983571051	4	L5_IT_2	1	0	0	5
cell_319056283075358567057472188914402026159	1	PVM	0	1	1	4
cell_319075332037663574175661963345253523203	8	L5_IT_4	1	0	0	5
cell_319137175332909776216604778497160064438	8	Endo	3	2	0	4
cell_319476228921944396411014145346081682481	5	L5_ET_5	1	0	0	2
cell_319592394445635107816862918191807858864	8	L5_IT_1	1	0	0	5
cell_31986982284309860286741108385572739276	4	Oligo_1	1	0	0	7
cell_319945970606979483138471861158717917078	4	L5_ET_4	1	0	0	2
cell_319999958312309261977249837357365588137	0	Astro_1	0	4	1	3
cell_320042291219540889532487514208964780863	1	OPC	0	4	1	7
cell_320167762708486529310524686968811124953	4	Astro_1	1	0	0	3
cell_32025620367723578072737225555959565617	8	L45_IT_2	4	2	0	1
cell_320307704433273458357783194047257905930	2	L45_IT_1	4	1	2	1
cell_321129472337408690603505244139743814217	4	L56_NP_1	3	0	0	6
cell_321218039275170791562247466658109131872	0	Micro_1	0	4	1	4
cell_32144055970497957026858470565059113401	8	Pvalb_4	1	0	0	2
cell_321591218589029795992568260487232969274	4	Peri	1	0	0	4
cell_321688404520038088938938710191757338610	6	L5_ET_4	1	0	0	2
cell_32180080374887711054618610301403148398	3	PVM	4	2	2	4
cell_321825187404624603694953290819415835537	8	L23_IT_1	0	1	1	1
cell_321994314956640317372504493502581395720	6	Vip_9	1	0	0	2
cell_322011585533135023471103724061547731637	6	L6_IT_Car3	1	0	0	5
cell_322392545596182632691852503308490201615	1	Oligo_1	0	1	1	7
cell_32241793732715838198417584779989756332	3	Lamp5_1	3	2	0	2
cell_322567670447408174389224055974626984792	1	L23_IT_1	0	1	1	1
cell_322735819495665888166497269917319314535	4	L6_IT_1	1	0	0	1
cell_322803695846408341217870908407214308826	6	L6_IT_2	1	0	0	5
cell_323190773816741550814178094612097160645	3	L45_IT_3	3	2	2	5
cell_32320288938934017137713018413477781176	1	L23_IT_1	0	1	1	1
cell_323211399690825234593590122229606910631	3	SMC	3	2	2	4
cell_323288975117098800139496063438199269659	3	L45_IT_1	3	2	0	1
cell_323326513086738982161724517763928020871	1	Astro_1	0	1	1	3
cell_323354568877922710421708661351260006805	4	Pvalb_2	1	0	0	2
cell_323395494806883412132453490076307128021	8	L45_IT_3	3	2	0	5
cell_323405434873716666267855331634308815407	8	L5_IT_1	1	0	0	5
cell_32377567187129137388085311843899618593	0	VLMC	5	4	4	4
cell_323846316337390567222036091220194476341	3	Astro_1	3	2	2	3
cell_323905590377970014233637863287293409620	1	Astro_1	0	1	1	3
cell_32399813871427286806460108072811750119	2	L45_IT_1	4	2	1	1
cell_324246240201229664723905851929135023618	8	Micro_1	0	4	1	4
cell_324446988630454129798671766990598501634	6	SMC	1	0	0	4
cell_324556364887056391686957531160265796843	0	Astro_1	0	1	1
cell_324585392927887673655812834133692675691	4	Oligo_1	1	0	0	7
cell_324620833677094151470111390408020155677	5	L6_IT_1	1	0	0	5
cell_324983146709902080854245657284196709549	8	L5_ET_4	1	0	0	2
cell_325072234287039018468167007966514562155	1	L23_IT_1	0	1	1	1
cell_325711613604718709766605092265499570919	0	L23_IT_1	0	1	1	1
cell_32610860065871049438724684283142611358	4	L56_NP_1	3	0	1	6
cell_326205437987524594806938395932326786799	3	L5_IT_1	3	2	0	5
cell_326269291529896643661948043175034877142	1	L23_IT_1	0	1	1	1
cell_326371706541306955131378231206212678081	8	Sst_Chodl	3	2	2	2
cell_326483534429901340594370837527823291933	0	Endo	5	4	1	4
cell_326518104919209294840867491701896283407	2	OPC	0	1	1	7
cell_326646526761128545567967515130815004485	1	PVM	0	1	1	4
cell_326677265400778908208950386930161652924	2	L23_IT_4	4	1	2	1
cell_326865250441666211864460619942715139151	8	L5_ET_4	1	0	0	7
cell_326884128554811100647473461949535602696	1	L23_IT_1	0	1	1	1
cell_327069787833578521872729847686106075486	8	L5_ET_4	1	0	0	2
cell_327116323124859310297351715658624208620	8	L45_IT_5	3	2	0	5
cell_327394571604910889652343133851022356897	2	L45_IT_3	4	2	2	5
cell_327459589600361758088329627506848915024	1	L23_IT_1	0	1	1	1
cell_327575292361893596299884047800586768846	8	L45_IT_3	3	2	1	5
cell_327621054077308029930474633984625777558	3	L45_IT_3	3	2	2	5
cell_327665832808134069142004830377794499787	5	L5_ET_3	1	0	0	2
cell_327794997196240581862999904379794620376	2	Peri	3	2	2	4
cell_32781310893849057442365296413617812789	3	L45_IT_1	4	2	2	1
cell_327909369264555854884384584822627110437	8	Astro_1	1	0	0	3
cell_328209721800354760768118415035437090218	3	L45_IT_3	3	2	0	5
cell_328331048502918869379320635007643614688	3	L5_IT_1	3	0	0	5
cell_328366869863720067325701586270056732129	0	Astro_1	0	1	1	3
cell_328537682841227978902916614387500090973	1	L23_IT_1	0	1	1	1
cell_328860091662761993436662908277224027043	4	Peri	1	0	2	4
cell_328906416106841613577557721452725073861	3	L45_IT_1	3	2	0	1
cell_32921743046491603769521101386814113692	6	L6_CT_4	1	0	0	6
cell_329455226701750165576535203599002356664	1	L23_IT_3	0	1	1	1
cell_329624077479928982325070069988012567955	5	L6_CT_4	1	3	0	6
cell_329701227168851201602206592160988985450	8	L56_NP_1	1	0	0	6
cell_329843653741237092589285911645506560006	2	Vip_8	4	2	2	2
cell_329946341865030134998154684177076517067	2	L45_IT_1	0	1	1	1
cell_330276012256060323861339528743350992840	0	Micro_1	0	4	1	4
cell_330312012322656556497337750847161109789	5	L56_NP_2	1	0	0	4
cell_330324631457980360765488860180329228377	1	L23_IT_4	0	1	1	1
cell_330431335571690814487275726124404907093	2	L23_IT_1	0	1	1	1
cell_330507028725659635938352939967560597988	3	L45_IT_3	3	2	2	5
cell_330621922059910668721044082965920247746	1	L23_IT_1	0	4	1	1
cell_330636502935507808108910651779923317369	1	L23_IT_1	0	1	1	1
cell_330692714958614192102469476511077663296	6	Oligo_1	1	0	0	7
cell_33073990327702994322776033332768617305	3	L5_IT_2	3	2	0	5
cell_330775056625658071640836967225288031198	3	L5_IT_2	3	2	0	5
cell_330827346658224855372547419786154257584	6	OPC	1	0	0	7
cell_331122482787604757923340345967568685063	1	L23_IT_1	0	1	1	1
cell_331278621783770805065751474713687315422	0	OPC	5	4	1	7
cell_331302686107219507773128238114062783430	2	L23_IT_1	0	1	1	1
cell_331558291591484192167402233537433548875	1	L23_IT_3	0	4	1	1
cell_33162321038603581569053710618779752018	1	L23_IT_1	0	1	1	1
cell_331645090435738288991899608563111593682	8	L5_ET_5	1	0	0	2
cell_331706267289101497903043921186454915450	4	Micro_1	1	0	0	5
cell_33201456037109074034081107090320240073	8	Lamp5_1	1	0	0	2
cell_332330334659673340295003953222682622853	3	Endo	3	2	2	4
cell_33241883905002098852378322158645786514	6	L5_IT_4	1	0	0	5
cell_332664727044115560517839982553953275057	6	Astro_1	1	0	0
cell_332771575337975181489269427419685877665	0	VLMC	5	4	4	4
cell_333221218810924860048686876980829868219	0	L23_IT_1	0	1	1	1
cell_333325905436126024946406888561245365146	3	L45_IT_3	3	2	0	5
cell_333623068370478821849363402454155200865	4	SMC	3	2	0	4
cell_333866349945374379613654467859754043189	1	L23_IT_1	0	1	1	1
cell_333913364598925024939467480172684232568	6	L6_IT_3	2	0	0	5
cell_333995953908140311093895203919881538028	1	L23_IT_1	0	1	1	1
cell_334334898927960911464004283708531500484	6	L6_CT_2	1	3	0	6
cell_334609028958056865904572946179327337801	8	L5_IT_2	1	0	0	5
cell_334618701577825287046719040291458221941	1	Astro_1	0	1	1	3
cell_334736306185696527230652552643151359893	1	L23_IT_1	0	1	1	1
cell_334805617654552247042623716329533694703	3	L45_IT_1	4	2	2	1
cell_334994548351722006160635227358911601538	1	L23_IT_3	0	1	1	1
cell_33512765686203987032769029016816226142	1	Pvalb_1	0	1	1	2
cell_335163095265413232582784589611308458631	3	OPC	3	2	0	7
cell_335320979767156962493332018473728216128	4	Peri	3	0	0	4
cell_335362919450953361228876882106527682694	4	Sst_2	3	0	0	2
cell_335398503713394129965544022528219578845	1	L23_IT_3	0	4	1	1
cell_335600090469378803953400455812989799390	1	SMC	0	1	1	4
cell_335640477394430040919272391050803407853	3	L45_IT_2	3	2	2	1
cell_33587246415650486789104486884796466557	0	L23_IT_1	0	4	1	1
cell_335881663477360898784988719164786545774	3	L45_IT_3	3	0	0	5
cell_335947376873841756761617325342913958634	3	L5_IT_1	3	2	0	5
cell_336595394567690547317632133903358401032	8	L6_IT_Car3	3	2	0	2
cell_336676056566498789458675117285820992508	2	L23_IT_1	0	1	1	1
cell_336702218062541609559002825690865883172	3	L45_IT_3	3	2	0	5
cell_336756213187081790821897341234053450354	2	L23_IT_1	0	1	1	1
cell_337078886824989212111448587793598535439	6	L5_IT_1	1	2	0	5
cell_337196151895167333753941321395583849313	6	Endo	1	0	0	4
cell_33721187735106820269088706711153531496	0	Micro_1	5	4	1	4
cell_33724372027029275107853661674291952483	0	VLMC	5	4	4	4
cell_337622838430506549982680630227707054534	0	Endo	5	4	0	4
cell_337630453742726617877720736488839097217	2	L23_IT_4	0	1	1	1
cell_337676307517654822640671756459461412987	4	Oligo_1	1	0	0	7
cell_33772957055289290524413483525135851535	4	L45_IT_3	3	2	0	5
cell_338112175505572514528028384378410348501	4	Pvalb_3	1	0	0	2
cell_338124238483379995539297922523784269933	8	Pvalb_3	1	0	0	2
cell_338341977779626439090091034674154240509	3	Astro_1	3	2	0	3
cell_338501139182612767374921422378555274011	3	Astro_1	3	2	0	3
cell_338973977920003858817078713848473189574	1	Endo	0	1	1	4
cell_339042969023271948463700914884018312192	3	L45_IT_1	3	2	2	1
cell_339078182438443879473145598162800609686	1	L23_IT_1	0	1	1	1
cell_339081055114768663150318157757652116891	0	VLMC	5	4	4	4
cell_339252027592182619656569175397266172242	6	Sst_2	1	0	0	2
cell_339293621100127457166180886195815137786	6	L5_IT_4	1	0	0	5
cell_339503592740027132889982082025744447716	6	Endo	1	0	0	4
cell_339643218302274658830175955446111723839	0	SMC	5	4	1	4
cell_339698983805427168604843335891575431968	1	L23_IT_1	0	1	1	1
cell_339715267573660573355696207736451461321	3	L45_IT_5	3	2	0	5
cell_339861224267604834111063251441750701861	1	L23_IT_1	0	1	1	1
cell_340006769332701852961464242445628350998	6	Endo	1	0	0	4
cell_340021773781564183734109685269595616464	8	L5_IT_3	1	0	0	5
cell_340132645407857427586471161579550435044	4	L45_IT_3	3	2	0	5
cell_34024208422111758984774558855509555142	5	L56_NP_2	1	0	0	6
cell_34035362679834874394648977987983619562	3	Endo	4	2	2	4
cell_34374335251018124923688114790556517683	0	Astro_1	0	1	1	3
cell_3454766681615221309463653491917895858	4	Endo	1	0	0
cell_34605792538193977456194612124485072390	8	L5_IT_1	3	2	0	5
cell_3472013871406082187512222294297343800	8	L45_IT_3	3	2	0	5
cell_34858571334275348070667887205161607264	2	L23_IT_4	0	1	1	1
cell_35117379638894881042707196027117732190	1	Astro_1	0	1	1	3
cell_35185312902654017878514220535342680142	4	L45_IT_3	3	2	0	5
cell_35397918007338701094891850493774726331	2	L45_IT_1	0	1	2	1
cell_35513886889372733407243100362888608644	0	Astro_1	5	4	1	3
cell_35517682610213303335050258668538703915	1	L23_IT_1	0	1	1	1
cell_35559915260772194894458321379557391247	8	Astro_1	0	4	2	3
cell_35589344073822888430703063200287124471	2	PVM	0	1	1	4
cell_35655478751631868157501150944664539563	4	L5_IT_2	1	0	0	5
cell_35689668465784756539118219397643391825	1	L23_IT_1	0	1	0	1
cell_3570194286476876986827061672300504527	4	L5_ET_4	1	0	0	2
cell_35784080872770353741432083745462879660	1	Vip_2	0	4	1	2
cell_35977604409377358252986635853619017467	1	L23_IT_1	0	1	1	1
cell_36082235911494963883996801803576862007	0	Lamp5_5	0	4	1	2
cell_36250884275705826071444669133070224498	4	Oligo_1	3	0	0	7
cell_36630273736751642748021082560210072793	3	L45_IT_1	3	2	2	1
cell_37272543009946073891761624764642189783	0	L23_IT_1	0	1	1	1
cell_37329018107183729698806945319373623749	4	PVM	1	0	0	4
cell_37386086030712902032447043258392056291	8	L45_IT_1	4	2	0	1
cell_37450123866085361504096569033989676111	8	L5_ET_4	1	0	0	2
cell_37462666727983477242198783736912106351	4	L5_IT_2	3	2	0	5
cell_37476163995770619470809598405597456514	4	L5_IT_2	1	0	0	5
cell_37642818604708466081657022598922739538	1	Vip_4	0	1	1	2
cell_38445355913048118067859203070424696057	4	L5_IT_2	1	0	0	5
cell_3854072351783916918386898694314419499	4	L5_IT_2	1	0	0	5
cell_38583635854555607239513789819716505509	3	L45_IT_3	3	2	0	5
cell_3880021389853979395205740163782445923	1	Astro_1	0	1	1	3
cell_38824644194065271663233346777658771094	8	Endo	4	1	2
cell_38850690962975289911673620750790911380	1	Sst_3	0	1	1	2
cell_38928953466987804144241219662293187846	1	L23_IT_1	0	1	1	1
cell_39529097941475423026203059828482570659	1	L23_IT_5	0	1	1	1
cell_39534791661803895465799598241814669382	1	L23_IT_1	0	1	1	1
cell_39542071768592698149874854314746305817	2	L23_IT_4	0	1	1	1
cell_39619863872988569191620658924844890727	3	L45_IT_3	3	2	0	5
cell_40083380627929994931104667338050039065	6	PVM	1	0	0	4
cell_40089315088864477483973325067390435756	3	L5_IT_1	3	2	0	5
cell_40532069105168892507990267294817306205	4	Endo	3	2	0	4
cell_40607239911713920584515094531230641058	3	Astro_1	3	2	3	3
cell_40731511367352535887821416751628242730	1	L23_IT_1	0	1	1	1
cell_40824540389706531022736270042297861708	1	L23_IT_1	0	1	1	1
cell_40946888644035982687924827787136284640	6	L6_CT_4	2	0	0	6
cell_410057055665781893276494671412765985	4	Astro_1	1	0	0	3
cell_41035545244286367382371606930453001614	0	Peri	0	1	1	4
cell_41058743942801256361541935223243940914	0	VLMC	5	4	4	4
cell_41099514203511242173698795955923539417	6	Pvalb_8	1	0	0	2
cell_41168303887789953489752749533220358726	1	L23_IT_1	0	1	1	1
cell_41262211869284154444973492574710333861	3	L45_IT_3	3	2	0	5
cell_41689746295998376925300489902147740908	3	L45_IT_3	3	2	2	5
cell_4175208005530834846651180776995122948	3	L45_IT_3	4	2	2	5
cell_41838344186591651430662683431211906221	4	L56_NP_2	1	0	0	6
cell_41966478735314802844277698965990307178	8	L45_IT_3	3	2	0	5
cell_42164581615244768465293913529884106310	6	Micro_1	1	3	0	4
cell_42169947444879328044760565733769640227	2	L45_IT_1	4	1	2	1
cell_42217451066225948114763763788158756916	0	Vip_1	0	1	1	2
cell_42482439523904520912365992180761637931	3	L45_IT_1	3	2	2	1
cell_42516451600060615524417753852463813004	0	L23_IT_3	0	1	1	1
cell_4280043575305984406113104227246721915	1	Astro_1	0	1	1	3
cell_43093599806007469361994310748273727894	4	L5_IT_1	3	2	0	5
cell_43095371170044206464210698442733434340	1	L23_IT_1	0	4	1	1
cell_43455777957680251362904364642479685867	4	Endo	3	0	0	4
cell_43462947640988814174138276521933852241	1	Micro_1	0	1	1	4
cell_43496409705195789017366385634483169593	3	Peri	3	2	2	4
cell_43560774930755957970291573310843867706	1	L23_IT_1	0	1	1	1
cell_43673089208225848835043670768274991821	8	Peri	1	0	0	4
cell_43696670747560737511643820633791644384	2	Lamp5_3	4	2	2	2
cell_43768625189630330379640566487300166777	2	Lamp5_1	0	4	1	2
cell_44038285423666180659617326311791000999	3	L45_IT_3	3	2	2	5
cell_44233470163238022693978716043704149513	4	L5_IT_2	3	2	0	5
cell_44513718920940998652536899723530776360	4	Sst_2	3	0	0	2
cell_44572565580387943759089453439446886543	3	L45_IT_1	4	2	2	1
cell_44602939245820528550327623065452556586	6	L6_CT_4	1	0	0	6
cell_44640127666348240386982311397401560261	0	OPC	0	4	1	7
cell_44721675138102672621352075275909821720	1	L23_IT_1	0	1	1	1
cell_44726053785795851091994880426032920341	3	L45_IT_4	3	2	2	1
cell_44797615794945570085730123894016157205	3	Endo	3	2	2	4
cell_44866189840093854219606119285407086018	1	L23_IT_1	0	1	1	1
cell_44869642606839959988154750293839917421	0	L23_IT_1	0	1	1	1
cell_45127912654240582376901643162860458779	3	L45_IT_1	3	2	0	1
cell_45314754485928346491344201765128334752	0	VLMC	5	4	4	4
cell_45371455826904226114449416253441994479	8	L5_IT_4	1	0	0	5
cell_45441231259548663060185507361820026915	2	Micro_1	0	1	1	1
cell_46038202139472865546659379273763586249	3	L45_IT_1	3	2	2	1
cell_46191123079286268579245741077745197511	4	Endo	1	0	0	4
cell_46289379591302576170046778943065488065	6	OPC	1	0	0	7
cell_46483761580490793275187031429850729800	2	Astro_1	0	1	2	3
cell_46486387908106619661454829108011201585	0	L23_IT_1	0	1	1	1
cell_46790756552520268109194421452539119364	6	L6_CT_4	1	3	0	6
cell_47000741438551228157790636000909375867	3	L45_IT_1	4	2	2	1
cell_47085438467361842289150330744890751898	2	L23_IT_1	0	1	1	1
cell_4713474733962474234732385918778169210	4	Pvalb_4	1	0	1	2
cell_47240403353634253702416446562154321373	8	L23_IT_1	0	1	1	1
cell_4749544725252425790673648142897440232	0	L23_IT_1	0	1	1	1
cell_47574681678443588389433829774465631499	1	L23_IT_1	0	1	1	1
cell_47855062683837526523639231236117901277	0	VLMC	5	4	1	4
cell_48011035066744103077832423648813749723	0	Astro_1	0	1	1	1
cell_48161495595958964074955517509155523224	6	Pvalb_3	1	0	0	2
cell_48227798629413437657436975043284778435	4	L5_IT_2	1	0	0	5
cell_48235364430040294722963128664830148550	6	L5_ET_5	2	0	0	2
cell_48313592972747948785196157439483485780	1	L23_IT_1	0	1	1	1
cell_48930487783627280811202676640431847686	3	L45_IT_3	3	2	0	5
cell_48965624325105563252976359820892269394	1	L23_IT_1	0	1	1	1
cell_49010336247952611916746711753683670530	6	Astro_1	1	0	0	3
cell_49035124067654628344877891252549487208	1	L23_IT_1	0	1	1	1
cell_49273049109746236011058061663895777939	6	Oligo_1	1	0	0	7
cell_49843829263701710180094803300348263603	1	Peri	0	1	1	4
cell_50019314391301525534939111191904120036	0	L23_IT_1	0	1	1	1
cell_50804599688671036269643599963345298105	1	L23_IT_1	0	1	1	1
cell_50850227120869330037584141225821630569	4	Sst_2	1	0	0	2
cell_50982329649193521328563627017097230061	4	L6_IT_1	1	0	0	5
cell_51074160828390938445294617610984283389	1	L23_IT_4	0	1	1	1
cell_51098351483704146571256676985330443792	0	Lamp5_6	0	4	4	2
cell_51374984608695712562639055407912285395	6	L5_IT_4	2	3	0	5
cell_51376646044840568381134872490853253294	3	Endo	3	2	0	4
cell_51563311806173371989172997732396763931	3	L45_IT_3	3	2	0	5
cell_51672756706336837514237742087133449505	8	L5_ET_4	1	0	0	2
cell_51853053616855244211296103819969726675	4	Astro_1	1	0	0	3
cell_51894033760750693260166357390319061609	4	Endo	3	0	0	4
cell_52088493661042038511306056384724758747	4	Micro_1	3	0	0	3
cell_52178699257205308662829987067901237281	0	VLMC	5	4	4	4
cell_52190589885633619877510350270046274316	2	L23_IT_1	0	1	1	1
cell_52233188367197744127417979427566522045	4	L5_IT_2	1	0	0	5
[truncated: 159,386 more rows]

## Sheet: sFig.14b
﻿Heatmap of Jaccard index between the original study-annotated cortical layers and identified spatial domains by Splane, STAligner, PERCAST, and STACI
Splane								STACI								STAligner								PRECAST
	doamin0	doamin1	doamin2	doamin3	doamin4	doamin5	doamin6		doamin0	doamin1	doamin2	doamin3	doamin4	doamin5	doamin6		doamin0	doamin1	doamin2	doamin3	doamin4	doamin5	doamin6		doamin1	doamin2	doamin3	doamin4	doamin5	doamin6	doamin7
0	0.261945	0.000184158	1.83365e-05	0.00067858	0.00144262	0.393811	0	0	0	0.184308	0.00057669	0	0.514776	0.000574016	0	0	0.0146969	0.260232	0.00633495	0.00348752	0.258791	0	0.000257228	0	0.122829	0.0393983	0.0964268	0.202294	0.00064802	0	0.0251362
1	0.433999	1.90469e-05	0	0.0201866	0.193958	0.000454923	0	1	9.46765e-05	0.505681	0.128023	0	0.0120811	4.94707e-05	0	1	0.0126343	0.420473	0.148492	0.000717257	0.00167321	0	0	1	0.399815	0.0453687	0.0465785	0.0730684	0.0122441	0	0.0230066
2	0.0104231	0.00804015	0	0.255564	0.286313	0	0	2	0.0346054	0.0159625	0.405676	0	0.000954136	0	0	2	0.0726916	0.0181674	0.318552	0.00127086	0.00144319	0	0	2	0.132587	0.0446898	0.0387847	0.0557522	0.117259	0.00232681	0.0260491
3	0.000660961	0.419389	0.0283223	0.197472	0.0167704	0	0	3	0.371372	0.000827472	0.0766122	0.0208852	0.000921634	0.00033528	0	3	0.258193	0.0137835	0.0401912	0.00331483	0.0036685	0	0	3	0.00946249	0.125902	0.0470387	0.082053	0.20171	0.0540761	0.0505782
4	0	0.0771712	0.505152	0.00604183	6.34384e-05	0	0.0275253	4	0.184022	0	0.00318206	0.386275	0.000419683	0.00595125	0	4	0.302298	0.00711924	0.00278696	0.0118972	0.00192	0	0	4	0.00114349	0.0508504	0.0377296	0.0598247	0.130001	0.27641	0.0721779
5	0	0.00559153	0.0372325	0.000444068	0	0	0.163808	5	0.0311912	0	0.000243191	0.0670387	0.000114534	0.0718174	0	5	0.0332787	0.000982625	0.000690407	0.103671	0.00112973	0	0	5	0.000235156	0.00939387	0.0235087	0.0150246	0.0135235	0.0771004	0.0612989
6	0	0.0160609	0.0666772	0.00137889	0	0	0.454356	6	0.0414014	0	0.000445484	0.0505817	0.00205452	0.505403	0.00357665	6	0.0439794	0.00411397	0.00127147	0.465289	0.00183804	0.00365794	0	6	0.00049684	0.0774388	0.0568343	0.0352388	0.0267628	0.0440172	0.211363

## Sheet: sFig.14c
﻿Heatmap of Jaccard index between the original study-annotated cortical layers and identified spatial domains by Splane, STAligner, PERCAST, and STACI
JI				ARI
SPACEL	STAligner	PRECAST	STACI	SPACEL	STAligner	PRECAST	STACI
0.351509	0.271878	0.21115	0.369107	0.386827	0.249303	0.133885	0.383302
0.281801	0.229343	0.19125	0.244876	0.217995	0.159811	0.0876778	0.190442
0.499639	0.314436	0.240021	0.418322	0.527554	0.262411	0.165616	0.412133
0.483092	0.282925	0.242235	0.423822	0.499239	0.248904	0.184902	0.394595
0.397251	0.249819	0.225604	0.412518	0.430164	0.200905	0.1596	0.391851
0.409188	0.209557	0.202883	0.338147	0.397602	0.174314	0.146938	0.339738
0.410188	0.243662	0.208605	0.336997	0.434245	0.201907	0.147731	0.327279
0.506885	0.327254	0.236108	0.442157	0.4897	0.239072	0.186269	0.405129
0.478386	0.312993	0.2479	0.426438	0.431389	0.220651	0.165073	0.348826
0.405509	0.24235	0.200072	0.399573	0.277204	0.159901	0.128033	0.259479
0.494827	0.344138	0.261191	0.474739	0.48753	0.279331	0.18228	0.432148
0.477277	0.311131	0.217424	0.455729	0.293052	0.16523	0.127667	0.279742
0.497362	0.388001	0.243675	0.499493	0.528816	0.318677	0.182423	0.466824
0.450493	0.31836	0.212579	0.379339	0.386847	0.231364	0.135505	0.302953
0.355826	0.288117	0.18662	0.3566	0.18897	0.180879	0.0619611	0.183157
0.342125	0.285099	0.196005	0.37383	0.248752	0.199871	0.0809829	0.231863
0.4546	0.367477	0.231524	0.452559	0.361577	0.256313	0.121692	0.307761
0.498532	0.390648	0.23674	0.53306	0.468323	0.433736	0.200874	0.570124
0.503309	0.422256	0.254973	0.527377	0.484704	0.350028	0.174848	0.455922
0.429992	0.3427	0.234177	0.455253	0.397721	0.25824	0.155579	0.372196
0.430177	0.370853	0.246975	0.45654	0.411626	0.299992	0.167276	0.387989
0.407604	0.339775	0.233996	0.419766	0.41584	0.273038	0.193489	0.379887
0.373783	0.308965	0.207935	0.40296	0.26158	0.21015	0.0860623	0.252241
0.403153	0.335571	0.232229	0.423323	0.358801	0.277977	0.141948	0.339836
0.459214	0.376662	0.251233	0.459418	0.449867	0.358485	0.170147	0.420134
0.507788	0.345867	0.224314	0.399468	0.439253	0.22555	0.153977	0.321865
0.37927	0.328287	0.21777	0.416156	0.243836	0.188019	0.110697	0.247796
0.468011	0.402663	0.269046	0.50532	0.492303	0.357774	0.20544	0.461798
0.50483	0.410686	0.272659	0.508026	0.485111	0.372156	0.198175	0.439751
0.509876	0.432138	0.26768	0.542052	0.519993	0.361903	0.200344	0.487246
0.499753	0.412997	0.283438	0.504882	0.535265	0.383998	0.218204	0.477993
